# Supplementary material for: Complexes of vertebrate TMC1/2 and CIB2/3 proteins form hair-cell mechanotransduction cation channels
Source: eLife. 2025 Jan 8;12:RP89719. doi: 10.7554/eLife.89719 (PMC11709434; doi:10.7554/eLife.89719)
Supplement: Figure 8—figure supplement 1—source data 1. [file elife-89719-fig8-figsupp1-data1.zip › RMSD-4-hsTMC2-hsCIB2-CaMixed-mineq.dat]

0 0.0 0.0 0.0 0.0 0.0 0.0 0.0 0.0 0.0 0.0 0.0
1 0.19421619176864624 0.1972692757844925 0.20316050946712494 0.17887189984321594 0.17437097430229187 0.15690524876117706 0.16750957071781158 0.14549189805984497 0.15163569152355194 0.16012629866600037 0.1628047376871109
2 0.19711574912071228 0.19416850805282593 0.20500852167606354 0.168648824095726 0.179083451628685 0.18012851476669312 0.18270917236804962 0.16498999297618866 0.1848641335964203 0.18519262969493866 0.17941389977931976
3 0.19712510704994202 0.20282794535160065 0.19878166913986206 0.18475300073623657 0.17313961684703827 0.17624914646148682 0.18104232847690582 0.1916588693857193 0.1463535577058792 0.16163675487041473 0.1548502892255783
4 0.19855643808841705 0.1990237981081009 0.20996350049972534 0.1865202784538269 0.18331393599510193 0.1713705211877823 0.16702482104301453 0.16686148941516876 0.17720091342926025 0.1559508591890335 0.1737600415945053
5 0.19655343890190125 0.19340498745441437 0.20317576825618744 0.17818278074264526 0.17691759765148163 0.18233045935630798 0.18507513403892517 0.1560094654560089 0.15869131684303284 0.1738065630197525 0.18622733652591705
6 0.16734230518341064 0.16562458872795105 0.1719103455543518 0.1670829951763153 0.1588386595249176 0.15522098541259766 0.16021013259887695 0.13584986329078674 0.1508513242006302 0.1384592205286026 0.1460634469985962
7 0.17678217589855194 0.17733904719352722 0.17780344188213348 0.17131243646144867 0.17165836691856384 0.1630001813173294 0.16716605424880981 0.14471663534641266 0.16682687401771545 0.19613124430179596 0.1601371169090271
8 0.17404091358184814 0.17583593726158142 0.1738322228193283 0.1713995486497879 0.17577959597110748 0.16998961567878723 0.16773441433906555 0.1665535271167755 0.1483709067106247 0.13133418560028076 0.15227240324020386
9 0.1727140247821808 0.16849641501903534 0.17971380054950714 0.1600070744752884 0.16871827840805054 0.16914089024066925 0.15270310640335083 0.15712186694145203 0.1825149655342102 0.17437812685966492 0.15451742708683014
10 0.17645889520645142 0.18094855546951294 0.17124757170677185 0.16689760982990265 0.16336823999881744 0.17632602155208588 0.17007216811180115 0.14958001673221588 0.1536758691072464 0.17732661962509155 0.15795569121837616
11 0.5456353425979614 0.5431935787200928 0.5464852452278137 0.5452018976211548 0.530204713344574 0.5094391107559204 0.46478042006492615 0.4655382037162781 0.43138736486434937 0.4079359471797943 0.3617534637451172
12 1.6053165197372437 1.4856425523757935 1.5042508840560913 1.1143426895141602 1.2150932550430298 1.0042495727539063 0.9997334480285645 0.8650414347648621 0.9454703330993652 0.5085079669952393 0.695633053779602
13 1.736507534980774 1.6321723461151123 1.4588686227798462 1.165642261505127 1.1929025650024414 1.2132678031921387 1.1537494659423828 1.0307540893554688 0.6928365230560303 0.5173996090888977 0.5996753573417664
14 2.163017749786377 1.9572880268096924 1.8369814157485962 1.502709984779358 1.4241210222244263 1.5638129711151123 1.3334286212921143 0.8415717482566833 0.8087922930717468 0.6335089206695557 0.9102548360824585
15 2.2844252586364746 1.9385474920272827 2.0391740798950195 1.67355215549469 1.42153000831604 1.707315444946289 1.471123218536377 0.7811205387115479 0.7532116770744324 0.6029881834983826 0.711570680141449
16 2.2633237838745117 2.083383083343506 2.0150270462036133 1.8329977989196777 1.3584710359573364 1.6319196224212646 1.2437556982040405 0.6562004685401917 0.9304331541061401 0.557485818862915 0.7404871582984924
17 2.45054292678833 2.1382949352264404 2.200974225997925 1.8019849061965942 1.398955225944519 1.9867255687713623 1.19194495677948 0.6322779655456543 1.0513430833816528 0.61125248670578 1.059954047203064
18 2.4847257137298584 2.3450417518615723 2.100656032562256 2.0024430751800537 1.3222675323486328 1.9345074892044067 1.0425044298171997 0.8636820912361145 1.0155439376831055 0.7956643104553223 1.2394710779190063
19 2.3493003845214844 2.0912046432495117 2.124142646789551 1.8040236234664917 1.3543689250946045 2.2513184547424316 1.21478271484375 0.9100885391235352 1.0908366441726685 0.7467642426490784 1.032739520072937
20 2.407674789428711 2.150117874145508 2.326307773590088 1.9060195684432983 1.4512097835540771 2.118259906768799 1.1164921522140503 0.6726358532905579 0.8777448534965515 0.6200330257415771 1.1993207931518555
21 2.704415798187256 2.3765718936920166 2.623971700668335 1.9867652654647827 1.67992103099823 2.2032666206359863 1.343674898147583 0.9222331047058105 1.0964378118515015 0.6007469892501831 1.1413888931274414
22 2.730833053588867 2.2997236251831055 2.8748531341552734 1.93246328830719 1.787226915359497 2.0169639587402344 1.4647843837738037 0.9293839335441589 1.4158563613891602 0.6959713101387024 1.123779058456421
23 2.7686662673950195 2.253772020339966 2.965780019760132 1.7466541528701782 1.7488999366760254 1.6615856885910034 1.8381562232971191 1.0537025928497314 1.316340446472168 0.8020221590995789 0.8330727815628052
24 3.0375924110412598 2.2485616207122803 3.073293447494507 1.9165529012680054 2.1026451587677 1.6045070886611938 1.979750394821167 0.5635972619056702 1.5061841011047363 0.5827751159667969 0.8348738551139832
25 3.0260262489318848 2.7137980461120605 2.8359556198120117 2.184390068054199 1.9210879802703857 1.326706051826477 1.6934142112731934 1.1647982597351074 1.0752623081207275 0.5847537517547607 0.7792861461639404
26 3.056060791015625 2.5479815006256104 3.1546356678009033 1.9701627492904663 2.276888370513916 1.95097017288208 1.4792567491531372 0.8135271668434143 1.0925251245498657 0.6080583333969116 0.6143797039985657
27 2.836169958114624 2.3816230297088623 2.9581682682037354 2.07366943359375 2.198242425918579 1.8469858169555664 1.7591869831085205 0.8939581513404846 1.1302906274795532 0.6342957019805908 0.5636649131774902
28 2.977027416229248 2.6451292037963867 3.1163761615753174 2.1645712852478027 2.112515687942505 2.1977901458740234 1.5379440784454346 1.296677589416504 0.9499655961990356 0.568540096282959 0.45882079005241394
29 3.2753279209136963 2.7634711265563965 3.3204779624938965 2.241291046142578 2.3632590770721436 2.040081024169922 1.2377550601959229 0.7570863962173462 1.0832993984222412 0.5966571569442749 0.5765578746795654
30 3.127582311630249 2.6248779296875 3.185317277908325 2.1082255840301514 2.3601932525634766 2.279024124145508 1.3383334875106812 0.9706209301948547 1.1324496269226074 0.7849631905555725 0.648239254951477
31 3.169799327850342 3.1488442420959473 3.085530996322632 2.20300030708313 2.0872232913970947 2.0166115760803223 1.3269009590148926 0.9319218397140503 1.160733699798584 0.6097658276557922 0.7525981664657593
32 2.9691176414489746 2.6474123001098633 3.0635905265808105 2.068755626678467 2.119431972503662 2.510714292526245 1.5764254331588745 0.9414390325546265 1.1131632328033447 0.6499879956245422 0.6557251214981079
33 3.127932071685791 2.64906907081604 3.0871541500091553 2.2035138607025146 2.2535037994384766 2.1373751163482666 1.7510664463043213 1.3581100702285767 1.372260570526123 0.6285845041275024 0.6500453352928162
34 2.9242563247680664 2.5488016605377197 2.7828316688537598 1.9368696212768555 1.7826223373413086 2.3430569171905518 1.4809906482696533 0.7957112193107605 1.1026006937026978 0.6197614073753357 0.6459372043609619
35 3.2243518829345703 2.343233585357666 2.8408234119415283 1.898158073425293 2.086516857147217 2.2986533641815186 1.807051420211792 0.7549574971199036 1.2081459760665894 0.680324137210846 0.6727472543716431
36 3.1509556770324707 2.7000131607055664 2.765775442123413 2.1149649620056152 2.017855405807495 1.7555917501449585 1.413867473602295 0.5672327280044556 1.0501285791397095 0.591056227684021 0.5710391402244568
37 2.93932843208313 2.2075226306915283 2.614017963409424 1.9602912664413452 1.8709831237792969 1.4940022230148315 1.9268267154693604 0.7221559882164001 1.0639597177505493 0.6319472789764404 0.6971891522407532
38 2.9366214275360107 2.30069637298584 2.8425965309143066 1.9009228944778442 1.9814058542251587 1.3682466745376587 1.6157523393630981 0.8032534122467041 1.454107403755188 0.5808296799659729 0.6933215260505676
39 3.48169207572937 2.546725034713745 2.935624837875366 1.829999327659607 1.922888159751892 1.891310214996338 1.474175214767456 0.8597086668014526 1.0492353439331055 0.7694004774093628 0.6142914891242981
40 3.2384777069091797 2.6406588554382324 2.9392919540405273 2.138380527496338 1.933526873588562 1.466278076171875 1.3122385740280151 1.0955924987792969 0.8651069402694702 0.6332495212554932 0.7454431056976318
41 3.136533498764038 2.527724266052246 2.8738906383514404 2.0101327896118164 1.8480538129806519 1.2622997760772705 1.0893127918243408 0.9417200088500977 1.0032360553741455 0.7630014419555664 0.693943977355957
42 3.1577346324920654 2.2908523082733154 2.7632763385772705 1.8059093952178955 1.9247132539749146 1.369123935699463 1.245002031326294 1.0795948505401611 1.0271801948547363 0.6008435487747192 0.6212942004203796
43 3.1530566215515137 2.1360843181610107 2.8378894329071045 1.8496865034103394 1.9474111795425415 1.6102572679519653 1.3194340467453003 0.9908446073532104 1.113939881324768 0.6217536330223083 0.6736457943916321
44 3.363713026046753 2.4025135040283203 2.9637160301208496 1.9493002891540527 2.170755386352539 1.4690577983856201 1.503430724143982 1.2421315908432007 1.3827627897262573 0.6410636305809021 0.6111581325531006
45 3.1476211547851563 2.280872344970703 2.943674325942993 1.8196301460266113 2.1671953201293945 1.711858868598938 1.8425801992416382 1.3569986820220947 0.8671518564224243 0.7519001960754395 0.6535229086875916
46 3.129783868789673 2.3308265209198 2.849001169204712 1.900479793548584 1.975934624671936 1.3727760314941406 1.695775032043457 1.0253807306289673 0.8480876684188843 0.5013275742530823 0.8447007536888123
47 3.0491907596588135 2.033726215362549 2.87423038482666 1.9027081727981567 1.996213674545288 1.4697729349136353 1.1867421865463257 0.847545862197876 1.357092022895813 0.6454589366912842 0.7772531509399414
48 3.2837040424346924 2.226219892501831 2.910400152206421 1.9461445808410645 2.143416166305542 1.7819880247116089 1.1139323711395264 0.827782392501831 1.0233656167984009 0.5991682410240173 0.978115975856781
49 3.338305711746216 2.214308261871338 3.074202060699463 1.9831968545913696 2.2543909549713135 1.7527233362197876 1.3948776721954346 0.7761169672012329 0.8724997639656067 0.5275084376335144 0.7896600365638733
50 3.523073434829712 2.8463096618652344 2.9540748596191406 1.988617181777954 2.1078286170959473 1.7668135166168213 1.3697905540466309 0.7780321836471558 0.702208399772644 0.5991964936256409 0.6750183701515198
51 3.4277729988098145 2.9316930770874023 2.953864336013794 2.0946056842803955 2.0763285160064697 1.311033010482788 1.3853940963745117 1.2544535398483276 0.9416819214820862 0.5974976420402527 0.6970727443695068
52 3.82389235496521 3.1142055988311768 2.8988566398620605 2.1297640800476074 2.158945322036743 1.6372246742248535 1.3205965757369995 1.4272493124008179 1.0465316772460938 0.6536702513694763 0.6299205422401428
53 3.46065092086792 2.8088841438293457 2.8404042720794678 2.042377233505249 2.0748188495635986 1.7455899715423584 1.0640344619750977 1.513055682182312 1.054042935371399 0.6638137102127075 0.7245882153511047
54 3.656442880630493 2.969264507293701 2.8851635456085205 2.1101322174072266 2.091477155685425 1.9603745937347412 1.4208287000656128 1.300917387008667 1.4971116781234741 0.6100022792816162 0.6976593136787415
55 3.474259614944458 2.7898359298706055 3.0445451736450195 2.055525779724121 2.135727643966675 1.6141453981399536 1.5039865970611572 1.2820407152175903 1.6520042419433594 0.6454536318778992 0.7743781805038452
56 3.6570231914520264 2.887326717376709 3.1189472675323486 2.0827414989471436 2.1852705478668213 1.7908997535705566 1.6068984270095825 1.2307565212249756 1.2088547945022583 0.6331140995025635 0.6085560321807861
57 3.3655543327331543 2.663188934326172 2.9333529472351074 1.9776513576507568 1.9122720956802368 1.5522550344467163 1.268052339553833 1.1193417310714722 1.3150558471679688 0.639683187007904 0.7421925663948059
58 3.2045726776123047 2.816894054412842 2.796779155731201 2.030237913131714 1.7289869785308838 2.08882474899292 1.2291158437728882 0.9771166443824768 1.5662914514541626 0.6258782148361206 0.5759598612785339
59 3.439899444580078 2.978006601333618 3.0136144161224365 2.097403049468994 1.831772804260254 1.4878989458084106 1.4723916053771973 0.9366680383682251 1.971335530281067 0.8081266283988953 0.7065600752830505
60 3.6123621463775635 2.947051525115967 2.9841272830963135 2.0904030799865723 1.9103765487670898 1.5199114084243774 2.1603357791900635 1.1277108192443848 1.0300252437591553 0.7066159844398499 0.7309056520462036
61 3.6298441886901855 2.970362663269043 2.9204115867614746 2.0698401927948 1.9115898609161377 1.6481058597564697 2.6697425842285156 1.0685404539108276 1.0554944276809692 0.6786142587661743 0.5863826274871826
62 3.849379539489746 2.647073984146118 3.166832685470581 1.9054343700408936 2.1536383628845215 1.2558249235153198 2.472895383834839 1.1139076948165894 1.3179463148117065 0.7003927826881409 0.6698501706123352
63 3.9790661334991455 2.7648494243621826 3.089104652404785 1.8623344898223877 2.053215503692627 1.3645507097244263 2.3183958530426025 0.9525955319404602 1.0713310241699219 0.6547611951828003 0.79097580909729
64 3.774915933609009 2.692887544631958 2.943392038345337 1.790677785873413 2.12860369682312 1.516785740852356 2.399667263031006 0.8212207555770874 0.8302707076072693 0.6603807806968689 0.6958892941474915
65 3.5819807052612305 2.846879005432129 2.8975608348846436 1.8709371089935303 1.985724687576294 1.5586594343185425 2.503490924835205 0.9495173096656799 1.1610639095306396 0.7474681735038757 0.6456291079521179
66 3.8585128784179688 3.157012939453125 2.963951349258423 1.9562400579452515 2.0552737712860107 1.6927217245101929 2.541963577270508 0.7033966183662415 1.2613168954849243 0.6829751133918762 0.6460017561912537
67 3.661898374557495 2.7240066528320313 2.9268600940704346 1.9447126388549805 1.8533799648284912 2.0071070194244385 2.2784221172332764 1.1949065923690796 1.3128505945205688 0.738037109375 0.6135672330856323
68 3.3682632446289063 2.755399465560913 2.8150761127471924 2.0611233711242676 1.8731451034545898 2.044677495956421 1.9164913892745972 0.7642486691474915 1.175741195678711 0.6568602919578552 0.623076856136322
69 3.4730544090270996 2.8019163608551025 2.5900745391845703 1.9735897779464722 1.8521552085876465 1.9806243181228638 2.2170979976654053 0.7220534682273865 0.9783120155334473 0.6783235669136047 0.6942347288131714
70 3.279792070388794 2.759774684906006 2.842714309692383 2.0233123302459717 1.9318130016326904 1.7535368204116821 2.1831445693969727 1.0467708110809326 0.7768183946609497 0.6434584856033325 0.7420202493667603
71 3.484384059906006 2.6371827125549316 2.9521732330322266 1.979805827140808 1.9275262355804443 1.9905840158462524 2.227633237838745 0.8312350511550903 0.9831000566482544 0.7101613283157349 0.7847220301628113
72 3.4710779190063477 2.7030954360961914 2.7417917251586914 1.9651814699172974 1.8027621507644653 2.044631242752075 2.0018057823181152 0.8202577233314514 1.1035875082015991 0.6314393877983093 0.7458263039588928
73 3.4835152626037598 2.983241081237793 3.0090394020080566 2.1043050289154053 2.103057384490967 1.9777194261550903 1.3058418035507202 0.8270416855812073 0.8798410892486572 0.6048862338066101 0.8086889982223511
74 3.3341853618621826 2.999288558959961 2.733302354812622 2.172745943069458 1.7616254091262817 1.5442354679107666 1.229465126991272 1.1538569927215576 0.9987606406211853 0.7261325716972351 0.8157200813293457
75 3.4105217456817627 2.75321888923645 2.9212937355041504 2.1303353309631348 2.013108491897583 1.8984273672103882 1.2263554334640503 1.0562095642089844 1.1840332746505737 0.6331448554992676 0.819268524646759
76 3.65466570854187 2.851571798324585 2.902796983718872 2.173948287963867 2.108804941177368 1.9290971755981445 1.2008378505706787 1.1055006980895996 1.1779531240463257 0.6624058485031128 0.9311432838439941
77 3.621278762817383 2.6529061794281006 2.8365793228149414 2.043325662612915 1.8817414045333862 1.7683820724487305 1.5318739414215088 0.8691522479057312 1.0571789741516113 0.7282657623291016 0.7714748978614807
78 3.804089069366455 2.69667649269104 2.9047958850860596 1.9265233278274536 2.0418238639831543 2.059499502182007 1.5075581073760986 0.8336091637611389 1.0235466957092285 0.6271945834159851 1.079382061958313
79 3.762472152709961 2.532247543334961 2.979044198989868 1.833069920539856 2.0112903118133545 2.236384391784668 1.273502230644226 1.0263575315475464 1.5048578977584839 0.7256025075912476 0.7552422285079956
80 3.6488611698150635 2.3886685371398926 2.9423978328704834 1.8350708484649658 2.048628091812134 2.0875344276428223 1.2602442502975464 0.875001072883606 1.2374637126922607 0.6036279797554016 0.6855934858322144
81 3.7554385662078857 2.588897228240967 2.997514247894287 1.9398175477981567 2.045816659927368 1.7902789115905762 1.15523362159729 1.0098037719726563 1.252771019935608 0.6209977269172668 0.7530363202095032
82 3.861114740371704 2.963752508163452 3.1934337615966797 2.1897969245910645 1.910402536392212 1.8437997102737427 1.2803804874420166 0.9028968214988708 1.2984888553619385 0.7198525071144104 0.7112154364585876
83 3.957552433013916 2.9719231128692627 3.1361279487609863 2.2086455821990967 1.8386064767837524 1.7963991165161133 1.170947551727295 0.8154630064964294 1.6251925230026245 0.8213610649108887 0.6397910714149475
84 4.4238409996032715 3.0762155055999756 3.4624063968658447 2.1166090965270996 1.8996922969818115 1.8114551305770874 2.119598865509033 0.9818348288536072 1.7288317680358887 0.7037603259086609 0.8368790745735168
85 4.329047679901123 2.800215244293213 3.622596263885498 1.9538792371749878 2.1150169372558594 1.7759814262390137 2.1269664764404297 1.0643874406814575 1.778691053390503 0.7222789525985718 0.8665897846221924
86 4.323818683624268 2.6516079902648926 3.714604377746582 1.8312190771102905 2.0063095092773438 1.8096410036087036 1.9234066009521484 0.7733414173126221 1.6875680685043335 0.6409872174263 0.6807325482368469
87 4.157922744750977 2.510355234146118 3.653738260269165 1.8001644611358643 2.001166820526123 1.8563055992126465 1.9070628881454468 0.9987820386886597 1.3715438842773438 0.7262769341468811 0.7917659878730774
88 4.4819793701171875 2.849501609802246 3.642122507095337 2.0623457431793213 2.0027265548706055 1.6544822454452515 2.039414882659912 0.611386239528656 1.0284532308578491 0.6398019194602966 0.8750312328338623
89 4.31043004989624 2.669348955154419 3.7329044342041016 2.052569627761841 2.1546132564544678 1.4475994110107422 1.5607928037643433 0.7175472974777222 1.255340337753296 0.6626439690589905 0.8267759680747986
90 4.593903064727783 3.158430337905884 3.554044485092163 2.191690683364868 2.0302791595458984 1.4061896800994873 1.7476518154144287 0.9829659461975098 1.0280368328094482 0.7366678714752197 0.7823781371116638
91 4.429311275482178 3.278317451477051 3.4307589530944824 2.055035352706909 2.1230790615081787 1.4617640972137451 1.5089447498321533 0.9717618823051453 2.2951838970184326 0.8188746571540833 0.8582279086112976
92 4.288046360015869 3.1057820320129395 3.5221152305603027 2.3032643795013428 2.394179582595825 1.4124826192855835 1.4062567949295044 1.114511251449585 1.6075925827026367 0.6755778193473816 0.8466484546661377
93 4.148116111755371 3.1123297214508057 3.485393762588501 2.2628345489501953 2.411703586578369 1.5681997537612915 1.739616870880127 1.033353328704834 1.4157150983810425 0.6108216643333435 0.7535731792449951
94 4.511783599853516 3.0527193546295166 3.5565946102142334 2.1421618461608887 2.3887851238250732 2.177582263946533 1.9190573692321777 0.7989451885223389 1.174353837966919 0.6230816841125488 0.8158222436904907
95 4.593377590179443 3.202043056488037 3.722296953201294 2.3623669147491455 2.319814920425415 2.0547831058502197 1.8981001377105713 0.9683979749679565 1.4684741497039795 0.6337951421737671 0.7220382690429688
96 4.512964248657227 3.017632484436035 3.6040687561035156 2.3010013103485107 1.9423789978027344 2.1941115856170654 1.8450530767440796 0.9531228542327881 1.620370626449585 0.6467747092247009 0.7575975656509399
97 4.518242835998535 2.9935760498046875 3.3880410194396973 2.2640087604522705 2.113464832305908 2.0715227127075195 1.9144275188446045 0.9452035427093506 1.5279232263565063 0.7411494255065918 0.7516269683837891
98 4.401538848876953 2.8315436840057373 3.56581449508667 2.1329731941223145 2.0243148803710938 2.2825212478637695 1.7719589471817017 0.9110527634620667 1.6092653274536133 0.768500030040741 0.8697855472564697
99 4.312658786773682 2.845067262649536 3.4438893795013428 2.2641379833221436 2.0877177715301514 2.2133688926696777 1.3848963975906372 0.9874224662780762 1.1606419086456299 0.6437111496925354 0.7289310693740845
100 4.125487327575684 3.0191218852996826 3.166125535964966 1.9859905242919922 1.9680458307266235 1.959850788116455 1.0095045566558838 1.0711300373077393 1.6006795167922974 0.7512150406837463 0.9499618411064148
101 3.9712719917297363 2.9176361560821533 3.1387429237365723 2.1539783477783203 1.983640193939209 1.5629981756210327 1.224088191986084 0.9360289573669434 1.761449933052063 0.8197396397590637 0.8674737215042114
102 4.173630237579346 3.025275945663452 3.134936809539795 2.153773307800293 1.9810947179794312 1.4002281427383423 1.829324722290039 1.0179035663604736 1.3482205867767334 0.7271918058395386 0.7832417488098145
103 4.40056848526001 2.7697317600250244 3.3252151012420654 2.1291377544403076 2.1107726097106934 1.6040035486221313 1.7601869106292725 0.8885451555252075 1.3567880392074585 0.7064234614372253 0.7235220670700073
104 4.2901530265808105 2.6002771854400635 3.4643397331237793 2.0467820167541504 2.1284515857696533 1.974116563796997 1.4421977996826172 1.0410782098770142 1.7340455055236816 0.6228010654449463 0.8671874403953552
105 4.2210917472839355 2.8919711112976074 3.4180026054382324 1.953889012336731 1.9576529264450073 1.7853772640228271 1.4758251905441284 1.227846622467041 1.7113518714904785 0.6010038256645203 0.8760619759559631
106 4.220282554626465 2.750821828842163 3.4919285774230957 1.9745947122573853 2.167299509048462 2.0208487510681152 1.2029815912246704 1.1140042543411255 1.7527810335159302 0.6381823420524597 0.7615590691566467
107 4.068887233734131 2.841087579727173 3.5861668586730957 2.0401062965393066 2.3055169582366943 2.11238694190979 1.6370909214019775 0.8025795221328735 1.6104071140289307 0.5620915293693542 0.6991427540779114
108 3.975849151611328 2.6444265842437744 3.562021017074585 1.9570430517196655 2.290527105331421 2.179813861846924 1.624577283859253 0.8752685785293579 1.4794948101043701 0.6284317374229431 0.7282443046569824
109 4.116442680358887 2.5275018215179443 3.8058207035064697 2.1032629013061523 2.073599338531494 2.1180999279022217 1.8858059644699097 0.7545132040977478 1.8347705602645874 0.6140507459640503 0.8143808245658875
110 4.329497337341309 2.663715362548828 3.805016279220581 2.1467299461364746 2.287224531173706 1.9436267614364624 1.9628206491470337 0.8471352458000183 2.344881534576416 0.7927840352058411 0.7767415642738342
111 4.410902500152588 2.740560531616211 3.806187391281128 2.1545393466949463 2.2977232933044434 2.126110792160034 2.473717451095581 1.3309787511825562 1.8779973983764648 0.5631358027458191 0.8353620171546936
112 4.193421840667725 2.6206135749816895 3.5017762184143066 2.077692747116089 2.1093127727508545 2.0485217571258545 2.2551677227020264 0.7598273754119873 1.820141077041626 0.6006780862808228 0.7526954412460327
113 4.147580623626709 2.7037181854248047 3.436861515045166 2.1497175693511963 2.1391568183898926 2.1459646224975586 2.0871973037719727 1.1207724809646606 1.859317660331726 0.520576000213623 0.7611725926399231
114 4.377721786499023 2.822962760925293 3.6821041107177734 2.2040154933929443 2.2118351459503174 2.0115914344787598 1.8493623733520508 0.8373706340789795 1.6941934823989868 0.5445966124534607 0.6187807321548462
115 4.211390495300293 2.8936121463775635 3.5825653076171875 2.217294454574585 2.2000057697296143 1.918097734451294 1.9759769439697266 0.9744786024093628 1.8610793352127075 0.6386668086051941 0.7087060809135437
116 4.2703962326049805 2.828371286392212 3.6170220375061035 2.1298036575317383 2.056241750717163 2.258946180343628 1.8123515844345093 0.8643621206283569 2.2102065086364746 0.7470169067382813 0.5773793458938599
117 4.208359241485596 2.977318286895752 3.6755542755126953 2.0732481479644775 1.9754903316497803 2.285677194595337 1.6975882053375244 0.8641983270645142 2.258310556411743 0.9292897582054138 0.541528046131134
118 4.022891521453857 3.064150810241699 3.6049938201904297 2.196493148803711 1.9093472957611084 1.4850925207138062 1.8790545463562012 0.8600504994392395 2.5604283809661865 0.8496640920639038 0.7064462304115295
119 4.178799629211426 3.193690299987793 3.5383386611938477 2.231560230255127 2.1143441200256348 1.449385404586792 1.9325377941131592 1.062934398651123 2.2607414722442627 0.7217494249343872 0.7809979319572449
120 4.690972328186035 2.853025197982788 3.781463861465454 2.208406686782837 2.1927030086517334 1.7739667892456055 2.4274747371673584 1.1062825918197632 2.1272335052490234 0.8087628483772278 0.6966274380683899
121 4.716540813446045 2.969592809677124 3.6746060848236084 2.233825922012329 2.187286615371704 1.7580349445343018 2.677807331085205 0.8516016006469727 1.8071396350860596 0.7159947752952576 0.7215003967285156
122 4.383092403411865 2.8744959831237793 3.3187813758850098 2.3333733081817627 2.253582000732422 1.7880736589431763 2.506333589553833 1.151810646057129 1.7914159297943115 0.6564738154411316 0.763681173324585
123 4.263514041900635 2.7630252838134766 3.443983793258667 2.1706864833831787 2.1231327056884766 1.4952396154403687 2.504272937774658 1.0678948163986206 1.976840853691101 0.559566855430603 0.8024000525474548
124 4.6311726570129395 3.159757137298584 3.591196060180664 2.318920850753784 2.202812910079956 1.4674354791641235 2.0158090591430664 1.3062918186187744 1.9304908514022827 0.4670224189758301 0.7119655013084412
125 4.850787162780762 3.193955659866333 3.778883695602417 2.372974157333374 2.3714144229888916 1.5763450860977173 2.211674928665161 0.9888157844543457 2.3124194145202637 0.6502191424369812 0.801606297492981
126 4.522005558013916 3.2192702293395996 3.7359530925750732 2.3286800384521484 2.018362045288086 1.309665322303772 2.494778633117676 1.2160109281539917 2.0975704193115234 0.6848047375679016 0.8055422902107239
127 4.754418849945068 3.361250162124634 3.867741107940674 2.6049301624298096 2.0618810653686523 1.3958461284637451 2.62857985496521 1.068856954574585 1.9919922351837158 0.7550197243690491 0.8631925582885742
128 4.82816743850708 3.2283713817596436 3.816786050796509 2.404127836227417 2.1844985485076904 1.439362645149231 2.4525063037872314 1.359260082244873 2.183025598526001 0.728168249130249 0.7370218634605408
129 5.046126365661621 3.358330726623535 3.9984934329986572 2.3706674575805664 2.0778486728668213 1.3220574855804443 2.6006059646606445 1.363609790802002 2.2744123935699463 0.6978397965431213 0.7337628602981567
130 5.255373954772949 3.5698792934417725 4.257554531097412 2.688628911972046 2.104118585586548 1.600242018699646 2.526268243789673 1.6956959962844849 2.5573413372039795 0.7016797065734863 0.8106631636619568
131 5.249422550201416 3.508836269378662 3.947340250015259 2.5842971801757813 2.0363523960113525 1.982984185218811 2.7181506156921387 1.3672809600830078 2.326519250869751 0.519236147403717 0.8670436143875122
132 5.2655110359191895 3.1237785816192627 4.0629191398620605 2.436298131942749 1.9848238229751587 1.7769969701766968 2.5618085861206055 0.9934977889060974 2.3111119270324707 0.6636306047439575 0.7150024771690369
133 5.378183841705322 3.6023080348968506 4.158496856689453 2.6598384380340576 2.1980676651000977 1.6761666536331177 2.763718366622925 0.9259082674980164 2.313591480255127 0.7168743014335632 0.7796316742897034
134 5.158901214599609 3.507401466369629 3.844496726989746 2.522860050201416 2.0827739238739014 1.6491076946258545 2.4426259994506836 0.9562442898750305 2.08298659324646 0.8376752138137817 0.6721193790435791
135 5.569655418395996 4.246213436126709 3.755164623260498 2.800311326980591 2.1678218841552734 1.7113888263702393 2.1714789867401123 0.8801976442337036 2.130525588989258 0.649562418460846 0.6328280568122864
136 5.5931396484375 4.133971214294434 4.07008171081543 2.856039047241211 2.0870280265808105 1.76689612865448 2.6124610900878906 0.9120904207229614 2.0542664527893066 0.6306540966033936 0.6651510000228882
137 5.142527103424072 3.8098161220550537 3.601388931274414 2.830343246459961 1.971418023109436 1.577430009841919 2.416184663772583 1.0201804637908936 1.4665062427520752 0.6681787967681885 0.5969272255897522
138 5.641232967376709 3.795839309692383 3.946993589401245 2.817408800125122 2.121933698654175 1.8656492233276367 2.578606367111206 0.9770156145095825 1.6745495796203613 0.551983118057251 0.9457665681838989
139 5.289790630340576 3.5714850425720215 3.73083233833313 2.9032418727874756 2.100437879562378 2.075331211090088 2.883051633834839 1.0259616374969482 1.0181745290756226 0.9295542240142822 0.8507437705993652
140 5.149435520172119 3.331900119781494 3.995901584625244 2.7270281314849854 2.109520673751831 1.7914739847183228 2.232617139816284 0.8549978733062744 1.5897643566131592 0.5909129977226257 0.814041018486023
141 5.018357276916504 3.30489444732666 3.914595127105713 2.6055357456207275 2.061823606491089 1.5771985054016113 2.1997947692871094 1.0144482851028442 2.0213046073913574 0.4815618097782135 0.8676015734672546
142 4.813901901245117 2.930271863937378 3.8582260608673096 2.5022566318511963 2.03342604637146 1.409379482269287 2.276834487915039 0.9394519925117493 2.008573055267334 0.559017539024353 0.773025631904602
143 4.810116767883301 3.1253409385681152 3.8935534954071045 2.705836772918701 2.1208980083465576 1.573207139968872 2.279066562652588 1.176570177078247 1.8053467273712158 0.5015503168106079 0.7254883646965027
144 4.754873752593994 3.4038093090057373 3.7135210037231445 2.8564133644104004 2.156299114227295 1.6628531217575073 2.2865731716156006 1.5460675954818726 1.3194574117660522 0.615238606929779 0.6735877990722656
145 4.838066101074219 3.3143012523651123 3.6428651809692383 2.7767140865325928 2.1364753246307373 2.0966532230377197 2.704944610595703 0.992540180683136 1.1807752847671509 0.627331018447876 0.8407231569290161
146 5.3300018310546875 3.5669546127319336 3.8549797534942627 2.6905367374420166 2.14851713180542 2.153385639190674 2.5068881511688232 1.3405706882476807 1.7524402141571045 0.6292924284934998 0.7173641920089722
147 5.061694622039795 3.2349140644073486 3.814685583114624 2.740236282348633 2.3594908714294434 1.8139591217041016 2.7001218795776367 1.446189045906067 1.0616055727005005 0.5015995502471924 0.8325419425964355
148 5.197822093963623 3.399057388305664 3.5932681560516357 2.808210849761963 2.3419222831726074 1.9731144905090332 2.7737810611724854 0.8574153184890747 1.3925752639770508 0.608703076839447 0.7093661427497864
149 4.974656105041504 3.093818187713623 3.7436633110046387 2.523427963256836 2.2481346130371094 1.7466764450073242 2.494448661804199 1.0638322830200195 1.459564208984375 0.5984001755714417 0.7274208068847656
150 4.816447734832764 3.058357000350952 3.4959113597869873 2.5622060298919678 2.156472682952881 1.8253884315490723 2.4558823108673096 0.9267351627349854 1.7465195655822754 0.6193466186523438 0.6043881773948669
151 4.979963779449463 3.179270029067993 3.6690452098846436 2.5162081718444824 2.1994972229003906 1.9011553525924683 2.4465744495391846 1.1467007398605347 1.933511734008789 0.5875388979911804 0.6723672747612
152 5.019357204437256 3.0774059295654297 3.870293617248535 2.6297667026519775 2.5671069622039795 1.7508753538131714 2.703320026397705 1.018895149230957 1.7817491292953491 0.6974155306816101 0.7042835354804993
153 4.932162284851074 3.0799720287323 3.803438663482666 2.6022145748138428 2.3168272972106934 1.765906810760498 2.3348562717437744 0.9471633434295654 1.6953741312026978 0.4821470081806183 0.7319426536560059
154 5.489623546600342 3.359668731689453 4.156210422515869 2.806879758834839 2.730069398880005 1.9630224704742432 2.3073086738586426 0.69813472032547 1.5954135656356812 0.6307801008224487 0.5971832871437073
155 5.407726287841797 3.2531981468200684 3.926198720932007 2.676910877227783 2.5492806434631348 2.2089788913726807 2.349351406097412 0.866583526134491 1.616895079612732 0.6569201350212097 0.8305357694625854
156 5.443604946136475 3.4463179111480713 4.2031683921813965 2.6934142112731934 2.916431188583374 1.9849692583084106 2.3895909786224365 0.8162990808486938 1.9571223258972168 0.8469312787055969 0.5659663081169128
157 5.380451679229736 3.4995617866516113 4.386829853057861 2.6607179641723633 2.708981513977051 1.7806142568588257 2.7137014865875244 0.926642656326294 1.2293212413787842 0.819182813167572 0.7280561923980713
158 5.271420478820801 3.5763418674468994 4.271407604217529 2.8287417888641357 2.550570487976074 1.8068996667861938 2.464949369430542 0.9180656671524048 1.7206084728240967 0.6482746005058289 0.5569505095481873
159 5.031318187713623 3.677452325820923 4.234756946563721 2.7857518196105957 2.6569154262542725 1.594895601272583 2.5178041458129883 0.890175998210907 1.912628412246704 0.6091338396072388 0.5720978379249573
160 5.350450038909912 3.6353073120117188 4.192540645599365 2.6373610496520996 2.5296545028686523 1.402623176574707 2.636232852935791 0.9467945694923401 2.0810086727142334 0.7123082280158997 0.44446080923080444
161 5.015498161315918 3.664097785949707 4.144748687744141 2.6908392906188965 2.480287551879883 1.3718667030334473 2.6013388633728027 1.1218280792236328 2.2628087997436523 0.8181012868881226 0.6753492951393127
162 4.76209020614624 3.6277012825012207 3.9355549812316895 2.610760450363159 2.5141589641571045 1.494463562965393 2.291388511657715 1.0316625833511353 1.6403759717941284 0.7596166133880615 0.6300378441810608
163 5.277520656585693 3.9897379875183105 4.259389877319336 2.578413724899292 2.602654457092285 1.6989737749099731 2.177671432495117 0.8025373220443726 2.1493542194366455 0.7562421560287476 0.5946515202522278
164 5.234235763549805 3.949063539505005 4.360772132873535 2.6710164546966553 2.6730587482452393 1.346216082572937 2.3790714740753174 1.1671980619430542 2.2816720008850098 0.7206816077232361 0.5533239245414734
165 5.406794548034668 3.8952910900115967 4.515008926391602 2.7955644130706787 2.8391711711883545 1.6600596904754639 2.7040059566497803 0.7788425087928772 2.1837897300720215 0.7513954043388367 0.5444445013999939
166 5.377613544464111 4.120865345001221 4.333944797515869 3.002457857131958 2.626513719558716 1.57135009765625 2.6814279556274414 0.8254409432411194 2.1188230514526367 0.8887239694595337 0.6092301607131958
167 5.41526460647583 4.22367000579834 3.814791202545166 2.8947010040283203 2.5659821033477783 1.5775439739227295 2.2953929901123047 0.8830459713935852 1.6766164302825928 0.8710770606994629 0.5147128105163574
168 5.560657978057861 4.131051063537598 4.474267482757568 2.76115083694458 2.7976441383361816 1.5382661819458008 2.4291746616363525 0.9341371655464172 1.92642080783844 0.9468725323677063 0.6271114349365234
169 5.4227776527404785 4.216129302978516 4.0763654708862305 2.7803430557250977 2.5109617710113525 1.5227724313735962 2.5371036529541016 0.8443762063980103 2.0584309101104736 0.9241001009941101 0.6338099837303162
170 5.433652400970459 4.16254186630249 3.900570869445801 2.9336984157562256 2.3144702911376953 1.5343674421310425 2.6160225868225098 1.327507495880127 1.4511654376983643 0.9692716598510742 0.8088433146476746
171 5.736545085906982 4.312956809997559 4.208308219909668 2.953324794769287 2.4980061054229736 1.3827019929885864 2.6995790004730225 0.7900270819664001 1.680537462234497 0.8951543569564819 0.5988932847976685
172 6.009530067443848 4.725112438201904 4.284584045410156 3.4529926776885986 2.5906784534454346 1.3778095245361328 2.6517889499664307 1.2026265859603882 1.8216882944107056 1.0432599782943726 0.8964425921440125
173 5.879602909088135 4.850653648376465 4.031530380249023 3.560805559158325 2.6788101196289063 1.3857754468917847 2.6096503734588623 1.0323472023010254 1.6570202112197876 1.0048155784606934 0.6966865658760071
174 5.675110340118408 4.760244846343994 4.08155632019043 3.3559114933013916 2.7000691890716553 1.5687583684921265 2.654935598373413 0.8850114941596985 1.8940045833587646 0.9801234602928162 0.6825666427612305
175 5.514059543609619 4.836308002471924 4.085860252380371 3.3883426189422607 2.7436726093292236 1.7641634941101074 2.6266095638275146 0.8769811391830444 1.8594974279403687 1.2454885244369507 0.5689369440078735
176 5.512301445007324 5.091383457183838 4.008017063140869 3.7663204669952393 2.812516689300537 1.5744900703430176 2.6903021335601807 0.9114670157432556 1.6908122301101685 0.9627676010131836 0.6650756001472473
177 5.612193584442139 4.797711372375488 4.371590614318848 3.534501075744629 2.9491121768951416 1.5570532083511353 2.7926716804504395 0.7710898518562317 2.0833346843719482 0.9127190113067627 0.5538861155509949
178 5.763452529907227 4.553040981292725 4.430964469909668 3.0964152812957764 2.8770804405212402 1.5085922479629517 2.4676449298858643 1.0722973346710205 1.9799507856369019 0.748295783996582 0.615986704826355
179 5.905756950378418 4.183913230895996 4.563807964324951 2.992480754852295 2.867347240447998 1.827791452407837 2.510173797607422 0.9452263712882996 1.8215004205703735 0.9488089084625244 0.6937999725341797
180 5.626354217529297 4.19766092300415 4.517465591430664 3.1487643718719482 3.151538610458374 1.5862529277801514 2.405477523803711 1.042612910270691 1.7576544284820557 0.8575391173362732 0.6453400254249573
181 5.960157871246338 4.219461917877197 4.985421657562256 3.028942346572876 3.053718090057373 1.7310429811477661 2.4311327934265137 1.116552472114563 1.4973255395889282 0.9056538939476013 0.6125574111938477
182 5.839917182922363 3.883755922317505 5.122509956359863 3.241852045059204 2.8954341411590576 1.722230315208435 2.5874292850494385 0.6857727766036987 1.516944408416748 0.9225841164588928 0.858437716960907
183 5.70158052444458 3.7202939987182617 4.794546127319336 3.062213182449341 2.7036213874816895 1.9583451747894287 2.4595041275024414 0.7548798322677612 1.6268634796142578 0.8459367752075195 0.6925409436225891
184 5.438652992248535 3.0267529487609863 4.789310455322266 2.67738676071167 2.8234877586364746 1.8323384523391724 2.0796127319335938 0.9511986374855042 1.678035855293274 0.724915087223053 0.718643069267273
185 5.001053333282471 3.065178871154785 4.4234724044799805 2.8133959770202637 2.6947531700134277 1.8198689222335815 1.9964993000030518 0.7455324530601501 1.945919156074524 0.599951982498169 0.6666632890701294
186 4.884817123413086 3.042362928390503 4.2358808517456055 2.4393677711486816 2.451310873031616 1.4398900270462036 2.361471176147461 0.6095502376556396 1.352180004119873 0.5752343535423279 0.7661738991737366
187 5.3096842765808105 3.3574774265289307 4.476417064666748 2.795846462249756 3.0199124813079834 1.47764253616333 2.0500197410583496 1.0533169507980347 1.654529094696045 0.7418585419654846 0.8058011531829834
188 5.638428688049316 3.80098032951355 4.604666709899902 3.060796022415161 2.770282030105591 1.37493097782135 1.7304397821426392 1.3691514730453491 2.1333653926849365 0.6966695785522461 0.6921822428703308
189 5.622680187225342 3.4687533378601074 4.692232131958008 2.7840728759765625 2.8016111850738525 1.375335931777954 2.1627039909362793 0.6454391479492188 1.5052019357681274 0.9354941248893738 0.6067904829978943
190 5.402298927307129 3.4629759788513184 4.362522125244141 2.5789263248443604 2.6344683170318604 1.1945537328720093 1.9598299264907837 0.7434867024421692 1.4584101438522339 0.835457444190979 0.7738584280014038
191 5.12125825881958 3.537245988845825 3.911409378051758 2.747969388961792 2.518721580505371 1.3700456619262695 2.0093231201171875 1.313355565071106 1.1717729568481445 0.9011008739471436 0.5348937511444092
192 5.216376304626465 3.2216989994049072 4.066649436950684 2.799961805343628 2.731060028076172 1.355081558227539 2.15689754486084 1.0050021409988403 2.1201987266540527 0.7588073015213013 0.7617950439453125
193 5.383402347564697 3.227978467941284 4.191374778747559 2.8669939041137695 2.6989731788635254 1.3920267820358276 2.1906473636627197 1.2102605104446411 1.6995694637298584 0.6080250144004822 0.8656383156776428
194 4.793347358703613 3.106555938720703 3.751903533935547 2.577240228652954 2.620037317276001 1.5241611003875732 2.399818181991577 0.7819463610649109 1.8054125308990479 0.7405957579612732 0.570300281047821
195 5.005761623382568 3.149864673614502 4.294392108917236 2.6673574447631836 2.9148144721984863 1.6083288192749023 2.1904778480529785 1.0277920961380005 1.6950738430023193 0.872610867023468 0.6635197997093201
196 5.323625087738037 3.2706470489501953 4.2655415534973145 2.8166379928588867 2.5826168060302734 1.649978756904602 2.3893942832946777 1.1433250904083252 1.6242618560791016 0.6920491456985474 0.798810601234436
197 5.206876754760742 3.6103310585021973 4.504336357116699 2.8843324184417725 2.5672202110290527 1.5136381387710571 2.2657620906829834 1.4837431907653809 1.9099481105804443 0.7364950180053711 0.750235915184021
198 5.1208367347717285 3.4081876277923584 4.297866344451904 2.863208055496216 2.5490429401397705 1.5559947490692139 2.273240327835083 1.0436333417892456 2.0233938694000244 0.6449989080429077 0.7462570667266846
199 5.486417293548584 3.5577118396759033 4.477466106414795 2.9941959381103516 2.869410276412964 1.5685902833938599 2.087555170059204 1.1084539890289307 2.0197274684906006 0.9057475328445435 0.8000298142433167
200 5.588448524475098 3.860527515411377 4.2777886390686035 2.977153778076172 2.6760027408599854 1.5700628757476807 2.1396310329437256 1.0150648355484009 1.6407668590545654 0.8243931531906128 0.7601066827774048
201 5.530580043792725 3.3838584423065186 4.110110759735107 2.869908094406128 2.7413153648376465 1.686289668083191 2.228872537612915 1.3218982219696045 1.801855444908142 0.7363478541374207 0.7062726616859436
202 5.445468425750732 3.312873125076294 4.379333972930908 2.888890027999878 2.7162461280822754 1.8397910594940186 2.4290833473205566 1.246624231338501 1.890559196472168 0.9111843705177307 0.6329758763313293
203 5.3164963722229 3.2338438034057617 4.374472618103027 2.9251482486724854 2.752847671508789 1.8040227890014648 2.3910293579101563 1.2810559272766113 2.0729598999023438 0.8164722323417664 0.6117491126060486
204 5.283607482910156 3.3448538780212402 4.332461357116699 2.982740879058838 2.5869312286376953 1.9194469451904297 2.09090518951416 0.9549003839492798 2.2214558124542236 0.8333322405815125 0.6707634925842285
205 5.340554714202881 3.2492926120758057 4.559192180633545 2.751490592956543 2.7869484424591064 1.8702892065048218 2.2393274307250977 1.1904863119125366 2.2025160789489746 0.828834593296051 0.6854207515716553
206 5.951838970184326 3.683098554611206 4.74374532699585 2.887925386428833 2.8931593894958496 1.8986276388168335 1.935091495513916 0.8854420185089111 2.6124820709228516 0.770346462726593 0.6675974726676941
207 5.6346755027771 3.618231773376465 4.484802722930908 3.0048232078552246 2.7842941284179688 2.0989441871643066 1.9539819955825806 1.1828944683074951 2.540994167327881 0.7978478074073792 0.6492460370063782
208 5.235976696014404 3.402669668197632 4.307406425476074 2.665039539337158 2.694645404815674 1.9992773532867432 1.869092583656311 0.7567916512489319 2.213848114013672 0.7833955883979797 0.7017661333084106
209 5.717159748077393 3.761460304260254 4.496267795562744 2.8578336238861084 2.795001745223999 2.0592851638793945 2.387796640396118 1.2047830820083618 1.7876484394073486 0.747218906879425 0.5883588194847107
210 5.713219165802002 3.3950090408325195 4.8565545082092285 2.78546404838562 3.0286672115325928 1.918428659439087 2.2857587337493896 1.3582242727279663 2.491053581237793 0.6053001880645752 0.7064512372016907
211 5.764957904815674 3.606064796447754 4.912534713745117 2.724437713623047 3.0587191581726074 2.0497658252716064 2.348362922668457 1.5390208959579468 2.231086492538452 0.8460478186607361 0.6840120553970337
212 5.43169641494751 3.1874725818634033 4.96095609664917 2.6420421600341797 3.022446632385254 1.9024877548217773 2.0996525287628174 1.1542680263519287 2.527987480163574 0.7258228659629822 0.7062036395072937
213 5.394222259521484 3.2650601863861084 4.5319013595581055 2.7042272090911865 2.701773166656494 2.03422212600708 1.8854188919067383 0.7941818237304688 2.1657910346984863 0.6650649309158325 0.7660082578659058
214 5.310307025909424 3.3414182662963867 4.595188140869141 2.5967440605163574 2.7646260261535645 1.9465601444244385 2.2297184467315674 0.8391985297203064 2.313080072402954 0.9222579598426819 0.7685254216194153
215 5.404007911682129 3.435898780822754 4.840846061706543 2.8445873260498047 2.939948558807373 1.9057486057281494 2.343226909637451 1.4209765195846558 2.0105903148651123 0.6846143007278442 0.715272068977356
216 5.571860313415527 3.468141555786133 4.979252815246582 2.8713316917419434 2.933976411819458 2.020186424255371 2.1235995292663574 0.7967579364776611 2.3349080085754395 0.7444036602973938 0.6742130517959595
217 5.717494964599609 3.443362236022949 4.810486316680908 2.799548387527466 2.894954204559326 1.9724770784378052 1.9453212022781372 1.0075377225875854 2.328732490539551 0.7403210997581482 0.5714552402496338
218 5.430537223815918 3.411764144897461 4.336165904998779 2.898574113845825 2.6578078269958496 1.8862570524215698 2.0630574226379395 1.392569661140442 1.798763632774353 0.8461793065071106 0.7652892470359802
219 5.465802192687988 3.2636122703552246 4.6383538246154785 2.7069108486175537 2.9182474613189697 2.020489454269409 2.078631639480591 1.1654937267303467 2.525103807449341 0.6914467811584473 0.594606339931488
220 5.286813735961914 3.350759267807007 4.219048023223877 2.794269561767578 2.6395511627197266 1.963917851448059 2.2902302742004395 1.248051404953003 2.2549688816070557 0.6663000583648682 0.5473659634590149
221 5.211446762084961 3.39921498298645 4.1493754386901855 2.701897382736206 2.579787015914917 1.7018499374389648 2.063347816467285 0.9171384572982788 2.3769609928131104 0.7522781491279602 0.6151558756828308
222 5.369632720947266 3.5494384765625 4.460284233093262 2.753995656967163 2.608243703842163 1.8448355197906494 1.9747785329818726 1.2082602977752686 2.1001765727996826 0.7950390577316284 0.6957338452339172
223 5.608440399169922 3.682314395904541 4.627793312072754 3.013234853744507 2.7723822593688965 1.795213222503662 1.9905486106872559 1.3694380521774292 2.4937682151794434 0.8432804942131042 0.5756629705429077
224 5.631735324859619 3.78889799118042 4.504141330718994 3.039109468460083 2.9535059928894043 1.8567020893096924 2.4276692867279053 1.0071951150894165 2.051154851913452 0.784875214099884 0.7197317481040955
225 5.696619033813477 3.7093682289123535 4.43770694732666 3.05159854888916 2.8702282905578613 1.9999607801437378 2.359318494796753 1.1554088592529297 2.357393980026245 0.7032967805862427 0.6981989145278931
226 5.379508972167969 3.3784170150756836 4.398703098297119 2.838470458984375 2.9698526859283447 1.9012504816055298 2.307466983795166 1.2756052017211914 2.3994123935699463 0.6296584606170654 0.8836054801940918
227 5.8382134437561035 3.6229283809661865 4.395978927612305 3.1557364463806152 2.8626747131347656 1.7163877487182617 2.617487907409668 1.183687448501587 1.956957459449768 0.8967457413673401 0.8303985595703125
228 5.177623748779297 3.538177728652954 4.528310775756836 2.91465425491333 2.792229413986206 1.9748226404190063 2.4750778675079346 0.8471454977989197 1.9723057746887207 0.9986100792884827 0.7489294409751892
229 5.1647257804870605 3.5143988132476807 4.208602428436279 2.745490312576294 2.5534539222717285 1.9498940706253052 2.3042614459991455 0.9915589094161987 2.2958545684814453 0.8152995109558105 0.6054797768592834
230 4.94536828994751 3.6043899059295654 4.069404125213623 2.777578592300415 2.6761553287506104 1.8711748123168945 2.354966163635254 1.118369221687317 1.8826990127563477 1.0304776430130005 0.6942428350448608
231 4.843243598937988 3.527254581451416 4.241970539093018 2.9245970249176025 2.76943302154541 1.8242021799087524 2.3989391326904297 1.028709053993225 1.9845436811447144 0.9369945526123047 0.8056782484054565
232 4.82415246963501 3.3520350456237793 4.4670209884643555 2.8006386756896973 2.9312517642974854 2.025353193283081 2.5089449882507324 1.034372329711914 1.907753348350525 0.8365488052368164 0.7302986979484558
233 4.958791255950928 3.6125130653381348 4.547818183898926 2.749392509460449 2.761448860168457 1.8291947841644287 2.4228498935699463 0.8830764889717102 2.260213613510132 0.8184080123901367 0.6278703808784485
234 5.085659027099609 3.5512051582336426 4.303365230560303 2.633056640625 2.706342935562134 1.9424620866775513 2.3833847045898438 0.7344200611114502 2.4602224826812744 0.8063117861747742 0.6390095949172974
235 4.907628536224365 3.608738660812378 4.263614177703857 2.8404831886291504 2.766822099685669 1.8723130226135254 2.149024486541748 1.0145368576049805 2.214831590652466 0.9112047553062439 0.5637099742889404
236 4.620615482330322 3.3008840084075928 3.909466028213501 2.6600775718688965 2.3687431812286377 1.8856894969940186 2.492290735244751 0.8559616804122925 2.2089791297912598 0.7456755042076111 0.6133791208267212
237 4.810947895050049 3.3383758068084717 4.281010627746582 2.793128490447998 2.5832879543304443 2.087723731994629 2.259331226348877 0.79904705286026 2.57291316986084 0.6767097115516663 0.6954888701438904
238 5.165798187255859 3.2788400650024414 4.697672367095947 2.6964523792266846 2.908379316329956 1.9304450750350952 2.2270314693450928 0.8742952346801758 2.471200704574585 0.8119227290153503 0.6710508465766907
239 5.330289363861084 3.3653438091278076 4.745455265045166 2.708853006362915 2.7857940196990967 2.073352813720703 2.1732139587402344 0.9558213353157043 2.7727854251861572 0.8969902992248535 0.6616718769073486
240 4.951371669769287 3.4317097663879395 4.418041229248047 2.8075079917907715 2.7872543334960938 1.8821650743484497 1.8532359600067139 0.8878252506256104 2.627711534500122 0.8443393111228943 0.5899831056594849
241 5.1704206466674805 3.5713846683502197 4.662911415100098 2.5628411769866943 2.8174197673797607 1.9789402484893799 2.173931360244751 1.0606014728546143 2.362942695617676 0.7484413385391235 0.7017552852630615
242 5.47659158706665 3.51845645904541 4.592159748077393 2.7843594551086426 2.6906697750091553 2.1940319538116455 2.1243181228637695 0.8765557408332825 2.609320640563965 0.8041131496429443 0.8868746161460876
243 5.0799384117126465 3.3928146362304688 4.607969760894775 2.648439407348633 2.745062828063965 2.2222139835357666 2.386521577835083 1.1030552387237549 2.45930814743042 0.8778272271156311 0.6210303902626038
244 5.031957149505615 3.3910298347473145 4.57522439956665 2.537548542022705 2.7015042304992676 2.1327965259552 2.224775552749634 1.0725083351135254 2.80715274810791 0.8674339056015015 0.6448441743850708
245 4.905616760253906 3.7170825004577637 4.374022483825684 2.561612606048584 2.441629648208618 1.9245470762252808 2.435211658477783 1.460349678993225 2.5868568420410156 0.7623023986816406 0.6586604118347168
246 5.008650779724121 3.7830989360809326 4.0858378410339355 2.4530162811279297 2.4365780353546143 2.032402515411377 2.248143196105957 1.6038401126861572 2.350153923034668 0.8115461468696594 0.7019986510276794
247 5.194390296936035 3.7112200260162354 3.996758222579956 2.6537253856658936 2.45558500289917 1.9425629377365112 2.0156402587890625 0.909588634967804 1.8142107725143433 0.7308241128921509 0.7878778576850891
248 5.119506359100342 3.626251459121704 4.225128173828125 2.8082528114318848 2.4909636974334717 2.019622325897217 2.223249673843384 1.169867992401123 2.812232255935669 0.7242279648780823 0.6858218908309937
249 5.697906970977783 3.740039825439453 4.510941982269287 2.730304718017578 2.5117077827453613 2.1209499835968018 2.3134407997131348 0.8895360827445984 2.7796196937561035 0.9269547462463379 0.7687469124794006
250 5.497100830078125 3.6906774044036865 4.2372822761535645 2.8617026805877686 2.4734325408935547 2.249788284301758 1.8006452322006226 0.9335116744041443 2.4587535858154297 0.7709549069404602 0.6944686770439148
251 5.345180511474609 3.8410093784332275 4.133564472198486 2.743706226348877 2.3831064701080322 2.3325436115264893 1.9061895608901978 1.1994709968566895 2.609306573867798 0.7938936352729797 0.5513630509376526
252 5.1630859375 3.348109245300293 4.0621747970581055 2.5927467346191406 2.4348011016845703 2.389468193054199 2.6847968101501465 0.7584436535835266 2.383631706237793 0.7473671436309814 0.6874129772186279
253 5.046804904937744 3.363365650177002 4.1569623947143555 2.388289213180542 2.2928483486175537 2.487614393234253 2.2707412242889404 0.7399340271949768 2.2771823406219482 0.7067314386367798 0.6844619512557983
254 5.265649795532227 3.3021116256713867 4.2460408210754395 2.4026381969451904 2.61348557472229 2.33612322807312 2.360286235809326 0.9833752512931824 2.3650496006011963 0.688716471195221 0.7411292195320129
255 5.013009548187256 3.2470686435699463 3.9810218811035156 2.3255698680877686 2.414543867111206 2.3350000381469727 2.2358508110046387 0.7979917526245117 2.23732328414917 0.6627114415168762 0.6286073327064514
256 4.727333068847656 2.9907748699188232 4.153419494628906 2.3662490844726563 2.5707972049713135 2.274400234222412 1.7947107553482056 1.2521125078201294 2.2858824729919434 0.7468048930168152 0.5672126412391663
257 4.404851913452148 2.9196903705596924 4.163963317871094 2.313443183898926 2.5479140281677246 2.213994264602661 2.1601102352142334 0.6887696981430054 2.3374857902526855 0.6676419377326965 0.6960022449493408
258 4.556629657745361 2.838685989379883 4.250391483306885 2.251765727996826 2.53941011428833 2.1478703022003174 2.363495111465454 0.9743750691413879 2.3910255432128906 0.655580997467041 0.6873913407325745
259 4.433135032653809 2.65436053276062 4.165356159210205 2.070066452026367 2.3707144260406494 2.188718557357788 2.739716053009033 0.9396578073501587 1.8938555717468262 0.7784119248390198 0.7571612596511841
260 4.523173809051514 2.8297338485717773 4.485621929168701 2.2887613773345947 2.2778024673461914 2.110684394836426 2.7233030796051025 0.9512978792190552 2.4046406745910645 0.7810918688774109 0.6772951483726501
261 4.396026611328125 3.015402317047119 4.1502766609191895 2.3520455360412598 2.3241477012634277 2.1191821098327637 2.6963412761688232 0.834218442440033 2.080427646636963 0.863460123538971 0.5693693161010742
262 4.781701564788818 2.8609495162963867 4.770598888397217 2.378079891204834 2.4159655570983887 2.255918025970459 2.2184336185455322 0.687659502029419 2.785238027572632 0.8276273012161255 0.6501557230949402
263 4.637211799621582 3.215604066848755 4.583824157714844 2.494325876235962 2.292099952697754 2.079496145248413 2.362726926803589 0.9346949458122253 2.6080336570739746 0.6880750060081482 0.6938803791999817
264 4.515475273132324 2.9383716583251953 4.173197269439697 2.225942850112915 2.2201521396636963 2.174401044845581 2.421515464782715 0.8961157202720642 2.0721752643585205 0.7175787091255188 0.7840474247932434
265 4.556747913360596 3.321568250656128 3.888216018676758 2.370457410812378 2.503978729248047 2.2796831130981445 2.1842024326324463 0.8437058329582214 2.307506561279297 0.7964176535606384 0.7786144018173218
266 4.579613208770752 3.449097156524658 3.7174296379089355 2.443324327468872 2.254492998123169 2.082552671432495 2.1304256916046143 0.8213485479354858 2.2984633445739746 0.6302730441093445 0.6978299617767334
267 4.919474124908447 3.5911879539489746 4.027786731719971 2.4509222507476807 2.443481922149658 2.1585447788238525 2.0320820808410645 0.9239607453346252 1.9172191619873047 0.7102378606796265 0.4946229159832001
268 4.909245014190674 3.233308792114258 4.091037750244141 2.334747076034546 2.324291944503784 1.5896270275115967 2.166072368621826 0.8122594356536865 1.8563534021377563 0.7349821329116821 0.6229212284088135
269 4.586421489715576 3.2362940311431885 4.089163303375244 2.395329475402832 2.3934431076049805 1.7626571655273438 2.0281150341033936 0.6573749780654907 1.8857358694076538 0.7271993160247803 0.6633051633834839
270 4.885204315185547 3.327465295791626 4.351738929748535 2.4519572257995605 2.3525781631469727 1.8591985702514648 2.022969961166382 0.7887474298477173 2.382636785507202 0.7202296853065491 0.560455322265625
271 4.938774585723877 3.4754810333251953 4.296281337738037 2.5828371047973633 2.45601749420166 1.8650174140930176 2.1707608699798584 1.2521151304244995 2.4973809719085693 0.6785303950309753 0.594268798828125
272 4.598788738250732 3.51880145072937 3.7939260005950928 2.694816827774048 2.4632625579833984 1.7541950941085815 2.3974385261535645 0.7329263687133789 2.2161049842834473 0.7881099581718445 0.5859584212303162
273 4.841226577758789 3.5424017906188965 4.003871917724609 2.577986478805542 2.6023693084716797 1.981034517288208 2.6632301807403564 0.720371425151825 1.6745388507843018 0.7882687449455261 0.5241514444351196
274 4.8944292068481445 3.8208258152008057 4.058224678039551 2.5902247428894043 2.6466166973114014 1.8373616933822632 2.5816304683685303 1.0885697603225708 2.1913340091705322 0.7122479677200317 0.5821533203125
275 4.748452186584473 3.4909610748291016 4.133506774902344 2.6176271438598633 2.479485273361206 1.805237054824829 2.5416641235351563 0.8892081379890442 2.3108391761779785 0.738020122051239 0.8910916447639465
276 4.849586486816406 3.591214418411255 4.044070243835449 2.488450050354004 2.5075409412384033 1.9956482648849487 2.5262937545776367 1.3587028980255127 1.9898096323013306 0.8806880116462708 0.7230365872383118
277 5.176461696624756 3.745805263519287 4.320059299468994 2.4978840351104736 2.7378973960876465 1.6995675563812256 2.559448719024658 1.023490309715271 2.1423354148864746 0.7350887060165405 0.6561846137046814
278 5.31116247177124 3.8638861179351807 4.479175090789795 2.6612086296081543 2.7133212089538574 1.9366669654846191 2.699805498123169 1.1575576066970825 2.4725241661071777 0.7614818215370178 0.7112927436828613
279 5.029952526092529 3.6245155334472656 4.429805755615234 2.4315555095672607 2.7390847206115723 2.0146803855895996 2.63895845413208 0.7671847343444824 2.2694849967956543 0.8093008995056152 0.8014699220657349
280 4.9766669273376465 3.631399393081665 4.586258888244629 2.7736661434173584 2.6618752479553223 1.8937835693359375 2.6810073852539063 0.7759655714035034 2.6687519550323486 0.7063665986061096 0.68910151720047
281 4.954095363616943 3.5623185634613037 4.346155643463135 2.826174020767212 2.748798370361328 1.8786840438842773 2.727038860321045 0.9008694887161255 1.8961524963378906 0.8080725073814392 0.7696558237075806
282 5.100831985473633 3.1631669998168945 4.772420883178711 2.548720121383667 2.702223062515259 2.0435712337493896 2.694124698638916 1.1625614166259766 2.316450595855713 0.8501931428909302 0.8595429062843323
283 5.026872158050537 3.1863362789154053 4.758929252624512 2.3628737926483154 2.5853071212768555 1.8435122966766357 2.6880276203155518 0.6460458040237427 1.907994270324707 0.8129263520240784 0.6621668338775635
284 5.00982141494751 3.1223666667938232 4.762176513671875 2.393164873123169 2.679732084274292 1.7699272632598877 2.5820250511169434 0.7811076045036316 1.8985289335250854 0.8403838276863098 0.7319850325584412
285 4.652444839477539 3.216913938522339 4.462613582611084 2.295353651046753 2.2828357219696045 1.9590785503387451 2.7438690662384033 0.8555068373680115 2.2007086277008057 0.9435619115829468 0.5825260281562805
286 4.560535430908203 3.1036243438720703 4.570128917694092 2.3282554149627686 2.6366310119628906 1.9937560558319092 2.4565322399139404 0.6158224940299988 2.1472809314727783 0.677391529083252 0.7498571872711182
287 4.54265832901001 3.066815137863159 4.343718528747559 2.444157838821411 2.3615453243255615 2.04347562789917 2.0032994747161865 0.6680065989494324 1.993059515953064 0.8439180254936218 0.7222582697868347
288 4.293516159057617 3.077939033508301 4.199666500091553 2.302753448486328 2.4222662448883057 2.0509018898010254 2.4012844562530518 0.6917644143104553 2.047469139099121 0.7179849743843079 0.7737879157066345
289 4.259690761566162 2.984100818634033 4.21967887878418 2.3102829456329346 2.4351468086242676 1.8020395040512085 2.1202282905578613 0.7590700387954712 1.8577946424484253 0.8162440061569214 0.7809627652168274
290 4.324367046356201 3.111950159072876 3.910595178604126 2.3843278884887695 2.432988405227661 1.9658533334732056 2.209320545196533 0.9514216184616089 2.1650164127349854 0.9898983836174011 0.7158364653587341
291 4.750030517578125 3.4478156566619873 4.0907769203186035 2.60667085647583 2.2956044673919678 1.8911035060882568 2.1044394969940186 0.7431098222732544 2.302183151245117 0.8227235674858093 0.7657092809677124
292 4.981805801391602 3.5627729892730713 4.434967994689941 2.7081663608551025 2.3606624603271484 1.9778757095336914 2.426008462905884 0.9182156324386597 2.7968149185180664 0.8491321206092834 0.7565485239028931
293 5.3570380210876465 3.820223331451416 4.232630252838135 2.7779085636138916 2.4033823013305664 2.100369691848755 2.216806650161743 0.740498960018158 2.0335159301757813 0.8259493708610535 0.7612671852111816
294 5.470295429229736 3.7527201175689697 4.562508583068848 2.971087694168091 2.404827356338501 1.803731083869934 2.148791551589966 0.950111448764801 2.2761433124542236 0.8855684995651245 0.7896431684494019
295 5.513495922088623 3.858567714691162 4.186060905456543 3.1610631942749023 2.4382920265197754 1.9021087884902954 2.3379807472229004 0.9742769598960876 2.1134047508239746 0.805973470211029 0.8939023613929749
296 5.36667537689209 3.614220142364502 4.038573265075684 2.895493268966675 2.4248225688934326 1.809109091758728 2.308148145675659 0.8979864120483398 1.8175286054611206 0.8636795282363892 0.8212062120437622
297 5.0927205085754395 3.47361421585083 4.199856758117676 2.7616350650787354 2.4046151638031006 1.825072169303894 2.228135824203491 1.1657930612564087 1.7586100101470947 0.9247281551361084 0.733170747756958
298 5.216289520263672 3.3621370792388916 4.324165344238281 2.776448965072632 2.5651051998138428 1.9852935075759888 2.1215813159942627 1.217790126800537 2.1645936965942383 0.9275026321411133 0.6827532052993774
299 5.071916580200195 3.3979856967926025 4.23203182220459 2.78594708442688 2.623034715652466 1.8827340602874756 2.194605588912964 0.9148174524307251 1.9711414575576782 0.7915562391281128 0.7641540169715881
300 5.319797515869141 3.708789825439453 4.287999629974365 2.966339349746704 2.5088884830474854 1.8730463981628418 2.005854368209839 0.5462015867233276 2.4918594360351563 0.829677939414978 0.64503014087677
301 5.045607089996338 3.4459500312805176 4.294917106628418 2.7432563304901123 2.543262004852295 1.9142258167266846 2.192473888397217 0.9024026989936829 2.234856128692627 0.8000474572181702 0.6399123668670654
302 5.119948863983154 3.603923797607422 4.164728164672852 2.7826240062713623 2.546130657196045 1.8721532821655273 2.179805040359497 0.7884892821311951 1.9775495529174805 0.8775610327720642 0.5889281034469604
303 5.108761787414551 3.757944107055664 4.554358959197998 2.984806776046753 2.5707991123199463 1.8576353788375854 1.994125247001648 1.002064824104309 2.287385940551758 0.6435340642929077 0.5142064094543457
304 5.106396675109863 3.7979931831359863 4.520201683044434 2.8440611362457275 2.4495785236358643 1.7049174308776855 2.144123077392578 1.2480343580245972 2.549201250076294 0.9140943288803101 0.5590290427207947
305 5.0669050216674805 3.8329927921295166 4.681384086608887 2.8461434841156006 2.28344464302063 1.913835048675537 2.1682283878326416 1.0550730228424072 2.42934513092041 0.9088819622993469 0.6231351494789124
306 5.11981201171875 4.096794128417969 4.595555782318115 3.1512653827667236 2.357909679412842 2.0810303688049316 1.9546407461166382 0.9270321726799011 2.5308260917663574 0.7502949237823486 0.8033024072647095
307 5.049804210662842 3.941263437271118 4.412662506103516 2.9244296550750732 2.314636468887329 2.0243375301361084 2.161773920059204 1.1634002923965454 2.3854386806488037 0.8176831007003784 0.6267805099487305
308 5.097700595855713 4.1061625480651855 4.022623538970947 3.1830356121063232 2.3891313076019287 2.144430637359619 2.1076338291168213 1.0401521921157837 2.2077934741973877 0.8653180599212646 0.7574771642684937
309 5.330625057220459 4.4955034255981445 3.930170774459839 3.1757099628448486 2.493196487426758 2.289105176925659 2.008803606033325 1.0457415580749512 1.9266338348388672 0.8248297572135925 0.6554219126701355
310 5.431293964385986 4.402512073516846 4.2138471603393555 3.2614922523498535 2.5083205699920654 2.1316192150115967 2.2026736736297607 1.2733538150787354 2.4351046085357666 0.7285156846046448 0.6485403776168823
311 5.637282848358154 4.469686985015869 4.43389892578125 3.2323122024536133 2.4067890644073486 1.745455265045166 1.9931272268295288 0.7898061871528625 2.0705111026763916 0.8487289547920227 0.680988073348999
312 5.480710506439209 4.019776344299316 4.466569423675537 3.050909996032715 2.486377239227295 1.5325416326522827 2.0711634159088135 1.176013708114624 1.8887053728103638 0.8248525261878967 0.8276273012161255
313 5.150322437286377 4.234421730041504 4.222075939178467 3.162911891937256 2.3306734561920166 1.7104026079177856 2.072453022003174 0.7359460592269897 1.9300695657730103 0.9063822627067566 0.7699644565582275
314 4.899867057800293 4.008205413818359 4.267649173736572 2.943835973739624 2.5918376445770264 1.5900479555130005 2.263176441192627 0.9298057556152344 1.9933040142059326 0.7155812382698059 0.8423099517822266
315 5.086116790771484 4.185410499572754 4.694102764129639 3.069108486175537 2.6547062397003174 1.7572115659713745 2.039978504180908 1.1229296922683716 2.3135528564453125 0.922365128993988 0.8148112893104553
316 5.267213344573975 3.9864306449890137 4.707319259643555 3.1430397033691406 2.3809666633605957 1.905639410018921 2.1175217628479004 0.7107135653495789 2.4204986095428467 0.7993852496147156 0.7920037508010864
317 5.372546195983887 3.9863247871398926 5.02493953704834 3.0098063945770264 2.61836838722229 2.0486817359924316 1.986709475517273 1.0248489379882813 2.633450746536255 1.0631248950958252 0.6254720091819763
318 5.366512298583984 3.8666324615478516 4.838946342468262 2.877748489379883 2.485949993133545 2.364860773086548 2.2571797370910645 1.417023777961731 2.1683714389801025 1.0065679550170898 0.6074098348617554
319 5.268880367279053 3.804856538772583 4.8202128410339355 2.930173635482788 2.635448694229126 2.284367561340332 2.130941390991211 1.0048381090164185 2.1824429035186768 0.9625974297523499 0.7636519074440002
320 5.560254096984863 3.8779354095458984 4.860523700714111 2.848853349685669 2.8324363231658936 2.408421277999878 2.0525097846984863 0.7616769075393677 2.31337833404541 1.0738184452056885 0.8330100178718567
321 5.627086639404297 4.243312358856201 4.651766777038574 2.828676700592041 2.8532800674438477 2.030093193054199 2.158508062362671 1.1091147661209106 1.9728180170059204 0.8210844397544861 0.6041990518569946
322 5.916538715362549 4.022304058074951 4.968384742736816 2.716289520263672 2.8650405406951904 2.5078654289245605 1.9909552335739136 1.0251272916793823 2.249206066131592 0.9244245290756226 0.6435291767120361
323 5.902393341064453 3.966323137283325 5.31063985824585 2.840522050857544 2.8928062915802 2.5177085399627686 2.213296413421631 1.0979753732681274 2.486727714538574 0.8827522993087769 0.8590172529220581
324 5.700519561767578 3.916221857070923 5.142641544342041 2.655142307281494 2.749674081802368 2.6359171867370605 1.7865631580352783 0.9031668901443481 2.5557615756988525 0.7658572793006897 0.6868885159492493
325 5.90920877456665 3.9002177715301514 5.262126445770264 2.6821553707122803 2.8594701290130615 2.4887328147888184 2.0355429649353027 0.8444890379905701 2.604086399078369 0.9468151330947876 0.6405531167984009
326 5.540247440338135 3.9062228202819824 4.980248928070068 2.9215564727783203 2.553725481033325 2.499080181121826 2.2923200130462646 1.1539373397827148 3.044032573699951 0.9678390026092529 0.9274374842643738
327 6.098169803619385 4.034297943115234 5.221033573150635 2.909808397293091 2.8753745555877686 2.6048645973205566 2.3283944129943848 0.8295102119445801 3.0534543991088867 0.8341410160064697 0.893031120300293
328 5.766288757324219 3.905701160430908 5.076944828033447 2.519780397415161 2.6511387825012207 2.5808870792388916 2.1804239749908447 1.2051210403442383 2.890547037124634 0.835236132144928 0.8250454068183899
329 5.4928975105285645 3.7214443683624268 4.868693828582764 2.637140989303589 2.633720636367798 2.60017466545105 1.9069604873657227 0.9465257525444031 2.570343494415283 0.7179445028305054 0.6479828357696533
330 5.387710094451904 3.473540782928467 4.562340259552002 2.58715558052063 2.4202322959899902 2.688800573348999 2.2803308963775635 1.2417669296264648 2.4532437324523926 0.9289065599441528 0.7515786290168762
331 5.805551528930664 3.6890697479248047 5.018485069274902 2.7365427017211914 2.801316261291504 2.766798257827759 2.451611042022705 0.9877747893333435 2.616279363632202 0.8374865055084229 1.0308173894882202
332 5.766974449157715 3.697784662246704 4.931666374206543 2.735527515411377 2.673880100250244 2.771685838699341 2.2733452320098877 0.8793464303016663 2.136732816696167 0.8607204556465149 0.8767201900482178
333 5.636813640594482 3.5607876777648926 4.7464728355407715 2.8939225673675537 2.651874542236328 2.6388680934906006 2.177227020263672 1.1573001146316528 2.928899049758911 1.0064647197723389 0.7345294952392578
334 5.3734517097473145 3.545177936553955 4.849637508392334 2.699037551879883 2.5257441997528076 2.5583548545837402 2.4511940479278564 1.0474028587341309 2.2920467853546143 0.7823144197463989 0.7081989645957947
335 5.550938129425049 3.7612922191619873 4.764165878295898 2.864882707595825 2.472475051879883 2.9751412868499756 2.2366557121276855 1.2768226861953735 2.305556297302246 0.9291791319847107 0.677466630935669
336 5.534055233001709 3.809535026550293 4.511233806610107 2.7016687393188477 2.6951019763946533 3.089449644088745 2.263540744781494 0.9966932535171509 1.9487006664276123 0.9569830894470215 0.6670924425125122
337 5.36035680770874 3.626351833343506 4.87624979019165 2.6216416358947754 2.3825254440307617 2.9873101711273193 2.156226396560669 1.0991902351379395 3.365902900695801 0.8837677240371704 0.6008368730545044
338 5.591070652008057 3.825728416442871 4.986507415771484 2.6456971168518066 2.4590041637420654 3.055187225341797 2.1091346740722656 0.8886886835098267 3.1760969161987305 0.9117133617401123 0.6018189191818237
339 5.503646373748779 3.617541790008545 4.961540222167969 2.6081106662750244 2.8223578929901123 2.7569141387939453 2.1158742904663086 0.8243429660797119 2.6920971870422363 0.8030899167060852 0.635076642036438
340 5.466322422027588 3.6311662197113037 4.725106716156006 2.7728171348571777 2.630425453186035 2.738008499145508 2.0713047981262207 1.0384712219238281 2.523739814758301 0.7930310368537903 0.5316597819328308
341 5.343089580535889 3.349154233932495 4.878271579742432 2.670140266418457 2.317190408706665 2.837648391723633 2.445924997329712 0.828830361366272 2.8194761276245117 0.8430887460708618 0.6196503639221191
342 5.464280605316162 3.13161301612854 5.126991271972656 2.532642364501953 2.5574629306793213 2.7596614360809326 2.2917797565460205 0.8116856813430786 2.7555720806121826 0.9324686527252197 0.6509105563163757
343 5.523326396942139 3.328340530395508 4.952219009399414 2.604813814163208 2.441854953765869 2.8956544399261475 2.398575782775879 0.6873419284820557 2.805351495742798 0.794365406036377 0.672468900680542
344 5.605614185333252 3.6689491271972656 4.861066818237305 2.645509719848633 2.293811559677124 2.8304696083068848 2.2052934169769287 0.8998962640762329 2.594233989715576 0.8915221691131592 0.5777287483215332
345 5.410780429840088 3.571423292160034 4.356863498687744 2.559143543243408 2.1871132850646973 2.827090263366699 2.0937719345092773 0.9881587624549866 2.9409337043762207 0.8024763464927673 0.7182876467704773
346 5.247215747833252 3.5593860149383545 4.234305381774902 2.590534210205078 2.3961009979248047 2.8401169776916504 2.295996904373169 0.8728566765785217 2.3372507095336914 0.7397732138633728 0.6236401200294495
347 5.338423252105713 3.5830001831054688 4.122910976409912 2.643665075302124 2.287193536758423 2.810452461242676 2.4564521312713623 0.7188448905944824 2.1957285404205322 0.9638646245002747 0.5978772640228271
348 5.246009349822998 3.6037635803222656 4.175961494445801 2.666971445083618 2.3640034198760986 2.54714035987854 2.2721946239471436 1.1830806732177734 1.9836058616638184 0.9585608243942261 0.8107672929763794
349 5.029296875 3.6013200283050537 4.281313896179199 2.683088779449463 2.4465079307556152 2.6724326610565186 2.1466894149780273 0.812007486820221 2.0544381141662598 0.8253606557846069 0.7384713292121887
350 4.908881187438965 3.6273860931396484 4.086170673370361 2.6131174564361572 2.3092896938323975 2.5364744663238525 2.2422990798950195 1.0029596090316772 2.524082660675049 0.7561673521995544 0.7231141328811646
351 5.304181098937988 3.639298677444458 4.226646900177002 2.5218923091888428 2.3430566787719727 2.564207077026367 2.2756507396698 0.8096913695335388 2.2076940536499023 0.7590643167495728 0.787518322467804
352 5.2161078453063965 3.9396615028381348 4.381533622741699 2.7860584259033203 2.484609603881836 2.429856300354004 2.3323023319244385 1.0308198928833008 2.189260244369507 0.7355325818061829 0.5185732841491699
353 5.368371486663818 3.9963576793670654 4.647838115692139 2.851259708404541 2.6322555541992188 2.623196840286255 2.184232234954834 1.2702933549880981 2.5631773471832275 0.8541210293769836 0.7387399077415466
354 5.682322025299072 3.8402395248413086 4.613039493560791 2.9208083152770996 2.8692471981048584 2.7359981536865234 2.1951537132263184 0.7891866564750671 2.8674120903015137 0.8480809926986694 0.6994966268539429
355 5.3849616050720215 3.622467279434204 4.389336585998535 2.6652603149414063 2.80485200881958 2.616983652114868 2.3022758960723877 1.0453367233276367 2.5292203426361084 0.7562798857688904 0.5836158990859985
356 5.534627437591553 3.8484528064727783 4.518118858337402 2.8163840770721436 2.923022747039795 2.563964605331421 2.4795918464660645 1.2191051244735718 2.7480533123016357 0.6748859286308289 0.575575053691864
357 5.543004512786865 3.797717809677124 4.4780449867248535 2.5859262943267822 2.7833402156829834 2.7247848510742188 2.4430699348449707 1.3202855587005615 2.112635612487793 0.7974382638931274 0.7722894549369812
358 5.40871000289917 4.007374286651611 4.78177547454834 2.9847452640533447 2.7642135620117188 2.42885160446167 2.478384017944336 1.0119246244430542 3.208927631378174 0.7658305764198303 0.8385835289955139
359 5.508347511291504 3.8412375450134277 4.661801338195801 2.980635166168213 2.754823684692383 2.5194456577301025 2.271941900253296 0.8186251521110535 3.02302622795105 0.9171090722084045 0.7206241488456726
360 5.3021063804626465 3.72182035446167 4.544470310211182 2.838010311126709 2.9196624755859375 2.4462532997131348 2.419276475906372 1.198322057723999 2.6605112552642822 1.020236849784851 0.8010828495025635
361 5.88445520401001 3.7095329761505127 4.848126411437988 2.7459654808044434 2.927663564682007 2.4324018955230713 2.5494883060455322 1.0210989713668823 2.177457094192505 1.016382098197937 0.9146150350570679
362 5.1968865394592285 3.5266878604888916 4.502032279968262 2.816600799560547 2.770486831665039 2.525911569595337 2.4784467220306396 1.097039818763733 2.236679792404175 0.8665239810943604 0.6736399531364441
363 5.351237773895264 3.3165581226348877 4.691445350646973 2.867478132247925 2.6754446029663086 2.5960488319396973 2.442452907562256 0.6529476046562195 2.4617254734039307 0.8382596969604492 0.8250635862350464
364 5.230472564697266 3.4575905799865723 4.436593532562256 2.905345916748047 2.578356981277466 2.383798122406006 2.370734930038452 1.004211187362671 2.4739065170288086 0.8497108221054077 0.5390339493751526
365 5.4627790451049805 3.445678949356079 4.670068264007568 2.915109395980835 2.7592477798461914 2.3293166160583496 2.3641610145568848 0.9329872131347656 2.890854597091675 0.8338404297828674 0.6227099299430847
366 5.219203472137451 3.182305097579956 5.06284761428833 2.8788979053497314 2.9245502948760986 2.4664859771728516 2.4540112018585205 1.0760024785995483 2.6878738403320313 0.9185482263565063 0.7113601565361023
367 5.4862213134765625 3.187473773956299 5.155250072479248 2.7040932178497314 2.815807580947876 2.330047369003296 2.402580499649048 1.0080806016921997 2.5408027172088623 0.9055769443511963 0.6676122546195984
368 5.358457565307617 3.2242934703826904 5.044171333312988 2.844724655151367 2.9057273864746094 2.5046069622039795 2.390773296356201 0.9692274928092957 2.9471120834350586 0.8302800059318542 0.5787091255187988
369 5.249390602111816 3.410531997680664 4.9391655921936035 2.8262829780578613 2.8278839588165283 2.325695276260376 2.3066608905792236 1.160202145576477 2.8650400638580322 1.014791488647461 0.6649662852287292
370 5.355886459350586 3.2731568813323975 5.123528003692627 2.7866973876953125 2.985909938812256 2.556272506713867 2.3875856399536133 1.1373717784881592 2.956940174102783 0.9833526611328125 0.6908459067344666
371 5.5827317237854 3.335292100906372 5.136066913604736 2.598865270614624 3.421720266342163 2.628720283508301 2.3238141536712646 0.6067644357681274 2.3733599185943604 0.9433570504188538 0.7953299880027771
372 5.894110202789307 3.6766982078552246 5.334552764892578 2.735156774520874 3.411808729171753 2.590487241744995 2.3854081630706787 0.7250928282737732 2.5974411964416504 0.7870400547981262 0.6858288049697876
373 5.935579776763916 3.5838866233825684 5.498959064483643 2.794595956802368 3.4892094135284424 2.7497761249542236 2.389824151992798 0.712462306022644 2.4965901374816895 0.8741937279701233 0.7857392430305481
374 6.02124547958374 3.7019333839416504 5.627596378326416 2.8525421619415283 3.3664472103118896 2.6442947387695313 2.3120815753936768 1.2488012313842773 2.6277859210968018 0.7958605289459229 0.7923885583877563
375 5.686443328857422 3.746203899383545 5.013794422149658 2.911189556121826 3.36505389213562 2.583583116531372 2.2475521564483643 0.6503911018371582 2.152365207672119 0.6950960755348206 0.6716695427894592
376 5.76464319229126 3.5726208686828613 4.972297191619873 2.7447962760925293 3.354689359664917 2.5997190475463867 2.30515193939209 0.6442505717277527 2.0168750286102295 0.8369340896606445 0.6450958847999573
377 5.719662666320801 3.839599370956421 4.833925247192383 2.8918325901031494 3.2745308876037598 2.606411933898926 1.9303947687149048 0.7755369544029236 2.387300491333008 0.7390043139457703 0.6259311437606812
378 5.277172565460205 3.5399982929229736 4.629756927490234 2.9952328205108643 3.3831288814544678 2.8217430114746094 2.2942676544189453 0.7133033275604248 2.2229082584381104 0.7492064833641052 0.7913872599601746
379 5.472543239593506 3.5323610305786133 4.738734722137451 2.833181858062744 3.532878875732422 2.669445037841797 2.1678850650787354 0.6855979561805725 2.3452823162078857 0.8794544339179993 0.8290619254112244
380 5.496343612670898 3.5770437717437744 4.731865406036377 2.9199376106262207 3.4367294311523438 2.646193265914917 2.250107526779175 1.0058919191360474 2.6242868900299072 1.239518642425537 0.8026984930038452
381 5.375888347625732 3.6603333950042725 4.968108177185059 2.8912339210510254 3.3368988037109375 2.7011282444000244 2.2608642578125 0.8236497044563293 2.1105589866638184 0.8329651951789856 0.6049248576164246
382 5.342599868774414 3.5119659900665283 4.787779808044434 2.82623553276062 3.2916810512542725 2.5602874755859375 2.2276206016540527 0.6871722340583801 2.071143865585327 1.003029465675354 0.7981051206588745
383 5.862455368041992 3.699143886566162 5.099403381347656 2.942387580871582 3.679196834564209 2.577594757080078 2.4944117069244385 0.8313809037208557 2.79103946685791 0.9966805577278137 0.6149252653121948
384 5.75446891784668 3.5502865314483643 5.0180487632751465 2.9367809295654297 3.510915994644165 2.751570224761963 2.4478650093078613 0.852177083492279 2.527772903442383 1.1214697360992432 0.6025066375732422
385 5.80042028427124 3.677321672439575 5.051333427429199 2.825711488723755 3.4574241638183594 2.8525331020355225 2.466742753982544 0.9514340758323669 2.4727416038513184 1.152379035949707 0.7075855135917664
386 5.727709770202637 3.696107864379883 5.164567470550537 2.780005693435669 3.2742040157318115 2.8597359657287598 2.3722124099731445 0.795020341873169 2.6520633697509766 1.0488766431808472 0.6383451819419861
387 6.058394432067871 4.000917911529541 5.122486114501953 2.8491594791412354 3.259019613265991 2.6909701824188232 2.2746224403381348 0.9792979955673218 2.6735992431640625 1.088301420211792 0.8986506462097168
388 5.722931385040283 3.830078601837158 4.803328514099121 3.114349126815796 3.35064697265625 2.892112970352173 2.418255567550659 0.7601231336593628 2.263451099395752 1.1255537271499634 0.6945334076881409
389 5.672613620758057 4.00313138961792 4.757277488708496 3.0263571739196777 3.098564624786377 2.766646385192871 2.4230782985687256 0.6785523295402527 2.10410475730896 1.3861637115478516 0.8246893882751465
390 5.88731050491333 4.1475958824157715 4.636385917663574 3.0550243854522705 3.217945098876953 2.7414355278015137 2.462820053100586 0.5497291684150696 1.8392287492752075 1.0789326429367065 0.7515825033187866
391 5.895681858062744 4.2089104652404785 4.761818885803223 2.960500717163086 3.1182851791381836 2.8196051120758057 2.533212184906006 0.6883203983306885 2.3015315532684326 1.1153961420059204 0.5570451021194458
392 6.199830532073975 4.225250720977783 5.05720329284668 2.9570415019989014 3.252192497253418 2.8228960037231445 2.730395793914795 0.9722638726234436 2.0766944885253906 0.9799479842185974 0.7369420528411865
393 6.3741774559021 4.1591081619262695 5.376208305358887 2.646836519241333 3.3373539447784424 2.8021929264068604 2.587207794189453 1.3339415788650513 2.2993857860565186 0.9347061514854431 0.6513245105743408
394 6.179965972900391 4.138256072998047 5.2848711013793945 2.7335681915283203 3.2532312870025635 2.6814181804656982 2.409701347351074 1.2562263011932373 2.2579140663146973 1.0194605588912964 0.5638567805290222
395 6.073352813720703 4.193514347076416 5.383200645446777 2.8162927627563477 3.0922656059265137 2.718287229537964 2.4387128353118896 0.8958320021629333 2.517991065979004 1.0071901082992554 0.6345145106315613
396 6.192450046539307 4.355605602264404 5.3044514656066895 2.8329436779022217 2.895244598388672 2.707008123397827 2.412463903427124 0.6683655381202698 1.928743839263916 0.9273295998573303 0.7835134267807007
397 5.885871887207031 3.9911181926727295 5.144397735595703 2.835172414779663 3.134979486465454 2.738710403442383 2.4718892574310303 0.9033898711204529 2.0999271869659424 1.043758511543274 0.6355875134468079
398 5.96428108215332 3.892550230026245 5.3304572105407715 2.7803139686584473 3.2355759143829346 2.8215267658233643 2.3670952320098877 1.0280389785766602 2.436424970626831 1.0523563623428345 0.9205760955810547
399 6.141900062561035 3.8254215717315674 5.735978126525879 2.6913962364196777 3.7276244163513184 2.7504935264587402 2.5133938789367676 0.7964621782302856 2.1359877586364746 1.1111184358596802 0.6587921977043152
400 5.920860290527344 3.7135398387908936 5.263336181640625 2.759556531906128 3.486537456512451 2.792412281036377 2.4334278106689453 1.1964409351348877 2.1453917026519775 0.8152180314064026 0.6661134958267212
401 5.732945442199707 3.901240587234497 5.02347469329834 2.9427030086517334 3.2110395431518555 2.6019880771636963 2.3730595111846924 1.0999350547790527 2.3503189086914063 1.1237678527832031 0.7641698718070984
402 5.379313945770264 3.709994077682495 4.9330153465271 2.7601571083068848 2.874809741973877 2.6325747966766357 2.3861441612243652 1.1642321348190308 2.4175031185150146 0.9975237250328064 0.6152968406677246
403 5.73000431060791 4.020417213439941 4.785636901855469 2.8608405590057373 2.944603204727173 2.585449457168579 2.259737253189087 0.9691689610481262 1.983146071434021 1.0948810577392578 0.6207267642021179
404 5.629273414611816 3.7816548347473145 4.923705577850342 2.6930980682373047 3.014941930770874 2.779592990875244 2.1460065841674805 0.9604890942573547 1.8490351438522339 0.9083884954452515 0.629031240940094
405 5.915515899658203 3.883031129837036 5.068360805511475 2.791630506515503 2.95347261428833 2.8408687114715576 2.412299633026123 0.848514199256897 1.772743582725525 0.8837178349494934 0.7440205812454224
406 5.992221832275391 4.038828372955322 5.017677307128906 2.7375106811523438 3.1186375617980957 2.7044873237609863 2.4998440742492676 1.028293251991272 2.116340160369873 0.9103935956954956 0.5848015546798706
407 6.052697658538818 4.090132236480713 5.145228385925293 2.7218503952026367 3.17289137840271 2.7350382804870605 2.533346652984619 1.2888810634613037 1.7949484586715698 0.9144235849380493 0.628093957901001
408 5.574443817138672 3.7861056327819824 4.766918659210205 2.6896982192993164 2.9375176429748535 2.670084238052368 2.4486265182495117 1.0386773347854614 1.7428613901138306 0.8285678029060364 0.8285177946090698
409 5.662874221801758 4.125918865203857 5.094189643859863 2.6985864639282227 3.069257974624634 2.7283127307891846 2.4328620433807373 0.9394287467002869 2.4070372581481934 0.7099370956420898 0.544851541519165
410 5.765628814697266 3.9081835746765137 5.401015281677246 2.6381168365478516 3.183626174926758 2.71626353263855 2.2464938163757324 0.9766139984130859 2.2546844482421875 0.7657896876335144 0.648206353187561
411 5.97821044921875 4.2687602043151855 5.511746406555176 2.920452356338501 3.34224534034729 2.650181531906128 2.457240581512451 1.0329084396362305 2.235323190689087 0.6949982047080994 0.7370358109474182
412 5.800623893737793 4.124225616455078 5.076977729797363 2.78951358795166 3.311192750930786 2.614687442779541 2.1982600688934326 0.943523108959198 2.0792994499206543 0.817608118057251 0.6371293663978577
413 5.761847496032715 4.156177997589111 4.860235214233398 3.0209922790527344 3.1702346801757813 2.578483819961548 2.478705406188965 0.8778918385505676 2.153529167175293 0.7657191753387451 0.6865665912628174
414 5.887131690979004 4.097316265106201 4.922895908355713 2.9629342555999756 3.1091153621673584 2.602236747741699 2.1799283027648926 1.1853663921356201 2.2239348888397217 0.691491961479187 0.7038379907608032
415 5.417200565338135 3.5855846405029297 4.95485782623291 2.6484577655792236 3.2385144233703613 2.690967082977295 2.4369046688079834 0.8043246269226074 1.758721947669983 0.7383430600166321 0.7480425834655762
416 5.733885288238525 3.9358861446380615 5.030475616455078 2.8943874835968018 3.153506278991699 2.622551679611206 2.348069190979004 1.4226067066192627 2.007068157196045 0.7520443201065063 0.6169250011444092
417 5.4679365158081055 3.6944758892059326 4.725886821746826 2.7481870651245117 2.960350513458252 2.5779192447662354 2.199779748916626 1.1057219505310059 1.7251226902008057 0.7438325881958008 0.6488519310951233
418 5.770981788635254 3.9501097202301025 4.8725385665893555 2.8517680168151855 2.789755344390869 2.6105310916900635 2.2416512966156006 1.0452455282211304 2.0167274475097656 0.6888806223869324 0.5889233946800232
419 5.345015525817871 3.739053726196289 4.443780422210693 2.7750139236450195 2.9131155014038086 2.723851442337036 2.0645031929016113 1.1784218549728394 1.9411565065383911 0.7631417512893677 0.558035135269165
420 5.329169750213623 3.3817789554595947 4.599903106689453 2.819066047668457 3.046403646469116 2.529587745666504 2.236243963241577 1.2624528408050537 1.980083703994751 0.7221909761428833 0.7160665988922119
421 5.505762100219727 3.5933220386505127 4.716368675231934 2.7902843952178955 2.994778871536255 2.7592084407806396 2.315988779067993 1.0623517036437988 2.1623077392578125 0.7218897938728333 0.6087524890899658
422 5.886155128479004 3.380016326904297 4.828742980957031 2.779602289199829 3.1213090419769287 2.568697690963745 2.4094908237457275 0.7374160289764404 2.2135839462280273 0.7911561727523804 0.6165661215782166
423 5.425134658813477 3.4253742694854736 4.501039505004883 2.750675678253174 2.8410682678222656 2.586171865463257 2.474620819091797 0.8900507688522339 2.2618134021759033 0.7847908735275269 0.6160981059074402
424 5.484195232391357 3.3855276107788086 4.472602367401123 2.74383282661438 2.7296745777130127 2.594414234161377 2.382234811782837 0.63619464635849 2.370525598526001 0.7545133829116821 0.5875214338302612
425 5.371738910675049 3.323007822036743 4.480151176452637 2.7469701766967773 2.965691089630127 2.586897373199463 2.0298972129821777 1.1346944570541382 2.3145670890808105 0.7649433612823486 0.6650919318199158
426 5.5303754806518555 3.1102724075317383 4.845743179321289 2.6074090003967285 2.8856780529022217 2.560429096221924 2.4995100498199463 1.1334998607635498 2.135986804962158 0.5608856081962585 0.5655420422554016
427 5.424298286437988 3.0872914791107178 4.5965070724487305 2.5693535804748535 2.810595989227295 2.5056769847869873 2.4431660175323486 0.8607771992683411 1.9476999044418335 0.47862014174461365 0.6700171232223511
428 5.825712203979492 3.3458688259124756 4.821239948272705 2.8622987270355225 2.9810421466827393 2.7409703731536865 2.2900874614715576 1.1051825284957886 1.9280493259429932 0.6531201601028442 0.9370225071907043
429 5.763274192810059 3.2043581008911133 4.979343414306641 2.594874858856201 2.893299102783203 2.710822582244873 2.4037656784057617 1.0962413549423218 2.242720365524292 0.6080006957054138 0.7212399840354919
430 5.881561756134033 3.064779043197632 5.1936163902282715 2.559781074523926 3.016286611557007 2.5166971683502197 2.2140259742736816 0.5938338041305542 2.206099271774292 0.703426718711853 0.6699296236038208
431 5.591246604919434 3.093723773956299 4.9264936447143555 2.564924955368042 3.1388466358184814 2.660825729370117 2.5758163928985596 0.7777214050292969 1.9797351360321045 0.5473966002464294 0.502065122127533
432 5.526644706726074 3.056541919708252 4.564009666442871 2.5155692100524902 2.7761178016662598 2.579584836959839 2.4619953632354736 0.7701598405838013 1.500267744064331 0.7081205248832703 0.4673856794834137
433 5.3827385902404785 3.284123420715332 4.428652286529541 2.4877986907958984 2.712627649307251 2.559237241744995 2.5109448432922363 1.2870630025863647 1.7781022787094116 0.8445294499397278 0.5658735632896423
434 6.032495975494385 3.4250648021698 4.756535530090332 2.5640807151794434 3.048625946044922 2.5483932495117188 2.4620344638824463 0.8727977275848389 2.7155303955078125 0.5754600167274475 0.49514687061309814
435 6.01385498046875 3.400005578994751 4.968436241149902 2.6165175437927246 3.185852289199829 2.6773107051849365 2.6043930053710938 0.8975247740745544 2.014444589614868 0.7188963294029236 0.5540066361427307
436 6.057149410247803 3.3635616302490234 5.185357570648193 2.47318434715271 3.109118938446045 2.5912821292877197 2.3940961360931396 1.053098201751709 1.9809353351593018 0.7343239188194275 0.5786853432655334
437 5.9100565910339355 3.40018367767334 5.018279552459717 2.4901111125946045 3.282258987426758 2.5440685749053955 2.459846258163452 0.9265099167823792 1.9814560413360596 0.7430607676506042 0.6671110391616821
438 6.179527282714844 3.351168632507324 5.333795070648193 2.5738229751586914 3.231398582458496 2.616380453109741 2.5167298316955566 1.1363004446029663 2.2200562953948975 0.6604050993919373 0.5939483046531677
439 5.756829738616943 3.2994277477264404 4.980550289154053 2.642977714538574 3.215122938156128 2.704759120941162 2.45871901512146 1.0021429061889648 2.052039384841919 0.7370306253433228 0.6963772773742676
440 5.944758415222168 3.5029265880584717 5.059860706329346 2.677591562271118 3.0868349075317383 2.56890606880188 2.570802688598633 1.0601966381072998 2.572753667831421 0.7161598205566406 0.8419698476791382
441 6.148978233337402 3.3538694381713867 5.219907760620117 2.744259834289551 3.188394784927368 2.5440661907196045 2.519160032272339 0.8494153618812561 2.1270406246185303 0.7285142540931702 0.5845383405685425
442 6.181483268737793 3.4236323833465576 5.238434791564941 2.6494040489196777 3.2386603355407715 2.552642345428467 2.4626669883728027 0.7201316952705383 2.299959897994995 0.8754768371582031 0.48103925585746765
443 6.350030899047852 3.521939516067505 5.280543804168701 2.749385356903076 3.336519718170166 2.421950578689575 2.3639135360717773 1.054467797279358 1.6961368322372437 0.6963689923286438 0.651649534702301
444 6.293514728546143 3.8002748489379883 5.434057712554932 2.9598724842071533 3.480426788330078 2.519501209259033 2.365870475769043 1.3415265083312988 2.2119948863983154 0.7524163126945496 0.5834544897079468
445 6.057567596435547 3.4587113857269287 4.998772144317627 2.7756588459014893 3.262652635574341 2.6604855060577393 2.5210518836975098 0.9003669619560242 2.3179361820220947 0.7039421200752258 0.5959116220474243
446 6.027512073516846 3.4191558361053467 5.336216449737549 2.8177740573883057 3.3362255096435547 2.5683867931365967 2.393176555633545 0.9731000661849976 2.330390453338623 0.7356276512145996 0.4372222125530243
447 5.952822685241699 3.6543526649475098 4.943994045257568 2.703542709350586 3.004504442214966 2.699368715286255 2.416959762573242 1.3528183698654175 1.8320096731185913 0.6428303718566895 0.5252029895782471
448 5.993859767913818 3.645185708999634 5.102072238922119 2.7834525108337402 3.160923719406128 2.5175890922546387 2.4064273834228516 1.1706417798995972 1.9641481637954712 0.7524784803390503 0.6074134111404419
449 6.104279518127441 3.567124605178833 5.2946271896362305 2.807328701019287 3.143543243408203 2.6816704273223877 2.419210195541382 1.0451136827468872 2.218742847442627 0.5619354248046875 0.568030595779419
450 6.042599678039551 3.714211940765381 5.2216410636901855 2.7786190509796143 3.04338002204895 2.592782735824585 2.422258138656616 0.8506871461868286 1.8955758810043335 0.6448114514350891 0.6115573048591614
451 6.158133506774902 3.7312307357788086 5.377606391906738 2.9769699573516846 3.2622687816619873 2.601649522781372 2.1465935707092285 1.0701754093170166 2.467806100845337 0.6555172801017761 0.7970495820045471
452 6.124399662017822 3.5979130268096924 5.174183368682861 2.8755576610565186 3.0734167098999023 2.6243984699249268 2.4284000396728516 0.9926559925079346 2.0193233489990234 0.6995909214019775 0.5639507174491882
453 5.9684929847717285 3.6685352325439453 5.089247703552246 2.8104796409606934 3.1720218658447266 2.6106743812561035 2.335374355316162 1.1103098392486572 2.186767101287842 0.6233935952186584 0.7253791093826294
454 5.990493297576904 3.3747127056121826 5.004337310791016 2.7821872234344482 3.341308355331421 2.6442341804504395 2.4460320472717285 1.0100172758102417 2.2965288162231445 0.8028209209442139 0.6784679889678955
455 5.958409309387207 3.4367876052856445 4.949214935302734 2.9279747009277344 3.2517404556274414 2.59985089302063 2.497117757797241 1.045735478401184 2.1388282775878906 0.7605125308036804 0.5856134295463562
456 5.810626983642578 3.36771559715271 4.827017784118652 2.6511666774749756 3.1451001167297363 2.694784164428711 2.3385462760925293 0.7552033066749573 2.363574504852295 0.5998947024345398 0.6921706199645996
457 5.715559005737305 3.2311320304870605 4.950002193450928 2.518660068511963 3.139413833618164 2.5562164783477783 2.4931559562683105 1.312257170677185 2.184343099594116 0.7609249353408813 0.5895394086837769
458 6.016834259033203 3.404890775680542 5.08807897567749 2.742546796798706 3.35680890083313 2.585156202316284 2.5292370319366455 1.1425353288650513 2.127518653869629 0.8442620635032654 0.7266010642051697
459 5.595440864562988 3.4685347080230713 4.795302867889404 2.8944172859191895 3.1316123008728027 2.4217610359191895 2.58292555809021 1.1467174291610718 2.4788007736206055 0.787528395652771 0.6747609376907349
460 5.582707405090332 3.2994115352630615 4.6196489334106445 2.4798123836517334 2.913444995880127 2.508465051651001 2.467963933944702 1.2384523153305054 2.359880208969116 0.7627689838409424 0.7455819845199585
461 5.5265583992004395 3.332810401916504 4.676415920257568 2.4498064517974854 2.7006759643554688 2.608484983444214 2.423936128616333 1.110849380493164 2.2055413722991943 0.7637954354286194 0.5735352039337158
462 6.097543716430664 3.5672800540924072 4.998300075531006 2.719782829284668 3.160886287689209 2.7561044692993164 2.4746766090393066 1.2517300844192505 2.199720859527588 0.7366336584091187 0.694476842880249
463 5.729783058166504 3.4250802993774414 4.801968574523926 2.550422191619873 2.9531567096710205 2.604193687438965 2.3661720752716064 1.1932921409606934 2.2212846279144287 0.859452486038208 0.6217756867408752
464 5.803763389587402 3.3655331134796143 5.016210079193115 2.712911367416382 3.210775136947632 2.3894972801208496 2.3074874877929688 0.9015435576438904 2.0870680809020996 0.9092240929603577 0.6834556460380554
465 5.88449764251709 3.493542432785034 4.962698459625244 2.6008718013763428 3.0163137912750244 2.7161762714385986 2.459581136703491 0.9957795739173889 2.009945869445801 0.8163884878158569 0.7029029726982117
466 6.258706569671631 3.522096872329712 5.268139839172363 2.8352248668670654 3.6245079040527344 2.3547208309173584 2.4913535118103027 0.7647619843482971 1.9386988878250122 0.8395116329193115 0.7153694033622742
467 6.091264247894287 3.390207529067993 5.100644111633301 2.743846893310547 3.531052827835083 2.5783514976501465 2.517951011657715 1.316014289855957 1.8064658641815186 0.6553141474723816 0.7484933733940125
468 5.814693450927734 3.536436080932617 4.810259819030762 3.029958963394165 3.2074995040893555 2.4708008766174316 2.3598170280456543 0.8858619928359985 2.089405059814453 0.7537683844566345 0.6394234299659729
469 6.04207706451416 3.7368826866149902 4.894741058349609 3.113433361053467 3.2093327045440674 2.4151768684387207 2.4332385063171387 0.9437217712402344 2.251577854156494 0.6678652763366699 0.6136152744293213
470 5.96276330947876 3.7080724239349365 4.55648946762085 2.7111685276031494 2.962575912475586 2.5123867988586426 2.4378716945648193 0.9335305690765381 2.2809019088745117 0.7472136616706848 0.649126410484314
471 5.576802730560303 3.328298330307007 4.676407337188721 2.551424503326416 2.8337185382843018 1.9395537376403809 2.310724973678589 0.7826573848724365 2.3469760417938232 0.8734254240989685 0.5619572401046753
472 5.531103610992432 3.5353825092315674 4.504261016845703 2.869906425476074 3.035581111907959 2.0102293491363525 2.2996339797973633 0.8932211995124817 2.393758773803711 0.768936812877655 0.685097873210907
473 5.662032604217529 3.5092313289642334 4.465001583099365 2.927503824234009 3.0922486782073975 2.234321117401123 2.2000558376312256 0.8305872082710266 2.080174446105957 0.9013730883598328 0.7564101815223694
474 5.734518051147461 3.485342264175415 4.611694812774658 2.897491931915283 3.0198235511779785 2.1595890522003174 2.3886094093322754 0.8100838661193848 2.3117141723632813 0.737094521522522 0.46279504895210266
475 6.12519645690918 3.6085357666015625 5.015254974365234 2.7501747608184814 3.4705920219421387 2.5802934169769287 2.4207890033721924 0.966790497303009 2.1544785499572754 0.8765694499015808 0.5581679940223694
476 6.2046613693237305 3.4702463150024414 5.167388916015625 2.870917797088623 3.341566324234009 2.423621654510498 2.4033498764038086 1.179858922958374 2.1308581829071045 0.9364938735961914 0.606306791305542
477 6.247297286987305 3.5474884510040283 5.167092800140381 2.8413450717926025 3.3431572914123535 2.5932419300079346 2.394864320755005 0.9517915844917297 2.5804665088653564 0.7510823011398315 0.6523983478546143
478 6.338634014129639 3.557840585708618 5.15816068649292 2.6825637817382813 3.3307456970214844 2.6824448108673096 2.399200439453125 1.0104241371154785 2.5917015075683594 0.7811219096183777 0.7458638548851013
479 6.026538372039795 3.4350569248199463 5.3583903312683105 2.526646614074707 3.1923441886901855 2.413142681121826 2.452047824859619 0.9934919476509094 2.7948458194732666 0.7288805842399597 0.5859556198120117
480 6.069891452789307 3.591261625289917 5.504979610443115 2.588470935821533 3.154827356338501 2.41622257232666 2.606665849685669 1.0722227096557617 3.051301956176758 0.7589964866638184 0.699242889881134
481 6.064651966094971 3.4136974811553955 5.262272834777832 2.666149854660034 3.221198081970215 2.160788059234619 2.5954270362854004 0.8732545375823975 2.705355644226074 0.8474713563919067 0.6324214935302734
482 6.447595119476318 3.7601075172424316 5.270195484161377 2.8401758670806885 3.2734432220458984 2.285207509994507 2.6372170448303223 0.9846562147140503 2.356562376022339 0.6166965365409851 0.5022277235984802
483 6.312556266784668 4.1725006103515625 5.3496222496032715 2.8698134422302246 3.2967424392700195 2.5488760471343994 2.55661678314209 1.1687148809432983 2.191544532775879 0.6710509657859802 0.5438241362571716
484 6.077498435974121 3.9849092960357666 5.188880920410156 2.965425729751587 3.179689645767212 2.37088680267334 2.510049819946289 0.947314441204071 2.221120834350586 0.6500396728515625 0.6844598054885864
485 6.062594890594482 3.8394651412963867 5.052206993103027 2.988527536392212 3.187358856201172 2.036776304244995 2.510096311569214 0.7503994703292847 2.0163652896881104 0.9085009098052979 0.7344571948051453
486 6.221456527709961 3.95194935798645 5.1056227684021 2.9949376583099365 3.4237453937530518 1.9941633939743042 2.6295273303985596 0.771216630935669 2.3971328735351563 0.8551546335220337 0.603654146194458
487 6.203615188598633 3.9149303436279297 5.115735054016113 2.8610966205596924 3.4730420112609863 1.768397569656372 2.3656692504882813 1.1463629007339478 2.340308666229248 0.6966556310653687 0.7197750806808472
488 6.04249382019043 3.713834762573242 5.1915178298950195 2.9739558696746826 3.407341957092285 1.63694167137146 2.3145065307617188 1.2046566009521484 2.4185609817504883 0.7303645014762878 0.7525768876075745
489 5.739816188812256 3.6780636310577393 4.988995552062988 2.8075814247131348 3.293464422225952 1.7642896175384521 2.050300121307373 0.8551842570304871 2.0318169593811035 0.751072883605957 0.634411096572876
490 5.9620585441589355 4.188974380493164 4.792860507965088 2.8256781101226807 3.109292507171631 1.6714776754379272 1.705094337463379 0.8839631676673889 2.3085408210754395 0.7079648375511169 0.704495370388031
491 6.15297794342041 4.1053361892700195 5.046110153198242 2.8224997520446777 3.1601381301879883 1.401553988456726 2.0235469341278076 0.8896827101707458 2.6131467819213867 0.8433312177658081 0.7854087948799133
492 5.744624614715576 3.885918140411377 5.055967330932617 2.743234157562256 3.346405506134033 1.4198765754699707 1.8128286600112915 0.7022669315338135 2.2051830291748047 0.682416558265686 0.7298200726509094
493 6.081788063049316 4.192992210388184 5.173912048339844 2.8134119510650635 3.496152639389038 1.4966704845428467 2.216412305831909 0.7163472175598145 2.442331314086914 0.6114979982376099 0.5734354257583618
494 5.8656816482543945 4.145504474639893 4.800559997558594 2.908911943435669 3.2974629402160645 1.4672633409500122 1.7791874408721924 0.7002912163734436 2.200742721557617 0.6030892729759216 0.6611869931221008
495 6.1341986656188965 4.128105640411377 5.18485689163208 2.8003103733062744 3.279205083847046 1.4604923725128174 1.9783977270126343 1.135179042816162 2.4947943687438965 0.7299655079841614 0.6148669123649597
496 6.161749839782715 4.124574184417725 5.176453590393066 2.6301536560058594 3.3131189346313477 1.566512107849121 1.9055814743041992 0.9866505861282349 2.9797003269195557 0.7958450317382813 0.691122829914093
497 6.2864460945129395 4.133784294128418 5.312712669372559 2.656527519226074 3.3981947898864746 1.802998661994934 1.571272850036621 0.865738034248352 2.3578810691833496 0.8501269221305847 0.5127425789833069
498 6.28572940826416 4.041062355041504 5.245274066925049 2.5884225368499756 3.39864182472229 1.5750974416732788 1.6101917028427124 0.9854559302330017 3.217696189880371 0.9995768070220947 0.5940388441085815
499 6.175806522369385 4.262045860290527 4.79201078414917 2.9014203548431396 3.1128976345062256 2.058011531829834 1.8338602781295776 0.7478753924369812 2.390817642211914 0.7155198454856873 0.6725271940231323
500 6.257972717285156 4.581096649169922 4.652734279632568 2.7958555221557617 3.031696319580078 1.8312208652496338 1.4683454036712646 1.1348254680633545 2.075183629989624 0.7031762599945068 0.6319199800491333
501 6.392582416534424 4.331350803375244 4.714311122894287 2.708918809890747 2.953890800476074 2.3896660804748535 1.5153577327728271 1.1273382902145386 2.2329792976379395 0.8002909421920776 0.8418453335762024
502 6.091532230377197 4.237199306488037 4.648892402648926 2.918735980987549 2.955043315887451 2.395772695541382 1.6865018606185913 0.9018359184265137 2.4761664867401123 0.7317788004875183 0.900363028049469
503 6.030885696411133 4.384565830230713 4.5616888999938965 2.8196170330047607 2.9319074153900146 2.0760910511016846 1.7400904893875122 1.1449819803237915 2.0380823612213135 0.8223059773445129 0.7077019214630127
504 6.161682605743408 4.483072757720947 4.339282035827637 3.1211600303649902 2.921656608581543 2.168942451477051 1.4661567211151123 1.2588443756103516 2.0067272186279297 0.6603413224220276 0.8213949203491211
505 5.67010498046875 4.224095821380615 4.170943737030029 2.792140007019043 2.7060136795043945 1.8617370128631592 1.5747706890106201 1.2071216106414795 2.1502416133880615 0.6215754747390747 0.6617810726165771
506 5.983301639556885 4.430880069732666 4.287350177764893 2.865751028060913 2.652797222137451 1.9505537748336792 1.6105481386184692 1.194753646850586 2.510540008544922 0.581159770488739 0.5954237580299377
507 6.035475254058838 4.245602607727051 4.236855983734131 2.6831247806549072 2.767721652984619 2.0461440086364746 1.5433741807937622 1.1179606914520264 2.3686044216156006 0.6322319507598877 0.6536518931388855
508 5.6589579582214355 3.939439535140991 4.026373386383057 2.6312637329101563 2.632178544998169 1.7444710731506348 1.8481636047363281 1.3816510438919067 2.085926055908203 0.6525371074676514 0.5099179744720459
509 5.729309558868408 3.929011583328247 4.389279842376709 2.8343446254730225 2.7387657165527344 1.9776026010513306 1.7434858083724976 0.9236525297164917 2.730018138885498 0.6998107433319092 0.6124308109283447
510 6.207679748535156 4.373681545257568 4.51004695892334 2.9303548336029053 2.955463409423828 1.826353907585144 1.903662919998169 0.8482351303100586 2.419999599456787 0.6374333500862122 0.5469085574150085
511 5.987239360809326 4.199007511138916 4.329904079437256 2.9056894779205322 2.865550994873047 1.8330347537994385 1.7173094749450684 0.9388077259063721 2.2185816764831543 0.7961423397064209 0.7041577696800232
512 6.115238189697266 4.164498805999756 4.33195686340332 2.923435688018799 2.7723605632781982 2.0283446311950684 1.393530249595642 1.4264053106307983 1.9658366441726685 0.5810328125953674 0.5337291955947876
513 5.9222025871276855 3.918081283569336 4.448785781860352 2.695345640182495 2.8252501487731934 1.7273889780044556 1.381454586982727 0.7653552889823914 2.460521697998047 0.7011926174163818 0.5278915166854858
514 5.928192138671875 3.9581165313720703 4.4817633628845215 2.798248767852783 2.8039445877075195 1.6435309648513794 1.4407212734222412 1.1164534091949463 1.8643603324890137 0.6064237952232361 0.8520106673240662
515 6.068534851074219 4.048874378204346 4.53372049331665 2.861210584640503 2.8328163623809814 1.6329457759857178 1.485823631286621 0.7593958973884583 2.4754507541656494 0.9910445809364319 0.6507569551467896
516 5.576603889465332 3.677339792251587 4.570444583892822 2.733058452606201 2.8848252296447754 1.5344164371490479 1.4328426122665405 0.8526672124862671 2.758235216140747 0.783848762512207 0.5119568109512329
517 5.867238998413086 4.203296661376953 4.706085205078125 2.601766586303711 2.9365415573120117 1.6510744094848633 1.5096737146377563 0.9542557001113892 2.2980475425720215 0.7379931211471558 0.6255339980125427
518 6.001263618469238 4.307965278625488 4.5373616218566895 2.726900339126587 2.9644582271575928 1.8040175437927246 1.6757487058639526 0.9723756909370422 2.0495407581329346 0.8104283213615417 0.5331470966339111
519 5.958571910858154 3.970433473587036 4.566221714019775 2.7119274139404297 2.886507034301758 1.7159582376480103 1.8002569675445557 1.1009925603866577 2.08827805519104 0.8289514183998108 0.6641650795936584
520 5.718489170074463 4.1132493019104 4.624589920043945 2.6719918251037598 2.7911813259124756 1.9267873764038086 1.6313185691833496 0.9086435437202454 2.0585944652557373 0.7396655678749084 0.6164090633392334
521 5.965158939361572 4.326303482055664 4.345850944519043 3.054399251937866 2.6689112186431885 1.9136978387832642 1.6531031131744385 1.1536266803741455 1.5727436542510986 0.6868258714675903 0.5091171860694885
522 5.868251800537109 4.117093563079834 4.333191871643066 2.807685613632202 2.8064215183258057 2.0992496013641357 1.5232385396957397 0.6912444829940796 1.8025729656219482 0.9174858331680298 0.47946470975875854
523 5.875666618347168 4.174578666687012 4.481607437133789 2.8615479469299316 2.8685882091522217 2.0014259815216064 1.7553205490112305 0.765677273273468 1.9354716539382935 0.6729127764701843 0.6638790369033813
524 5.9585418701171875 4.262746334075928 4.494017601013184 2.8098275661468506 3.08974552154541 1.8941680192947388 1.4400780200958252 0.9228161573410034 1.9567766189575195 0.75230872631073 0.5596214532852173
525 5.860589027404785 4.259606838226318 4.302555561065674 2.9566876888275146 2.995404005050659 1.6741266250610352 1.3395711183547974 0.9319309592247009 2.135514259338379 0.7355361580848694 0.5638558268547058
526 5.945974349975586 4.509510040283203 4.101107120513916 2.8711979389190674 3.0155725479125977 1.5426931381225586 1.3352563381195068 1.0441265106201172 1.79426109790802 0.6646746397018433 0.637614369392395
527 6.165136337280273 4.336420059204102 4.685234069824219 2.792159080505371 3.2850496768951416 2.1645588874816895 1.511905550956726 0.8206157684326172 1.6635816097259521 0.6811399459838867 0.5014863610267639
528 6.097769260406494 4.145977973937988 4.44602108001709 2.7730929851531982 3.1799697875976563 2.1236865520477295 1.634403944015503 0.8169580698013306 1.6939139366149902 0.7453396916389465 0.5526413321495056
529 6.016022682189941 4.206958770751953 4.491901874542236 2.8022756576538086 3.187239408493042 1.984824776649475 1.7332360744476318 0.9882791042327881 1.810821771621704 0.7006955742835999 0.5892217755317688
530 6.4375224113464355 4.850790023803711 4.664429664611816 2.8560922145843506 3.2099897861480713 2.0869524478912354 1.4104361534118652 1.398651361465454 2.00589919090271 0.7267975211143494 0.5962884426116943
531 6.300173759460449 4.517148971557617 5.023765563964844 2.957704782485962 3.383227825164795 1.767232060432434 1.4325178861618042 1.2594903707504272 2.7165720462799072 0.8977252244949341 0.6550787091255188
532 6.560298919677734 4.626839637756348 5.290667533874512 3.0313053131103516 3.6658663749694824 1.9085465669631958 2.0064034461975098 1.0710018873214722 2.675856828689575 0.8366166949272156 0.5771748423576355
533 6.34674072265625 4.472053527832031 4.885082244873047 2.9529073238372803 3.184393882751465 2.0269808769226074 1.8124576807022095 1.102804183959961 2.86672043800354 0.8829535245895386 0.6672711372375488
534 5.889034748077393 4.112781524658203 5.130860328674316 2.994293689727783 3.2755186557769775 1.872085452079773 1.620534896850586 1.042799711227417 2.6862549781799316 0.7727633714675903 0.6425145864486694
535 5.953761100769043 4.127910137176514 4.9123854637146 3.033252000808716 3.202052354812622 2.081502676010132 1.444888949394226 1.2176754474639893 2.609560489654541 0.4639120101928711 0.6159219741821289
536 5.800536632537842 3.921903133392334 4.817307472229004 2.878203868865967 3.328056573867798 1.671285629272461 1.8289598226547241 0.9145317673683167 2.670356512069702 0.9132834672927856 0.7200900912284851
537 5.9648542404174805 3.9703445434570313 4.881243705749512 2.846187114715576 3.283548355102539 1.7837109565734863 1.8162213563919067 0.9089882373809814 2.5794873237609863 0.8417912721633911 0.7096784710884094
538 6.09677267074585 3.6929545402526855 5.135065078735352 2.9028306007385254 3.4427714347839355 1.6926603317260742 1.904267430305481 1.2370860576629639 2.441528558731079 0.7707816362380981 0.9931899309158325
539 6.188358306884766 3.8921959400177 5.026078701019287 2.7751238346099854 3.4428625106811523 2.024014472961426 1.7825192213058472 0.7423670291900635 2.3544318675994873 0.691304087638855 0.7818440794944763
540 6.387572288513184 4.000905513763428 5.22562837600708 2.827145576477051 3.7596242427825928 1.9782549142837524 1.5689315795898438 0.7021001577377319 2.1660728454589844 0.8228834867477417 0.8270607590675354
541 6.578257083892822 4.184652328491211 5.042070388793945 2.8811533451080322 3.5978081226348877 1.8036034107208252 1.630846381187439 1.0909912586212158 2.1303305625915527 0.8809782862663269 1.0933384895324707
542 6.722794532775879 4.4836344718933105 4.684901714324951 2.8331403732299805 3.48302960395813 2.0131709575653076 2.0129926204681396 0.9904367923736572 2.334383249282837 1.0177627801895142 0.7486361265182495
543 6.610940456390381 4.48214054107666 4.572016716003418 2.8189890384674072 3.4270920753479004 1.9879765510559082 1.9689127206802368 1.0295398235321045 1.944149374961853 0.8472108840942383 0.7050235867500305
544 6.444297790527344 4.259030818939209 4.719440937042236 2.8031773567199707 3.3673934936523438 1.7674163579940796 1.6557385921478271 0.7567996978759766 2.0610013008117676 0.6999178528785706 0.9016125798225403
545 6.446140289306641 4.276564121246338 4.661174297332764 2.920494794845581 3.4244301319122314 1.8959413766860962 1.7253973484039307 0.9685230851173401 2.0359928607940674 0.5867875218391418 0.5420789122581482
546 6.6863579750061035 4.389009952545166 4.746944427490234 2.7440133094787598 3.563959836959839 1.9473360776901245 2.335817813873291 1.1881202459335327 1.8938361406326294 0.8648858070373535 0.6820693612098694
547 6.829619407653809 4.554569721221924 5.129787445068359 2.8292288780212402 3.7869296073913574 2.089775562286377 2.0692601203918457 0.927048921585083 2.255056619644165 0.908196747303009 0.5229883790016174
548 6.8668212890625 4.579833507537842 4.888593673706055 3.023092031478882 3.4984254837036133 1.8645578622817993 2.0032641887664795 1.1579252481460571 1.5594946146011353 0.8684470057487488 0.6810134649276733
549 6.563650608062744 4.289281845092773 4.6523942947387695 2.849405527114868 3.442854881286621 2.247398614883423 2.034944534301758 1.128020167350769 1.9076634645462036 0.7202109098434448 0.8390423655509949
550 6.7225542068481445 4.309302806854248 4.9945878982543945 2.93679141998291 3.5356667041778564 2.0042600631713867 1.8282065391540527 0.8143748641014099 2.4059646129608154 0.7366631627082825 0.6750913262367249
551 6.405740737915039 4.384833335876465 4.613659381866455 2.9771549701690674 3.2660272121429443 1.8920634984970093 1.8247467279434204 1.2141451835632324 1.9080339670181274 0.6555564999580383 0.5608740448951721
552 6.4277167320251465 4.28521203994751 4.274467468261719 2.901975154876709 3.2468602657318115 2.0902576446533203 1.8245168924331665 1.0381572246551514 1.770890712738037 0.7123743295669556 0.764090359210968
553 6.407917022705078 4.45075798034668 4.502442359924316 2.919832468032837 3.2084414958953857 2.0597033500671387 1.9298053979873657 1.0419145822525024 1.5722689628601074 0.8465355038642883 0.6996161937713623
554 5.959506511688232 4.171751499176025 4.3489580154418945 2.9585728645324707 2.905172348022461 2.0731635093688965 1.8007643222808838 1.009679913520813 1.7001115083694458 0.7664936184883118 0.8215927481651306
555 6.011474132537842 4.200316429138184 4.5627312660217285 2.848677158355713 3.042055368423462 1.8100553750991821 1.7489848136901855 0.6822482943534851 1.6596125364303589 0.7406060695648193 0.6755213141441345
556 5.865806579589844 4.2696733474731445 4.439160346984863 3.1367199420928955 2.9713685512542725 1.8918782472610474 1.777299165725708 0.7514637112617493 1.5770000219345093 0.7610688209533691 0.6611688733100891
557 5.827286720275879 4.479060649871826 4.290518283843994 2.8915703296661377 2.969604969024658 1.7696750164031982 1.5346429347991943 1.4869959354400635 1.4464741945266724 0.8045310974121094 0.5539165735244751
558 5.925428867340088 4.048789024353027 4.206360816955566 2.756011724472046 3.0426018238067627 1.6137036085128784 1.3593530654907227 0.7437684535980225 1.5723987817764282 0.8480939865112305 0.6946054100990295
559 5.8037567138671875 4.003877639770508 4.265535831451416 3.0595543384552 3.009207248687744 1.759265661239624 1.3769540786743164 0.9092631340026855 1.8775482177734375 0.9160743951797485 0.6711501479148865
560 5.834685325622559 4.04997444152832 4.232056140899658 2.7718594074249268 2.9095449447631836 1.872443675994873 1.575002908706665 0.8452969193458557 1.843880295753479 0.7645794749259949 0.46055054664611816
561 6.390035152435303 4.496890544891357 4.543006896972656 2.8988499641418457 2.9581968784332275 1.8312005996704102 1.757903814315796 0.8333120942115784 1.7519054412841797 1.090449333190918 0.45644742250442505
562 5.855789661407471 4.223782539367676 4.2629313468933105 2.8823416233062744 3.004502296447754 1.9166090488433838 1.838192343711853 1.0527408123016357 1.7953503131866455 0.8603986501693726 0.4828590154647827
563 5.866786479949951 4.1654205322265625 4.521259784698486 2.9039459228515625 3.02764630317688 1.8212748765945435 1.5920575857162476 0.9584227800369263 2.210554838180542 0.850069522857666 0.6664367318153381
564 6.010787010192871 4.194836139678955 4.631101131439209 3.1300065517425537 3.1787352561950684 2.039215087890625 1.5115715265274048 0.8969935774803162 2.366727828979492 0.768382728099823 0.5077499747276306
565 6.149208068847656 4.364604949951172 4.746647834777832 2.917907953262329 2.949437379837036 1.9125628471374512 1.5032498836517334 0.7947874069213867 2.5636539459228516 0.9361655116081238 0.531877338886261
566 6.352523326873779 4.523299217224121 4.846244812011719 3.0843188762664795 2.9540579319000244 1.8797740936279297 1.3617408275604248 1.3222496509552002 2.598451852798462 0.7390260696411133 0.5538459420204163
567 6.196409225463867 4.642132759094238 4.343064308166504 2.68528151512146 2.912064790725708 2.072868585586548 1.922589898109436 1.0168392658233643 1.9013121128082275 0.8886916637420654 0.6877242922782898
568 6.281233787536621 4.61806058883667 4.696952819824219 2.870518445968628 3.1194186210632324 1.9915114641189575 1.5446381568908691 1.1821253299713135 2.1736886501312256 0.9704201817512512 0.48937898874282837
569 6.22115421295166 4.546911716461182 4.510265350341797 2.9777588844299316 2.999211311340332 1.9689024686813354 1.6919788122177124 0.8803214430809021 2.041529655456543 0.9162866473197937 0.5941247344017029
570 6.243927478790283 4.656118392944336 4.545770168304443 2.829489231109619 3.0003490447998047 2.3385119438171387 1.6042524576187134 1.0414321422576904 1.9069061279296875 0.9352669715881348 0.7753652334213257
571 6.4819746017456055 4.8258891105651855 4.866804599761963 2.9014711380004883 3.0647575855255127 1.793756127357483 1.9109302759170532 1.0117875337600708 2.425187110900879 0.9028419852256775 0.8121271133422852
572 6.378345012664795 4.5388102531433105 4.8230814933776855 2.8751206398010254 3.107351064682007 1.8285166025161743 1.7807942628860474 1.0514297485351563 1.9573662281036377 0.8845733404159546 0.49836769700050354
573 6.082416534423828 4.494140148162842 4.673489570617676 2.957545280456543 3.0120699405670166 1.791123628616333 1.6124118566513062 1.221911072731018 2.530073404312134 0.7965990304946899 0.5361021161079407
574 6.259226322174072 4.462943077087402 4.644085884094238 2.9589290618896484 3.0494778156280518 2.083561658859253 1.612451434135437 1.0020432472229004 1.9387648105621338 0.8429450392723083 0.7107439637184143
575 6.348057270050049 4.749190807342529 4.625027656555176 3.0570449829101563 3.1070127487182617 2.033831834793091 1.5722384452819824 0.9499682784080505 1.6923640966415405 0.8002346158027649 0.8683381080627441
576 5.921542167663574 4.332308292388916 4.527365207672119 2.7535316944122314 2.95209002494812 1.8550024032592773 1.6802750825881958 1.086848497390747 2.1304898262023926 0.7371057271957397 0.8676292300224304
577 6.037899017333984 4.529233455657959 4.561717987060547 2.95711612701416 3.017101526260376 1.81654691696167 1.8003991842269897 1.2942701578140259 1.800723671913147 0.7308096289634705 0.7255405187606812
578 5.907285213470459 4.507305145263672 4.3169403076171875 2.8975305557250977 3.0021049976348877 1.8989951610565186 2.4018993377685547 1.0306496620178223 1.6934916973114014 0.8624154925346375 0.6342748403549194
579 6.555127143859863 4.900022506713867 4.821902751922607 3.031435489654541 3.144571542739868 2.1293532848358154 2.236961841583252 0.7726103663444519 1.9585380554199219 0.7726757526397705 0.6461844444274902
580 6.720641136169434 5.228194713592529 4.780086517333984 2.767777442932129 3.221735954284668 2.1794779300689697 2.5840394496917725 0.7135976552963257 2.157538890838623 0.9338521957397461 0.6817776560783386
581 6.384730339050293 4.837039947509766 4.579093933105469 3.083914279937744 3.0230510234832764 2.4110829830169678 2.013657569885254 0.9651473164558411 1.5839101076126099 0.7904670834541321 0.7348453402519226
582 6.027005672454834 4.267423629760742 4.713008403778076 2.885053873062134 3.4162673950195313 2.108229398727417 2.4068806171417236 0.9363394975662231 1.637116551399231 0.8380141854286194 0.784023106098175
583 6.152018070220947 4.535773754119873 4.26961612701416 2.926938533782959 3.113572835922241 2.68315052986145 2.164320945739746 0.8371462821960449 1.588934302330017 0.7416560053825378 0.6760274171829224
584 6.0518693923950195 4.386512279510498 4.4528961181640625 2.9534153938293457 3.1099252700805664 2.670246124267578 2.274158000946045 0.8270072340965271 1.9968173503875732 0.9348366260528564 0.5120961666107178
585 6.162985801696777 4.394459247589111 4.637872695922852 2.9684154987335205 3.279465436935425 2.5597898960113525 2.1162819862365723 0.9855657815933228 1.7135512828826904 0.8708775639533997 0.6433249711990356
586 6.255092144012451 4.598108291625977 4.5387983322143555 2.6321797370910645 3.216732978820801 2.6918113231658936 2.2078022956848145 0.9934285879135132 1.755208969116211 1.0195393562316895 0.6743488907814026
587 6.359098434448242 4.847872257232666 4.791998863220215 2.7063024044036865 3.198503255844116 2.580040454864502 1.9496835470199585 0.8046714067459106 2.0918004512786865 0.8538016676902771 0.8018704056739807
588 6.661543846130371 5.238553047180176 4.82365083694458 2.8252694606781006 3.2035329341888428 2.6391377449035645 1.7807341814041138 0.7650920748710632 2.588512420654297 0.9800857901573181 0.5936179161071777
589 6.732908248901367 5.286255836486816 5.067394256591797 2.8631210327148438 3.229308605194092 2.5277109146118164 2.0489461421966553 0.8860354423522949 2.3113911151885986 0.9283244013786316 0.5715543031692505
590 6.633655071258545 5.074774742126465 5.097480773925781 2.8065502643585205 3.3028619289398193 2.4246609210968018 2.5543856620788574 1.0318955183029175 1.8628276586532593 0.7754178643226624 0.5296900868415833
591 6.295775890350342 4.528330326080322 5.014166355133057 2.832275867462158 3.166598081588745 2.413085699081421 2.806079626083374 0.9818404316902161 1.8303316831588745 0.7559526562690735 0.7002987265586853
592 6.677398681640625 4.499359130859375 5.278540134429932 2.8661410808563232 3.558030843734741 2.46673846244812 2.521968126296997 1.0564725399017334 2.283529281616211 0.7989588975906372 0.6191691756248474
593 6.49755859375 4.210495471954346 5.236507892608643 2.9892759323120117 3.420978307723999 2.483828067779541 2.447758436203003 0.7872192859649658 1.9368915557861328 0.7753250598907471 0.5737772583961487
594 6.330206871032715 4.325677871704102 5.03206729888916 2.698118209838867 2.9785799980163574 2.1820898056030273 2.5534863471984863 0.9620293378829956 1.974382758140564 0.7108074426651001 0.5477650165557861
595 6.65775203704834 4.563271999359131 5.14894962310791 3.023367404937744 3.248831272125244 2.4404733180999756 2.6687488555908203 0.8662962317466736 1.5173025131225586 0.7147847414016724 0.5567730069160461
596 6.30628776550293 4.526798248291016 4.926544189453125 2.6948654651641846 2.99753475189209 2.5096805095672607 2.65325665473938 0.9594700932502747 1.7111481428146362 0.849590003490448 0.7199941277503967
597 6.436263561248779 4.942841053009033 4.8373847007751465 2.5773184299468994 3.085434913635254 2.5571649074554443 2.541712760925293 1.16034734249115 1.5683869123458862 0.8405388593673706 0.6103194355964661
598 7.007096290588379 5.356244087219238 5.0361104011535645 2.7935428619384766 3.3431806564331055 2.518782377243042 2.538590431213379 1.0749435424804688 2.029679298400879 1.0176639556884766 0.6462612748146057
599 6.611016750335693 4.833541393280029 4.9260687828063965 2.6327567100524902 2.9915719032287598 2.336350679397583 2.6581640243530273 0.933846116065979 1.6745257377624512 0.9512835144996643 0.5885107517242432
600 6.686968803405762 4.866299629211426 4.577416896820068 2.61879301071167 3.0156853199005127 2.7659237384796143 2.5367372035980225 1.0718737840652466 1.5105756521224976 0.8475239276885986 0.5894474387168884
601 7.119921684265137 5.225260257720947 4.7835516929626465 2.7192623615264893 3.1854422092437744 2.624445915222168 2.5986993312835693 0.649961531162262 1.6344352960586548 0.9332263469696045 0.6268848180770874
602 6.946249485015869 5.030134201049805 4.7493062019348145 2.905048131942749 2.9798338413238525 2.3694825172424316 2.42284893989563 1.1853828430175781 1.4723050594329834 0.8075403571128845 0.5279399156570435
603 7.282855033874512 5.3632025718688965 5.021912574768066 2.8413162231445313 3.1449484825134277 2.8120946884155273 2.9456381797790527 0.8516283631324768 1.6259735822677612 1.0413541793823242 0.7485190033912659
604 7.617899417877197 5.536360740661621 4.993022441864014 3.022321939468384 3.187192678451538 2.714571714401245 2.6800434589385986 0.8479204177856445 1.7247936725616455 0.7863644957542419 0.711689293384552
605 7.6895527839660645 5.628161430358887 5.072949409484863 3.152834415435791 3.2568109035491943 2.686206817626953 2.51391339302063 1.001604676246643 1.3760548830032349 0.7848008275032043 0.7578809857368469
606 7.308839321136475 5.071291446685791 5.0285868644714355 2.926957607269287 3.182375431060791 2.234133243560791 2.638490676879883 1.1450860500335693 1.6208528280258179 0.7411343455314636 0.7039127349853516
607 7.05983829498291 4.882110118865967 4.851851463317871 2.8194055557250977 3.044987440109253 2.4089620113372803 2.4687438011169434 0.9347224235534668 1.462274432182312 0.8899583220481873 0.8713640570640564
608 7.043332099914551 5.065377712249756 4.895878791809082 2.769338369369507 2.996821641921997 2.479074239730835 2.5411267280578613 0.922522246837616 1.5006053447723389 0.9409199357032776 0.7245486378669739
609 6.690362453460693 4.737561225891113 4.71556282043457 2.8199925422668457 3.115539312362671 2.7199015617370605 2.656327247619629 0.8287813067436218 1.4777253866195679 0.8031747341156006 0.6489136815071106
610 6.860141277313232 4.921530723571777 4.558754920959473 2.9695160388946533 3.0539770126342773 2.0796871185302734 2.5359303951263428 0.9911460280418396 1.2497894763946533 0.8613981008529663 0.7509259581565857
611 6.665194511413574 4.809065341949463 4.69066858291626 2.979964017868042 3.066349744796753 2.5689477920532227 2.4015090465545654 0.5369935631752014 1.4873296022415161 1.0763442516326904 0.7565506100654602
612 6.69883394241333 4.7560296058654785 4.676700592041016 2.8756260871887207 3.004155397415161 2.451301336288452 2.4266393184661865 0.8920261263847351 1.532996654510498 0.8533210158348083 0.9282453060150146
613 6.194435119628906 4.286289215087891 4.77938985824585 2.691040515899658 2.867107391357422 2.2422049045562744 2.5252649784088135 0.9187780022621155 1.6406142711639404 0.8416635990142822 0.7942526936531067
614 6.227338790893555 4.326133728027344 5.0752458572387695 2.6632161140441895 3.194868564605713 2.5178096294403076 2.673856496810913 0.7584375143051147 1.651850700378418 0.9372894763946533 0.7390011548995972
615 6.902693748474121 4.549789905548096 5.038127899169922 2.788851499557495 3.200697898864746 2.538034677505493 2.6566262245178223 1.2073856592178345 1.5549309253692627 1.0287798643112183 0.6797798871994019
616 6.786025047302246 4.518707752227783 4.881851673126221 2.7923011779785156 3.007089614868164 2.767239570617676 2.5844452381134033 0.911508321762085 1.381479024887085 0.7395179271697998 0.6465697884559631
617 6.773269176483154 4.5562968254089355 5.010867595672607 2.7573280334472656 2.9753031730651855 2.5338597297668457 2.5297296047210693 0.9074214696884155 2.095150947570801 0.7484703063964844 0.5739649534225464
618 6.671657562255859 4.3418498039245605 5.041133403778076 2.918914556503296 3.1159658432006836 2.842417001724243 2.779496431350708 1.0019797086715698 1.6406934261322021 0.8622129559516907 0.8441001772880554
619 6.659910678863525 4.382258415222168 4.913878917694092 2.904038190841675 3.196610450744629 2.6390089988708496 2.6505918502807617 1.0451687574386597 1.448219656944275 0.8102906346321106 0.8829482197761536
620 6.804208278656006 4.6187825202941895 4.779154300689697 2.844541072845459 3.2374889850616455 2.7060625553131104 2.9930505752563477 0.9086784720420837 1.4687000513076782 0.80769944190979 0.8417053818702698
621 6.6649298667907715 4.50900411605835 4.608357906341553 3.062350273132324 3.1283912658691406 2.588937997817993 2.798952341079712 1.0055006742477417 1.7537864446640015 0.9472242593765259 0.9928871989250183
622 6.672993183135986 4.429649353027344 4.772940158843994 2.8965635299682617 3.3448362350463867 2.2994332313537598 2.75386905670166 0.7857674360275269 1.9417691230773926 0.7972018122673035 0.842829704284668
623 6.395569324493408 4.500584602355957 4.6452555656433105 2.9323039054870605 3.270934581756592 2.432209014892578 2.705658197402954 1.343610405921936 1.953666090965271 0.902411937713623 0.7496005296707153
624 6.760159015655518 4.647338390350342 4.6538405418396 3.0590224266052246 3.333193302154541 2.535991907119751 2.6904659271240234 1.0548675060272217 1.8365991115570068 0.8093714714050293 0.8507788181304932
625 6.573086738586426 4.767980575561523 4.451376438140869 3.0077016353607178 3.069185256958008 2.749530792236328 2.6950700283050537 0.9856457114219666 1.7205716371536255 0.6737222075462341 0.7368831634521484
626 6.901693820953369 4.71854305267334 4.970480918884277 2.7058849334716797 3.235854148864746 2.7475783824920654 2.7268335819244385 0.9249334931373596 2.4459831714630127 0.6937137246131897 0.8229305744171143
627 7.227998733520508 4.8931965827941895 5.105769157409668 2.871748685836792 3.7612600326538086 2.520271062850952 2.81982421875 1.0969480276107788 2.1026344299316406 0.8575323820114136 0.9114675521850586
628 6.914801597595215 4.745784759521484 4.824489116668701 3.016233444213867 3.3420310020446777 2.296024799346924 2.6774275302886963 0.7828466296195984 1.8795298337936401 0.7806071639060974 0.7143250703811646
629 6.903324604034424 4.58917236328125 4.859022617340088 2.7730801105499268 3.3571999073028564 2.37978196144104 2.683814525604248 1.0539158582687378 1.700217843055725 0.6520670652389526 0.906679630279541
630 6.843860149383545 4.636001110076904 4.590182781219482 2.840128183364868 3.145193338394165 2.6210129261016846 2.738910436630249 0.8051742911338806 1.6378329992294312 0.9233678579330444 0.667498767375946
631 6.499067306518555 4.4353556632995605 4.565957546234131 2.766139030456543 3.109179973602295 2.552128553390503 2.6857941150665283 0.6690777540206909 1.5480906963348389 0.7138791084289551 0.807765543460846
632 6.702622413635254 4.6137189865112305 4.2594757080078125 2.7821033000946045 3.240577220916748 2.4011075496673584 2.650566816329956 0.6830418705940247 1.4721403121948242 0.6662790775299072 0.7198333144187927
633 6.9267964363098145 4.77894401550293 4.323672771453857 2.8920490741729736 3.3397560119628906 2.530984401702881 2.747406005859375 0.7563387155532837 1.3478773832321167 0.728049635887146 0.8169333934783936
634 7.22646427154541 5.068203926086426 4.66844367980957 2.9107298851013184 3.5379276275634766 2.554652690887451 2.756094455718994 0.8711263537406921 1.9377614259719849 0.7496599555015564 0.5798836350440979
635 7.274965763092041 4.958733081817627 4.7337751388549805 2.9532251358032227 3.5943410396575928 2.3495354652404785 2.871312141418457 0.760095477104187 2.1752259731292725 0.8151172995567322 0.7530151605606079
636 7.28865909576416 4.984696388244629 4.726588249206543 2.934783697128296 3.45295786857605 2.3055338859558105 2.7658612728118896 0.6082326173782349 1.9875168800354004 0.8061581254005432 0.6697758436203003
637 6.720965385437012 4.535996913909912 4.618317604064941 2.899298667907715 3.2915022373199463 2.2348039150238037 2.902888059616089 0.6734495162963867 1.663187026977539 0.7933115363121033 0.7592030763626099
638 6.02499532699585 4.177605628967285 4.598326683044434 2.8233354091644287 3.478562831878662 2.4735066890716553 2.8713326454162598 0.737373411655426 1.933071255683899 1.011351227760315 0.6583038568496704
639 6.301412582397461 4.288957118988037 4.632227897644043 2.840651035308838 3.4731578826904297 2.443434476852417 2.879119634628296 0.7888070344924927 2.1505889892578125 0.8645908236503601 0.6763800382614136
640 6.455380916595459 4.288012981414795 4.659768104553223 2.531604766845703 3.358963966369629 2.6974852085113525 2.864299774169922 1.4470171928405762 1.540366768836975 0.9104285836219788 0.7062293887138367
641 6.235543251037598 4.236307144165039 4.486152648925781 2.694155693054199 3.1871986389160156 2.5712952613830566 2.8381948471069336 1.3587442636489868 1.5923022031784058 0.8613271117210388 0.8179025053977966
642 5.850265026092529 4.011843204498291 4.336278915405273 2.7566165924072266 3.1207189559936523 2.5746231079101563 2.7988290786743164 0.7844215631484985 1.5432120561599731 0.824806272983551 0.6773020625114441
643 5.978484153747559 3.973036766052246 4.373671531677246 2.6306729316711426 3.120657444000244 2.6523821353912354 3.004054069519043 0.7512761354446411 1.644368290901184 0.8678494691848755 0.688495397567749
644 6.7303338050842285 4.663495063781738 4.598814010620117 2.981471300125122 3.2770509719848633 2.397789239883423 2.7390639781951904 0.5817286968231201 1.515155553817749 1.0141648054122925 0.6847164034843445
645 6.276163101196289 4.434943199157715 4.247657775878906 3.0373306274414063 3.1775357723236084 2.1052193641662598 2.8158860206604004 0.7991371154785156 1.7333052158355713 0.7656880021095276 0.7181332111358643
646 6.5001540184021 4.5618085861206055 4.356756687164307 2.9795968532562256 2.74442195892334 2.219470500946045 2.8004729747772217 0.7655423283576965 1.8680741786956787 0.8556419610977173 0.8176268339157104
647 6.181690692901611 4.114936828613281 4.820245265960693 2.825941801071167 3.3204076290130615 1.9773279428482056 2.745152473449707 0.9987896084785461 1.8779809474945068 0.8370991945266724 0.661270260810852
648 6.070485591888428 4.036993503570557 4.514324188232422 2.814371347427368 3.2420814037323 2.3150546550750732 2.8861489295959473 0.9144696593284607 1.9876466989517212 0.691402018070221 0.6237223148345947
649 5.771463871002197 4.106873035430908 4.218876361846924 2.815150022506714 3.055657386779785 2.2066781520843506 2.612832546234131 1.0875248908996582 2.094310998916626 0.807576060295105 0.7726765871047974
650 5.654821395874023 4.071000576019287 4.107565879821777 2.8657679557800293 2.9889235496520996 2.077253818511963 2.6816818714141846 0.7001466155052185 2.311253547668457 0.7975344657897949 0.6194489002227783
651 5.750906944274902 3.9950361251831055 3.9902498722076416 2.8155007362365723 3.1356282234191895 1.9906779527664185 2.830413341522217 0.8630768656730652 1.767305850982666 0.9189574122428894 0.7196553349494934
652 5.903952598571777 3.8958029747009277 4.5202107429504395 2.8338894844055176 3.2764627933502197 2.216552495956421 2.836378574371338 0.9075679779052734 1.8510080575942993 0.8252283334732056 0.7256577610969543
653 5.883449077606201 3.697413682937622 4.408766746520996 2.9134461879730225 3.264223337173462 1.9362112283706665 2.8845696449279785 0.9170311689376831 2.05769419670105 0.8094925880432129 0.6397072672843933
654 5.929898738861084 3.863701820373535 4.41300106048584 3.1507461071014404 3.187156915664673 2.0950870513916016 2.6645314693450928 0.783542275428772 2.399205207824707 0.859372615814209 0.617592990398407
655 5.752782344818115 4.005590915679932 4.413640022277832 3.0689098834991455 3.261216163635254 1.9860351085662842 2.857652187347412 0.6762464642524719 1.8651618957519531 0.9106389284133911 0.6439592838287354
656 5.821991443634033 3.9048097133636475 4.513363361358643 2.872319221496582 3.2584567070007324 1.9938991069793701 2.721811532974243 1.1158967018127441 2.105591297149658 0.7611774802207947 0.6830683350563049
657 5.794553279876709 3.880587100982666 4.7101006507873535 2.993121862411499 3.267742395401001 1.9369080066680908 2.894094944000244 0.8690264821052551 2.3343708515167236 0.8183483481407166 0.7185332179069519
658 6.084503650665283 3.8558361530303955 4.854132652282715 2.924325704574585 3.3336069583892822 1.9170012474060059 2.8145930767059326 0.8629706501960754 2.119779109954834 0.9437271952629089 0.7881994247436523
659 5.907270908355713 3.9691481590270996 4.851571083068848 2.961646318435669 3.458061695098877 2.027890205383301 2.5479724407196045 0.8526782393455505 2.6857354640960693 0.6615764498710632 0.6464517712593079
660 5.991549968719482 3.9970006942749023 4.659608840942383 2.8857333660125732 3.402562141418457 2.157621145248413 2.7035138607025146 0.9012359380722046 2.1522302627563477 0.7429744005203247 0.6415495872497559
661 5.980764865875244 4.045360088348389 4.5963263511657715 2.6066927909851074 3.290005683898926 2.0514159202575684 2.7244319915771484 0.6258192658424377 2.516296863555908 0.64702969789505 0.6065171957015991
662 5.727950572967529 4.042442321777344 4.354085922241211 2.9495232105255127 3.3557286262512207 2.3421669006347656 2.5627048015594482 0.9297475218772888 1.8496030569076538 0.759294867515564 0.7173086404800415
663 5.879937171936035 3.737140655517578 4.583227157592773 2.7286534309387207 3.148534059524536 2.2175121307373047 2.8392229080200195 0.8990737795829773 2.06668758392334 0.8543299436569214 0.6297690868377686
664 6.141192436218262 3.9462032318115234 4.813396453857422 2.836761713027954 3.401365280151367 2.1417059898376465 2.7985477447509766 1.2636584043502808 2.2595386505126953 0.9291090369224548 0.5309411287307739
665 5.962048053741455 3.8615939617156982 4.536818981170654 2.8129825592041016 3.2231955528259277 2.0623180866241455 2.5745115280151367 0.7317105531692505 2.2367827892303467 0.8793115615844727 0.604095458984375
666 5.968900680541992 3.639753580093384 4.4759392738342285 2.7958879470825195 3.215717077255249 2.027358293533325 2.275052309036255 0.8503499031066895 2.1989781856536865 0.7864848971366882 0.8111345767974854
667 6.290217876434326 3.7817513942718506 4.573966026306152 3.026547908782959 3.386648178100586 1.882689118385315 2.460721015930176 1.1646455526351929 2.3742012977600098 0.6735151410102844 0.9301008582115173
668 6.055637359619141 3.893617630004883 4.560896396636963 2.8952736854553223 3.412871837615967 2.0642566680908203 2.2593271732330322 1.0911892652511597 2.1255099773406982 0.752173662185669 0.7768555283546448
669 6.083414077758789 3.969693660736084 4.493466854095459 3.022113561630249 3.3916995525360107 1.7678574323654175 2.55303692817688 0.7564905285835266 1.5086030960083008 0.7486597895622253 0.707369863986969
670 5.91383171081543 3.844815731048584 4.584633827209473 2.8415796756744385 3.494597911834717 1.989269495010376 2.462066411972046 0.6117738485336304 1.858893871307373 0.8299068808555603 0.7086813449859619
671 6.135621070861816 3.8739686012268066 4.349571704864502 2.9233498573303223 3.186673641204834 2.029158353805542 2.3405685424804688 0.7571346163749695 1.8940527439117432 0.8352661728858948 0.7169589996337891
672 5.9756669998168945 3.7960000038146973 4.516956806182861 2.8842527866363525 3.3394782543182373 2.0756139755249023 2.412064790725708 1.0759979486465454 2.121448516845703 0.8455420136451721 0.6525452136993408
673 6.4632487297058105 4.044002056121826 4.536770343780518 3.1162447929382324 3.30875825881958 2.053093194961548 2.3758814334869385 0.709359884262085 2.3191111087799072 0.8792446851730347 0.6574074029922485
674 6.268619060516357 3.965383291244507 4.518858909606934 2.8655216693878174 3.300459146499634 1.9698606729507446 2.3516452312469482 1.0426768064498901 2.1893434524536133 0.8813957571983337 0.7067121863365173
675 6.230069637298584 3.929415464401245 4.513396263122559 2.8060452938079834 3.3570876121520996 1.9322959184646606 2.5161993503570557 0.7509734034538269 2.198362112045288 0.9209336638450623 0.704765260219574
676 6.230282783508301 3.8809378147125244 4.661968231201172 2.940294027328491 3.432446241378784 1.735848307609558 2.4531166553497314 0.6979466676712036 2.451326608657837 0.748794436454773 0.8577138781547546
677 6.261281490325928 4.017446041107178 4.681034088134766 3.0482053756713867 3.4844424724578857 1.797847032546997 2.244034767150879 0.6210590600967407 2.276801586151123 0.9986563324928284 0.7493972778320313
678 6.592634201049805 3.9653217792510986 4.767251968383789 2.971165895462036 3.556267023086548 1.6439425945281982 2.1701161861419678 1.1296555995941162 2.29563570022583 0.8139548301696777 0.5855906009674072
679 6.361781597137451 3.888645648956299 4.882308006286621 3.080716609954834 3.7230446338653564 1.3568795919418335 2.5373692512512207 0.7089278697967529 2.6223905086517334 0.8667200207710266 0.6929348111152649
680 6.1951069831848145 3.805053234100342 4.673120498657227 3.0677621364593506 3.5149660110473633 1.8477762937545776 2.4046435356140137 0.8536089658737183 2.3325436115264893 0.8076767921447754 0.672804594039917
681 6.30280065536499 3.7754435539245605 4.59576416015625 2.937056064605713 3.5230915546417236 1.7033312320709229 2.5319416522979736 0.9960753321647644 1.884299874305725 0.7574476599693298 0.6489414572715759
682 6.442827224731445 4.151259899139404 4.602487087249756 3.0101327896118164 3.4584667682647705 1.850954532623291 2.5259194374084473 0.7679196000099182 2.2654178142547607 0.714944064617157 0.7740732431411743
683 6.403426647186279 3.926002025604248 4.991840839385986 2.8090474605560303 3.7229294776916504 1.6306530237197876 2.606785774230957 0.6826487183570862 2.497225284576416 0.6194692254066467 0.6129477024078369
684 6.406050205230713 3.9833011627197266 4.7500081062316895 3.1470015048980713 3.605100154876709 1.7690569162368774 2.488933801651001 0.9587299823760986 2.502246141433716 0.7643856406211853 0.869125247001648
685 6.481406211853027 4.1996169090271 4.8454742431640625 3.190046548843384 3.6574785709381104 1.5398458242416382 2.401252508163452 0.933398425579071 2.460982084274292 0.6061025857925415 0.7073759436607361
686 6.2907938957214355 3.9942662715911865 4.736855506896973 3.0835652351379395 3.623046398162842 1.4076485633850098 2.455703020095825 0.9366466999053955 2.0524752140045166 0.7086900472640991 0.673278272151947
687 6.5287041664123535 4.089331150054932 4.841524600982666 3.0521888732910156 3.6353375911712646 1.486563801765442 2.6105353832244873 0.8800574541091919 2.3712589740753174 0.7823269367218018 0.762893795967102
688 5.882142066955566 3.7649359703063965 4.654716491699219 3.1979081630706787 3.4563119411468506 1.6228238344192505 2.5437331199645996 1.2254810333251953 2.1873703002929688 0.6770950555801392 0.6545926928520203
689 5.772166728973389 3.6305856704711914 4.868265151977539 2.880056858062744 3.4694197177886963 1.4771190881729126 2.5881009101867676 1.0745981931686401 2.514242649078369 0.5921371579170227 0.7669629454612732
690 5.558959484100342 3.464207172393799 4.7630157470703125 2.800614833831787 3.4067089557647705 1.495348334312439 2.54872727394104 0.9141339063644409 2.496289014816284 0.6585692763328552 0.6785783767700195
691 6.015931129455566 3.782515525817871 5.184699535369873 3.0209507942199707 3.798185348510742 1.737757682800293 2.649287462234497 1.0008740425109863 2.607795000076294 0.6639968752861023 0.7218475937843323
692 5.856625556945801 3.884645700454712 4.880589962005615 3.057774305343628 3.485635757446289 1.6163240671157837 2.5213232040405273 1.1266672611236572 2.493443250656128 0.9882843494415283 0.7578589916229248
693 5.583615303039551 3.4965319633483887 4.894614219665527 2.8895721435546875 3.456789970397949 1.3455005884170532 2.6973373889923096 1.132922887802124 2.653841018676758 0.8068076372146606 0.8495253324508667
694 5.995439529418945 3.750514268875122 4.904692649841309 2.7323875427246094 3.5862107276916504 1.5857679843902588 2.668470859527588 1.5167958736419678 2.2444591522216797 0.8297470808029175 0.7570436000823975
695 5.9962968826293945 3.787778377532959 4.7961835861206055 2.865046262741089 3.563305616378784 1.4700528383255005 2.6879994869232178 1.1955509185791016 2.584432363510132 0.7939550876617432 0.5643527507781982
696 6.186697006225586 3.747983455657959 5.087245941162109 2.8534748554229736 3.6227567195892334 1.6347612142562866 2.2910096645355225 0.9626219272613525 2.158334970474243 0.8203547596931458 0.8321778774261475
697 5.99607515335083 3.4213385581970215 4.696875095367432 2.8028016090393066 3.4009225368499756 1.3461270332336426 2.4333786964416504 1.0706056356430054 2.9385993480682373 0.9366099834442139 0.815039873123169
698 5.989731788635254 3.6513864994049072 4.934890270233154 2.8619072437286377 3.66086483001709 1.4476850032806396 2.334266185760498 1.073898196220398 2.278733015060425 0.8872674107551575 0.7064682841300964
699 5.857033729553223 3.5007870197296143 4.758866786956787 2.9177184104919434 3.5024852752685547 1.369961142539978 2.323866844177246 1.0244520902633667 2.164073944091797 0.8038958311080933 0.7107880115509033
700 5.988382816314697 3.549860954284668 4.6865129470825195 2.7109625339508057 3.411182403564453 1.398546576499939 2.3168163299560547 0.9514707326889038 2.2652292251586914 0.6376383304595947 0.8077912330627441
701 6.242654800415039 3.7120227813720703 5.140915870666504 2.8244776725769043 3.535660743713379 1.25338613986969 2.2818145751953125 0.8023631572723389 2.207087755203247 0.6441987752914429 0.5889102816581726
702 6.150043964385986 3.8596713542938232 4.9120025634765625 2.8789641857147217 3.4150702953338623 1.234900712966919 2.343127965927124 1.103579044342041 2.601428508758545 0.9015464186668396 0.6133458018302917
703 6.0723876953125 3.7774627208709717 4.857052803039551 2.921565294265747 3.6001827716827393 1.1383248567581177 2.5692970752716064 1.179517388343811 2.3051960468292236 0.8216145038604736 0.9534398913383484
704 5.922574520111084 3.838801383972168 4.8264007568359375 2.8093810081481934 3.5864925384521484 1.5024033784866333 2.4186196327209473 0.9031285643577576 2.3536460399627686 0.7757953405380249 0.6129423975944519
705 6.075136661529541 3.6660594940185547 4.9884138107299805 2.7591779232025146 3.569453716278076 1.7781002521514893 2.3195722103118896 1.1444379091262817 2.486016035079956 0.7713556289672852 0.5225262641906738
706 5.88990592956543 3.493760108947754 4.965702533721924 2.785308837890625 3.635911464691162 1.5430774688720703 2.4334006309509277 1.0049413442611694 2.553417205810547 0.764105498790741 0.577275276184082
707 6.383487701416016 3.7693488597869873 5.013518810272217 2.95089054107666 3.5966145992279053 1.6842195987701416 2.527097702026367 1.214372158050537 2.620356321334839 0.6640629172325134 0.8222590684890747
708 6.337587833404541 3.6759936809539795 5.034352779388428 2.8288636207580566 3.7278714179992676 1.3228662014007568 2.6164791584014893 0.835767924785614 2.4826126098632813 0.6549710631370544 0.7248052954673767
709 6.258580684661865 3.9773402214050293 4.768646240234375 2.8791234493255615 3.4723429679870605 1.4285539388656616 2.714015483856201 0.9406108856201172 2.6175270080566406 0.6537172794342041 0.6310344338417053
710 6.32426118850708 3.5983283519744873 5.168715953826904 2.8919172286987305 3.8082869052886963 1.3885979652404785 2.620619773864746 1.019758939743042 2.7899129390716553 0.6745455861091614 0.7198981642723083
711 6.169321537017822 3.728902816772461 5.204459190368652 2.9545795917510986 3.8878536224365234 1.2876659631729126 2.3207273483276367 0.7498912215232849 2.972233295440674 0.6824349164962769 0.5977105498313904
712 6.3807172775268555 4.068353652954102 5.024343967437744 2.943281650543213 3.523191213607788 1.364917516708374 2.4403793811798096 0.7342357635498047 2.31103253364563 0.7150619029998779 0.7163040041923523
713 6.262660503387451 3.650970458984375 5.341318607330322 2.6977202892303467 3.7749571800231934 1.7175735235214233 2.2489373683929443 0.8911792039871216 2.584813356399536 0.7112155556678772 0.7246562242507935
714 6.399051666259766 3.5839850902557373 5.414357662200928 2.911968231201172 3.599174976348877 2.082848310470581 2.566497325897217 0.9149436354637146 2.958125114440918 0.7861003875732422 0.7079141139984131
715 5.863665580749512 3.327432155609131 5.157961845397949 2.731401205062866 3.609869956970215 2.1888203620910645 2.3281569480895996 1.0005111694335938 2.4975969791412354 0.7100479006767273 0.7276749014854431
716 5.731424808502197 3.311556339263916 4.730434894561768 2.7847559452056885 3.253889799118042 2.120748519897461 2.342963695526123 1.05841863155365 2.554673433303833 0.7443285584449768 0.7209249138832092
717 5.773670673370361 3.3048131465911865 4.977424621582031 2.801231861114502 3.4633209705352783 1.7039989233016968 2.287687063217163 0.87896728515625 3.2009384632110596 0.6656125783920288 0.6970470547676086
718 5.680544853210449 3.3597846031188965 4.88670015335083 2.823624849319458 3.427501916885376 1.594204306602478 2.449817180633545 0.6887677311897278 3.194561004638672 0.7985870838165283 0.6547638177871704
719 5.52463436126709 3.3682234287261963 4.703384876251221 2.73229718208313 3.2836005687713623 2.0606589317321777 2.3234078884124756 0.8828284740447998 2.601508855819702 0.6576704382896423 0.7010356187820435
720 5.5824103355407715 3.4172096252441406 4.842134475708008 2.655776023864746 3.2887041568756104 2.0999348163604736 2.282201051712036 1.4357564449310303 2.658855438232422 0.7166281938552856 0.6693352460861206
721 5.301379203796387 3.3144431114196777 4.304247856140137 2.739917516708374 2.9846150875091553 1.7825320959091187 2.4204440116882324 0.9633674025535583 2.7186291217803955 0.6636096239089966 0.5841865539550781
722 5.599168300628662 3.510150671005249 4.509370803833008 2.8236398696899414 3.2363646030426025 1.4351741075515747 2.2003488540649414 0.9682022333145142 2.3482744693756104 0.6931605339050293 0.5523674488067627
723 5.842834949493408 3.4433858394622803 4.657440662384033 2.8070895671844482 3.210789680480957 2.0566565990448 2.0732343196868896 1.2472261190414429 2.8296966552734375 0.795155942440033 0.7423020005226135
724 6.029591083526611 3.68963360786438 4.620678901672363 2.8911170959472656 3.1289186477661133 2.2274861335754395 2.431431293487549 1.3199759721755981 2.4891409873962402 0.8842315077781677 0.6762399673461914
725 5.919219970703125 3.3160312175750732 4.8084001541137695 2.8588991165161133 3.2322301864624023 2.042238712310791 2.4926552772521973 1.303637981414795 2.354231119155884 0.9140428304672241 0.5383567214012146
726 5.924499034881592 3.4022257328033447 4.998289585113525 2.9075164794921875 3.4184184074401855 2.245126247406006 2.3823442459106445 1.14255952835083 2.870685577392578 0.7895470857620239 0.6610605716705322
727 5.7774457931518555 3.6048614978790283 4.7297749519348145 2.8740651607513428 3.3277435302734375 1.799179196357727 2.45776104927063 1.513914704322815 2.6581227779388428 0.7985074520111084 0.6379517316818237
728 5.668946266174316 3.5464770793914795 4.726713180541992 2.785325765609741 3.25191330909729 1.5906553268432617 2.5305628776550293 1.1729528903961182 2.519102096557617 0.8117750883102417 0.5851146578788757
729 6.158137321472168 3.9331765174865723 4.797440528869629 3.1445868015289307 3.413956880569458 1.7534123659133911 2.571052074432373 0.9400468468666077 2.155094623565674 0.7628083825111389 0.6125815510749817
730 6.360844612121582 4.1380462646484375 4.827076435089111 3.1857244968414307 3.302297830581665 2.086963653564453 2.468745708465576 1.1779993772506714 2.7054905891418457 0.7884125709533691 0.5836795568466187
731 5.944741725921631 3.729307174682617 4.745725631713867 2.7692816257476807 3.5253005027770996 2.1240830421447754 2.467209577560425 0.8070631623268127 2.5885887145996094 0.7461780309677124 0.6120744943618774
732 5.803006649017334 3.6260151863098145 4.525699138641357 2.9758365154266357 3.1713168621063232 2.1038382053375244 2.4575018882751465 1.070683240890503 2.5323314666748047 0.6844468712806702 0.5976999998092651
733 5.892514228820801 3.7263023853302 4.545876502990723 2.9783339500427246 3.2299726009368896 2.482084035873413 2.5927319526672363 0.9186896085739136 2.014091730117798 0.875952959060669 0.6445956826210022
734 5.734495162963867 3.6716742515563965 4.580965518951416 2.949965715408325 3.1038856506347656 2.093357801437378 2.480668544769287 1.3991070985794067 2.4670634269714355 0.8606799244880676 0.6406763792037964
735 5.803912162780762 3.5966382026672363 4.852548599243164 2.9032459259033203 3.3886380195617676 1.9124369621276855 2.629878282546997 1.0876256227493286 2.6282098293304443 0.8125125169754028 0.610701858997345
736 5.860268592834473 3.6813273429870605 4.977157115936279 2.9615578651428223 3.2883307933807373 1.9490512609481812 2.6049938201904297 1.1931382417678833 2.5451126098632813 0.7167973518371582 0.49500033259391785
737 6.038025379180908 3.6286392211914063 5.032298564910889 3.022829532623291 3.2764453887939453 1.7533155679702759 2.5438435077667236 1.0251457691192627 2.426145553588867 0.7097975015640259 0.6118289828300476
738 6.069347381591797 3.464167356491089 5.115216255187988 2.7861785888671875 3.2959108352661133 1.491296648979187 2.659569025039673 0.5925875306129456 2.789135217666626 0.6338873505592346 0.675906777381897
739 6.109253406524658 3.7264058589935303 5.116992950439453 2.9449963569641113 3.2099106311798096 1.677388310432434 2.659141778945923 1.188050389289856 2.7331900596618652 0.7357620000839233 0.6604759693145752
740 6.3180413246154785 3.8144681453704834 5.039580821990967 2.8163001537323 3.280888319015503 1.7599016427993774 2.6744842529296875 0.8472841382026672 2.243978261947632 0.789382815361023 0.6686742305755615
741 6.153360366821289 3.595571756362915 5.344287872314453 2.849966526031494 3.3292055130004883 1.5202338695526123 2.5575814247131348 1.1674989461898804 2.5913078784942627 0.6646907329559326 0.686549961566925
742 6.290107727050781 3.7515172958374023 5.034404277801514 2.9034156799316406 3.2469661235809326 1.073525309562683 2.4770278930664063 1.511704921722412 2.375513792037964 0.734469473361969 0.8072919249534607
743 6.393604755401611 3.88065767288208 5.219969749450684 3.0479660034179688 3.4365298748016357 1.2335021495819092 2.604330062866211 0.7062528729438782 2.5306553840637207 0.7118004560470581 0.7773505449295044
744 6.401455879211426 3.5126028060913086 5.286435604095459 2.9578285217285156 3.3779942989349365 1.1969983577728271 2.2480263710021973 1.2946386337280273 2.6564266681671143 0.6668351292610168 0.5186075568199158
745 6.436000347137451 3.296830892562866 5.261659622192383 2.655850887298584 3.460312604904175 1.740825891494751 2.607809543609619 0.9065455198287964 2.4263200759887695 0.6638752818107605 0.6355875134468079
746 5.997300148010254 3.2843194007873535 4.806253910064697 2.8558223247528076 3.360517978668213 1.3667186498641968 2.551462173461914 1.2775912284851074 2.632627010345459 0.7985132932662964 0.5672804713249207
747 5.974989414215088 3.3657660484313965 4.974549770355225 2.9651198387145996 3.2504773139953613 1.136101484298706 2.8234925270080566 1.0546945333480835 2.737980604171753 0.8818824887275696 0.556564211845398
748 6.125360488891602 3.5358917713165283 5.058563709259033 3.0158731937408447 3.276505708694458 1.3079559803009033 2.3381919860839844 0.7137815356254578 2.6396188735961914 0.8117198348045349 0.5961408019065857
749 5.976108551025391 3.4724535942077637 4.996304988861084 2.9234416484832764 3.1770846843719482 1.3071842193603516 3.0093421936035156 1.128547191619873 2.8043947219848633 0.783288300037384 0.5084559917449951
750 5.74867582321167 3.5383639335632324 4.3921122550964355 2.9924724102020264 3.029010772705078 1.3225761651992798 2.89609956741333 1.3754061460494995 1.8923884630203247 0.7211588621139526 0.7573354244232178
751 5.849005699157715 3.5413501262664795 4.536210536956787 2.9915261268615723 3.0645148754119873 1.344486117362976 3.2123148441314697 0.702548623085022 2.3566091060638428 0.6196098327636719 0.6219393014907837
752 6.185004711151123 3.303717613220215 4.9965715408325195 2.908498525619507 3.5013601779937744 1.1398628950119019 2.565398931503296 1.0212783813476563 2.178556203842163 0.7662794589996338 0.6389467120170593
753 6.002078533172607 3.191587209701538 4.956153869628906 2.8812808990478516 3.471109628677368 1.1302722692489624 2.7971103191375732 0.9570024013519287 2.914421558380127 0.7629765272140503 0.7189991474151611
754 6.13046407699585 3.3061270713806152 4.656585216522217 2.791908025741577 3.3834645748138428 1.2579917907714844 3.139652729034424 1.0144352912902832 2.0043327808380127 0.7355983257293701 0.5840492248535156
755 6.091428279876709 3.5184857845306396 4.841258525848389 2.956524610519409 3.485179901123047 1.2162286043167114 3.0690813064575195 0.931792140007019 2.5486912727355957 0.7136229872703552 0.5577965378761292
756 6.177473068237305 3.368596076965332 4.7029128074646 2.7499585151672363 3.5298032760620117 1.248847246170044 2.8923561573028564 1.040411353111267 2.4175212383270264 0.7245674133300781 0.6771310567855835
757 5.8408355712890625 3.30686616897583 4.519077301025391 2.9367804527282715 3.388786792755127 1.4052910804748535 2.829486131668091 0.8937031030654907 2.5910727977752686 0.5709454417228699 0.641368567943573
758 6.143800258636475 3.4756267070770264 4.612035274505615 2.721764326095581 3.2330446243286133 1.1705164909362793 2.9186737537384033 0.6661621332168579 2.1492807865142822 0.6929094195365906 0.5287703275680542
759 5.937739849090576 3.4508140087127686 4.997716426849365 2.8041443824768066 3.3616907596588135 1.2501635551452637 2.8980183601379395 1.083904504776001 2.6137306690216064 0.6119939088821411 0.6616083383560181
760 5.712195873260498 3.4966835975646973 4.675929546356201 2.808408260345459 2.948035717010498 1.1440497636795044 3.117851495742798 0.8024892807006836 2.294743061065674 0.6796674132347107 0.7912368178367615
761 5.499145984649658 3.4891176223754883 4.602582931518555 2.8569693565368652 3.270233631134033 1.2139257192611694 3.089764356613159 0.9920056462287903 2.6841087341308594 0.7421782612800598 0.6846879124641418
762 5.679005146026611 3.5101284980773926 4.66486930847168 3.0397584438323975 3.3489997386932373 1.1349503993988037 2.9493088722229004 0.8663733005523682 2.231536865234375 0.8129894733428955 0.7050601840019226
763 6.020062446594238 3.755953550338745 4.634618282318115 3.1055967807769775 3.2038557529449463 1.430985450744629 3.031677484512329 0.9177809357643127 1.9636075496673584 0.6740591526031494 0.536502480506897
764 5.929477214813232 3.713223934173584 4.4915618896484375 2.983893871307373 3.0905323028564453 1.2854031324386597 3.10148549079895 0.9734392762184143 2.0810132026672363 0.6769254803657532 0.7200882434844971
765 6.019072532653809 3.378758430480957 4.886640548706055 2.9137046337127686 3.365487575531006 1.4834531545639038 3.140401840209961 0.9916967153549194 2.1967318058013916 0.6732162833213806 0.5881458520889282
766 6.151558876037598 3.544782876968384 4.592119216918945 2.9830000400543213 3.416332721710205 1.4713640213012695 2.968247652053833 1.0153083801269531 2.4223663806915283 0.6924414038658142 0.6267608404159546
767 6.055338382720947 3.533411741256714 4.334648609161377 2.6935808658599854 3.1488349437713623 1.4812599420547485 2.975952386856079 0.8988167643547058 2.017871379852295 0.6873623728752136 0.7486433982849121
768 6.162683010101318 3.8272972106933594 4.439243316650391 2.9697532653808594 3.1433868408203125 1.4566184282302856 3.0076904296875 1.2472823858261108 1.951935052871704 0.7095456719398499 0.5956447720527649
769 6.133091926574707 3.748666763305664 4.689589500427246 2.9282174110412598 3.219139814376831 1.4813408851623535 3.0334420204162598 1.25722074508667 2.3118648529052734 0.7512537240982056 0.6489430069923401
770 6.110937595367432 3.4826912879943848 4.796590328216553 2.78900146484375 3.193943500518799 1.79591965675354 3.2025299072265625 0.7796554565429688 2.3442018032073975 0.8177697658538818 0.5906223654747009
771 6.06567907333374 3.4279801845550537 4.990283012390137 2.8332197666168213 3.026078224182129 1.318346619606018 2.901984453201294 0.7422528862953186 3.099677562713623 0.6448754668235779 0.7475051879882813
772 5.97676944732666 3.4395623207092285 4.994810581207275 2.9476850032806396 2.9813039302825928 1.303750991821289 2.6403934955596924 0.7218955755233765 3.3156168460845947 0.8363162875175476 0.7671858668327332
773 5.983689785003662 3.385071277618408 4.970518112182617 2.8535549640655518 2.8774993419647217 1.3204727172851563 2.7736928462982178 0.8440481424331665 3.395815372467041 0.8080846071243286 0.6407976150512695
774 5.837937355041504 3.379047155380249 4.7526631355285645 2.878206729888916 3.058077096939087 1.4249262809753418 2.9362800121307373 1.2023165225982666 3.21726655960083 0.7965180277824402 0.654839277267456
775 5.796345233917236 3.3604562282562256 4.485083103179932 2.7881391048431396 2.9962692260742188 1.3485350608825684 2.8572165966033936 1.1194807291030884 2.7329213619232178 0.9325819611549377 0.6222058534622192
776 6.113053321838379 3.525129795074463 4.968329429626465 2.840202569961548 3.158681631088257 1.05604887008667 2.991554021835327 0.993834912776947 2.583092212677002 0.6842638254165649 0.8032485246658325
777 5.857366561889648 3.5289125442504883 4.708481311798096 2.9217748641967773 3.0689752101898193 1.4468156099319458 2.756883144378662 1.1731685400009155 2.5814430713653564 0.6686808466911316 0.6075988411903381
778 6.051827430725098 3.7800326347351074 4.811840534210205 2.9220216274261475 2.937488555908203 1.5707718133926392 2.930366277694702 0.9002195000648499 2.425128936767578 0.7625955939292908 0.5383210778236389
779 5.537294864654541 3.3151376247406006 5.027421951293945 2.6177608966827393 3.0293660163879395 1.5077348947525024 3.0319883823394775 1.4618889093399048 2.523447275161743 0.7408024072647095 0.49448952078819275
780 5.568178176879883 3.6158087253570557 4.969427585601807 3.0618410110473633 2.905205249786377 1.4125806093215942 3.15279483795166 1.1494914293289185 2.609238386154175 0.8438693284988403 0.6098148822784424
781 5.827914714813232 4.115691661834717 4.605159282684326 3.013624906539917 2.8357608318328857 1.7754963636398315 3.239844560623169 1.2336127758026123 2.369297742843628 0.823742687702179 0.5261296033859253
782 5.805160045623779 3.822186231613159 4.637742519378662 2.845139265060425 2.887399911880493 1.7608976364135742 3.4715003967285156 1.1101930141448975 2.3983042240142822 0.9945592284202576 0.7207138538360596
783 5.619353771209717 3.6108694076538086 4.525904178619385 2.939520835876465 2.8025577068328857 1.4655804634094238 3.4234390258789063 0.7849900722503662 2.211641311645508 0.9592911005020142 0.7019302248954773
784 5.600767135620117 3.5962233543395996 4.78026819229126 2.9571430683135986 2.5873522758483887 1.4868685007095337 3.1743712425231934 0.9340303540229797 2.6871278285980225 0.7902409434318542 0.7334488034248352
785 5.602079391479492 3.4314124584198 5.054845333099365 2.966585397720337 2.8952267169952393 1.4598666429519653 3.2663426399230957 1.0402101278305054 2.7918813228607178 0.7835106253623962 0.6913812756538391
786 5.553265571594238 3.6268301010131836 4.595179080963135 2.970874071121216 2.7555251121520996 1.3049473762512207 2.9630112648010254 0.9103501439094543 2.6370582580566406 0.7944656610488892 0.6929205060005188
787 5.401188373565674 3.0457262992858887 4.636415481567383 2.7165117263793945 2.675123453140259 1.1459486484527588 3.0415711402893066 1.03564453125 2.676218271255493 0.7715398073196411 0.5579543709754944
788 5.608685493469238 3.308107376098633 4.65932559967041 2.9351892471313477 2.952120065689087 1.2025482654571533 3.1757473945617676 0.9673489928245544 3.073195695877075 0.713187038898468 0.5302247405052185
789 5.685665130615234 3.519181489944458 4.725491523742676 3.03306245803833 3.0963850021362305 1.3072090148925781 3.0515313148498535 0.8449763655662537 2.5365889072418213 0.8987005949020386 0.5418665409088135
790 5.369933128356934 3.321737766265869 4.544065475463867 3.0807790756225586 2.908940553665161 1.6807559728622437 3.22507905960083 0.9939199090003967 2.4074649810791016 0.7608783841133118 0.698192834854126
791 5.891079902648926 3.4774436950683594 4.998636245727539 3.1453042030334473 2.7781178951263428 1.5992926359176636 3.1133317947387695 0.8358001708984375 2.9702506065368652 0.7563325762748718 0.8910648226737976
792 5.677240371704102 3.3619909286499023 4.84530782699585 2.765904426574707 2.869723320007324 1.5062681436538696 3.1500396728515625 1.4612685441970825 2.457484245300293 0.7240228652954102 0.5736252665519714
793 5.821992874145508 3.411041736602783 5.008606433868408 2.8152480125427246 3.288499116897583 1.4039593935012817 3.16507625579834 1.034271001815796 3.1035211086273193 0.7301434278488159 0.47636282444000244
794 5.649997234344482 3.3796393871307373 4.8622002601623535 2.787602663040161 3.0775351524353027 1.4131816625595093 3.209048271179199 0.8765184879302979 2.822614908218384 0.6823729872703552 0.6276165843009949
795 5.366034984588623 3.2350406646728516 4.77249002456665 2.844548225402832 3.0604209899902344 1.3888319730758667 2.9219563007354736 1.2948546409606934 2.476043701171875 0.8536152839660645 0.76955646276474
796 5.89717960357666 3.5069539546966553 4.6782989501953125 2.831514358520508 3.072803258895874 1.3790472745895386 3.167675256729126 0.7706248760223389 2.6012513637542725 0.7500625848770142 0.5496150255203247
797 5.759294033050537 3.265321969985962 4.869213104248047 2.8176872730255127 3.139857769012451 1.679794430732727 3.1483166217803955 0.8018313050270081 2.414642333984375 0.8029820919036865 0.8175033330917358
798 5.6251983642578125 3.181368827819824 4.81402063369751 2.7526392936706543 3.084782600402832 1.4331847429275513 3.0813043117523193 0.7307538986206055 2.5369739532470703 0.7514443397521973 0.5594176054000854
799 5.299495220184326 2.9636988639831543 4.957123279571533 2.6790802478790283 3.152249574661255 1.2974103689193726 3.3050315380096436 0.7932355403900146 2.8441379070281982 0.970665454864502 0.5013967156410217
800 5.144317150115967 2.974421262741089 4.722225666046143 2.5792810916900635 2.8938369750976563 1.5277998447418213 3.2599573135375977 1.0920711755752563 3.040748357772827 0.7041747570037842 0.6610429286956787
801 5.089572429656982 2.9538486003875732 4.453161239624023 2.6844756603240967 2.7154922485351563 1.4631476402282715 3.3210043907165527 0.9809398651123047 2.350860595703125 0.8701766729354858 0.5435454845428467
802 5.243764400482178 3.04221510887146 4.753101348876953 2.6525845527648926 2.895472288131714 1.824164628982544 3.1074776649475098 1.096174716949463 3.172941207885742 0.702644944190979 0.5722991228103638
803 5.186614990234375 2.9900755882263184 4.903517246246338 2.6585140228271484 2.8544375896453857 1.358873963356018 3.2663979530334473 1.0894914865493774 3.2227516174316406 0.7102031111717224 0.6445857882499695
804 5.281909465789795 3.2360970973968506 4.80042028427124 2.8778328895568848 2.836019277572632 1.3893582820892334 3.125687837600708 1.0316612720489502 2.5357823371887207 0.6907559037208557 0.7002506256103516
805 5.116471290588379 2.999709367752075 4.586026191711426 2.6827683448791504 2.7809486389160156 1.2868311405181885 3.122785806655884 1.2908679246902466 2.0831046104431152 0.8459698557853699 0.694157600402832
806 4.9734086990356445 3.1101417541503906 4.507730484008789 2.791821241378784 2.863532066345215 1.4181808233261108 3.125171661376953 1.725516438484192 2.3178834915161133 0.6913599967956543 0.7266632318496704
807 4.724029064178467 2.996438980102539 4.5253214836120605 2.72731614112854 2.6472275257110596 1.174257516860962 3.102189779281616 0.8297653198242188 2.7174506187438965 0.6545451283454895 0.7018863558769226
808 5.055164337158203 2.96415376663208 4.729900360107422 2.6768884658813477 3.1143877506256104 1.3784154653549194 3.1984944343566895 1.413094401359558 2.017313003540039 0.7769007682800293 0.7502160668373108
809 5.184392929077148 2.9507298469543457 4.943636417388916 2.795130968093872 3.1744985580444336 1.78275728225708 2.9270286560058594 0.9866582751274109 2.627800941467285 0.7955379486083984 0.7896304130554199
810 5.385925769805908 3.0272576808929443 4.8996758460998535 2.8781046867370605 2.9457874298095703 1.7098801136016846 3.0370442867279053 0.9689439535140991 2.564364194869995 0.6395851373672485 0.6116846799850464
811 5.729960918426514 3.1273908615112305 4.881631374359131 2.6869585514068604 3.1200637817382813 1.665917992591858 3.0325844287872314 0.9141660928726196 2.0212743282318115 0.6846680045127869 0.7410631775856018
812 5.813283920288086 3.311487913131714 4.669981002807617 2.8389804363250732 2.8719818592071533 1.465322494506836 3.1151070594787598 1.5300579071044922 2.419313430786133 0.7272844910621643 0.7361729741096497
813 5.649598598480225 3.2182657718658447 4.8014349937438965 2.744361162185669 3.0398805141448975 1.7635351419448853 3.1935389041900635 1.0038410425186157 2.569614887237549 0.8462037444114685 0.6730690598487854
814 5.486714839935303 3.1366405487060547 4.729453086853027 2.537309408187866 2.7849786281585693 1.6908376216888428 3.193939447402954 0.9923955798149109 2.1600680351257324 0.6834039092063904 0.6664318442344666
815 5.81235408782959 3.1952311992645264 4.855703830718994 2.6642580032348633 2.8888792991638184 1.4252355098724365 3.148716688156128 0.8234490156173706 2.174468755722046 0.724772572517395 0.68023282289505
816 5.6050124168396 3.16934871673584 4.706068992614746 2.6291966438293457 2.914393901824951 1.2844905853271484 3.162687063217163 1.1233768463134766 2.4431872367858887 0.8856664299964905 0.7014726400375366
817 5.520255088806152 3.3323135375976563 4.629863739013672 2.559891939163208 2.831779956817627 1.7129963636398315 3.0621073246002197 1.1986346244812012 2.8586630821228027 0.6375897526741028 0.6123018860816956
818 5.694291114807129 3.355051040649414 4.832009792327881 2.7146568298339844 2.8476104736328125 1.4054479598999023 2.973935604095459 1.182935118675232 2.484776735305786 0.6083064079284668 0.8546579480171204
819 5.316235542297363 3.0243639945983887 4.580300807952881 2.5472726821899414 2.961036443710327 1.1893608570098877 2.8480067253112793 1.3488250970840454 2.4799532890319824 0.6820868253707886 0.7076989412307739
820 5.106985092163086 3.0050253868103027 4.714504718780518 2.5448062419891357 3.0842995643615723 1.4497588872909546 2.8716211318969727 0.9525954723358154 2.6354730129241943 0.7374801635742188 0.6594283580780029
821 5.700170040130615 3.145155906677246 4.8242597579956055 2.7521753311157227 2.9150164127349854 1.6594892740249634 3.0073182582855225 0.9087585210800171 2.49596905708313 0.7668730020523071 0.6766777634620667
822 5.716248035430908 3.320927619934082 4.504734039306641 2.841473340988159 2.8100266456604004 1.7514574527740479 2.997201681137085 1.0878604650497437 2.2327558994293213 0.7114651203155518 0.8143525719642639
823 5.942579746246338 3.314208507537842 4.690402507781982 2.8045284748077393 3.0216641426086426 1.4717590808868408 2.9071693420410156 1.063560962677002 2.4622442722320557 0.7562170624732971 0.6941546201705933
824 5.979294776916504 3.576885938644409 4.498879909515381 2.9711129665374756 3.1759350299835205 1.4904323816299438 2.61189866065979 1.1195662021636963 1.7079075574874878 0.836253821849823 0.8592884540557861
825 6.15484094619751 3.6247177124023438 4.838890075683594 3.0136966705322266 3.3933608531951904 1.6064764261245728 2.6426143646240234 0.8360868096351624 2.1011292934417725 0.6773678064346313 0.7778053283691406
826 5.93713903427124 3.4354207515716553 4.9637956619262695 2.903393507003784 3.398564100265503 1.580898642539978 3.0257327556610107 0.9579415917396545 2.2573962211608887 0.6790657639503479 0.8399215936660767
827 5.717932224273682 3.3313047885894775 5.068268299102783 2.7035903930664063 3.629734516143799 1.8466824293136597 2.8659870624542236 0.7791354656219482 2.5049946308135986 0.5858027935028076 0.7705357670783997
828 5.3598408699035645 3.5811123847961426 4.492347240447998 2.8563709259033203 3.02121901512146 1.9682981967926025 3.161219596862793 0.9332444667816162 2.2811694145202637 0.6344685554504395 0.8425918817520142
829 5.710164546966553 3.41976261138916 4.708792686462402 2.7031068801879883 3.314595937728882 2.0666897296905518 2.9355075359344482 0.8473815321922302 2.424985647201538 0.6204860806465149 0.8262478113174438
830 5.404961109161377 3.488340377807617 4.540543556213379 2.7756779193878174 3.307176351547241 1.9723941087722778 2.8841445446014404 0.7954361438751221 2.1046295166015625 0.6868443489074707 0.6112461686134338
831 5.8265461921691895 3.4085776805877686 4.677294731140137 2.816105842590332 3.074856758117676 2.3910791873931885 2.9953410625457764 0.6025484800338745 2.128084897994995 0.5435330867767334 0.7373395562171936
832 5.854421615600586 3.523580312728882 4.746705055236816 2.854517698287964 3.111715793609619 2.023353338241577 2.8075876235961914 1.1911948919296265 2.313725471496582 0.6230915784835815 0.7219601273536682
833 5.824404716491699 3.496899127960205 4.520253658294678 2.8213722705841064 3.105325937271118 1.844208002090454 2.8318750858306885 0.872186005115509 2.261277675628662 0.7020043730735779 0.7297534346580505
834 5.600941181182861 3.3253684043884277 4.760247707366943 2.541614532470703 3.1490564346313477 1.59014093875885 2.847960948944092 1.1162868738174438 2.4479241371154785 0.6409156918525696 0.8068011999130249
835 5.828508377075195 3.4519577026367188 4.821930408477783 2.850057601928711 3.220693588256836 1.5672320127487183 2.9680111408233643 0.9678397178649902 2.0812766551971436 0.6380938291549683 0.7685099244117737
836 5.482217788696289 3.2963526248931885 4.536323547363281 2.5363991260528564 3.0391387939453125 1.6052066087722778 2.9810686111450195 1.0032155513763428 2.099034547805786 0.6597466468811035 0.7242542505264282
837 5.502237796783447 3.2692060470581055 4.697749614715576 2.8154118061065674 3.131671190261841 1.6909911632537842 3.3872456550598145 1.1354917287826538 2.0797698497772217 0.668808102607727 0.8454287648200989
838 6.024062633514404 3.666503667831421 4.718355655670166 2.8096847534179688 3.1771364212036133 2.0313527584075928 3.354391098022461 1.1095364093780518 1.8687424659729004 0.7831853032112122 0.7794008255004883
839 5.603856563568115 3.53546404838562 4.549184322357178 2.8967292308807373 3.0080783367156982 1.6302164793014526 3.200845241546631 1.2548710107803345 2.0862462520599365 0.5922046303749084 0.7674276828765869
840 5.781743049621582 3.5266504287719727 4.932731628417969 2.923330783843994 3.2388148307800293 1.8143848180770874 3.3631198406219482 1.049698829650879 1.973680853843689 0.6656470894813538 0.7721678614616394
841 6.032822608947754 3.571584701538086 5.057588577270508 2.9881062507629395 3.4691197872161865 1.879945158958435 3.4812910556793213 0.77315753698349 2.361762523651123 0.802563488483429 0.9128887057304382
842 6.196294784545898 3.7376129627227783 4.975278854370117 2.9646708965301514 3.299952983856201 2.0785863399505615 3.1011831760406494 1.1026068925857544 2.1067256927490234 0.7431220412254333 0.795345664024353
843 6.12021017074585 3.597158193588257 5.053768634796143 2.9637644290924072 3.298214912414551 2.0025041103363037 2.9491286277770996 0.9044548273086548 2.2499828338623047 0.8475589156150818 0.7801986932754517
844 5.972926139831543 3.644869089126587 4.9350056648254395 2.90741229057312 3.206137180328369 1.7902939319610596 3.048750877380371 0.9161952137947083 2.0795633792877197 0.716423511505127 0.6860147714614868
845 6.061913013458252 3.6496450901031494 5.02937126159668 2.919461727142334 3.326633930206299 1.5991264581680298 2.8852362632751465 0.7671104073524475 2.172842025756836 0.84880530834198 0.813528299331665
846 6.218384265899658 3.62605881690979 4.89553689956665 2.86331844329834 3.173227071762085 1.887778639793396 3.025942325592041 1.0971314907073975 1.8146971464157104 0.6553557515144348 0.7742587924003601
847 6.074853420257568 3.4974522590637207 4.6539082527160645 2.7373549938201904 2.9814696311950684 1.747295618057251 2.9041173458099365 0.7925997972488403 1.9519072771072388 0.784534215927124 0.9601356387138367
848 6.202298164367676 3.609570026397705 4.871664047241211 2.6557462215423584 3.3087589740753174 1.9570668935775757 3.025766372680664 0.8101258277893066 2.1575467586517334 0.5834483504295349 0.7448646426200867
849 6.261847496032715 3.410788059234619 4.917659282684326 2.694016218185425 2.96117901802063 1.8971830606460571 2.765216827392578 0.7541360259056091 1.8508366346359253 0.815884530544281 0.7593246698379517
850 5.879636287689209 3.4690330028533936 4.702799320220947 2.752044916152954 2.791799783706665 1.7119340896606445 3.078411340713501 0.8917353749275208 2.552259683609009 0.8150563836097717 0.7554889917373657
851 6.195743560791016 3.5473203659057617 5.152045249938965 2.823697566986084 3.246316909790039 1.8626118898391724 2.8290317058563232 0.9784315228462219 2.4110541343688965 0.7579658031463623 0.8099455237388611
852 5.643522262573242 3.2218339443206787 4.745068073272705 2.6343390941619873 3.219435214996338 1.6870698928833008 2.8173577785491943 1.0254299640655518 1.9442020654678345 0.7458431720733643 0.7432570457458496
853 5.829645156860352 3.4054672718048096 4.6494035720825195 2.716306447982788 3.1966073513031006 1.5611932277679443 2.8644859790802 0.7925362586975098 2.085355758666992 0.8053731322288513 0.7684788107872009
854 5.778449058532715 3.4175543785095215 4.872269153594971 2.761343240737915 3.046419382095337 1.8063089847564697 2.961074113845825 0.8998990654945374 2.323061943054199 0.9349509477615356 0.9413428902626038
855 5.8382062911987305 3.5635464191436768 4.492278575897217 2.7860469818115234 3.1236588954925537 2.2388505935668945 2.9169094562530518 0.7757329940795898 2.101376533508301 0.7628105878829956 0.7936797142028809
856 5.656400203704834 3.287829637527466 4.634657859802246 2.6320419311523438 3.175335168838501 2.5377604961395264 2.9243359565734863 0.8961411714553833 1.7771108150482178 0.6952477097511292 0.744182825088501
857 5.338529586791992 3.2693395614624023 4.254892349243164 2.5435874462127686 3.067626953125 2.0837697982788086 2.960156202316284 0.7757891416549683 2.227512836456299 0.8014928102493286 0.7619292736053467
858 5.520089149475098 3.53932785987854 4.228940010070801 2.8582355976104736 3.075438976287842 2.0835413932800293 2.7003700733184814 1.068611979484558 1.8888503313064575 0.7168599367141724 0.7167752385139465
859 6.059055805206299 3.7350306510925293 4.6613006591796875 2.830186128616333 3.2815568447113037 2.233941078186035 2.764697313308716 0.6663128137588501 2.3576788902282715 0.7751082181930542 0.8505041599273682
860 5.927062034606934 3.7978789806365967 4.555046558380127 2.9406020641326904 3.1805579662323 2.319568634033203 2.7692019939422607 1.1208637952804565 1.800382137298584 0.7521986365318298 0.7029275298118591
861 5.485057353973389 3.47782564163208 4.619945049285889 2.7475922107696533 3.0857884883880615 2.0524394512176514 2.8773560523986816 0.8543692827224731 1.9631248712539673 0.8221092820167542 0.783996045589447
862 5.459585666656494 3.3279378414154053 4.794639587402344 2.7057063579559326 3.078446865081787 2.055281400680542 2.8524765968322754 0.8832536339759827 2.1379077434539795 0.7164162397384644 0.7748622894287109
863 5.695691108703613 3.4201955795288086 4.909127235412598 2.7719504833221436 3.1215035915374756 2.210927963256836 3.108147621154785 1.0521312952041626 2.341513156890869 0.7989031672477722 0.7956558465957642
864 6.066766738891602 3.318772554397583 5.308095932006836 2.777294158935547 3.267645835876465 2.6768810749053955 2.997026205062866 0.80961674451828 2.7550132274627686 0.64399254322052 0.946113646030426
865 5.879728317260742 3.4251701831817627 5.203254699707031 2.694863796234131 3.036243438720703 2.36934494972229 3.0695080757141113 0.9309371709823608 2.3592498302459717 0.665396511554718 0.7576154470443726
866 6.284115791320801 3.24552845954895 5.510411262512207 2.755502223968506 3.202932119369507 2.2382688522338867 2.9865264892578125 0.8467810153961182 2.980743169784546 0.767218828201294 0.8748297691345215
867 6.266217231750488 3.595702648162842 5.4324164390563965 2.9416921138763428 3.1532464027404785 2.7215659618377686 3.0547537803649902 0.9456349015235901 2.7505218982696533 0.7693440914154053 1.0270278453826904
868 6.3378682136535645 3.4650683403015137 5.231736660003662 2.738316774368286 3.2226059436798096 2.803142547607422 2.8638014793395996 0.8008760213851929 2.5891945362091064 0.8274779319763184 0.9560276865959167
869 6.588793754577637 3.7639853954315186 5.276738166809082 2.888880729675293 3.2436938285827637 2.3191144466400146 2.706547975540161 1.0508602857589722 2.2199416160583496 0.7736645340919495 0.8950445055961609
870 6.03075647354126 3.5841121673583984 5.058649063110352 2.6269218921661377 3.2102534770965576 2.3957533836364746 2.8337128162384033 1.4309892654418945 1.9278322458267212 0.7755666971206665 0.8366762399673462
871 6.005665302276611 3.2782082557678223 5.106092929840088 2.777599573135376 3.3653903007507324 2.2644851207733154 2.805859088897705 1.0127627849578857 1.9307695627212524 0.7796282768249512 0.9608795642852783
872 6.059154510498047 3.2857987880706787 5.306462287902832 2.8598577976226807 3.1992924213409424 2.1163482666015625 2.837149143218994 1.1220569610595703 2.6052825450897217 0.7107199430465698 0.9261030554771423
873 5.908873081207275 3.396629571914673 4.940968036651611 2.853703260421753 3.06813645362854 2.0497608184814453 2.9822659492492676 0.8594684600830078 1.981378197669983 0.8155701756477356 0.9006772637367249
874 6.0100274085998535 3.43161940574646 5.105349063873291 2.821924924850464 3.387259006500244 1.6417747735977173 2.8076670169830322 1.1726980209350586 2.450941324234009 0.5797314047813416 0.6369465589523315
875 5.964316368103027 3.2821316719055176 5.039893627166748 2.718538522720337 3.193758010864258 1.6882191896438599 3.057826042175293 1.4630719423294067 2.298959493637085 0.5396562218666077 0.625643789768219
876 6.123164176940918 3.4113786220550537 5.266435623168945 2.789738893508911 3.3773441314697266 2.1172068119049072 2.7335386276245117 1.2379710674285889 2.3770668506622314 0.6733722686767578 0.7187026739120483
877 6.143039226531982 3.429490327835083 5.090320110321045 2.706437826156616 3.3803296089172363 2.173750400543213 2.9306089878082275 1.6125315427780151 2.4548208713531494 0.8562178015708923 0.8096955418586731
878 6.037379264831543 3.2997047901153564 5.085004806518555 2.790027618408203 3.3626649379730225 2.619347333908081 2.859065055847168 1.2439634799957275 2.309852361679077 0.7262511253356934 0.6026706099510193
879 5.8391313552856445 3.292893171310425 4.68369197845459 2.8892910480499268 3.1821095943450928 2.768127679824829 2.9181008338928223 1.129815936088562 2.458744525909424 0.6928974986076355 0.8302027583122253
880 6.2492451667785645 3.410217523574829 5.004621505737305 2.902021884918213 3.3252148628234863 2.6639487743377686 2.782660961151123 0.9151235818862915 1.9565640687942505 0.6575472354888916 0.6600174307823181
881 6.459778308868408 3.5194554328918457 5.344207286834717 2.941899538040161 3.659297466278076 2.6013433933258057 2.6975271701812744 1.386697769165039 2.8474855422973633 0.7222726941108704 0.8062425255775452
882 6.281642913818359 3.4566164016723633 5.08762788772583 2.9552669525146484 3.511246681213379 2.568364381790161 2.622745990753174 0.9487211108207703 2.694546937942505 0.6703231334686279 0.8567290306091309
883 6.210219860076904 3.465531587600708 4.978566646575928 2.9274790287017822 3.265385866165161 2.7014591693878174 2.855928421020508 0.827686607837677 2.7635600566864014 0.7838747501373291 0.7302019000053406
884 6.384389877319336 3.3282132148742676 5.171195983886719 2.9034640789031982 3.473015546798706 2.581702709197998 3.139862537384033 0.7984797358512878 2.661442518234253 0.7754122614860535 0.7862843871116638
885 6.520606994628906 3.449749708175659 5.14717435836792 2.7967963218688965 3.4395411014556885 2.6178808212280273 3.0538957118988037 1.1354974508285522 2.4623942375183105 0.8322049379348755 0.72603839635849
886 6.206687927246094 3.378441572189331 4.97741174697876 2.796712636947632 3.3624868392944336 2.5685245990753174 2.936856269836426 1.1717529296875 2.307500123977661 0.697395920753479 0.6860771179199219
887 6.390444278717041 3.616971254348755 4.800320148468018 2.8520138263702393 3.232288360595703 2.7812321186065674 2.99943470954895 0.7875591516494751 2.6645634174346924 0.7146474123001099 0.8174340724945068
888 6.127922534942627 3.556413412094116 4.740874290466309 2.7201502323150635 3.169149160385132 2.6433427333831787 2.5722954273223877 1.0728362798690796 2.0299768447875977 0.5773530602455139 0.599701464176178
889 6.348944664001465 3.6132924556732178 4.733914852142334 2.9353437423706055 3.3088982105255127 2.638780117034912 2.8292317390441895 0.8174322843551636 2.439350128173828 0.6575917601585388 0.6272528171539307
890 6.164031028747559 3.7057113647460938 4.953835964202881 2.6159467697143555 3.4061808586120605 2.8605384826660156 2.794020175933838 0.6974888443946838 2.4038727283477783 0.778932511806488 0.6028482913970947
891 6.270790100097656 3.494300603866577 4.902578353881836 2.75266170501709 3.4278404712677 2.8125157356262207 2.9674572944641113 0.8715677261352539 2.1159157752990723 0.782921552658081 0.6206839084625244
892 6.225066184997559 3.790107488632202 4.559617519378662 2.8007214069366455 3.2468583583831787 2.8892407417297363 2.97158145904541 1.1749333143234253 1.95583975315094 0.5659571290016174 0.5903626084327698
893 6.31239652633667 3.6245927810668945 4.903350353240967 2.888502836227417 3.3493151664733887 2.9611942768096924 2.809018611907959 0.9217662811279297 1.9718695878982544 0.7040658593177795 0.6462988257408142
894 6.253892421722412 3.6226515769958496 4.896347999572754 2.804596185684204 3.4181079864501953 2.7765986919403076 2.816349983215332 1.0325946807861328 2.287269115447998 0.662920355796814 0.6237965822219849
895 6.145927429199219 3.6163294315338135 4.620241641998291 2.8006949424743652 3.399892568588257 2.74454927444458 2.7804417610168457 0.9306684732437134 1.7847448587417603 0.6326589584350586 0.613906741142273
896 6.158085346221924 3.6627156734466553 4.967291355133057 2.823946475982666 3.5743885040283203 2.6656274795532227 2.760315418243408 0.827187180519104 2.0358688831329346 0.6375449299812317 0.5152956247329712
897 6.244048118591309 3.7591378688812256 4.742140293121338 2.6882870197296143 3.3735716342926025 2.6937694549560547 2.877551794052124 0.9095444083213806 2.03894305229187 0.7081155776977539 0.6924951672554016
898 6.875551223754883 4.016302108764648 5.253707408905029 2.9218270778656006 3.640648126602173 2.8245291709899902 2.484153985977173 0.877310037612915 2.2616119384765625 0.7181183695793152 0.6159204244613647
899 6.23321533203125 3.8575899600982666 4.774420738220215 2.6465003490448 3.501755475997925 2.745046854019165 2.695650815963745 0.9286025166511536 1.978122591972351 0.7057246565818787 0.6497204303741455
900 6.2721686363220215 3.6230862140655518 4.633378028869629 2.954808235168457 3.413757085800171 2.6956539154052734 2.7713522911071777 1.0578900575637817 1.422236442565918 0.7151062488555908 0.5791423320770264
901 6.374031066894531 3.740636110305786 4.659286022186279 2.8635287284851074 3.4527854919433594 2.6954591274261475 2.802819013595581 1.009062647819519 2.088412284851074 0.5991170406341553 0.5123454928398132
902 6.23507022857666 3.9721732139587402 4.4698991775512695 2.8010709285736084 3.3021745681762695 2.8285012245178223 2.394233226776123 0.7732403874397278 2.0039968490600586 0.662234365940094 0.5571547746658325
903 6.81836462020874 4.08114767074585 4.974274158477783 3.0579638481140137 3.5804989337921143 3.071200370788574 2.646162271499634 0.780052661895752 1.828463077545166 0.7543867230415344 0.5899640321731567
904 6.892263889312744 3.9282846450805664 5.032036304473877 2.8557047843933105 3.6390750408172607 2.9219937324523926 2.1198177337646484 1.0277007818222046 1.8977785110473633 0.7523958683013916 0.4549308121204376
905 6.8385467529296875 4.127340793609619 4.932619094848633 2.8365509510040283 3.5808963775634766 3.0423483848571777 2.511099338531494 1.2017403841018677 1.8458173274993896 0.7018974423408508 0.509973406791687
906 7.323544025421143 4.424445629119873 5.395379066467285 2.9503443241119385 3.7523348331451416 3.0609960556030273 2.351428747177124 0.8443522453308105 2.1571614742279053 0.6293134689331055 0.6213510632514954
907 7.098769187927246 4.153737545013428 5.230034828186035 2.933257818222046 3.5632097721099854 3.046267032623291 2.5291969776153564 1.0813807249069214 2.5661752223968506 0.5855761766433716 0.5882954001426697
908 6.943667888641357 3.9191198348999023 5.286327838897705 2.984339714050293 3.559283494949341 2.8327994346618652 2.5936107635498047 0.7977460622787476 1.8581448793411255 0.6702912449836731 0.62356036901474
909 6.924172401428223 4.0701904296875 5.053367614746094 2.9845664501190186 3.7504923343658447 2.8961915969848633 2.4865334033966064 1.1302707195281982 2.1839468479156494 0.7291861772537231 0.6356567144393921
910 7.16480827331543 4.3746819496154785 5.1456074714660645 3.106062650680542 3.7179343700408936 3.064265251159668 2.7697856426239014 1.110337734222412 2.2963056564331055 0.677924633026123 0.6740922331809998
911 6.453742980957031 4.051723003387451 4.790391445159912 2.922757148742676 3.3220880031585693 3.0822527408599854 2.225254774093628 1.417695164680481 2.129817485809326 0.618200957775116 0.5227871537208557
912 6.881162166595459 4.048044681549072 5.144776821136475 2.9859354496002197 3.5496256351470947 2.9306652545928955 2.307868719100952 1.5609873533248901 2.193699836730957 0.6645105481147766 0.6290803551673889
913 6.7820892333984375 3.9055798053741455 5.10496711730957 2.9620585441589355 3.4011378288269043 2.8145296573638916 2.1735799312591553 0.8539811968803406 2.4486238956451416 0.5931215286254883 0.6899777054786682
914 6.861414432525635 4.1105875968933105 5.220890045166016 2.837035655975342 3.500234365463257 3.0487570762634277 2.2369513511657715 1.1841710805892944 2.3214528560638428 0.617851972579956 0.6302628517150879
915 6.881777286529541 4.265963554382324 4.937351226806641 2.844813823699951 3.3128480911254883 2.8889052867889404 2.390784502029419 1.0564298629760742 2.3930976390838623 0.6356897950172424 0.7150291800498962
916 7.099490165710449 4.366161823272705 4.901088714599609 3.0245847702026367 3.3241159915924072 2.9889936447143555 2.4279251098632813 1.1092909574508667 2.0990030765533447 0.6896578669548035 0.6669819951057434
917 6.996291637420654 4.2825446128845215 5.0901618003845215 3.108455181121826 3.5347650051116943 2.898113965988159 2.355004072189331 0.9433377385139465 2.122889757156372 0.7196511030197144 0.7111493349075317
918 6.901822090148926 4.313423156738281 4.9550042152404785 2.9521126747131348 3.4010329246520996 2.970468282699585 2.404346466064453 0.7498539686203003 2.0445191860198975 0.6716505885124207 0.7287739515304565
919 7.297328472137451 4.534523010253906 5.0361247062683105 3.0164694786071777 3.590574026107788 3.0080230236053467 2.432612657546997 0.8626327514648438 2.253878116607666 0.5474261045455933 0.6764870882034302
920 7.050601482391357 4.449355602264404 5.010403156280518 2.9550020694732666 3.3810653686523438 2.9481725692749023 2.5346791744232178 0.8290013670921326 1.9812064170837402 0.679390549659729 0.6373798847198486
921 7.3578925132751465 4.341144561767578 5.232014179229736 3.073798894882202 3.5213913917541504 2.967529058456421 2.491168737411499 1.1102885007858276 2.526702404022217 0.7250640392303467 0.7132946252822876
922 6.885868549346924 4.1711859703063965 5.055552959442139 2.918053388595581 3.477419137954712 2.8892059326171875 2.476863384246826 1.3699713945388794 2.230827569961548 0.7389169335365295 0.6018966436386108
923 6.733627796173096 4.041209697723389 5.12920618057251 2.903454542160034 3.425354242324829 2.7623894214630127 2.251634120941162 0.7026296257972717 2.578904390335083 0.8810762763023376 0.6897628307342529
924 6.5022292137146 4.125779151916504 4.731760025024414 2.744814872741699 3.13447904586792 2.767951726913452 2.4998559951782227 1.3146004676818848 2.0082876682281494 0.702154278755188 0.5824816226959229
925 6.773792743682861 4.282336235046387 4.8047871589660645 2.991034984588623 3.3875224590301514 2.8366823196411133 2.5111958980560303 1.311870813369751 1.9057749509811401 0.7447414398193359 0.5910826325416565
926 6.47464656829834 3.954257011413574 4.991701126098633 2.9214401245117188 3.208462953567505 2.7731449604034424 2.664121627807617 1.0777608156204224 1.973210334777832 0.8200473785400391 0.5719044804573059
927 6.611417770385742 3.786710023880005 5.205630779266357 2.7682688236236572 3.283977746963501 2.6996307373046875 2.377458333969116 0.9952360391616821 2.2846994400024414 1.0247001647949219 0.6371341943740845
928 6.472437381744385 3.9034667015075684 4.96982479095459 2.906378746032715 3.1975693702697754 2.773564577102661 2.4643993377685547 0.8350820541381836 1.9728155136108398 0.9384986758232117 0.49076688289642334
929 6.68980073928833 3.930790901184082 5.050667762756348 2.902764081954956 3.3260178565979004 2.803602457046509 2.381657361984253 1.0177382230758667 1.8977818489074707 0.7493974566459656 0.4976171851158142
930 6.148254871368408 3.660508632659912 4.528562545776367 2.67825984954834 3.276815176010132 2.7433526515960693 2.3993120193481445 1.3013262748718262 2.1588118076324463 0.6799622178077698 0.5840511918067932
931 6.288859844207764 3.520636796951294 4.547284126281738 2.7194600105285645 3.429760694503784 2.795668840408325 2.4288320541381836 0.7883366346359253 1.778395175933838 0.8593123555183411 0.5540958046913147
932 5.8726043701171875 3.6464385986328125 4.421036720275879 2.9393277168273926 2.9839959144592285 2.8164584636688232 2.310453176498413 0.9273390769958496 1.936775803565979 0.7585452198982239 0.551609218120575
933 5.992502212524414 3.3463621139526367 4.846567630767822 2.767975330352783 3.0263285636901855 2.6941545009613037 2.2429158687591553 1.2625904083251953 1.9161303043365479 0.8107653856277466 0.8420600891113281
934 6.174314498901367 3.4334428310394287 4.945369243621826 2.7610509395599365 3.3637871742248535 2.7022500038146973 2.2744600772857666 0.8463890552520752 2.077864646911621 0.7456619739532471 0.5259982943534851
935 6.259463310241699 3.608903646469116 4.9155659675598145 2.685117721557617 3.3046457767486572 2.811652660369873 2.2346432209014893 0.9937000274658203 2.350159168243408 0.8846306204795837 0.6089910268783569
936 6.296519756317139 3.772125005722046 5.068948745727539 2.664304256439209 3.5881216526031494 2.789405584335327 2.376718521118164 1.1393802165985107 2.0402798652648926 0.7216048240661621 0.6222756505012512
937 6.518761157989502 3.7945845127105713 4.909130096435547 2.7771873474121094 3.546825408935547 2.8383164405822754 2.364560127258301 0.8559537529945374 1.8087379932403564 0.7185587882995605 0.9058516621589661
938 6.1013031005859375 3.6172728538513184 4.763665199279785 2.784135580062866 3.453505754470825 2.831387758255005 2.4928383827209473 1.0932692289352417 2.1682612895965576 1.0666722059249878 0.7113353610038757
939 6.374537467956543 4.037942886352539 4.88326358795166 2.701038122177124 3.2574124336242676 3.0147008895874023 2.476850986480713 0.8873701095581055 2.081139326095581 0.5577364563941956 0.4956274926662445
940 6.250628471374512 3.5600578784942627 4.975157260894775 2.6840758323669434 3.362773895263672 2.782275676727295 2.497434616088867 0.9423303008079529 2.009943723678589 0.8196160197257996 0.4723883271217346
941 6.212837219238281 3.579104423522949 4.77308988571167 2.7034902572631836 3.495831251144409 2.8372669219970703 2.3651442527770996 1.1272751092910767 1.8166460990905762 0.7169557809829712 0.6490911841392517
942 6.181512355804443 3.736536741256714 4.651507377624512 2.8077332973480225 3.404195547103882 2.8342127799987793 2.5865862369537354 1.177957534790039 2.2046940326690674 0.5850100517272949 0.5909373760223389
943 5.95491361618042 3.6419737339019775 4.428506851196289 2.701324939727783 3.2041096687316895 2.866438865661621 2.504937171936035 0.9989769458770752 1.978726863861084 0.6026115417480469 0.4818729758262634
944 6.111725330352783 3.760786533355713 4.605458736419678 2.4928348064422607 3.180675745010376 2.9277708530426025 2.2817132472991943 1.3351564407348633 2.182199716567993 0.7036534547805786 0.6696792244911194
945 6.228560447692871 3.7583236694335938 4.858584880828857 2.5850107669830322 3.4245736598968506 2.842194080352783 2.2136411666870117 0.7998899817466736 1.9139761924743652 0.665625810623169 0.5947338938713074
946 6.532516956329346 3.8274123668670654 5.157984733581543 2.7082996368408203 3.517793893814087 2.8484644889831543 2.253722906112671 1.0586856603622437 2.368253469467163 0.6384606957435608 0.58803790807724
947 6.4715166091918945 3.760746479034424 5.231701850891113 2.753248453140259 3.3459761142730713 2.8787713050842285 2.3308794498443604 1.241151213645935 2.0277810096740723 0.7949906587600708 0.5278615355491638
948 6.3334736824035645 3.8074772357940674 4.957505226135254 2.80141544342041 3.4250025749206543 2.778229236602783 2.404698133468628 0.8265017867088318 2.164161205291748 0.9034846425056458 0.6322914361953735
949 6.417424201965332 3.6255147457122803 5.024954795837402 2.800642967224121 3.4348814487457275 3.037438154220581 2.291339874267578 0.956334114074707 2.5671520233154297 0.7196915745735168 0.6061214208602905
950 6.2739973068237305 3.5087687969207764 5.464552402496338 2.6574158668518066 3.3306145668029785 2.721653938293457 2.2082390785217285 1.1411679983139038 2.662238359451294 0.9194331765174866 0.5302876830101013
951 6.730246067047119 3.658514976501465 5.43100643157959 2.725388288497925 3.414262533187866 2.6455423831939697 2.2206945419311523 0.8279160261154175 2.871621608734131 0.9379273056983948 0.6678538918495178
952 6.483338832855225 3.4416046142578125 5.505031108856201 2.43186092376709 3.360912799835205 2.729628086090088 2.374783515930176 0.9421263337135315 2.548400640487671 0.7794746160507202 0.5674525499343872
953 6.772777080535889 3.737579345703125 5.419334888458252 2.5860304832458496 3.419694423675537 2.5842671394348145 2.332059860229492 1.0087652206420898 2.050168752670288 0.7650565505027771 0.631953775882721
954 6.90493631362915 4.184307098388672 5.298665523529053 2.896775484085083 3.2860965728759766 2.5147695541381836 2.3335390090942383 1.1744543313980103 2.749945640563965 0.7236286401748657 0.7131533622741699
955 6.695254325866699 3.9526984691619873 5.171896457672119 2.8833415508270264 3.3262975215911865 2.641836643218994 2.3010895252227783 1.201340675354004 3.019145965576172 0.7209256291389465 0.6290232539176941
956 6.441051006317139 3.6799182891845703 5.098940372467041 2.705765962600708 3.0254039764404297 2.5880908966064453 2.332056999206543 1.1457308530807495 3.036757469177246 0.6172885298728943 0.5893197655677795
957 6.243374347686768 3.8803763389587402 4.895115375518799 2.8116698265075684 3.108820676803589 2.519166946411133 2.2427642345428467 1.188564658164978 2.6499106884002686 0.7202826142311096 0.6310625076293945
958 6.115527153015137 3.7879252433776855 4.820520401000977 2.743246555328369 3.0285484790802 2.6120879650115967 2.106950283050537 1.0086688995361328 2.8453783988952637 0.7546115517616272 0.6447768807411194
959 6.039270877838135 3.8015849590301514 4.798792362213135 2.806922197341919 2.902150869369507 2.6821024417877197 2.266608238220215 0.9688647389411926 2.906614065170288 0.6518010497093201 0.6372545957565308
960 5.823633670806885 3.6378819942474365 4.7197651863098145 2.6606385707855225 2.8292272090911865 2.567021131515503 2.2852694988250732 1.11564040184021 2.75423002243042 0.6610662937164307 0.5618818998336792
961 5.546865463256836 3.3098392486572266 4.981152534484863 2.5888853073120117 2.943272590637207 2.665720224380493 2.3814070224761963 1.0515598058700562 3.0694987773895264 0.8160398006439209 0.5904244184494019
962 5.595902919769287 3.2690987586975098 4.951229572296143 2.6223607063293457 2.935645341873169 2.6338913440704346 2.023341655731201 0.88982093334198 3.159256935119629 0.7435628771781921 0.7466208934783936
963 5.585758209228516 3.3439738750457764 4.904806613922119 2.799112319946289 3.149725914001465 2.6538467407226563 2.0956532955169678 1.0886645317077637 2.596906900405884 0.903503954410553 0.611919641494751
964 5.7122344970703125 3.160756826400757 5.028839588165283 2.650319814682007 3.025714874267578 2.8031609058380127 2.5732316970825195 1.0396941900253296 2.0843167304992676 0.7956841588020325 0.7635053992271423
965 5.465912818908691 3.1946053504943848 4.257869720458984 2.660592794418335 2.7198173999786377 2.6092984676361084 2.39483380317688 0.7105914950370789 1.8028078079223633 0.7470593452453613 0.8019710779190063
966 5.886145114898682 3.4640469551086426 4.3890767097473145 2.6106226444244385 2.786038398742676 2.6299376487731934 2.5610716342926025 0.9105565547943115 1.644227147102356 0.825422465801239 0.8340954184532166
967 5.987218379974365 3.1793837547302246 4.899878025054932 2.5225422382354736 3.1314101219177246 2.6255276203155518 2.6649346351623535 0.9898081421852112 2.0706183910369873 0.771285355091095 0.7823885679244995
968 5.679986953735352 3.120410680770874 4.892320156097412 2.6515395641326904 3.007326126098633 2.598660707473755 2.3035459518432617 0.8766224384307861 1.9264317750930786 0.6995341777801514 0.8297939300537109
969 6.007779121398926 3.4336907863616943 5.009915828704834 2.8267855644226074 3.338160514831543 2.652204751968384 2.6594114303588867 0.9957386255264282 2.121882200241089 0.6022582054138184 0.697053074836731
970 6.095353603363037 3.3991031646728516 5.020902633666992 2.8290140628814697 3.3720309734344482 2.4263556003570557 2.700598955154419 1.0063328742980957 2.207261085510254 0.752392053604126 0.9802656173706055
971 6.0157365798950195 3.4689137935638428 4.754096508026123 2.891606569290161 3.0285022258758545 2.671699285507202 2.4073486328125 0.7749731540679932 2.034367799758911 0.6451873779296875 0.7820017337799072
972 5.894982814788818 3.4060144424438477 4.679149627685547 2.5466887950897217 3.154519557952881 2.695871114730835 2.6932179927825928 0.8013060688972473 1.8561509847640991 0.5805678963661194 0.7506030797958374
973 5.841495990753174 3.474684953689575 4.555737495422363 2.8051979541778564 2.9690651893615723 2.4051403999328613 2.7073025703430176 0.981240451335907 1.8309381008148193 0.722640335559845 0.917730450630188
974 5.617763519287109 3.3078980445861816 4.364181995391846 2.672370433807373 2.9260613918304443 2.5541605949401855 2.393144369125366 1.0035429000854492 1.903862476348877 0.7659767270088196 0.7775600552558899
975 5.900985240936279 3.570941686630249 4.547484397888184 2.802661418914795 2.9260973930358887 2.5878942012786865 2.673170804977417 1.0565358400344849 1.7710249423980713 0.7247459292411804 0.5867806077003479
976 6.022205829620361 3.6625797748565674 4.877223014831543 2.9106404781341553 3.0435969829559326 2.013444423675537 2.6689724922180176 1.1048551797866821 1.9608557224273682 0.7002597451210022 0.6932442784309387
977 6.3862409591674805 3.7746646404266357 5.105140686035156 2.920245885848999 3.0405027866363525 1.9654532670974731 2.864205837249756 0.818231999874115 2.576639175415039 0.6552903652191162 0.7330593466758728
978 6.982136249542236 3.949016571044922 5.201970100402832 3.1368608474731445 3.0968263149261475 2.167828321456909 2.5865461826324463 0.9953051209449768 2.6411690711975098 0.7065309286117554 0.7431021928787231
979 6.602613925933838 3.8105053901672363 4.877857208251953 3.2524092197418213 3.1011154651641846 2.2309625148773193 2.5686416625976563 1.1592668294906616 2.356569290161133 0.6930575966835022 0.879758358001709
980 6.467880725860596 3.8383748531341553 4.97676944732666 2.8803796768188477 3.101868152618408 1.8224300146102905 2.559955358505249 0.9405908584594727 2.0418283939361572 0.8256655335426331 0.686029851436615
981 6.137790679931641 3.7606213092803955 4.870436191558838 2.9932680130004883 3.1158711910247803 2.1350879669189453 2.863020181655884 1.036751627922058 2.2989439964294434 0.6654823422431946 0.6890947222709656
982 6.209550857543945 3.8857667446136475 4.540924549102783 3.1319878101348877 2.911226987838745 2.0265674591064453 2.5359156131744385 1.0976091623306274 2.217043161392212 0.8354164958000183 0.7294196486473083
983 5.981088638305664 3.60542631149292 4.482337474822998 2.9965221881866455 3.090123414993286 1.88595712184906 2.8328769207000732 1.0308068990707397 2.221121311187744 0.9916784763336182 0.8365706205368042
984 5.900387287139893 3.5415258407592773 4.333865165710449 2.9246203899383545 2.985856771469116 1.9859622716903687 2.937079668045044 0.6840842366218567 1.9984209537506104 0.8638370037078857 0.774942934513092
985 6.264042377471924 3.767585515975952 4.504219055175781 2.9869325160980225 3.182330369949341 1.597786784172058 3.0135459899902344 0.8745781183242798 2.027050733566284 0.9267986416816711 0.7652103900909424
986 6.020454406738281 3.578881025314331 4.33984375 2.803518533706665 3.1184072494506836 1.7422736883163452 2.6717164516448975 0.9954196214675903 1.7317354679107666 0.6558253169059753 0.6987280249595642
987 5.846207141876221 3.698798418045044 4.355000019073486 2.750016450881958 3.0507569313049316 2.0718746185302734 2.5805811882019043 0.7883113622665405 2.192880153656006 0.6420956254005432 0.7862346768379211
988 6.328433513641357 4.108814239501953 4.515822410583496 2.8940141201019287 2.9645659923553467 2.285928726196289 2.378293514251709 0.8176422715187073 2.402099609375 0.8310800194740295 0.69194096326828
989 6.400453567504883 3.9911084175109863 4.6430792808532715 2.847681760787964 3.190217971801758 1.8042304515838623 2.3926515579223633 0.7788329124450684 2.2362964153289795 0.806695282459259 0.7283368110656738
990 6.573508262634277 4.033754825592041 4.521620750427246 2.9055533409118652 3.0214650630950928 1.9659702777862549 2.3463425636291504 0.8688057661056519 1.921565055847168 0.924141526222229 0.7564858198165894
991 6.423325061798096 3.968160629272461 4.322990894317627 3.122208595275879 3.0991671085357666 1.9587091207504272 2.729977607727051 0.9139218330383301 1.8450028896331787 0.7013761401176453 0.6187760233879089
992 6.335474014282227 4.017276287078857 4.397108554840088 3.1587259769439697 2.998274326324463 1.9531744718551636 3.0077972412109375 0.7739217877388 1.7648879289627075 0.8121665716171265 0.7780535817146301
993 6.473760604858398 3.8284435272216797 4.755013465881348 2.9112613201141357 3.0664758682250977 2.176506519317627 2.547011613845825 0.981095552444458 1.8255811929702759 0.790534257888794 0.6133421659469604
994 6.199729919433594 3.6331284046173096 4.728025913238525 2.8472723960876465 3.129878282546997 2.29469895362854 2.7805371284484863 0.794596791267395 1.7920544147491455 0.734635591506958 0.5823465585708618
995 6.1111578941345215 3.530712366104126 4.554690837860107 2.942826986312866 3.1333858966827393 2.183669328689575 2.704099655151367 0.6625565886497498 1.849333643913269 0.7273110747337341 0.6323170065879822
996 6.174910068511963 3.5618138313293457 4.702700614929199 2.8662545680999756 3.0977463722229004 2.01255202293396 2.5352871417999268 0.8768098950386047 2.0582597255706787 0.8186812996864319 0.6526522040367126
997 5.801397800445557 3.5453827381134033 4.694285869598389 2.813563585281372 3.143845796585083 2.150909185409546 2.2812888622283936 0.6806078553199768 2.283764362335205 0.7267449498176575 0.7302190065383911
998 5.713622570037842 3.3759264945983887 4.880026340484619 2.7006592750549316 3.1111152172088623 2.097134828567505 2.56349778175354 0.9370871186256409 2.4830055236816406 0.5860590934753418 0.6948564648628235
999 5.820667743682861 3.3506343364715576 4.817035675048828 2.731765031814575 3.209787368774414 2.3928585052490234 2.770519971847534 0.9371684193611145 2.105273962020874 0.7798334360122681 0.6630085110664368
1000 6.0593414306640625 3.4475338459014893 4.946828365325928 2.7083141803741455 2.978682518005371 2.393294095993042 2.723098039627075 0.8477662801742554 2.081620454788208 0.6946044564247131 0.5781688690185547
1001 5.781120777130127 3.4538590908050537 4.588560104370117 2.831085443496704 3.185137987136841 1.8688418865203857 2.741177558898926 0.738577663898468 1.965024471282959 0.7831370830535889 0.6422591209411621
1002 6.054948806762695 3.4301726818084717 4.742722988128662 2.8908181190490723 3.1942827701568604 1.950059175491333 2.8048975467681885 0.8166220784187317 1.8891018629074097 0.864890992641449 0.6535287499427795
1003 5.8665900230407715 3.4000585079193115 4.904715538024902 2.7341790199279785 3.1427977085113525 1.8251248598098755 2.49843692779541 1.0063292980194092 2.69038987159729 0.7893761992454529 0.6191674470901489
