# Supplementary material for: Complexes of vertebrate TMC1/2 and CIB2/3 proteins form hair-cell mechanotransduction cation channels
Source: eLife. 2025 Jan 8;12:RP89719. doi: 10.7554/eLife.89719 (PMC11709434; doi:10.7554/eLife.89719)
Supplement: Figure 8—figure supplement 1—source data 1. [file elife-89719-fig8-figsupp1-data1.zip › RMSD-5-hsTMC1-hsCIB2-Mixed-mineq.dat]

0 0.0 0.0 0.0 0.0 0.0 0.0 0.0 0.0 0.0 0.0 0.0
1 0.20117956399917603 0.19443601369857788 0.19323718547821045 0.17561332881450653 0.17444683611392975 0.23514096438884735 0.20527677237987518 0.16847601532936096 0.15521997213363647 0.16357845067977905 0.18409501016139984
2 0.20645292103290558 0.19444280862808228 0.19853225350379944 0.1621095985174179 0.18613779544830322 0.24269352853298187 0.2228112667798996 0.1743171364068985 0.1647186428308487 0.1558910310268402 0.17302042245864868
3 0.2055460512638092 0.19982536137104034 0.19811184704303741 0.1758459359407425 0.18978099524974823 0.21241216361522675 0.22622452676296234 0.15341360867023468 0.15531767904758453 0.17099928855895996 0.19161221385002136
4 0.20592273771762848 0.205271378159523 0.19086778163909912 0.18301865458488464 0.1725926548242569 0.22386343777179718 0.21813835203647614 0.18289081752300262 0.12892676889896393 0.1763385534286499 0.1648675799369812
5 0.20064011216163635 0.2025199681520462 0.1883663684129715 0.18385665118694305 0.17617282271385193 0.2230464518070221 0.20378997921943665 0.15805812180042267 0.15682753920555115 0.17289403080940247 0.16073079407215118
6 0.17632469534873962 0.16526296734809875 0.16925013065338135 0.15342234075069427 0.16108505427837372 0.2035110592842102 0.20107346773147583 0.14499489963054657 0.1492685228586197 0.1477949619293213 0.15620845556259155
7 0.18434801697731018 0.1770947277545929 0.17875081300735474 0.16665123403072357 0.1715087890625 0.20002610981464386 0.20389972627162933 0.17200727760791779 0.17259299755096436 0.1592129021883011 0.1534889042377472
8 0.18448515236377716 0.17867432534694672 0.17513133585453033 0.16904447972774506 0.16809920966625214 0.21091672778129578 0.19739188253879547 0.1828474998474121 0.15503279864788055 0.13702639937400818 0.18757489323616028
9 0.1851195991039276 0.17949458956718445 0.177758127450943 0.16812114417552948 0.16337193548679352 0.1996956169605255 0.20667606592178345 0.1790536493062973 0.1684228777885437 0.17121553421020508 0.16033592820167542
10 0.1847095936536789 0.18339873850345612 0.17265251278877258 0.16632363200187683 0.1606965810060501 0.20082154870033264 0.20095308125019073 0.17485174536705017 0.16139793395996094 0.15811748802661896 0.14997979998588562
11 0.5714489221572876 0.5502681732177734 0.5621122717857361 0.5380147099494934 0.5453963875770569 0.5697417855262756 0.5724171996116638 0.4414752721786499 0.45607590675354004 0.4644217789173126 0.3907510042190552
12 1.6203604936599731 1.6600148677825928 1.458151936531067 1.2288774251937866 1.2148537635803223 1.2146811485290527 1.2707786560058594 0.8798790574073792 0.8000898361206055 0.8450753688812256 0.533194363117218
13 1.954088807106018 1.8325202465057373 1.6201168298721313 1.2217414379119873 1.4063562154769897 1.2769060134887695 1.2199361324310303 0.765208899974823 0.9155495166778564 0.8702307343482971 0.7829413414001465
14 2.3841159343719482 2.0669310092926025 1.9376856088638306 1.3766584396362305 1.5208089351654053 1.4370198249816895 1.3991000652313232 0.7520714402198792 1.1245710849761963 0.8555243611335754 0.6431136727333069
15 2.271204710006714 1.9059008359909058 2.1022117137908936 1.3744056224822998 1.4758139848709106 1.1007765531539917 1.2564289569854736 0.7828251719474792 1.1343507766723633 0.9556374549865723 0.7544562816619873
16 2.915987014770508 2.484889268875122 2.6747777462005615 1.5389480590820313 1.3342547416687012 1.1963691711425781 2.051633596420288 0.8672552108764648 1.2377228736877441 0.9812367558479309 0.8090757131576538
17 2.7667150497436523 2.3775432109832764 2.337871551513672 1.595889687538147 1.342074990272522 1.2925827503204346 1.43500554561615 1.075400471687317 1.2695248126983643 0.9807396531105042 0.7835933566093445
18 2.8792476654052734 2.4205710887908936 2.558264970779419 1.385021448135376 1.3621240854263306 1.8156524896621704 1.4257973432540894 1.1129872798919678 1.1233292818069458 0.9395734667778015 0.8239611387252808
19 2.8128063678741455 2.2491064071655273 2.4262497425079346 1.4301421642303467 1.2206257581710815 1.6855570077896118 1.893500566482544 1.0391868352890015 1.1444841623306274 1.0463320016860962 0.9205136895179749
20 3.025862216949463 2.2711939811706543 2.747729539871216 1.3990987539291382 1.3913170099258423 1.694560170173645 1.752313256263733 0.7775279879570007 1.074317455291748 0.9637591242790222 0.7933828234672546
21 3.0275797843933105 2.2089335918426514 2.8102455139160156 1.4037041664123535 1.5463958978652954 1.7871648073196411 1.741464376449585 0.6864187717437744 1.048073410987854 1.198997139930725 0.6956452131271362
22 3.198789596557617 2.2142438888549805 3.23642897605896 1.3898284435272217 2.0005431175231934 1.3126006126403809 1.5509029626846313 1.1331593990325928 0.975651204586029 1.0099543333053589 0.747016429901123
23 3.316363573074341 2.190279483795166 3.205833911895752 1.3389872312545776 1.8841276168823242 1.642172932624817 1.2504477500915527 0.7406877875328064 0.8909698128700256 1.1150630712509155 0.7294795513153076
24 3.3014211654663086 2.2839715480804443 3.122708320617676 1.3400743007659912 1.8861370086669922 1.6120476722717285 1.4648891687393188 0.8777341246604919 0.8317710757255554 1.1057363748550415 0.7769283056259155
25 3.6206471920013428 2.271872043609619 3.3870222568511963 1.4608691930770874 1.8459632396697998 1.5582176446914673 1.8007018566131592 0.7293741703033447 1.3459630012512207 1.1253960132598877 0.7574840784072876
26 3.6791927814483643 2.341881275177002 3.38746976852417 1.7088650465011597 1.8732106685638428 1.661616563796997 1.2695118188858032 0.7605771422386169 1.2405287027359009 1.0662686824798584 0.843023419380188
27 3.234266996383667 2.3372409343719482 2.8724820613861084 1.5448871850967407 1.828406810760498 1.4088706970214844 1.3537719249725342 0.8695149421691895 0.986411452293396 1.0720406770706177 0.7574583292007446
28 3.6668355464935303 2.3280293941497803 3.4320554733276367 1.4558722972869873 1.9474599361419678 1.701687216758728 1.4220478534698486 0.6491684317588806 0.9151151180267334 1.002750277519226 0.8712904453277588
29 3.6883139610290527 2.325242280960083 3.558830499649048 1.3068435192108154 2.1443827152252197 1.6477309465408325 1.8134753704071045 0.6084128618240356 1.0584938526153564 0.9414162039756775 0.9795663356781006
30 3.986257553100586 2.4193549156188965 3.9124181270599365 1.329118251800537 2.2436182498931885 1.641669511795044 1.7636955976486206 0.6744546890258789 1.4237103462219238 1.0453811883926392 0.8686957955360413
31 3.8473763465881348 2.515935182571411 3.887775182723999 1.3926887512207031 2.2813851833343506 1.6124677658081055 1.9548677206039429 0.8090448379516602 1.1566230058670044 0.8999108672142029 0.9748275279998779
32 4.06846809387207 2.638627529144287 3.8349850177764893 1.4930870532989502 2.144453763961792 1.7793890237808228 1.9822072982788086 1.1482595205307007 1.3158007860183716 1.0889003276824951 0.9057489037513733
33 4.017159938812256 2.455873727798462 3.7741012573242188 1.3038331270217896 2.2323524951934814 1.637707233428955 2.0598909854888916 1.0091445446014404 1.3023070096969604 1.0094023942947388 0.9013257026672363
34 4.360581874847412 2.71836256980896 4.0490899085998535 1.3040847778320313 2.56728458404541 1.8701831102371216 1.7876473665237427 0.9042071104049683 1.4424450397491455 1.069770097732544 0.8542390465736389
35 3.8662939071655273 2.6922965049743652 3.3034489154815674 1.6151998043060303 2.380432605743408 1.7121602296829224 1.709194302558899 1.0850841999053955 1.4397629499435425 1.0843422412872314 0.7539986371994019
36 3.9927680492401123 2.7047908306121826 3.468358278274536 1.392535924911499 2.4079105854034424 2.102942943572998 1.7568432092666626 1.2279521226882935 1.1481684446334839 1.0023857355117798 0.8106868267059326
37 4.133200645446777 2.7868149280548096 3.2426505088806152 1.3824119567871094 2.3792192935943604 2.173511028289795 1.701279640197754 0.8640813231468201 0.8987670540809631 1.0026791095733643 0.8890793323516846
38 3.8201229572296143 2.875330686569214 3.1553828716278076 1.458779215812683 2.2665159702301025 2.167306661605835 1.7122628688812256 0.9460640549659729 1.1915494203567505 1.1216003894805908 0.8095647096633911
39 3.8429853916168213 2.7303733825683594 3.161463499069214 1.4772599935531616 2.5701260566711426 1.8405903577804565 2.0770111083984375 0.8651835918426514 1.1481287479400635 1.1389739513397217 0.8065698146820068
40 3.8653767108917236 2.8479974269866943 3.100713014602661 1.2658134698867798 2.4972238540649414 2.274442434310913 1.8173812627792358 0.591545045375824 0.9438731074333191 1.0066381692886353 0.8422340750694275
41 4.067388534545898 2.9304468631744385 3.5539634227752686 1.3954224586486816 2.4345510005950928 2.1128387451171875 1.9701582193374634 0.7815549969673157 0.8358103632926941 1.1132032871246338 0.8257929086685181
42 3.7005908489227295 2.8811256885528564 3.1253299713134766 1.330668568611145 2.336733818054199 2.231168031692505 2.3196327686309814 0.8426255583763123 0.8157156705856323 1.0540285110473633 0.971153736114502
43 4.112767696380615 2.763216733932495 3.4870941638946533 1.3588428497314453 2.6966631412506104 2.109123706817627 2.228715658187866 0.6790532469749451 1.0974184274673462 1.0559523105621338 0.8927777409553528
44 4.178479194641113 2.8339154720306396 3.8621206283569336 1.3765242099761963 2.7728850841522217 1.9197806119918823 2.20564341545105 0.877353847026825 1.3259882926940918 0.9097160696983337 0.8075433969497681
45 4.0948166847229 2.931690216064453 3.5413620471954346 1.5300734043121338 2.4816274642944336 1.6858272552490234 2.2766003608703613 0.9513265490531921 1.2274985313415527 0.9531593918800354 1.0703150033950806
46 4.293567180633545 3.2656359672546387 3.72235369682312 1.8705562353134155 2.3930306434631348 1.6270782947540283 2.114412307739258 0.8662067651748657 1.43105947971344 1.0850341320037842 0.905394434928894
47 4.227299213409424 3.3602983951568604 3.8842403888702393 1.6332414150238037 2.3905248641967773 1.8770465850830078 1.7953293323516846 1.118459701538086 1.3347572088241577 0.9257626533508301 0.8041444420814514
48 4.086099624633789 2.8462722301483154 3.7643795013427734 1.4296165704727173 2.4116060733795166 1.7124295234680176 1.9279710054397583 0.8230636119842529 1.39683997631073 1.0683929920196533 0.7357032895088196
49 4.059234142303467 2.6715636253356934 4.052448749542236 1.3427038192749023 2.551602602005005 1.8014287948608398 1.8038369417190552 0.7036149501800537 1.0024287700653076 0.9709616899490356 0.7981142401695251
50 4.134634494781494 3.186258316040039 3.7810962200164795 1.4897894859313965 2.669783353805542 1.90596342086792 1.8836735486984253 1.0035070180892944 1.1264805793762207 1.1089297533035278 1.0393449068069458
51 4.19974422454834 3.301692008972168 4.091521739959717 1.4973008632659912 2.5958094596862793 2.0885932445526123 1.8737361431121826 0.9455534815788269 1.7527567148208618 1.0428991317749023 0.7553150057792664
52 4.589145183563232 3.425889015197754 4.0474629402160645 1.6358668804168701 2.451925277709961 2.188649892807007 1.8984390497207642 0.950066864490509 1.149207592010498 1.082581639289856 0.8997717499732971
53 4.437065601348877 2.9897069931030273 3.665144920349121 1.5700526237487793 2.505784034729004 2.2450156211853027 1.605220079421997 0.9880568385124207 0.9229597449302673 1.0856317281723022 0.8623825311660767
54 4.524734973907471 3.063858985900879 3.9747328758239746 1.4739329814910889 2.438311815261841 2.284064769744873 1.9811073541641235 1.0458649396896362 0.9171847701072693 0.9322156310081482 0.90626060962677
55 4.398673057556152 3.2027807235717773 3.8532660007476807 1.1015454530715942 2.180849075317383 2.219658374786377 1.8945183753967285 1.028509259223938 0.8824690580368042 1.0751235485076904 0.8403823971748352
56 4.291118621826172 3.220578908920288 3.9405853748321533 1.1646552085876465 2.0345330238342285 2.4704487323760986 1.733411192893982 1.3167405128479004 1.3447431325912476 1.0421291589736938 0.813608705997467
57 4.046871662139893 2.737584114074707 4.0516228675842285 1.4799774885177612 2.2211897373199463 2.1452724933624268 1.9072250127792358 1.2952717542648315 1.1172462701797485 1.0305839776992798 0.9083556532859802
58 4.108201026916504 3.084207773208618 3.8074123859405518 1.4447818994522095 1.9630117416381836 2.301365613937378 2.149991512298584 1.0699777603149414 1.6891807317733765 1.1313749551773071 1.0345202684402466
59 4.233623027801514 3.073655128479004 4.149599075317383 1.5520297288894653 2.0311226844787598 2.278144121170044 2.521684169769287 0.9299579858779907 1.2205456495285034 0.9985462427139282 1.0032469034194946
60 3.84086012840271 2.92612361907959 3.6425037384033203 1.4723573923110962 2.0735013484954834 2.231032133102417 2.479801893234253 0.8748148083686829 1.4985243082046509 0.9774306416511536 0.8067095875740051
61 3.9378721714019775 2.9837582111358643 3.7418923377990723 1.4609911441802979 1.9608010053634644 2.1287789344787598 2.580998659133911 1.5802139043807983 1.2910405397415161 0.996375560760498 0.9841035604476929
62 3.8821158409118652 2.8535263538360596 3.898042917251587 1.5067270994186401 2.084700584411621 2.205638885498047 2.5131595134735107 0.9536505341529846 1.5790501832962036 1.1124327182769775 0.9490229487419128
63 3.9016075134277344 2.79481840133667 3.710848093032837 1.3815034627914429 2.162008762359619 2.2558746337890625 2.747601270675659 0.6272200345993042 1.6868706941604614 1.186062216758728 0.9406574368476868
64 3.6157400608062744 2.743032693862915 3.452929973602295 1.357418417930603 2.1157143115997314 2.386662483215332 2.4143569469451904 0.6210678219795227 1.3735337257385254 1.0821563005447388 0.9953212738037109
65 4.1081013679504395 3.130890369415283 3.470606565475464 1.898996114730835 2.205597400665283 2.5288937091827393 2.3788633346557617 0.8201689124107361 1.3636233806610107 1.0721745491027832 0.8250972032546997
66 3.849189043045044 3.144568920135498 3.545755624771118 1.5740901231765747 2.163435697555542 2.49448823928833 2.4420197010040283 0.9887980222702026 1.0897467136383057 1.0594590902328491 1.0066723823547363
67 3.832512617111206 3.1745946407318115 3.4209442138671875 1.5416392087936401 2.0876541137695313 2.2127950191497803 1.742288589477539 1.6713416576385498 1.041558861732483 1.1254222393035889 0.814995288848877
68 4.002094268798828 2.917722702026367 3.7003984451293945 1.700305700302124 2.3818247318267822 2.1501846313476563 2.0608158111572266 0.7985097169876099 1.1113755702972412 1.1420282125473022 0.8731712102890015
69 4.204305171966553 3.1340067386627197 4.067923545837402 1.586690902709961 2.3287549018859863 1.9984040260314941 2.3816757202148438 1.1669296026229858 1.028210997581482 1.1042768955230713 0.9810088276863098
70 3.8111515045166016 3.094452142715454 3.4240922927856445 1.5454622507095337 1.7628358602523804 1.9729530811309814 2.2727601528167725 1.338499665260315 1.1258212327957153 1.0458087921142578 0.7846810817718506
71 4.080361366271973 3.347604990005493 3.607914447784424 1.5927449464797974 2.1033480167388916 2.279383420944214 2.2035462856292725 1.6210886240005493 1.031386137008667 1.0084787607192993 0.9448819756507874
72 3.7384090423583984 3.303077459335327 3.14878511428833 1.5071192979812622 2.182159662246704 2.0969595909118652 2.563861846923828 1.0111531019210815 1.3346837759017944 1.0650889873504639 0.9772037267684937
73 3.573704242706299 3.24043607711792 2.9664483070373535 1.5563300848007202 1.896182894706726 2.2247776985168457 1.88646399974823 1.0245779752731323 1.047953724861145 1.2007255554199219 0.8946102261543274
74 3.6132607460021973 3.4090139865875244 3.1433773040771484 1.8941569328308105 2.245661735534668 2.213992118835449 1.80447256565094 1.2976969480514526 1.0149482488632202 1.1215397119522095 0.8502533435821533
75 3.5522797107696533 3.373532772064209 2.9726061820983887 1.595077395439148 2.1097724437713623 2.0550503730773926 1.7658510208129883 1.3829100131988525 1.5982639789581299 0.9360588192939758 0.8182470798492432
76 3.4083878993988037 3.1860404014587402 3.1716043949127197 1.6825621128082275 2.0380053520202637 2.2368557453155518 1.8899489641189575 1.1187106370925903 0.9987953305244446 1.2748974561691284 1.037194848060608
77 3.828624725341797 3.108766794204712 3.262179136276245 1.6175745725631714 2.0355923175811768 2.287883996963501 2.4223721027374268 1.1476891040802002 1.0526119470596313 1.1990327835083008 0.9892094731330872
78 3.7381327152252197 3.3907485008239746 3.1115732192993164 1.5951355695724487 2.2041752338409424 2.291374683380127 2.2576370239257813 1.3553645610809326 1.2780359983444214 1.1435892581939697 1.0441919565200806
79 3.6082396507263184 3.3991634845733643 3.15374755859375 1.6981686353683472 2.1466569900512695 1.9387001991271973 1.6509487628936768 1.343303918838501 1.1460134983062744 1.1503851413726807 1.129098892211914
80 3.490860939025879 2.9978644847869873 3.211421251296997 1.7228186130523682 2.086707353591919 2.161830425262451 1.5487139225006104 1.1003825664520264 1.2736551761627197 1.180285930633545 0.8616398572921753
81 3.731055736541748 3.3663954734802246 3.2919504642486572 1.738377571105957 2.0294649600982666 2.1810271739959717 1.8564879894256592 1.6846504211425781 1.140318512916565 1.2297439575195313 0.9190237522125244
82 3.5644733905792236 3.0627520084381104 3.1039652824401855 1.7516998052597046 2.031149387359619 2.0784974098205566 1.968286395072937 1.1404489278793335 1.2505549192428589 1.125991702079773 0.9993778467178345
83 3.633068561553955 3.3268232345581055 3.013607978820801 1.638245701789856 2.0651142597198486 2.088008165359497 1.9063959121704102 1.343049168586731 0.8939767479896545 1.1069273948669434 0.8061443567276001
84 3.915520429611206 3.436220645904541 3.2089998722076416 1.5586055517196655 2.0999438762664795 2.4735093116760254 2.049893617630005 0.8194597363471985 0.9146615266799927 1.1315410137176514 0.9573315978050232
85 3.686779260635376 3.151730537414551 3.2239041328430176 1.5771195888519287 2.065864324569702 2.296788215637207 1.840643286705017 0.9742316007614136 1.079574465751648 1.2281304597854614 0.9397264719009399
86 3.850412607192993 3.098916530609131 3.414106845855713 1.7240989208221436 2.2074241638183594 2.251542568206787 2.117187261581421 0.943510890007019 1.1284432411193848 1.174145221710205 0.9361523985862732
87 3.7938780784606934 3.3221957683563232 3.5559451580047607 1.5388418436050415 2.3719260692596436 2.2305259704589844 2.078962564468384 0.9565418362617493 0.9213323593139648 1.0028201341629028 1.0058499574661255
88 4.0887861251831055 3.4994056224823 3.659438371658325 1.9241923093795776 2.346256732940674 2.382582902908325 1.7245423793792725 1.3628145456314087 0.9256376028060913 1.0046263933181763 0.9440167546272278
89 4.3771796226501465 3.406480073928833 4.031219959259033 1.579542636871338 2.5256612300872803 2.312173843383789 1.899915337562561 1.3695003986358643 0.8150453567504883 1.0153381824493408 1.0005007982254028
90 4.229427337646484 3.3972456455230713 3.9661030769348145 1.560508131980896 2.411304473876953 2.225708246231079 1.5015711784362793 1.7138793468475342 0.9685407280921936 1.1617941856384277 1.0721218585968018
91 4.151071548461914 3.333195924758911 4.021862983703613 1.6187703609466553 2.3791680335998535 2.390515089035034 1.6917924880981445 1.1830183267593384 0.8781074285507202 1.1312960386276245 1.0888954401016235
92 4.551187038421631 3.880824089050293 4.128366947174072 1.7452322244644165 2.438356637954712 2.338510751724243 1.959174394607544 1.3934460878372192 0.9878427982330322 1.1052849292755127 0.9329162836074829
93 4.462976455688477 3.448242664337158 4.124538421630859 1.543346881866455 2.3290703296661377 2.5861403942108154 1.9093387126922607 1.443929672241211 1.2407174110412598 1.1939409971237183 0.9428644180297852
94 4.320246696472168 3.2976441383361816 4.083430767059326 1.5895973443984985 2.38369083404541 2.3913803100585938 1.782589077949524 1.5253723859786987 1.354488730430603 1.083893060684204 1.0405678749084473
95 4.5804290771484375 3.633833646774292 3.8598358631134033 1.7678202390670776 2.3791136741638184 2.6108734607696533 1.896395206451416 1.045624852180481 0.9818184971809387 1.362123727798462 0.9410660266876221
96 4.453716278076172 3.762944459915161 4.0200676918029785 1.8254859447479248 2.4772932529449463 2.6878981590270996 1.9399200677871704 1.4043989181518555 1.490397334098816 1.171362280845642 1.0148921012878418
97 4.254932403564453 3.4443278312683105 3.7599854469299316 1.9311729669570923 2.3581995964050293 2.2862462997436523 1.7147296667099 1.3093687295913696 1.0501986742019653 1.415581464767456 1.0928469896316528
98 4.039947032928467 3.329538583755493 3.695329189300537 1.898073434829712 2.143810749053955 2.1137306690216064 1.61058509349823 1.1139341592788696 1.3218272924423218 1.2252987623214722 0.9677452445030212
99 4.0834527015686035 3.3020987510681152 3.87772798538208 1.861165165901184 2.395900011062622 2.241889715194702 1.5936555862426758 1.5328292846679688 1.1976209878921509 1.2411524057388306 0.9424571990966797
100 4.020164489746094 3.130798816680908 3.780529260635376 1.8925144672393799 2.3337514400482178 2.3365955352783203 1.5664558410644531 1.016300082206726 1.274248480796814 1.1388108730316162 0.942605197429657
101 4.097316265106201 3.126903533935547 4.088533401489258 1.7778773307800293 2.3360564708709717 2.254955768585205 1.7426918745040894 1.1111105680465698 1.44114351272583 1.1413350105285645 0.9066681861877441
102 3.9536283016204834 3.060723304748535 3.7231318950653076 1.6353092193603516 2.1423184871673584 2.32593035697937 1.547016978263855 1.4691959619522095 1.4680507183074951 1.0474909543991089 1.1391301155090332
103 3.8656487464904785 2.7160770893096924 3.777348041534424 1.5610473155975342 2.1500542163848877 2.1160757541656494 1.9045659303665161 1.1779814958572388 1.140558123588562 1.0816456079483032 1.015750527381897
104 4.112697124481201 3.1057071685791016 4.263103485107422 1.7118171453475952 2.254626989364624 2.1768693923950195 1.7307273149490356 1.5176100730895996 1.4152560234069824 1.2627760171890259 1.163426160812378
105 3.9367196559906006 3.0953142642974854 4.026130199432373 1.5583637952804565 2.3475968837738037 2.3151028156280518 1.7891587018966675 1.1802899837493896 1.528817892074585 1.0936253070831299 0.9758047461509705
106 4.36492919921875 3.579035758972168 4.067926406860352 1.4671227931976318 2.358314275741577 2.4868345260620117 1.676649570465088 1.1982357501983643 1.1865226030349731 1.20807945728302 0.9711052775382996
107 4.128066539764404 3.257798433303833 3.960043430328369 1.5132472515106201 2.2485270500183105 2.443753480911255 2.10485577583313 1.6883409023284912 1.2316060066223145 1.1296193599700928 0.9556168913841248
108 4.188547611236572 3.4047489166259766 3.8368613719940186 1.488863229751587 2.3998730182647705 2.5551116466522217 1.92336905002594 1.4053932428359985 1.0053778886795044 1.1344558000564575 1.048935890197754
109 4.059685230255127 3.428210496902466 3.7037196159362793 1.765910267829895 2.0654852390289307 2.5338950157165527 1.8543460369110107 1.3347909450531006 1.266550898551941 1.2133313417434692 0.994245707988739
110 4.318087577819824 3.5339443683624268 3.5459091663360596 2.0038394927978516 2.104962110519409 2.244633913040161 1.940544843673706 0.9877598285675049 1.0514554977416992 1.1358641386032104 1.030733585357666
111 4.379541397094727 3.629516839981079 3.7415990829467773 1.773586392402649 1.940327525138855 2.6338605880737305 1.8694994449615479 1.0837172269821167 1.1172969341278076 1.1830419301986694 1.0483534336090088
112 4.725222587585449 3.4270334243774414 3.9628279209136963 1.7089407444000244 2.2626214027404785 2.636190891265869 2.3002161979675293 1.1394267082214355 1.0452041625976563 1.1390650272369385 1.2139599323272705
113 4.536333084106445 3.8076462745666504 3.5939557552337646 1.6669282913208008 2.15653920173645 2.6897881031036377 2.7348337173461914 1.2416566610336304 1.0110245943069458 1.198766827583313 1.1850684881210327
114 4.566298484802246 3.84287166595459 3.492882490158081 1.9400827884674072 2.2820050716400146 2.4195241928100586 2.2663395404815674 1.6667544841766357 0.9062085747718811 1.1127537488937378 1.1100727319717407
115 4.188831806182861 3.784308910369873 3.1091532707214355 1.69065260887146 2.175997495651245 2.0831387042999268 2.2967467308044434 1.8952704668045044 0.7381332516670227 1.1124502420425415 1.145016074180603
116 3.987910509109497 3.631739377975464 3.243008852005005 1.6769986152648926 2.1620051860809326 2.4113235473632813 2.121476173400879 1.7310385704040527 1.0121127367019653 0.9674524664878845 0.9399614930152893
117 4.145611763000488 3.768359422683716 3.0913174152374268 1.811033844947815 2.279024839401245 2.771599769592285 2.309218168258667 1.6474956274032593 0.7981742024421692 1.043938398361206 0.9504030346870422
118 4.409850120544434 4.173150539398193 3.2153875827789307 1.6435538530349731 2.2677485942840576 2.4845612049102783 2.1771397590637207 2.4456679821014404 0.781769335269928 1.0442419052124023 0.9687409400939941
119 4.426331996917725 3.8337011337280273 3.1199216842651367 1.6339917182922363 2.362426519393921 2.5917797088623047 1.783608317375183 1.8707201480865479 0.8091172575950623 1.0573073625564575 0.997420608997345
120 4.287375450134277 3.7156500816345215 3.3298351764678955 1.7532755136489868 2.4386708736419678 2.545581340789795 2.1081645488739014 1.2866790294647217 1.2047293186187744 1.1062356233596802 1.0443893671035767
121 4.1471734046936035 3.5790622234344482 3.2386279106140137 1.6751554012298584 2.34248685836792 2.7349965572357178 1.8932268619537354 1.3112081289291382 0.8401195406913757 1.032171607017517 0.9804573655128479
122 3.7280566692352295 3.400326728820801 3.1885478496551514 1.7481015920639038 2.283567428588867 2.4696266651153564 2.1554715633392334 1.2248525619506836 0.893215000629425 1.0824072360992432 1.046612024307251
123 3.9691085815429688 3.8348443508148193 3.2277731895446777 1.8845548629760742 2.2775490283966064 2.680974006652832 2.226839542388916 1.5952800512313843 0.9640065431594849 1.0505263805389404 0.9628567695617676
124 4.068120956420898 3.8617403507232666 3.2265782356262207 1.7050104141235352 2.142911911010742 2.5603296756744385 1.9738669395446777 1.5907313823699951 1.176952600479126 1.0802327394485474 0.9712826609611511
125 4.019705295562744 3.5291988849639893 3.2450814247131348 1.7123662233352661 2.2799413204193115 2.5924174785614014 2.033721446990967 1.1105422973632813 0.7340556383132935 1.1120591163635254 0.9309130311012268
126 4.026329040527344 3.641993284225464 3.417766571044922 1.7575123310089111 2.1493592262268066 2.582691192626953 1.9262645244598389 1.551925539970398 0.9106764197349548 0.9659966230392456 0.9018482565879822
127 4.100400447845459 3.6607985496520996 3.286006450653076 1.8750674724578857 2.0966291427612305 2.7336652278900146 2.073044776916504 1.481854796409607 1.3068370819091797 1.074540138244629 1.0410562753677368
128 4.063872814178467 3.555504322052002 3.43904709815979 1.865584373474121 2.1020796298980713 2.5514297485351563 1.9144482612609863 1.2610890865325928 1.1014304161071777 1.1473169326782227 1.0472735166549683
129 3.981072425842285 3.6378355026245117 2.9523794651031494 1.8096808195114136 1.8337976932525635 2.491070032119751 2.187152862548828 1.339460849761963 0.8252219557762146 1.0875078439712524 0.9231041669845581
130 3.874951124191284 3.350148916244507 3.2083020210266113 1.7176600694656372 2.016662359237671 2.4001760482788086 2.159914493560791 1.741302251815796 1.069974660873413 0.9787141680717468 0.7974907755851746
131 3.9532783031463623 3.6115076541900635 3.0299551486968994 2.0533030033111572 1.8961797952651978 2.475335121154785 2.190913677215576 1.3363620042800903 0.7121384739875793 1.028507113456726 0.8904411792755127
132 3.936105728149414 3.9471471309661865 3.129042625427246 1.8834770917892456 2.003953456878662 2.3823752403259277 2.104356288909912 1.2034138441085815 1.0078973770141602 1.030802607536316 0.9685574173927307
133 3.922652244567871 4.085223197937012 2.860401153564453 1.7349377870559692 1.963090181350708 2.6610379219055176 2.034975528717041 1.4267927408218384 0.983252763748169 1.0314266681671143 0.9232648611068726
134 3.893366575241089 4.203022003173828 2.874202013015747 1.7120811939239502 2.049696922302246 2.5709266662597656 2.0478053092956543 1.5012609958648682 0.6692408323287964 1.0259348154067993 0.7948132753372192
135 3.630971670150757 3.5771114826202393 2.9576659202575684 1.7344964742660522 2.037039041519165 2.421325445175171 2.059558868408203 1.4303749799728394 0.9632368087768555 1.0958232879638672 0.9545224905014038
136 3.4978060722351074 3.3485443592071533 2.6850156784057617 1.7497024536132813 1.9640103578567505 2.46893048286438 1.8687689304351807 0.9229724407196045 0.7260511517524719 0.9532304406166077 0.9244142174720764
137 3.4574904441833496 3.2610883712768555 2.807591199874878 1.8013197183609009 1.8707695007324219 2.46687388420105 2.0054943561553955 1.1235384941101074 0.8558061122894287 1.1225334405899048 1.0431952476501465
138 3.627554178237915 3.5039944648742676 3.0170223712921143 1.7980178594589233 1.8314135074615479 2.1926584243774414 1.9314806461334229 1.2511355876922607 0.7124190330505371 1.0525270700454712 1.137009859085083
139 3.5955653190612793 3.4422035217285156 3.0980615615844727 1.8555313348770142 1.9035491943359375 2.350159168243408 2.2747535705566406 1.0426108837127686 1.2117170095443726 1.1513786315917969 0.952080488204956
140 3.563410520553589 3.3001580238342285 2.9660027027130127 1.7616068124771118 1.8783334493637085 2.484131336212158 1.9248147010803223 1.1426479816436768 0.9922456741333008 1.0945237874984741 1.0368530750274658
141 3.7057766914367676 3.4454617500305176 3.143528699874878 1.8109076023101807 2.04860258102417 2.3774707317352295 2.081563949584961 0.9505208134651184 1.083343505859375 1.041707158088684 1.184664249420166
142 3.822502374649048 3.520155429840088 3.3008933067321777 1.7934627532958984 1.9258582592010498 2.453239679336548 2.390603542327881 1.2329062223434448 1.4331040382385254 1.101155400276184 1.0862746238708496
143 3.542727470397949 3.3120415210723877 3.0351498126983643 1.8385710716247559 2.1135871410369873 2.5354323387145996 1.8415337800979614 1.135184645652771 0.9512537717819214 1.0314751863479614 1.0018500089645386
144 3.5011632442474365 3.297837734222412 2.9930062294006348 1.865007996559143 2.035987377166748 2.3462271690368652 2.079371929168701 1.1349254846572876 0.8415579199790955 1.0018882751464844 1.0347079038619995
145 4.020317077636719 3.588592052459717 3.505963087081909 1.8873240947723389 2.0201690196990967 2.5653235912323 2.0305371284484863 1.060621738433838 0.7674527168273926 1.0721244812011719 1.1318132877349854
146 4.112766742706299 3.9289369583129883 3.446176052093506 1.8384180068969727 2.0281600952148438 2.492002010345459 1.9110275506973267 1.0632675886154175 1.2641136646270752 1.253162145614624 1.0719636678695679
147 4.1940178871154785 3.759539842605591 3.889530897140503 1.7449737787246704 1.9171366691589355 2.393735885620117 2.1263160705566406 1.22209632396698 1.3726897239685059 1.1227130889892578 1.0725010633468628
148 3.8307206630706787 3.477426052093506 3.551393747329712 1.733588695526123 1.9237045049667358 2.2034876346588135 1.9509496688842773 1.0252355337142944 1.3828928470611572 1.050852656364441 1.145323634147644
149 3.8693995475769043 3.5784964561462402 3.408750295639038 1.745955228805542 1.887789011001587 2.0742902755737305 2.201530933380127 1.3260471820831299 1.2549241781234741 1.07155442237854 1.0821198225021362
150 4.198062419891357 3.7338907718658447 3.617574691772461 1.4746687412261963 2.0426082611083984 2.1864800453186035 2.0672435760498047 1.5095024108886719 1.4891862869262695 1.1943961381912231 1.2042200565338135
151 4.022470951080322 3.694617986679077 3.4163551330566406 1.8639945983886719 2.0173025131225586 2.3013908863067627 2.057504415512085 1.5065624713897705 1.5623810291290283 1.0905979871749878 1.066767692565918
152 4.017723560333252 3.5034708976745605 3.601396322250366 1.736617088317871 2.079204559326172 2.19010853767395 2.0792930126190186 1.3116544485092163 1.5652034282684326 1.0953478813171387 1.1360501050949097
153 4.0286545753479 3.230525016784668 3.838015079498291 1.7340338230133057 2.113358497619629 1.9427425861358643 1.9785492420196533 0.8761774897575378 1.5700615644454956 1.0540688037872314 1.187616229057312
154 3.9919278621673584 3.5171027183532715 3.721547842025757 1.6132018566131592 2.0952398777008057 2.1904780864715576 2.17484974861145 1.1420743465423584 1.8841575384140015 1.0001909732818604 1.0061458349227905
155 3.7669947147369385 3.3058571815490723 3.2963016033172607 1.7749748229980469 2.141042947769165 2.039226531982422 2.004702091217041 1.1077520847320557 1.3092132806777954 1.0044931173324585 1.0716694593429565
156 3.842014789581299 3.3361313343048096 3.4066359996795654 1.645379900932312 2.262582302093506 2.4414494037628174 1.9188342094421387 1.1012319326400757 1.3419157266616821 1.1640632152557373 1.0607746839523315
157 3.6605894565582275 2.815260648727417 3.563258409500122 1.5516222715377808 1.9642256498336792 2.223849058151245 2.1297495365142822 0.8935613036155701 1.228034496307373 1.0769659280776978 1.1336578130722046
158 3.9583189487457275 3.5213193893432617 3.5681545734405518 1.9037915468215942 2.0277302265167236 2.2562143802642822 2.012699842453003 1.052729845046997 1.3226144313812256 1.063978672027588 1.0473222732543945
159 3.9023425579071045 3.5379207134246826 3.315094470977783 1.9004493951797485 1.9437904357910156 2.3814210891723633 2.155926465988159 1.1009107828140259 1.5937273502349854 1.17793607711792 1.0684819221496582
160 3.7836132049560547 3.4853668212890625 3.108926773071289 1.7670621871948242 1.9968891143798828 2.069153070449829 2.3074350357055664 1.2035871744155884 1.179009199142456 1.0584880113601685 0.9417555928230286
161 3.869304656982422 3.8053529262542725 3.3892037868499756 1.955270528793335 2.005610466003418 2.250089645385742 2.1044812202453613 1.2182139158248901 1.49630868434906 1.1294113397598267 1.0767794847488403
162 3.7801342010498047 3.539273262023926 3.23447847366333 1.9544758796691895 1.9614167213439941 2.203303337097168 1.9940185546875 1.4682402610778809 1.5872422456741333 1.1421653032302856 0.9225789308547974
163 3.878308057785034 3.41213321685791 3.269930362701416 1.7599773406982422 2.0095698833465576 2.4166061878204346 2.103116989135742 1.1585572957992554 1.2426615953445435 1.0121121406555176 1.0484230518341064
164 3.7469277381896973 3.170644521713257 3.3061141967773438 2.096799373626709 1.9847064018249512 2.1659975051879883 2.0171828269958496 1.2636349201202393 1.2117432355880737 1.0460087060928345 0.9999593496322632
165 3.7927823066711426 3.2067434787750244 3.351346731185913 1.9597351551055908 1.8960500955581665 2.0973713397979736 2.3841187953948975 1.1609692573547363 1.465087652206421 1.112096905708313 1.1138728857040405
166 3.8407509326934814 3.3232972621917725 3.3886878490448 1.8847606182098389 2.0802645683288574 2.2518346309661865 1.6927355527877808 1.3988174200057983 1.6158679723739624 1.0736104249954224 1.100495457649231
167 3.717599868774414 3.2236568927764893 3.3782572746276855 1.973702311515808 1.9020802974700928 2.2306530475616455 1.7806658744812012 1.1592272520065308 1.2749847173690796 1.0334264039993286 1.002097249031067
168 3.8255953788757324 3.424814224243164 3.358759641647339 2.1564159393310547 1.9529515504837036 2.0097146034240723 2.0870959758758545 1.366714596748352 1.1034971475601196 1.0745439529418945 1.0700596570968628
169 3.7381699085235596 3.3734049797058105 3.444378137588501 1.8763108253479004 2.159888505935669 1.998868703842163 1.8813002109527588 0.9981746077537537 1.4172148704528809 1.0301254987716675 0.994968593120575
170 3.7102785110473633 3.3366787433624268 3.633470058441162 1.8167375326156616 1.810732364654541 1.754219651222229 1.8526965379714966 0.9684001803398132 1.5856961011886597 1.033666729927063 0.9875372648239136
171 3.8600234985351563 3.115745782852173 3.840708017349243 1.815470814704895 1.9594178199768066 2.057971954345703 2.0199837684631348 0.9120087623596191 1.6536486148834229 0.9961848855018616 1.1183984279632568
172 3.782015085220337 3.2414517402648926 3.5667238235473633 1.734613299369812 1.9560078382492065 2.02119779586792 2.0999767780303955 0.907319188117981 1.2325788736343384 1.0229604244232178 1.4681999683380127
173 4.169179439544678 3.4489221572875977 3.891432046890259 1.9810453653335571 1.998009443283081 2.20157527923584 2.30245304107666 0.9718949794769287 1.0621469020843506 0.9369872212409973 1.0994970798492432
174 3.9226818084716797 3.1682443618774414 3.772219657897949 2.118457078933716 1.9062262773513794 2.1244235038757324 2.146160840988159 1.011188268661499 1.6784085035324097 1.0308502912521362 1.0861239433288574
175 3.828120708465576 3.4569332599639893 3.645720958709717 2.0562095642089844 2.007593870162964 2.160665512084961 1.8250271081924438 1.2663894891738892 1.3679063320159912 1.0255961418151855 1.0006837844848633
176 3.881875991821289 3.0917153358459473 3.8152925968170166 1.902222990989685 2.0542638301849365 2.0964560508728027 2.000333547592163 0.9879469871520996 1.3183809518814087 1.0554192066192627 0.9087780117988586
177 3.7810161113739014 3.3887476921081543 3.451890707015991 2.083983898162842 1.9836333990097046 2.165175676345825 1.9121743440628052 0.9075270891189575 1.3216452598571777 1.020581603050232 0.9086882472038269
178 3.858581781387329 3.193563938140869 3.6525790691375732 2.128753662109375 2.0440704822540283 2.086744546890259 1.7984018325805664 0.9874081611633301 1.5181939601898193 1.1220457553863525 1.023715615272522
179 3.9078595638275146 3.4660327434539795 3.6362040042877197 2.071197986602783 1.774187445640564 2.0979373455047607 1.3597831726074219 1.0797009468078613 1.9470754861831665 1.180277705192566 1.0838370323181152
180 4.038107872009277 3.465393304824829 3.9111530780792236 2.016594171524048 2.025320291519165 2.140089511871338 1.8687275648117065 0.9127864837646484 1.8114328384399414 1.0880773067474365 0.9281910061836243
181 4.019670486450195 3.7582974433898926 3.9174039363861084 1.9042185544967651 2.1194186210632324 1.701870083808899 1.4394497871398926 1.2367197275161743 1.519250512123108 1.0946227312088013 1.0041519403457642
182 4.020336151123047 3.6909995079040527 3.6661386489868164 1.9139235019683838 2.0823397636413574 2.0463008880615234 1.7390689849853516 1.5166090726852417 1.250184178352356 1.0359718799591064 1.007490873336792
183 4.227691650390625 3.7622764110565186 3.803406238555908 1.8521307706832886 2.1751115322113037 2.322815418243408 1.8042685985565186 1.0929664373397827 1.7912205457687378 1.1600624322891235 0.9424645304679871
184 3.9359729290008545 3.4857232570648193 3.791358709335327 1.7519177198410034 2.0515496730804443 2.0867767333984375 1.5230046510696411 1.0292763710021973 1.5086361169815063 1.0033173561096191 1.120963215827942
185 3.8180196285247803 3.3398916721343994 3.9868290424346924 1.8623719215393066 2.1719791889190674 1.9925116300582886 1.3950932025909424 1.0920966863632202 1.4872111082077026 1.1206425428390503 0.9378730058670044
186 3.9344263076782227 3.5049633979797363 3.9736721515655518 1.9039698839187622 2.0781126022338867 2.1748995780944824 1.317310094833374 0.96293705701828 1.3832306861877441 1.1031148433685303 0.9087820649147034
187 4.061988830566406 3.335545539855957 4.236077785491943 1.8258494138717651 2.071622133255005 1.8820865154266357 1.7202019691467285 1.1981525421142578 1.5325217247009277 1.2191193103790283 0.9576577544212341
188 4.067413330078125 3.615867853164673 3.926868438720703 1.9376654624938965 1.9962432384490967 1.999447226524353 1.5551233291625977 1.572670817375183 1.459699273109436 1.0878136157989502 0.9628845453262329
189 4.13011360168457 3.517075300216675 3.9004528522491455 1.8775542974472046 2.0248847007751465 2.114649772644043 1.5626300573349 1.145461916923523 1.6782647371292114 1.0841090679168701 1.1075795888900757
190 4.102486610412598 3.4819767475128174 3.8808798789978027 1.9237467050552368 2.135057210922241 2.2047810554504395 1.8485486507415771 1.078905463218689 1.5047862529754639 0.971590518951416 1.0254982709884644
191 4.2436113357543945 3.9107937812805176 3.8155229091644287 1.841210126876831 2.0179059505462646 2.1136693954467773 1.6776255369186401 1.1132739782333374 1.2469042539596558 1.1612844467163086 0.9236315488815308
192 3.997697353363037 3.562199831008911 3.700162649154663 1.8066771030426025 2.111292600631714 1.83493971824646 1.848270058631897 1.1817501783370972 1.614308476448059 1.1051346063613892 0.9592319130897522
193 4.047845840454102 3.669590473175049 3.4894955158233643 1.7400482892990112 2.034882068634033 1.9858341217041016 2.0316715240478516 1.1185578107833862 1.9827594757080078 1.1148505210876465 0.9411113262176514
194 3.9338021278381348 3.4848666191101074 3.4865198135375977 1.770237684249878 2.1452667713165283 1.8119778633117676 1.8676351308822632 0.7674530148506165 1.3254276514053345 1.0725992918014526 1.0009397268295288
195 3.6451754570007324 3.2917606830596924 3.2571940422058105 1.742519736289978 2.13018536567688 1.933219075202942 1.6272510290145874 1.0689634084701538 1.3191334009170532 1.1729875802993774 1.1103836297988892
196 3.765824556350708 3.4282002449035645 3.362334728240967 1.9503334760665894 1.9374791383743286 2.025797128677368 1.8089097738265991 0.9245508909225464 1.2223870754241943 1.0932015180587769 0.8169810771942139
197 4.0027756690979 3.469785213470459 3.7499117851257324 1.9344326257705688 1.9971073865890503 2.219938039779663 1.938119888305664 0.8215211033821106 1.5023235082626343 1.0409114360809326 1.0990899801254272
198 3.970672607421875 3.4020495414733887 3.6957054138183594 1.9270094633102417 2.2174930572509766 2.0631933212280273 1.7953922748565674 1.2942928075790405 1.0578042268753052 1.036673903465271 1.0101284980773926
199 4.049491882324219 3.4646430015563965 3.754284620285034 2.006237268447876 2.0343899726867676 1.9933757781982422 1.9519292116165161 1.372459053993225 1.1335664987564087 1.0374795198440552 0.9097604751586914
200 4.139047622680664 3.7858664989471436 3.850451707839966 2.15628981590271 2.1816704273223877 1.809674620628357 1.7028454542160034 1.5883820056915283 1.121228814125061 1.1143276691436768 0.920762300491333
201 4.23438835144043 4.115538597106934 3.8286609649658203 1.9399491548538208 2.0562024116516113 1.6473584175109863 1.4982837438583374 1.9677366018295288 1.0600793361663818 1.0722712278366089 0.8906651735305786
202 4.15747594833374 3.831217050552368 3.828322649002075 2.0427677631378174 2.2350664138793945 1.8584158420562744 1.544135570526123 1.5735743045806885 1.2745054960250854 1.1026262044906616 1.0283095836639404
203 4.05815315246582 3.7416932582855225 3.824631690979004 1.8949036598205566 2.166059732437134 1.5320848226547241 1.89260995388031 1.5493379831314087 0.9035747647285461 1.0375616550445557 0.8946419954299927
204 3.9081521034240723 3.378697633743286 3.6910159587860107 1.684783697128296 2.327702522277832 1.4627779722213745 1.6406952142715454 1.6289407014846802 1.2667590379714966 0.9893105626106262 0.8980113863945007
205 4.049955368041992 3.4922327995300293 4.036481857299805 1.7768915891647339 2.458181142807007 1.4287859201431274 1.577718734741211 1.9234904050827026 0.8732202053070068 0.9654475450515747 0.924686074256897
206 4.130529880523682 3.492246389389038 4.207383632659912 1.8702625036239624 2.4098269939422607 1.4539963006973267 1.2505682706832886 1.4581416845321655 1.2019412517547607 1.20626962184906 0.8033918142318726
207 4.217069625854492 3.6465306282043457 4.228157997131348 1.8669319152832031 2.09844970703125 1.4796936511993408 1.506942868232727 2.0207507610321045 1.058658242225647 1.0655157566070557 0.9548155069351196
208 4.280155181884766 3.557182550430298 4.024196147918701 1.8043105602264404 2.1982421875 1.668679118156433 1.582424521446228 1.6837184429168701 0.9926319718360901 1.209273338317871 0.8986164927482605
209 4.0190277099609375 3.7771859169006348 3.6214520931243896 1.761200189590454 2.0478808879852295 1.8060860633850098 1.4349851608276367 1.9469600915908813 0.951724648475647 1.1555759906768799 0.9721750617027283
210 4.012802600860596 3.6096880435943604 3.7209465503692627 1.8586194515228271 2.297147750854492 1.6359121799468994 1.5389864444732666 1.1707912683486938 1.5868715047836304 0.9622085094451904 1.0027204751968384
211 4.086581230163574 3.553548574447632 3.6452109813690186 1.882372498512268 2.1303181648254395 1.8249688148498535 1.5096664428710938 1.2577545642852783 1.4876811504364014 1.0492991209030151 0.9964909553527832
212 4.28529691696167 3.5427045822143555 3.992661714553833 1.933095932006836 2.002769708633423 2.0933287143707275 1.607398271560669 1.2870248556137085 1.923990249633789 0.9680395126342773 1.0037025213241577
213 3.739301919937134 3.29608154296875 3.359470844268799 1.7532604932785034 1.8906009197235107 1.9044885635375977 1.4766762256622314 1.4465680122375488 1.5322662591934204 1.1491013765335083 0.9224533438682556
214 3.957098960876465 2.945936441421509 3.838949203491211 1.8920190334320068 2.0071322917938232 2.097669839859009 1.5121773481369019 1.6666841506958008 1.2844830751419067 0.9091243147850037 0.9102163910865784
215 3.996022939682007 3.4829492568969727 3.6400978565216064 1.987033486366272 1.9694961309432983 1.6971311569213867 1.6038907766342163 1.6834406852722168 1.1968377828598022 1.0742534399032593 0.9488562941551208
216 4.209951400756836 3.6782147884368896 3.7428455352783203 1.7972067594528198 1.8462194204330444 1.5275774002075195 1.8512765169143677 2.0098602771759033 1.0714226961135864 0.8188520073890686 0.9806948304176331
217 4.12357234954834 3.5565192699432373 3.922402858734131 1.7392178773880005 1.8700350522994995 1.4995423555374146 1.9174879789352417 2.0113322734832764 1.7973026037216187 0.915987491607666 0.8579209446907043
218 4.272136688232422 3.3588345050811768 4.184839725494385 2.003100633621216 2.0209603309631348 1.5051608085632324 1.6612704992294312 1.6412278413772583 1.8992468118667603 1.0414700508117676 0.8958321213722229
219 4.1202311515808105 3.508999824523926 4.1767425537109375 1.7234894037246704 2.1079587936401367 1.5421271324157715 1.5101107358932495 1.680938720703125 1.83889639377594 1.0242986679077148 0.8623244166374207
220 3.920804023742676 3.1522040367126465 3.911740303039551 1.8216792345046997 2.1268513202667236 1.5840117931365967 1.6399792432785034 0.9702314138412476 1.909738302230835 0.8555145263671875 0.8929790258407593
221 3.97826886177063 3.1047184467315674 3.9180760383605957 1.8079856634140015 2.0739707946777344 1.6747093200683594 1.616918683052063 1.0382639169692993 1.7949973344802856 1.0749636888504028 0.9076365232467651
222 4.037343502044678 3.1500113010406494 3.955613613128662 1.75438392162323 2.176957130432129 1.6211743354797363 1.7214059829711914 1.1815005540847778 1.5404987335205078 1.1285241842269897 0.91141277551651
223 4.046899318695068 3.329716205596924 3.675084352493286 1.7389256954193115 2.1735281944274902 1.6168633699417114 1.7723323106765747 1.4399765729904175 1.178085446357727 0.925157904624939 1.0013872385025024
224 4.037290573120117 3.279819965362549 3.8394148349761963 1.6011399030685425 2.3134841918945313 1.7907534837722778 1.8675496578216553 1.3757169246673584 1.384787917137146 1.0623201131820679 0.9637389183044434
225 4.010384559631348 3.391667127609253 3.8239808082580566 1.7024641036987305 2.2075366973876953 1.3685381412506104 1.8781013488769531 1.2615834474563599 1.2673728466033936 1.1194723844528198 1.0754427909851074
226 4.201999664306641 3.419506311416626 4.169111728668213 1.7283438444137573 2.194880962371826 1.5650849342346191 1.6464184522628784 1.4201180934906006 1.5432288646697998 1.1352111101150513 0.8867117166519165
227 3.966750144958496 3.5953893661499023 3.9607977867126465 1.9772884845733643 1.97788667678833 1.3319202661514282 1.5192253589630127 1.492811679840088 1.2092221975326538 0.9571374654769897 0.9844536185264587
228 4.120532989501953 3.3976898193359375 3.9703521728515625 1.7489174604415894 2.1925058364868164 1.358368992805481 1.6468957662582397 1.386886715888977 1.0449453592300415 1.0497134923934937 0.9476857781410217
229 4.388436794281006 3.6508114337921143 4.214080333709717 2.1229913234710693 2.1862857341766357 1.4807322025299072 1.4945262670516968 1.7903647422790527 0.916463315486908 1.035426139831543 0.9664040207862854
230 4.213371753692627 3.338083028793335 4.126054286956787 1.7296696901321411 2.0613088607788086 1.5654685497283936 1.8505582809448242 1.3116413354873657 1.1999120712280273 1.0941306352615356 1.0185381174087524
231 4.294379711151123 3.4936912059783936 4.18071985244751 1.9212969541549683 2.1436519622802734 1.8531094789505005 1.680342197418213 1.3760045766830444 1.1270252466201782 1.1382262706756592 0.9090681672096252
232 4.493374824523926 3.3819286823272705 4.482558727264404 1.752081274986267 2.2077393531799316 1.5754717588424683 1.8372989892959595 1.6230976581573486 1.3803075551986694 1.1249213218688965 0.9427252411842346
233 4.611949920654297 3.425567626953125 4.449657440185547 1.8911107778549194 2.653613567352295 1.3747502565383911 2.167055368423462 1.4744646549224854 1.5824224948883057 1.1359715461730957 0.8948248624801636
234 4.54080057144165 3.362355947494507 4.3654704093933105 1.7690609693527222 2.509342908859253 1.451863169670105 1.9519442319869995 1.3478991985321045 1.325703501701355 1.039884328842163 0.8491780757904053
235 4.513990879058838 3.151468515396118 4.562962055206299 1.7573444843292236 2.737423896789551 1.6454977989196777 1.7120213508605957 1.0806853771209717 1.1525242328643799 1.047965168952942 0.9178585410118103
236 4.412661552429199 2.9602880477905273 4.563377857208252 1.9963985681533813 2.6660289764404297 1.865092158317566 1.8228812217712402 1.2373532056808472 1.2319629192352295 1.057982087135315 0.9066693186759949
237 4.52662467956543 3.2266807556152344 4.411038398742676 2.132772922515869 2.636944532394409 1.5685503482818604 2.1242003440856934 1.4754549264907837 0.9585794806480408 1.1560862064361572 0.9040954113006592
238 4.743966102600098 3.2147696018218994 5.002465724945068 2.114595890045166 2.874671459197998 1.6244916915893555 2.059002637863159 1.4622588157653809 1.5547237396240234 1.175228476524353 0.9720522165298462
239 4.588513374328613 2.9547626972198486 4.7204132080078125 1.9702813625335693 2.68119740486145 1.8533934354782104 2.249967575073242 1.413242220878601 1.2318755388259888 1.0763581991195679 0.9429347515106201
240 4.398085117340088 3.1020002365112305 4.534200668334961 1.8300211429595947 2.426438808441162 1.7278246879577637 1.7492320537567139 1.358193278312683 0.9786171913146973 1.1549433469772339 0.8763822317123413
241 4.441165447235107 2.909062147140503 4.630007743835449 1.8609123229980469 2.3722946643829346 1.8677524328231812 1.6839675903320313 1.02362859249115 1.3266289234161377 1.0980632305145264 0.95896977186203
242 4.565714359283447 3.395521640777588 4.70753288269043 2.023770570755005 2.364166736602783 1.7911200523376465 1.731938362121582 1.122808814048767 1.5032752752304077 1.011474370956421 0.9057266116142273
243 4.462498664855957 3.5080924034118652 4.600914001464844 2.008157968521118 2.4497573375701904 1.9446264505386353 1.9204258918762207 1.0144184827804565 1.26401948928833 1.0443698167800903 0.9537890553474426
244 4.392861843109131 3.7185497283935547 4.506300449371338 2.160997152328491 2.335176944732666 1.7516475915908813 1.429381012916565 1.7800160646438599 1.2966125011444092 1.1277893781661987 1.1166738271713257
245 4.358789920806885 3.324357271194458 4.616010665893555 1.9725277423858643 2.456773281097412 1.7217527627944946 1.4978493452072144 1.299904465675354 2.037402391433716 1.018348217010498 1.083709955215454
246 4.532707214355469 3.389857769012451 4.789341926574707 2.141895294189453 2.46000337600708 1.9905784130096436 1.7211939096450806 1.3169620037078857 1.6778849363327026 1.1158982515335083 1.0570167303085327
247 4.532052040100098 3.407860517501831 4.603044509887695 2.030611991882324 2.38131046295166 1.925475001335144 1.3101402521133423 1.1886403560638428 1.4347342252731323 1.2155324220657349 1.0931814908981323
248 4.602867603302002 3.428511142730713 4.809162139892578 2.157339334487915 2.6882517337799072 1.8956950902938843 1.3241462707519531 1.2512538433074951 1.4055393934249878 1.065034031867981 1.0642470121383667
249 4.67105770111084 3.436877489089966 5.043689250946045 1.9382442235946655 2.6914303302764893 1.962730884552002 1.425960659980774 1.3008465766906738 1.7055484056472778 1.005698323249817 1.041803240776062
250 4.486983299255371 3.5656769275665283 4.621635437011719 1.9995039701461792 2.387409210205078 1.8126795291900635 1.1913539171218872 0.9686123728752136 1.573317289352417 1.0304417610168457 1.1181749105453491
251 4.463676929473877 3.4967002868652344 4.540871620178223 2.0499672889709473 2.408181667327881 2.0237326622009277 1.2926833629608154 1.2143042087554932 1.7399529218673706 1.2166386842727661 1.054198980331421
252 4.3799662590026855 3.3241918087005615 4.7300920486450195 2.023203134536743 2.513396739959717 2.0793654918670654 1.464572787284851 1.0528403520584106 1.7444063425064087 1.0616205930709839 1.131226897239685
253 4.646580696105957 3.275280714035034 4.996053695678711 2.0761125087738037 2.5346529483795166 2.0074808597564697 1.682140827178955 1.3507699966430664 1.634381890296936 1.1339846849441528 1.048181414604187
254 4.499963283538818 3.2003211975097656 5.013617992401123 2.094938039779663 2.346764326095581 1.843163251876831 1.580967664718628 1.0597200393676758 1.9900102615356445 1.032254934310913 1.0392696857452393
255 4.592467308044434 3.526468276977539 4.931288242340088 2.090609550476074 2.4266810417175293 1.9036352634429932 1.6819804906845093 1.0944710969924927 2.0811781883239746 1.0646361112594604 1.173781156539917
256 4.815511703491211 3.4550187587738037 5.064664840698242 2.1667134761810303 2.584956645965576 2.147636890411377 1.693984031677246 1.2975720167160034 1.9319167137145996 1.173620343208313 1.1757274866104126
257 4.613959789276123 3.1905760765075684 4.794970989227295 1.895317554473877 2.565037488937378 2.226504325866699 1.6859899759292603 1.2877764701843262 2.1050662994384766 1.0573750734329224 0.9599589705467224
258 4.566036701202393 3.2268729209899902 4.775866508483887 2.0255727767944336 2.364419937133789 2.222827196121216 1.8588567972183228 1.206165075302124 1.8695696592330933 1.0946743488311768 1.027819275856018
259 4.936690330505371 3.1784517765045166 5.176712989807129 1.9771374464035034 2.5706067085266113 2.4807891845703125 1.5477306842803955 0.7149004340171814 2.202052593231201 1.065068244934082 1.0352035760879517
260 4.888834476470947 3.1741650104522705 5.358088493347168 2.01558256149292 2.661900520324707 2.2124149799346924 1.7435832023620605 1.0033117532730103 1.9274227619171143 1.1003470420837402 1.156747817993164
261 4.724218368530273 3.530808448791504 4.860389709472656 2.0028138160705566 2.5167579650878906 2.0110347270965576 1.7939472198486328 1.1370370388031006 1.729861855506897 1.3069438934326172 1.0668350458145142
262 4.59848165512085 3.46417498588562 4.765933036804199 1.927205204963684 2.4171297550201416 2.093705177307129 1.814836859703064 1.070470929145813 1.6094950437545776 1.1271427869796753 1.0524200201034546
263 4.667768955230713 3.3636059761047363 4.9865827560424805 1.6059465408325195 2.5203447341918945 1.8320425748825073 1.9518879652023315 1.237963318824768 1.444580078125 1.1678868532180786 1.0280920267105103
264 4.431193828582764 3.2471604347229004 4.789613723754883 1.5593150854110718 2.5935139656066895 1.947458267211914 1.8164141178131104 1.0764195919036865 1.7936782836914063 1.2346471548080444 0.9795804023742676
265 4.639974594116211 3.5934202671051025 4.983855724334717 1.5889166593551636 2.686326503753662 2.0320653915405273 2.0073301792144775 1.429465651512146 1.076278805732727 1.0528663396835327 0.9719513058662415
266 4.407341957092285 3.1606452465057373 4.7773284912109375 1.6051859855651855 2.485487222671509 1.9922125339508057 1.9842170476913452 0.9982585310935974 1.2024050951004028 1.2277662754058838 1.0083082914352417
267 4.56855583190918 3.409334897994995 4.681311130523682 1.6370189189910889 2.432884454727173 2.348550796508789 2.218780279159546 1.5512617826461792 1.0260024070739746 1.138230562210083 1.041358470916748
268 4.797912120819092 3.497229814529419 4.912944316864014 1.8014209270477295 2.6728973388671875 1.8652143478393555 1.688114881515503 1.2603155374526978 1.378813624382019 1.223981499671936 1.1726702451705933
269 4.735353469848633 3.627973794937134 4.883056163787842 1.721328616142273 2.7389237880706787 2.1195757389068604 1.739120364189148 1.3069000244140625 1.607773780822754 1.2366929054260254 1.0378837585449219
270 4.6411824226379395 3.457517385482788 4.799561023712158 1.593406081199646 2.7280871868133545 2.225468873977661 2.0498950481414795 1.2076516151428223 1.3874433040618896 1.1732470989227295 1.0214985609054565
271 4.474780082702637 3.2462732791900635 4.60076379776001 1.6445956230163574 2.4487459659576416 2.074228525161743 2.0819554328918457 1.2134445905685425 1.249585509300232 1.3510806560516357 1.026322841644287
272 4.678418159484863 3.316196918487549 4.972586631774902 1.7836341857910156 2.6455211639404297 1.8696413040161133 1.7963261604309082 1.513668179512024 1.062441110610962 1.1314799785614014 1.1537495851516724
273 4.625366687774658 3.6102383136749268 4.627743721008301 1.8482202291488647 2.5129592418670654 1.766938328742981 1.897719383239746 1.8077714443206787 0.8184707164764404 1.1422839164733887 1.0175002813339233
274 4.591623783111572 3.735412359237671 4.617472171783447 1.8201607465744019 2.6540043354034424 1.8920862674713135 1.513016700744629 1.364945888519287 1.5582561492919922 1.1805332899093628 1.2659884691238403
275 4.391491413116455 3.6957180500030518 4.191885948181152 1.9228190183639526 2.4807300567626953 1.8380619287490845 1.8227359056472778 1.6505906581878662 1.145168662071228 1.0809913873672485 1.217198371887207
276 4.603527069091797 3.4021451473236084 4.551918983459473 1.857710838317871 2.715331792831421 1.8584156036376953 1.9046036005020142 1.2913076877593994 1.6337101459503174 1.1381028890609741 1.1017122268676758
277 4.454531192779541 3.4484646320343018 4.575788497924805 1.880967617034912 2.6685760021209717 1.7632005214691162 1.7664268016815186 1.4223777055740356 1.111807942390442 1.1775678396224976 0.9672104716300964
278 4.558826446533203 3.3239047527313232 4.649839401245117 1.7625905275344849 2.5670597553253174 1.8775602579116821 1.9471160173416138 1.4269646406173706 1.2575901746749878 1.0767968893051147 1.012725830078125
279 4.749769687652588 3.814384937286377 4.853272914886475 1.717680811882019 2.5308852195739746 1.6006656885147095 1.9708311557769775 1.4013888835906982 1.0242676734924316 1.161434292793274 1.1059277057647705
280 4.579395294189453 3.492807388305664 4.777673244476318 1.6544029712677002 2.5943665504455566 1.8667960166931152 2.0171778202056885 1.0531717538833618 1.5011061429977417 1.186130404472351 0.9971663951873779
281 4.594686508178711 3.5129776000976563 4.771572113037109 1.8087899684906006 2.6376190185546875 1.692231297492981 2.4418327808380127 1.3484951257705688 1.6673628091812134 1.1510261297225952 0.9361834526062012
282 4.487588405609131 3.327887773513794 4.7769083976745605 1.7320749759674072 2.5217928886413574 1.8236488103866577 2.4309897422790527 1.227901577949524 1.10946786403656 1.2006373405456543 1.0058796405792236
283 4.434686183929443 3.2570762634277344 4.701263904571533 1.7385541200637817 2.7767364978790283 2.106515884399414 2.4569501876831055 1.3161861896514893 1.1724709272384644 1.193821907043457 0.9864157438278198
284 4.819799423217773 3.3492205142974854 4.9445013999938965 1.8934447765350342 2.7083230018615723 2.0820326805114746 2.3167803287506104 1.569758653640747 1.1085412502288818 1.1029138565063477 0.8740429282188416
285 4.491515159606934 3.0297839641571045 4.834035396575928 1.8350603580474854 2.7608642578125 1.8941872119903564 2.0190393924713135 1.576480507850647 1.517127275466919 1.1232874393463135 0.977860152721405
286 4.525022506713867 3.2262418270111084 4.878612041473389 1.806869387626648 2.672558069229126 1.9866337776184082 1.7958955764770508 1.3423495292663574 1.399718999862671 1.2051151990890503 1.0157119035720825
287 4.427565097808838 2.9120397567749023 4.891735553741455 1.7288800477981567 2.5030457973480225 2.18048095703125 1.9380589723587036 1.3142832517623901 1.267747402191162 1.0732351541519165 0.9065245389938354
288 4.455209255218506 3.0772078037261963 4.945204734802246 1.7287681102752686 2.8357717990875244 1.8975147008895874 2.0111756324768066 1.0542271137237549 1.1498363018035889 1.1298975944519043 0.9665926098823547
289 4.606732368469238 3.146775245666504 5.0070881843566895 1.835730791091919 2.706109046936035 2.2537996768951416 2.3171446323394775 1.4745513200759888 1.3000755310058594 1.068026065826416 0.906761646270752
290 4.5898823738098145 3.0454258918762207 4.968262672424316 1.9317057132720947 2.7671709060668945 2.2856907844543457 1.9527945518493652 1.294939637184143 1.5224223136901855 1.0391062498092651 0.9940255880355835
291 4.604684352874756 3.049992084503174 4.8788323402404785 1.8672895431518555 2.8161025047302246 2.0423221588134766 2.210306406021118 1.474587321281433 1.742788553237915 1.1258189678192139 0.9702908992767334
292 4.324635028839111 3.1973493099212646 4.694699764251709 1.9763455390930176 2.62786865234375 1.7997924089431763 1.5149306058883667 1.5053472518920898 1.5851843357086182 1.060357928276062 0.8942742347717285
293 4.375974178314209 3.3098628520965576 4.4285712242126465 1.8878363370895386 2.5636825561523438 1.8826398849487305 1.7512608766555786 1.4799350500106812 1.4611594676971436 0.991607129573822 0.9192277193069458
294 4.400519371032715 3.274489164352417 4.6825103759765625 1.864550232887268 2.7198991775512695 1.8808616399765015 1.9977625608444214 1.6571192741394043 1.5634398460388184 1.0879117250442505 0.931217610836029
295 4.53933572769165 3.107591390609741 4.990289688110352 1.8478091955184937 2.777331590652466 1.5905206203460693 2.1680946350097656 1.6583272218704224 1.7529962062835693 1.1691330671310425 0.8979272246360779
296 4.882989883422852 3.358553886413574 5.253903388977051 2.1150405406951904 2.797373056411743 1.6904114484786987 1.8944063186645508 1.4858982563018799 1.6876510381698608 1.032112717628479 1.0097392797470093
297 5.005359649658203 3.6374130249023438 5.2351393699646 2.2181975841522217 2.797208309173584 1.5535269975662231 2.4072518348693848 1.5757131576538086 1.352221131324768 1.060158133506775 0.9423310160636902
298 4.8697333335876465 2.99906587600708 5.5582075119018555 2.2515196800231934 2.759326219558716 1.7052407264709473 2.2669057846069336 1.0749748945236206 1.3808571100234985 1.1036607027053833 0.9450966119766235
299 4.661066055297852 3.480017900466919 4.89668607711792 2.2685890197753906 2.6287312507629395 1.5923371315002441 2.1918652057647705 1.2261288166046143 1.2913775444030762 1.1969799995422363 1.0484683513641357
300 4.516593933105469 3.3785643577575684 4.757197380065918 1.9925531148910522 2.5472161769866943 1.6572941541671753 2.3142833709716797 1.4648927450180054 1.4180227518081665 1.1051793098449707 0.9288536906242371
301 4.573493480682373 2.9097249507904053 4.887917518615723 1.9463289976119995 2.5576171875 1.6283124685287476 1.880346655845642 0.7909981608390808 0.9606053829193115 1.0454190969467163 0.9717799425125122
302 4.505015850067139 3.1308200359344482 4.775931358337402 1.8769599199295044 2.6894302368164063 1.7718918323516846 1.8716623783111572 1.077804684638977 1.4809459447860718 1.1011303663253784 0.8582983016967773
303 4.48576545715332 3.492551565170288 4.634696006774902 1.8317885398864746 2.65565824508667 1.8075581789016724 1.4653586149215698 1.3525168895721436 1.51121187210083 1.0131769180297852 0.9030542373657227
304 4.625185966491699 3.328545093536377 4.953830718994141 1.8829741477966309 2.6482348442077637 1.7183754444122314 1.7962639331817627 1.4026446342468262 1.310853123664856 1.0519136190414429 1.0113584995269775
305 4.8245344161987305 3.2907543182373047 5.072400093078613 1.9352144002914429 2.830932855606079 1.9322174787521362 2.0210630893707275 1.3384175300598145 1.6687729358673096 1.082815170288086 0.9761714935302734
306 4.767543792724609 3.41119384765625 4.967143535614014 1.9340506792068481 2.8528575897216797 1.7173435688018799 1.6716153621673584 1.6983805894851685 1.2968765497207642 1.1135061979293823 0.9251990914344788
307 4.658087253570557 3.5052409172058105 4.631420612335205 1.8227845430374146 2.7437984943389893 1.7552313804626465 2.095296859741211 1.4450833797454834 1.2365915775299072 1.1657530069351196 1.0022194385528564
308 4.836024761199951 3.4308364391326904 4.832911491394043 1.857943058013916 2.6710195541381836 1.748329758644104 2.0578196048736572 1.256465196609497 1.2964434623718262 1.1680599451065063 0.8983076214790344
309 4.566339015960693 3.362151622772217 4.510237216949463 1.8543671369552612 2.4635725021362305 1.8961682319641113 2.3248276710510254 1.249903917312622 1.2086116075515747 0.9970698952674866 0.9971452355384827
310 4.848581790924072 3.350869655609131 4.755997180938721 1.9197132587432861 2.537205696105957 1.9870071411132813 2.5563783645629883 0.8319228291511536 1.4273184537887573 1.014465570449829 0.9868077635765076
311 4.832564830780029 3.3039047718048096 4.914494514465332 2.02929949760437 2.6227915287017822 1.9183284044265747 2.356436014175415 1.124718189239502 1.5979390144348145 1.0926450490951538 0.9903841018676758
312 4.923374176025391 3.2487077713012695 5.043826103210449 1.9563038349151611 2.6215617656707764 1.8255445957183838 2.3125054836273193 0.9183005094528198 0.9467830061912537 1.0894699096679688 1.1182924509048462
313 5.068346977233887 3.3041021823883057 5.225356578826904 1.8304507732391357 2.7397866249084473 1.672935962677002 2.4848527908325195 1.2899577617645264 1.1773240566253662 1.2133519649505615 0.9723679423332214
314 4.670177936553955 2.9281930923461914 4.811954975128174 1.9678953886032104 2.6043012142181396 1.5502341985702515 2.471501350402832 1.1208781003952026 1.2413991689682007 1.172925353050232 1.0529109239578247
315 4.625926971435547 3.230074882507324 4.749190807342529 1.7377064228057861 2.5655481815338135 1.6448675394058228 2.3221030235290527 0.8592944145202637 1.679067850112915 1.092486023902893 1.0797665119171143
316 4.7243733406066895 3.222912549972534 4.896149158477783 1.8689334392547607 2.5215089321136475 1.788888931274414 2.337390422821045 0.9313397407531738 1.723442792892456 1.09347665309906 0.91777104139328
317 4.63477087020874 3.193669080734253 4.66757869720459 1.8644802570343018 2.534485340118408 1.808287501335144 2.1256632804870605 0.9498293995857239 1.1767151355743408 1.2028236389160156 0.897352933883667
318 4.669573783874512 3.2583541870117188 4.652768135070801 1.8855037689208984 2.632746934890747 1.5937069654464722 2.2435996532440186 0.8074842095375061 1.4102751016616821 1.0708850622177124 0.9163312315940857
319 4.586611747741699 3.314044952392578 4.576942443847656 1.79362154006958 2.890209197998047 1.6083017587661743 2.3007118701934814 1.0302925109863281 1.5074970722198486 1.0006227493286133 0.9268036484718323
320 4.441469669342041 3.188861846923828 4.355624198913574 1.9573110342025757 2.6086854934692383 1.9863024950027466 2.304314136505127 0.9244101643562317 0.9261670112609863 1.0457769632339478 1.0674785375595093
321 4.724492073059082 3.4520673751831055 4.495538234710693 1.7133440971374512 2.6996870040893555 1.8514585494995117 2.40645170211792 0.7256730794906616 0.9802689552307129 1.069314956665039 1.028436303138733
322 4.824666500091553 3.458221912384033 4.780752182006836 1.7731292247772217 2.7068557739257813 1.8185865879058838 2.393101215362549 1.2405710220336914 1.4583003520965576 1.2026139497756958 1.130806803703308
323 4.7244873046875 3.203226327896118 4.832539081573486 1.6676535606384277 2.694338798522949 1.685996174812317 2.419571876525879 1.0019612312316895 1.2360997200012207 1.198550820350647 0.916013240814209
324 5.019988536834717 3.1942291259765625 5.198183059692383 1.7658149003982544 2.7125396728515625 1.7182472944259644 2.6478865146636963 0.824908435344696 1.4917861223220825 1.100266695022583 1.0079104900360107
325 5.086325645446777 3.129685401916504 5.15316104888916 2.0339407920837402 2.6936988830566406 1.750949501991272 2.4057998657226563 1.372177243232727 1.6447762250900269 1.1152225732803345 1.0707734823226929
326 5.0710835456848145 3.114675998687744 4.961673736572266 2.041840076446533 2.637866973876953 1.8575425148010254 2.5972776412963867 0.9091212749481201 1.527222752571106 1.1086835861206055 0.8883745074272156
327 4.966467380523682 3.0789883136749268 5.033492565155029 1.8900327682495117 2.5761213302612305 1.9258475303649902 2.7248106002807617 1.0991687774658203 1.014802098274231 1.035165786743164 0.9963756799697876
328 4.81325626373291 3.01802396774292 5.129067897796631 1.7668083906173706 2.5998432636260986 1.6899516582489014 2.309567451477051 0.8816920518875122 1.6657603979110718 1.2170754671096802 1.0089561939239502
329 4.883913516998291 3.243434190750122 4.835280895233154 1.996544361114502 2.594752073287964 1.941038966178894 2.462111711502075 0.890365719795227 1.514782190322876 1.1680423021316528 0.9589272737503052
330 4.902377605438232 3.290144205093384 4.907711982727051 2.0504069328308105 2.69269061088562 2.1527655124664307 2.3848876953125 1.2277748584747314 1.705915093421936 1.1861283779144287 0.990761399269104
331 5.218417644500732 3.402256727218628 5.2532501220703125 2.0307860374450684 2.76188063621521 2.3787550926208496 2.547731876373291 1.0688447952270508 1.9341776371002197 1.088922142982483 1.078292727470398
332 4.861499309539795 3.0384011268615723 4.950389862060547 2.0277137756347656 2.569225788116455 2.3626534938812256 2.3851542472839355 0.842119038105011 1.0765401124954224 1.1723698377609253 0.9128639698028564
333 4.690948486328125 3.03937029838562 4.811970233917236 1.7410156726837158 2.5708367824554443 2.311328887939453 2.197486639022827 0.9525609612464905 1.0682538747787476 1.0890969038009644 0.9875082969665527
334 4.4638237953186035 3.045043468475342 4.334255218505859 1.8440232276916504 2.550081968307495 2.3737969398498535 2.296311378479004 1.0775872468948364 0.9209615588188171 1.1464277505874634 0.9833043217658997
335 4.533454418182373 3.258856773376465 4.484087944030762 1.8134537935256958 2.8047544956207275 2.3552732467651367 2.284092664718628 1.3007228374481201 0.8288818597793579 1.2091559171676636 0.9121654033660889
336 4.978536128997803 3.1838529109954834 4.9484100341796875 2.062727212905884 2.7195076942443848 2.5774383544921875 2.3380253314971924 1.02791428565979 1.1383519172668457 1.1073359251022339 0.9159107804298401
337 5.052538871765137 3.084385395050049 5.166290283203125 1.8869664669036865 2.6982171535491943 2.22161602973938 2.423039197921753 0.9978234767913818 1.1504815816879272 1.1106358766555786 0.9093152284622192
338 4.823582172393799 3.0225636959075928 5.007696151733398 1.8919612169265747 2.693246364593506 2.2510464191436768 2.2882049083709717 0.8248287439346313 1.31667160987854 1.074041485786438 1.0264872312545776
339 5.100991249084473 3.3244781494140625 5.0829010009765625 2.162755250930786 2.6831583976745605 2.3417551517486572 2.282092809677124 1.1331039667129517 1.067180871963501 1.17445969581604 1.0959396362304688
340 5.009727954864502 3.183274745941162 5.141384124755859 2.1735522747039795 2.765604019165039 1.9847372770309448 2.323439121246338 1.0352020263671875 1.6610710620880127 1.06131911277771 1.0496734380722046
341 5.088952541351318 3.3268673419952393 5.246346473693848 1.8841705322265625 2.7732744216918945 2.0450284481048584 2.326645851135254 1.4778608083724976 1.4604158401489258 1.2053941488265991 0.9295350313186646
342 5.149083614349365 3.2848246097564697 5.172654151916504 1.901617169380188 2.6222083568573 2.3088629245758057 2.179786443710327 1.2858422994613647 1.7027018070220947 1.1289750337600708 0.9860263466835022
343 5.177872657775879 3.358088254928589 5.292014122009277 2.053270101547241 2.6714046001434326 1.9593396186828613 2.4493701457977295 1.7982889413833618 1.4390621185302734 1.1499775648117065 1.019806146621704
344 5.319769382476807 3.3113529682159424 5.2497172355651855 2.279684543609619 2.7316336631774902 1.9267115592956543 2.5735421180725098 0.7878621816635132 1.114877700805664 0.9169327616691589 1.0128810405731201
345 5.330296516418457 3.1252524852752686 5.295295715332031 2.0914804935455322 2.608778238296509 2.436403751373291 2.568864583969116 1.1075220108032227 1.3077476024627686 1.0704694986343384 1.0796715021133423
346 5.061003684997559 3.0719540119171143 5.235421180725098 1.9588252305984497 2.7515079975128174 1.876418113708496 2.3362858295440674 1.3322999477386475 1.6193476915359497 0.9989156126976013 1.2204217910766602
347 5.375877380371094 3.5557057857513428 5.3692851066589355 2.012831687927246 2.75030517578125 1.9991673231124878 2.44824481010437 1.3184469938278198 1.2948664426803589 1.0868690013885498 1.153948187828064
348 5.143376350402832 3.2881176471710205 5.249929428100586 1.9998478889465332 2.8511998653411865 1.9876943826675415 2.3694279193878174 1.3596200942993164 1.5215883255004883 1.1333603858947754 1.0832375288009644
349 5.024914264678955 3.3644440174102783 5.108651161193848 2.070049524307251 2.540949821472168 2.0968539714813232 2.229236125946045 1.3352985382080078 1.5157301425933838 1.0499919652938843 0.9025945067405701
350 4.989031791687012 3.4029757976531982 4.861170768737793 2.2181458473205566 2.753912925720215 2.418530225753784 2.3141367435455322 1.4492504596710205 1.3400882482528687 1.0376758575439453 0.8684455752372742
351 4.964189529418945 3.3401453495025635 4.85650634765625 2.081561326980591 2.6127188205718994 1.95439612865448 2.158226490020752 1.268066644668579 1.5225721597671509 1.0591418743133545 0.9119949340820313
352 4.753595352172852 3.0386598110198975 4.7669291496276855 2.082148551940918 2.6385068893432617 1.9761813879013062 2.0799720287323 0.85048508644104 1.3927196264266968 1.0162363052368164 1.0681116580963135
353 4.660248756408691 3.1078784465789795 4.643012523651123 2.2074904441833496 2.559190511703491 1.9145140647888184 2.080890655517578 0.8558766841888428 1.3506734371185303 1.012763261795044 0.9689216017723083
354 5.017211437225342 2.9610579013824463 5.092438220977783 2.3012187480926514 2.506531238555908 2.014003038406372 2.425347089767456 1.0283105373382568 1.5299339294433594 1.0747461318969727 0.9676862359046936
355 5.28570556640625 3.0650417804718018 5.350162029266357 2.252917528152466 2.5636231899261475 2.026087522506714 2.3583669662475586 0.9210256934165955 1.153674840927124 1.0263750553131104 0.9975078105926514
356 5.353288650512695 3.2476515769958496 5.539059162139893 2.3818583488464355 2.772016763687134 1.8232609033584595 2.398824453353882 1.5458203554153442 1.2365217208862305 1.013467788696289 0.9601574540138245
357 5.467023849487305 2.9968700408935547 5.955599308013916 2.2261388301849365 2.6793110370635986 1.9696017503738403 2.338050365447998 1.121895432472229 1.5975968837738037 1.0086593627929688 1.0570039749145508
358 5.010088920593262 3.225733995437622 5.136029243469238 2.141946315765381 2.7368524074554443 2.009526252746582 2.4345357418060303 1.0025948286056519 0.9256929755210876 1.0264341831207275 0.9470938444137573
359 5.118733882904053 2.933253526687622 5.353577613830566 2.0489563941955566 2.693399429321289 1.8207638263702393 2.4340097904205322 1.0103901624679565 1.0979515314102173 1.0336148738861084 0.928950309753418
360 5.252799987792969 2.9380528926849365 5.584565162658691 2.085282325744629 2.624267816543579 1.722969651222229 2.4223155975341797 1.2596509456634521 1.4072265625 1.0656187534332275 1.0019452571868896
361 5.357949256896973 3.0084173679351807 5.670065402984619 2.273618221282959 2.614387035369873 1.6847319602966309 2.3990113735198975 0.9412758350372314 1.0790084600448608 1.0700536966323853 1.1518958806991577
362 5.3626275062561035 3.125676155090332 5.541682720184326 2.12650990486145 2.784712076187134 1.9843131303787231 2.6940369606018066 1.0149463415145874 0.9173104166984558 1.0229759216308594 1.0578442811965942
363 5.4545135498046875 3.257397413253784 5.429793357849121 2.2063562870025635 2.8490214347839355 2.023698091506958 2.677919387817383 0.9897241592407227 0.7932603359222412 1.0275582075119019 1.1314903497695923
364 5.4386372566223145 3.2313716411590576 5.542635440826416 2.23037052154541 3.091223955154419 1.7698943614959717 2.5551652908325195 1.034652829170227 0.9871578812599182 1.0207664966583252 0.9179174900054932
365 5.125273704528809 3.155778646469116 5.2982964515686035 2.220409870147705 2.881748676300049 1.8619039058685303 2.5008718967437744 1.567521572113037 1.2009629011154175 1.0914793014526367 0.9270512461662292
366 5.132420063018799 3.272942543029785 5.315117835998535 2.049105167388916 2.7464406490325928 1.9072941541671753 2.928391218185425 1.0346956253051758 1.237315058708191 1.143301248550415 1.127302885055542
367 5.242275714874268 3.1215736865997314 5.395874977111816 2.0196399688720703 2.778712511062622 2.1264188289642334 2.7012991905212402 0.9070135354995728 1.1615573167800903 1.2063052654266357 1.0265778303146362
368 5.404821872711182 3.2347676753997803 5.61851167678833 1.9515975713729858 3.0804531574249268 1.7560598850250244 2.766087055206299 1.0952105522155762 0.9234534502029419 1.0725957155227661 0.9968695640563965
369 5.479063034057617 3.3012731075286865 5.634213447570801 2.230332851409912 2.953123092651367 1.7292777299880981 2.610539436340332 1.492314338684082 0.8060417175292969 1.076880693435669 1.0181845426559448
370 5.210398197174072 3.3327910900115967 5.063325881958008 2.2628653049468994 2.91341233253479 1.8963710069656372 2.539759635925293 0.986390233039856 0.7395599484443665 1.040001630783081 1.0229798555374146
371 5.371482849121094 3.518564462661743 5.4979095458984375 2.3747870922088623 3.0575649738311768 1.838943362236023 2.6429519653320313 1.1272549629211426 1.2534735202789307 1.018647313117981 1.0008512735366821
372 5.139308452606201 3.5811634063720703 5.389090538024902 2.2965424060821533 2.892402172088623 1.8976799249649048 2.5246832370758057 1.0587888956069946 0.9935296177864075 1.0306601524353027 1.0129390954971313
373 5.266857624053955 3.526357889175415 5.260697364807129 2.11503005027771 2.859630584716797 1.7290008068084717 2.8429486751556396 1.2125872373580933 1.2066665887832642 1.0409071445465088 0.8643074631690979
374 5.327231407165527 3.6798386573791504 5.061992645263672 2.2570528984069824 2.9747211933135986 1.748942494392395 2.7803544998168945 1.3858827352523804 1.111778974533081 1.0499604940414429 0.9605216979980469
375 5.255302906036377 3.6444056034088135 5.217672824859619 2.609260082244873 2.900740146636963 1.7697672843933105 2.5604989528656006 1.471144437789917 1.2107758522033691 1.0877273082733154 1.1434201002120972
376 5.59104061126709 3.646602153778076 5.560125350952148 2.3083972930908203 3.287943124771118 1.8907305002212524 2.8904147148132324 0.9720978140830994 1.403166651725769 1.0322976112365723 0.9972114562988281
377 5.277585029602051 3.629533290863037 5.066714763641357 2.3453214168548584 2.81099009513855 1.8976773023605347 2.420623540878296 1.4006743431091309 1.4406567811965942 0.9514404535293579 0.9029936790466309
378 5.086386680603027 3.4270894527435303 4.9165120124816895 2.417799234390259 2.9544730186462402 1.9464647769927979 2.2206263542175293 1.4136326313018799 1.3975036144256592 1.087416648864746 1.0391892194747925
379 5.135928630828857 3.357914686203003 5.324680328369141 2.30912184715271 3.122256278991699 1.8901925086975098 2.450120687484741 0.9980838894844055 1.2718390226364136 1.0499316453933716 1.0132863521575928
380 5.263574123382568 3.0665395259857178 5.482690334320068 2.097054958343506 3.0693881511688232 1.7626862525939941 2.245307207107544 0.9265766143798828 0.9926347732543945 0.9919827580451965 1.0812222957611084
381 5.369443893432617 3.5578572750091553 5.4680047035217285 2.348903179168701 3.1157891750335693 1.771718144416809 2.3448598384857178 0.925629198551178 1.0225105285644531 1.0012446641921997 1.0097005367279053
382 5.196465492248535 3.5329012870788574 5.137488842010498 2.280057191848755 2.7111916542053223 1.8530267477035522 2.2313594818115234 0.9589403867721558 1.0183721780776978 1.0967962741851807 0.9997616410255432
383 5.273416996002197 3.7395248413085938 5.159114360809326 2.138814926147461 2.689929246902466 1.8100494146347046 2.2474679946899414 1.1938831806182861 0.865738570690155 1.11723792552948 1.097757339477539
384 5.300136089324951 3.4139158725738525 5.065321445465088 2.230268955230713 2.925841808319092 1.7942854166030884 2.5404045581817627 1.3185369968414307 1.049081802368164 1.1226025819778442 1.0359207391738892
385 5.389521598815918 3.6095919609069824 5.218221664428711 2.149118423461914 2.9638261795043945 1.7227650880813599 2.535158395767212 0.9781312942504883 1.0650631189346313 1.06765615940094 1.0142402648925781
386 5.544158458709717 3.9624009132385254 5.284839630126953 2.3016457557678223 2.737889051437378 1.8262475728988647 2.4047775268554688 1.2242149114608765 0.9371386170387268 1.0491920709609985 1.192676305770874
387 5.3940911293029785 3.2569875717163086 5.290542125701904 2.1300764083862305 2.8506507873535156 1.9052058458328247 2.5543580055236816 1.4406895637512207 1.1097691059112549 1.001583456993103 0.9421857595443726
388 5.19569206237793 3.2677383422851563 5.3051652908325195 2.1022915840148926 2.8279707431793213 1.8416308164596558 2.2852654457092285 1.0618771314620972 1.2784337997436523 1.1443703174591064 0.936704695224762
389 5.165523052215576 3.3223252296447754 5.166652679443359 2.257681369781494 2.8203253746032715 1.6883052587509155 2.373602867126465 1.0538482666015625 1.302890658378601 1.0187078714370728 0.9667540788650513
390 5.729443073272705 3.4678213596343994 5.656745433807373 2.189000129699707 2.9338631629943848 1.647545576095581 2.4975056648254395 1.3121325969696045 1.1295231580734253 1.102811336517334 1.0376267433166504
391 5.373762130737305 3.8282854557037354 5.249666213989258 2.2433481216430664 2.9059369564056396 1.821544885635376 2.4016618728637695 1.5330052375793457 1.2114044427871704 1.1611613035202026 0.967256486415863
392 5.212226390838623 4.036668300628662 5.118535995483398 2.533677101135254 2.89792799949646 1.6380478143692017 2.351813793182373 2.0841827392578125 1.1390551328659058 1.0453290939331055 1.020798921585083
393 5.034741401672363 3.54929780960083 5.061534881591797 2.2179532051086426 2.851475954055786 1.7302031517028809 2.359522819519043 1.7289881706237793 1.2044707536697388 1.204795241355896 0.8657702207565308
394 4.998526573181152 3.9929373264312744 4.662772178649902 2.2542455196380615 2.720010757446289 1.7804349660873413 2.317837953567505 1.7868890762329102 1.1620770692825317 1.1310126781463623 1.0702075958251953
395 5.418571949005127 4.006396293640137 5.23640251159668 2.2762043476104736 2.729517698287964 1.7498809099197388 2.547680377960205 1.6424888372421265 1.2576267719268799 0.9806983470916748 1.085181713104248
396 5.114654541015625 4.140086650848389 5.01375150680542 2.2063968181610107 2.6476643085479736 1.7987302541732788 2.3976378440856934 1.9471149444580078 1.0207133293151855 1.08181631565094 0.9440315365791321
397 5.203242301940918 3.742480516433716 5.074365139007568 2.2278454303741455 2.7979896068573 1.9532275199890137 2.6020398139953613 1.1869947910308838 1.225338339805603 0.9693688750267029 1.0382801294326782
398 5.403163433074951 4.229109764099121 5.219911098480225 2.1803476810455322 2.907151222229004 2.1989736557006836 2.2113280296325684 1.6307623386383057 1.2541416883468628 0.9422664642333984 1.1205456256866455
399 5.183929443359375 3.7665884494781494 5.033370018005371 2.394235610961914 2.6435928344726563 1.8231085538864136 2.5998647212982178 1.3152616024017334 0.9652226567268372 1.0814540386199951 1.0176535844802856
400 5.001562118530273 3.7816686630249023 5.0254435539245605 2.520381450653076 2.6429741382598877 1.62569260597229 2.510711431503296 1.8815232515335083 1.3046313524246216 1.0704420804977417 1.0128451585769653
401 5.397264003753662 3.679445505142212 5.6253156661987305 2.258791923522949 2.754396915435791 1.7366127967834473 2.3704681396484375 1.9332902431488037 1.3550246953964233 0.958928644657135 1.09316086769104
402 5.289785861968994 3.8122501373291016 5.434342384338379 2.583188533782959 2.8469743728637695 1.8348774909973145 2.311927318572998 1.723837971687317 1.2267476320266724 1.0298982858657837 1.1918200254440308
403 5.266171932220459 3.637791633605957 5.569215774536133 2.479583501815796 2.9298276901245117 1.8728972673416138 2.113069534301758 1.6036405563354492 1.152724027633667 1.2027182579040527 1.0614113807678223
404 5.13249397277832 3.40494704246521 5.368333339691162 2.5256054401397705 2.9611270427703857 1.8375515937805176 2.477421998977661 1.0511040687561035 1.3414080142974854 1.1068735122680664 0.8170996904373169
405 5.147791862487793 3.4770426750183105 5.233704090118408 2.3447303771972656 2.934924602508545 1.810040831565857 2.3839402198791504 1.287452220916748 0.9633662700653076 1.1541863679885864 1.0862445831298828
406 5.393187999725342 3.383460521697998 5.756175994873047 2.489081621170044 3.2381153106689453 2.0321569442749023 2.3581840991973877 1.3920444250106812 1.2598127126693726 0.9827761650085449 1.12348473072052
407 5.141219139099121 3.7084600925445557 5.13359260559082 2.5534298419952393 2.841059446334839 2.0042049884796143 2.4616358280181885 1.1620795726776123 1.016984462738037 1.1582248210906982 1.0295201539993286
408 5.185036659240723 3.5049023628234863 5.545642852783203 2.328857183456421 2.984740972518921 1.8135312795639038 2.523838996887207 1.0470237731933594 1.2208526134490967 1.1129839420318604 1.0513859987258911
409 5.3483099937438965 3.3571646213531494 5.812445640563965 2.294538736343384 3.035569667816162 2.018085241317749 2.4491026401519775 1.320080280303955 1.1687209606170654 0.9046022891998291 0.9971550703048706
410 5.358883857727051 3.4858384132385254 5.573359966278076 2.2054169178009033 3.1006274223327637 1.8632540702819824 2.467066764831543 1.3245213031768799 1.145004153251648 1.044834852218628 0.8422128558158875
411 5.447673320770264 3.4462037086486816 5.4042649269104 2.2359163761138916 3.107333183288574 1.8804913759231567 2.6959261894226074 1.3795948028564453 1.3285305500030518 1.0273141860961914 0.8486219048500061
412 5.383511543273926 3.6582984924316406 5.354621887207031 2.169666290283203 3.101447343826294 1.9742599725723267 2.4212353229522705 1.4755985736846924 1.3572347164154053 1.0261143445968628 1.1178948879241943
413 5.4862847328186035 3.4708683490753174 5.343203067779541 2.2907235622406006 3.0725908279418945 2.295748710632324 2.813877820968628 0.8224177360534668 1.0955919027328491 1.0605801343917847 1.1284117698669434
414 5.511991024017334 3.504195213317871 5.4818196296691895 2.4136528968811035 2.9390625953674316 2.0810182094573975 2.948814630508423 0.9879388809204102 1.24080491065979 1.0809481143951416 0.9612112641334534
415 5.366349220275879 3.580223798751831 5.326053619384766 2.624897003173828 3.0272107124328613 2.150895595550537 2.9168953895568848 1.228933334350586 1.366402268409729 1.1063562631607056 0.9413555860519409
416 5.248569488525391 3.755230188369751 5.0056843757629395 2.6619062423706055 3.0295653343200684 2.0263373851776123 2.5551230907440186 1.5302116870880127 1.0608747005462646 1.0532599687576294 1.0927647352218628
417 5.480319976806641 3.642571449279785 5.537981033325195 2.404071092605591 2.9731640815734863 1.9417471885681152 2.3191604614257813 1.201564908027649 1.569919466972351 1.1306687593460083 0.9175196290016174
418 5.247322082519531 3.4924652576446533 5.323031425476074 2.4431238174438477 3.0262861251831055 1.7202833890914917 2.5431346893310547 1.3781046867370605 1.3602782487869263 1.1378283500671387 1.0879753828048706
419 5.2283549308776855 3.605194091796875 5.306843280792236 2.370669364929199 3.1166985034942627 1.9029394388198853 2.745640993118286 0.9400165677070618 1.1775444746017456 1.075989007949829 1.1359573602676392
420 5.295993804931641 3.594052314758301 5.338416576385498 2.4874565601348877 3.112326145172119 2.1329987049102783 2.781313180923462 0.9201725125312805 1.229790210723877 1.1084657907485962 1.0202661752700806
421 5.205793380737305 3.373548746109009 5.328113555908203 2.184352159500122 2.834862470626831 1.948193073272705 2.766939401626587 0.9282422065734863 1.4560116529464722 1.1812885999679565 0.9039029479026794
422 5.289491653442383 3.5766513347625732 5.2196550369262695 2.062340259552002 3.3284759521484375 2.0288233757019043 2.879918098449707 0.7571103572845459 1.1539742946624756 1.0553486347198486 0.9392820000648499
423 5.1340155601501465 3.391894578933716 5.282445430755615 2.2934763431549072 3.1209936141967773 2.111419200897217 2.364863395690918 1.064901351928711 1.1826562881469727 1.0405495166778564 1.0878146886825562
424 5.50075626373291 3.7218151092529297 5.666234016418457 2.3511762619018555 3.2192986011505127 1.8636761903762817 2.038940668106079 1.244807243347168 1.5504975318908691 1.1456453800201416 0.8957619071006775
425 5.551316261291504 4.007248401641846 5.804995059967041 2.2278714179992676 2.8503024578094482 2.1659443378448486 2.0079987049102783 1.0143532752990723 1.268062949180603 1.1668846607208252 1.0318479537963867
426 5.540046215057373 3.7727482318878174 5.756759166717529 2.4585423469543457 3.071772336959839 1.9962358474731445 2.3061482906341553 1.378899335861206 1.0976940393447876 1.1557430028915405 0.9649865627288818
427 5.374444484710693 3.873833417892456 5.466595649719238 2.499265193939209 3.032057285308838 2.1160995960235596 2.089515447616577 1.4701485633850098 1.2948373556137085 1.2569555044174194 0.9554744362831116
428 5.458983898162842 4.240652561187744 5.480495929718018 2.391674041748047 3.1001429557800293 2.1106765270233154 2.2529473304748535 1.3343479633331299 1.583005428314209 1.0376019477844238 0.7750775218009949
429 5.521186828613281 4.211268901824951 5.647726535797119 2.427968978881836 2.9632513523101807 2.211900234222412 2.324566125869751 1.4394733905792236 1.0180824995040894 1.152600884437561 0.7847771048545837
430 5.529808044433594 3.8981847763061523 5.547009468078613 2.47257661819458 2.8470218181610107 2.0307090282440186 2.2340664863586426 1.5178481340408325 1.5874195098876953 1.0633920431137085 0.921981930732727
431 5.6627068519592285 3.9699182510375977 5.783609867095947 2.470973014831543 2.995842695236206 2.162485361099243 2.3503966331481934 0.9834405183792114 1.1778607368469238 1.3231619596481323 0.891385018825531
432 5.530221939086914 4.073501110076904 5.410242557525635 2.4967691898345947 2.8917927742004395 2.238978624343872 2.2724759578704834 0.9325892925262451 1.0830985307693481 1.1208713054656982 0.948299765586853
433 5.793313503265381 4.1543474197387695 5.514162540435791 2.6248953342437744 2.8660759925842285 2.3853704929351807 2.6278860569000244 1.1235309839248657 1.2051050662994385 1.092503309249878 0.7994609475135803
434 5.664252281188965 3.836059093475342 5.468106746673584 2.5510313510894775 2.820045232772827 2.375890016555786 2.4876017570495605 0.8629869818687439 1.21189546585083 1.165776014328003 1.0660688877105713
435 5.539432048797607 3.8906641006469727 5.461594104766846 2.205103874206543 2.919882297515869 2.311910390853882 2.4363343715667725 1.1874067783355713 1.5007692575454712 1.0319913625717163 1.0198490619659424
436 5.504164218902588 3.8262670040130615 5.368684768676758 2.2266600131988525 2.8883490562438965 2.1547694206237793 2.560610294342041 0.908962607383728 1.469470500946045 1.1312618255615234 1.00156831741333
437 5.566552639007568 3.9122161865234375 5.467576026916504 2.18719220161438 2.8824617862701416 2.431763172149658 2.0716748237609863 0.7857486605644226 1.3326984643936157 1.2553070783615112 0.9636133909225464
438 5.4078216552734375 4.189423561096191 5.435787200927734 2.360614776611328 2.7408268451690674 2.2143332958221436 1.9821721315383911 1.3283811807632446 1.5148524045944214 1.2820943593978882 0.9500583410263062
439 5.413229942321777 3.9769530296325684 5.432936191558838 2.12064528465271 2.9789485931396484 2.417746067047119 2.36893367767334 1.5899503231048584 1.2500724792480469 1.2202173471450806 1.1600724458694458
440 5.368508815765381 4.196084022521973 5.1458892822265625 2.104907274246216 2.9286417961120605 2.381054401397705 2.0497560501098633 1.36514413356781 1.5871832370758057 1.1667900085449219 0.9368716478347778
441 5.635699272155762 4.24162483215332 5.283380508422852 2.51343035697937 2.854377269744873 2.3850972652435303 2.606294631958008 1.3413165807724 1.1824129819869995 1.1474716663360596 0.9596545696258545
442 5.736023426055908 4.325760841369629 5.493984699249268 2.320429801940918 3.022825002670288 2.3683040142059326 2.041335105895996 1.3214919567108154 1.2646490335464478 1.2610899209976196 1.0742915868759155
443 5.743564605712891 4.633891582489014 5.175177574157715 2.3544187545776367 3.0698885917663574 2.4868927001953125 1.9820934534072876 2.0422661304473877 0.9823030829429626 1.1264398097991943 1.0685914754867554
444 5.5612053871154785 4.337220191955566 5.167301654815674 2.4735405445098877 2.995776414871216 2.1511709690093994 2.0209221839904785 1.6035374402999878 1.046402096748352 1.0997380018234253 0.9221574068069458
445 5.83491325378418 4.081100940704346 5.449437141418457 2.4213783740997314 3.007370710372925 2.2961175441741943 2.1261444091796875 1.2911423444747925 1.2043282985687256 1.2376335859298706 0.878217875957489
446 6.052781105041504 4.096836090087891 5.9742560386657715 2.407346725463867 3.2541146278381348 2.1087284088134766 2.255079507827759 0.7624867558479309 1.244989037513733 1.2108943462371826 1.031404733657837
447 5.859049320220947 4.1714372634887695 5.527049541473389 2.2217702865600586 3.118936061859131 2.423875570297241 2.084282875061035 0.9919588565826416 1.109599232673645 1.1964620351791382 0.9473628401756287
448 6.099355697631836 4.446625232696533 5.716622352600098 2.377751588821411 3.091993570327759 2.3599584102630615 2.4370059967041016 1.431667447090149 1.0881941318511963 1.1928489208221436 0.9059851169586182
449 6.013516902923584 4.093566417694092 5.768132209777832 2.2901599407196045 3.0296456813812256 2.18550968170166 2.494229555130005 1.2825289964675903 1.389098882675171 1.305550217628479 0.9617217183113098
450 5.961782932281494 4.1530866622924805 5.7498064041137695 2.122462034225464 2.9769623279571533 2.351083278656006 2.2671194076538086 1.5177067518234253 1.0203949213027954 1.1551873683929443 0.8500342965126038
451 6.34686803817749 4.452348232269287 5.771418571472168 2.451434850692749 2.8935489654541016 2.5321028232574463 2.2497167587280273 1.706814169883728 1.1367461681365967 1.1629549264907837 0.998498797416687
452 6.087717533111572 4.188309669494629 5.717218399047852 2.556305170059204 2.888059139251709 2.291536808013916 2.328202962875366 1.1518723964691162 1.0316665172576904 1.1916992664337158 0.8521590828895569
453 6.3598313331604 4.316786289215088 5.891016006469727 2.339423179626465 3.1229357719421387 2.3116748332977295 2.2594516277313232 1.230584740638733 1.3494948148727417 1.1176127195358276 0.9541477560997009
454 6.39856481552124 4.569175720214844 5.906652927398682 2.307286024093628 2.9885168075561523 2.4138057231903076 2.245666980743408 1.0446819067001343 1.2695611715316772 1.2660374641418457 1.0477287769317627
455 6.480995178222656 4.830251216888428 6.217787742614746 2.378182888031006 2.9459900856018066 2.456465244293213 1.9636622667312622 1.2395585775375366 1.6348570585250854 1.1102044582366943 1.1956008672714233
456 6.43642520904541 4.515042304992676 6.261378765106201 2.41105318069458 2.9835495948791504 2.344165802001953 2.2540836334228516 1.1697309017181396 1.7496906518936157 1.1004177331924438 0.9813656210899353
457 6.280512809753418 4.465548992156982 6.072059631347656 2.283905267715454 2.980013608932495 2.382110118865967 2.539979934692383 0.928828775882721 1.0955637693405151 1.147257924079895 1.0320358276367188
458 6.214676380157471 4.456504821777344 5.864474773406982 2.5318667888641357 3.191765308380127 2.290081024169922 2.3247599601745605 0.920291006565094 1.156541347503662 1.3292039632797241 1.033903956413269
459 6.418920993804932 4.4739813804626465 6.055443286895752 2.2681453227996826 3.057399272918701 2.294614315032959 2.468540668487549 1.3075025081634521 1.4805790185928345 1.3086168766021729 0.9957268238067627
460 6.268755912780762 4.126270771026611 5.999815940856934 2.2382240295410156 2.949720621109009 2.2862300872802734 2.524181604385376 1.2931761741638184 1.6959983110427856 1.0011345148086548 0.9781200289726257
461 6.390286445617676 4.398749828338623 6.273578643798828 2.6128761768341064 3.064887285232544 2.0738213062286377 2.792316198348999 1.2636152505874634 1.0337409973144531 1.1690495014190674 1.019466757774353
462 6.279427528381348 3.7446045875549316 6.179443836212158 1.989241123199463 3.011997938156128 2.2782511711120605 2.5149757862091064 0.784379243850708 1.2662686109542847 1.1530362367630005 1.1304987668991089
463 6.3842878341674805 3.860203266143799 6.529517650604248 2.4938442707061768 3.1810591220855713 2.2153613567352295 2.5234882831573486 1.6960071325302124 1.3476613759994507 1.1192657947540283 0.9356265664100647
464 6.393067836761475 3.9346446990966797 6.563769817352295 2.511835813522339 3.3378918170928955 2.3310859203338623 2.433586835861206 1.491300106048584 1.5565991401672363 1.204168438911438 0.9633287787437439
465 6.36285924911499 3.88430118560791 6.414028167724609 2.4728634357452393 3.4747121334075928 2.4275739192962646 2.590603828430176 1.3837292194366455 1.4429441690444946 1.1322931051254272 1.0005289316177368
466 6.337040424346924 3.724358558654785 6.365250110626221 2.507622003555298 3.4275565147399902 2.307645082473755 2.376025915145874 1.3850250244140625 1.5643277168273926 1.0235371589660645 0.9764143228530884
467 6.347760200500488 3.874105215072632 6.262044906616211 2.3807003498077393 3.1153719425201416 2.1824746131896973 2.6484007835388184 1.2277586460113525 1.4899165630340576 1.031432032585144 0.9255600571632385
468 6.590618133544922 3.6322169303894043 6.52216911315918 2.305757999420166 3.0391242504119873 2.163301944732666 2.695173978805542 1.2767224311828613 1.5392589569091797 1.252618670463562 0.9344345927238464
469 6.491752624511719 3.5997679233551025 6.609679222106934 2.4255733489990234 3.1790592670440674 2.2630064487457275 2.4502861499786377 0.9607182741165161 1.5868322849273682 1.1213712692260742 0.8803439140319824
470 6.328852653503418 3.5781164169311523 6.303920269012451 2.4647812843322754 2.961963415145874 1.9394853115081787 2.3139731884002686 1.3411908149719238 1.26658296585083 1.0328439474105835 0.973743736743927
471 6.45156192779541 3.5188825130462646 6.270116329193115 2.5297768115997314 3.108224868774414 2.010237216949463 2.2609941959381104 1.0034849643707275 1.692737102508545 1.1179813146591187 0.9770100116729736
472 6.456599235534668 3.4238693714141846 6.716198921203613 2.437091112136841 3.0846049785614014 2.018842935562134 2.5045082569122314 1.1697735786437988 1.4989492893218994 1.368273377418518 0.9308854937553406
473 6.411401271820068 3.267239570617676 6.86478328704834 2.256066083908081 3.1777117252349854 2.3894543647766113 2.538470506668091 0.8840849995613098 1.597790002822876 1.2141237258911133 1.0936472415924072
474 6.256314754486084 3.556757688522339 6.526607036590576 2.535707712173462 3.2218799591064453 2.213465929031372 2.1930742263793945 1.0969123840332031 1.538088083267212 0.9919806718826294 0.9048862457275391
475 6.510784149169922 3.534524440765381 6.38531494140625 2.375903606414795 3.0985114574432373 2.304509401321411 2.2951536178588867 0.8882268667221069 1.3988351821899414 1.2303513288497925 0.9484329223632813
476 6.589702606201172 3.96382212638855 6.296739101409912 2.626201868057251 3.03918194770813 2.3190736770629883 2.3188235759735107 1.3353763818740845 1.7739722728729248 1.3256664276123047 0.7129576206207275
477 6.664896488189697 3.9067630767822266 6.212020397186279 2.6112427711486816 2.9602715969085693 2.4817161560058594 2.3121869564056396 0.9992719888687134 1.3626476526260376 1.124548316001892 0.9064562320709229
478 6.8597493171691895 3.675321578979492 6.5776143074035645 2.640695095062256 3.1329455375671387 2.471947193145752 2.4376447200775146 0.8117184042930603 1.4391193389892578 1.1833531856536865 0.9475189447402954
479 6.737560272216797 3.753706216812134 6.509230136871338 2.725369453430176 3.3919014930725098 2.3088247776031494 2.1400697231292725 0.9792922735214233 1.460283637046814 1.160315752029419 0.8074311017990112
480 6.74420690536499 3.756420373916626 6.5353102684021 2.7044479846954346 3.310350179672241 2.1847381591796875 2.190565347671509 1.03512442111969 1.470766544342041 1.1295864582061768 0.9629306197166443
481 6.638857364654541 3.807866334915161 6.247308731079102 2.5480635166168213 3.1993837356567383 2.14182186126709 2.264382839202881 1.0782395601272583 1.270868182182312 1.3356595039367676 1.0043874979019165
482 6.395249366760254 4.045409679412842 6.0443854331970215 2.5260162353515625 3.0454769134521484 2.3008203506469727 2.086703300476074 1.1757723093032837 1.503874659538269 1.0977418422698975 0.896242082118988
483 6.597316741943359 4.046905040740967 6.184388160705566 2.502366304397583 3.166370391845703 2.2588376998901367 2.5735044479370117 1.2195239067077637 1.1698522567749023 1.2628915309906006 1.0146842002868652
484 6.646139144897461 4.184561252593994 6.444280624389648 2.5371010303497314 3.253938674926758 2.1103312969207764 2.5225110054016113 0.8735225796699524 1.1892268657684326 1.2003411054611206 0.8373672962188721
485 6.823672771453857 4.332456111907959 6.690237998962402 2.5150907039642334 3.0968356132507324 2.0149946212768555 2.7588257789611816 1.10112464427948 1.4140465259552002 1.264898657798767 0.9929459095001221
486 6.721740245819092 4.576907157897949 6.396220684051514 2.355285882949829 3.040318012237549 1.8689818382263184 2.727360963821411 1.565412163734436 1.3136924505233765 1.171413779258728 1.1867276430130005
487 6.222685813903809 4.015523433685303 6.121140003204346 2.2524216175079346 2.912665605545044 1.9178402423858643 2.603148937225342 1.2017110586166382 1.2090340852737427 1.2205474376678467 0.975584864616394
488 6.372228145599365 4.120942115783691 6.088557243347168 2.4172379970550537 2.9240756034851074 1.9807075262069702 2.5074400901794434 1.2462828159332275 1.5466912984848022 1.1202490329742432 1.0448071956634521
489 6.330859661102295 4.138995170593262 6.144931793212891 2.488295078277588 3.099252700805664 2.0496811866760254 2.418283462524414 1.258582353591919 1.5104410648345947 1.11773681640625 1.006600022315979
490 6.122249603271484 3.904245376586914 6.016663074493408 2.41678524017334 3.209332227706909 1.9844555854797363 2.8568837642669678 1.3352904319763184 1.1834917068481445 1.1452867984771729 0.8702136874198914
491 6.147314071655273 3.9912240505218506 5.986237049102783 2.2014360427856445 3.039870262145996 2.1119871139526367 2.6863553524017334 1.0533791780471802 1.4110326766967773 1.296196699142456 1.0154207944869995
492 6.124305725097656 3.6023082733154297 5.975764274597168 2.2997584342956543 2.9989171028137207 2.175724744796753 2.7958805561065674 1.078376054763794 1.3707109689712524 1.3896809816360474 0.9171654582023621
493 5.866110801696777 3.651132106781006 5.81062126159668 2.1903634071350098 3.052854537963867 2.0630576610565186 2.5690670013427734 1.2001502513885498 1.2502049207687378 1.2694835662841797 0.8758350610733032
494 6.018291473388672 3.8881754875183105 5.797122955322266 2.4355380535125732 3.200774908065796 2.1062138080596924 2.7332167625427246 1.254064917564392 0.936071515083313 1.16413414478302 0.8792703747749329
495 5.985290050506592 3.7752599716186523 5.669001579284668 2.545635461807251 3.2062244415283203 2.101994276046753 2.660574436187744 1.1705355644226074 1.1215418577194214 1.2032138109207153 0.8814536333084106
496 6.134479999542236 3.6779227256774902 5.836616516113281 2.4869110584259033 3.302464008331299 2.1940276622772217 2.527916193008423 1.0396956205368042 0.6993381381034851 1.1974976062774658 0.8826225399971008
497 6.240975856781006 3.693748950958252 6.043768405914307 2.517122745513916 3.2097830772399902 2.4098143577575684 2.690509796142578 1.133580207824707 0.9000736474990845 1.5572329759597778 0.9719060063362122
498 6.102615833282471 3.8838095664978027 5.810785293579102 2.706167221069336 3.2373883724212646 1.7625495195388794 2.367341995239258 1.1318191289901733 0.7817423939704895 1.1614428758621216 1.0699419975280762
499 6.001243591308594 3.8815059661865234 5.752557754516602 2.7270076274871826 3.3209338188171387 1.9157557487487793 2.191685914993286 0.9331257939338684 1.0633361339569092 1.213876485824585 0.9299439787864685
500 5.750579833984375 3.8258235454559326 5.665498733520508 2.4961249828338623 3.2556841373443604 2.1986424922943115 2.265601396560669 1.1497375965118408 1.3158208131790161 1.0317950248718262 1.0076682567596436
501 5.746062278747559 3.9076969623565674 5.494215965270996 2.626884937286377 3.1608448028564453 1.8024733066558838 2.690906286239624 1.3747689723968506 1.1695005893707275 0.9632001519203186 0.7647949457168579
502 5.75602912902832 4.102955341339111 5.460821151733398 2.421229124069214 3.089601993560791 2.160245418548584 2.610229015350342 1.2040801048278809 1.1843758821487427 1.1562144756317139 0.876946747303009
503 5.93310022354126 3.84672474861145 5.604011535644531 2.2276864051818848 3.092167854309082 2.082932233810425 2.659217596054077 0.9233438968658447 1.3069864511489868 1.2286603450775146 0.9657257199287415
504 5.943854331970215 4.024692058563232 5.718515872955322 2.3224165439605713 2.97520112991333 1.8354634046554565 2.740635871887207 0.8815224766731262 1.155259132385254 1.2651861906051636 0.9244219064712524
505 6.271753311157227 4.077813148498535 6.052797317504883 2.2697787284851074 3.228431463241577 1.9455198049545288 2.465219497680664 1.5696816444396973 0.987838864326477 1.2710660696029663 0.9477740526199341
506 6.11084508895874 4.247159481048584 5.569476127624512 2.5489165782928467 3.253354787826538 1.9614821672439575 2.30940580368042 1.272674560546875 0.7365023493766785 1.2422776222229004 0.7730575203895569
507 6.134873390197754 4.305890083312988 5.771915912628174 2.4607982635498047 3.0724117755889893 2.1762197017669678 1.9749033451080322 1.0360909700393677 1.0092227458953857 1.2349181175231934 0.9546043872833252
508 6.345219612121582 4.162026882171631 6.5228118896484375 2.4796090126037598 3.3299074172973633 1.8630040884017944 2.4065628051757813 1.4384454488754272 1.2625287771224976 1.1959097385406494 0.9387383460998535
509 6.341464042663574 4.130610466003418 6.346217632293701 2.3473687171936035 3.210679054260254 2.013827323913574 2.274685859680176 1.3608531951904297 1.1404513120651245 1.2185580730438232 1.2431600093841553
510 6.156734943389893 3.9348104000091553 6.08342981338501 2.403588056564331 3.2414329051971436 2.325296640396118 2.1878528594970703 1.608879804611206 1.396431565284729 1.1775926351547241 0.9591111540794373
511 6.264668941497803 3.96510910987854 6.060835361480713 2.2742667198181152 3.2082808017730713 2.2397944927215576 2.2924551963806152 1.5198099613189697 0.9901950359344482 1.1945011615753174 0.7818673849105835
512 6.427552700042725 3.8313026428222656 6.393786907196045 2.255281686782837 3.44297456741333 2.109459400177002 2.011850118637085 1.4269793033599854 1.4265880584716797 1.1449443101882935 0.9063226580619812
513 6.361827850341797 4.149013519287109 6.179066181182861 2.3936538696289063 3.404205083847046 2.372360944747925 2.3608758449554443 1.1131340265274048 1.4210823774337769 1.1723331212997437 0.9898656606674194
514 6.198276996612549 4.095407009124756 6.213906764984131 2.3434274196624756 3.4016671180725098 2.426037073135376 2.2084457874298096 1.6309231519699097 1.5765905380249023 1.055262565612793 0.9695141315460205
515 6.6738176345825195 4.463727951049805 6.63001012802124 2.5178539752960205 3.754979133605957 2.3444266319274902 2.289747714996338 1.6722279787063599 1.2872560024261475 1.205890417098999 1.0419787168502808
516 6.467503070831299 4.4409027099609375 6.249642848968506 2.6693637371063232 4.115229606628418 2.4614388942718506 2.1807501316070557 0.8841267228126526 1.4915988445281982 1.288047194480896 0.8313462138175964
517 6.247889518737793 4.794406414031982 6.060603141784668 2.962871551513672 4.1050238609313965 2.4648308753967285 1.977939248085022 1.9174559116363525 1.6143661737442017 1.387865662574768 0.8240954279899597
518 6.248106002807617 4.276061058044434 5.97536039352417 2.573594331741333 3.7066447734832764 2.3331854343414307 2.3849782943725586 1.842157244682312 1.430166482925415 1.4553110599517822 0.892780065536499
519 6.12723445892334 4.333761215209961 5.751008987426758 2.7622148990631104 3.7734034061431885 2.0938448905944824 2.1065526008605957 1.7674994468688965 1.2992219924926758 1.4084582328796387 0.9336904287338257
520 6.358088493347168 4.359713077545166 5.956353187561035 2.6953535079956055 3.747921943664551 2.0107123851776123 2.298757791519165 1.6518337726593018 1.0989389419555664 1.2873611450195313 0.9190871119499207
521 6.0648016929626465 4.264266490936279 5.720492839813232 2.553057909011841 3.617359161376953 2.2121639251708984 2.4663119316101074 1.440091848373413 1.2040880918502808 1.1242101192474365 0.9856604933738708
522 5.598755836486816 3.6134378910064697 5.4998698234558105 2.453139543533325 3.7061350345611572 2.321629285812378 2.1387808322906494 0.9164259433746338 1.2751606702804565 1.0592180490493774 1.0883926153182983
523 5.681922435760498 3.838268995285034 5.444811820983887 2.6836225986480713 3.568636178970337 2.098463296890259 2.2268543243408203 1.038643479347229 1.732695460319519 1.3127555847167969 0.9990580081939697
524 5.845763206481934 4.214204788208008 5.518781661987305 2.8780272006988525 3.701643705368042 2.22298002243042 2.1404616832733154 1.2638859748840332 1.4548431634902954 1.2335999011993408 1.0034064054489136
525 5.982433795928955 4.148008823394775 5.671588897705078 2.691521167755127 3.615293502807617 1.9925516843795776 2.00445818901062 1.1197766065597534 1.1548124551773071 1.2786673307418823 0.9541401267051697
526 5.749439239501953 4.344465732574463 5.43450927734375 2.9897453784942627 3.7643110752105713 2.232290506362915 2.0193285942077637 1.0189129114151 0.9648075103759766 1.0866000652313232 0.9824472665786743
527 6.035195350646973 4.382256507873535 5.424707412719727 2.8524346351623535 3.4604434967041016 2.2072811126708984 2.065162181854248 0.9834439158439636 1.2644954919815063 1.162850260734558 0.947179913520813
528 6.114445686340332 4.269651412963867 5.515944480895996 2.6430728435516357 3.4352612495422363 2.1187283992767334 2.4295780658721924 1.4636999368667603 1.105292558670044 1.154736042022705 0.985582709312439
529 6.281773567199707 4.015310287475586 5.781647682189941 2.510275363922119 3.6471052169799805 2.087353467941284 2.4368419647216797 1.0158789157867432 1.2793536186218262 1.1179381608963013 0.9505683779716492
530 6.272947788238525 4.0827813148498535 5.798539161682129 2.596454620361328 3.1808862686157227 2.270150899887085 2.2263107299804688 1.4406298398971558 1.274393081665039 1.1027295589447021 1.0583655834197998
531 5.989429950714111 4.055942058563232 5.616326808929443 2.3124282360076904 3.197817802429199 2.1935837268829346 2.19252347946167 1.5520247220993042 1.6166539192199707 1.2926751375198364 0.8693878054618835
532 5.997878074645996 4.030152797698975 5.569589614868164 2.328972578048706 3.172555446624756 2.196246385574341 2.1519296169281006 1.2149584293365479 1.3367637395858765 1.6341471672058105 0.9916215538978577
533 6.02911901473999 3.9862959384918213 5.691584587097168 2.0505831241607666 3.0658438205718994 2.35941743850708 2.169889450073242 1.1228132247924805 1.6436715126037598 1.4021168947219849 0.8112484216690063
534 5.9342265129089355 3.9633920192718506 5.7234368324279785 2.116861581802368 3.131113290786743 2.3996236324310303 2.103393316268921 1.3380576372146606 1.4897714853286743 1.2716070413589478 0.8761262893676758
535 6.023573875427246 4.0648512840271 5.576687335968018 2.2279841899871826 3.2175004482269287 2.1921157836914063 2.2440125942230225 1.255967378616333 1.355904221534729 1.2957572937011719 0.7301169037818909
536 6.147883892059326 3.726224422454834 5.726266860961914 2.2898757457733154 3.2432026863098145 2.051511287689209 2.3834218978881836 1.0073200464248657 1.243922472000122 1.5470266342163086 0.8937669992446899
537 5.831533432006836 3.8728489875793457 5.458189964294434 2.5099222660064697 3.4109902381896973 1.8280130624771118 2.311918258666992 1.4521831274032593 0.9595911502838135 1.6914877891540527 0.871856689453125
538 6.044712543487549 4.128903865814209 5.500359058380127 2.4731028079986572 3.08465576171875 1.8945107460021973 2.4166057109832764 1.2910164594650269 1.3606566190719604 1.7792049646377563 1.006423830986023
539 5.5112080574035645 3.97419810295105 5.0045166015625 2.595378875732422 2.93572998046875 1.7398004531860352 2.313739776611328 1.0852457284927368 1.3449805974960327 1.7073434591293335 0.8896854519844055
540 5.314867973327637 3.753570318222046 5.0597615242004395 2.679800033569336 3.1734464168548584 1.8898056745529175 1.9040824174880981 0.586496889591217 1.4813904762268066 1.7809525728225708 0.9912289381027222
541 5.27925968170166 3.6116936206817627 5.166590690612793 2.5198283195495605 2.9564502239227295 1.8261698484420776 2.1726136207580566 0.7744748592376709 1.352370262145996 1.5045183897018433 0.9791370630264282
542 5.447954177856445 3.9560322761535645 5.0738396644592285 2.4026291370391846 2.980971336364746 2.0189852714538574 2.2242789268493652 1.1562453508377075 1.0544055700302124 1.6339046955108643 1.0597666501998901
543 5.531769752502441 4.102619171142578 5.296012878417969 2.619410514831543 3.092855215072632 2.052154302597046 1.861397624015808 1.704012155532837 1.5872471332550049 1.6205854415893555 1.020979404449463
544 5.497341156005859 4.411805629730225 4.834383964538574 2.4604437351226807 2.9569876194000244 1.9162083864212036 2.0463292598724365 1.5629445314407349 1.269643783569336 1.6470189094543457 1.048943042755127
545 5.655028820037842 4.53350830078125 4.999822616577148 2.7985386848449707 2.9586236476898193 2.121575355529785 2.0374512672424316 1.5493109226226807 0.7888404726982117 1.7611411809921265 0.9102993607521057
546 6.090621471405029 4.878927230834961 5.472026348114014 2.5797410011291504 3.1034631729125977 2.2108187675476074 2.0416386127471924 2.133260726928711 0.9933528900146484 1.5954108238220215 1.1165844202041626
547 6.051927089691162 4.991019248962402 5.3649773597717285 2.809779405593872 3.121889591217041 2.3776865005493164 2.183459997177124 1.3942070007324219 0.9074646830558777 1.6877498626708984 1.2912527322769165
548 5.782279014587402 4.797269344329834 4.995275497436523 2.683037519454956 2.980269193649292 1.9921703338623047 2.133775234222412 1.2483774423599243 0.8277357816696167 1.8105926513671875 1.1195852756500244
549 5.959023475646973 4.597743034362793 5.323160171508789 2.512038230895996 3.205543279647827 2.241581678390503 2.240453004837036 1.127620816230774 0.9247539043426514 1.6848857402801514 1.2802684307098389
550 6.082170009613037 4.554542064666748 5.45857572555542 2.580730676651001 3.1467387676239014 1.9486881494522095 2.476579427719116 1.7674192190170288 0.9939127564430237 1.5840322971343994 1.0657799243927002
551 6.245115756988525 4.580856800079346 5.597996711730957 2.6424715518951416 3.254800319671631 2.1261398792266846 2.080047369003296 1.2883782386779785 1.0384986400604248 1.498448371887207 1.1710407733917236
552 6.22870397567749 4.533109664916992 5.704808712005615 2.572455644607544 3.239806652069092 2.1206610202789307 2.3767056465148926 0.9056864380836487 1.0575436353683472 1.5876436233520508 1.3065142631530762
553 6.212496280670166 4.566087245941162 5.742966175079346 2.542083263397217 3.0276401042938232 1.723369836807251 2.436246633529663 1.2492610216140747 1.1894184350967407 1.369902491569519 1.0840908288955688
554 6.305139064788818 4.467169284820557 5.831774711608887 2.6129982471466064 3.00929594039917 2.1126205921173096 2.4593088626861572 1.0482959747314453 1.0576276779174805 1.314074993133545 1.4433138370513916
555 6.2158732414245605 4.5133209228515625 5.6809892654418945 2.583462715148926 2.9284660816192627 1.7968969345092773 2.47724986076355 1.0941213369369507 1.2550345659255981 1.3852514028549194 0.9988957047462463
556 6.379393577575684 4.280065536499023 5.986427307128906 2.5801687240600586 3.092029333114624 1.7279900312423706 2.7265923023223877 1.1501693725585938 1.2745850086212158 1.3247193098068237 1.0531224012374878
557 5.989683628082275 4.405542850494385 5.561707973480225 2.6965863704681396 2.98443865776062 1.578263282775879 2.302982807159424 1.4239174127578735 1.4144341945648193 1.371864676475525 1.0619580745697021
558 5.899335861206055 4.290711402893066 5.389025688171387 2.601311683654785 3.1345605850219727 1.7056211233139038 1.9194400310516357 0.9345046877861023 1.0709017515182495 1.333647608757019 0.8275543451309204
559 5.986213207244873 4.328485012054443 5.29135799407959 2.6964216232299805 2.9917147159576416 1.5707908868789673 1.909422516822815 1.1759037971496582 0.6623813509941101 1.286450743675232 0.8167099952697754
560 5.795197486877441 4.529642581939697 5.078986167907715 2.814049005508423 2.9733850955963135 1.4957987070083618 1.7460211515426636 1.1802493333816528 0.9739550948143005 1.2514971494674683 0.987295389175415
561 5.77649450302124 4.302698135375977 5.266162872314453 2.65628719329834 2.9776227474212646 1.4794162511825562 2.0442700386047363 0.9559046626091003 0.881980836391449 1.399566888809204 1.0586740970611572
562 5.660167694091797 4.249752998352051 5.393291473388672 2.680379867553711 2.946080207824707 1.589767575263977 1.7447129487991333 0.9688335061073303 1.2220876216888428 1.0375237464904785 1.086422324180603
563 6.086545944213867 4.395593166351318 5.696207046508789 2.6592910289764404 2.8876333236694336 1.4999983310699463 2.078892469406128 1.1087510585784912 1.1293184757232666 1.0979942083358765 1.0525343418121338
564 5.960860252380371 4.734002590179443 5.393779754638672 2.6903271675109863 2.8978819847106934 1.6294525861740112 2.0659029483795166 1.4829665422439575 1.2434561252593994 1.3920660018920898 0.9933959245681763
565 6.180812835693359 4.450085163116455 5.600460529327393 2.7280166149139404 3.1328134536743164 2.1379029750823975 2.264080762863159 1.4065297842025757 1.3385636806488037 1.4276312589645386 1.1021863222122192
566 6.064013481140137 4.562792778015137 5.502708911895752 2.710709571838379 3.2345640659332275 1.7131463289260864 2.5287399291992188 1.2818983793258667 1.1369951963424683 1.3060600757598877 1.1464158296585083
567 6.032923698425293 4.4369072914123535 5.377381801605225 2.737654685974121 3.1592981815338135 1.8004204034805298 2.780977725982666 1.116621732711792 0.8835274577140808 1.3619368076324463 1.0429129600524902
568 6.248062610626221 4.487337112426758 5.566793441772461 2.539745330810547 3.218801975250244 2.0266213417053223 2.56523060798645 1.184352159500122 1.1870898008346558 1.3798229694366455 1.0683157444000244
569 5.8981122970581055 4.341648578643799 5.155415058135986 2.613649845123291 2.9660940170288086 2.247410535812378 2.6236298084259033 0.8177900314331055 1.4710938930511475 1.3938616514205933 0.9617680907249451
570 5.8373122215271 4.5066070556640625 5.065094470977783 2.568917751312256 2.9212048053741455 2.043020248413086 2.1157615184783936 1.0931402444839478 0.6786714792251587 1.4740962982177734 1.2168958187103271
571 6.0485005378723145 4.829570770263672 5.390297889709473 2.503384828567505 2.9629199504852295 2.001976251602173 2.1552982330322266 1.326164960861206 1.3560686111450195 1.245366096496582 1.2272385358810425
572 6.165011882781982 4.835389137268066 5.594669342041016 2.573026657104492 2.8307671546936035 2.14513897895813 2.0982561111450195 1.378756046295166 0.874366283416748 1.7017881870269775 1.153388261795044
573 5.902313709259033 4.9050188064575195 5.169193744659424 2.598809242248535 2.9240591526031494 2.136371374130249 2.361344814300537 0.823606014251709 1.023789644241333 1.411480188369751 1.1632742881774902
574 5.772954940795898 4.989741325378418 4.987191677093506 2.5929245948791504 2.9769458770751953 1.8201392889022827 2.7318432331085205 1.0278955698013306 0.9227054715156555 1.4452756643295288 1.156732201576233
575 5.780521392822266 4.57208251953125 5.241619110107422 2.6438729763031006 2.8979861736297607 1.9070461988449097 2.525393486022949 0.9126870036125183 0.7380897402763367 1.1748450994491577 1.1266992092132568
576 5.418816566467285 4.423830509185791 4.890742778778076 2.7671315670013428 2.786013126373291 1.9454131126403809 2.577521324157715 1.018329381942749 0.6812863349914551 1.1264277696609497 1.1114646196365356
577 5.30819845199585 3.989537477493286 4.989072799682617 2.659149408340454 2.893397331237793 1.7093379497528076 2.5437066555023193 0.7709699869155884 1.1286604404449463 1.398759365081787 1.1147679090499878
578 5.740690231323242 4.224753379821777 5.515378475189209 2.567711114883423 3.340853452682495 1.8042246103286743 2.241532325744629 1.095487356185913 0.831885039806366 1.246580719947815 1.1892629861831665
579 5.760855197906494 4.07145881652832 5.625304222106934 2.7622077465057373 3.3519885540008545 1.697272539138794 2.2335116863250732 1.054680347442627 0.8657041192054749 1.323309302330017 1.1741862297058105
580 5.882773399353027 4.3360066413879395 5.893763065338135 2.841242790222168 3.542853593826294 1.4954099655151367 2.5140726566314697 0.9925493001937866 1.268174409866333 1.170204520225525 1.1709259748458862
581 5.892460346221924 4.261289119720459 5.881268501281738 2.590449571609497 3.447154998779297 1.5814696550369263 2.2927868366241455 0.7645165920257568 1.4235020875930786 1.2337121963500977 1.1214102506637573
582 5.874216556549072 3.9788618087768555 5.745681285858154 2.5319364070892334 3.1981654167175293 1.8855968713760376 2.057464122772217 0.8765883445739746 1.1880210638046265 1.3846385478973389 1.0473911762237549
583 5.78404426574707 3.964081287384033 5.600942611694336 2.6032516956329346 3.1560122966766357 1.9610867500305176 2.081360340118408 1.0415267944335938 0.9551437497138977 1.2101927995681763 1.222648024559021
584 5.729020118713379 3.9299840927124023 5.40999174118042 2.61659836769104 3.123988389968872 1.9108469486236572 2.1521236896514893 0.6829059720039368 1.069471001625061 1.2731578350067139 1.081804871559143
585 5.611720561981201 3.996518611907959 5.31211519241333 2.6169521808624268 2.921875238418579 1.774253249168396 1.6234161853790283 0.9506859183311462 1.1214507818222046 1.256636142730713 1.137900471687317
586 6.10259485244751 4.307624816894531 5.77396821975708 2.8022539615631104 3.134718656539917 1.77021062374115 1.9533591270446777 0.9553018808364868 1.248016595840454 1.2024328708648682 1.078816294670105
587 6.004635810852051 4.138246059417725 5.592077255249023 2.668367385864258 3.2785325050354004 1.6467809677124023 2.152977705001831 1.057801604270935 1.3323156833648682 1.2215274572372437 0.9875848889350891
588 6.07868766784668 4.321287631988525 5.8995819091796875 2.600613832473755 3.3138561248779297 1.6795161962509155 1.9325263500213623 1.0154422521591187 1.4022126197814941 1.2558118104934692 1.0390100479125977
589 5.828699588775635 3.932360887527466 5.313945770263672 2.632375717163086 3.0840978622436523 1.5883601903915405 1.953744888305664 0.9453064203262329 0.9579023122787476 1.2355557680130005 1.0212169885635376
590 5.68461799621582 3.938636541366577 5.196311950683594 2.5677297115325928 2.9408810138702393 1.9781452417373657 2.409045934677124 1.368210792541504 1.016864538192749 1.2574114799499512 1.1379306316375732
591 6.0648193359375 4.398499011993408 5.4589948654174805 2.6586501598358154 3.144001007080078 2.063685894012451 2.5208957195281982 1.2594707012176514 1.208916187286377 1.2787156105041504 1.2126827239990234
592 6.2106733322143555 4.153146743774414 5.3612213134765625 2.466076374053955 3.161933183670044 2.2032151222229004 2.63946533203125 0.8760389685630798 1.0895241498947144 1.419690728187561 1.145809531211853
593 6.297540187835693 4.419122695922852 5.828696250915527 2.78792142868042 3.363332509994507 1.9594273567199707 3.1764936447143555 1.8357622623443604 1.1935945749282837 1.2142648696899414 1.0035961866378784
594 6.380948066711426 4.13943338394165 5.870110511779785 2.6301090717315674 3.3201794624328613 2.02288556098938 3.1607775688171387 1.8746635913848877 1.1888952255249023 1.0775741338729858 1.0236259698867798
595 6.254683971405029 4.1383209228515625 5.680389404296875 2.5111801624298096 3.147873640060425 1.9694143533706665 2.703204870223999 1.1947180032730103 0.9015876054763794 1.3390220403671265 1.0708409547805786
596 6.748548984527588 4.3902153968811035 5.889803886413574 2.6878573894500732 3.460015296936035 1.7878618240356445 2.875171184539795 0.9652166962623596 1.0677385330200195 1.3412656784057617 1.0126947164535522
597 6.747662544250488 4.578365802764893 5.863543510437012 2.8496899604797363 3.5429816246032715 2.084981918334961 2.556572437286377 1.403320550918579 0.9584389328956604 1.2112741470336914 1.0308016538619995
598 6.694514751434326 4.43079137802124 6.0859785079956055 2.691990852355957 3.3484649658203125 1.7060637474060059 2.708000898361206 0.8374732136726379 1.2631570100784302 1.361428141593933 0.9829885363578796
599 6.90862512588501 4.272221565246582 6.119472503662109 2.6861202716827393 3.454500198364258 1.8870747089385986 2.4627439975738525 0.9728636741638184 1.0361671447753906 1.2066500186920166 1.035739779472351
600 6.599340438842773 4.492456912994385 5.911901950836182 2.9394099712371826 3.3277125358581543 1.933011531829834 2.585277795791626 1.045228362083435 1.1495575904846191 1.3293886184692383 0.9476250410079956
601 6.514180660247803 4.624616622924805 5.819972038269043 3.1276817321777344 3.3530330657958984 1.9707928895950317 2.1053860187530518 1.2456018924713135 1.3037911653518677 1.334445595741272 0.806499719619751
602 6.597414016723633 4.383194923400879 6.130640506744385 2.847318649291992 3.4516243934631348 1.6108778715133667 2.4452552795410156 0.9593639969825745 0.9939540028572083 1.3398860692977905 0.9729269742965698
603 6.275001049041748 3.7859630584716797 5.930048942565918 2.415473222732544 3.1688015460968018 1.8823068141937256 2.5192034244537354 1.1878838539123535 0.850409984588623 1.3251659870147705 0.9386321306228638
604 6.495375633239746 4.156721591949463 5.688215732574463 2.7472317218780518 3.374025821685791 1.7341452836990356 2.4990341663360596 1.235054612159729 1.1350605487823486 1.3822909593582153 1.007245659828186
605 6.652195453643799 4.027799606323242 5.751585483551025 2.796879291534424 3.365981101989746 1.6086349487304688 2.614659309387207 1.2450296878814697 1.017902135848999 1.329217791557312 1.0665637254714966
606 6.554126739501953 3.9739537239074707 5.602904319763184 2.7349390983581543 3.0757699012756348 1.8042402267456055 2.6438770294189453 1.2955673933029175 1.1101672649383545 1.3600293397903442 1.0965747833251953
607 6.534709930419922 4.037974834442139 6.194660186767578 2.770101308822632 3.264944314956665 1.6914125680923462 2.6003706455230713 1.0144550800323486 1.3769783973693848 1.2280691862106323 1.030991554260254
608 6.394959449768066 3.8656275272369385 6.065540790557861 2.617734670639038 3.150096893310547 1.6450414657592773 2.594736099243164 0.9671629071235657 1.095293641090393 1.1406573057174683 1.2250252962112427
609 6.414712905883789 4.106593608856201 5.871468544006348 2.9404280185699463 3.306055784225464 1.7506327629089355 2.803910732269287 1.445774793624878 1.0454931259155273 1.2362768650054932 0.9177762866020203
610 6.570900917053223 4.229522228240967 5.957527160644531 3.0001590251922607 3.334355592727661 1.8340814113616943 2.866107225418091 1.0672158002853394 1.4102234840393066 1.2258988618850708 1.0901790857315063
611 6.690275192260742 4.288434028625488 5.931957244873047 2.71846604347229 2.999723196029663 2.0502240657806396 2.9177045822143555 1.2882940769195557 1.3664052486419678 1.2296063899993896 0.9595765471458435
612 6.788764953613281 4.296690940856934 5.902462482452393 2.6067793369293213 2.897364854812622 1.7609063386917114 3.079489231109619 1.413306474685669 0.9766963124275208 1.0893378257751465 0.8825355172157288
613 6.734045028686523 4.337141036987305 5.796636581420898 2.7499186992645264 3.010113000869751 1.7792209386825562 3.130305767059326 0.8450310230255127 1.3708215951919556 1.4561052322387695 0.9885408282279968
614 6.684532165527344 4.242555141448975 5.847254276275635 2.9197115898132324 3.0355241298675537 1.7426707744598389 3.3756706714630127 0.9168899655342102 1.5994311571121216 1.259337306022644 0.955078125
615 6.597084999084473 4.318779468536377 5.872912406921387 2.761146306991577 2.882127523422241 1.7725073099136353 3.249791383743286 1.3383567333221436 0.9003475904464722 1.1547049283981323 0.9682070016860962
616 6.468801975250244 4.57008695602417 5.637300968170166 3.0507755279541016 2.7865021228790283 1.8848658800125122 3.1908717155456543 1.46236252784729 1.0800639390945435 1.4452574253082275 0.887061595916748
617 7.162418842315674 4.789332866668701 5.910642623901367 3.2489302158355713 3.045910120010376 1.7335981130599976 3.228971242904663 1.1496198177337646 0.7984905242919922 1.3416699171066284 1.0346152782440186
618 7.235620021820068 4.7217888832092285 5.989482879638672 3.116513967514038 2.9863011837005615 1.9825422763824463 2.990406036376953 1.3762588500976563 1.072974443435669 1.3675668239593506 1.028582215309143
619 7.123208522796631 4.83101749420166 6.152037620544434 3.2149338722229004 2.9481422901153564 2.0432138442993164 2.848320245742798 1.1321285963058472 1.288635015487671 1.3069778680801392 1.0224097967147827
620 6.688624858856201 4.511451244354248 5.852434158325195 3.1795036792755127 2.9701263904571533 2.294989824295044 3.0553927421569824 1.3804928064346313 1.3464292287826538 1.193232536315918 0.8715336918830872
621 6.797520160675049 4.347097873687744 5.963388919830322 2.795135259628296 3.1348931789398193 1.9004123210906982 3.101410150527954 1.488885521888733 1.0535649061203003 1.4422622919082642 1.026444673538208
622 6.557511329650879 4.517560005187988 5.854378700256348 3.0072381496429443 3.2620363235473633 2.1898841857910156 2.885772228240967 1.3997666835784912 1.3302092552185059 1.3639253377914429 0.9535481929779053
623 6.55779504776001 4.568934440612793 5.921098232269287 2.660168170928955 2.8258414268493652 2.2551991939544678 2.3869783878326416 1.3380811214447021 0.758281409740448 1.1813184022903442 1.03542959690094
624 6.220879077911377 4.1658034324646 5.844986438751221 2.5575950145721436 3.0030670166015625 2.237297534942627 2.359063148498535 1.517318844795227 1.1062633991241455 1.234717845916748 0.9322621822357178
625 6.411777019500732 4.097416400909424 6.039615154266357 2.576556921005249 3.1736769676208496 2.224583864212036 2.5422778129577637 1.172760009765625 1.422122597694397 1.4572434425354004 1.1314955949783325
626 6.280063152313232 4.3446478843688965 5.667252063751221 2.5852110385894775 3.0044398307800293 2.195542097091675 2.443028450012207 1.426255702972412 1.1998813152313232 1.3370736837387085 1.0041279792785645
627 6.39532470703125 4.461420059204102 5.754176139831543 2.5281851291656494 2.9202280044555664 2.3987843990325928 2.4143548011779785 1.1121602058410645 1.153688669204712 1.304627776145935 0.9023966789245605
628 6.240218639373779 4.607891082763672 5.646700859069824 2.5740952491760254 2.782567262649536 2.535754680633545 2.611591339111328 1.0217288732528687 1.2086865901947021 1.2865170240402222 0.8737808465957642
629 6.305652141571045 4.59252405166626 5.8208160400390625 2.5254435539245605 2.862610101699829 2.614948034286499 2.6404285430908203 1.1522047519683838 0.9995306730270386 1.2973757982254028 1.0110127925872803
630 6.71774959564209 4.761678695678711 6.061774730682373 2.6658451557159424 2.9140419960021973 2.669489860534668 2.4522738456726074 1.4826825857162476 1.168413519859314 1.357708215713501 0.9970517754554749
631 6.37423849105835 4.418279647827148 6.064121723175049 2.764498233795166 2.9624123573303223 2.2848498821258545 2.7380592823028564 0.9868107438087463 1.4435052871704102 1.145898699760437 0.8584266901016235
632 6.285844802856445 4.586915016174316 5.90949010848999 2.9223227500915527 3.046846866607666 2.4014434814453125 2.7416958808898926 1.2032971382141113 1.278913140296936 1.2603154182434082 0.9264031052589417
633 6.293725490570068 4.679110527038574 5.862595081329346 2.934039831161499 2.9563357830047607 2.17360520362854 2.6795923709869385 1.2975634336471558 1.2715888023376465 1.2438724040985107 0.9789405465126038
634 6.130841255187988 4.574944496154785 5.683820724487305 2.7162411212921143 2.7655956745147705 2.4299733638763428 2.8258302211761475 1.5699632167816162 1.0930708646774292 1.2559468746185303 0.860050618648529
635 6.2773756980896 4.462148666381836 5.9901018142700195 2.6565842628479004 2.735729217529297 2.262241840362549 3.0236940383911133 2.10020112991333 1.5503634214401245 1.3863787651062012 0.8622674345970154
636 6.38096809387207 4.456664085388184 6.075409412384033 2.6349217891693115 2.904449462890625 2.429095983505249 2.923710584640503 1.770477533340454 1.36615788936615 1.4303709268569946 0.9409095644950867
637 6.165835857391357 4.369800567626953 6.016635894775391 2.423969268798828 2.978698968887329 2.2145049571990967 2.8760764598846436 1.5471055507659912 1.2262533903121948 1.312979817390442 1.0003315210342407
638 5.98605489730835 4.421388626098633 5.510526180267334 2.5527374744415283 2.9271090030670166 2.355792760848999 2.945948600769043 1.5755876302719116 1.5827122926712036 1.1397933959960938 0.9489968419075012
639 6.020923614501953 4.274044036865234 5.569326400756836 2.4227707386016846 2.9546735286712646 2.2575466632843018 2.633641004562378 1.8205070495605469 1.4009071588516235 1.3277310132980347 0.9803540706634521
640 5.897998332977295 4.383609771728516 5.361362934112549 2.5983355045318604 2.8446004390716553 2.025764226913452 2.7698066234588623 1.2490841150283813 1.3649479150772095 1.4650514125823975 1.0414131879806519
641 6.014268398284912 4.404885768890381 5.367318630218506 2.564706563949585 2.8523709774017334 2.4458203315734863 2.8583126068115234 1.4266096353530884 0.9920417666435242 1.1576063632965088 1.0598794221878052
642 5.963832855224609 4.692996978759766 5.52360725402832 2.7890939712524414 2.921774387359619 2.439568281173706 2.907355546951294 1.5149590969085693 1.1386735439300537 1.1887249946594238 1.0106595754623413
643 6.042191505432129 4.493690013885498 5.787304401397705 2.7213494777679443 2.9376752376556396 2.6153790950775146 2.991244077682495 1.8038148880004883 0.9615094661712646 1.2883074283599854 1.101684331893921
644 6.067180156707764 4.478245735168457 5.83583402633667 2.7312629222869873 3.053868293762207 2.2349965572357178 2.848144054412842 1.5041792392730713 1.2450710535049438 1.2145792245864868 1.0136412382125854
645 6.265800476074219 4.547445774078369 6.068082809448242 2.7005984783172607 3.030393600463867 2.206512451171875 2.8275580406188965 0.9530311822891235 1.4092376232147217 1.2086414098739624 1.0498830080032349
646 5.882014751434326 4.767945766448975 5.408408164978027 2.9002456665039063 2.8683364391326904 2.2969765663146973 2.9254424571990967 1.5042520761489868 1.2999550104141235 1.1916881799697876 0.8652744293212891
647 5.900522708892822 4.517928123474121 5.630317211151123 2.7866551876068115 2.6234238147735596 2.1920220851898193 3.1996090412139893 1.6195441484451294 1.0442440509796143 1.1487194299697876 0.8269060254096985
648 6.079829216003418 4.516284465789795 5.609869003295898 2.8161754608154297 2.9301929473876953 2.216022491455078 2.921499729156494 1.2368090152740479 1.1398495435714722 1.2325363159179688 0.8388588428497314
649 6.024327754974365 4.541088581085205 5.629909038543701 2.791498899459839 3.010347843170166 2.1769261360168457 3.003209352493286 1.2999725341796875 1.151930809020996 1.2560781240463257 0.9174826741218567
650 6.134255886077881 4.616290092468262 5.84906005859375 2.7968478202819824 2.9586331844329834 2.1200902462005615 2.726456880569458 1.8852978944778442 1.0898700952529907 1.3189668655395508 1.0231376886367798
651 6.185540199279785 4.603454113006592 5.730700969696045 2.751154661178589 2.937128782272339 2.4158177375793457 2.9586799144744873 1.7113847732543945 1.8091857433319092 1.2650501728057861 1.082407832145691
652 6.180146217346191 4.388575077056885 5.865633964538574 2.5793075561523438 3.003063678741455 2.387718677520752 3.019697904586792 0.9797537326812744 1.3560930490493774 1.3833853006362915 0.9987069964408875
653 6.302002429962158 4.8771586418151855 5.933633804321289 2.770416498184204 3.096658229827881 2.345038890838623 2.8929431438446045 1.6690753698349 2.212768793106079 1.220663070678711 1.0751047134399414
654 6.135985374450684 4.532925605773926 5.603705883026123 2.7578580379486084 2.9445042610168457 2.3660545349121094 2.758333444595337 1.4293748140335083 2.8890278339385986 1.479352593421936 0.8078203201293945
655 6.4387593269348145 4.884565830230713 5.808228015899658 2.78214955329895 2.9948372840881348 2.484050989151001 2.8924131393432617 1.6633329391479492 2.2548136711120605 1.53266441822052 0.9601525068283081
656 6.265770435333252 4.503231525421143 5.912817001342773 2.674009323120117 3.0020642280578613 2.3379499912261963 3.107311487197876 1.9058144092559814 2.3737804889678955 1.4063293933868408 0.9822887182235718
657 6.031986713409424 4.529170513153076 5.54564094543457 3.195561170578003 2.8010005950927734 2.0902862548828125 2.7128217220306396 1.7134438753128052 2.1460509300231934 1.304084300994873 1.2252435684204102
658 5.969923496246338 4.768913269042969 5.46380615234375 3.286724090576172 2.8866593837738037 2.2949917316436768 2.6014440059661865 1.4380261898040771 2.238001823425293 1.3009858131408691 1.0297141075134277
659 5.991641521453857 4.70947265625 5.395610809326172 2.9696848392486572 2.8939597606658936 2.340696334838867 2.903998851776123 1.7556287050247192 2.0332517623901367 1.4443856477737427 0.9740033745765686
660 6.374809741973877 4.7515177726745605 5.747407913208008 3.2043097019195557 3.2358951568603516 2.6563899517059326 2.7622809410095215 1.397480845451355 2.3146867752075195 1.4583789110183716 1.0204503536224365
661 6.368804931640625 4.517538070678711 5.863833904266357 2.7644476890563965 3.208122730255127 2.4813764095306396 2.880535125732422 1.8572282791137695 2.2648186683654785 1.4322748184204102 1.1513168811798096
662 6.442371845245361 4.509915351867676 5.89517068862915 2.607937812805176 3.0982367992401123 2.4264626502990723 2.7869832515716553 2.1061174869537354 2.1181559562683105 1.5100446939468384 1.0189908742904663
663 6.29576301574707 4.461012363433838 5.75127649307251 2.493671178817749 3.1112565994262695 2.649684190750122 2.475384473800659 1.6865499019622803 2.3255250453948975 1.5373103618621826 0.9901499152183533
664 6.497525691986084 4.3327836990356445 6.074084758758545 2.6136085987091064 3.282562255859375 2.348491907119751 2.567734718322754 1.728467583656311 2.214939832687378 1.3385339975357056 1.072251319885254
665 6.379240036010742 4.455800533294678 5.934091567993164 2.679614543914795 3.2338666915893555 2.274357318878174 2.3970344066619873 1.2480685710906982 2.6339848041534424 1.2855896949768066 1.0243048667907715
666 6.750244617462158 4.455649375915527 6.10761022567749 2.8354485034942627 3.1532349586486816 2.6791162490844727 2.52644944190979 1.2767086029052734 2.5689032077789307 1.2297799587249756 1.0700041055679321
667 6.500747203826904 4.591231346130371 5.8138628005981445 2.9049551486968994 3.0984034538269043 2.505141496658325 2.556084632873535 1.6449640989303589 2.3170173168182373 1.2301350831985474 1.0581377744674683
668 6.485818862915039 4.2391839027404785 6.112147808074951 2.7791523933410645 3.222158908843994 2.543956995010376 2.4561519622802734 1.097673773765564 2.226543426513672 1.2288858890533447 1.0935389995574951
669 6.320399284362793 4.216889381408691 5.810345649719238 2.7232072353363037 3.1246421337127686 2.4106714725494385 2.1584548950195313 1.2705507278442383 1.9481719732284546 1.1795166730880737 1.098745584487915
670 6.246641159057617 4.129079818725586 5.859566688537598 2.732358694076538 3.0333251953125 2.4691519737243652 2.4437484741210938 1.2961969375610352 2.463859796524048 1.3314361572265625 0.9718552231788635
671 6.436253547668457 4.325956344604492 6.316119194030762 2.5855321884155273 3.0288517475128174 2.419283151626587 2.69044828414917 1.598204255104065 2.2151553630828857 1.3624341487884521 1.064905047416687
672 6.262873649597168 4.136512756347656 5.8499531745910645 2.646164655685425 3.3133747577667236 2.436906099319458 2.6694116592407227 1.363390564918518 1.9374439716339111 1.5339335203170776 0.7938936352729797
673 6.080046653747559 4.225516319274902 5.716591835021973 2.6236348152160645 3.1994071006774902 2.4132602214813232 2.4865925312042236 1.3744778633117676 2.2332422733306885 1.2349971532821655 0.8265078067779541
674 5.992676258087158 3.7907934188842773 5.878870010375977 2.412266969680786 3.016906261444092 2.580932378768921 2.6811139583587646 1.2747284173965454 2.5205883979797363 1.0994082689285278 0.981799304485321
675 6.322699069976807 4.157742023468018 5.969625473022461 2.445127487182617 3.2843973636627197 2.3756613731384277 2.904939651489258 0.9513084292411804 2.4375174045562744 1.487342119216919 0.8218282461166382
676 6.299346446990967 4.068950653076172 5.94077205657959 2.476602077484131 3.294340133666992 2.245276689529419 2.7063887119293213 1.4395300149917603 2.308969259262085 1.1685199737548828 0.9466371536254883
677 6.639486789703369 4.386646747589111 5.898379802703857 2.7104601860046387 3.2576115131378174 2.460467576980591 2.8213319778442383 1.4590651988983154 2.4278340339660645 1.158018946647644 1.0273239612579346
678 6.539395809173584 4.226657390594482 5.996816635131836 2.1868627071380615 3.4287331104278564 2.4582958221435547 2.727755069732666 1.5010679960250854 2.422287940979004 1.2413784265518188 0.9360578656196594
679 6.287445068359375 4.367654800415039 5.710835933685303 2.4711709022521973 3.1495933532714844 2.4708330631256104 2.7144596576690674 1.8191065788269043 2.4263370037078857 1.1242544651031494 0.9924001693725586
680 6.13272762298584 4.589791774749756 5.617372989654541 2.701876640319824 3.2500221729278564 2.5031468868255615 2.0611674785614014 1.4831982851028442 2.8655145168304443 1.3289827108383179 0.9568662643432617
681 6.275561332702637 4.635521411895752 5.607324600219727 2.6133005619049072 2.994492530822754 2.5297014713287354 2.3220818042755127 1.2261379957199097 2.5338127613067627 1.110525131225586 1.0922722816467285
682 6.340576171875 4.767336845397949 5.756745338439941 2.413588523864746 3.0676000118255615 2.592397451400757 2.5269112586975098 1.4839988946914673 2.607795238494873 1.3621832132339478 1.0919361114501953
683 6.2547454833984375 4.630423069000244 5.637394428253174 2.627859354019165 3.1310627460479736 2.6380057334899902 2.5566399097442627 1.8955886363983154 2.694521427154541 1.4237351417541504 0.91949862241745
684 6.125604152679443 4.771295547485352 5.476900100708008 2.7302370071411133 2.979022264480591 2.598832368850708 2.17199969291687 2.1286849975585938 2.3837778568267822 1.2954424619674683 0.9545512795448303
685 6.15853214263916 4.558340549468994 5.330183506011963 2.5655906200408936 3.037003755569458 2.5239994525909424 2.4931387901306152 1.6939129829406738 1.8816150426864624 1.314693808555603 1.0072431564331055
686 6.3030853271484375 4.661200523376465 5.413984298706055 2.550689935684204 3.2785465717315674 2.4377238750457764 2.4437108039855957 1.930263638496399 1.967511534690857 1.386758804321289 1.0400766134262085
687 6.155423641204834 4.418768882751465 5.369164943695068 2.165882110595703 3.2272303104400635 2.396092414855957 2.6742589473724365 1.1082817316055298 2.082346200942993 1.4430674314498901 0.9695290923118591
688 6.325718879699707 4.466879367828369 5.7463154792785645 2.3276116847991943 3.173182725906372 2.4712750911712646 2.419774055480957 1.263344168663025 2.3145687580108643 1.1339921951293945 0.8123375773429871
689 5.884149551391602 4.0137763023376465 5.684609413146973 2.016312599182129 3.122288942337036 2.261070728302002 2.3875510692596436 1.3016351461410522 2.067711591720581 1.2803525924682617 0.7683839201927185
690 6.124227523803711 4.070006847381592 5.8400068283081055 2.2336747646331787 3.0736165046691895 2.45589017868042 2.445053815841675 1.269213318824768 2.480365037918091 1.2054057121276855 0.7932478785514832
691 6.087128162384033 4.055795192718506 5.623753070831299 2.4888405799865723 2.8146395683288574 2.6719062328338623 2.3824729919433594 1.1373519897460938 2.4088988304138184 1.1111372709274292 0.9688162207603455
692 6.006333351135254 4.207215309143066 5.467421054840088 2.3899195194244385 2.9736194610595703 2.533648729324341 2.5871100425720215 1.0271929502487183 1.9939050674438477 1.1711019277572632 0.8181453347206116
693 6.359559059143066 3.8674824237823486 6.281219959259033 2.20143461227417 3.0628373622894287 2.2337591648101807 2.7637953758239746 1.0082465410232544 2.1941232681274414 1.2291620969772339 0.9027641415596008
694 6.722596168518066 4.339863300323486 6.181231498718262 2.261946678161621 3.179095506668091 2.410526990890503 2.9101474285125732 1.625929594039917 2.221402645111084 1.2882249355316162 0.9129225611686707
695 6.86302375793457 4.5208210945129395 6.420070648193359 2.494166612625122 3.462333917617798 2.1993556022644043 2.9320099353790283 1.6622142791748047 2.2491612434387207 1.2077927589416504 0.9746336936950684
696 6.9870500564575195 4.419228553771973 6.404959201812744 2.244938850402832 3.4248123168945313 2.4131879806518555 2.8705925941467285 1.7142093181610107 2.654728889465332 1.115096092224121 1.016817569732666
697 6.655365467071533 4.386369705200195 6.251940727233887 2.1871461868286133 3.2673888206481934 2.4201884269714355 2.839108943939209 1.8689287900924683 2.535719394683838 1.2007875442504883 0.904177725315094
698 6.943302154541016 4.5647993087768555 6.355040073394775 2.3996829986572266 3.097047805786133 2.467556953430176 2.7483839988708496 2.2425975799560547 2.6317832469940186 1.2383830547332764 0.8275372385978699
699 6.789819717407227 4.279949188232422 6.607680320739746 2.231335163116455 3.0836102962493896 2.256380558013916 2.7549827098846436 1.9076341390609741 2.465973138809204 1.004855751991272 0.9743953347206116
700 6.848556995391846 4.507760524749756 6.343756675720215 2.3424201011657715 3.021090030670166 2.288416624069214 2.663332462310791 1.8562301397323608 2.4464428424835205 0.8714916110038757 0.8694696426391602
701 6.605873107910156 4.460519313812256 6.197640895843506 2.187337636947632 2.8709919452667236 2.3466150760650635 2.677582025527954 2.0891528129577637 2.276374340057373 0.890070915222168 0.9317145943641663
702 6.961365699768066 4.480000019073486 6.497527122497559 2.3268468379974365 2.991532564163208 2.232897996902466 2.7125062942504883 1.9628262519836426 2.361093044281006 0.9021936058998108 0.9047197103500366
703 6.907370567321777 4.495437145233154 6.478608131408691 2.309215784072876 2.8905625343322754 2.255587577819824 2.6102375984191895 2.050644874572754 2.6281673908233643 1.0301787853240967 0.8017590045928955
704 6.79893684387207 4.532371520996094 6.245887756347656 2.19476318359375 2.808614730834961 2.323103904724121 2.4109232425689697 2.2437644004821777 2.696078062057495 1.0499593019485474 0.9978177547454834
705 6.843184471130371 4.239481449127197 6.212528228759766 2.273887872695923 3.013841152191162 2.3606882095336914 2.417485237121582 1.9016424417495728 2.543020009994507 0.9166378974914551 0.9882839918136597
706 6.992069244384766 4.456973075866699 6.343266010284424 2.293281316757202 3.062758684158325 2.2846341133117676 2.401282548904419 1.5300533771514893 2.100950241088867 0.9516685009002686 0.9470824003219604
707 7.008730888366699 4.47579288482666 6.451359748840332 2.4429900646209717 2.920299530029297 2.259347915649414 2.5270423889160156 1.7546911239624023 1.9239962100982666 1.0001407861709595 1.1497451066970825
708 7.118392467498779 4.629672527313232 6.442375183105469 2.320239543914795 3.232266902923584 2.1472578048706055 2.7437610626220703 2.0908777713775635 1.7316837310791016 0.9773450493812561 0.9608225226402283
709 7.040553092956543 4.900864601135254 6.031838417053223 2.2465341091156006 2.9676389694213867 2.4167566299438477 2.6942074298858643 2.20605731010437 1.3434276580810547 0.9596670269966125 1.0101232528686523
710 7.334670543670654 4.872256278991699 6.39641809463501 2.381591796875 3.2675182819366455 2.278796434402466 3.037137746810913 1.9686791896820068 1.6328842639923096 1.007938027381897 1.0204393863677979
711 6.876539707183838 4.559221267700195 6.095056533813477 2.6022133827209473 2.9609427452087402 2.352616786956787 2.7602481842041016 1.6019452810287476 1.4414259195327759 0.9481272101402283 0.8916277289390564
712 6.675653457641602 4.452346324920654 6.256824970245361 2.3903682231903076 2.8717379570007324 2.216042995452881 3.093690872192383 1.8948938846588135 1.2807420492172241 0.9789535999298096 0.9273221492767334
713 6.747884750366211 4.7802300453186035 5.900630950927734 2.724656343460083 2.7079243659973145 2.363168716430664 2.8957948684692383 2.0859122276306152 1.5170198678970337 1.1281700134277344 0.9218623042106628
714 6.864384651184082 4.883036136627197 6.072500705718994 2.5162229537963867 2.8574538230895996 2.4625635147094727 2.9318931102752686 1.6744085550308228 1.20396089553833 0.9552192091941833 0.8958588242530823
715 6.63754940032959 4.439585208892822 6.048957824707031 2.437605142593384 3.2110140323638916 2.4821698665618896 2.7157652378082275 1.9361629486083984 0.923947274684906 0.8009751439094543 0.8311163783073425
716 6.458661079406738 4.4918999671936035 5.7907209396362305 2.667592763900757 3.225888729095459 2.164503574371338 3.0060651302337646 2.1860718727111816 1.432748794555664 0.8828237652778625 0.9585045576095581
717 6.339317321777344 4.434573173522949 5.662103176116943 2.776665687561035 3.097404956817627 2.370591163635254 3.0961592197418213 1.8249341249465942 1.8592182397842407 0.892848014831543 0.9501440525054932
718 6.612587928771973 4.362718105316162 6.113223075866699 2.555363893508911 3.1869401931762695 2.3672292232513428 2.9885661602020264 1.8494914770126343 1.706964135169983 0.9776296019554138 0.9599723815917969
719 6.520529747009277 4.451857566833496 5.991694450378418 2.642709493637085 2.8816511631011963 2.4783172607421875 2.894155740737915 2.150967597961426 1.3949460983276367 0.8568907976150513 1.0656094551086426
720 6.737176418304443 4.304262638092041 6.333750247955322 2.2690975666046143 3.000962018966675 2.1580100059509277 3.267852544784546 1.7028214931488037 1.6517997980117798 0.8203591704368591 1.1144390106201172
721 6.726138114929199 4.4380950927734375 6.222607612609863 2.601727247238159 2.8292486667633057 2.142035961151123 2.964911937713623 1.6401777267456055 1.6922895908355713 0.8819819092750549 0.9649419784545898
722 6.874837875366211 4.511277675628662 6.412659645080566 2.6625449657440186 3.03475022315979 2.099257707595825 3.2673139572143555 2.0322773456573486 1.0111165046691895 0.9428532719612122 1.0295411348342896
723 6.726038932800293 4.189405918121338 6.41471004486084 2.581956624984741 3.0954298973083496 2.305499315261841 3.2818603515625 1.9128350019454956 1.2262924909591675 0.8146941661834717 1.1459736824035645
724 6.528360366821289 4.154748439788818 6.164757251739502 2.329525947570801 3.1053085327148438 1.9705830812454224 2.9841248989105225 1.5082628726959229 1.131420612335205 0.8743969798088074 0.8914567232131958
725 6.652242183685303 3.946120262145996 6.38411283493042 2.4839518070220947 3.20622181892395 1.97346830368042 3.169316530227661 1.5457518100738525 1.1795464754104614 0.9289071559906006 1.0703426599502563
726 6.527611255645752 4.115988254547119 6.322291374206543 2.624190330505371 3.0948069095611572 2.161736488342285 2.762606620788574 0.9651968479156494 1.3087254762649536 0.9280478358268738 0.8183014392852783
727 6.617201805114746 4.418992519378662 6.263142108917236 2.8846423625946045 3.006127119064331 2.2106428146362305 2.9892940521240234 1.2255734205245972 1.274711012840271 0.9064817428588867 0.9331445693969727
728 6.672781944274902 4.167543888092041 6.48619270324707 2.509873628616333 2.937467098236084 2.0692596435546875 3.164729118347168 1.2516894340515137 0.8876637816429138 1.0759155750274658 0.9602296948432922
729 6.821512222290039 4.452342987060547 6.4168701171875 2.7853591442108154 3.402559757232666 2.23503041267395 3.053609848022461 0.7365000247955322 1.0744826793670654 0.8633133769035339 0.9615938663482666
730 6.786322116851807 4.7928290367126465 6.274107933044434 2.8488311767578125 3.2081809043884277 2.027735710144043 2.7552738189697266 1.1702800989151 1.010581612586975 0.799801230430603 0.8314217925071716
731 6.83095121383667 4.418796062469482 6.4412713050842285 2.6029672622680664 3.177459239959717 2.0229134559631348 3.2837073802948 1.2743209600448608 0.9769539833068848 1.0993471145629883 1.0305532217025757
732 6.8029584884643555 4.361650466918945 6.283132553100586 2.619314432144165 3.0656814575195313 2.188577890396118 3.1012442111968994 1.1930729150772095 1.0769227743148804 0.9993264079093933 1.0330674648284912
733 7.014923572540283 4.2165327072143555 6.393951892852783 2.445974111557007 3.6013104915618896 2.1883246898651123 3.1956627368927 1.3413028717041016 1.0439127683639526 1.2667592763900757 0.9858223795890808
734 6.775625705718994 4.06601095199585 6.4999003410339355 2.476696491241455 3.407813310623169 1.9601341485977173 3.1573050022125244 1.4964851140975952 0.6862163543701172 0.9983890652656555 1.0280964374542236
735 6.827190399169922 4.107265949249268 6.468283653259277 2.363189458847046 3.389451265335083 2.1302199363708496 3.151670455932617 0.7611782550811768 0.9817403554916382 1.1034879684448242 1.0819894075393677
736 7.195976734161377 4.3882951736450195 6.747473239898682 2.673295736312866 3.3623037338256836 2.3615827560424805 3.4198338985443115 0.8825847506523132 0.8266499042510986 1.0507820844650269 1.0621572732925415
737 6.981677532196045 4.2594075202941895 6.624770641326904 2.458202362060547 3.4975972175598145 2.192359685897827 2.9952917098999023 1.0055209398269653 0.8770514726638794 0.9493212103843689 1.0879147052764893
738 7.05044412612915 4.395374298095703 6.519462585449219 2.5258655548095703 3.5455474853515625 2.2299623489379883 3.1273560523986816 1.0188734531402588 1.0947798490524292 1.2164726257324219 1.0525078773498535
739 6.882652282714844 4.447737693786621 6.330935955047607 2.5128934383392334 3.5990681648254395 2.1656112670898438 3.2299559116363525 1.329455018043518 1.3625078201293945 1.1826480627059937 1.0578057765960693
740 6.959365367889404 4.492467403411865 6.601658821105957 2.572991371154785 3.424396514892578 2.1592063903808594 3.225804090499878 1.454229474067688 1.1680954694747925 0.998006284236908 1.1302741765975952
741 7.282180309295654 4.194075107574463 6.791702747344971 2.6392154693603516 3.7047500610351563 2.3006091117858887 3.227217197418213 1.2816821336746216 1.6169215440750122 1.069838047027588 1.2333632707595825
742 7.2062225341796875 4.204306125640869 6.587531089782715 2.8202857971191406 3.4133780002593994 2.27772855758667 2.8979344367980957 1.3095932006835938 1.2937129735946655 0.950921893119812 1.1463439464569092
743 6.875674724578857 4.158803939819336 6.4984588623046875 2.5540523529052734 3.395786762237549 2.3416147232055664 2.8836822509765625 1.366143822669983 1.0613386631011963 1.0271672010421753 1.1558047533035278
744 7.040478229522705 4.054204940795898 6.699559688568115 2.520861864089966 3.227282762527466 2.192270278930664 3.436274290084839 1.20320725440979 1.1718181371688843 0.9949737787246704 0.9330655336380005
745 7.219625949859619 3.9905102252960205 6.86376953125 2.3017308712005615 3.2732067108154297 2.2953336238861084 3.2388155460357666 1.446387767791748 1.2672826051712036 1.134760856628418 0.9832111597061157
746 6.874863624572754 4.077272891998291 6.4616522789001465 2.6297268867492676 3.099188804626465 2.1830861568450928 2.98075008392334 1.070548176765442 1.1444439888000488 1.2953014373779297 1.0477275848388672
747 6.621190071105957 3.8765153884887695 6.236762523651123 2.790388584136963 3.12577486038208 2.289449453353882 2.9229891300201416 1.1612942218780518 0.861740231513977 1.3517749309539795 1.0902228355407715
748 6.711164474487305 3.9115684032440186 6.3527374267578125 2.567472219467163 3.282443046569824 2.0796775817871094 3.3072023391723633 1.3595370054244995 1.0084772109985352 1.2977616786956787 1.1050530672073364
749 7.011683940887451 4.134637355804443 6.675526142120361 2.805058240890503 3.100095748901367 2.359679937362671 3.4485538005828857 1.153587818145752 0.9460247755050659 1.3374911546707153 1.1482800245285034
750 6.92952299118042 4.06332540512085 6.3329548835754395 2.8036153316497803 3.0438339710235596 2.3418195247650146 3.3168721199035645 0.9383012652397156 1.303855061531067 1.1539462804794312 0.9797841906547546
751 6.641900062561035 3.9096839427948 6.411217212677002 2.7704591751098633 3.1170451641082764 2.146923542022705 3.2530505657196045 1.112830400466919 1.7894690036773682 1.323840618133545 1.0978561639785767
752 6.8481669425964355 4.260325908660889 6.401525497436523 2.846689462661743 3.156723976135254 2.181771993637085 3.0216009616851807 1.0959564447402954 1.403564453125 1.261671781539917 1.0967293977737427
753 6.930439472198486 4.3824262619018555 6.237330436706543 2.96075701713562 3.2644600868225098 2.147759199142456 3.1832478046417236 1.4944746494293213 1.162338376045227 1.21405827999115 1.0679420232772827
754 6.872982501983643 4.264660835266113 6.276818752288818 2.6257362365722656 3.0947325229644775 2.396911859512329 3.1609151363372803 1.536471962928772 1.3291521072387695 1.0431064367294312 1.0989874601364136
755 6.960567474365234 4.465497016906738 6.384917259216309 2.825557231903076 3.236051082611084 2.1887216567993164 3.243790626525879 1.1275248527526855 1.6957446336746216 1.0175588130950928 1.3855397701263428
756 6.979792594909668 4.465198040008545 6.520609378814697 2.9128003120422363 3.229388475418091 2.1594741344451904 3.3028385639190674 1.414137601852417 1.6412140130996704 0.9001044034957886 1.3457916975021362
757 7.133012294769287 4.20810604095459 6.69234561920166 2.835064649581909 3.23759126663208 2.1186790466308594 3.1621170043945313 1.2630338668823242 1.3782857656478882 1.0767289400100708 1.087924599647522
758 6.837050437927246 3.9217183589935303 6.189549446105957 2.4741504192352295 3.1739776134490967 2.125506639480591 3.4296724796295166 0.8653577566146851 1.0887441635131836 0.9604350924491882 1.0459706783294678
759 6.916165828704834 3.8036956787109375 6.446355819702148 2.500694513320923 3.008207082748413 2.045832395553589 3.3939859867095947 0.9540740251541138 1.4617846012115479 0.9868095517158508 1.047460913658142
760 6.7134504318237305 3.960127592086792 6.079922199249268 2.5112392902374268 2.9850497245788574 2.1822705268859863 3.416605234146118 0.8206400275230408 1.5947891473770142 1.2305680513381958 0.9708144068717957
761 6.786770820617676 3.7343215942382813 6.364522933959961 2.3316454887390137 3.3019115924835205 2.0903477668762207 3.5166125297546387 0.9244962930679321 1.5173938274383545 1.0668933391571045 0.9670350551605225
762 6.874668121337891 3.8800063133239746 6.4788126945495605 2.512765884399414 3.27583909034729 2.01568865776062 3.548091411590576 1.1623913049697876 1.257840871810913 1.0407123565673828 1.0432759523391724
763 6.945330619812012 3.801311731338501 6.3697357177734375 2.4553277492523193 3.4421420097351074 2.045197010040283 3.5466220378875732 1.4029202461242676 1.479170799255371 0.9251869916915894 1.0944169759750366
764 6.983368396759033 3.7709834575653076 6.444988250732422 2.598200559616089 3.1995935440063477 2.1826794147491455 3.264197587966919 0.8877638578414917 1.5193427801132202 0.9570119380950928 1.122971773147583
765 7.377254486083984 4.0186357498168945 6.6574201583862305 2.54817795753479 3.417797803878784 2.289303779602051 3.2108144760131836 0.7974792122840881 1.3160030841827393 1.1207705736160278 1.0145318508148193
766 7.028843879699707 3.85503888130188 6.503811836242676 2.4915099143981934 3.3648195266723633 2.2602176666259766 3.087543487548828 1.025875449180603 1.4349889755249023 0.9735909104347229 1.233022928237915
767 7.164434909820557 3.8061132431030273 6.659002780914307 2.5007569789886475 3.507413864135742 2.340090751647949 3.2536780834198 0.813650369644165 1.2552510499954224 1.063359260559082 1.2017667293548584
768 7.172385215759277 3.9883832931518555 6.642192363739014 2.7308473587036133 3.4729182720184326 1.9765607118606567 3.2564432621002197 0.9384241700172424 1.526400089263916 0.9815018177032471 1.1012083292007446
769 6.825741291046143 3.7774195671081543 6.486790180206299 2.578460454940796 3.189138174057007 2.033644437789917 3.114732027053833 1.2443960905075073 1.38541579246521 1.0126110315322876 0.9479208588600159
770 6.71898078918457 3.8534839153289795 6.2315802574157715 2.6373119354248047 3.098477363586426 2.2010769844055176 3.2678089141845703 1.0829205513000488 1.3725957870483398 1.2370926141738892 0.9771708846092224
771 6.828948020935059 4.057165145874023 6.216536521911621 2.7480194568634033 3.2528553009033203 2.183067560195923 3.316540002822876 1.093587040901184 1.3319764137268066 1.1780306100845337 1.0039591789245605
772 6.909911632537842 4.311744689941406 6.194428443908691 2.791213035583496 3.2675063610076904 2.262664556503296 3.3308236598968506 0.9913294315338135 1.4860479831695557 0.9634012579917908 0.9153217077255249
773 6.836482524871826 4.235649585723877 6.320815563201904 2.8127222061157227 3.220759391784668 2.281181573867798 3.378268241882324 0.9259143471717834 1.3308610916137695 1.078306794166565 1.0530816316604614
774 6.630697727203369 4.377485275268555 6.217204570770264 2.9440548419952393 2.9474008083343506 2.336534261703491 3.310164213180542 1.3353431224822998 1.614149808883667 1.1766561269760132 1.0098906755447388
775 6.448731422424316 4.358142375946045 5.837179660797119 2.8571362495422363 2.909217119216919 2.0382139682769775 3.4229700565338135 1.2341777086257935 1.222339391708374 1.2258291244506836 1.068362832069397
776 6.647305011749268 4.161848545074463 6.120424270629883 2.642458200454712 3.1087629795074463 2.2607433795928955 3.390517473220825 1.2129182815551758 1.5745384693145752 1.3695380687713623 1.1118499040603638
777 6.545691967010498 3.9003489017486572 6.044548034667969 2.8411924839019775 3.1212546825408936 2.1771011352539063 3.3169188499450684 0.9850465655326843 1.4911383390426636 1.381894826889038 1.0680686235427856
778 6.604908466339111 4.140913486480713 5.995780944824219 2.699432134628296 3.273369073867798 2.2760019302368164 3.603640556335449 1.2714157104492188 1.7350229024887085 1.4140408039093018 1.0935882329940796
779 6.900622844696045 4.212918281555176 6.219482898712158 2.8908324241638184 3.3134021759033203 2.2008237838745117 3.476579427719116 1.3644919395446777 1.5943275690078735 1.1496195793151855 1.1487936973571777
780 6.794412136077881 4.15147066116333 6.213383197784424 2.824519634246826 3.3832080364227295 2.1423726081848145 3.336442232131958 1.129739761352539 1.6208974123001099 0.9380480647087097 1.0512508153915405
781 6.5308356285095215 3.9431025981903076 6.176366806030273 2.792205333709717 3.3095202445983887 2.301464319229126 3.3681817054748535 1.1257338523864746 1.287057638168335 1.1839760541915894 1.1239291429519653
782 6.209257125854492 3.5801234245300293 6.079674243927002 2.6135354042053223 2.9697046279907227 1.9390792846679688 3.4974777698516846 0.9164314270019531 1.6661295890808105 1.0609499216079712 1.0875474214553833
783 6.724345684051514 4.055295467376709 6.296498775482178 2.683678388595581 3.4014363288879395 2.273486375808716 3.6129415035247803 1.1130250692367554 1.3043348789215088 1.299241542816162 1.1112170219421387
784 6.539462566375732 3.9058449268341064 6.239151477813721 2.5009636878967285 3.029374599456787 2.180311441421509 3.5959465503692627 1.2614914178848267 1.3674811124801636 1.2338207960128784 1.0890320539474487
785 6.348414421081543 3.854111671447754 5.926957607269287 2.4446089267730713 3.187321901321411 2.3200361728668213 3.5624468326568604 1.351568579673767 1.1908882856369019 1.1255136728286743 0.9464865922927856
786 6.4425225257873535 3.7022366523742676 5.9198198318481445 2.3879776000976563 3.1348013877868652 2.114349603652954 3.404146909713745 1.61121666431427 1.746538519859314 1.2826427221298218 0.9731600284576416
787 6.409424304962158 3.4264075756073 5.954139232635498 2.502694606781006 3.1661810874938965 2.184147596359253 3.3111283779144287 0.8183308839797974 1.2653621435165405 1.1363236904144287 0.9756603837013245
788 6.158362865447998 3.6524221897125244 5.5790252685546875 2.61830472946167 2.778282403945923 2.1976184844970703 3.177700996398926 1.0479674339294434 1.185552716255188 0.9111601114273071 1.0811457633972168
789 6.31430196762085 3.6319243907928467 6.018797874450684 2.6523842811584473 3.1203975677490234 2.415982246398926 2.8846728801727295 1.0022242069244385 1.4968600273132324 1.1351921558380127 1.103273630142212
790 5.991415500640869 3.4584391117095947 5.814246654510498 2.5529744625091553 2.9100394248962402 2.2933640480041504 2.9443602561950684 1.1113659143447876 1.326573133468628 1.2240444421768188 1.175221562385559
791 6.236636638641357 3.8282978534698486 6.03977108001709 2.8367202281951904 3.00760555267334 2.246134042739868 3.0977330207824707 1.6718333959579468 1.485677719116211 1.128130316734314 0.9639614820480347
792 6.310281276702881 3.7901244163513184 5.981672286987305 2.963770866394043 3.1867001056671143 1.9962795972824097 3.1674017906188965 1.150634765625 1.2938555479049683 1.0468999147415161 0.9553865790367126
793 6.368228912353516 4.236840724945068 5.955576419830322 3.3578097820281982 3.279611110687256 2.479517936706543 3.1321680545806885 0.9842352867126465 1.3856149911880493 1.109926700592041 1.0311388969421387
794 6.241382122039795 3.948291778564453 5.988676071166992 2.8977770805358887 2.959301233291626 2.279320478439331 3.0309741497039795 1.1061960458755493 1.5024927854537964 1.226992130279541 0.9363680481910706
795 6.382356643676758 3.910329818725586 6.086587905883789 2.9856677055358887 2.8920857906341553 2.1303417682647705 3.4093778133392334 1.2262042760849 1.4348200559616089 1.0293976068496704 1.0385903120040894
796 6.25560998916626 3.6468164920806885 6.087569713592529 2.722898483276367 2.901249408721924 2.1426165103912354 3.5409903526306152 0.9999292492866516 1.1224005222320557 1.1418254375457764 1.2641640901565552
797 6.352708339691162 3.71274995803833 6.188112735748291 2.5844764709472656 2.601954221725464 2.0542500019073486 3.29888916015625 1.2820769548416138 0.8443472981452942 0.9225984215736389 1.0449564456939697
798 6.448909282684326 3.817389488220215 6.000911235809326 2.6775317192077637 2.7921791076660156 2.298435688018799 3.432748794555664 0.9998186230659485 0.9322913289070129 0.9256042242050171 1.0786478519439697
799 6.75469446182251 3.813889741897583 6.393320560455322 2.57865834236145 2.9646894931793213 2.136766195297241 3.2471976280212402 1.3582777976989746 1.5205711126327515 1.1229358911514282 1.1923216581344604
800 6.575356960296631 3.8144371509552 6.255671501159668 2.5471198558807373 2.970975875854492 2.251500129699707 3.135293960571289 1.1516519784927368 1.4955639839172363 0.9851735830307007 1.1244282722473145
801 6.336276054382324 4.127890586853027 6.085628986358643 2.571622371673584 2.740962028503418 2.292393207550049 3.0639097690582275 1.54253089427948 1.519392728805542 0.9962368607521057 1.1868740320205688
802 6.528990268707275 4.022121429443359 6.234096050262451 2.7160704135894775 2.9986963272094727 2.0655434131622314 2.9194140434265137 1.6766222715377808 1.3481974601745605 1.0689842700958252 1.07144296169281
803 6.364223957061768 3.5842177867889404 6.420217990875244 2.5706398487091064 2.838886022567749 1.817601203918457 3.1808996200561523 1.0291963815689087 1.5345903635025024 0.9170857071876526 1.288080096244812
804 6.218650817871094 3.8150033950805664 5.951694488525391 2.7931766510009766 2.801623821258545 2.2295804023742676 2.9637932777404785 1.2834569215774536 1.977266550064087 0.9864152669906616 1.320547103881836
805 6.4564528465271 3.924503803253174 6.0427422523498535 2.5632975101470947 3.088223457336426 2.1055543422698975 2.9597902297973633 1.0024149417877197 1.5280053615570068 0.9713644981384277 1.0891833305358887
806 6.149555206298828 3.6422390937805176 6.056458473205566 2.4763121604919434 2.966991901397705 2.1783909797668457 3.1678760051727295 0.9674821496009827 2.0935652256011963 0.9711861610412598 1.195199728012085
807 6.381438732147217 3.8693175315856934 6.166746139526367 2.659302234649658 2.837779998779297 2.102158784866333 2.9685232639312744 1.5309550762176514 1.3908780813217163 1.0225980281829834 1.0669071674346924
808 6.294292449951172 3.7573773860931396 6.153996467590332 2.6503968238830566 2.7769839763641357 2.094963312149048 3.4284589290618896 1.1011124849319458 1.3655437231063843 0.8622535467147827 1.380626916885376
809 6.1250410079956055 3.5524702072143555 6.193506717681885 2.595827102661133 2.9061801433563232 1.7734007835388184 3.0066070556640625 1.194753646850586 1.8235042095184326 0.9844332933425903 1.2290806770324707
810 6.09600830078125 3.882145404815674 5.903043270111084 2.7557196617126465 2.716992139816284 1.8784950971603394 2.7050387859344482 1.076270341873169 1.5949733257293701 0.9020218253135681 1.11009681224823
811 6.1380720138549805 3.8668713569641113 5.898357391357422 2.676603078842163 2.687049150466919 1.9218183755874634 3.153254270553589 1.365584373474121 1.6361773014068604 1.025132417678833 1.177206039428711
812 6.206592082977295 4.17075777053833 5.6260294914245605 2.6646769046783447 2.6365606784820557 2.0581040382385254 2.916227102279663 1.5418829917907715 1.5617451667785645 0.884035050868988 1.0498632192611694
813 6.114264488220215 4.075053691864014 5.510512828826904 2.740899085998535 2.863934278488159 2.1272151470184326 3.090142011642456 1.6491947174072266 1.254556655883789 0.960036039352417 1.0428040027618408
814 6.089404106140137 3.9344871044158936 5.595178127288818 2.554652452468872 2.7380099296569824 1.9133305549621582 2.783203125 1.3470783233642578 1.1488946676254272 0.8923714756965637 1.1864089965820313
815 6.408951282501221 3.917616844177246 5.728569507598877 2.3974978923797607 2.7826762199401855 1.836425542831421 3.1870782375335693 1.3693904876708984 1.075186014175415 1.018604040145874 1.0570025444030762
816 6.226061820983887 4.113964080810547 5.7262654304504395 2.504695415496826 2.6370933055877686 1.9358396530151367 2.9335808753967285 1.1825741529464722 1.3285905122756958 0.9190762639045715 1.2061599493026733
817 6.216582775115967 3.884857654571533 5.619167327880859 2.316220760345459 2.7138149738311768 2.165863513946533 3.143671751022339 1.0608679056167603 1.124700665473938 1.137147307395935 1.0752184391021729
818 6.434736728668213 3.946915626525879 5.945225715637207 2.2918639183044434 2.8435914516448975 1.8512170314788818 3.179871082305908 1.5422636270523071 1.103130578994751 0.9305912852287292 0.9908506274223328
819 6.452831268310547 4.395378589630127 5.503020286560059 2.3781898021698 2.6881089210510254 1.6126878261566162 2.745225429534912 1.3428585529327393 0.8146156072616577 0.9614641666412354 1.0677155256271362
820 6.183403015136719 4.089829444885254 5.544871807098389 2.2208261489868164 2.463998556137085 1.9426567554473877 2.9407260417938232 1.2186729907989502 1.183369755744934 1.0758438110351563 1.0320303440093994
821 5.891013145446777 3.949176549911499 5.257734298706055 2.315603256225586 2.5769872665405273 2.1376144886016846 2.963181257247925 1.0050939321517944 1.1796351671218872 1.0448113679885864 1.0882922410964966
822 6.154284477233887 3.856156826019287 5.651516914367676 2.2473995685577393 2.8964345455169678 1.9958252906799316 2.960869789123535 1.0721502304077148 1.0592905282974243 0.8709656000137329 1.0400665998458862
823 6.401123523712158 4.059552192687988 6.060606479644775 2.179912805557251 2.6514670848846436 1.7448842525482178 3.1889753341674805 1.7904863357543945 1.098008632659912 0.8918359279632568 1.0392353534698486
824 6.571890354156494 4.313995361328125 6.194204330444336 2.1254587173461914 2.534040927886963 1.5215787887573242 3.459954261779785 1.6177889108657837 1.1966676712036133 1.0124173164367676 0.9440756440162659
825 6.423365592956543 4.551307678222656 5.9746174812316895 2.28924560546875 2.491231918334961 1.7388813495635986 2.9605326652526855 2.1169545650482178 1.094007968902588 0.8885590434074402 1.181509017944336
826 6.687413215637207 4.156003475189209 6.3005523681640625 2.3696839809417725 2.78149676322937 1.9434417486190796 2.798405885696411 1.6415680646896362 0.9264985918998718 0.9420616626739502 1.1543759107589722
827 6.452075004577637 3.982006788253784 5.775827407836914 2.207331418991089 2.8206472396850586 1.6852349042892456 2.7771449089050293 1.000766396522522 1.1226725578308105 0.777675986289978 1.1331055164337158
828 6.4931817054748535 4.070573806762695 5.941789150238037 2.280665397644043 2.8464014530181885 1.9511017799377441 2.539045810699463 1.528550386428833 0.7925319075584412 1.126736044883728 1.3068770170211792
829 6.194971561431885 3.9462480545043945 5.834516525268555 2.1743321418762207 2.8564133644104004 1.9708995819091797 2.6866960525512695 1.3601226806640625 0.7155864834785461 0.976250410079956 1.2019996643066406
830 6.291004180908203 4.075861930847168 5.733835697174072 2.2981247901916504 2.9917595386505127 1.8498482704162598 2.773536205291748 1.510178565979004 0.880231499671936 1.0174760818481445 1.17703378200531
831 6.45453405380249 4.121096134185791 5.886453151702881 2.377225875854492 2.9664645195007324 2.2110350131988525 2.8083624839782715 1.570541262626648 0.9774550199508667 0.8028267025947571 1.413706660270691
832 6.685315132141113 4.098169803619385 6.1745429039001465 2.2620811462402344 2.97646164894104 2.105466842651367 2.9848620891571045 1.2433370351791382 1.0457651615142822 1.0349565744400024 1.212381362915039
833 6.673059463500977 4.311243534088135 6.147269248962402 2.3353357315063477 2.962784767150879 2.1196749210357666 3.0597004890441895 1.3932842016220093 0.7890584468841553 0.9103144407272339 1.1270966529846191
834 6.54023551940918 4.225632667541504 6.029402732849121 2.237657308578491 2.868560314178467 2.1050775051116943 3.042996406555176 1.141973614692688 0.9102733731269836 1.072963833808899 1.2407681941986084
835 6.493664741516113 4.253155708312988 6.117172718048096 2.365560531616211 2.6515285968780518 1.8861017227172852 3.2197494506835938 1.5902533531188965 0.6891822218894958 1.0083553791046143 1.1911417245864868
836 6.652956008911133 4.337424278259277 6.162707805633545 2.549582004547119 2.8934502601623535 2.2425453662872314 2.7565953731536865 1.048614501953125 1.202092170715332 1.0018024444580078 1.3037744760513306
837 6.276776313781738 3.9744653701782227 6.013387680053711 2.2707042694091797 2.689812421798706 2.1266820430755615 2.7444491386413574 1.2954035997390747 0.9025425910949707 1.0692059993743896 1.2587428092956543
838 6.459982395172119 4.292774200439453 5.833613395690918 2.3648204803466797 2.9384207725524902 2.071000337600708 2.6151349544525146 1.1061675548553467 0.7351729869842529 1.0310972929000854 1.3050322532653809
839 6.469600677490234 4.401449680328369 5.940100193023682 2.4481613636016846 2.7440783977508545 2.1062393188476563 2.5043013095855713 1.4056812524795532 0.771666944026947 1.1277827024459839 1.1338582038879395
840 6.7194061279296875 4.200453281402588 6.112964153289795 2.4245333671569824 2.8428380489349365 2.152608871459961 3.003061532974243 1.3584367036819458 0.9938763380050659 1.2796374559402466 1.3671753406524658
841 6.743369102478027 4.229678153991699 6.255593299865723 2.5349271297454834 2.95306396484375 1.9021228551864624 3.079352855682373 1.2234797477722168 0.8043739199638367 1.1001811027526855 1.2115105390548706
842 6.863518238067627 4.408450126647949 6.2796430587768555 2.3965349197387695 2.797084093093872 1.9949615001678467 2.8598556518554688 1.3132855892181396 0.7897874116897583 1.1460570096969604 1.2063078880310059
843 6.776890277862549 4.577116012573242 6.330566883087158 2.5680060386657715 2.8353569507598877 1.840118646621704 2.8606255054473877 1.5639684200286865 0.7942083477973938 1.164154052734375 0.7817689776420593
844 6.6846208572387695 4.398382186889648 6.436524868011475 2.385104179382324 2.9465439319610596 1.9344525337219238 2.834502935409546 1.4981434345245361 0.6718807220458984 1.0527929067611694 1.1258337497711182
845 6.633071422576904 4.441549301147461 6.411566734313965 2.3139994144439697 2.881211996078491 1.9701896905899048 2.8167266845703125 1.3782062530517578 0.7229142785072327 0.9684125781059265 1.2105112075805664
846 6.675126552581787 4.422669887542725 6.467935085296631 2.356849431991577 2.904466152191162 1.7181932926177979 2.8108530044555664 1.724687099456787 0.7375346422195435 1.1576268672943115 1.143463373184204
847 6.477584362030029 4.110002517700195 6.293439865112305 2.2134625911712646 2.8321094512939453 1.7113510370254517 2.6196014881134033 1.4607529640197754 0.7416467070579529 0.9994028806686401 1.1225866079330444
848 6.44434118270874 4.402004718780518 5.886159420013428 2.27097225189209 2.643596649169922 2.15409517288208 2.8064827919006348 1.8536317348480225 0.726945161819458 1.0180269479751587 1.1668925285339355
849 6.336141109466553 4.4638285636901855 5.666149139404297 2.2599241733551025 2.880652666091919 2.065507411956787 2.8816657066345215 1.5047999620437622 0.762565016746521 1.0824073553085327 1.273192286491394
850 6.657993793487549 4.234668254852295 5.891079425811768 2.21730375289917 2.985652446746826 1.9874367713928223 3.010524034500122 1.5598738193511963 0.7845293879508972 1.226706624031067 1.189626932144165
851 6.624703884124756 4.283042907714844 5.820096015930176 2.3576159477233887 2.9917190074920654 2.3412508964538574 2.745595932006836 1.4584709405899048 0.6562875509262085 1.0866312980651855 1.1698074340820313
852 6.341536998748779 4.13093900680542 5.4386186599731445 2.4069015979766846 3.076080560684204 2.0636725425720215 2.6722023487091064 1.1186915636062622 0.6150376796722412 1.0662566423416138 1.2514266967773438
853 6.54177713394165 4.250524520874023 5.691006660461426 2.461733818054199 2.8768911361694336 2.022981643676758 2.67075777053833 1.7422505617141724 0.8275305032730103 1.1272854804992676 1.1818042993545532
854 6.621513366699219 4.483798027038574 5.740527629852295 2.3184874057769775 2.722632884979248 2.415653944015503 2.931687355041504 1.4393843412399292 0.8556857109069824 1.1554714441299438 1.2570780515670776
855 6.225165367126465 4.31144380569458 5.524563312530518 2.4405879974365234 2.7300007343292236 2.029353141784668 3.09128475189209 2.531679153442383 0.8258134722709656 0.8637328147888184 1.2593095302581787
856 6.321004867553711 4.061438083648682 5.86322021484375 2.4375462532043457 2.9547293186187744 2.127572536468506 3.087074041366577 1.2308526039123535 0.7109001874923706 0.8886550068855286 1.6080092191696167
857 6.168580532073975 4.020124435424805 5.785301208496094 2.319774627685547 2.714510917663574 2.1464457511901855 2.9248006343841553 1.4606019258499146 0.8153488636016846 0.8820468187332153 1.4231271743774414
858 6.090522289276123 3.919680118560791 5.83488130569458 2.2983522415161133 2.721312999725342 2.2981789112091064 2.9312777519226074 1.35130774974823 0.9905478954315186 0.9903223514556885 1.3566057682037354
859 5.8900017738342285 4.100070476531982 5.531270503997803 2.3268368244171143 2.817060947418213 2.204744338989258 2.7469353675842285 1.200992226600647 1.1252257823944092 0.8604282736778259 1.3682348728179932
860 6.014281749725342 4.171049118041992 5.846131801605225 2.3179666996002197 2.863112688064575 1.9135799407958984 2.867098331451416 1.166062593460083 0.8778192400932312 0.8296302556991577 1.183830738067627
861 6.218447685241699 4.311291217803955 5.848764896392822 2.320786237716675 3.1877570152282715 2.0109755992889404 2.7787249088287354 1.4677164554595947 0.7650701999664307 1.0083937644958496 0.9498652815818787
862 6.127827167510986 4.193478107452393 5.710090160369873 2.2668139934539795 3.04721736907959 2.1197173595428467 2.6453335285186768 1.6725599765777588 0.8166771531105042 1.0798488855361938 0.8899081349372864
863 6.503683567047119 4.374514579772949 5.947568893432617 2.301571846008301 3.150247573852539 2.152491569519043 2.8669772148132324 1.3578777313232422 0.854071855545044 1.3014394044876099 0.9889441132545471
864 6.340491771697998 4.185210227966309 5.820591926574707 2.191047191619873 3.004777193069458 2.0673909187316895 2.992368698120117 1.3593114614486694 1.022722601890564 1.195285677909851 1.0249496698379517
865 6.179398536682129 4.090714454650879 5.777060031890869 2.002387523651123 2.790820837020874 2.1199166774749756 2.9560344219207764 1.4740523099899292 0.6741296052932739 1.1068408489227295 0.9829926490783691
866 6.16580867767334 4.36851692199707 5.42723274230957 2.105769395828247 2.8821773529052734 1.832258701324463 2.8292107582092285 1.5452446937561035 0.7578825950622559 1.1468995809555054 0.9451014995574951
867 5.921909332275391 4.034522533416748 5.358485221862793 2.233954668045044 2.8207101821899414 2.0171940326690674 2.9575748443603516 1.0298131704330444 0.8583417534828186 0.9589353799819946 1.072022795677185
868 6.012392997741699 3.9414126873016357 5.597832679748535 2.124870777130127 2.55033540725708 1.5873057842254639 2.916224479675293 1.2351036071777344 0.6454119682312012 1.0794278383255005 1.008022665977478
869 5.986217975616455 3.9441077709198 5.403022766113281 2.2022931575775146 2.656136989593506 1.6581122875213623 3.256617307662964 1.2298650741577148 0.7485421895980835 1.0878268480300903 1.3643039464950562
870 5.845802307128906 3.909416675567627 5.600756645202637 2.4053595066070557 2.665236473083496 1.9009580612182617 2.9500174522399902 0.9737080931663513 0.7201271057128906 0.9216384887695313 1.4047890901565552
871 5.948506832122803 3.9305477142333984 5.7956061363220215 2.3697221279144287 2.9339725971221924 1.8710730075836182 3.094284772872925 0.9945782423019409 0.770717978477478 1.0277395248413086 1.2688053846359253
872 5.992900848388672 4.115616798400879 5.6525373458862305 2.28058123588562 2.97229266166687 2.2696399688720703 2.9057068824768066 1.0880509614944458 1.3016092777252197 0.9443233013153076 1.3154230117797852
873 6.208266258239746 4.168896198272705 5.810070991516113 2.484485626220703 3.1012444496154785 2.4663078784942627 3.1266825199127197 1.2422810792922974 0.9887207746505737 1.0745787620544434 1.3725402355194092
874 6.281725883483887 4.153507709503174 5.87459659576416 2.6449389457702637 3.189917802810669 2.1091766357421875 3.0505192279815674 1.2452811002731323 0.9157169461250305 0.9993005394935608 1.2025036811828613
875 6.5376176834106445 4.048192024230957 6.208025932312012 2.2652692794799805 3.2090635299682617 1.893665075302124 3.249870538711548 1.4011276960372925 0.9101877212524414 0.997972309589386 1.0056617259979248
876 6.387314319610596 3.949146032333374 6.022908687591553 2.532581329345703 2.989957571029663 2.017655611038208 2.8178634643554688 1.2792093753814697 1.036657691001892 0.9963420033454895 1.1578320264816284
877 6.386869430541992 3.870532989501953 6.112823486328125 2.5376648902893066 2.951361656188965 1.6418765783309937 3.091991901397705 1.2110177278518677 0.9862040877342224 1.1378422975540161 1.0409029722213745
878 6.221999168395996 3.7297160625457764 6.094766616821289 2.2700300216674805 3.048079252243042 1.9382210969924927 3.2279179096221924 1.160348653793335 1.0096725225448608 0.8712764978408813 1.127950668334961
879 6.4731574058532715 4.197666645050049 6.269885540008545 2.4435324668884277 3.0956413745880127 1.7459591627120972 3.3743457794189453 1.1824349164962769 0.9816508889198303 1.054943323135376 1.0191190242767334
880 6.513430595397949 4.197176933288574 6.150507926940918 2.4231858253479004 2.9974887371063232 1.9576553106307983 3.1310863494873047 1.530971646308899 1.0299208164215088 1.0552308559417725 1.157745361328125
881 6.335262298583984 4.40424108505249 5.880032062530518 2.400578737258911 2.9046504497528076 1.809669017791748 3.0829248428344727 1.2030173540115356 0.9430007934570313 1.1370691061019897 1.033299207687378
882 6.111266136169434 4.071950435638428 5.719198226928711 2.3990163803100586 3.0260379314422607 1.9506127834320068 2.8996269702911377 1.4906158447265625 1.2660655975341797 0.932843029499054 1.0193318128585815
883 6.323253631591797 4.2610368728637695 5.630988121032715 2.396641969680786 3.0878350734710693 2.1182518005371094 2.971041202545166 1.0802664756774902 1.1409058570861816 1.0421142578125 0.9687486290931702
884 6.1889262199401855 4.0611348152160645 5.672366142272949 2.5507006645202637 3.3422999382019043 1.891650676727295 3.0075864791870117 1.440354824066162 1.0217591524124146 1.1898421049118042 1.1642796993255615
885 6.179121494293213 3.808485269546509 5.727174282073975 2.261075735092163 2.99540114402771 2.4015424251556396 2.887577533721924 0.9850419163703918 1.0529179573059082 1.0487196445465088 1.0148767232894897
886 5.863771915435791 3.916810989379883 5.274754047393799 2.237809419631958 3.0268008708953857 2.5358119010925293 2.8794846534729004 0.9143956303596497 0.948611319065094 0.9668468832969666 0.9599663019180298
887 5.981558322906494 4.0093674659729 5.4294538497924805 2.255539894104004 3.0036332607269287 2.268350124359131 2.8262643814086914 1.009478211402893 1.0515570640563965 1.0443463325500488 1.0688036680221558
888 5.858017444610596 3.792679786682129 5.6709442138671875 2.253356695175171 3.1816246509552 2.12941575050354 3.070134162902832 1.2844784259796143 0.582569420337677 0.9587276577949524 1.0805054903030396
889 5.699462413787842 3.660158157348633 5.527090072631836 2.169991970062256 2.9075891971588135 2.0948617458343506 3.0229263305664063 1.4861607551574707 1.0105634927749634 1.1303417682647705 1.161118984222412
890 5.977325916290283 3.9927213191986084 5.665992736816406 2.403454542160034 3.073620557785034 2.1281418800354004 2.8963091373443604 1.6278756856918335 1.0352972745895386 1.1610145568847656 0.9791702628135681
891 6.244580268859863 3.9121034145355225 5.962416648864746 2.4733176231384277 3.2277426719665527 2.1699976921081543 2.950953483581543 1.1498109102249146 1.003821849822998 1.1215825080871582 1.1804124116897583
892 6.415151596069336 4.0386738777160645 6.009320259094238 2.4578969478607178 3.0984067916870117 2.2816245555877686 3.2816693782806396 1.2956839799880981 0.793435275554657 1.2610373497009277 0.9940933585166931
893 6.220985412597656 3.978915214538574 5.849800109863281 2.403691291809082 3.0398595333099365 2.1704320907592773 3.11007022857666 1.2792928218841553 0.8490167260169983 1.3638317584991455 1.0900604724884033
894 5.989742755889893 3.4273681640625 5.779608726501465 2.3543787002563477 2.9831087589263916 1.979897379875183 3.274867534637451 1.1554638147354126 0.780958890914917 1.1054472923278809 1.0949004888534546
895 6.31982421875 3.7031261920928955 6.102723121643066 2.3981165885925293 2.9394094944000244 1.9851139783859253 3.070885181427002 1.1695497035980225 1.014953851699829 1.1901402473449707 1.0047004222869873
896 5.994525909423828 3.6856801509857178 5.9081807136535645 2.427042007446289 2.9772276878356934 1.88841712474823 3.0442795753479004 1.0355606079101563 1.0001356601715088 1.207105040550232 0.8939486742019653
897 5.979892253875732 3.789937973022461 5.769253253936768 2.4436702728271484 2.885721206665039 1.8508168458938599 2.976001501083374 0.6847292184829712 1.0450621843338013 1.2047784328460693 0.872782826423645
898 6.221834659576416 4.524576663970947 5.915455341339111 2.42647647857666 2.951770067214966 1.700793743133545 2.9575092792510986 1.0755022764205933 1.1221715211868286 1.1477689743041992 1.033524513244629
899 6.0721211433410645 3.900719404220581 5.787156105041504 2.248500108718872 2.960247755050659 1.678527593612671 2.8968122005462646 1.0746734142303467 1.0233103036880493 1.2639636993408203 1.0245054960250854
900 5.914980411529541 3.8333053588867188 5.679539680480957 2.430311679840088 2.995542287826538 1.5849171876907349 2.906301736831665 1.207850456237793 0.9036883115768433 1.0579264163970947 0.9806528687477112
901 5.662712097167969 3.9873311519622803 5.3621392250061035 2.3838722705841064 2.776986598968506 1.5448716878890991 2.9293034076690674 1.5017108917236328 0.8146259188652039 0.9336137175559998 1.1362462043762207
902 6.033115386962891 4.190802574157715 5.612550735473633 2.4640371799468994 2.86474871635437 1.7909132242202759 2.8220207691192627 1.4505773782730103 1.0950959920883179 1.1240570545196533 1.0656846761703491
903 6.09696102142334 4.091187000274658 5.733712196350098 2.432405710220337 2.855581045150757 1.7047271728515625 3.056438446044922 1.2377655506134033 0.9508944749832153 1.010270118713379 0.9440734386444092
904 5.8798627853393555 3.774101972579956 5.879658222198486 2.317552089691162 2.7814064025878906 1.8258130550384521 2.889225721359253 1.0165725946426392 1.060910940170288 1.1624835729599 1.051114559173584
905 6.003578186035156 3.678851366043091 5.811866760253906 2.453579902648926 2.8909411430358887 1.7896475791931152 2.868471384048462 1.3653876781463623 1.0833332538604736 1.096248984336853 0.9753370881080627
906 5.759969711303711 3.5455081462860107 5.757256507873535 2.243256092071533 2.7933478355407715 1.6760859489440918 2.857994556427002 1.060569405555725 0.8779295682907104 1.2067166566848755 1.0499132871627808
907 5.790431499481201 3.4914896488189697 5.54800271987915 2.2806355953216553 2.7268524169921875 1.9828845262527466 2.6338951587677 0.9295065999031067 0.8664217591285706 1.0484710931777954 1.3372716903686523
908 5.991612434387207 3.6397969722747803 5.657130241394043 2.407419204711914 2.8736252784729004 1.907097339630127 2.838886260986328 0.8691266775131226 1.1661696434020996 1.0762698650360107 1.244434118270874
909 5.639888286590576 3.3742568492889404 5.3885698318481445 2.1766273975372314 2.504058599472046 2.021202564239502 2.7161998748779297 1.0428861379623413 1.2629567384719849 1.2127820253372192 1.177240252494812
910 5.968322277069092 3.3623557090759277 5.864656448364258 2.119842529296875 2.8426434993743896 2.0489814281463623 2.8902485370635986 1.005893349647522 0.8980790972709656 1.2030487060546875 1.220842957496643
911 6.303174018859863 3.400432586669922 6.214961528778076 2.443075656890869 2.890516519546509 1.8875720500946045 2.888425588607788 1.011255145072937 0.9463457465171814 1.061822533607483 1.2965692281723022
912 5.911139488220215 3.5370612144470215 5.695586204528809 2.451355218887329 2.836261510848999 2.040741205215454 2.8044326305389404 0.8798606395721436 0.9273483157157898 0.9306871891021729 1.1550545692443848
913 5.744436264038086 3.4068684577941895 5.526239395141602 2.305023193359375 2.686999559402466 2.0381522178649902 2.8524370193481445 1.1872142553329468 1.0422916412353516 1.1305139064788818 1.0979384183883667
914 5.831698417663574 3.6268553733825684 5.511824607849121 2.436245918273926 2.7402169704437256 1.9700562953948975 2.817230701446533 1.0797616243362427 0.822107195854187 1.147268533706665 0.8887588381767273
915 5.78215217590332 3.6079254150390625 5.484689712524414 2.374633550643921 2.8836610317230225 1.9385335445404053 2.868056058883667 1.1057041883468628 0.8003976941108704 1.1662577390670776 0.9071175456047058
916 5.885357856750488 3.4441182613372803 5.702788829803467 2.369737148284912 2.7948501110076904 1.7661737203598022 2.8629918098449707 1.0280863046646118 1.0206140279769897 1.0480164289474487 1.0298391580581665
917 6.065310001373291 3.4895284175872803 5.852258205413818 2.2730746269226074 2.8628225326538086 2.1766340732574463 2.9751570224761963 1.123923420906067 0.9532678723335266 1.0736740827560425 1.21995210647583
918 5.849338531494141 3.3347134590148926 5.625796318054199 2.2420272827148438 2.8664307594299316 2.2441539764404297 3.130322217941284 0.8996821045875549 0.6324933171272278 1.0650216341018677 1.3034418821334839
919 6.0718793869018555 3.423360586166382 5.936939239501953 2.5160696506500244 2.8646037578582764 1.779239535331726 2.973700523376465 1.218621015548706 0.8549929857254028 0.9496501088142395 1.1455274820327759
920 5.9796061515808105 3.6594080924987793 5.758721351623535 2.3508999347686768 3.0774216651916504 1.7249594926834106 3.066080093383789 0.9357288479804993 1.3646360635757446 0.9425119757652283 1.0478012561798096
921 5.91416597366333 3.731096029281616 5.650138854980469 2.3865768909454346 3.1018216609954834 1.6660447120666504 3.224982261657715 1.1667110919952393 0.9124398231506348 1.174438714981079 1.079683542251587
922 5.905615329742432 3.7324421405792236 5.732372283935547 2.4377098083496094 2.952718734741211 1.4449578523635864 2.9408931732177734 0.9759992957115173 0.781694769859314 0.9701030850410461 0.9873362183570862
923 5.805493354797363 3.8821372985839844 5.554220199584961 2.3718996047973633 2.7958741188049316 1.60292387008667 2.753657102584839 1.0355546474456787 1.0621111392974854 0.8062664866447449 0.9250861406326294
924 5.611216068267822 3.537040948867798 5.5285844802856445 2.4976894855499268 3.141317367553711 1.703088641166687 2.84171724319458 0.9731990098953247 0.6809205412864685 1.0488684177398682 1.1314513683319092
925 5.8956756591796875 3.6268742084503174 5.572726249694824 2.3866446018218994 3.1639585494995117 1.8103725910186768 2.779305934906006 0.9895845055580139 1.1237084865570068 0.9235132336616516 1.057525396347046
926 5.624242782592773 3.2185423374176025 5.660008907318115 2.203138828277588 2.92075514793396 1.6261959075927734 2.8250536918640137 0.9588189721107483 0.8866638541221619 0.8703924417495728 0.8870237469673157
927 5.651125907897949 3.4120166301727295 5.472323417663574 2.396601676940918 3.1010043621063232 1.6937555074691772 2.8438057899475098 1.0557841062545776 0.6671493649482727 1.1545114517211914 0.9531100392341614
928 5.533876895904541 3.5684614181518555 5.39335298538208 2.4395346641540527 3.080475091934204 2.026231050491333 2.918213367462158 1.1244648694992065 0.6438013911247253 0.9267411828041077 1.1480213403701782
929 5.890598773956299 3.5314202308654785 5.902755260467529 2.43804669380188 3.0792765617370605 1.8402421474456787 3.0491738319396973 0.819220781326294 0.670348584651947 0.9118062257766724 1.4054011106491089
930 5.8900041580200195 3.589944362640381 5.867682933807373 2.5097038745880127 3.061706304550171 1.888638973236084 2.89888072013855 0.84322589635849 0.8769192099571228 0.9978976249694824 1.1312835216522217
931 6.0931501388549805 3.604187488555908 6.0916266441345215 2.5336248874664307 3.125608205795288 1.5652968883514404 3.1687347888946533 0.851456880569458 0.9529658555984497 0.8840954899787903 1.2345867156982422
932 5.928574562072754 3.449833631515503 6.040788650512695 2.4823172092437744 3.0171778202056885 1.784352421760559 3.004457950592041 0.9730338454246521 0.9619075655937195 0.9431111216545105 1.126916527748108
933 5.550939083099365 3.31026029586792 5.502448081970215 2.391295909881592 2.8611931800842285 1.9925477504730225 2.980976104736328 0.9806129932403564 0.7823840975761414 1.0322340726852417 1.059658408164978
934 5.7172651290893555 3.2539877891540527 5.786011219024658 2.1792120933532715 3.0345492362976074 1.948933720588684 2.9209799766540527 0.8705613613128662 0.9387142658233643 1.0397716760635376 1.2153210639953613
935 5.674108982086182 3.52138090133667 5.390886306762695 2.306016445159912 3.033972978591919 1.9845103025436401 3.034536838531494 1.3688032627105713 1.113063931465149 1.0850958824157715 0.9839566349983215
936 5.616665840148926 3.7047278881073 5.539914131164551 2.3366527557373047 2.951533555984497 1.7352914810180664 2.953265428543091 1.0252639055252075 0.837742269039154 1.0430409908294678 0.9430677890777588
937 5.777196407318115 3.5683481693267822 5.640324115753174 2.3348488807678223 2.985764503479004 2.319972038269043 3.004845380783081 0.9609951376914978 1.0378377437591553 0.9555574655532837 1.042033314704895
938 5.842480659484863 3.628044843673706 5.7490129470825195 2.269871234893799 2.936525583267212 2.3678534030914307 3.029083490371704 1.4037134647369385 0.8094692826271057 1.0006259679794312 1.0252143144607544
939 5.86101770401001 3.6339359283447266 5.6476521492004395 2.192056894302368 2.97638201713562 2.2103307247161865 3.132979393005371 1.1335718631744385 1.2640632390975952 1.0607668161392212 1.231886625289917
940 6.030066013336182 4.040455341339111 5.6764912605285645 2.5030288696289063 3.180635929107666 2.081148147583008 3.176370859146118 0.9185347557067871 1.0227426290512085 1.110140085220337 1.1065175533294678
941 5.746823310852051 3.8786120414733887 5.447819232940674 2.5864081382751465 3.0577104091644287 2.1509697437286377 3.054260015487671 1.1714897155761719 0.9508068561553955 1.0268230438232422 1.072730541229248
942 5.606473445892334 3.5725977420806885 5.340017318725586 2.4805526733398438 2.8533473014831543 2.397646427154541 2.878782272338867 0.8490473628044128 0.8806350231170654 0.9654223322868347 1.172528862953186
943 5.985441207885742 3.972726821899414 5.756861686706543 2.5897464752197266 2.857616901397705 2.2388083934783936 3.0660996437072754 0.9858209490776062 0.93796706199646 1.0928318500518799 1.3482561111450195
944 5.988888740539551 3.611870288848877 5.934260845184326 2.374530076980591 2.9354395866394043 2.160149335861206 2.939509153366089 1.0077518224716187 0.899569571018219 1.267538070678711 1.3760719299316406
945 6.030055046081543 3.386906623840332 6.043585777282715 2.2905094623565674 3.0724730491638184 2.2070443630218506 3.412501096725464 1.0179485082626343 1.0907384157180786 1.1491546630859375 1.3689353466033936
946 5.642944812774658 3.521275281906128 5.7693657875061035 2.4810540676116943 2.704984188079834 2.2072081565856934 3.0411078929901123 0.7827442288398743 0.8667206168174744 1.0445325374603271 1.153678059577942
947 5.849274158477783 3.9885261058807373 5.766531944274902 2.3709616661071777 2.882387638092041 2.487044095993042 2.719275712966919 1.092092514038086 1.0559965372085571 1.0857884883880615 1.3049898147583008
948 5.755361080169678 3.70430064201355 5.640355587005615 2.3448619842529297 2.6859230995178223 2.516411542892456 2.857048511505127 1.4448031187057495 0.7201595306396484 0.9849852919578552 1.2286877632141113
949 5.897324562072754 4.086520195007324 5.347473621368408 2.3749043941497803 2.789858341217041 2.5580880641937256 3.0644283294677734 1.0082415342330933 0.9574231505393982 0.975320041179657 1.090152382850647
950 5.895712852478027 4.051209926605225 5.649054050445557 2.400644302368164 2.7506320476531982 2.6004934310913086 3.0599098205566406 1.2319287061691284 0.8428046703338623 1.1608972549438477 1.1338797807693481
951 6.218593120574951 3.926889181137085 6.077117919921875 2.4151272773742676 2.642880439758301 2.502516746520996 3.1859018802642822 1.2062673568725586 0.8351637125015259 1.0003347396850586 1.1155948638916016
952 6.071606636047363 3.7852869033813477 6.16646671295166 2.377598762512207 2.728343963623047 2.425213575363159 3.2745563983917236 1.304121732711792 0.9410532116889954 1.0173941850662231 1.2721292972564697
953 6.3413543701171875 4.181343078613281 6.087143898010254 2.7066051959991455 2.9397077560424805 2.5046887397766113 3.2826414108276367 1.2862192392349243 1.0622766017913818 0.8930307626724243 1.314581036567688
954 6.469061374664307 4.17169189453125 6.101541042327881 2.4352664947509766 2.8816285133361816 2.5809082984924316 3.22902774810791 0.9965775609016418 0.8601806163787842 1.1532002687454224 1.3511377573013306
955 6.639662265777588 4.632133960723877 6.118436336517334 2.405974864959717 2.835542678833008 2.8971073627471924 3.2911908626556396 1.1488903760910034 1.0228701829910278 1.0317652225494385 1.1248221397399902
956 6.368191719055176 4.297817707061768 5.943255424499512 2.499133348464966 2.9063327312469482 2.6467344760894775 3.4311325550079346 1.099764347076416 0.986440896987915 1.0402873754501343 0.987862765789032
957 6.413051128387451 4.373629093170166 5.939338684082031 2.4257988929748535 2.929965019226074 2.5826642513275146 3.3873209953308105 1.4759753942489624 1.1063618659973145 1.0808043479919434 1.0588898658752441
958 6.441126823425293 4.076355934143066 6.4524688720703125 2.2611143589019775 2.7061526775360107 2.533519744873047 3.355772018432617 1.557698369026184 1.1919786930084229 0.9481493234634399 1.2103058099746704
959 6.410553455352783 4.240565776824951 6.162903785705566 2.4666988849639893 2.868972063064575 2.466078519821167 3.310840606689453 1.1150213479995728 1.0214054584503174 0.9984167218208313 1.1557203531265259
960 6.298445224761963 3.938213586807251 6.305447101593018 2.4772374629974365 2.936624050140381 2.576155424118042 3.204066038131714 1.1435068845748901 1.2026944160461426 0.8953630924224854 1.1306474208831787
961 6.5950751304626465 4.059112071990967 6.398033142089844 2.4460175037384033 3.0038976669311523 2.534604787826538 3.248290538787842 0.9484583735466003 0.9801836609840393 1.0917689800262451 1.0448015928268433
962 6.401197910308838 4.04633092880249 6.099066257476807 2.6818130016326904 3.058070421218872 2.5893776416778564 3.2385571002960205 0.9217182397842407 0.8182935118675232 1.1086183786392212 0.8488451242446899
963 6.390265464782715 3.8356590270996094 5.907093048095703 2.4327993392944336 2.8498265743255615 2.4423038959503174 3.070202589035034 1.2788457870483398 0.8447994589805603 1.1234185695648193 0.9769353270530701
964 6.474740028381348 3.938462972640991 6.024325847625732 2.3070459365844727 3.011396884918213 2.637739896774292 3.1491804122924805 0.9819390177726746 0.8123377561569214 0.9007138609886169 0.9731616377830505
965 6.471487045288086 4.05588960647583 6.0506391525268555 2.30507493019104 3.1082077026367188 2.730768918991089 3.1547205448150635 1.2032243013381958 0.9183739423751831 1.0950230360031128 1.108774185180664
966 6.484471321105957 4.094604969024658 6.188192844390869 2.1979498863220215 2.945605993270874 2.6784327030181885 3.085547924041748 0.9330381155014038 0.8558369278907776 1.0497432947158813 0.8699213266372681
967 6.338519096374512 3.9981772899627686 6.052130699157715 2.359790086746216 2.9085159301757813 2.76789927482605 3.14725399017334 1.0117261409759521 0.8690478801727295 1.0895441770553589 0.9162735342979431
968 6.486148834228516 4.2706403732299805 6.301680088043213 2.362182378768921 3.1016108989715576 2.788954734802246 3.0342583656311035 1.2834281921386719 0.8611482381820679 1.0522129535675049 1.2531521320343018
969 6.202437400817871 3.9304373264312744 6.256155967712402 2.4840619564056396 2.87218976020813 2.6398050785064697 3.2622528076171875 1.5388785600662231 1.0867701768875122 1.0371816158294678 0.9772250056266785
970 6.306722640991211 4.087679386138916 6.186622619628906 2.386002540588379 2.7172038555145264 2.661323308944702 3.1530580520629883 1.0623724460601807 0.8656663298606873 1.0305215120315552 1.0806035995483398
971 6.368736267089844 4.185536861419678 6.281501293182373 2.526416540145874 2.7019193172454834 2.5703060626983643 3.1874241828918457 1.3541101217269897 0.6514384150505066 0.9670566320419312 0.9519754648208618
972 6.21855354309082 4.3020853996276855 5.908288478851318 2.3947689533233643 2.655225992202759 2.5070319175720215 2.934748411178589 1.1352512836456299 0.8656818866729736 1.0959149599075317 0.9213694334030151
973 6.2234392166137695 4.059764385223389 6.092889308929443 2.2900431156158447 2.6083855628967285 2.766319990158081 3.2448155879974365 1.0906649827957153 0.9353291988372803 1.0386261940002441 1.29924476146698
974 6.260589122772217 4.247608661651611 6.255341529846191 2.428039789199829 2.638533353805542 2.6497585773468018 3.1831319332122803 0.9863715171813965 1.0187867879867554 1.0465147495269775 1.0676697492599487
975 6.361909866333008 4.262355804443359 6.266881942749023 2.3601298332214355 2.5401580333709717 2.509427070617676 3.156735420227051 1.0450469255447388 0.9309458136558533 0.8346506357192993 1.039985179901123
976 6.41545295715332 4.079706192016602 6.551301956176758 2.234382152557373 2.489304780960083 2.737854480743408 3.1127257347106934 1.1250238418579102 1.0731323957443237 1.0141681432724 1.0037472248077393
977 6.479638576507568 4.058662414550781 6.3460798263549805 2.4991447925567627 2.6730434894561768 2.591719388961792 3.012782096862793 1.0535063743591309 0.8512905836105347 0.9907472133636475 1.3078125715255737
978 6.339402198791504 4.258937835693359 6.138764381408691 2.5781428813934326 2.79752516746521 2.6733005046844482 3.338564872741699 1.32417631149292 0.776274561882019 1.1162112951278687 1.1704792976379395
979 6.337955474853516 4.330646991729736 6.067709445953369 2.8182411193847656 2.911210060119629 2.807429552078247 3.100078821182251 1.5294008255004883 0.9464976191520691 1.0462123155593872 1.1613727807998657
980 6.312650203704834 4.055784225463867 6.391958236694336 2.59903621673584 2.6892223358154297 2.8821330070495605 3.112938165664673 0.9690142273902893 0.8082461357116699 1.1067742109298706 1.0890694856643677
981 6.3112688064575195 3.9902443885803223 6.346631050109863 2.5846526622772217 2.664991855621338 2.8025712966918945 3.2228050231933594 1.2637070417404175 1.0418076515197754 0.9866059422492981 1.197401523590088
982 6.262825965881348 4.183483123779297 6.303048610687256 2.5429961681365967 2.4640963077545166 2.695125102996826 3.0694029331207275 1.2757596969604492 1.133619785308838 1.1713322401046753 1.2749035358428955
983 6.285922527313232 4.115167140960693 6.405552864074707 2.2649669647216797 2.7291014194488525 2.7338321208953857 3.113945960998535 1.136858582496643 1.1549580097198486 1.0615794658660889 1.2540959119796753
984 6.5542826652526855 4.550518035888672 6.456161975860596 2.409776449203491 2.900057077407837 2.651728630065918 3.214177370071411 0.9344263672828674 0.8679556846618652 0.9685298204421997 1.3589903116226196
985 6.396235466003418 4.440049648284912 6.32207727432251 2.219329595565796 2.7753305435180664 2.58693528175354 3.193227767944336 1.4014582633972168 1.0264050960540771 1.1471400260925293 1.1891555786132813
986 6.405395030975342 4.711380958557129 6.327078819274902 2.4725823402404785 2.8705990314483643 2.646118402481079 2.932124376296997 1.220173954963684 0.9687590003013611 1.1087539196014404 1.1802359819412231
987 6.292037487030029 4.878392696380615 6.140918731689453 2.442467451095581 2.6513967514038086 2.598039150238037 2.8813014030456543 1.0615973472595215 0.8742237687110901 0.8616374731063843 1.1710286140441895
988 6.160019874572754 4.62106990814209 6.16343879699707 2.3449339866638184 2.953723907470703 2.453697919845581 2.9212887287139893 1.3065871000289917 1.073758840560913 0.8911328911781311 1.0835222005844116
989 6.490357398986816 4.592331886291504 6.370593070983887 2.5052759647369385 2.900258779525757 2.797727108001709 3.0309579372406006 1.1942657232284546 0.8444680571556091 0.9558930993080139 1.357845664024353
990 6.432516098022461 4.56866455078125 6.288697719573975 2.624802589416504 2.9582886695861816 2.682727575302124 3.1697397232055664 1.1213254928588867 0.8831207156181335 0.9175435900688171 1.4631500244140625
991 6.287937641143799 4.267745494842529 6.251560688018799 2.650341749191284 2.730459213256836 2.6772618293762207 3.1174702644348145 1.1669174432754517 0.8302199840545654 0.8838699460029602 1.0437726974487305
992 6.171249866485596 4.26446533203125 6.101986885070801 2.66975736618042 2.90388822555542 2.347235918045044 2.903754234313965 1.046028971672058 0.8211847543716431 0.7497664093971252 1.1551886796951294
993 5.7791290283203125 3.9671623706817627 5.911644458770752 2.507528305053711 2.685703754425049 2.2275407314300537 2.6818408966064453 1.430606484413147 0.8651419878005981 0.8367921113967896 1.1495565176010132
994 5.995825290679932 4.223381042480469 6.055558204650879 2.4067866802215576 2.857104539871216 2.2296676635742188 2.8828039169311523 1.0855227708816528 1.01872980594635 0.8197917342185974 1.1870851516723633
995 5.8983154296875 3.8861286640167236 6.149511337280273 2.3613314628601074 2.8657963275909424 2.369249105453491 2.8010506629943848 0.9619365334510803 0.7384523153305054 0.8034695982933044 1.1213924884796143
996 5.8721137046813965 4.209957122802734 5.851329803466797 2.3969712257385254 2.6855533123016357 1.9928927421569824 2.9882965087890625 1.4379241466522217 0.8461668491363525 1.0204968452453613 1.1134867668151855
997 6.043458461761475 4.179229736328125 5.879457473754883 2.5375773906707764 2.8558547496795654 2.02846097946167 2.930360794067383 0.8912726044654846 0.74188232421875 0.8698305487632751 0.8835964798927307
998 6.171845436096191 4.093735218048096 6.0338029861450195 2.5327463150024414 2.8478667736053467 2.248321294784546 3.062490463256836 1.4102104902267456 0.6228721141815186 0.9395869374275208 1.1449717283248901
