# Supplementary material for: Complexes of vertebrate TMC1/2 and CIB2/3 proteins form hair-cell mechanotransduction cation channels
Source: eLife. 2025 Jan 8;12:RP89719. doi: 10.7554/eLife.89719 (PMC11709434; doi:10.7554/eLife.89719)
Supplement: Figure 8—figure supplement 1—source data 1. [file elife-89719-fig8-figsupp1-data1.zip › RMSD-5-hsTMC1-hsCIB3-Mixed-mineq.dat]

0 0.0 0.0 0.0 0.0 0.0 0.0 0.0 0.0 0.0 0.0 0.0
1 0.2018897980451584 0.21373112499713898 0.19855380058288574 0.18449746072292328 0.18698933720588684 0.18037058413028717 0.18207916617393494 0.1557609736919403 0.15845242142677307 0.16216298937797546 0.1567373424768448
2 0.19317229092121124 0.20380669832229614 0.18499848246574402 0.17045490443706512 0.1715543270111084 0.17241345345973969 0.1910991221666336 0.15087434649467468 0.1495283991098404 0.16173236072063446 0.13111868500709534
3 0.19324854016304016 0.19607840478420258 0.1911705732345581 0.17139050364494324 0.17984622716903687 0.1843060702085495 0.1917075514793396 0.14853230118751526 0.17870114743709564 0.1524793952703476 0.1591089963912964
4 0.2012326717376709 0.2125634253025055 0.19216260313987732 0.1884056180715561 0.17676346004009247 0.18767595291137695 0.19375662505626678 0.16608427464962006 0.18366198241710663 0.1742115169763565 0.17790661752223969
5 0.19621354341506958 0.20215392112731934 0.18731021881103516 0.17048221826553345 0.17827625572681427 0.1957150250673294 0.19437824189662933 0.17487938702106476 0.17468386888504028 0.14655102789402008 0.15308961272239685
6 0.16885393857955933 0.17293719947338104 0.16761362552642822 0.1580670028924942 0.16641545295715332 0.15863008797168732 0.15991653501987457 0.15333853662014008 0.13957440853118896 0.145098477602005 0.12448602169752121
7 0.17470194399356842 0.17083902657032013 0.17323239147663116 0.1632513701915741 0.16662812232971191 0.1824381798505783 0.17814719676971436 0.13396628201007843 0.15126608312129974 0.1690908968448639 0.1525498926639557
8 0.18421635031700134 0.18557871878147125 0.18250326812267303 0.1735946238040924 0.18118871748447418 0.18880239129066467 0.17612279951572418 0.17297565937042236 0.16278253495693207 0.1706574261188507 0.1420987993478775
9 0.1787034571170807 0.17886222898960114 0.17796851694583893 0.17144101858139038 0.17785491049289703 0.17869558930397034 0.17596013844013214 0.16033940017223358 0.1426997184753418 0.16603729128837585 0.14632649719715118
10 0.18053826689720154 0.17818203568458557 0.1811680644750595 0.16806375980377197 0.17687205970287323 0.17634031176567078 0.1778631955385208 0.15335358679294586 0.18301783502101898 0.1609332412481308 0.16584321856498718
11 0.5600690245628357 0.5551927089691162 0.5518936514854431 0.5539206862449646 0.5219802260398865 0.5573557615280151 0.49281883239746094 0.4708627164363861 0.5525560975074768 0.3086682856082916 0.3851328492164612
12 1.5733551979064941 1.4700167179107666 1.4988579750061035 1.1795274019241333 1.2826400995254517 0.9828224182128906 1.0740174055099487 1.171397089958191 0.704805850982666 0.6402961015701294 0.7031037211418152
13 2.0734329223632813 1.817278265953064 1.804537057876587 1.3069179058074951 1.2406240701675415 1.1487631797790527 1.5545074939727783 2.2767510414123535 0.6935381889343262 0.6795530319213867 0.6436461806297302
14 2.187889337539673 2.0385406017303467 1.8869153261184692 1.3290294408798218 1.2069251537322998 1.2099430561065674 1.5388163328170776 2.73504900932312 0.7218658924102783 0.7246792316436768 0.9218446612358093
15 2.374502420425415 2.208573341369629 1.9093859195709229 1.4811269044876099 1.4805070161819458 1.3470335006713867 1.3725216388702393 2.1973536014556885 0.7788570523262024 0.7133511900901794 0.7514495849609375
16 2.570469617843628 2.513061046600342 2.1749026775360107 1.754387617111206 1.583476185798645 1.2630043029785156 1.5216695070266724 2.432227611541748 0.9788339138031006 0.6386777758598328 1.0708208084106445
17 2.51686429977417 2.487361192703247 1.9724831581115723 1.7818236351013184 1.5045077800750732 1.3213996887207031 1.601359248161316 2.3547255992889404 0.7961856722831726 0.7502405047416687 0.8775741457939148
18 2.7536962032318115 2.644458055496216 2.0078392028808594 1.8183826208114624 1.6541848182678223 1.4444836378097534 1.9260611534118652 2.7390613555908203 0.9059927463531494 0.6929435729980469 0.6677100658416748
19 2.8407719135284424 2.562077283859253 2.3495187759399414 1.82565176486969 1.9358766078948975 1.654273509979248 1.7674570083618164 2.4651477336883545 0.9776036739349365 0.7176998853683472 0.817401111125946
20 2.763550281524658 2.3916733264923096 2.3522849082946777 1.8605091571807861 1.742634892463684 1.3829960823059082 2.1610257625579834 2.202131509780884 0.681228518486023 0.8151556849479675 0.6567824482917786
21 2.7729501724243164 2.5650274753570557 2.361008644104004 1.788304328918457 1.6458237171173096 1.6884795427322388 1.7673394680023193 2.567640542984009 1.464038372039795 1.0434980392456055 0.9572906494140625
22 2.8061864376068115 2.700024366378784 1.9964972734451294 1.7691967487335205 1.5406806468963623 1.7316133975982666 1.534026861190796 2.691936492919922 0.792481541633606 0.930996298789978 0.7622248530387878
23 3.1473259925842285 2.575335741043091 2.6092216968536377 1.801206111907959 1.3959053754806519 1.5100842714309692 1.6812987327575684 2.545928716659546 0.8479034900665283 0.7995897531509399 0.8370496034622192
24 2.999871253967285 2.4773192405700684 2.6720149517059326 1.7428257465362549 1.519862174987793 1.2285571098327637 1.5934709310531616 2.6672146320343018 0.8910444378852844 0.795843243598938 0.8202551603317261
25 3.355372667312622 2.629347324371338 2.7698495388031006 1.783308506011963 1.4981374740600586 1.4918797016143799 1.6827759742736816 2.7394633293151855 0.8861000537872314 0.9858645796775818 0.9994465708732605
26 3.0638720989227295 2.5012176036834717 2.709493398666382 1.8021296262741089 1.5383238792419434 1.4675787687301636 1.9528591632843018 2.752277374267578 0.7538139224052429 1.036403775215149 1.0827901363372803
27 2.8348546028137207 2.3737223148345947 2.4815165996551514 1.6772297620773315 1.3226679563522339 1.8546488285064697 2.365555763244629 2.58892822265625 0.6558462381362915 0.977352499961853 0.8468194603919983
28 2.7502880096435547 2.366915225982666 2.571737051010132 1.6380964517593384 1.6635719537734985 2.1293087005615234 1.8139976263046265 2.50248384475708 1.1201940774917603 0.9067455530166626 0.8789332509040833
29 2.9112586975097656 2.4246442317962646 2.6193482875823975 1.8257700204849243 1.8657500743865967 1.9048906564712524 2.2014081478118896 2.0232906341552734 0.6519929766654968 0.7441875338554382 1.0944795608520508
30 3.176825761795044 2.4790456295013428 2.951972484588623 1.7370035648345947 1.9360359907150269 1.8565376996994019 2.303901195526123 2.766481876373291 0.9266781210899353 0.9289698004722595 0.8793986439704895
31 3.0460333824157715 2.4959449768066406 2.5919864177703857 1.8121240139007568 1.6059905290603638 1.3765422105789185 2.555250883102417 2.6249423027038574 0.8575288653373718 0.7541142106056213 0.8106846809387207
32 2.9531519412994385 2.5631556510925293 2.697007417678833 1.6770280599594116 1.7333985567092896 1.5001142024993896 2.5737600326538086 2.8231592178344727 1.0866494178771973 0.9496151208877563 0.9700741767883301
33 2.9269134998321533 2.4704198837280273 2.6652934551239014 1.6338363885879517 1.5177950859069824 1.7005062103271484 2.4316446781158447 2.728013515472412 0.8851163983345032 0.8139820694923401 1.1549348831176758
34 3.1837258338928223 2.9732110500335693 2.7084710597991943 2.00616455078125 1.4201266765594482 1.613558292388916 1.9662812948226929 3.006822109222412 0.909168541431427 1.0517996549606323 1.3424984216690063
35 3.093219518661499 2.664417266845703 2.8380167484283447 1.7578192949295044 1.4521493911743164 1.4621570110321045 2.0729544162750244 2.9458019733428955 0.8398984670639038 0.590757429599762 1.1958703994750977
36 3.0782082080841064 2.7303779125213623 2.711138963699341 1.8512287139892578 1.741816520690918 1.8172169923782349 2.041027307510376 2.6532764434814453 0.8005949854850769 0.6242932677268982 1.484963059425354
37 3.1838998794555664 2.834268569946289 2.577725648880005 1.952527642250061 1.5793474912643433 1.8430813550949097 2.073293685913086 3.015648365020752 0.7569714784622192 0.683862566947937 1.5503110885620117
38 3.5588881969451904 2.9018192291259766 2.7083070278167725 1.9494742155075073 1.489047884941101 1.6873762607574463 2.4821276664733887 3.601149559020996 1.0394750833511353 0.8082975745201111 1.7251992225646973
39 3.3446853160858154 2.9401721954345703 2.693190336227417 1.9948450326919556 1.9631683826446533 1.4756863117218018 2.651682138442993 3.8928470611572266 1.0351741313934326 0.6727843284606934 1.5852099657058716
40 3.2621192932128906 2.945930242538452 2.7539453506469727 1.8847168684005737 1.8410292863845825 1.6900315284729004 2.2279036045074463 3.2636890411376953 0.9129705429077148 0.6331042051315308 1.4913980960845947
41 3.0600619316101074 2.624161720275879 2.6863677501678467 1.7281153202056885 1.7114168405532837 1.3228628635406494 2.1946897506713867 3.5452213287353516 0.8465616106987 0.820376455783844 1.4014118909835815
42 3.1174449920654297 2.859020709991455 2.4116151332855225 1.8751428127288818 1.6640913486480713 1.6237914562225342 1.9195830821990967 4.018168926239014 0.9946452975273132 0.6798667907714844 1.466576337814331
43 3.0092782974243164 2.5473389625549316 2.7350430488586426 1.8161625862121582 1.8593409061431885 1.6178815364837646 1.9114787578582764 3.588008165359497 0.9724358320236206 0.7748592495918274 1.522067904472351
44 3.2207441329956055 2.7302536964416504 2.9488205909729004 1.9109405279159546 1.7483603954315186 1.671246886253357 2.1078274250030518 3.9428439140319824 1.1216589212417603 0.8242870569229126 1.4625709056854248
45 3.166013240814209 2.673821449279785 2.8632707595825195 1.8382704257965088 2.0363125801086426 1.9807299375534058 2.0770132541656494 3.655592918395996 1.2186270952224731 0.812470555305481 1.6118777990341187
46 3.0260064601898193 2.7409110069274902 2.7433602809906006 1.8620555400848389 1.7269028425216675 1.6514482498168945 2.1231088638305664 4.036925315856934 1.4173271656036377 0.8517570495605469 1.5013331174850464
47 3.1216201782226563 2.866575241088867 2.6110496520996094 1.961417555809021 1.6376761198043823 2.043833017349243 2.656747817993164 3.5516583919525146 0.9821422696113586 1.0970473289489746 1.5422203540802002
48 3.151205539703369 2.999307632446289 2.517916202545166 1.8696163892745972 1.7565943002700806 2.1250052452087402 2.4145326614379883 3.8310062885284424 0.786838710308075 1.0057011842727661 1.570627212524414
49 2.9785382747650146 2.835733413696289 2.430555582046509 1.8754444122314453 1.7574015855789185 2.033310890197754 2.8407938480377197 3.99839186668396 1.0039798021316528 0.8874884247779846 1.6350250244140625
50 3.3781585693359375 3.0786218643188477 2.761225938796997 1.9739257097244263 1.7779561281204224 2.2812695503234863 2.5469608306884766 3.8861348628997803 1.143997073173523 0.9739881753921509 1.5268908739089966
51 3.260868787765503 3.087663412094116 2.713581085205078 1.895357608795166 1.7706447839736938 1.7223974466323853 2.5073885917663574 3.8842613697052 1.1424107551574707 1.0795882940292358 1.4696147441864014
52 3.2527475357055664 3.122513771057129 2.7142558097839355 1.939238429069519 2.034003257751465 1.7123584747314453 2.5065605640411377 3.467103958129883 1.2901520729064941 1.0153173208236694 1.5572975873947144
53 3.320871353149414 3.103057622909546 2.7493321895599365 1.7873698472976685 1.7953617572784424 1.537555456161499 2.4161694049835205 4.01737642288208 1.1584876775741577 1.0105233192443848 1.6008886098861694
54 3.369584560394287 3.199355363845825 2.749562978744507 2.0502891540527344 1.9433921575546265 1.6676099300384521 2.6152048110961914 3.873915672302246 1.185197114944458 1.1765047311782837 1.6137940883636475
55 3.504850149154663 3.1556951999664307 2.842176914215088 2.095874786376953 1.9133535623550415 2.2332472801208496 2.809502124786377 4.188798427581787 0.8883969783782959 1.0388357639312744 1.5821189880371094
56 3.5644922256469727 3.2011501789093018 3.0020081996917725 2.023218870162964 1.7150037288665771 2.033949136734009 3.1224541664123535 4.1636481285095215 1.2429133653640747 0.9434278607368469 1.5626174211502075
57 3.6355488300323486 3.2508113384246826 3.0036280155181885 1.9513171911239624 1.6813853979110718 2.131315231323242 2.9512441158294678 3.8194386959075928 1.0177208185195923 0.8977054357528687 1.5941941738128662
58 3.5339460372924805 3.252403497695923 2.6738638877868652 2.171802043914795 1.607290506362915 2.23384690284729 3.04065203666687 3.6480822563171387 1.248257040977478 1.0012835264205933 1.4235042333602905
59 3.447449207305908 3.2308831214904785 2.478595495223999 2.1808865070343018 1.554508924484253 1.7681649923324585 2.9033572673797607 3.6109440326690674 0.8633697628974915 1.1821480989456177 1.6342757940292358
60 3.703901529312134 3.2866296768188477 2.8170673847198486 2.3439605236053467 1.7378710508346558 1.9950999021530151 3.149320602416992 3.8939480781555176 0.8435021638870239 1.0962728261947632 1.797479271888733
61 3.6522839069366455 3.202526092529297 2.50435471534729 2.2647933959960938 1.523978590965271 1.9588236808776855 3.4113640785217285 3.6316206455230713 0.9024834632873535 0.8489435315132141 1.7266961336135864
62 3.9366846084594727 3.093106985092163 2.909691572189331 2.179615020751953 1.8322710990905762 2.146850109100342 3.2200863361358643 3.066105842590332 0.9418962597846985 1.0245237350463867 1.7604457139968872
63 3.7770884037017822 3.3475308418273926 2.7975807189941406 2.1149022579193115 1.7930731773376465 1.8417556285858154 2.914881467819214 4.340423583984375 0.651075005531311 1.2046900987625122 1.752695083618164
64 3.9078826904296875 3.1794819831848145 2.8973095417022705 2.1078176498413086 2.1367099285125732 2.3693695068359375 3.1932060718536377 4.238509178161621 0.7631886005401611 1.0384860038757324 1.966379165649414
65 3.7216720581054688 2.9985244274139404 2.770911693572998 1.965284824371338 1.8717483282089233 2.2763962745666504 2.7874515056610107 3.71867299079895 0.6396538615226746 1.2641834020614624 1.6775120496749878
66 3.672300338745117 3.024106740951538 2.835395097732544 2.07584547996521 1.9921205043792725 2.1705517768859863 2.784120798110962 3.7050201892852783 1.0391287803649902 1.1746394634246826 1.808693766593933
67 3.7869372367858887 3.060272216796875 2.6748571395874023 1.9207645654678345 1.7850582599639893 2.000664710998535 2.998250722885132 3.835836172103882 0.6616504788398743 1.3389087915420532 1.5942925214767456
68 3.497006416320801 3.0209038257598877 2.7206060886383057 2.0075862407684326 1.78226900100708 1.9033613204956055 3.034409761428833 3.7716434001922607 0.7795587778091431 1.1471590995788574 1.6189743280410767
69 3.730095863342285 2.922271490097046 2.9543092250823975 1.9175140857696533 1.5946688652038574 1.6662261486053467 3.2557919025421143 3.914092779159546 0.8604625463485718 1.226286768913269 1.4865570068359375
70 3.53891921043396 3.047553062438965 2.6194887161254883 1.9879714250564575 1.8191635608673096 1.9061107635498047 2.9689083099365234 3.5586931705474854 0.7047908902168274 1.2443798780441284 1.445349097251892
71 3.6295456886291504 3.1369831562042236 2.8300790786743164 2.003089427947998 1.8574069738388062 1.9937834739685059 2.2993221282958984 4.140617370605469 1.1148489713668823 1.2922905683517456 1.5626894235610962
72 3.7848801612854004 2.96795916557312 3.23370623588562 2.008085250854492 2.023437261581421 2.0049285888671875 2.3590877056121826 3.613868474960327 1.246852159500122 1.1157640218734741 1.4293391704559326
73 3.899611234664917 3.1008121967315674 3.047637462615967 2.219676971435547 2.137354612350464 2.359470844268799 2.4955008029937744 3.5834763050079346 0.7650872468948364 1.3584153652191162 1.6263597011566162
74 3.582240343093872 2.7993547916412354 3.154676675796509 2.0453648567199707 2.169698715209961 2.0118954181671143 2.4030568599700928 2.3829808235168457 1.243141531944275 1.300788164138794 1.8748536109924316
75 3.5831656455993652 2.798344135284424 3.2250280380249023 2.0352535247802734 2.0684549808502197 1.6996536254882813 2.5028650760650635 1.2466069459915161 1.182112693786621 1.3094044923782349 1.8738281726837158
76 3.828435182571411 2.7141237258911133 3.391507625579834 1.9051145315170288 1.9388700723648071 1.66427743434906 2.677119255065918 1.020375370979309 1.3927128314971924 1.3194966316223145 1.755784034729004
77 3.8134195804595947 3.0265777111053467 3.2286205291748047 2.1349353790283203 1.7551686763763428 1.5427982807159424 2.8097705841064453 1.3538216352462769 0.8788541555404663 1.2712969779968262 1.5399367809295654
78 3.5609846115112305 2.819981098175049 2.885875940322876 2.0190443992614746 1.6109148263931274 1.4222781658172607 2.690459966659546 1.279665470123291 0.8341085314750671 1.0088847875595093 1.6724101305007935
79 3.6787567138671875 2.8330767154693604 3.093785047531128 1.887930989265442 1.856102705001831 1.7276009321212769 2.8279683589935303 1.2222929000854492 0.7032138705253601 0.9075990915298462 1.6220285892486572
80 3.8080227375030518 2.848099708557129 3.1115570068359375 2.0949971675872803 1.9475040435791016 1.6305512189865112 2.570255994796753 1.3961822986602783 1.009584903717041 0.9713967442512512 1.8504078388214111
81 3.412299394607544 2.8360204696655273 2.925492286682129 2.2063004970550537 1.8503353595733643 1.350675344467163 2.658295154571533 1.4161838293075562 0.6538456082344055 1.1014701128005981 1.7741756439208984
82 3.7957382202148438 2.959465742111206 3.0774965286254883 2.001905918121338 1.835680365562439 1.4990569353103638 2.615247964859009 1.7452386617660522 0.9639427065849304 0.9827088117599487 1.8990521430969238
83 3.584563732147217 2.857160806655884 3.0621213912963867 2.1530168056488037 1.9422023296356201 1.4510750770568848 2.7380213737487793 0.820956826210022 1.185204029083252 1.1857229471206665 1.8782970905303955
84 3.3081977367401123 2.7309887409210205 3.075364112854004 1.9928890466690063 1.765477180480957 1.4646071195602417 2.7102553844451904 0.9267174601554871 1.0093810558319092 1.1930948495864868 1.7410340309143066
85 3.4932641983032227 2.7453413009643555 3.1394248008728027 1.890520691871643 2.0646495819091797 1.358992338180542 2.715132713317871 0.9910404682159424 1.0144449472427368 1.1729639768600464 1.9529308080673218
86 3.895732879638672 3.1184098720550537 3.584733247756958 2.060924530029297 2.3138954639434814 1.4629639387130737 2.7630221843719482 0.7075566649436951 0.9574661254882813 1.0969330072402954 1.8843889236450195
87 3.5746941566467285 2.8942313194274902 3.176661491394043 1.8985387086868286 1.9264841079711914 1.6592319011688232 2.955258846282959 0.6785382032394409 1.0056722164154053 1.1401575803756714 2.161309003829956
88 3.8804585933685303 2.9595184326171875 3.3070969581604004 1.8208414316177368 1.879368543624878 1.9673166275024414 2.90004563331604 0.770054042339325 1.0676100254058838 0.8888548612594604 2.045271873474121
89 3.632120132446289 3.1245110034942627 3.036684274673462 2.1216366291046143 1.7859766483306885 1.719475507736206 2.5990712642669678 1.1587684154510498 0.9851496815681458 0.9770575761795044 1.7889807224273682
90 3.779132127761841 3.283935070037842 3.083728075027466 2.141714096069336 1.6124194860458374 1.5504295825958252 2.5740272998809814 1.119986653327942 0.887486457824707 1.0302306413650513 1.70270836353302
91 3.9279215335845947 3.275974988937378 3.45867657661438 2.1204628944396973 1.7389944791793823 1.9431315660476685 2.509429693222046 1.013645887374878 1.1297870874404907 1.143194556236267 1.5321905612945557
92 4.094387531280518 3.4374430179595947 3.5181915760040283 2.030113697052002 1.5301121473312378 1.9574506282806396 2.576151132583618 0.9269380569458008 1.0265867710113525 1.1445221900939941 1.5105184316635132
93 3.9298698902130127 3.3093364238739014 3.38535475730896 2.1091504096984863 1.4036365747451782 1.9672974348068237 2.5531067848205566 0.8888104557991028 1.152445912361145 1.6014155149459839 1.7917386293411255
94 4.32765531539917 3.5372350215911865 3.7191388607025146 2.1821584701538086 1.6960846185684204 1.9875651597976685 2.593656301498413 0.8987255096435547 0.6126775741577148 0.987128734588623 1.581966519355774
95 4.315887451171875 3.55239200592041 3.577502965927124 2.1950132846832275 1.79044508934021 1.718680500984192 2.7810535430908203 0.9723092913627625 0.741825520992279 1.0519813299179077 1.5130534172058105
96 4.3008904457092285 3.390718936920166 3.7778966426849365 2.0226783752441406 2.1745970249176025 2.1131591796875 2.627021074295044 1.0706130266189575 1.1291958093643188 0.9831521511077881 1.2090619802474976
97 4.498960971832275 3.402414560317993 3.972947835922241 2.176395893096924 2.2796630859375 1.6569613218307495 2.7134556770324707 0.9780781269073486 0.8282647132873535 1.0762364864349365 1.5289411544799805
98 4.7458367347717285 3.52225399017334 3.937492847442627 2.156925916671753 1.977170467376709 1.4938838481903076 2.592501163482666 0.910550057888031 1.1149393320083618 1.0840606689453125 1.4948667287826538
99 4.399246692657471 3.1505379676818848 3.7589244842529297 2.022961378097534 1.9894970655441284 1.5220870971679688 2.506882905960083 0.8655625581741333 0.9403427243232727 1.0540130138397217 1.58021080493927
100 4.6246843338012695 2.9739463329315186 4.036420822143555 1.796854019165039 2.25453519821167 1.864936113357544 2.611992120742798 0.8727025389671326 0.9806497693061829 0.9331066608428955 1.5633610486984253
101 4.317978382110596 2.9447712898254395 3.844106674194336 1.8948732614517212 1.8679461479187012 1.9092302322387695 2.630366802215576 0.7264347076416016 1.0079355239868164 1.1933835744857788 1.3949946165084839
102 4.577149391174316 3.1561203002929688 3.8715174198150635 1.9145947694778442 2.054316520690918 1.877838373184204 2.6758086681365967 0.9240033030509949 0.8415201902389526 1.274929404258728 1.141310453414917
103 3.915325164794922 2.9193079471588135 3.4873406887054443 1.8655451536178589 1.7338658571243286 1.8672146797180176 2.5785183906555176 0.7883815765380859 0.844449520111084 1.2766506671905518 1.0154107809066772
104 3.9770989418029785 2.9882640838623047 3.75578236579895 1.9341447353363037 1.7971636056900024 1.602893352508545 2.493039131164551 0.9978594779968262 1.149769902229309 1.6685839891433716 0.873248815536499
105 4.25809907913208 2.9102959632873535 3.8136844635009766 2.0220370292663574 1.9640040397644043 1.5116244554519653 2.757293701171875 0.9876163005828857 1.2546615600585938 1.7470258474349976 0.6598600149154663
106 4.452734470367432 2.9186134338378906 3.776736259460449 1.8639535903930664 1.7297120094299316 1.525775671005249 2.687380075454712 0.67379230260849 1.0332766771316528 1.408796787261963 0.7700783610343933
107 4.2948150634765625 3.1544814109802246 3.673637628555298 2.0308594703674316 1.9721177816390991 1.577776312828064 2.7633168697357178 0.9017185568809509 0.8573635816574097 1.9227017164230347 0.8764217495918274
108 4.046227931976318 3.1916720867156982 3.488680362701416 2.1697542667388916 1.789291501045227 1.6865490674972534 2.662858486175537 0.8491597771644592 0.7866801619529724 1.9108343124389648 0.9802370071411133
109 4.048785209655762 3.346074342727661 3.5331103801727295 2.173675775527954 1.7723146677017212 1.7645372152328491 2.4920637607574463 0.9735322594642639 1.0758676528930664 1.984067440032959 0.7375837564468384
110 3.892411231994629 3.2649760246276855 3.510857105255127 2.302027463912964 1.5735299587249756 2.012148380279541 2.393018960952759 0.9740000367164612 1.0740635395050049 2.0398812294006348 0.6519479155540466
111 3.829695224761963 3.441221237182617 3.2600111961364746 2.17631459236145 1.652875542640686 1.631679654121399 2.5248868465423584 0.8377349376678467 1.1009656190872192 1.838951587677002 0.8809065222740173
112 4.029376029968262 3.4577255249023438 3.6063339710235596 2.0715248584747314 1.496796727180481 1.7973607778549194 2.5042927265167236 0.9994001388549805 1.1585549116134644 1.9890589714050293 1.2171223163604736
113 3.997775077819824 3.0975630283355713 3.6856112480163574 2.045703172683716 1.7018135786056519 2.4664371013641357 2.6456186771392822 1.0173412561416626 0.7501876354217529 2.264042615890503 0.853520929813385
114 4.0579304695129395 3.425091028213501 3.721285104751587 2.1119537353515625 1.5970890522003174 2.250664472579956 2.4585342407226563 1.1039817333221436 0.6537249088287354 1.9378364086151123 0.9705808758735657
115 4.021134853363037 3.1674649715423584 3.6478188037872314 2.235088586807251 1.6884576082229614 2.447432518005371 2.4879493713378906 0.8055714964866638 0.9737750291824341 2.043261766433716 0.9857776761054993
116 3.895085573196411 2.906559944152832 3.6552274227142334 2.114872455596924 1.6005806922912598 2.5890893936157227 2.7491776943206787 0.7289333343505859 0.9866471290588379 1.8790210485458374 0.983109712600708
117 4.290249347686768 3.237858533859253 4.027613162994385 2.00242018699646 1.569014549255371 1.8723101615905762 2.5654308795928955 0.9588732123374939 1.3860749006271362 1.9261212348937988 0.9897202253341675
118 4.255636692047119 3.0620827674865723 3.872281312942505 2.2157299518585205 1.551769495010376 2.1781210899353027 2.6676080226898193 0.7394244074821472 1.03780996799469 2.0953726768493652 1.1041162014007568
119 4.29907751083374 3.2011795043945313 3.9565086364746094 2.0432915687561035 1.493760108947754 1.8311618566513062 2.802469491958618 1.100775957107544 1.5048209428787231 2.046919107437134 0.8901354074478149
120 4.047001361846924 3.3025102615356445 3.567479133605957 2.136345386505127 1.5526435375213623 1.7341983318328857 2.537684679031372 0.7181436419487 1.3145180940628052 2.192218065261841 0.9462927579879761
121 4.408866882324219 3.4924449920654297 3.984048843383789 2.0423457622528076 1.7393852472305298 1.834031343460083 2.4615318775177 1.2790377140045166 1.157575011253357 1.9815936088562012 0.8922485113143921
122 4.1882710456848145 3.2809393405914307 3.8104541301727295 1.974931240081787 1.537017822265625 1.4237236976623535 2.5656232833862305 1.2052768468856812 1.294445276260376 2.168552875518799 0.8983492851257324
123 4.152298927307129 3.185455799102783 3.776052474975586 2.061274290084839 1.6511659622192383 2.013847589492798 2.7742652893066406 1.2532672882080078 0.8339771628379822 2.0562171936035156 1.1601771116256714
124 4.222225666046143 3.0268397331237793 4.196865081787109 2.034383535385132 1.4860117435455322 2.3607418537139893 2.7036733627319336 0.9275577068328857 1.0090304613113403 1.8019698858261108 1.1207494735717773
125 4.070883274078369 3.024801015853882 4.072570323944092 2.0253117084503174 1.6248526573181152 2.2703728675842285 2.9052352905273438 1.0414628982543945 1.2589786052703857 1.8448270559310913 0.994478166103363
126 3.8624911308288574 3.2203571796417236 3.6806209087371826 2.0875585079193115 1.5597466230392456 1.7846324443817139 2.9220101833343506 1.032259464263916 1.2204962968826294 1.9996730089187622 1.3064053058624268
127 4.022643566131592 3.0977444648742676 4.099876403808594 2.1173901557922363 1.7006797790527344 1.7939506769180298 2.874993085861206 1.07809317111969 1.1887136697769165 1.9925215244293213 1.2711142301559448
128 3.803415060043335 3.1748340129852295 3.7489559650421143 2.0621209144592285 1.9283337593078613 1.497260332107544 2.585543632507324 1.5048272609710693 1.0550122261047363 2.07182240486145 1.0871132612228394
129 3.9408557415008545 2.841826915740967 3.950444221496582 2.038898229598999 1.8000694513320923 1.637302279472351 2.5832998752593994 0.8004013895988464 1.1306734085083008 1.9427506923675537 1.271998405456543
130 3.8117849826812744 2.8807406425476074 3.8490540981292725 1.9662984609603882 1.9002923965454102 1.5806254148483276 2.7334823608398438 0.9572721719741821 1.074022889137268 2.0225913524627686 1.2135251760482788
131 3.741231918334961 3.0137617588043213 3.569518804550171 2.1133570671081543 1.6362577676773071 1.5775771141052246 2.867161273956299 0.8420564532279968 0.8274493217468262 1.9031542539596558 0.9025120139122009
132 3.5153558254241943 2.7654292583465576 3.519399881362915 1.8970770835876465 1.6438411474227905 1.400273323059082 2.7687175273895264 0.7185604572296143 0.9828867316246033 1.980256199836731 0.9346361756324768
133 3.766655206680298 2.9492552280426025 3.6904470920562744 1.8387603759765625 1.566798448562622 1.4746062755584717 2.8032748699188232 0.689342200756073 1.0238996744155884 1.8624470233917236 0.7986413240432739
134 3.822338581085205 3.2185497283935547 3.6787500381469727 1.793480396270752 1.5117326974868774 1.79425048828125 2.80517840385437 1.4649122953414917 1.279849886894226 2.029639959335327 0.837558925151825
135 3.857243537902832 2.9786715507507324 3.870100975036621 1.8551876544952393 1.540676236152649 1.4811707735061646 2.7876288890838623 1.2847808599472046 0.8567623496055603 2.0503854751586914 1.043473243713379
136 3.7593576908111572 2.884253740310669 3.7591288089752197 1.9271297454833984 1.7670528888702393 1.4783939123153687 2.590033769607544 1.017470359802246 1.2626725435256958 2.111734628677368 0.8326517343521118
137 3.746922492980957 3.077204465866089 3.5035150051116943 2.0020079612731934 1.5949773788452148 1.6874457597732544 2.4542911052703857 0.9924392700195313 1.1164919137954712 1.8865002393722534 0.9586958289146423
138 3.747058153152466 2.827643871307373 3.630511522293091 2.0093464851379395 1.7715790271759033 1.592695713043213 2.512317657470703 0.6682751774787903 1.5768481492996216 1.8956708908081055 1.0358093976974487
139 4.048469066619873 2.839460849761963 4.060506820678711 2.067277669906616 1.5899701118469238 1.737166404724121 2.573594093322754 0.7569758892059326 1.308750867843628 1.9415048360824585 1.135513186454773
140 4.064692974090576 2.9256668090820313 4.149898529052734 2.0915162563323975 1.7633992433547974 1.9038145542144775 2.705958127975464 1.118489146232605 1.1689039468765259 2.115784168243408 1.0534907579421997
141 4.183578014373779 3.300307035446167 4.046180248260498 2.326547384262085 1.7343347072601318 2.103593111038208 2.6651549339294434 0.9761131405830383 1.6652482748031616 2.14591646194458 0.9068744778633118
142 3.933251142501831 3.061345338821411 3.7974178791046143 2.140531301498413 1.7304683923721313 1.6414324045181274 2.5879268646240234 0.9992480874061584 1.4033384323120117 1.7714128494262695 0.9276208281517029
143 3.801995277404785 3.213654041290283 3.5685341358184814 2.2402074337005615 1.4930131435394287 1.4762033224105835 2.335125684738159 0.8800836205482483 1.2502696514129639 1.9601130485534668 1.1533708572387695
144 3.830212354660034 3.0813066959381104 3.634190559387207 2.2259514331817627 1.79396653175354 1.7093889713287354 2.4107255935668945 1.005845546722412 1.2883567810058594 2.341195583343506 0.8302022814750671
145 3.9205291271209717 3.0472395420074463 3.8103785514831543 2.240180492401123 1.7452272176742554 1.61099374294281 2.725465774536133 1.1602427959442139 1.5368695259094238 1.9847105741500854 0.9406669735908508
146 4.20036506652832 3.3313119411468506 3.983509063720703 2.4017271995544434 1.8967663049697876 1.549068808555603 2.7934951782226563 1.3818565607070923 1.2344353199005127 2.004568099975586 0.8363548517227173
147 4.411509037017822 3.40396785736084 4.044275760650635 2.4071130752563477 1.7930316925048828 1.6334407329559326 2.593045949935913 1.3034359216690063 1.2423077821731567 2.090045690536499 0.9531153440475464
148 4.344582557678223 3.451002836227417 3.9239704608917236 2.110400438308716 1.881217122077942 1.4640860557556152 2.6584537029266357 1.24824059009552 1.2870019674301147 2.130749225616455 0.9440990090370178
149 4.369152545928955 3.359787702560425 3.992424249649048 2.114501714706421 1.8323849439620972 1.7659155130386353 2.54506254196167 0.933739185333252 0.9681776762008667 2.0098252296447754 0.7844118475914001
150 4.253264427185059 3.5130484104156494 3.727435350418091 2.108522653579712 1.8418495655059814 1.734053611755371 2.5948617458343506 1.7233188152313232 0.8926734924316406 2.0332627296447754 0.8375769853591919
151 3.997061252593994 3.1143438816070557 3.732165575027466 2.098747491836548 1.9531431198120117 1.721102237701416 2.4242355823516846 0.6032037138938904 1.2528413534164429 2.3570687770843506 0.7154254913330078
152 3.9145731925964355 3.305007219314575 3.479757308959961 2.2883079051971436 1.87758469581604 1.6340848207473755 2.4889984130859375 0.6414299011230469 1.1221493482589722 2.195708990097046 0.8427694439888
153 3.9718077182769775 3.4001541137695313 3.518796682357788 2.264883279800415 1.7267568111419678 1.9838247299194336 2.5842649936676025 0.7629787921905518 0.8223713636398315 2.026583194732666 0.8503953218460083
154 3.970660448074341 3.156665325164795 3.509596109390259 2.221083164215088 1.7478923797607422 1.9503637552261353 2.5833873748779297 0.8500427603721619 1.1592551469802856 1.8929097652435303 0.9429110288619995
155 4.066761493682861 3.0893144607543945 3.972191333770752 2.1502394676208496 1.780912160873413 1.7609201669692993 2.709420680999756 0.8118167519569397 1.1759973764419556 2.1671667098999023 0.8530057072639465
156 4.043542385101318 3.1268577575683594 3.922203302383423 2.1807589530944824 1.7912607192993164 2.13942289352417 2.499117612838745 0.5755725502967834 1.1267627477645874 2.057602882385254 0.9239544868469238
157 3.9174704551696777 3.4405150413513184 3.439600706100464 2.5242016315460205 1.6956745386123657 2.0748648643493652 2.419489860534668 0.7106990218162537 1.0957365036010742 2.2699742317199707 0.8200482130050659
158 4.002502918243408 3.4181408882141113 3.736992835998535 2.3659636974334717 1.959100365638733 1.8349347114562988 2.363224744796753 0.8252376914024353 0.9844911098480225 2.4531877040863037 0.7020313739776611
159 3.918990135192871 3.7509679794311523 3.365568161010742 2.430506944656372 1.8952717781066895 1.4252146482467651 2.229626178741455 1.105403184890747 0.7265565991401672 2.082812547683716 0.832599401473999
160 4.076635837554932 3.7251644134521484 3.6710875034332275 2.3715858459472656 1.959212064743042 1.6985102891921997 2.3451650142669678 1.1010836362838745 0.8069169521331787 2.402066707611084 0.7521033883094788
161 4.145349979400635 3.687175989151001 3.583109140396118 2.455620527267456 1.776570200920105 1.6895909309387207 2.4294564723968506 1.0544935464859009 1.3084995746612549 2.032646656036377 0.7253969311714172
162 4.199579238891602 3.83555006980896 3.640698194503784 2.2802257537841797 2.1799635887145996 1.7387378215789795 2.3364744186401367 1.0917840003967285 0.7756896615028381 2.1548521518707275 0.8387524485588074
163 4.10154914855957 3.6734259128570557 3.5553059577941895 2.562051773071289 1.9790315628051758 1.8235009908676147 2.3654513359069824 0.9165012836456299 0.898547887802124 1.98146390914917 0.8272561430931091
164 3.982621192932129 3.5310819149017334 3.7204010486602783 2.494101047515869 2.3428282737731934 1.780490517616272 2.4116439819335938 1.1952526569366455 1.0455067157745361 2.0186333656311035 0.8015769720077515
165 4.130088806152344 3.603029727935791 3.7306737899780273 2.5520548820495605 2.122105836868286 1.9031246900558472 2.2932422161102295 0.7415651082992554 1.0347360372543335 2.04158353805542 0.7953365445137024
166 4.214059352874756 3.452479600906372 4.004663467407227 2.5858564376831055 2.385472536087036 1.9519052505493164 2.3432109355926514 0.8379103541374207 0.84259033203125 2.012089490890503 0.746208906173706
167 4.267312049865723 3.6304304599761963 4.042049884796143 2.6554949283599854 2.2129011154174805 1.6651201248168945 2.2948644161224365 0.8155842423439026 1.1050384044647217 2.0339150428771973 0.7443561553955078
168 4.334071636199951 3.659175157546997 3.9674386978149414 2.633206367492676 2.447946786880493 1.403829574584961 2.449512004852295 1.0730938911437988 0.6744627356529236 1.9337552785873413 0.7532288432121277
169 4.41694974899292 3.7074172496795654 3.9003381729125977 2.494940757751465 2.1728217601776123 2.3157269954681396 2.5551674365997314 0.7400563359260559 0.7210924029350281 2.051914691925049 0.8043822646141052
170 4.41959810256958 3.7209882736206055 3.979388952255249 2.4179162979125977 1.8715261220932007 2.516613245010376 2.4201667308807373 1.1541260480880737 0.9377768635749817 1.659371256828308 0.8425191640853882
171 4.352522850036621 3.6260156631469727 4.158419132232666 2.4990553855895996 2.1905744075775146 1.899043083190918 2.6024999618530273 0.890866756439209 1.1033515930175781 1.8098071813583374 0.68047696352005
172 4.363153457641602 3.530202627182007 4.134155750274658 2.3376362323760986 2.0247464179992676 1.814846158027649 2.3991401195526123 0.9828717112541199 1.324792504310608 1.9893839359283447 0.6601019501686096
173 4.25998067855835 3.9342799186706543 3.8636255264282227 2.738274574279785 1.7245534658432007 1.5310418605804443 2.507749080657959 1.1494020223617554 1.5415068864822388 1.8455865383148193 1.025574803352356
174 4.576796531677246 3.91780948638916 4.070833683013916 2.4636964797973633 2.1118640899658203 1.562943458557129 2.592038154602051 0.9351469874382019 1.2763864994049072 1.7765328884124756 0.9503354430198669
175 4.763610363006592 4.17116641998291 3.962427854537964 2.5062642097473145 2.2845346927642822 1.8803530931472778 2.557225465774536 1.256955623626709 0.9879249334335327 1.761354923248291 1.0067816972732544
176 4.437234401702881 3.9462785720825195 3.910078763961792 2.603684186935425 2.348191738128662 1.55565345287323 2.292471170425415 0.9906314611434937 1.4088948965072632 1.7425702810287476 0.8213127851486206
177 4.680853843688965 4.102810859680176 4.289820671081543 2.877809524536133 2.447694778442383 1.8453298807144165 2.549933433532715 0.8405494093894958 1.2613561153411865 1.7500226497650146 0.8409172892570496
178 4.854393005371094 4.127681732177734 4.353881359100342 2.9166839122772217 2.4538731575012207 1.5391968488693237 2.445608615875244 1.1124789714813232 1.958540916442871 2.098609209060669 1.2069082260131836
179 4.841696262359619 4.176473617553711 4.458711624145508 2.785383701324463 2.07753586769104 1.5943984985351563 2.46852707862854 0.9743162393569946 1.6088241338729858 2.327924966812134 1.4015436172485352
180 4.812672138214111 4.075471878051758 4.396201133728027 2.7639265060424805 1.9396989345550537 1.9985660314559937 2.3837368488311768 0.8639662265777588 1.6950876712799072 2.014435052871704 1.2004857063293457
181 4.793099880218506 4.271435737609863 4.0958709716796875 2.695214033126831 2.096008062362671 1.8523591756820679 2.4882569313049316 1.1396836042404175 1.355326771736145 2.113927125930786 1.1502622365951538
182 4.823098182678223 3.9480183124542236 4.047590732574463 2.459521532058716 2.2773404121398926 1.9329668283462524 2.3889594078063965 0.7025004029273987 1.2140753269195557 1.9393771886825562 0.8934257626533508
183 4.617532730102539 3.8657028675079346 3.973360776901245 2.4547054767608643 2.083313465118408 1.8636748790740967 2.644493579864502 1.325953722000122 1.1702619791030884 2.07383394241333 0.8687233328819275
184 4.822569370269775 4.063467025756836 4.202035427093506 2.5120413303375244 2.1753182411193848 1.6262325048446655 2.5595157146453857 1.1854711771011353 1.6670855283737183 1.6405874490737915 0.9338297247886658
185 4.427903652191162 3.9911861419677734 3.7672324180603027 2.526719093322754 2.1475045680999756 1.5898727178573608 2.5548479557037354 1.4411708116531372 1.6348415613174438 1.6691621541976929 0.8632582426071167
186 4.346400260925293 3.990426778793335 3.7709577083587646 2.5940139293670654 2.0297515392303467 1.5163227319717407 2.584226369857788 0.855239987373352 1.709851861000061 1.7977466583251953 0.7129632830619812
187 4.404420852661133 3.7991816997528076 4.0036702156066895 2.4955897331237793 2.217587947845459 1.5089967250823975 2.581237554550171 0.9426919221878052 1.5666459798812866 2.0843210220336914 0.7442761063575745
188 4.48127555847168 3.9471614360809326 3.9539597034454346 2.7585017681121826 2.442582130432129 1.5483852624893188 2.525439977645874 0.8404929041862488 1.605448842048645 1.8086491823196411 0.8631327748298645
189 4.2844390869140625 3.854318857192993 3.708970069885254 2.7796337604522705 2.228142738342285 1.82575523853302 2.447866201400757 0.9215471744537354 0.9571723937988281 1.7814749479293823 0.9351269602775574
190 4.33217191696167 3.890950918197632 3.71566104888916 2.8740150928497314 2.183025360107422 1.502504587173462 2.5092830657958984 0.8831579089164734 1.198150634765625 1.874829888343811 0.829531729221344
191 4.732851028442383 3.9161276817321777 4.070616722106934 2.650878429412842 2.3178651332855225 1.8924087285995483 2.56341290473938 0.8357176184654236 1.3790557384490967 1.9079262018203735 0.8790407180786133
192 4.624007225036621 3.957714557647705 3.944133996963501 2.593303918838501 2.192157030105591 1.9085272550582886 2.729308843612671 0.9701678156852722 1.4982199668884277 1.3876266479492188 0.8625114560127258
193 4.4357147216796875 3.8926913738250732 3.8759512901306152 2.688969850540161 2.378037214279175 1.4109402894973755 2.876398801803589 1.0843335390090942 1.1189144849777222 1.7346845865249634 0.8148878812789917
194 4.516709327697754 3.9033775329589844 3.9450249671936035 2.6614813804626465 2.1345651149749756 1.7285914421081543 2.564600944519043 1.3119637966156006 1.336820125579834 1.6189755201339722 0.8345952033996582
195 4.469372749328613 3.8917148113250732 3.811594247817993 2.6494479179382324 2.078036069869995 1.811806082725525 2.5672008991241455 1.0111571550369263 1.2276902198791504 1.7763792276382446 0.839805543422699
196 4.884527683258057 4.194415092468262 4.077208042144775 2.694955825805664 2.0694005489349365 1.5011972188949585 2.583441734313965 1.2620230913162231 1.405059814453125 1.6285967826843262 0.8963025212287903
197 4.870345592498779 4.222524642944336 3.814965009689331 2.6947638988494873 2.00758695602417 1.5798903703689575 2.6136579513549805 0.9937816262245178 1.3802950382232666 1.600386381149292 0.7571092247962952
198 4.76491641998291 4.130126476287842 3.8465497493743896 2.6735455989837646 2.0905189514160156 1.4977266788482666 2.635911226272583 1.146052360534668 1.192308783531189 1.866334080696106 0.7955666184425354
199 4.476959705352783 3.920665979385376 3.8309106826782227 2.758516311645508 2.0987789630889893 1.4093654155731201 2.4442131519317627 1.1516761779785156 1.1888787746429443 2.0042104721069336 0.8144955039024353
200 4.095067024230957 3.5734100341796875 3.8429672718048096 2.602912425994873 2.058120012283325 1.8706187009811401 2.250054121017456 0.9673117995262146 0.9373778104782104 2.023432493209839 0.9971213936805725
201 4.067420482635498 3.815375566482544 3.7289083003997803 2.7385480403900146 2.216822862625122 1.6269900798797607 2.2682199478149414 1.0784988403320313 0.8783152103424072 1.9527496099472046 0.8022802472114563
202 4.060381889343262 3.718818426132202 3.4410412311553955 2.7730774879455566 1.9776560068130493 1.7776498794555664 2.250364065170288 1.2654633522033691 1.2203075885772705 1.8646396398544312 0.9252657890319824
203 4.461958408355713 4.145462989807129 3.7401983737945557 2.8411691188812256 2.053236961364746 1.907488465309143 2.5887200832366943 1.0198113918304443 1.1638141870498657 1.8646929264068604 0.8353304266929626
204 4.424983024597168 3.962681293487549 4.038539886474609 2.762122631072998 2.401346206665039 2.004774332046509 2.611048460006714 0.9764165282249451 1.2751661539077759 1.8513661623001099 1.0762805938720703
205 4.31881046295166 3.845021963119507 4.148336887359619 2.7429075241088867 2.025275230407715 2.171619415283203 2.5905866622924805 1.1990222930908203 1.7520402669906616 1.970572590827942 1.2286438941955566
206 4.298501968383789 3.900562286376953 3.7305779457092285 2.766336679458618 1.9955260753631592 2.172727108001709 2.5291740894317627 1.2981923818588257 1.529616355895996 1.8187981843948364 1.0026028156280518
207 4.353841781616211 4.01111364364624 3.6695070266723633 2.908618927001953 2.0666565895080566 2.051332473754883 2.4525084495544434 0.9798827767372131 2.1123695373535156 2.012359857559204 1.2920405864715576
208 4.391361713409424 3.9558920860290527 3.644624710083008 2.818916082382202 2.0015649795532227 2.0144827365875244 2.3950557708740234 0.9091174602508545 1.187288761138916 1.7895489931106567 1.1118110418319702
209 4.317483901977539 3.9265334606170654 3.6472184658050537 2.859739065170288 1.997301459312439 1.8832757472991943 2.675621509552002 0.9522498250007629 0.7522027492523193 1.857619047164917 1.1462371349334717
210 4.307834148406982 3.916830062866211 3.57098126411438 2.797729969024658 1.9721211194992065 2.236159086227417 2.250274658203125 1.1506867408752441 1.1595642566680908 2.0213747024536133 0.9580685496330261
211 4.520937919616699 4.025116443634033 3.8819477558135986 2.8531055450439453 2.037587881088257 1.86691415309906 2.6469297409057617 0.9766448140144348 1.514466643333435 2.036212205886841 1.0261561870574951
212 4.670348644256592 4.261191368103027 3.767510175704956 2.7417173385620117 1.8903790712356567 1.911751627922058 2.747948408126831 1.0214221477508545 1.0388245582580566 2.02213454246521 0.9584345817565918
213 4.775172233581543 4.180936813354492 3.8433828353881836 2.592294216156006 1.9682327508926392 2.164984941482544 2.7691450119018555 0.9900976419448853 0.7962397933006287 1.8090808391571045 0.8558312058448792
214 4.771702766418457 3.8541617393493652 4.254940986633301 2.4807987213134766 1.9415066242218018 2.3627235889434814 2.6781859397888184 0.7662801146507263 0.7982649207115173 1.9027278423309326 0.9598919749259949
215 4.569502830505371 3.7139060497283936 4.102410316467285 2.5880978107452393 2.230712413787842 2.2605178356170654 2.449310302734375 0.9375804662704468 0.9854095578193665 1.9091227054595947 0.9567397236824036
216 4.377616882324219 3.49483323097229 3.936490297317505 2.634324073791504 2.1761598587036133 2.4164180755615234 2.4528121948242188 1.1268104314804077 1.0257148742675781 1.948022484779358 1.105259656906128
217 4.5037946701049805 3.4525482654571533 3.9907546043395996 2.563217878341675 2.211495876312256 2.2134475708007813 2.5550429821014404 0.9158336520195007 1.4798405170440674 1.8345003128051758 0.8736535906791687
218 4.642501354217529 3.5868587493896484 4.141077518463135 2.5454540252685547 1.9808554649353027 2.5414586067199707 2.7085347175598145 0.7657791972160339 1.5824326276779175 1.7113702297210693 1.1991196870803833
219 4.5971221923828125 3.8637471199035645 3.9663166999816895 2.5216987133026123 2.2068469524383545 2.4962010383605957 2.6300008296966553 0.8901543021202087 1.6748861074447632 1.6707592010498047 0.9599747061729431
220 4.3880109786987305 3.6390535831451416 3.98805832862854 2.562490701675415 2.4101715087890625 2.6065757274627686 2.6478755474090576 0.9549052119255066 1.7128876447677612 1.8581098318099976 1.201271653175354
221 4.547881126403809 3.9668197631835938 4.052767276763916 2.8260374069213867 2.2729063034057617 2.470660448074341 2.8400464057922363 1.2115097045898438 1.6379410028457642 1.9619158506393433 1.163672685623169
222 4.212887763977051 3.6596055030822754 4.11825704574585 2.500668525695801 2.142019271850586 2.6441473960876465 2.367587089538574 0.8263462781906128 2.091096878051758 1.847522497177124 0.9235175251960754
223 4.667531967163086 3.7766878604888916 4.417516708374023 2.605069160461426 2.49709415435791 2.3194077014923096 2.548764228820801 0.7209898233413696 1.8843756914138794 2.080608606338501 1.2500667572021484
224 4.365655422210693 3.4554004669189453 4.1471052169799805 2.4472432136535645 2.4401514530181885 2.3837010860443115 2.3747968673706055 0.7283026576042175 2.033369541168213 1.8555738925933838 1.060650110244751
225 4.845456123352051 3.8714399337768555 4.449808597564697 2.747267246246338 2.3272438049316406 2.3563520908355713 2.789395332336426 0.7656906843185425 1.1747647523880005 1.8247222900390625 0.8966618180274963
226 4.601808071136475 3.738457441329956 4.348257541656494 2.578233480453491 2.2223122119903564 2.3683555126190186 2.5183136463165283 0.6823010444641113 1.823384165763855 1.820563793182373 0.8505755066871643
227 4.6191182136535645 3.469679594039917 4.512176990509033 2.4921000003814697 2.1027963161468506 2.2204511165618896 2.635192632675171 1.064447045326233 1.7120181322097778 1.680132269859314 0.998329758644104
228 4.760896682739258 3.7392473220825195 4.480238437652588 2.454451084136963 2.066958427429199 2.6633431911468506 2.6637885570526123 0.6730961203575134 1.793792486190796 1.711093544960022 0.9680938124656677
229 4.624149799346924 3.882633686065674 4.3371686935424805 2.7281062602996826 2.2452547550201416 2.444159984588623 2.5820140838623047 1.029326319694519 1.6112792491912842 1.8506906032562256 1.075305461883545
230 4.676186561584473 3.6907854080200195 4.553058624267578 2.5735998153686523 2.5042006969451904 2.2849161624908447 2.4417405128479004 0.7388235330581665 2.0988059043884277 1.9529626369476318 1.1561115980148315
231 4.853127479553223 3.958247661590576 4.641909122467041 2.8394038677215576 2.710263252258301 2.1856842041015625 2.6591973304748535 0.8487949967384338 2.3639514446258545 1.8422008752822876 1.0416816473007202
232 4.605387210845947 3.8540494441986084 4.374390125274658 2.741525888442993 2.677591562271118 2.387291193008423 2.493201494216919 0.8845982551574707 1.7309808731079102 1.7681821584701538 1.1754651069641113
233 4.7862396240234375 3.895151376724243 4.8589677810668945 2.7467589378356934 2.825122356414795 2.422999143600464 2.870211362838745 0.8785120248794556 2.317612648010254 1.6134485006332397 1.1076769828796387
234 4.821216106414795 3.8187694549560547 4.644786357879639 2.6665914058685303 2.77919864654541 2.31359601020813 2.874645709991455 0.818983793258667 2.208984136581421 1.7202165126800537 0.896381139755249
235 4.806394100189209 3.8943045139312744 4.4296393394470215 2.7078206539154053 2.653247594833374 2.330944538116455 2.84873366355896 0.8886233568191528 1.9245760440826416 1.870566964149475 0.9722190499305725
236 4.841285705566406 3.9836931228637695 4.590112209320068 2.8006255626678467 2.5485100746154785 2.5154881477355957 2.834935426712036 0.7534682154655457 1.9203088283538818 1.7263073921203613 1.1021498441696167
237 4.470912456512451 3.73972225189209 4.27024507522583 2.856879711151123 2.300529718399048 2.5563979148864746 2.94177508354187 1.4802178144454956 1.6727303266525269 2.0839972496032715 0.860751748085022
238 4.57403564453125 3.606813430786133 4.379938125610352 2.632868528366089 2.725093126296997 2.2095017433166504 2.8902223110198975 0.7658647298812866 1.7482365369796753 1.7890413999557495 0.9754155874252319
239 4.273521900177002 3.3379199504852295 4.408571720123291 2.5603532791137695 2.2598891258239746 2.6474967002868652 2.793471574783325 0.9075005054473877 1.7914773225784302 1.8849906921386719 0.6709150671958923
240 4.523106575012207 3.329279661178589 4.506604194641113 2.5558664798736572 2.5453155040740967 2.5471248626708984 2.667240619659424 0.7124502062797546 1.888543725013733 1.7729153633117676 1.1825861930847168
241 4.477442741394043 3.295576333999634 4.428548336029053 2.407519817352295 2.5512380599975586 2.682710647583008 2.4574437141418457 0.9833967089653015 2.137570858001709 1.827315092086792 0.9614823460578918
242 4.5458574295043945 3.666144609451294 4.427684783935547 2.624175786972046 2.406566858291626 2.8100662231445313 2.6695396900177 1.109790563583374 2.2493841648101807 2.076935291290283 0.7915266752243042
243 4.453897476196289 3.5274040699005127 4.4480671882629395 2.5350799560546875 2.782151460647583 2.6581368446350098 2.771681785583496 0.92314612865448 2.0749616622924805 2.0406582355499268 0.7333743572235107
244 4.204798221588135 3.3004746437072754 4.183657169342041 2.4128429889678955 2.35750412940979 2.791376829147339 2.8374407291412354 0.9175460338592529 1.8017257452011108 1.8947981595993042 0.8176707029342651
245 4.155181407928467 3.246311902999878 4.146124362945557 2.6420645713806152 2.5096068382263184 2.786205530166626 2.789109468460083 0.8978326320648193 1.7462390661239624 1.9197624921798706 0.7670976519584656
246 4.361492156982422 3.320098876953125 4.438187599182129 2.6734750270843506 2.2915420532226563 2.6465976238250732 2.915652275085449 0.8513094186782837 1.9310683012008667 1.9527920484542847 0.7343511581420898
247 4.459003448486328 3.257841110229492 4.536114692687988 2.633918046951294 2.6496570110321045 2.6810803413391113 2.9622857570648193 0.8503316044807434 2.059999465942383 1.9333398342132568 0.9006235003471375
248 4.285305976867676 3.063427448272705 4.565509796142578 2.578843355178833 2.6115198135375977 2.677436351776123 2.8118131160736084 0.744843065738678 2.5775060653686523 1.945335865020752 0.7581931948661804
249 4.524047374725342 3.272111415863037 4.7617011070251465 2.7743401527404785 2.7089710235595703 2.66182279586792 2.8734023571014404 0.9330443143844604 2.2545347213745117 1.5536352396011353 0.8468726873397827
250 4.5086541175842285 3.476158857345581 4.748260974884033 2.807485342025757 2.7396342754364014 2.6287975311279297 2.794482469558716 1.0143340826034546 2.055717945098877 1.3841192722320557 0.8088635206222534
251 4.297674179077148 3.3269832134246826 4.276086807250977 2.782968282699585 2.497988224029541 2.7072594165802 2.8528008460998535 0.8944978713989258 2.003601312637329 1.8430637121200562 0.8888704180717468
252 4.35033655166626 3.4560041427612305 4.298839092254639 2.770890474319458 2.622889757156372 2.647915840148926 2.916990041732788 0.8458800911903381 1.6594687700271606 1.346663475036621 0.9736793637275696
253 4.098331928253174 3.3192543983459473 4.032391548156738 2.6960275173187256 2.525639533996582 2.5649800300598145 2.791473627090454 0.9943207502365112 1.7899528741836548 0.8945749998092651 0.7927986979484558
254 4.221724987030029 3.7228310108184814 4.100372791290283 2.748594284057617 2.2845804691314697 2.596478223800659 2.669565200805664 0.8006510734558105 1.7793866395950317 1.1672714948654175 0.9617255330085754
255 4.23687219619751 3.642650604248047 3.8918888568878174 2.6838719844818115 2.1216368675231934 2.7713992595672607 2.6684584617614746 0.8841719627380371 2.0667927265167236 1.0213251113891602 0.994277834892273
256 4.4147562980651855 3.8603360652923584 4.250929832458496 2.980318784713745 2.3859760761260986 2.587113618850708 2.5717806816101074 0.8144234418869019 1.9112390279769897 1.0870065689086914 0.9517163038253784
257 4.616769313812256 3.873807907104492 4.331999778747559 2.5887207984924316 2.4611804485321045 2.7855939865112305 2.8022730350494385 1.0339195728302002 2.0819737911224365 1.244241714477539 0.8593596816062927
258 4.450107097625732 4.015918731689453 4.322516441345215 2.792522668838501 2.555758237838745 2.515882730484009 2.7373316287994385 1.02646005153656 1.5943032503128052 1.2086138725280762 0.8864647746086121
259 4.414737701416016 4.0706329345703125 4.000520706176758 2.834385395050049 2.386134386062622 2.556279420852661 2.7986080646514893 1.0481449365615845 1.2786459922790527 1.13939368724823 0.8212289214134216
260 4.680811882019043 4.095057964324951 4.321610927581787 2.9304745197296143 2.414931297302246 2.4938318729400635 2.753682851791382 0.9751107692718506 1.5310829877853394 1.298930287361145 0.7064337134361267
261 4.6404314041137695 3.9385905265808105 4.28918981552124 2.8143558502197266 2.47727108001709 2.4548933506011963 3.1114609241485596 0.7375285625457764 1.6983261108398438 1.494315505027771 0.9811275005340576
262 4.721013069152832 4.194462299346924 4.178339958190918 2.889749050140381 2.430189609527588 2.509204149246216 2.7921931743621826 0.9402176141738892 1.269929051399231 1.4669755697250366 1.080515742301941
263 4.474721908569336 3.963991641998291 3.9996397495269775 2.7614688873291016 2.1686997413635254 2.6369285583496094 2.6706011295318604 0.711586058139801 1.554885745048523 1.1992758512496948 0.811201810836792
264 4.316836833953857 3.809330463409424 3.9472739696502686 2.738523483276367 2.2004637718200684 2.573232889175415 2.8901524543762207 1.0043593645095825 1.2160919904708862 1.0875283479690552 0.7653777003288269
265 4.386630535125732 4.0992350578308105 3.8404486179351807 2.92610502243042 2.4007513523101807 2.844461441040039 2.985956907272339 1.003873586654663 1.2528126239776611 1.2676905393600464 0.7672665119171143
266 4.301015853881836 3.975800037384033 3.827178955078125 2.8585824966430664 2.2070417404174805 2.657177448272705 2.835620880126953 1.235036015510559 1.0472391843795776 1.1729278564453125 1.0450935363769531
267 4.443975448608398 4.0453996658325195 3.9871771335601807 2.881345510482788 2.5360028743743896 2.7347378730773926 3.089909076690674 1.3684488534927368 1.0168417692184448 1.1755635738372803 0.6322531700134277
268 4.237151622772217 3.792559862136841 3.908757448196411 2.803781509399414 2.463200569152832 2.6232082843780518 2.7009637355804443 1.3110088109970093 1.1428786516189575 1.1896450519561768 1.017369270324707
269 4.1654133796691895 3.711655378341675 3.749326705932617 2.5751423835754395 2.412428140640259 2.7070391178131104 2.6612236499786377 0.9706922173500061 1.0380513668060303 1.154725432395935 1.1410157680511475
270 4.221524238586426 3.844782590866089 3.8217434883117676 2.8947224617004395 2.706068754196167 2.652609348297119 2.7077457904815674 1.209609031677246 1.1587539911270142 1.0682600736618042 1.0561628341674805
271 4.378727912902832 3.7601373195648193 4.164700508117676 2.8320257663726807 2.8623244762420654 2.6489644050598145 2.9757742881774902 1.0108600854873657 1.2517074346542358 1.12265145778656 1.331925868988037
272 4.2578630447387695 3.862260103225708 3.999605894088745 2.725336790084839 2.5887436866760254 2.8170266151428223 2.735389471054077 0.9825084209442139 1.1986093521118164 0.9748209714889526 0.8586750030517578
273 4.399097442626953 4.029925346374512 4.0531816482543945 2.724687337875366 2.5024020671844482 2.616896629333496 2.4329702854156494 1.0866702795028687 1.3593181371688843 1.0525593757629395 1.18631911277771
274 4.551888465881348 4.116087913513184 4.417638778686523 2.82600474357605 2.970771551132202 2.5591840744018555 2.830605983734131 1.6050125360488892 1.2760878801345825 1.1108548641204834 1.1006062030792236
275 4.532958030700684 3.9693076610565186 4.191091060638428 2.7037241458892822 2.8011560440063477 2.5826876163482666 2.736950635910034 1.1901434659957886 1.3199255466461182 0.9645427465438843 1.4641650915145874
276 4.635228157043457 3.915550470352173 4.307452201843262 2.8054161071777344 2.494967222213745 2.9910671710968018 2.7975924015045166 1.0882041454315186 1.2109637260437012 1.0392930507659912 1.1286641359329224
277 4.695862293243408 4.046875 4.226767063140869 2.924438953399658 2.623817205429077 2.700068235397339 3.0308375358581543 1.044590711593628 0.9156752824783325 1.0584675073623657 0.7941210269927979
278 4.67012882232666 4.202061176300049 4.163895130157471 2.991453170776367 2.716862678527832 2.778609275817871 2.9428818225860596 0.9754598140716553 0.8944222927093506 0.9618630409240723 1.1951581239700317
279 4.755105972290039 4.114903926849365 4.162977695465088 2.804959535598755 2.6580936908721924 2.732722759246826 2.7656352519989014 1.0437679290771484 1.3746428489685059 1.0551748275756836 0.8545604348182678
280 4.990321636199951 4.267995834350586 4.479433536529541 2.916396141052246 2.749199867248535 2.6577365398406982 3.025914192199707 0.952707827091217 1.1288431882858276 1.0294487476348877 0.8104478716850281
281 4.873509883880615 3.9523656368255615 4.801633358001709 2.872251033782959 2.7569339275360107 2.688039541244507 3.120771646499634 1.0254631042480469 1.2283625602722168 1.1964635848999023 0.9900897741317749
282 4.720296382904053 3.9527597427368164 4.425913333892822 2.8537521362304688 2.8524508476257324 2.730445384979248 2.918076276779175 1.245083212852478 1.0513440370559692 0.9930455684661865 1.0405993461608887
283 4.807659149169922 3.9577884674072266 4.5795979499816895 3.0835089683532715 2.859680652618408 2.781106472015381 3.0440008640289307 0.7563760876655579 1.1948919296264648 1.059326410293579 1.1967030763626099
284 4.617916107177734 3.7150416374206543 4.45980167388916 2.815544843673706 2.777064085006714 2.731700897216797 2.9236550331115723 0.6564021110534668 1.6351772546768188 1.0912889242172241 0.8891897201538086
285 4.336133003234863 3.745967149734497 4.04992151260376 2.956695795059204 2.4708874225616455 2.9815149307250977 3.1622421741485596 0.8427384495735168 1.1217182874679565 1.1333770751953125 1.0736390352249146
286 4.581941604614258 3.810969114303589 4.502696990966797 3.0798611640930176 2.7844619750976563 2.793994903564453 2.973670721054077 0.9192742109298706 1.4598290920257568 1.0562552213668823 0.9868399500846863
287 4.283243179321289 3.4912514686584473 4.589111804962158 2.8974459171295166 2.921919107437134 2.8318827152252197 2.842668294906616 0.969124436378479 1.4736067056655884 1.1247254610061646 1.0759892463684082
288 4.507856369018555 3.4290964603424072 4.510645866394043 2.6574740409851074 2.663747549057007 2.788015365600586 3.1688232421875 0.7673987746238708 0.9970884919166565 1.0594021081924438 0.982183039188385
289 4.304636001586914 3.676981210708618 4.129543304443359 2.7743401527404785 2.3374125957489014 2.7802906036376953 2.793881893157959 0.811720609664917 0.9450389742851257 1.1337484121322632 1.0190528631210327
290 4.297259330749512 3.636429786682129 4.093770503997803 2.7721197605133057 2.464369535446167 2.843533515930176 2.8093159198760986 0.8128678798675537 1.1799914836883545 1.0931131839752197 1.0226422548294067
291 4.655386447906494 3.6826603412628174 4.394416332244873 2.793325185775757 2.6633477210998535 2.9600188732147217 3.291764974594116 0.9711063504219055 1.0329949855804443 1.0089770555496216 1.3344520330429077
292 4.402301788330078 3.689436435699463 4.216798782348633 2.65270733833313 2.727076292037964 2.9123375415802 2.9491753578186035 1.2196847200393677 0.9369001984596252 0.999982476234436 0.8729419112205505
293 4.522467613220215 3.5585906505584717 4.272508144378662 2.6118593215942383 2.6508216857910156 2.9676575660705566 2.9009532928466797 0.7846072912216187 1.2982503175735474 0.9474202394485474 1.0845215320587158
294 4.716908931732178 3.7804696559906006 4.5504679679870605 2.782414197921753 2.8696024417877197 2.998901844024658 2.921363115310669 0.9445395469665527 1.6025011539459229 1.0573300123214722 0.944066047668457
295 4.744847774505615 3.7666027545928955 4.4554948806762695 2.566044330596924 2.5651493072509766 3.024399757385254 2.894671678543091 0.968088686466217 1.4667712450027466 1.0430727005004883 0.9620202779769897
296 4.976164817810059 4.022902488708496 4.604477882385254 2.736178398132324 2.749812126159668 2.9820005893707275 2.9875848293304443 0.9076447486877441 1.2803425788879395 1.0159457921981812 0.8414894938468933
297 4.672982215881348 3.6770901679992676 4.425649642944336 2.7004077434539795 2.502423048019409 2.885221004486084 2.955686330795288 1.0137488842010498 1.1313328742980957 1.013427972793579 0.9105576276779175
298 4.782309055328369 3.7169415950775146 4.597992420196533 2.631248712539673 2.638307571411133 2.947299003601074 2.8636715412139893 0.820992112159729 1.2233176231384277 1.0222710371017456 0.9778540134429932
299 4.6827473640441895 3.781909465789795 4.412264347076416 2.6830835342407227 2.4170563220977783 2.7842659950256348 2.7647645473480225 1.0343585014343262 1.5756211280822754 1.090782880783081 1.036319375038147
300 4.741786479949951 3.9184823036193848 4.065230369567871 2.654388904571533 2.1046676635742188 2.8632850646972656 2.759758472442627 0.8657659888267517 1.2083158493041992 1.0543467998504639 0.9477574825286865
301 4.843269348144531 3.8829140663146973 4.667596817016602 2.739549398422241 2.4962847232818604 2.8293204307556152 2.880221128463745 0.9396769404411316 1.1109023094177246 1.1183267831802368 0.9711954593658447
302 4.821331977844238 3.994748115539551 4.575652599334717 2.731734275817871 2.308319330215454 2.8864214420318604 2.8451857566833496 0.911055862903595 1.147139310836792 1.199537992477417 1.2409381866455078
303 4.806191921234131 3.9247941970825195 4.571748733520508 2.5185959339141846 2.41510272026062 2.841426134109497 2.766507625579834 0.8649520874023438 1.6893179416656494 1.2225697040557861 0.9180104732513428
304 4.582584857940674 3.848583221435547 4.223387241363525 2.5951976776123047 2.166320562362671 2.693405866622925 2.604423999786377 1.103474736213684 1.7182399034500122 1.0583616495132446 0.7728451490402222
305 4.7261271476745605 4.077537536621094 4.349472522735596 2.776576042175293 2.364182472229004 2.850731372833252 2.83465313911438 1.1369034051895142 0.9583510160446167 1.4072825908660889 0.7291077375411987
306 4.870464324951172 4.1961989402771 4.201825141906738 2.636492967605591 2.2684004306793213 3.15122652053833 2.718597412109375 0.9709840416908264 1.079833745956421 1.0784282684326172 0.9750179648399353
307 4.861246109008789 4.2072672843933105 4.287357330322266 2.83258056640625 2.3876211643218994 2.837550640106201 2.6879258155822754 0.7902409434318542 1.393693208694458 1.1695406436920166 0.7056076526641846
308 4.532357215881348 3.9307310581207275 4.179799556732178 2.8528096675872803 2.5143380165100098 2.64844012260437 2.752150774002075 0.703624963760376 1.132800817489624 1.202799916267395 0.7297936081886292
309 4.689666271209717 3.9174880981445313 4.2955851554870605 2.6393165588378906 2.4609110355377197 2.953242540359497 2.652726411819458 0.8614090085029602 1.4045555591583252 1.2822846174240112 0.7558934688568115
310 4.864764213562012 4.2360405921936035 4.44435977935791 2.9002437591552734 2.3535807132720947 2.9542648792266846 2.6920394897460938 1.2687281370162964 1.4054738283157349 1.166824460029602 1.0220171213150024
311 4.825847625732422 4.077377796173096 4.328453063964844 2.749232292175293 2.1084342002868652 2.7943499088287354 2.6018571853637695 0.840278148651123 1.5337551832199097 1.170992374420166 0.9221569895744324
312 4.9099321365356445 4.2149810791015625 4.2953362464904785 2.8769121170043945 2.1367361545562744 2.764364242553711 2.682710886001587 0.9170424938201904 1.480532169342041 1.0872185230255127 1.0178006887435913
313 5.050856590270996 4.119536876678467 4.454629898071289 2.7673046588897705 2.171978235244751 2.909515857696533 2.573777914047241 0.9817105531692505 1.0387717485427856 1.039392113685608 0.9821920990943909
314 5.111086845397949 4.307761192321777 4.344236373901367 2.8060474395751953 2.132577896118164 2.8719866275787354 2.725782632827759 0.8395066261291504 1.2807623147964478 1.1284990310668945 0.7097430229187012
315 4.9914021492004395 4.301159381866455 4.111745834350586 2.7949812412261963 2.1148064136505127 2.8146238327026367 2.4291539192199707 1.1065073013305664 1.3916956186294556 1.258236289024353 0.8612253069877625
316 4.9098358154296875 4.166529178619385 4.213988780975342 2.6355550289154053 2.280269145965576 2.864917039871216 2.745394706726074 0.8006688356399536 0.9505482912063599 1.1822270154953003 1.1597657203674316
317 4.712368488311768 4.022741317749023 4.054948329925537 2.6957716941833496 2.3915748596191406 2.655935287475586 2.470244884490967 0.9771037697792053 0.9779801368713379 1.0202502012252808 0.8224849700927734
318 4.892219543457031 4.0004119873046875 4.29361629486084 2.617414951324463 2.3857192993164063 2.7506914138793945 2.623368501663208 0.7845717668533325 1.0140830278396606 0.99168860912323 0.699970543384552
319 4.642543792724609 3.9323244094848633 3.986466884613037 2.730772018432617 2.136220932006836 2.8767428398132324 2.49287748336792 0.7586264610290527 0.9778554439544678 1.0545562505722046 1.2193939685821533
320 5.043577194213867 4.247076511383057 4.17157506942749 2.7787668704986572 2.23722243309021 2.8570165634155273 2.7774648666381836 0.9204726219177246 1.1023062467575073 0.929804265499115 1.2028334140777588
321 4.8576273918151855 4.196297645568848 4.078324317932129 2.9085283279418945 2.362231731414795 2.8865981101989746 2.8428955078125 1.1819125413894653 1.20171320438385 1.0221974849700928 1.4780677556991577
322 4.873312473297119 4.246250152587891 4.290417671203613 2.839714288711548 2.4255807399749756 3.1371757984161377 2.8763678073883057 0.9891918897628784 1.030088186264038 1.1214299201965332 0.8777862787246704
323 4.805750846862793 4.338125705718994 4.360047817230225 2.999805212020874 2.429396390914917 2.9872941970825195 2.712322235107422 1.398262619972229 1.8337658643722534 0.98033607006073 0.9255194067955017
324 4.608170509338379 3.676593780517578 4.289865970611572 2.7570624351501465 2.201538562774658 2.769970417022705 2.8351902961730957 1.135928988456726 1.2820825576782227 0.9389317631721497 1.0559362173080444
325 4.618374824523926 3.8859310150146484 4.350475311279297 2.8363494873046875 2.245979070663452 3.0075161457061768 2.6465158462524414 1.1945263147354126 1.49928879737854 1.0969651937484741 1.1722872257232666
326 4.597401142120361 3.9309518337249756 4.254943370819092 2.7972493171691895 2.414747714996338 2.871755599975586 2.7337028980255127 1.1967564821243286 1.747071623802185 0.9124948382377625 1.2559051513671875
327 4.587108135223389 4.099020481109619 4.159297943115234 2.8805277347564697 2.128835439682007 2.703594446182251 2.722196102142334 1.1670939922332764 1.2728859186172485 1.1182143688201904 1.2363954782485962
328 4.56394624710083 4.070270538330078 4.213774681091309 2.8917434215545654 2.0137929916381836 2.958390235900879 2.5473484992980957 0.9662011861801147 0.8851698040962219 1.1781470775604248 1.0199449062347412
329 4.553872108459473 3.949223518371582 4.378268718719482 2.8823118209838867 2.1125094890594482 2.870002508163452 2.653585195541382 0.906040608882904 1.6352753639221191 0.8407845497131348 1.1673698425292969
330 4.540934085845947 3.896904706954956 4.3392252922058105 2.878593921661377 2.3777194023132324 2.8830363750457764 2.683711528778076 1.1659409999847412 1.059369683265686 0.9535324573516846 1.0805190801620483
331 4.502211570739746 3.6723270416259766 4.424550533294678 2.770561695098877 2.4857282638549805 2.888096570968628 2.6359875202178955 0.9496065378189087 1.521336555480957 1.1145623922348022 1.080962896347046
332 4.707294464111328 3.7753474712371826 4.597350597381592 2.7848479747772217 2.494741916656494 2.8372838497161865 2.7884888648986816 1.0448315143585205 1.3217703104019165 0.9983084797859192 1.113457202911377
333 4.8953657150268555 3.5997390747070313 4.881650447845459 2.7528269290924072 2.8706581592559814 2.950800657272339 2.753173351287842 0.8306710124015808 1.1190547943115234 0.946355938911438 1.2140265703201294
334 4.8985395431518555 3.8653194904327393 4.614878177642822 2.760816812515259 2.9277801513671875 2.990565299987793 2.6823196411132813 0.7332203388214111 1.6686633825302124 0.9793463349342346 0.9979780316352844
335 4.9231977462768555 3.9907519817352295 4.7107696533203125 2.750493288040161 2.7981505393981934 2.849238634109497 2.7211623191833496 0.9424713850021362 1.3927924633026123 0.9518088102340698 0.9334591627120972
336 4.934750080108643 3.9694957733154297 4.499978542327881 2.765303134918213 2.652477741241455 3.000807046890259 2.6106889247894287 0.8265800476074219 1.0265874862670898 0.9600598812103271 1.1682522296905518
337 5.0042572021484375 4.078309059143066 4.746621131896973 2.7698237895965576 2.6106374263763428 3.0763721466064453 2.521571636199951 0.8374669551849365 1.5053598880767822 0.9422760009765625 1.0139544010162354
338 4.862204074859619 3.7973012924194336 4.752810478210449 2.8310015201568604 2.320261240005493 3.127596616744995 2.8552637100219727 0.806160569190979 1.6711784601211548 1.1564680337905884 0.7005494832992554
339 4.6930108070373535 3.999565601348877 4.4773077964782715 2.886082649230957 1.9957746267318726 3.1342687606811523 2.882810115814209 0.7299391627311707 1.4509813785552979 1.0876116752624512 1.0109916925430298
340 4.748213291168213 3.8218348026275635 4.645871162414551 2.8340139389038086 2.058577537536621 3.1577603816986084 2.6788628101348877 0.8306236267089844 1.74409019947052 0.9835025072097778 1.0146604776382446
341 4.675059795379639 3.5306694507598877 4.724033355712891 2.644351005554199 2.2371959686279297 3.0953822135925293 2.617063045501709 0.745958685874939 1.9596174955368042 0.8882852792739868 1.0276259183883667
342 4.580704212188721 3.869886636734009 4.497760772705078 2.768627166748047 1.8859463930130005 3.1211628913879395 2.9350292682647705 0.7569692730903625 1.2855145931243896 0.9171024560928345 1.1262860298156738
343 4.986738204956055 4.123603820800781 4.662339687347412 2.753856897354126 2.2767603397369385 2.923957347869873 2.8173177242279053 0.8424865007400513 1.1167855262756348 1.0888615846633911 0.9971407055854797
344 5.084913730621338 4.342128753662109 4.769888877868652 2.9529197216033936 2.2456629276275635 3.104435443878174 2.6411702632904053 0.9754955172538757 1.6849557161331177 1.0469708442687988 1.0590901374816895
345 4.933468818664551 4.359988689422607 4.602625846862793 3.014591693878174 2.4121525287628174 3.070505380630493 2.733384609222412 0.8237897753715515 0.9856598973274231 1.1335538625717163 0.9465086460113525
346 4.634819507598877 3.8870997428894043 4.448361873626709 2.744347095489502 2.2937748432159424 3.0980212688446045 2.686922788619995 1.0068960189819336 1.3749500513076782 0.9690119028091431 0.9680267572402954
347 4.310319423675537 3.8036434650421143 4.210525035858154 2.8198952674865723 2.312121868133545 2.83843994140625 2.7064430713653564 1.0175586938858032 1.0937811136245728 1.0607236623764038 0.7983518838882446
348 4.605464458465576 4.024903774261475 4.472716808319092 3.029569387435913 2.087862730026245 3.0351932048797607 2.4922125339508057 1.0494171380996704 1.628369688987732 0.9616670608520508 0.9964243173599243
349 4.644420146942139 4.138431549072266 4.479806900024414 3.0394692420959473 2.2526955604553223 3.0152359008789063 2.640197992324829 1.1418105363845825 1.4960308074951172 0.909976601600647 1.0441645383834839
350 4.742873191833496 4.1161346435546875 4.310214996337891 2.895613670349121 2.289543867111206 2.9210567474365234 2.4602456092834473 0.8436583280563354 1.3980127573013306 1.1068005561828613 1.0348843336105347
351 4.6587605476379395 3.951995611190796 4.307795524597168 2.7391765117645264 2.055049180984497 2.9827399253845215 2.6609747409820557 0.8287742733955383 1.2169517278671265 1.0910366773605347 0.9753515124320984
352 4.572363376617432 3.825810432434082 4.202487468719482 2.548323154449463 1.9373984336853027 2.873418092727661 2.7076683044433594 0.7511934638023376 1.1854074001312256 1.0362520217895508 1.3032647371292114
353 4.742107391357422 4.147090911865234 4.390590190887451 2.627455949783325 2.118401050567627 2.9216132164001465 2.698295831680298 1.2050652503967285 1.1912899017333984 1.4211845397949219 1.3899316787719727
354 4.750704288482666 4.018762111663818 4.338205814361572 2.8249399662017822 2.1241674423217773 2.962885856628418 2.5151453018188477 0.9315332770347595 0.9609043002128601 1.14235520362854 1.3977338075637817
355 4.835833549499512 4.544250011444092 4.0440216064453125 3.0181827545166016 2.19087290763855 3.1460018157958984 2.570366621017456 0.8788804411888123 0.9596363306045532 1.1770520210266113 1.4892725944519043
356 4.688986778259277 4.191750526428223 4.244225978851318 2.9984958171844482 2.2113466262817383 2.7991323471069336 2.7905993461608887 0.8951471447944641 1.1284657716751099 1.2095075845718384 1.2490419149398804
357 4.553853988647461 4.054408073425293 4.032759666442871 2.741602897644043 2.293330430984497 2.9092154502868652 2.537396192550659 0.9199942350387573 1.0817610025405884 1.3715511560440063 1.316605567932129
358 4.892260551452637 4.069522380828857 4.539571762084961 2.68072509765625 2.5180776119232178 2.8408942222595215 2.742157220840454 0.9391450881958008 1.1709535121917725 1.3406609296798706 1.3741743564605713
359 4.993508338928223 4.247908592224121 4.366537094116211 2.6615567207336426 2.52313232421875 2.9303104877471924 2.660550832748413 0.8554694056510925 0.9838287830352783 1.1937655210494995 1.2260676622390747
360 4.7401933670043945 3.9703760147094727 4.275415420532227 2.694993495941162 2.1923670768737793 3.039156436920166 2.9573190212249756 1.2637141942977905 0.8814271092414856 1.229141354560852 1.1287598609924316
361 4.902945518493652 3.6922383308410645 4.540884971618652 2.615565538406372 2.040754795074463 2.96219539642334 2.9292659759521484 1.393805742263794 1.2767223119735718 1.0450046062469482 1.1407288312911987
362 4.9662184715271 4.028176307678223 4.596049785614014 2.8167083263397217 2.2718684673309326 2.7524051666259766 2.7097232341766357 0.8893578052520752 1.64874267578125 1.0734102725982666 1.1079751253128052
363 4.770382404327393 3.883148193359375 4.371786117553711 2.7550909519195557 2.349184036254883 2.8702640533447266 2.9451675415039063 0.6981519460678101 1.3867098093032837 1.1587172746658325 1.0682734251022339
364 4.614728927612305 3.8866186141967773 4.08865213394165 2.8361740112304688 2.215866804122925 2.69862961769104 2.6901745796203613 0.977083146572113 1.2253540754318237 1.3296838998794556 0.965850293636322
365 4.63334846496582 3.825334072113037 4.351470470428467 2.7586233615875244 2.1902894973754883 2.5054335594177246 2.761540174484253 0.6591580510139465 1.1348494291305542 1.4097040891647339 1.0749622583389282
366 4.662026882171631 4.00955057144165 4.332922458648682 2.998124122619629 2.5330307483673096 2.6090598106384277 2.7940516471862793 0.9526235461235046 1.1672868728637695 1.1784508228302002 0.9982670545578003
367 4.8392744064331055 3.767578601837158 4.678205966949463 2.7705891132354736 2.5877294540405273 2.8047759532928467 2.8465628623962402 0.9013117551803589 1.3434892892837524 1.578949213027954 1.240470290184021
368 4.934244155883789 3.977058172225952 4.696261405944824 2.846773386001587 2.484600782394409 2.9654176235198975 2.822878360748291 0.7284024357795715 0.8835753798484802 1.149103045463562 1.0611157417297363
369 4.694716453552246 3.743590831756592 4.291600704193115 2.680191993713379 2.5446250438690186 2.934730291366577 2.7864298820495605 0.8026639223098755 0.8089070916175842 1.4371941089630127 0.9039819240570068
370 4.805359363555908 4.020791053771973 4.40549373626709 2.7017877101898193 2.306934118270874 2.962723970413208 2.781216859817505 1.0439622402191162 1.0999984741210938 1.195250153541565 0.8552581071853638
371 4.794654369354248 4.157560348510742 4.2207350730896 2.7959463596343994 2.2818636894226074 2.972276210784912 2.7499685287475586 1.0632456541061401 1.0662457942962646 1.3289169073104858 0.9685206413269043
372 4.715358734130859 4.085115909576416 4.278368949890137 2.670309066772461 2.4483866691589355 2.9710021018981934 2.681699514389038 1.264017105102539 1.2214840650558472 1.3849104642868042 0.8985791802406311
373 4.864192485809326 4.256505966186523 4.373110771179199 2.9360761642456055 2.406782865524292 3.074315309524536 2.7535042762756348 1.0543153285980225 1.2494524717330933 1.428741693496704 1.0585839748382568
374 4.906169414520264 4.286925792694092 4.395049571990967 2.8595800399780273 2.58740496635437 2.779698371887207 2.7284343242645264 0.7522052526473999 1.347327470779419 1.4868450164794922 1.2061518430709839
375 4.977596282958984 4.021366119384766 4.509668350219727 2.6982791423797607 2.319884777069092 2.855119466781616 2.660076141357422 0.9366283416748047 1.1029677391052246 1.1966252326965332 0.9546058773994446
376 4.920176982879639 4.054821014404297 4.592232704162598 2.6857244968414307 2.3358755111694336 2.9267842769622803 2.7323668003082275 0.9504817724227905 1.4015679359436035 1.2462267875671387 1.0314271450042725
377 4.842428207397461 4.143968105316162 4.1078338623046875 2.7605369091033936 2.174048662185669 3.1941733360290527 2.6529369354248047 1.3712241649627686 1.3003937005996704 1.4493041038513184 0.8011264204978943
378 4.892862319946289 4.316348075866699 4.163308143615723 2.808056592941284 1.9126354455947876 3.1210215091705322 2.6860151290893555 0.7331468462944031 0.8199087977409363 1.4361999034881592 0.9209840297698975
379 4.700519561767578 4.085853576660156 4.238962650299072 2.9196512699127197 2.21634840965271 2.937893867492676 2.774199962615967 0.7245263457298279 0.959710419178009 1.5460811853408813 0.7866628766059875
380 4.789475917816162 3.8661141395568848 4.274425029754639 2.668708562850952 1.9636963605880737 2.9175946712493896 2.8044021129608154 0.7711760997772217 1.0772734880447388 1.8914152383804321 0.9625164270401001
381 4.614635944366455 3.773252010345459 4.161803722381592 2.7671375274658203 2.1226308345794678 2.9501636028289795 2.6799232959747314 1.1334046125411987 1.0747628211975098 1.6698700189590454 1.1196179389953613
382 4.41895866394043 3.97634220123291 4.075757026672363 2.7686986923217773 1.8979820013046265 2.8583667278289795 2.7783329486846924 1.1270344257354736 1.1505067348480225 1.6439129114151 0.6990315914154053
383 4.649970054626465 3.922454833984375 4.350434303283691 2.6135005950927734 2.218510389328003 2.8121235370635986 2.5607969760894775 1.0020198822021484 1.3831833600997925 1.8321523666381836 0.9741183519363403
384 4.863675594329834 4.070047855377197 4.438337802886963 2.5594632625579834 1.9461003541946411 3.0209927558898926 2.605771541595459 1.2217055559158325 1.600418210029602 1.7851496934890747 1.0178369283676147
385 4.687855243682861 3.769845724105835 4.523390293121338 2.530566930770874 2.162966251373291 3.0609381198883057 2.7999887466430664 0.915611743927002 1.6003961563110352 1.6419179439544678 0.880666971206665
386 4.627631664276123 4.010739326477051 4.488578796386719 2.837203025817871 2.0097157955169678 3.0617892742156982 2.691899299621582 1.0826507806777954 1.2107130289077759 1.9410680532455444 0.7969070672988892
387 4.444725513458252 3.9451584815979004 4.102911472320557 2.7673070430755615 1.850828766822815 2.954209327697754 2.766202926635742 1.6942147016525269 1.39725661277771 1.8101725578308105 0.9007173180580139
388 4.7104811668396 4.001870632171631 4.339716911315918 2.6339313983917236 1.9174126386642456 2.7632317543029785 2.8753249645233154 1.1844233274459839 1.2899590730667114 1.7168866395950317 1.1162437200546265
389 4.929688453674316 3.9892356395721436 4.6469597816467285 2.5059115886688232 1.6227526664733887 2.7977917194366455 2.96370792388916 1.51546049118042 1.4048213958740234 1.56182861328125 0.8677864074707031
390 4.680550575256348 3.965416431427002 4.285139560699463 2.7425553798675537 1.6373519897460938 2.9848644733428955 2.850557565689087 1.025850772857666 1.385193943977356 1.7844325304031372 0.8298879861831665
391 4.675714492797852 4.090034008026123 4.319206714630127 2.71707820892334 1.6537082195281982 2.7521934509277344 2.7913615703582764 1.4495609998703003 1.5591615438461304 1.7216873168945313 0.9492899775505066
392 4.656087398529053 4.289770126342773 3.981058120727539 2.8170583248138428 1.740946888923645 2.8166534900665283 2.8630855083465576 0.972393274307251 1.0380810499191284 1.5496104955673218 0.9283254146575928
393 4.538924217224121 4.1022443771362305 4.109506130218506 2.8453502655029297 1.7799243927001953 2.707341432571411 2.9675211906433105 0.9510316252708435 1.2424659729003906 1.7618012428283691 1.1597381830215454
394 4.548425674438477 4.112411975860596 4.228034019470215 2.7474687099456787 1.7759079933166504 2.852536678314209 2.84647798538208 0.9740056395530701 1.2786471843719482 2.015475034713745 1.0104328393936157
395 4.5900163650512695 4.250502109527588 3.970926523208618 2.788921356201172 2.0051119327545166 2.879115104675293 2.7991249561309814 1.3688201904296875 1.5539088249206543 1.753855586051941 1.021562933921814
396 4.812260627746582 4.243776321411133 4.047855854034424 2.8553290367126465 2.2718820571899414 2.969726324081421 2.991774797439575 1.010918378829956 1.109026551246643 1.825167179107666 1.07816481590271
397 4.4243903160095215 3.951988458633423 4.131715774536133 2.5992610454559326 2.2348062992095947 2.856086254119873 2.914520263671875 1.1323603391647339 1.200005292892456 1.358835220336914 1.062732458114624
398 4.577847957611084 3.9447484016418457 4.361690044403076 2.57772159576416 2.2552309036254883 2.8755271434783936 3.0298945903778076 1.0840414762496948 1.4746631383895874 1.3078432083129883 0.843866229057312
399 4.597172737121582 3.7086713314056396 4.433516025543213 2.553823709487915 2.2991907596588135 3.0267295837402344 2.8491334915161133 1.0708365440368652 1.4616581201553345 1.3114476203918457 0.6366482377052307
400 4.5828962326049805 3.5830228328704834 4.659247875213623 2.4894354343414307 2.640625 2.723705768585205 2.863395929336548 0.7529937028884888 0.9066064953804016 1.412974238395691 0.793081521987915
401 4.716270923614502 3.6340904235839844 4.766598224639893 2.6394360065460205 2.7752339839935303 2.810025930404663 2.851536273956299 0.819140613079071 1.1703084707260132 1.4585249423980713 0.8963202238082886
402 4.53262996673584 3.740309238433838 4.330074310302734 2.5188050270080566 2.172715663909912 2.752408504486084 3.0143747329711914 1.1377276182174683 1.2548530101776123 1.4655462503433228 0.8723962306976318
403 4.4604644775390625 3.75065279006958 4.434221267700195 2.7533962726593018 2.6521825790405273 2.9072084426879883 2.8016860485076904 0.8563686609268188 1.254608154296875 1.3721396923065186 0.7835304141044617
404 4.464531421661377 3.82415771484375 4.497774124145508 2.732618808746338 2.535423755645752 2.8348538875579834 2.8824071884155273 0.6712856888771057 1.6558045148849487 1.0714031457901 0.8926692605018616
405 4.662429332733154 3.8771069049835205 4.527642726898193 2.869304895401001 2.5788960456848145 2.916020393371582 2.9894614219665527 0.8037561178207397 1.193561315536499 1.032809853553772 0.8672580718994141
406 4.329189777374268 3.5893287658691406 4.175764083862305 2.610515594482422 2.431727886199951 2.94185471534729 2.9344210624694824 0.9048495292663574 1.2016910314559937 1.0046963691711426 0.9820812344551086
407 4.470041751861572 3.6107611656188965 4.39414119720459 2.5964295864105225 2.7286407947540283 2.7312936782836914 2.6578218936920166 0.7217016816139221 1.571694254875183 1.3510137796401978 1.0440822839736938
408 4.368056774139404 3.751615047454834 4.158221244812012 2.624249219894409 2.3132247924804688 2.306337594985962 2.719423294067383 0.982078492641449 1.3678892850875854 1.1943873167037964 1.049930214881897
409 4.575961589813232 3.7579832077026367 4.532719135284424 2.6295042037963867 2.6690871715545654 2.5271310806274414 2.9680933952331543 0.8004183173179626 0.9906176328659058 1.35873544216156 0.6506907343864441
410 4.506894588470459 3.921546459197998 4.254549980163574 2.8362200260162354 2.6453866958618164 2.5563127994537354 2.9030728340148926 0.6224702000617981 1.1038464307785034 1.5614192485809326 0.8748518228530884
411 4.482721328735352 3.8360519409179688 4.394279956817627 2.6926276683807373 2.59086012840271 2.448432445526123 2.741281032562256 0.9399785995483398 1.1931746006011963 1.463017225265503 0.8657227158546448
412 4.456854820251465 3.7983150482177734 4.238535404205322 2.6161932945251465 2.661306858062744 2.399237871170044 2.7291066646575928 0.8646330237388611 1.384521722793579 1.1100190877914429 0.9222084283828735
413 4.377905368804932 3.855353593826294 4.1156110763549805 2.575805187225342 2.1600277423858643 2.777010202407837 2.630094289779663 0.7874612808227539 1.1300204992294312 1.3963541984558105 0.8640357255935669
414 4.5671610832214355 3.7787163257598877 4.2570881843566895 2.595412015914917 1.8998430967330933 2.7484548091888428 2.918154716491699 0.9832472801208496 0.9522509574890137 1.5320771932601929 0.7021485567092896
415 4.450219631195068 3.7978618144989014 4.3016839027404785 2.7509524822235107 2.4984169006347656 2.6890268325805664 3.0376574993133545 1.076227068901062 1.1785410642623901 1.8372836112976074 0.9934312105178833
416 4.217595100402832 3.636002540588379 4.038643836975098 2.532557487487793 2.533557891845703 2.6188533306121826 2.825566291809082 1.0980806350708008 1.0018101930618286 1.5166455507278442 1.147308349609375
417 4.590390205383301 3.9634199142456055 4.335536956787109 2.77762508392334 2.8223354816436768 2.7407493591308594 2.7942683696746826 0.7255260944366455 1.0848093032836914 1.8950058221817017 1.0732592344284058
418 4.619516372680664 3.9490649700164795 4.565351486206055 2.894984483718872 2.5989084243774414 2.801748514175415 2.9526848793029785 0.818371057510376 1.7152950763702393 1.814056396484375 1.0010631084442139
419 4.592653751373291 4.040785789489746 4.45067834854126 2.8892159461975098 2.7275872230529785 2.7465262413024902 2.915886878967285 0.7854238152503967 1.5841118097305298 1.6026103496551514 1.0729361772537231
420 4.745318412780762 4.169348239898682 4.4761552810668945 2.9068381786346436 3.0187346935272217 2.868664264678955 2.7525899410247803 0.8785029053688049 1.4165114164352417 1.7894397974014282 1.29170560836792
421 4.5014753341674805 3.871236801147461 4.387386798858643 2.7264456748962402 3.003361940383911 2.4444785118103027 2.829420328140259 0.7769084572792053 1.631022572517395 2.0553529262542725 1.2436013221740723
422 4.863584041595459 4.182316780090332 4.585360050201416 2.7805840969085693 3.111240863800049 2.487683057785034 2.9549591541290283 1.0658211708068848 1.338930368423462 2.1058638095855713 1.0680044889450073
423 4.922135829925537 4.2158308029174805 4.383615970611572 2.688318967819214 2.81506085395813 2.69844651222229 2.7438879013061523 0.8570692539215088 1.20267653465271 2.1079323291778564 0.9479078054428101
424 4.776764392852783 4.1187520027160645 4.4467573165893555 2.7077832221984863 2.905660629272461 2.7809650897979736 2.762760877609253 0.8365627527236938 1.3941797018051147 1.974118947982788 1.1019874811172485
425 4.516517639160156 3.860426425933838 4.1678314208984375 2.5827083587646484 2.6020467281341553 2.7232553958892822 2.724902391433716 0.9323626160621643 1.1469945907592773 1.8013662099838257 1.054768681526184
426 4.576294898986816 4.105726718902588 4.215828895568848 2.8197286128997803 2.705951690673828 2.685157060623169 2.781392812728882 0.9268262982368469 1.1229727268218994 1.8283628225326538 1.041219711303711
427 4.5193376541137695 3.8356406688690186 4.2364373207092285 2.7715797424316406 2.5250887870788574 2.5559985637664795 2.682245969772339 0.920790433883667 1.0839834213256836 1.8929061889648438 1.2838997840881348
428 4.437846660614014 3.8452529907226563 4.273733615875244 2.690441131591797 2.8296871185302734 2.6102888584136963 2.8175079822540283 0.7838445901870728 1.4039660692214966 1.889803409576416 0.9077818989753723
429 4.651334762573242 4.034831523895264 4.569253444671631 2.7342474460601807 2.8992760181427 2.7656686305999756 2.835329294204712 1.0457805395126343 1.2208789587020874 1.9206947088241577 0.9516000151634216
430 4.590559482574463 3.9594485759735107 4.591940879821777 2.713859796524048 2.8014309406280518 2.5960068702697754 2.95015287399292 1.4046423435211182 1.2163071632385254 1.824144959449768 0.8608472347259521
431 4.799313068389893 4.107327461242676 4.760401725769043 2.9423141479492188 3.0192418098449707 2.670407772064209 2.8900935649871826 1.0711541175842285 1.283551812171936 1.799278736114502 1.2710763216018677
432 4.8912034034729 4.2545166015625 4.681498050689697 2.784355401992798 2.7288095951080322 2.6602649688720703 2.722956418991089 1.3633687496185303 1.9437628984451294 1.6227940320968628 1.1709059476852417
433 4.724459171295166 4.008642673492432 4.437291622161865 2.7047910690307617 2.6258583068847656 2.7120375633239746 2.526237964630127 0.802590012550354 1.6052868366241455 1.6796493530273438 1.1176478862762451
434 4.489664554595947 3.9791741371154785 4.152467250823975 2.7584853172302246 2.536410331726074 2.3249576091766357 2.6401665210723877 0.5631142854690552 1.398524284362793 1.879368543624878 1.0037939548492432
435 4.747612476348877 4.171504974365234 4.428216457366943 2.8349404335021973 2.556469202041626 1.9339805841445923 2.8903141021728516 1.1595432758331299 1.0606203079223633 2.0092060565948486 0.9463145136833191
436 4.843417644500732 4.038337707519531 4.665196895599365 2.6566526889801025 2.4647722244262695 2.188303232192993 2.9844157695770264 0.9422565698623657 1.6874030828475952 1.7567734718322754 1.0155394077301025
437 4.713624477386475 4.028204917907715 4.322853088378906 2.591825246810913 2.3381597995758057 2.4969584941864014 2.955848217010498 0.9548066258430481 1.370636224746704 1.7576320171356201 0.989891767501831
438 4.902877330780029 4.265174865722656 4.486438274383545 2.6144535541534424 2.246692657470703 2.185279607772827 2.700652599334717 1.081467866897583 1.4963419437408447 1.6945874691009521 1.0412635803222656
439 5.240795135498047 4.546253681182861 4.540836334228516 2.762645959854126 2.686934232711792 2.6361520290374756 2.8663082122802734 0.8686739802360535 1.0196138620376587 1.585510015487671 0.8558793663978577
440 5.288774013519287 4.394585609436035 4.996163845062256 2.733579397201538 2.9983303546905518 2.2142462730407715 2.7222256660461426 0.7949355840682983 1.1388732194900513 1.6754391193389893 0.8142339587211609
441 5.113495349884033 4.298670291900635 4.985401153564453 2.756922960281372 2.9651596546173096 2.2475016117095947 2.592156171798706 0.955606997013092 1.5799230337142944 1.7392634153366089 0.8344570398330688
442 5.177288055419922 4.492372035980225 4.689006328582764 2.8682029247283936 2.938026189804077 2.528198003768921 2.701836585998535 0.8951122760772705 1.4199202060699463 1.7851793766021729 0.7475329041481018
443 5.13612174987793 4.552178382873535 4.700460910797119 2.7342329025268555 2.807856321334839 2.312894821166992 2.882265567779541 0.7985422611236572 1.4422414302825928 1.6443614959716797 0.804936945438385
444 4.901984691619873 4.3370256423950195 4.691270351409912 2.8553786277770996 2.6367201805114746 2.4327774047851563 3.062530279159546 0.6567896008491516 1.4673285484313965 1.3797202110290527 0.8054952621459961
445 4.779723167419434 4.661121845245361 4.4254961013793945 3.1858034133911133 2.530341863632202 2.2372384071350098 3.0042004585266113 0.8350406289100647 1.4336917400360107 1.6336336135864258 1.0841476917266846
446 4.710115909576416 4.556842803955078 4.4806365966796875 3.174002170562744 2.5300333499908447 2.140822649002075 2.8335602283477783 0.7601332664489746 1.4524693489074707 1.467574954032898 1.0352849960327148
447 4.780985355377197 4.637126445770264 4.184138298034668 2.991443634033203 2.3860206604003906 2.382216691970825 2.7962727546691895 1.252273678779602 0.883994460105896 1.0641168355941772 1.1047827005386353
448 4.9117021560668945 4.481751441955566 4.750028610229492 2.969081401824951 2.772203207015991 2.371408224105835 2.6988344192504883 0.9381551742553711 1.2755085229873657 1.1605619192123413 0.9902001619338989
449 4.982687473297119 4.4924421310424805 4.53450870513916 2.8707821369171143 2.863409996032715 2.587315797805786 2.7412004470825195 0.762050986289978 1.344884991645813 1.3285362720489502 0.9386788606643677
450 4.7081074714660645 4.184482574462891 4.351813316345215 2.7102324962615967 2.5902459621429443 2.349048376083374 2.8251168727874756 0.9330344796180725 1.3256868124008179 1.180274248123169 0.970489501953125
451 4.718725204467773 4.082966327667236 4.169568061828613 2.677358627319336 2.674555540084839 2.662155866622925 2.6049323081970215 0.9864631295204163 1.3516043424606323 1.107843279838562 0.9411125779151917
452 4.528046607971191 3.9813425540924072 4.354250431060791 2.667050838470459 3.0283780097961426 2.3623433113098145 2.712045431137085 0.798764169216156 1.0717213153839111 1.50678288936615 1.2193917036056519
453 4.431230545043945 3.939074993133545 3.9731709957122803 2.758828639984131 2.596658229827881 2.4247007369995117 2.8269593715667725 0.7437260150909424 1.0860449075698853 1.446273684501648 1.0835649967193604
454 4.555662631988525 4.340766906738281 4.146694660186768 2.8869829177856445 2.6845104694366455 2.317187547683716 2.344919443130493 0.9577621221542358 1.0937302112579346 1.3646748065948486 1.0068495273590088
455 4.5391693115234375 4.374612331390381 3.8379197120666504 2.837461233139038 2.4951257705688477 2.3780128955841064 2.3911256790161133 0.660980224609375 1.1225693225860596 1.2724016904830933 1.1375117301940918
456 4.533658981323242 4.214780330657959 4.098217487335205 2.873976945877075 2.510206937789917 2.1611273288726807 2.552753448486328 0.947559654712677 1.4421439170837402 1.5191638469696045 1.0167721509933472
457 4.493481636047363 4.180789947509766 4.133380889892578 2.802304267883301 2.6101555824279785 2.3278114795684814 2.4595112800598145 0.8109567165374756 1.5200209617614746 1.2093840837478638 0.7709844708442688
458 4.530911445617676 4.122660160064697 4.197783946990967 2.874159574508667 2.4880213737487793 2.355013370513916 2.2301645278930664 0.7334694266319275 1.270035982131958 1.2917046546936035 0.6980786919593811
459 4.5777974128723145 4.359207630157471 4.102248191833496 2.9712724685668945 2.282475233078003 2.3610031604766846 2.31321382522583 0.6722777485847473 1.1736143827438354 1.3830008506774902 0.8790619373321533
460 4.58181095123291 4.209850788116455 4.168386459350586 2.75075626373291 2.583033323287964 2.329972743988037 2.1678459644317627 0.7009333968162537 1.7091985940933228 1.3940095901489258 0.6273172497749329
461 4.526968955993652 3.994779586791992 4.15462064743042 2.71569561958313 2.2886199951171875 2.1672871112823486 2.481586217880249 0.7400379776954651 1.3158501386642456 1.4645960330963135 0.7891521453857422
462 4.939172267913818 4.355532646179199 4.028355598449707 2.725980520248413 2.2325785160064697 2.144144058227539 2.199981689453125 0.9549694061279297 1.511240839958191 1.7548015117645264 0.9299032688140869
463 4.667641639709473 4.1137213706970215 4.111208915710449 2.454988956451416 2.2283267974853516 1.9667837619781494 2.1023361682891846 0.9423654675483704 1.2817820310592651 1.757940411567688 0.755052924156189
464 4.501244068145752 3.9736874103546143 3.884770154953003 2.5711629390716553 2.407979965209961 2.0818772315979004 2.139442205429077 0.9097302556037903 1.055301308631897 1.573132872581482 0.6014395356178284
465 4.700647830963135 4.072048187255859 4.045858860015869 2.4998130798339844 2.241830587387085 2.088796377182007 2.338440418243408 0.7971675395965576 0.7924033999443054 1.5471560955047607 0.6356533169746399
466 4.416070938110352 3.838125705718994 3.7965199947357178 2.4866838455200195 2.1879446506500244 1.9724735021591187 2.2748234272003174 0.6885247826576233 0.7767736911773682 1.5282328128814697 0.8609365224838257
467 4.496211051940918 3.9873178005218506 3.807687520980835 2.4362809658050537 2.225743055343628 1.8912193775177002 1.9858239889144897 0.8912485241889954 1.2206546068191528 1.5501253604888916 0.8721343278884888
468 4.554533004760742 3.812978744506836 4.342409133911133 2.508974075317383 2.465806722640991 1.8394099473953247 2.2018465995788574 0.9641522765159607 0.9806237816810608 1.507126808166504 0.960076630115509
469 4.698306083679199 3.960414171218872 4.233703136444092 2.403219699859619 2.1777877807617188 2.1234350204467773 1.8984814882278442 0.9956073760986328 1.5225764513015747 1.5524466037750244 0.800741970539093
470 4.691840648651123 4.045504570007324 4.078745365142822 2.5805633068084717 2.0540969371795654 2.6039505004882813 1.8893266916275024 1.0373055934906006 1.384115219116211 1.558887004852295 0.7601416110992432
471 4.687244415283203 4.084240913391113 4.2131805419921875 2.6894044876098633 2.0031096935272217 2.585831642150879 2.6401913166046143 0.9638074040412903 1.1015793085098267 1.6093014478683472 0.6253790855407715
472 4.4517717361450195 3.754241466522217 4.2535319328308105 2.544724702835083 1.9975085258483887 2.257168769836426 2.560835599899292 1.1214913129806519 1.4110758304595947 1.521235704421997 0.763555645942688
473 4.798598289489746 3.73531174659729 4.1258978843688965 2.3289577960968018 2.1224658489227295 2.3185524940490723 2.706235885620117 0.734400749206543 0.874578595161438 1.4550012350082397 0.7192639112472534
474 4.971044063568115 3.9201154708862305 4.2015252113342285 2.42629075050354 2.3111910820007324 2.150249719619751 2.5949738025665283 0.7780524492263794 0.8836678862571716 1.4667295217514038 0.8325069546699524
475 5.145055294036865 4.332808494567871 4.208609104156494 2.5749170780181885 2.184471368789673 1.9102600812911987 2.517674446105957 0.7412413358688354 0.8797686100006104 1.6208316087722778 0.7983545660972595
476 4.9961090087890625 4.157217502593994 4.210627555847168 2.4631917476654053 2.3324179649353027 2.0827581882476807 2.237520694732666 0.7507528066635132 1.0289140939712524 1.5516817569732666 0.9677920341491699
477 5.078060150146484 4.128873348236084 4.171317100524902 2.543586015701294 2.292620897293091 2.1265101432800293 2.183690309524536 0.6658240556716919 1.0657938718795776 1.4122604131698608 0.7499058842658997
478 5.1979570388793945 4.372403621673584 4.337796211242676 2.6834027767181396 2.4258689880371094 1.9000356197357178 2.4516165256500244 0.717889130115509 1.111181378364563 1.7153921127319336 0.9670549035072327
479 4.971090793609619 4.356242656707764 4.115573406219482 2.650238513946533 2.461893081665039 1.8140802383422852 2.053508758544922 0.7694879174232483 1.0606637001037598 1.7276908159255981 0.6289263367652893
480 4.773497581481934 4.032079219818115 4.382530689239502 2.7653558254241943 2.553931713104248 2.1395323276519775 2.3606467247009277 0.7478352189064026 1.1474531888961792 1.7464368343353271 0.9136236906051636
481 4.817302227020264 3.9234585762023926 4.337888717651367 2.6785292625427246 2.537498712539673 2.0835630893707275 2.2470836639404297 0.714743971824646 1.0929298400878906 1.6188328266143799 0.9506301283836365
482 4.788710117340088 4.224416255950928 4.213344097137451 2.7544143199920654 2.418431043624878 2.1787736415863037 2.333223342895508 0.9814711213111877 1.333924651145935 1.5909054279327393 0.7766794562339783
483 4.770055294036865 4.158278465270996 4.15863561630249 2.5988118648529053 2.25815486907959 2.4445993900299072 2.5987889766693115 0.8258903622627258 1.101647973060608 1.780462384223938 0.6354580521583557
484 4.795229911804199 4.066674709320068 4.305884838104248 2.603135824203491 2.626966953277588 2.8278379440307617 2.595541000366211 1.1183744668960571 1.531124234199524 1.6381874084472656 0.7479017376899719
485 4.960597515106201 4.370483875274658 4.2038750648498535 2.463923454284668 2.0919716358184814 2.3407182693481445 2.1739258766174316 1.146613359451294 1.5055426359176636 1.61835515499115 0.6340227723121643
486 5.100399017333984 4.381821155548096 4.450112342834473 2.699815034866333 2.475728988647461 2.116887331008911 2.1791162490844727 1.0381648540496826 1.2270861864089966 1.751248836517334 0.8268845081329346
487 4.903363227844238 4.011440277099609 4.5320048332214355 2.593118190765381 2.6645805835723877 2.2638728618621826 2.44566011428833 1.0713590383529663 1.348431944847107 1.5852707624435425 0.8441774845123291
488 4.708695888519287 4.24027681350708 4.403439044952393 2.8415703773498535 2.6540586948394775 2.3875513076782227 2.2746362686157227 1.115546703338623 1.2169227600097656 1.4089494943618774 0.9282803535461426
489 4.962799549102783 4.284978866577148 4.798742294311523 2.919886827468872 2.62094783782959 2.258810520172119 2.6605746746063232 1.024901270866394 1.3764210939407349 1.6361933946609497 0.693894624710083
490 5.014657020568848 4.5456695556640625 4.5446343421936035 3.0728001594543457 2.5371782779693604 2.197256088256836 2.383774757385254 0.7687869071960449 1.5833864212036133 1.580644965171814 0.6208000779151917
491 4.956360816955566 4.3004913330078125 4.4568891525268555 2.8937249183654785 2.4266209602355957 2.294428825378418 1.869681715965271 0.7791263461112976 1.7696499824523926 1.73423171043396 0.8614839315414429
492 5.40268611907959 4.61820125579834 4.59851598739624 2.880225419998169 2.298753261566162 2.338623285293579 2.203169345855713 1.1074912548065186 1.3370866775512695 1.5086181163787842 0.9123883843421936
493 5.348143577575684 4.495486259460449 4.668855667114258 2.889885902404785 2.4565675258636475 2.630105495452881 2.1202354431152344 1.0427672863006592 1.2289308309555054 1.5055136680603027 0.9834290742874146
494 5.473865509033203 4.190123081207275 4.90331506729126 2.6144638061523438 2.832148313522339 2.3515939712524414 1.9547834396362305 0.8416728377342224 1.3287429809570313 1.3196736574172974 1.0231940746307373
495 5.1520819664001465 4.279540061950684 4.57645320892334 2.8914732933044434 2.6759421825408936 2.247410774230957 2.3174617290496826 0.5891330242156982 1.440124273300171 1.4280747175216675 0.7919132709503174
496 5.265944480895996 4.559185028076172 4.504086971282959 2.9593982696533203 2.6771111488342285 2.3606021404266357 2.397975206375122 0.7117284536361694 1.1887989044189453 1.7778681516647339 0.9783685207366943
497 5.3511505126953125 4.375302791595459 4.5986127853393555 2.8901240825653076 2.7921946048736572 2.22873854637146 2.215686798095703 0.8702095150947571 1.4697048664093018 1.4705111980438232 1.1651867628097534
498 5.066016674041748 4.055436134338379 4.393000602722168 2.5881752967834473 2.3647170066833496 1.8915503025054932 2.268568754196167 0.645576000213623 1.396726369857788 1.6247332096099854 0.8637983202934265
499 5.2870965003967285 4.12039041519165 4.305339336395264 2.6425161361694336 2.3213343620300293 1.989115834236145 2.441744089126587 0.733795166015625 1.1000138521194458 1.7287434339523315 0.7117120623588562
500 4.94557523727417 3.926394462585449 4.1512298583984375 2.5500028133392334 2.3355984687805176 2.0910756587982178 2.20038104057312 0.742932140827179 1.260048508644104 1.6431258916854858 0.8313805460929871
501 5.2077460289001465 4.111470699310303 4.44973611831665 2.5796825885772705 2.7775826454162598 2.4645893573760986 2.392320394515991 0.6821014285087585 1.66521418094635 1.4584861993789673 0.867316722869873
502 5.416897773742676 4.074862480163574 4.704503059387207 2.505084276199341 2.6847336292266846 2.61533522605896 2.287766218185425 0.8645256161689758 1.6315251588821411 1.4946823120117188 0.8254891633987427
503 5.364136695861816 4.1836018562316895 4.368706226348877 2.7566606998443604 2.392620086669922 2.5034289360046387 2.259660005569458 0.7832209467887878 1.288922905921936 1.5590126514434814 0.98759925365448
504 5.3218536376953125 4.009818077087402 4.339833736419678 2.5421950817108154 2.0367653369903564 2.2332377433776855 1.7931911945343018 1.1599856615066528 1.484841227531433 1.628833532333374 1.0824639797210693
505 5.391950607299805 4.031817436218262 4.369680404663086 2.4478330612182617 2.588198184967041 2.493640184402466 2.119182825088501 0.746889054775238 1.1704305410385132 1.7568131685256958 0.9418131709098816
506 5.1793670654296875 4.367635726928711 4.104746341705322 2.635763168334961 2.144930362701416 2.523772716522217 2.086149215698242 1.0312081575393677 1.627389669418335 1.5233913660049438 1.0067805051803589
507 5.471329689025879 4.443243026733398 4.311995983123779 2.7535457611083984 2.270692825317383 2.4150443077087402 2.1356332302093506 1.126433253288269 1.6506297588348389 1.4245271682739258 0.7680763602256775
508 5.687412261962891 4.3436808586120605 4.422274112701416 2.6803362369537354 2.4501497745513916 2.4900827407836914 2.4185142517089844 1.0872036218643188 1.2898582220077515 1.6118642091751099 0.9334586262702942
509 5.642411231994629 4.19476842880249 4.559247970581055 2.4766430854797363 2.5362186431884766 2.1797409057617188 2.3112292289733887 0.9879891276359558 1.4383628368377686 1.6073532104492188 0.6192092895507813
510 5.587800025939941 4.101624965667725 4.260401248931885 2.3225200176239014 2.7205281257629395 2.070822238922119 2.380591869354248 1.1423590183258057 1.2523850202560425 1.7755098342895508 0.9169668555259705
511 5.913105487823486 4.020150184631348 4.424295902252197 2.5592873096466064 2.603109359741211 2.202620506286621 2.107499361038208 0.8817808032035828 1.197934627532959 1.7866301536560059 0.9524368643760681
512 5.649022102355957 3.9595022201538086 4.425154685974121 2.8365533351898193 2.4191997051239014 2.209778308868408 2.1569173336029053 0.9825360178947449 0.989825427532196 1.810386300086975 1.196286916732788
513 5.438717842102051 3.553055763244629 4.636305809020996 2.466921091079712 2.8499550819396973 2.1128909587860107 2.288508653640747 0.901957094669342 0.9740602970123291 1.8620423078536987 0.9458814859390259
514 5.045595645904541 3.4448049068450928 4.379706859588623 2.3795840740203857 2.4142849445343018 2.227992296218872 1.9963639974594116 0.8312339186668396 1.4008841514587402 1.7275174856185913 0.8968214392662048
515 5.342752933502197 3.7864139080047607 4.554267883300781 2.423509120941162 2.6581788063049316 1.8721225261688232 1.7371097803115845 0.8771398067474365 1.3809266090393066 1.8539645671844482 0.7858631014823914
516 5.254721164703369 3.896728277206421 4.412363052368164 2.4994821548461914 2.6069252490997314 1.8557854890823364 1.888993740081787 0.8925480842590332 1.2779191732406616 1.7291309833526611 0.8228952884674072
517 5.320019721984863 4.029142379760742 4.24343204498291 2.470759868621826 2.4690022468566895 2.2207162380218506 1.7103674411773682 1.0366404056549072 1.2817575931549072 1.885594129562378 1.1305785179138184
518 5.4173455238342285 4.153374195098877 4.334353446960449 2.6964776515960693 2.47365665435791 2.4402964115142822 1.791628360748291 0.9003296494483948 1.2312761545181274 1.5414804220199585 0.6781094074249268
519 5.619957447052002 4.329960823059082 4.177245616912842 2.8246774673461914 2.294814109802246 2.400625467300415 1.900511384010315 1.0844494104385376 1.039607286453247 1.8664379119873047 0.8506999611854553
520 5.531398773193359 4.247395992279053 4.080036163330078 2.87309193611145 2.4180855751037598 2.3493964672088623 1.5777640342712402 0.8124822974205017 0.8540637493133545 1.764484167098999 0.7258836627006531
521 5.264230251312256 4.067755699157715 4.2136359214782715 2.8569183349609375 2.3023135662078857 2.722346305847168 1.7682169675827026 0.7379340529441833 1.1274644136428833 1.6367113590240479 0.815901517868042
522 5.467371463775635 4.100368499755859 4.479000091552734 2.9196128845214844 2.3182528018951416 2.698826551437378 1.905207872390747 0.7009450197219849 0.9304233193397522 1.7101480960845947 0.7367502450942993
523 5.392079830169678 4.08386754989624 4.547314643859863 2.8167479038238525 1.965133786201477 2.5781490802764893 1.7525707483291626 0.9511990547180176 1.4620447158813477 1.9759631156921387 0.7100517153739929
524 5.227326393127441 4.225714683532715 4.3549604415893555 2.8041162490844727 2.2456541061401367 2.825509786605835 1.8469197750091553 0.8463157415390015 1.1919798851013184 1.664934515953064 1.0172557830810547
525 5.0702619552612305 4.118130207061768 4.290894508361816 2.7523727416992188 2.4532270431518555 2.3830385208129883 1.6797667741775513 0.9568622708320618 1.5076518058776855 1.9130024909973145 0.6193384528160095
526 4.9129958152771 4.064385414123535 4.06320333480835 2.913482904434204 2.0678091049194336 2.50217342376709 1.7353911399841309 0.7930673360824585 1.2553348541259766 1.8481321334838867 0.8043032288551331
527 5.156850337982178 4.136924743652344 4.30723762512207 2.8216428756713867 2.1869494915008545 2.3085103034973145 1.6791656017303467 0.7460786700248718 1.4795211553573608 1.9956181049346924 0.91153883934021
528 5.394222736358643 4.300189971923828 4.380326271057129 2.6703479290008545 2.3923003673553467 2.342806100845337 1.7406160831451416 0.9145491123199463 1.2589550018310547 1.8557771444320679 0.7128097414970398
529 5.405124187469482 4.274692058563232 4.403045654296875 2.6306278705596924 2.1874780654907227 2.305209159851074 2.02728533744812 1.003194808959961 1.5106443166732788 2.023862838745117 0.6405355334281921
530 5.317168235778809 4.126296520233154 4.218876838684082 2.5149476528167725 2.231633186340332 1.9737292528152466 1.7590855360031128 1.1582558155059814 1.1671206951141357 1.8534648418426514 0.6491432189941406
531 5.2521820068359375 3.998624563217163 4.382932186126709 2.5181334018707275 2.303344964981079 2.025726795196533 1.8274693489074707 1.118057370185852 1.0638556480407715 1.8137129545211792 0.6797451376914978
532 5.214164733886719 4.0950212478637695 4.108696937561035 2.5443015098571777 2.241894483566284 1.995888113975525 1.5805679559707642 0.7356722950935364 1.0361230373382568 1.8117121458053589 0.6887399554252625
533 5.35360050201416 4.279925346374512 4.332268714904785 2.7368319034576416 2.26613712310791 2.3709540367126465 1.9637858867645264 0.845099687576294 1.2982680797576904 1.830159306526184 0.7411893606185913
534 5.601958751678467 4.332085132598877 4.246408462524414 2.918151378631592 2.10224986076355 2.235077381134033 2.0205438137054443 0.795428991317749 1.079314947128296 1.694594144821167 0.8512747883796692
535 5.486103057861328 4.680567264556885 4.134477138519287 2.814656972885132 2.0559768676757813 2.165347099304199 2.025635242462158 1.1492358446121216 1.1232918500900269 1.7369372844696045 0.668145477771759
536 5.537284851074219 4.613324165344238 4.533177852630615 2.8280797004699707 2.2969205379486084 2.6077895164489746 1.7856515645980835 0.9266837239265442 1.7470324039459229 1.7829539775848389 0.7270543575286865
537 5.488394737243652 4.734143257141113 4.507251262664795 2.976271629333496 2.373473644256592 2.2769932746887207 2.1776530742645264 0.8677787184715271 1.673939824104309 1.57479727268219 0.7238717079162598
538 5.592517375946045 4.5217366218566895 4.650381088256836 2.756375789642334 2.3694424629211426 2.0772550106048584 1.8674010038375854 0.7598154544830322 1.1230186223983765 1.5196969509124756 0.9095557332038879
539 5.2655487060546875 4.178966999053955 4.560940742492676 2.6213371753692627 2.4473965167999268 2.0407841205596924 1.7765380144119263 0.7224482893943787 1.250282645225525 1.4700944423675537 0.9595521688461304
540 5.457073211669922 4.63315486907959 4.543169975280762 2.812727928161621 2.3668293952941895 1.9926213026046753 1.9462717771530151 1.0697200298309326 1.2184734344482422 1.6597566604614258 0.9020436406135559
541 5.1520256996154785 4.62689208984375 4.2984490394592285 3.0006608963012695 2.2125251293182373 1.8760368824005127 2.0367627143859863 0.8885032534599304 1.0100338459014893 1.452237606048584 0.713456928730011
542 5.294152736663818 4.773970603942871 4.361851215362549 3.1350245475769043 2.322080612182617 1.9271509647369385 2.154662609100342 0.9137201905250549 1.4443657398223877 1.3986353874206543 0.7267375588417053
543 5.294185638427734 4.635823726654053 4.416748046875 2.9496946334838867 2.469637155532837 1.8247313499450684 2.1303505897521973 0.8174911141395569 1.325472354888916 1.6428574323654175 0.8147504329681396
544 5.123376846313477 4.380526542663574 4.277288913726807 2.8274409770965576 2.255122423171997 2.0127997398376465 2.028770923614502 0.9390062093734741 1.1924879550933838 1.6420402526855469 0.6394076347351074
545 5.062182426452637 4.301229953765869 4.283071517944336 2.910039186477661 2.263425588607788 1.9171136617660522 1.936734676361084 1.0754358768463135 0.907820463180542 1.5503008365631104 0.6637925505638123
546 5.166122913360596 4.409185409545898 4.5312323570251465 2.6644935607910156 2.491694450378418 2.191540241241455 1.8569942712783813 0.9589540362358093 1.3440715074539185 1.5562673807144165 0.6993789076805115
547 5.190207004547119 4.510042667388916 4.6187825202941895 2.8035926818847656 2.4949100017547607 2.0695812702178955 2.2434275150299072 1.2615599632263184 1.5670288801193237 1.5188202857971191 0.8007944822311401
548 5.3718767166137695 4.194082736968994 4.754758834838867 2.661046028137207 2.8639378547668457 2.2011663913726807 2.4937057495117188 0.8159608244895935 1.6172552108764648 1.2986310720443726 0.6827867031097412
549 5.09475040435791 4.164190769195557 4.464968681335449 2.4999871253967285 2.2445690631866455 2.0946767330169678 2.38751482963562 0.8881602883338928 1.3869004249572754 1.4906543493270874 0.6682379245758057
550 5.015430927276611 4.281562328338623 4.299380302429199 2.5374715328216553 2.3669328689575195 2.1375951766967773 2.2239325046539307 1.0912805795669556 1.3762719631195068 1.71504807472229 0.6523683071136475
551 5.099337577819824 4.274938106536865 4.55946683883667 2.6043338775634766 2.2061960697174072 1.9938064813613892 2.35042142868042 1.1960469484329224 1.1467653512954712 1.4664475917816162 0.831830620765686
552 5.18547248840332 4.34425163269043 4.747430324554443 2.6732935905456543 2.3494043350219727 1.9929172992706299 2.4152982234954834 1.3700523376464844 1.943097710609436 1.5198073387145996 0.7583501935005188
553 5.215652942657471 4.295745372772217 4.729349136352539 2.7807958126068115 2.286837577819824 1.7578600645065308 2.556411027908325 0.9544680714607239 1.5934902429580688 1.4268304109573364 0.6034172773361206
554 4.729076862335205 4.113990783691406 4.128316402435303 2.559028148651123 2.270148515701294 1.8388495445251465 2.5037429332733154 0.8969299793243408 1.223704218864441 1.5499223470687866 0.7032878398895264
555 4.98178768157959 4.46092414855957 4.196576118469238 2.538166046142578 2.04436993598938 2.0689587593078613 2.42789363861084 1.1334162950515747 1.413745403289795 1.6264872550964355 0.6746851205825806
556 5.132145404815674 4.262853145599365 4.337150573730469 2.6260735988616943 2.245953321456909 1.9632151126861572 2.543959856033325 0.8290848731994629 1.5187042951583862 1.4946613311767578 0.9137637615203857
557 5.033565044403076 4.046791076660156 4.484899997711182 2.5514495372772217 2.2017924785614014 2.021145820617676 2.810638666152954 0.8896361589431763 1.4700675010681152 1.6048527956008911 0.7691994309425354
558 5.127068996429443 3.9623405933380127 4.373571872711182 2.3383302688598633 1.947163462638855 1.9773731231689453 3.0205771923065186 0.8807989358901978 1.2620543241500854 1.6271750926971436 0.8074238300323486
559 5.297857761383057 4.200829029083252 4.687956809997559 2.3650341033935547 1.930266261100769 2.204943895339966 2.7838590145111084 0.8731859922409058 1.236971139907837 1.6418719291687012 0.8776749968528748
560 5.004902362823486 3.844231605529785 4.395284652709961 2.351832389831543 2.0758559703826904 1.8802781105041504 2.608285665512085 0.6684763431549072 1.4234422445297241 1.5611356496810913 0.7797442078590393
561 5.209064960479736 4.15000581741333 4.375269889831543 2.4905333518981934 2.164501190185547 1.9908068180084229 2.6776247024536133 1.0733168125152588 1.613054871559143 1.4920350313186646 0.7846505045890808
562 4.67924690246582 3.9575634002685547 4.081611156463623 2.4510788917541504 2.099860429763794 1.8457372188568115 2.4257631301879883 0.9850823879241943 1.4312630891799927 1.6066923141479492 0.686448335647583
563 4.987027168273926 4.085036277770996 4.084582328796387 2.47006893157959 1.9416431188583374 1.8951786756515503 2.5617570877075195 0.8671891689300537 1.2621445655822754 1.6461901664733887 0.7593957185745239
564 4.664493083953857 3.970237970352173 4.189194679260254 2.655916690826416 2.1876089572906494 1.8967468738555908 2.4982361793518066 0.8447662591934204 1.2577416896820068 1.538444995880127 0.9341283440589905
565 4.83579683303833 4.287176609039307 4.074428081512451 2.543156623840332 2.014680862426758 1.8404268026351929 2.3979833126068115 0.8717319965362549 1.1792311668395996 1.3708359003067017 0.8563337922096252
566 4.714258670806885 4.058108329772949 4.353555679321289 2.388364315032959 2.4400010108947754 1.8218369483947754 2.2406692504882813 1.0885114669799805 1.3616161346435547 1.4628349542617798 0.7734038829803467
567 4.7800421714782715 3.8801140785217285 4.43147087097168 2.544606924057007 2.298140525817871 1.9968202114105225 2.7102670669555664 1.0605601072311401 1.8731709718704224 1.675383448600769 0.7355538606643677
568 4.490705966949463 3.566558599472046 4.276980876922607 2.308251142501831 2.03232479095459 1.903990387916565 2.2784640789031982 0.9478204846382141 1.5745880603790283 1.4790130853652954 0.6994961500167847
569 4.626092433929443 3.4687843322753906 4.436044692993164 2.373002052307129 2.0623738765716553 1.8398637771606445 2.334157943725586 1.0065051317214966 1.2440314292907715 1.7646235227584839 0.7799773812294006
570 4.592772483825684 3.838562250137329 4.23367166519165 2.5461087226867676 2.1503477096557617 1.9620153903961182 2.6862542629241943 1.0423731803894043 1.3578002452850342 1.7108229398727417 0.878923773765564
571 4.646970748901367 3.8255324363708496 4.160772323608398 2.4010565280914307 2.072901725769043 2.0033557415008545 2.5352442264556885 1.464613437652588 1.3113020658493042 1.7798928022384644 0.8357505202293396
572 4.832045078277588 3.7729382514953613 4.234238624572754 2.344782590866089 2.133115768432617 2.0916061401367188 2.458638906478882 1.0792609453201294 1.1265677213668823 1.6699542999267578 0.8707582950592041
573 4.939726829528809 3.7228450775146484 4.437342166900635 2.3242433071136475 2.2231645584106445 2.154751777648926 2.828481674194336 1.1777589321136475 1.296114206314087 1.5188376903533936 0.7869913578033447
574 4.930873394012451 3.9137067794799805 4.309791088104248 2.4907140731811523 2.2286226749420166 2.024631977081299 2.5244193077087402 0.8589491844177246 1.1052418947219849 1.4585895538330078 0.8490742444992065
575 5.213207721710205 4.148895740509033 4.562478065490723 2.404766082763672 2.079698324203491 2.192490816116333 2.7141103744506836 1.1916090250015259 1.5233649015426636 1.5660754442214966 1.1455780267715454
576 4.941286563873291 3.885460615158081 4.1673665046691895 2.2784812450408936 1.848403811454773 2.3193881511688232 2.4388482570648193 1.022783637046814 1.6773521900177002 1.7759242057800293 0.8705434203147888
577 4.997167587280273 4.243376731872559 4.143926620483398 2.3798248767852783 2.1490273475646973 2.191124439239502 2.2345941066741943 1.081003189086914 1.254245400428772 1.5725589990615845 0.8345538377761841
578 5.330294132232666 4.151461601257324 4.436579704284668 2.333850383758545 2.360795736312866 2.307213068008423 2.728868007659912 1.531161904335022 1.62372887134552 1.574540376663208 0.9169893860816956
579 5.07799768447876 4.04873514175415 4.2550787925720215 2.229404926300049 2.245392322540283 2.1837191581726074 2.106459140777588 0.9245500564575195 1.4031983613967896 1.6825556755065918 0.7290712594985962
580 4.7449116706848145 3.9267773628234863 4.101640224456787 2.3510310649871826 2.002930164337158 2.1390695571899414 2.3704049587249756 0.838434636592865 1.845690131187439 1.651216983795166 0.8511514067649841
581 4.756616592407227 4.010947227478027 4.126573085784912 2.453227996826172 2.020129442214966 1.9644590616226196 2.553995132446289 0.9908586740493774 1.1568222045898438 1.6339753866195679 0.8472892045974731
582 4.729481220245361 4.000377655029297 4.113955497741699 2.4346797466278076 2.1105241775512695 2.263611316680908 2.24436616897583 1.2664060592651367 1.2974509000778198 1.9089393615722656 0.7709109783172607
583 4.723755836486816 4.107726573944092 4.256098747253418 2.3585445880889893 1.9542529582977295 1.9616633653640747 2.6190085411071777 1.1704776287078857 1.1757320165634155 1.8141976594924927 0.8063154816627502
584 4.76942253112793 4.099862098693848 4.312091827392578 2.554163694381714 2.0243804454803467 1.963342547416687 2.321424961090088 1.0666791200637817 1.7392511367797852 1.7224313020706177 0.9272835850715637
585 4.585088729858398 3.9841535091400146 4.176176071166992 2.6816611289978027 2.4139957427978516 1.8830066919326782 2.3630619049072266 1.161527395248413 1.534860610961914 1.8201179504394531 0.9834195375442505
586 4.773198127746582 3.9607317447662354 4.14523458480835 2.54892897605896 2.178056001663208 2.0720527172088623 2.2173056602478027 0.8253671526908875 1.1852205991744995 1.544663667678833 0.9360349774360657
587 4.874584674835205 3.94840931892395 4.330897808074951 2.7307066917419434 2.1694369316101074 2.0123822689056396 2.524951696395874 0.9835143089294434 1.2087894678115845 1.7049895524978638 0.9139794111251831
588 4.6842546463012695 3.728720188140869 4.26207160949707 2.5814075469970703 2.110619068145752 2.330922842025757 2.089695930480957 1.6676994562149048 0.9811149835586548 1.770997166633606 0.634760856628418
589 4.925131797790527 3.7403488159179688 4.81148099899292 2.5080044269561768 2.403326988220215 1.8988960981369019 2.4389164447784424 1.2433750629425049 1.7386548519134521 1.4482659101486206 0.8419126272201538
590 5.049187183380127 3.951158285140991 4.828816890716553 2.578763246536255 2.2048075199127197 2.036614179611206 2.762979507446289 0.9830459356307983 1.3278909921646118 1.7113885879516602 0.8826838731765747
591 4.9307332038879395 3.8680455684661865 4.759992599487305 2.4833600521087646 2.176016330718994 1.9717928171157837 2.634727716445923 0.9757717251777649 1.49370276927948 1.7133221626281738 0.7554616332054138
592 4.907976150512695 3.9094698429107666 4.753686904907227 2.479663133621216 2.4447145462036133 1.857244849205017 2.8307442665100098 1.107176423072815 1.4188262224197388 1.4297988414764404 0.8608737587928772
593 5.0999650955200195 4.239500999450684 4.79121208190918 2.543823719024658 2.5644962787628174 1.7239609956741333 2.8616435527801514 1.1223703622817993 1.4096007347106934 1.6506367921829224 0.7078254818916321
594 5.029904365539551 4.1464691162109375 4.672327995300293 2.71353816986084 2.687832832336426 1.7425060272216797 2.6649653911590576 1.0765756368637085 1.12929105758667 1.6049301624298096 0.930229902267456
595 4.820103645324707 4.272241592407227 4.4798583984375 2.6149394512176514 2.6280038356781006 1.8153424263000488 2.741786003112793 1.6162766218185425 1.351037859916687 1.6095337867736816 0.9768378138542175
596 4.716286659240723 3.9025208950042725 4.513503074645996 2.5253050327301025 2.5294668674468994 2.0787906646728516 2.7522852420806885 1.5941109657287598 1.7294641733169556 1.339556097984314 1.0317531824111938
597 4.914236545562744 3.885340452194214 4.915161609649658 2.4980175495147705 2.632998466491699 2.184159994125366 2.799079418182373 1.452576756477356 1.587275743484497 1.4233911037445068 0.9448942542076111
598 4.873738765716553 3.912266969680786 4.744203567504883 2.596940755844116 2.4806156158447266 1.985862374305725 2.71781063079834 1.3168885707855225 1.4950110912322998 1.5627368688583374 0.994319498538971
599 4.88745641708374 3.8968799114227295 4.687723636627197 2.5891149044036865 2.7025277614593506 1.9677531719207764 2.778876543045044 1.083142638206482 1.4745497703552246 1.2457480430603027 1.1199893951416016
600 4.500513553619385 3.5910542011260986 4.598613262176514 2.533057451248169 2.461867570877075 2.0566468238830566 2.7081010341644287 1.2074006795883179 1.358565092086792 1.2708837985992432 1.3365635871887207
601 4.726564884185791 3.6507701873779297 4.562164306640625 2.5159080028533936 2.636396646499634 1.9955331087112427 2.5502257347106934 0.8829045295715332 1.3830268383026123 1.096518635749817 1.096366047859192
602 4.771567344665527 3.5963094234466553 4.780761241912842 2.5044562816619873 2.388442039489746 2.1855196952819824 2.843407154083252 0.7952501773834229 1.390028476715088 1.2692705392837524 1.2364174127578735
603 4.600710391998291 3.66037654876709 4.686718463897705 2.4074156284332275 2.357940196990967 2.0616068840026855 2.7998244762420654 1.1922247409820557 1.2380543947219849 1.1661242246627808 1.0895518064498901
604 4.746954917907715 3.8493854999542236 4.669912815093994 2.625256299972534 2.450141191482544 2.117363929748535 2.735948085784912 0.9615128040313721 1.2425971031188965 1.0124248266220093 1.1503715515136719
605 4.540196418762207 3.6630172729492188 4.550224781036377 2.4875521659851074 2.420853614807129 2.012110471725464 2.8673412799835205 0.7370789647102356 1.4622087478637695 1.3355262279510498 1.1883187294006348
606 4.77901554107666 4.015204429626465 4.671620845794678 2.64920711517334 2.557321071624756 2.114454984664917 2.8371851444244385 1.266739010810852 1.9982779026031494 0.9769274592399597 1.1655356884002686
607 4.87933349609375 3.863517999649048 4.638796806335449 2.662862539291382 2.4043853282928467 2.1233315467834473 2.9046967029571533 1.0639349222183228 1.8806166648864746 0.7312219738960266 1.2120177745819092
608 5.074263095855713 4.091156482696533 4.749556064605713 2.702296018600464 2.4161376953125 2.056859254837036 2.8083598613739014 1.466178297996521 1.940746784210205 0.8307000994682312 1.2528059482574463
609 5.331448554992676 4.158256530761719 4.889533996582031 2.5658650398254395 2.489938735961914 2.097071886062622 2.7838549613952637 0.8374297022819519 1.383022665977478 0.7435293197631836 1.1802496910095215
610 5.09598970413208 4.3543267250061035 4.88862419128418 2.8788177967071533 2.2554268836975098 1.9164003133773804 2.796205520629883 0.8418788909912109 1.349778652191162 0.7842925786972046 1.1039878129959106
611 5.404499530792236 4.412424564361572 5.13558292388916 2.909590244293213 2.45639967918396 2.101820468902588 3.208416700363159 1.0707758665084839 1.6753095388412476 0.8805863261222839 1.0534886121749878
612 5.213143825531006 4.223060131072998 5.0410261154174805 3.0416758060455322 2.8141818046569824 2.2173538208007813 3.1931910514831543 1.0636217594146729 1.4892208576202393 0.8623632788658142 1.0652339458465576
613 4.879437446594238 3.861940383911133 4.790863990783691 2.7732064723968506 2.5234549045562744 2.391662359237671 2.915703058242798 0.8375368714332581 1.6751257181167603 0.7339061498641968 0.8865852355957031
614 4.939479827880859 3.817486524581909 5.06899881362915 2.944728136062622 2.9201748371124268 2.292768716812134 2.8397490978240967 1.0133920907974243 1.5459568500518799 0.7891173958778381 1.0068097114562988
615 5.029053211212158 3.776299238204956 4.995174407958984 2.6820662021636963 2.283688545227051 2.1862852573394775 2.8589839935302734 0.9031463861465454 1.5311224460601807 0.778121829032898 1.1306695938110352
616 5.19703483581543 3.887188196182251 5.2922539710998535 2.656104326248169 2.5248985290527344 1.9686387777328491 3.00311279296875 0.9967283606529236 1.7199126482009888 0.7827236652374268 0.996090829372406
617 5.136178493499756 3.7982871532440186 5.326912879943848 2.6678824424743652 2.5604398250579834 2.0923659801483154 2.7804481983184814 1.0765695571899414 1.4314954280853271 0.7066115736961365 0.9046121835708618
618 4.992021083831787 4.0143961906433105 4.926601886749268 2.7520551681518555 2.4371094703674316 2.2618372440338135 2.596619129180908 0.9416346549987793 1.3999712467193604 0.7843323945999146 1.095281720161438
619 5.038524150848389 3.9596071243286133 4.881473541259766 2.714322805404663 2.628248453140259 2.2416765689849854 2.6515860557556152 1.2908660173416138 1.5519418716430664 0.6876185536384583 1.0246118307113647
620 4.992941856384277 3.8281071186065674 4.918271541595459 2.6446311473846436 2.77748966217041 2.177042007446289 2.8006958961486816 0.6565231680870056 1.6746312379837036 0.8513038754463196 0.9400951862335205
621 5.029852390289307 3.9660255908966064 4.752450466156006 2.6738152503967285 2.5119082927703857 2.2763242721557617 2.8264405727386475 0.8077396750450134 1.7143442630767822 0.9085991978645325 1.0910601615905762
622 5.20125150680542 4.084414482116699 4.7229743003845215 2.671888589859009 2.517885208129883 2.2445826530456543 2.656200885772705 1.0464187860488892 1.3387351036071777 0.8654758930206299 1.0756312608718872
623 5.042791843414307 4.230011463165283 4.699902057647705 2.703843832015991 2.5605392456054688 2.0864415168762207 2.7003366947174072 1.134249210357666 1.7092682123184204 0.6752226948738098 0.9571956992149353
624 4.89512825012207 4.019785404205322 4.6640305519104 2.701714515686035 2.767784595489502 1.9719969034194946 2.403623342514038 0.9291717410087585 1.1572641134262085 0.8323675990104675 0.9364272952079773
625 4.94656229019165 3.8945488929748535 4.858393669128418 2.512415885925293 2.902857542037964 1.9075734615325928 2.509352207183838 0.7306409478187561 1.5236594676971436 0.7723808288574219 0.956218957901001
626 4.951752185821533 4.0415802001953125 4.898727893829346 2.5015065670013428 2.82541561126709 2.0257115364074707 2.76531720161438 0.9927485585212708 1.4152591228485107 0.7087106108665466 1.0444890260696411
627 5.166982173919678 4.118635177612305 5.131633758544922 2.7103986740112305 3.030867099761963 1.8207135200500488 2.6555581092834473 0.964083194732666 1.5704213380813599 0.8767088055610657 0.837195634841919
628 5.27730655670166 4.263987064361572 5.160556793212891 2.77262020111084 2.8807075023651123 1.8613026142120361 2.718719720840454 1.0371731519699097 1.502254605293274 0.7321574687957764 0.8924779295921326
629 4.9532060623168945 4.16151237487793 4.784407138824463 2.886215925216675 2.754406452178955 1.8987061977386475 2.6732094287872314 1.090575098991394 1.4623509645462036 0.7922006249427795 0.7686406373977661
630 4.991097927093506 3.9619529247283936 4.784618377685547 2.6904656887054443 2.6722545623779297 1.8147544860839844 2.621579647064209 0.745120108127594 1.5224285125732422 0.8907139301300049 0.9139814972877502
631 5.03724479675293 4.541467666625977 4.487068176269531 2.652066946029663 2.464198350906372 1.8872199058532715 2.5904431343078613 0.9112334251403809 1.3078043460845947 0.7356937527656555 0.6969893574714661
632 5.364233016967773 4.8193583488464355 4.631851673126221 2.8891453742980957 2.4064700603485107 2.0234265327453613 2.5987017154693604 1.052384853363037 1.4426825046539307 0.7330041527748108 0.8552988171577454
633 5.133014678955078 4.96138858795166 4.30157470703125 3.2823588848114014 2.3266828060150146 1.9074015617370605 2.6012375354766846 1.271038293838501 1.225537896156311 0.7724997401237488 0.9805158972740173
634 5.112075328826904 4.429556369781494 4.478146076202393 2.795494794845581 2.2564191818237305 1.9910169839859009 2.653759241104126 1.0364784002304077 1.5793401002883911 0.767707109451294 1.1503225564956665
635 5.040144920349121 4.2505574226379395 4.603259086608887 2.7338650226593018 2.2888224124908447 2.1539173126220703 2.679705858230591 0.9311140775680542 1.259865403175354 0.7156925797462463 0.8512467741966248
636 4.955130100250244 4.383216857910156 4.466699600219727 2.7895679473876953 2.24454665184021 1.9302899837493896 2.7557480335235596 0.8846123218536377 1.4798582792282104 0.7749679088592529 1.0426608324050903
637 4.967657566070557 3.878176212310791 4.701596736907959 2.498323440551758 2.2096774578094482 2.060887098312378 2.7933406829833984 1.143727421760559 1.2420216798782349 0.7414625287055969 0.8713104724884033
638 4.9755659103393555 3.7230217456817627 5.069255828857422 2.531752586364746 2.1189050674438477 2.035710334777832 2.630150556564331 1.032309651374817 1.3221935033798218 0.8522464036941528 0.9202852845191956
639 5.265754222869873 3.989652395248413 5.06424617767334 2.6056456565856934 2.3397278785705566 1.981755018234253 2.6276512145996094 0.92771315574646 1.910301685333252 0.6837625503540039 0.886131227016449
640 5.210906028747559 4.166904449462891 4.887126445770264 2.647338628768921 2.7173335552215576 1.8015868663787842 2.5283195972442627 1.2204525470733643 1.6667436361312866 0.7617344856262207 1.1121870279312134
641 5.162578582763672 4.441712856292725 4.542172431945801 2.564695358276367 2.444445848464966 1.9283443689346313 2.778644323348999 1.3155198097229004 0.9613169431686401 0.7750709056854248 1.0567635297775269
642 5.307730674743652 4.314489364624023 4.6924543380737305 2.644775390625 2.662588596343994 1.9645358324050903 2.8020758628845215 0.8692113161087036 1.3047981262207031 0.643795371055603 1.0206295251846313
643 5.3858842849731445 4.565356254577637 4.874595642089844 2.820450782775879 2.5704784393310547 1.7515201568603516 2.768278121948242 1.1937110424041748 1.116019368171692 0.7103213667869568 1.1277533769607544
644 5.32274866104126 4.470906734466553 4.816652297973633 2.663332462310791 2.8190364837646484 1.470997929573059 2.738949775695801 1.1330809593200684 1.0529580116271973 0.7161751389503479 0.9437637329101563
645 5.4754958152771 4.406349182128906 4.991091251373291 2.7885475158691406 2.710613250732422 1.7034716606140137 3.0565412044525146 1.1652544736862183 1.1335391998291016 0.8612030148506165 0.9297574162483215
646 5.22774600982666 4.389443397521973 4.706716060638428 2.738323450088501 2.7195115089416504 1.8876975774765015 2.822470188140869 1.1506677865982056 1.4094719886779785 0.8808788061141968 1.0110673904418945
647 4.9224653244018555 4.185429096221924 4.371450901031494 2.6356418132781982 2.6473960876464844 1.9376044273376465 2.500117778778076 1.010650634765625 1.4291850328445435 0.6888008117675781 0.7822834253311157
648 5.009835243225098 4.140666484832764 4.64442777633667 2.5664947032928467 2.6645522117614746 1.7178946733474731 2.523568868637085 0.8325316905975342 1.5335910320281982 0.8294973969459534 0.917120635509491
649 5.015510559082031 4.246311187744141 4.425365924835205 2.7003064155578613 2.541578531265259 1.9034377336502075 2.7856605052948 1.0102225542068481 0.9721502065658569 0.8770768046379089 0.8789107799530029
650 4.875514507293701 4.532318592071533 4.051030158996582 2.8348677158355713 2.377518653869629 1.521785020828247 2.7816293239593506 0.9285763502120972 1.2726733684539795 0.844682514667511 1.1296117305755615
651 5.0304460525512695 4.5675530433654785 4.179431438446045 2.8349404335021973 2.924984931945801 1.645878791809082 2.5469276905059814 1.0088449716567993 0.9888381361961365 0.7707928419113159 1.0775554180145264
652 5.1150383949279785 4.658796310424805 4.475593090057373 2.7032370567321777 2.9742846488952637 1.7648508548736572 2.6787688732147217 1.0833486318588257 1.0086928606033325 0.8636348843574524 0.9391620755195618
653 4.924046993255615 4.510531902313232 4.176214218139648 2.706202268600464 2.476078748703003 1.7474435567855835 2.550163984298706 1.3799110651016235 1.2244515419006348 0.8627044558525085 0.9354017376899719
654 5.026788711547852 4.453709602355957 4.2551798820495605 2.70461368560791 2.934885263442993 1.8733655214309692 2.4084103107452393 0.9312711358070374 1.3435711860656738 1.0117942094802856 1.0006824731826782
655 4.9602556228637695 4.484322547912598 4.261444091796875 2.5704336166381836 2.8797366619110107 1.947081446647644 2.5220327377319336 1.2255022525787354 1.2714567184448242 0.8253991603851318 0.9592214822769165
656 4.912036418914795 4.206089496612549 4.466385841369629 2.7017509937286377 3.101210355758667 2.1630749702453613 2.7345993518829346 0.8927069306373596 1.0700973272323608 0.821958065032959 1.0484516620635986
657 4.681174278259277 4.126391410827637 4.255143165588379 2.5074567794799805 2.857039451599121 2.0452165603637695 2.559556484222412 0.8526492118835449 0.9879223704338074 0.8878117799758911 1.1785407066345215
658 5.000631332397461 4.521176338195801 4.3518195152282715 2.5900285243988037 2.740252733230591 2.341848611831665 2.6043150424957275 0.9460896253585815 1.105017900466919 0.720166027545929 1.0613144636154175
659 4.827262878417969 4.381313800811768 4.411182880401611 2.5442419052124023 2.7527830600738525 2.3440120220184326 2.4859559535980225 1.0179502964019775 1.8874084949493408 0.8205269575119019 1.0640850067138672
660 4.882717132568359 4.69415807723999 3.926023244857788 2.7092671394348145 2.623530864715576 2.2977161407470703 2.4896724224090576 1.0550795793533325 1.1271045207977295 0.9245514273643494 1.1044723987579346
661 4.9881720542907715 4.547952651977539 4.278900623321533 2.8779680728912354 2.6572794914245605 2.173304557800293 2.733665704727173 0.898207426071167 0.8115630745887756 0.8296614289283752 1.3785042762756348
662 5.032142162322998 4.792964935302734 4.0858073234558105 2.9240548610687256 2.7125437259674072 1.9215751886367798 2.78617262840271 1.0129213333129883 1.0621988773345947 0.8857613205909729 1.1420537233352661
663 4.862146377563477 4.431545257568359 4.1804656982421875 2.8130812644958496 2.786559820175171 1.8615275621414185 2.641812324523926 1.082497239112854 1.0693596601486206 0.8233469724655151 1.274060606956482
664 4.870049476623535 4.541652202606201 4.081866264343262 2.782411575317383 2.710662841796875 2.2272915840148926 2.5625195503234863 0.7666059136390686 1.0909569263458252 0.8400682210922241 1.135754942893982
665 5.120387077331543 4.704352855682373 4.172074794769287 2.5703442096710205 2.697756052017212 1.868163824081421 2.6871438026428223 1.3609464168548584 0.9548971652984619 0.9648230075836182 1.0277056694030762
666 4.921191692352295 4.619900703430176 4.121372222900391 2.6375925540924072 2.6771087646484375 2.1197450160980225 2.7580811977386475 1.1742503643035889 1.1979488134384155 0.8201022148132324 0.8935427069664001
667 4.780383586883545 4.3330159187316895 4.010171890258789 2.7172412872314453 2.594275712966919 1.8222066164016724 2.641542673110962 0.8777981996536255 1.4217320680618286 0.8248741030693054 1.212683081626892
668 4.915111064910889 4.380993843078613 4.112967491149902 2.65541934967041 2.5015978813171387 2.061903715133667 2.6976542472839355 0.9423918724060059 1.6337741613388062 0.6010843515396118 1.0407966375350952
669 4.881893157958984 4.3857622146606445 4.228288650512695 2.856290102005005 2.8334107398986816 1.8764230012893677 2.4963598251342773 0.780657947063446 1.458298921585083 0.7520080208778381 0.894774854183197
670 4.768308162689209 4.320855140686035 4.077469348907471 2.608814001083374 2.6345667839050293 2.1668293476104736 2.612990140914917 0.9183520674705505 0.804899275302887 0.7193060517311096 0.9731733202934265
671 5.257422924041748 4.941901683807373 4.225677490234375 2.6994762420654297 2.5999481678009033 1.9467898607254028 2.490450620651245 1.2171506881713867 1.3006770610809326 0.7648078203201294 1.0599956512451172
672 5.576969146728516 5.270425796508789 4.532959938049316 2.728989362716675 2.653287172317505 2.163836717605591 2.570038080215454 1.3799327611923218 0.9590068459510803 0.7095243334770203 0.9400739073753357
673 5.384037971496582 4.806012153625488 4.48247766494751 2.5878889560699463 2.630547285079956 1.9958432912826538 2.6748218536376953 0.9236839413642883 1.3779361248016357 0.7750474810600281 1.0469717979431152
674 5.347216606140137 4.991973876953125 4.356579780578613 2.7253270149230957 2.619907855987549 1.9421676397323608 2.6142029762268066 1.1791980266571045 0.7915881872177124 0.6842406392097473 1.013534665107727
675 5.482431411743164 4.797697067260742 4.39254093170166 2.6999754905700684 2.6429367065429688 2.0729238986968994 2.6836512088775635 0.9366075992584229 1.015472173690796 0.6359474062919617 1.0615525245666504
676 5.187124252319336 4.908146858215332 4.007444858551025 2.880227565765381 2.429121732711792 2.032817840576172 2.756348133087158 1.2084941864013672 1.1150107383728027 0.5276641249656677 0.9809538722038269
677 4.721673965454102 4.160188674926758 4.152909755706787 2.855003595352173 2.467989683151245 2.2858498096466064 2.737579107284546 1.0945167541503906 1.2528375387191772 0.6641716957092285 1.011316180229187
678 4.744476795196533 4.263607501983643 3.9992311000823975 2.7926061153411865 2.3252499103546143 2.189819097518921 2.9069530963897705 1.1274759769439697 1.0479525327682495 0.6527143716812134 0.8907177448272705
679 4.616584300994873 4.095908164978027 4.082415580749512 2.783623695373535 2.450141668319702 2.1200852394104004 2.795131206512451 1.076452374458313 1.4493447542190552 0.8531222939491272 0.8379492163658142
680 4.850091934204102 4.317198276519775 4.3280558586120605 2.7863264083862305 2.8531007766723633 2.63754940032959 2.7384421825408936 0.7756258249282837 1.1676167249679565 0.6453649401664734 0.9204530119895935
681 4.991827011108398 4.37829065322876 4.220136642456055 2.859853982925415 2.5775485038757324 2.3894999027252197 2.6647396087646484 0.7271576523780823 1.230149745941162 0.7324951887130737 1.0633151531219482
682 5.082247257232666 4.478155612945557 4.278367519378662 2.831082820892334 2.4334845542907715 2.5213382244110107 2.6317949295043945 1.0401711463928223 1.3577725887298584 0.9940617084503174 0.9675727486610413
683 4.974213123321533 4.295488357543945 4.134536266326904 2.8463923931121826 2.48286509513855 2.7476837635040283 2.464182138442993 0.7895107865333557 1.2512813806533813 0.8619468212127686 0.7461860179901123
684 5.1903510093688965 4.161055088043213 4.643820285797119 2.8491673469543457 2.485541582107544 2.6169700622558594 2.716890573501587 0.6342507004737854 1.2089778184890747 0.6978799700737 0.8567236065864563
685 5.3627495765686035 4.297578811645508 4.603672981262207 2.8787171840667725 2.397646903991699 2.571629762649536 2.6111409664154053 0.7324158549308777 1.4230563640594482 0.9590773582458496 0.9003518223762512
686 5.082918643951416 4.126175403594971 4.460887432098389 2.4632019996643066 2.2446367740631104 2.914674758911133 2.3989906311035156 0.6562910079956055 1.3777695894241333 0.645915687084198 1.1766961812973022
687 4.845256328582764 3.977280378341675 4.46531343460083 2.685180187225342 2.2753758430480957 2.6898858547210693 2.5326247215270996 0.9242511987686157 1.4629430770874023 0.7553649544715881 0.9909287095069885
688 4.929782867431641 4.097597599029541 4.3600053787231445 2.553135871887207 2.358908176422119 2.5698423385620117 2.6917128562927246 0.8130793571472168 1.073905348777771 0.8204097747802734 0.8953264951705933
689 4.849427700042725 3.8198158740997314 4.39349889755249 2.4070587158203125 2.059260606765747 2.3283188343048096 2.5770039558410645 0.8968425393104553 1.4412009716033936 0.7676037549972534 1.0894919633865356
690 5.1585693359375 4.273378849029541 4.5591044425964355 2.6920793056488037 2.195960283279419 2.505420446395874 2.5095531940460205 1.0681674480438232 1.031538963317871 0.6671927571296692 0.9066551327705383
691 5.2839179039001465 4.260523319244385 4.874999046325684 2.6672399044036865 2.373478889465332 2.5112690925598145 2.538869857788086 1.2301777601242065 1.3565645217895508 0.7534634470939636 0.9501006603240967
692 5.231474876403809 4.459761619567871 4.679316997528076 2.789477825164795 2.469632625579834 2.4413623809814453 2.567833423614502 1.6064833402633667 1.8099453449249268 0.6649676561355591 1.009225845336914
693 4.903895378112793 4.07652473449707 4.422251224517822 2.640289306640625 2.214052200317383 2.349390745162964 2.5319464206695557 0.8211768269538879 1.63759446144104 0.8089039921760559 0.9656661152839661
694 4.790694236755371 4.058558464050293 4.237290859222412 2.4098923206329346 2.2135326862335205 2.3571975231170654 2.5855724811553955 0.9061890840530396 1.3758387565612793 0.9075579643249512 1.3256527185440063
695 4.817224502563477 4.020126819610596 4.230798244476318 2.4287960529327393 2.3887205123901367 2.8122150897979736 2.5842156410217285 0.9887831807136536 1.1944726705551147 0.8384652733802795 1.1233073472976685
696 5.252514839172363 4.199552536010742 4.416780471801758 2.5142710208892822 2.1172664165496826 2.7405965328216553 2.8991572856903076 1.097339391708374 1.2632709741592407 0.7014002203941345 1.0814738273620605
697 5.033156394958496 4.199785232543945 4.218020915985107 2.5107460021972656 1.9158650636672974 2.6083033084869385 2.7991912364959717 1.144455909729004 1.3909181356430054 0.7491222023963928 1.0291177034378052
698 5.096795558929443 4.045506000518799 4.598274230957031 2.60102915763855 2.226043224334717 2.6125144958496094 2.935122013092041 1.305741548538208 1.0395582914352417 0.9306614398956299 1.1853289604187012
699 5.359032154083252 4.345948696136475 4.665727615356445 2.53145694732666 2.5198259353637695 2.6091551780700684 2.849088668823242 1.5101948976516724 1.3591492176055908 0.8996796011924744 1.052666425704956
700 5.264411926269531 4.017826080322266 4.633338451385498 2.6030328273773193 2.589869260787964 2.3467681407928467 2.9429218769073486 1.0313024520874023 0.9066693782806396 0.7872534394264221 0.9255404472351074
701 4.9466471672058105 4.161829471588135 4.313919544219971 2.6365435123443604 2.123983383178711 2.243931770324707 2.8001813888549805 0.7788470387458801 1.220741868019104 0.8443993330001831 0.9732569456100464
702 4.780238151550293 4.000598430633545 4.165491580963135 2.4937658309936523 2.06076717376709 2.0694401264190674 2.5899691581726074 0.7331902384757996 1.1272960901260376 0.7771484851837158 0.8339492678642273
703 4.577303886413574 3.7975759506225586 3.954909563064575 2.437927722930908 1.9632956981658936 2.314077615737915 2.554565906524658 0.9250378012657166 0.6676225662231445 0.8732652068138123 0.7971488833427429
704 4.777958869934082 4.0242414474487305 3.961315393447876 2.3232367038726807 2.1377196311950684 2.099893808364868 2.7530858516693115 0.8525611758232117 0.6479997038841248 0.9180192947387695 0.9607363939285278
705 4.648859977722168 4.12423849105835 4.126104354858398 2.6050360202789307 2.1323211193084717 2.5383243560791016 2.660323143005371 1.1629183292388916 0.7190870642662048 0.674872875213623 0.7374979257583618
706 4.867157936096191 4.210601806640625 4.187242031097412 2.706700086593628 2.1883955001831055 2.2726328372955322 2.627063512802124 1.1423686742782593 0.8958131074905396 0.8210160136222839 1.0679925680160522
707 4.764039039611816 4.1526384353637695 4.129709720611572 2.7708640098571777 2.3103246688842773 2.0125887393951416 2.54065203666687 0.945854663848877 0.9592501521110535 0.7934481501579285 0.66837078332901
708 4.979201316833496 4.271230697631836 4.096652507781982 2.72046160697937 2.1414358615875244 1.907286524772644 2.329834461212158 1.1708930730819702 1.4819419384002686 0.8143560290336609 0.5486118793487549
709 5.127128601074219 4.37815523147583 4.4050798416137695 2.820436477661133 2.2716405391693115 2.041607618331909 2.5383763313293457 0.8005802035331726 1.1897526979446411 0.8886814713478088 0.955010175704956
710 5.004832744598389 4.035059452056885 4.327308654785156 2.7447593212127686 2.084196090698242 2.016990900039673 2.586705446243286 0.6481689214706421 1.3347312211990356 0.7682195901870728 0.9247461557388306
711 5.360484600067139 4.143401622772217 4.539063930511475 2.617135763168335 2.380539894104004 2.3280558586120605 2.5067501068115234 0.948523223400116 1.2635588645935059 0.8515973687171936 0.6895059943199158
712 5.390697479248047 4.391389846801758 4.3121657371521 2.634657382965088 2.1123428344726563 2.118001937866211 2.64597749710083 0.6770431995391846 1.165725827217102 0.879510223865509 0.6275290250778198
713 5.438222408294678 4.216217517852783 4.548893928527832 2.6050729751586914 2.3433191776275635 2.1185226440429688 2.6733641624450684 0.9183201789855957 1.5122839212417603 0.8719211220741272 0.7861625552177429
714 5.155139446258545 4.2838568687438965 4.409475803375244 2.660156726837158 2.4651453495025635 2.009873151779175 2.373167037963867 1.0759469270706177 1.4217287302017212 0.8217442631721497 0.8473854064941406
715 5.13640832901001 4.178490161895752 4.694693565368652 2.6391401290893555 2.529254674911499 2.083118438720703 2.674935817718506 1.0939692258834839 1.560196876525879 0.8770338892936707 0.553702712059021
716 4.965272426605225 4.260733127593994 4.714931488037109 2.7488837242126465 2.669158458709717 1.9975229501724243 2.6067166328430176 1.0188231468200684 1.0695573091506958 0.9656338095664978 0.5604628324508667
717 4.904369831085205 4.208971977233887 4.424118995666504 2.7235360145568848 2.5696732997894287 2.1075997352600098 2.6353254318237305 1.1863596439361572 1.427955985069275 0.7224134802818298 0.6654902696609497
718 5.127121448516846 4.394272327423096 4.589507579803467 2.789975166320801 2.747462511062622 1.8299037218093872 2.8978993892669678 1.1946169137954712 0.9066373109817505 0.7421468496322632 0.6904484033584595
719 5.2052459716796875 4.185556888580322 4.568517208099365 2.6515824794769287 2.579105854034424 1.7123359441757202 2.6146676540374756 0.9830787777900696 1.6215378046035767 0.9077618718147278 0.7319214940071106
720 5.171367168426514 4.232712268829346 4.397063732147217 2.6369545459747314 2.443849563598633 1.8134922981262207 2.50472092628479 1.1995798349380493 1.5556185245513916 0.6560860872268677 0.7175846695899963
721 5.212403774261475 4.211441993713379 4.509411811828613 2.6745569705963135 2.5699801445007324 1.8277318477630615 2.637671709060669 0.9123712778091431 1.3509507179260254 0.7339276671409607 0.86143559217453
722 5.333745002746582 4.319075107574463 4.517971515655518 2.6789779663085938 2.4758212566375732 2.1381916999816895 2.7351036071777344 0.9544780850410461 1.5696382522583008 0.8543710708618164 0.6529300808906555
723 5.4713897705078125 4.388154029846191 4.433099269866943 2.7421321868896484 2.4871582984924316 1.9509223699569702 2.5849874019622803 1.0645360946655273 1.3136554956436157 0.8711739778518677 0.7387793064117432
724 5.437076091766357 4.471044540405273 4.681853771209717 2.85821533203125 2.584049701690674 1.7581692934036255 2.8054232597351074 0.9542445540428162 1.6850560903549194 1.115241527557373 0.7843737006187439
725 5.319112300872803 3.944287061691284 4.626793384552002 2.7139406204223633 2.6683921813964844 1.944812536239624 2.5872697830200195 1.09029221534729 1.1824562549591064 0.753527045249939 0.7204897403717041
726 5.117761611938477 3.736348867416382 4.769986152648926 2.552600860595703 2.3969383239746094 2.0607893466949463 2.6038596630096436 1.0268217325210571 1.3410788774490356 0.6652340292930603 0.8787270188331604
727 5.057669162750244 3.987215995788574 4.422994136810303 2.653550624847412 2.2013354301452637 2.157883644104004 2.5939018726348877 0.8377315998077393 1.0572484731674194 0.7497732043266296 0.9726392030715942
728 5.110793113708496 3.955319404602051 4.63800573348999 2.50758957862854 2.2636501789093018 2.3177995681762695 2.51243257522583 0.96541827917099 1.0711592435836792 0.6893295049667358 0.9274604916572571
729 5.188694000244141 4.037158489227295 4.797786235809326 2.557682514190674 2.6771621704101563 2.511287212371826 2.732358932495117 0.8989328145980835 1.1777429580688477 0.8126841187477112 0.719120979309082
730 4.929442405700684 3.9041125774383545 4.579441070556641 2.37636137008667 2.352349281311035 2.0056397914886475 2.6269471645355225 1.4434008598327637 1.164792537689209 0.7959566712379456 0.7826830744743347
731 4.906597137451172 4.189335823059082 4.6056389808654785 2.646660566329956 2.437596559524536 2.0785739421844482 2.6960012912750244 1.1094595193862915 0.9209140539169312 0.7307230234146118 0.9069876074790955
732 5.062074661254883 4.176631927490234 4.744776248931885 2.5546438694000244 2.528958559036255 1.8590904474258423 2.495283842086792 1.2353012561798096 1.3819191455841064 0.7279198169708252 0.8235923647880554
733 5.413703918457031 4.1619086265563965 5.065854549407959 2.6697466373443604 2.543954610824585 2.0668535232543945 2.293508768081665 1.0064482688903809 1.5364195108413696 0.765238881111145 0.7936196327209473
734 5.480885982513428 4.217797756195068 4.666932106018066 2.4832170009613037 2.5704336166381836 2.171842336654663 2.4949238300323486 1.4046595096588135 1.1582424640655518 0.6731391549110413 0.8554773330688477
735 5.15443754196167 4.311925888061523 4.612074851989746 2.654466390609741 2.433985471725464 1.8170274496078491 2.429999828338623 1.1769603490829468 1.2495715618133545 0.6488044857978821 0.9426897168159485
736 5.1877875328063965 3.9911017417907715 4.777814865112305 2.6768627166748047 2.7553610801696777 1.9157990217208862 2.567220449447632 0.8899096250534058 1.3219616413116455 0.9559867978096008 0.6946898102760315
737 5.058287620544434 3.797837257385254 4.892719268798828 2.5497817993164063 2.778006076812744 2.173264503479004 2.631657838821411 0.8742245435714722 1.4841808080673218 0.7076017260551453 0.6346081495285034
738 5.141128063201904 3.892763614654541 4.80664587020874 2.626654624938965 2.511409282684326 2.0915675163269043 2.76985502243042 0.9879586100578308 1.6025947332382202 0.6296561360359192 0.8485522866249084
739 5.147938251495361 4.025600910186768 4.5840935707092285 2.705185651779175 2.4444711208343506 2.0442705154418945 2.6605992317199707 1.0160107612609863 2.2417354583740234 0.7387495040893555 0.8117712736129761
740 4.938337802886963 4.101806163787842 4.518380641937256 2.712453603744507 2.5148701667785645 1.8410862684249878 2.6009433269500732 1.0692148208618164 1.455153465270996 0.8109027743339539 0.8899412751197815
741 5.186408042907715 4.385676383972168 4.891300201416016 2.6900250911712646 2.6276793479919434 1.8378714323043823 2.559718608856201 1.2288235425949097 1.5153425931930542 0.7064341902732849 0.6407199501991272
742 5.408665657043457 4.252204418182373 4.930602073669434 2.7751245498657227 2.94948673248291 1.9332724809646606 2.454444169998169 1.08098304271698 1.6114758253097534 0.7413950562477112 0.888252317905426
743 5.31886100769043 3.974238634109497 4.887601375579834 2.4643232822418213 2.653883934020996 2.038010835647583 2.506505250930786 1.133264183998108 1.498283863067627 0.6202700734138489 0.8386342525482178
744 5.207815170288086 4.260178565979004 4.686745643615723 2.581819534301758 2.897578716278076 2.157379150390625 2.6715917587280273 1.1448520421981812 1.394030213356018 0.8275262117385864 0.9609142541885376
745 5.074531555175781 4.080480575561523 4.478815078735352 2.570340156555176 2.6895604133605957 2.1091465950012207 2.8281476497650146 1.0228019952774048 1.0846107006072998 0.8085593581199646 0.9965373873710632
746 5.161205291748047 4.160962104797363 4.551512718200684 2.5331547260284424 2.607252597808838 2.202216148376465 2.8776748180389404 0.9004182815551758 1.323948621749878 0.9044663310050964 0.8860969543457031
747 5.364624977111816 4.253650665283203 4.677528381347656 2.6134088039398193 2.4907655715942383 2.312007427215576 2.708113431930542 1.575762152671814 1.2490899562835693 0.8162561058998108 0.8213383555412292
748 5.464432239532471 4.237081050872803 4.660945415496826 2.499114751815796 2.8074305057525635 2.4557571411132813 2.7100143432617188 1.1108492612838745 0.8633286952972412 0.8586345314979553 0.8936812877655029
749 5.28096866607666 4.325753211975098 4.608140468597412 2.5432121753692627 2.768805742263794 2.258413791656494 2.600917339324951 1.3272483348846436 1.1623013019561768 0.7339107394218445 0.9898316264152527
750 5.302927494049072 4.384659290313721 4.646305561065674 2.753838539123535 2.8097856044769287 2.432774543762207 2.6018762588500977 1.0851466655731201 1.187342643737793 0.7336324453353882 0.9711638689041138
751 5.132391452789307 3.9477367401123047 4.88602352142334 2.5376646518707275 2.6412951946258545 2.305840253829956 2.548659563064575 0.8827937245368958 1.0446490049362183 0.9865867495536804 0.9200571775436401
752 5.1449151039123535 4.088425159454346 4.887170791625977 2.600659132003784 2.712552785873413 2.3728697299957275 2.537078619003296 1.2991223335266113 1.346045970916748 1.1019288301467896 0.9425663948059082
753 5.161921501159668 4.02215576171875 4.985992908477783 2.6614935398101807 2.555063247680664 2.1942927837371826 2.4606947898864746 0.886674702167511 1.7522364854812622 0.9453242421150208 1.0130362510681152
754 5.056063652038574 3.972376585006714 4.779243469238281 2.750171422958374 2.021925926208496 2.196129560470581 2.4461138248443604 0.9215934872627258 1.5003435611724854 0.8918904662132263 1.1433302164077759
755 5.145952224731445 3.862452745437622 5.114675998687744 2.7076525688171387 2.191486120223999 1.9674336910247803 2.608551263809204 1.0598596334457397 1.7458090782165527 0.5986394882202148 0.8163511753082275
756 5.036215305328369 3.5089128017425537 5.141059875488281 2.676584005355835 2.221208095550537 2.0028634071350098 2.689185619354248 1.452215552330017 1.5365756750106812 0.6829155683517456 0.8928021788597107
757 5.059179306030273 3.5951366424560547 5.007894039154053 2.796762466430664 2.246037483215332 1.9550269842147827 2.590391159057617 0.9598190784454346 1.5829306840896606 0.8907595276832581 0.8923423886299133
758 5.0323920249938965 3.610013961791992 4.984291076660156 2.7112643718719482 2.2534430027008057 1.996719479560852 2.4867053031921387 0.8486799597740173 1.4778077602386475 0.7164252400398254 0.7925742864608765
759 5.171901226043701 3.633273124694824 5.218812465667725 2.741079568862915 2.3932504653930664 2.2668728828430176 2.570902109146118 0.7835641503334045 1.073364496231079 0.81903076171875 0.8387788534164429
760 5.2424516677856445 3.749370574951172 5.336023330688477 2.6067724227905273 2.5051445960998535 2.2428629398345947 2.802696943283081 0.7796514630317688 1.1307650804519653 0.9535684585571289 0.7941426038742065
761 5.158242702484131 4.035569667816162 5.01399564743042 2.6908891201019287 2.3699607849121094 2.095472812652588 2.796424627304077 1.2821238040924072 1.2871400117874146 0.8273489475250244 0.7008740901947021
762 5.1651434898376465 4.1285929679870605 5.0924530029296875 2.9217631816864014 2.646580219268799 2.123136520385742 2.5396602153778076 1.0040777921676636 1.316522240638733 0.9025694727897644 0.7028068900108337
763 5.373297214508057 4.106777667999268 5.1182684898376465 2.841024160385132 2.32395339012146 2.492368698120117 2.590989828109741 0.7422804832458496 1.4151873588562012 0.8055806756019592 0.7984145879745483
764 5.131669521331787 4.159910678863525 4.963486671447754 2.986328601837158 2.3488609790802 2.376645565032959 2.6102170944213867 0.897178590297699 1.5651416778564453 0.8776410222053528 0.9325246214866638
765 5.139997959136963 3.958761215209961 5.105628490447998 2.9220736026763916 2.3959598541259766 2.5516738891601563 2.838587760925293 0.774905264377594 1.7354689836502075 0.8236154913902283 0.5952979326248169
766 4.866377353668213 4.133632183074951 4.714677333831787 2.9732253551483154 2.097937822341919 2.6229288578033447 2.5102245807647705 0.628030002117157 1.594565510749817 0.7232635617256165 0.599717915058136
767 5.228368282318115 4.139939308166504 5.0861711502075195 2.936894416809082 2.2438089847564697 2.3107054233551025 2.5932703018188477 1.1167124509811401 1.1486846208572388 0.7925713062286377 0.6927624940872192
768 5.170238018035889 4.299993991851807 4.857766628265381 2.968092441558838 2.2452914714813232 2.553412675857544 2.455571413040161 1.22756028175354 1.8378517627716064 0.7850661873817444 0.7944062948226929
769 5.26262903213501 4.3886237144470215 4.881274700164795 3.0233564376831055 2.00883150100708 2.539104461669922 2.4912607669830322 0.8294607400894165 1.4397764205932617 0.8488849997520447 0.7780657410621643
770 5.169771194458008 4.267470359802246 4.839718341827393 2.945026159286499 2.025259017944336 2.867833137512207 2.3664655685424805 1.5365971326828003 1.889341115951538 0.7867010831832886 0.6929492950439453
771 5.2960381507873535 4.335596084594727 5.009272575378418 3.1080849170684814 2.1996443271636963 2.6439998149871826 2.516275405883789 0.9311654567718506 1.5972950458526611 0.8571769595146179 0.7116035223007202
772 5.426811218261719 4.252900123596191 4.885958671569824 2.9049713611602783 2.185774087905884 2.5267231464385986 2.478821039199829 1.2132402658462524 1.4899601936340332 0.9056838750839233 0.7265766263008118
773 5.410998344421387 4.170653820037842 5.074676513671875 2.9849631786346436 2.3190481662750244 2.643002986907959 2.5892174243927 1.2086796760559082 1.6884348392486572 0.8566814661026001 0.6891041398048401
774 5.295666217803955 3.713441848754883 5.172909259796143 2.671596050262451 2.1321208477020264 2.6426613330841064 2.6006979942321777 1.2173832654953003 1.810887098312378 0.8135377168655396 0.5340861082077026
775 5.302013874053955 3.865374803543091 5.025401592254639 2.8527536392211914 1.9680496454238892 1.9861139059066772 2.4464473724365234 1.1254616975784302 1.9333863258361816 0.6859543919563293 0.7519305348396301
776 5.314479351043701 3.8328654766082764 5.0099711418151855 2.810731887817383 2.210343837738037 2.303879976272583 2.541569709777832 0.6861013174057007 1.929124116897583 0.7191531658172607 0.6961962580680847
777 5.327141761779785 4.075520992279053 5.097027778625488 2.7697548866271973 2.0033082962036133 2.498847246170044 2.5123021602630615 0.6285205483436584 1.2410924434661865 0.7331176996231079 0.7340399026870728
778 5.22585391998291 4.072743892669678 5.007692813873291 2.944340944290161 2.3795459270477295 2.4173781871795654 2.492785930633545 0.7520849704742432 1.19508957862854 0.8923566937446594 0.7907159924507141
779 5.056723117828369 3.901475429534912 4.711426258087158 2.934187412261963 2.2209017276763916 2.7675113677978516 2.5307986736297607 0.9559318423271179 1.5003970861434937 0.660279393196106 0.7669603228569031
780 5.18466329574585 3.9963393211364746 5.000803470611572 2.931259870529175 2.2876217365264893 2.6106667518615723 2.2424817085266113 0.8274590969085693 1.8699334859848022 0.8572014570236206 0.9391076564788818
781 5.1273112297058105 4.012808322906494 4.875898838043213 2.7944319248199463 2.148141622543335 2.4499804973602295 2.5620412826538086 0.8272712230682373 1.7643660306930542 0.7289860844612122 0.6367778182029724
782 5.256589889526367 4.065028190612793 4.960728645324707 2.681859254837036 2.0230326652526855 2.7266037464141846 2.5385968685150146 1.1634776592254639 1.7689133882522583 0.8823859691619873 0.6126795411109924
783 5.4707255363464355 3.9083962440490723 5.150593280792236 2.703604221343994 2.530632972717285 2.743332862854004 2.655900716781616 1.0493861436843872 2.056211471557617 0.8649957180023193 0.6318911910057068
784 5.274428367614746 3.7309587001800537 4.975794315338135 2.6961684226989746 2.3124306201934814 2.5637776851654053 2.533550500869751 0.8163747787475586 1.5733915567398071 0.9753791689872742 1.1149775981903076
785 4.772960662841797 3.6501591205596924 4.593784332275391 2.6237213611602783 1.997915506362915 2.4302711486816406 2.5423128604888916 1.175795316696167 1.5981541872024536 1.1259158849716187 0.8865815997123718
786 4.999692916870117 3.7074191570281982 4.8986897468566895 2.609269142150879 2.0921950340270996 2.500908851623535 2.459088087081909 1.0034724473953247 1.5618106126785278 1.3905633687973022 0.659531831741333
787 5.003061294555664 3.6379964351654053 4.7410712242126465 2.6872265338897705 1.8952869176864624 2.478142023086548 2.4654183387756348 1.0870612859725952 1.7502779960632324 1.01449716091156 0.9472755789756775
788 5.032619953155518 3.6265668869018555 5.053696155548096 2.5810954570770264 1.6807479858398438 2.361473321914673 2.340606927871704 1.0496307611465454 2.077808141708374 1.2514764070510864 0.8985767960548401
789 5.256875514984131 4.1115031242370605 4.960984230041504 3.014147996902466 1.9355615377426147 2.6059491634368896 2.407975673675537 0.7832217216491699 1.653683066368103 1.205403447151184 0.8173657655715942
790 4.972100734710693 3.767310380935669 4.797366142272949 2.621556520462036 1.766710877418518 2.5359864234924316 2.30062198638916 0.9776616096496582 1.3964993953704834 1.1293073892593384 1.0634517669677734
791 4.908839225769043 3.674618721008301 4.850314617156982 2.6545650959014893 1.7454558610916138 2.3164985179901123 2.694706439971924 1.1823337078094482 1.2884942293167114 1.0198830366134644 0.8335057497024536
792 4.721457004547119 3.621142864227295 4.835164546966553 2.6863930225372314 1.6670775413513184 2.530067205429077 2.564330577850342 1.0194854736328125 1.528222680091858 0.8915725946426392 0.7822948098182678
793 5.02006721496582 3.7381184101104736 4.829283714294434 2.571880578994751 1.675154209136963 2.676072359085083 2.794259548187256 1.294731855392456 1.613072156906128 1.1211249828338623 0.7904958128929138
794 5.0628228187561035 3.811986207962036 5.025267124176025 2.965993881225586 1.9026390314102173 2.7233896255493164 2.6003475189208984 0.8560131788253784 1.6330732107162476 1.0487629175186157 1.0304198265075684
795 5.078176498413086 3.616812229156494 4.939170837402344 2.574902296066284 1.8321613073349 2.666503429412842 2.6047818660736084 1.0471796989440918 1.3480643033981323 0.750271737575531 0.8889442682266235
796 5.2211198806762695 3.723344564437866 5.054210186004639 2.6939709186553955 1.7261853218078613 2.589489221572876 2.744666814804077 0.9717539548873901 1.385213851928711 1.0062216520309448 1.0430797338485718
797 5.060739994049072 3.755197525024414 4.998841762542725 2.788325548171997 1.8185129165649414 2.6924571990966797 2.4287054538726807 1.4964772462844849 2.0722126960754395 0.9775915145874023 0.9671373963356018
798 5.197525501251221 4.1740264892578125 5.075979232788086 2.939309597015381 1.8867323398590088 2.4940237998962402 2.484788179397583 1.0667508840560913 1.7054259777069092 1.1660906076431274 0.9059213399887085
799 5.360180377960205 4.052188396453857 5.0552802085876465 2.7689247131347656 1.95261812210083 2.790562868118286 2.45060658454895 0.9530745148658752 1.3918087482452393 1.03152596950531 0.7710237503051758
800 5.3169074058532715 3.8495640754699707 5.082746982574463 2.6104297637939453 1.8533540964126587 2.6061413288116455 2.4961020946502686 1.1164679527282715 1.1987448930740356 1.0002212524414063 0.8400363326072693
801 5.093160629272461 3.867326498031616 4.832269668579102 2.740105152130127 2.122544527053833 2.204150676727295 2.4223830699920654 0.938462495803833 1.6781905889511108 1.063584804534912 0.8002209067344666
802 5.276162147521973 4.071967124938965 4.982329845428467 2.7674317359924316 1.759156346321106 2.0547709465026855 2.4829628467559814 0.9194038510322571 1.5865033864974976 1.0348553657531738 0.8428508639335632
803 5.444010257720947 3.9598560333251953 5.125761032104492 2.7487452030181885 2.0630416870117188 2.2809691429138184 2.646381139755249 0.6901193261146545 1.812152624130249 1.0667132139205933 0.9478145241737366
804 5.328517436981201 4.145306587219238 5.3335747718811035 2.8800721168518066 1.9872331619262695 1.9094053506851196 2.527923583984375 1.0621229410171509 1.8605977296829224 1.2308223247528076 1.2830212116241455
805 5.689889907836914 4.4283447265625 5.278278350830078 2.697512149810791 2.008298873901367 2.372161388397217 2.504115343093872 1.359926462173462 1.6038343906402588 0.9807849526405334 0.9338989853858948
806 5.438623905181885 4.252078056335449 5.1092400550842285 2.6957650184631348 2.027798891067505 2.2281394004821777 2.646829843521118 1.1654119491577148 1.2660127878189087 1.0506705045700073 0.8264833092689514
807 5.543947219848633 4.1659111976623535 5.554725646972656 2.7641096115112305 2.382357358932495 2.05999755859375 2.5541064739227295 1.0395385026931763 1.2929303646087646 1.0554492473602295 0.9975419640541077
808 5.583497047424316 4.024680137634277 5.358945846557617 2.536580801010132 2.2407119274139404 2.287034034729004 2.7019355297088623 1.1554595232009888 0.9710976481437683 0.8598010540008545 1.0503367185592651
809 5.818720817565918 3.8954567909240723 5.465183734893799 2.7018470764160156 2.0493125915527344 2.6066784858703613 2.780778408050537 0.919768214225769 1.6243643760681152 1.1477376222610474 0.9103769659996033
810 5.569278717041016 3.9674174785614014 5.006155014038086 2.683636426925659 2.084257125854492 2.2817554473876953 2.6548755168914795 1.2439939975738525 1.298152208328247 1.1515964269638062 1.0050393342971802
811 5.6136980056762695 3.9690475463867188 5.140079975128174 2.6029040813446045 2.1230688095092773 2.021777629852295 2.507190465927124 1.4777679443359375 1.3727046251296997 0.9972281455993652 0.9377045035362244
812 5.52039909362793 4.157015800476074 5.069676399230957 2.592273712158203 1.8596174716949463 2.0089449882507324 2.8418118953704834 1.4901306629180908 1.1926339864730835 1.1212007999420166 0.95965975522995
813 5.5888519287109375 3.791918992996216 5.053768634796143 2.478560447692871 2.0070955753326416 2.0156702995300293 2.73603892326355 0.9465780258178711 1.7051690816879272 1.1761469841003418 1.1459201574325562
814 5.765030384063721 4.034153938293457 5.435301780700684 2.434206962585449 1.8482835292816162 2.1435999870300293 2.8908495903015137 1.0074803829193115 1.6183582544326782 1.3671650886535645 1.13572096824646
815 5.49609375 3.944056272506714 5.144703388214111 2.4840569496154785 1.821592926979065 2.173508882522583 2.7461273670196533 0.9493065476417542 1.4310532808303833 1.1162418127059937 1.064274549484253
816 5.614259719848633 4.405385971069336 5.073271751403809 2.623587131500244 1.9448455572128296 1.9634802341461182 2.697645425796509 1.0543107986450195 1.8329246044158936 1.1109596490859985 1.166972279548645
817 5.567418575286865 3.8849215507507324 5.07098913192749 2.2610957622528076 2.011037588119507 2.1648764610290527 2.7150990962982178 1.1338950395584106 1.3959312438964844 1.09808349609375 1.0662877559661865
818 5.551891803741455 4.232065677642822 5.031903266906738 2.574845552444458 1.9015296697616577 2.2374532222747803 2.822307825088501 0.9416829347610474 1.3538883924484253 1.0110584497451782 1.0775232315063477
819 5.473002910614014 4.101688385009766 5.170534133911133 2.6259427070617676 1.8759645223617554 1.7317979335784912 2.8979673385620117 1.167714238166809 1.5138095617294312 1.1940559148788452 0.8799509406089783
820 5.78035306930542 3.9456472396850586 5.500242710113525 2.45601749420166 2.0068511962890625 1.8330575227737427 2.897927761077881 1.0163792371749878 1.7294718027114868 0.9478534460067749 1.0442315340042114
821 5.827139377593994 3.8879339694976807 5.363081932067871 2.3083584308624268 2.0815677642822266 1.8941247463226318 2.748757839202881 1.0909074544906616 1.2207682132720947 1.298528790473938 1.1572484970092773
822 5.831767559051514 4.058941841125488 5.241584777832031 2.454744577407837 2.0728213787078857 2.000279426574707 2.7371044158935547 1.26695716381073 1.1504309177398682 1.1680842638015747 1.0666171312332153
823 5.679725646972656 4.091518878936768 5.240780353546143 2.4331412315368652 2.2424819469451904 1.9197396039962769 2.6469643115997314 1.4008744955062866 1.663514256477356 1.0767236948013306 1.1693888902664185
824 5.509582042694092 4.037802696228027 4.933087348937988 2.4144246578216553 2.0344300270080566 1.9409819841384888 2.5459508895874023 0.9573633670806885 1.6812084913253784 1.0667332410812378 1.0706032514572144
825 5.302736759185791 3.9791483879089355 4.90387487411499 2.4235947132110596 2.047638177871704 2.059865713119507 2.565789222717285 0.9490631818771362 1.4384918212890625 1.1021751165390015 0.9578705430030823
826 5.524844646453857 4.100136756896973 5.049920558929443 2.392312526702881 2.3153228759765625 2.1569275856018066 2.716653823852539 0.903642475605011 1.3630868196487427 0.9005899429321289 1.2190808057785034
827 5.656570911407471 4.1725053787231445 4.984325408935547 2.5060625076293945 2.3287649154663086 1.9842265844345093 2.5634512901306152 0.8083271980285645 1.4625182151794434 0.8670002222061157 1.0712838172912598
828 5.32701301574707 3.72925066947937 4.953884601593018 2.290661334991455 2.411820650100708 2.207383632659912 2.4610984325408936 0.8926014304161072 1.1266746520996094 1.2211744785308838 1.2538326978683472
829 5.340944766998291 3.9691503047943115 4.864416599273682 2.4136087894439697 2.383744716644287 1.9297813177108765 2.5671496391296387 0.7181203961372375 1.4583865404129028 0.8552170991897583 0.9053961634635925
830 5.3715949058532715 4.044069290161133 4.907281875610352 2.4496805667877197 2.3830010890960693 2.0394577980041504 2.4706387519836426 0.8044717311859131 1.2863494157791138 0.6886568069458008 0.873335599899292
831 5.450076103210449 3.89180064201355 5.150291919708252 2.4814631938934326 2.2018563747406006 1.996536374092102 2.5495431423187256 0.7077086567878723 1.2821587324142456 0.8317928910255432 0.77956622838974
832 5.733999252319336 4.484008312225342 5.2804179191589355 2.447293996810913 2.1003854274749756 2.0353200435638428 2.714460611343384 1.3764246702194214 1.479386568069458 0.7787936329841614 1.072759985923767
833 5.680299282073975 4.282013893127441 5.182348251342773 2.594914197921753 2.036426544189453 1.9353258609771729 2.6851706504821777 1.547835350036621 0.9167167544364929 0.8589743375778198 0.8211889266967773
834 5.833364963531494 4.389842987060547 5.41816520690918 2.4850149154663086 2.2860593795776367 2.0768821239471436 2.7032153606414795 1.3131321668624878 1.3193413019180298 0.8331855535507202 0.8783594965934753
835 5.666084289550781 4.090519905090332 5.3395609855651855 2.537584066390991 2.4134361743927 2.136209726333618 2.6309549808502197 0.8543267250061035 1.5438982248306274 0.7998559474945068 0.780595064163208
836 5.785676002502441 4.305582046508789 5.315420150756836 2.544494152069092 2.176441192626953 2.263399600982666 2.648430585861206 0.7063028216362 1.8092572689056396 0.7286157608032227 0.7940325736999512
837 5.665713787078857 4.4362664222717285 5.20278263092041 2.4787676334381104 2.033745765686035 2.002903938293457 2.6469788551330566 0.9051046967506409 1.8168357610702515 0.8101948499679565 0.8331684470176697
838 5.581114768981934 4.309795379638672 5.334866046905518 2.4369046688079834 2.213949203491211 1.8947561979293823 2.701472282409668 1.0713012218475342 1.429659128189087 0.6388892531394958 1.012244701385498
839 5.725561141967773 4.411419868469238 5.285262584686279 2.5432024002075195 2.337312698364258 2.0346808433532715 2.504619836807251 0.734265923500061 1.6056393384933472 0.7734134793281555 1.1068711280822754
840 5.654834747314453 4.205899715423584 5.381283760070801 2.5292153358459473 2.5643129348754883 2.131340265274048 2.491772174835205 1.0254892110824585 1.3148925304412842 0.8962253332138062 0.9080756306648254
841 5.583718776702881 4.346659183502197 5.1332831382751465 2.565328359603882 2.230445623397827 2.047110080718994 2.5391430854797363 0.964923083782196 1.7871973514556885 0.8151733875274658 0.7563006281852722
842 5.2569732666015625 4.275469779968262 4.8756937980651855 2.4863033294677734 2.2388734817504883 2.0410735607147217 2.465965986251831 0.8915326595306396 1.6045480966567993 0.8283094763755798 0.834594190120697
843 5.338140487670898 4.525963306427002 4.624459743499756 2.48777437210083 2.185291290283203 2.2459464073181152 2.5056312084198 0.7591962814331055 1.4624511003494263 0.7513517141342163 0.8086768388748169
844 5.2861647605896 4.373088359832764 4.802722930908203 2.4860482215881348 2.2251172065734863 2.2164018154144287 2.4675769805908203 0.8909498453140259 1.0325273275375366 0.8939612507820129 0.9395291209220886
845 5.495856761932373 4.595117568969727 4.895410537719727 2.5827226638793945 2.2617249488830566 2.133061647415161 2.552795171737671 0.7209033370018005 1.6347606182098389 0.8081027269363403 0.757457435131073
846 5.065089225769043 4.480974197387695 4.339305877685547 2.737372636795044 2.0067577362060547 2.1828689575195313 2.442228317260742 0.8960612416267395 1.2452011108398438 0.8537428379058838 0.7784379720687866
847 5.077943801879883 4.352349281311035 4.731453895568848 2.8101789951324463 2.045646905899048 2.1858997344970703 2.365192413330078 1.0074310302734375 1.0124677419662476 0.8352513313293457 0.9482367634773254
848 5.136091232299805 4.408501148223877 4.71532678604126 2.6612741947174072 1.9542921781539917 2.1342971324920654 2.563171625137329 0.7930229306221008 1.3816545009613037 0.9255272746086121 0.8815698623657227
849 5.178750038146973 4.44716739654541 4.742753505706787 2.717104911804199 1.9427369832992554 1.976952314376831 2.5627853870391846 0.9761747121810913 1.1107213497161865 0.840736985206604 0.8264773488044739
850 5.244258403778076 4.60661506652832 4.913186073303223 2.8843801021575928 2.078209161758423 2.105550527572632 2.425661087036133 0.9905186295509338 1.4830366373062134 0.812027633190155 0.8601345419883728
851 5.345766544342041 4.557459354400635 4.96499490737915 2.6728692054748535 1.9319496154785156 2.4571590423583984 2.5791234970092773 1.2127273082733154 1.0445011854171753 0.893174946308136 0.814977765083313
852 5.269593238830566 4.476328372955322 4.7353315353393555 2.7308402061462402 2.396186351776123 2.1907284259796143 2.7054243087768555 0.7555001974105835 1.3775479793548584 0.886690616607666 0.6920425891876221
853 5.452779293060303 4.518474102020264 4.871239185333252 2.737668991088867 2.3524842262268066 2.0504581928253174 2.8940656185150146 1.0268501043319702 1.041167974472046 0.6789878010749817 0.9434409141540527
854 5.270118236541748 3.9681828022003174 4.69920015335083 2.580989360809326 2.308913230895996 2.4334921836853027 2.6049869060516357 0.8706905245780945 1.3093880414962769 0.871205747127533 0.8560773134231567
855 5.220268726348877 4.030913352966309 4.852059364318848 2.6975345611572266 2.242816209793091 2.4879517555236816 2.433422803878784 0.9360269904136658 1.3905466794967651 0.8195315599441528 0.828291118144989
856 5.109285354614258 3.74550199508667 4.758045196533203 2.4405593872070313 2.3618812561035156 2.2812106609344482 2.6213526725769043 0.69691002368927 1.2559927701950073 0.7072471380233765 0.8151072263717651
857 5.445870876312256 4.068668365478516 5.124660968780518 2.5677618980407715 2.4470953941345215 2.5688531398773193 2.527560234069824 0.7302053570747375 1.6227638721466064 0.7639474868774414 0.8604034185409546
858 5.287259101867676 4.181609153747559 4.883755207061768 2.718386650085449 2.277453899383545 2.5101675987243652 2.5708048343658447 0.9059770107269287 1.7104618549346924 0.8594613671302795 0.9352821111679077
859 5.210744380950928 4.097214221954346 4.923554420471191 2.5867459774017334 2.2227864265441895 2.506427049636841 2.552410840988159 1.4405919313430786 1.5469329357147217 0.9280353784561157 1.0573221445083618
860 5.369424819946289 4.215306282043457 4.900199890136719 2.6465797424316406 2.28385066986084 2.480678081512451 2.6695759296417236 1.114516019821167 1.522271990776062 0.8140872120857239 0.8969793915748596
861 4.973522186279297 3.8422210216522217 4.73746395111084 2.526806116104126 2.4178571701049805 2.3734757900238037 2.3788180351257324 1.27916419506073 1.5286554098129272 0.6993527412414551 0.8064422607421875
862 5.3211517333984375 4.098801136016846 4.994229316711426 2.6726884841918945 2.6005072593688965 2.5158042907714844 2.608121871948242 1.1505558490753174 1.2789039611816406 0.9054092764854431 1.051376223564148
863 5.252016544342041 4.155824661254883 4.624471187591553 2.5052618980407715 2.8495070934295654 2.6888365745544434 2.609358549118042 0.7488776445388794 0.9772921204566956 0.8705664277076721 1.0218749046325684
864 5.337011337280273 4.194238662719727 4.549366474151611 2.4209036827087402 2.536065101623535 2.6138970851898193 2.6259210109710693 0.879477858543396 0.9234057068824768 0.9210606217384338 1.0035146474838257
865 5.561173439025879 4.249563694000244 4.971411228179932 2.3591806888580322 2.724100112915039 2.655653715133667 2.6560168266296387 1.069751262664795 1.0306106805801392 0.7701490521430969 0.864031970500946
866 5.464051723480225 4.2748870849609375 4.768650054931641 2.471949815750122 2.3941733837127686 2.7589166164398193 2.694870948791504 0.9760974049568176 1.0776163339614868 0.8768163919448853 1.0525445938110352
867 5.167564392089844 4.169682502746582 4.773355960845947 2.6065471172332764 2.4119908809661865 2.5651752948760986 2.702345132827759 0.8691374659538269 1.1666468381881714 0.8616718649864197 1.0509177446365356
868 5.2758049964904785 3.984544515609741 4.88623571395874 2.5448970794677734 2.7834761142730713 2.5266714096069336 2.498918056488037 0.7480637431144714 1.0041673183441162 0.8692128658294678 0.9592962265014648
869 5.103302001953125 3.946199893951416 4.6695380210876465 2.592616319656372 2.4903719425201416 2.4086155891418457 2.513101816177368 0.8823017477989197 1.3176319599151611 0.8536311388015747 0.9880490303039551
870 4.863378047943115 4.032411575317383 4.717770099639893 2.3859658241271973 2.344069480895996 2.4677605628967285 2.4208972454071045 0.9216386675834656 1.16331148147583 0.7640659213066101 1.0762951374053955
871 5.097315788269043 3.924689531326294 4.617838382720947 2.5233514308929443 2.1801042556762695 2.741055488586426 2.4104084968566895 0.8786197304725647 1.3063292503356934 0.9819503426551819 0.992109477519989
872 5.105746746063232 4.25966739654541 4.558376789093018 2.4987969398498535 2.2379958629608154 2.751616954803467 2.5707197189331055 0.7933105230331421 1.3015457391738892 0.872038722038269 0.75403892993927
873 5.172542095184326 4.202195644378662 4.595843315124512 2.613517999649048 2.2812540531158447 2.5914642810821533 2.321624755859375 1.107899785041809 1.9451533555984497 0.9447892904281616 0.7893156409263611
874 5.094825744628906 4.113781452178955 4.567526817321777 2.4530670642852783 2.059438467025757 2.685945987701416 2.1937663555145264 1.1397367715835571 1.1994643211364746 0.9629824161529541 0.7662163376808167
875 4.993435382843018 4.186582088470459 4.472918510437012 2.3833932876586914 2.332551956176758 2.6307790279388428 2.454094409942627 1.0623915195465088 1.1949164867401123 0.8612724542617798 0.7542914748191833
876 5.028676986694336 4.399164199829102 4.520984172821045 2.7145118713378906 2.3780181407928467 2.516918897628784 2.491659164428711 1.028793215751648 1.1430528163909912 0.841497004032135 0.8672184944152832
877 5.1408281326293945 4.299246788024902 4.394896984100342 2.5124120712280273 2.268921375274658 2.7305595874786377 2.3538012504577637 1.1944231986999512 1.0966086387634277 1.0071958303451538 0.9470136761665344
878 5.297846794128418 4.269100189208984 4.526933193206787 2.5616745948791504 2.2644331455230713 2.56589674949646 2.547508478164673 0.8758766055107117 1.127145528793335 0.9900485873222351 0.6873908638954163
879 5.1970696449279785 4.244070053100586 4.431638717651367 2.505624532699585 2.3204848766326904 2.7423784732818604 2.350951910018921 0.8850417137145996 1.4963586330413818 0.9463392496109009 0.714174747467041
880 5.178653717041016 4.300682067871094 4.464102268218994 2.4856045246124268 2.47743558883667 2.60667085647583 2.4627633094787598 0.83880615234375 1.4433497190475464 0.9498416185379028 0.7027470469474792
881 5.01922082901001 4.049391269683838 4.41821813583374 2.195923328399658 2.443483829498291 2.5300493240356445 2.5158607959747314 1.177680253982544 1.5997172594070435 0.8456943035125732 0.7308493852615356
882 4.944260597229004 3.8575263023376465 4.551360130310059 2.224153995513916 2.3015143871307373 2.4807326793670654 2.643071413040161 0.982919454574585 1.5351548194885254 0.768628716468811 0.6432394981384277
883 5.180817604064941 3.977198600769043 4.64541482925415 2.2166004180908203 2.3738582134246826 2.552581310272217 2.4342551231384277 0.8644861578941345 1.9389063119888306 0.8372035026550293 0.5982884764671326
884 5.059905529022217 4.009120941162109 4.459615707397461 2.226414918899536 2.0219624042510986 2.4637300968170166 2.3640635013580322 1.0080485343933105 1.569499135017395 0.8579922914505005 0.8315290212631226
885 5.441649913787842 4.352757453918457 4.720093250274658 2.4390952587127686 2.2361109256744385 2.456662654876709 2.7217438220977783 0.9484697580337524 1.5282888412475586 0.8514497876167297 0.8086584210395813
886 5.373802185058594 4.171881675720215 4.925286769866943 2.3964309692382813 2.5724289417266846 2.449129581451416 2.5174198150634766 0.8266971707344055 1.640722632408142 0.8659408688545227 0.8221994638442993
887 5.178083419799805 3.712920904159546 4.944917678833008 2.3019590377807617 2.693880796432495 2.286212205886841 2.5617594718933105 0.933104395866394 1.7177425622940063 0.8078696131706238 0.7328804135322571
888 5.330174922943115 3.894317150115967 4.6462202072143555 2.3294098377227783 2.488647222518921 2.5294737815856934 2.39860200881958 1.1674190759658813 1.2072358131408691 0.7974531054496765 0.8914048671722412
889 5.4608893394470215 3.8638250827789307 4.857418060302734 2.259913444519043 2.439648389816284 2.543541669845581 2.573805093765259 0.6625390648841858 1.2812902927398682 0.8619899749755859 0.9171459078788757
890 5.508666038513184 3.7680976390838623 5.000339984893799 2.1377923488616943 2.5877130031585693 2.446751832962036 2.707577705383301 0.710283100605011 1.7739769220352173 0.8408719301223755 0.7733066082000732
891 5.174973487854004 3.742248296737671 4.788007736206055 2.1257264614105225 2.41068434715271 2.4062554836273193 2.3350977897644043 1.1140599250793457 1.3476316928863525 0.7980940341949463 1.036093831062317
892 5.038161277770996 3.9237823486328125 4.603100299835205 2.2274551391601563 2.6200294494628906 2.563184976577759 2.403778076171875 1.3710522651672363 1.3107819557189941 0.8765577077865601 0.6553575992584229
893 5.105670928955078 3.713859796524048 4.695228099822998 2.308109998703003 2.482052803039551 2.4295871257781982 2.5253756046295166 0.7903146743774414 1.0217623710632324 0.9092066884040833 0.7732251882553101
894 5.110900402069092 3.906991720199585 4.763874530792236 2.3948302268981934 2.209594249725342 2.3440070152282715 2.6157054901123047 1.0529426336288452 1.626019835472107 0.8118137717247009 0.6090509295463562
895 5.160796165466309 3.8964030742645264 4.838150501251221 2.2470192909240723 2.4760115146636963 2.5128860473632813 2.333164930343628 1.0480839014053345 1.6408610343933105 0.7936877608299255 0.7210805416107178
896 5.420673847198486 4.047494888305664 4.903301239013672 2.155642509460449 2.501204013824463 2.4450290203094482 2.401813268661499 1.1701563596725464 1.5187917947769165 0.902301549911499 0.7161254286766052
897 5.18499231338501 4.038448333740234 4.608067035675049 2.393878221511841 2.464755058288574 2.457684278488159 2.47269344329834 0.9896839261054993 1.2126268148422241 0.8992412686347961 0.7378921508789063
898 4.8445844650268555 3.9487860202789307 4.475903511047363 2.3363327980041504 2.166358470916748 2.446685552597046 2.3543508052825928 1.1720738410949707 1.4420770406723022 0.812699019908905 0.724694550037384
899 5.023980140686035 4.214305877685547 4.544606685638428 2.5612404346466064 2.491138219833374 2.588902473449707 2.450727701187134 1.1476120948791504 1.10005784034729 0.9552846550941467 0.7249007225036621
900 5.176732063293457 4.178844451904297 4.501155376434326 2.261392116546631 2.588533401489258 2.5028035640716553 2.445040225982666 1.0777719020843506 1.387711763381958 0.7463154792785645 0.6844849586486816
901 5.285695552825928 4.0338521003723145 4.719433307647705 2.1481192111968994 2.8187527656555176 2.3960330486297607 2.4329986572265625 0.862233579158783 1.1581857204437256 0.8045982122421265 0.7850366830825806
902 5.313989639282227 3.9877090454101563 4.916126728057861 2.4422969818115234 2.7561445236206055 2.2299742698669434 2.381361484527588 0.7362034320831299 1.1683483123779297 0.8020374178886414 0.6115686297416687
903 5.496993541717529 4.569806098937988 4.708401679992676 2.822843313217163 2.623979330062866 2.4793787002563477 2.447092294692993 1.1189806461334229 1.5012348890304565 0.9899224638938904 0.6872655749320984
904 5.5742340087890625 4.824714660644531 4.770842552185059 3.0131189823150635 2.4250710010528564 2.2913384437561035 2.5682709217071533 0.7261407375335693 1.5189464092254639 0.8143935799598694 0.7684298157691956
905 5.150619983673096 4.134179592132568 4.5724406242370605 2.6489288806915283 2.3938956260681152 2.235391616821289 2.412541627883911 0.6443113684654236 1.6507185697555542 0.9139826893806458 0.7636874318122864
906 5.309910297393799 4.300468921661377 4.746824264526367 2.6216225624084473 2.3217716217041016 2.4113595485687256 2.5164198875427246 1.3256460428237915 1.4415525197982788 0.8888333439826965 0.7919735908508301
907 5.35237979888916 4.248844146728516 4.734355449676514 2.68351674079895 2.3654844760894775 2.4466254711151123 2.5452258586883545 1.031443476676941 1.0868573188781738 0.8530694842338562 0.7829464673995972
908 5.5063581466674805 4.231014251708984 4.963064670562744 2.529358148574829 2.4505715370178223 2.4953701496124268 2.7519421577453613 1.1405435800552368 0.9498192667961121 0.8956217765808105 0.8514227271080017
909 5.00268030166626 3.454387664794922 4.823518753051758 2.221041202545166 2.4169092178344727 2.2487480640411377 2.7967469692230225 0.9378766417503357 1.4973905086517334 0.9086568355560303 0.9416593909263611
910 4.715076446533203 3.543997049331665 4.492504596710205 2.342315673828125 2.1688928604125977 2.4115538597106934 2.6398630142211914 0.996134877204895 1.2044200897216797 0.7575105428695679 0.7087921500205994
911 4.888000965118408 3.7468624114990234 4.795652389526367 2.33365535736084 2.2714738845825195 2.484025478363037 2.607053518295288 1.0245606899261475 1.860809087753296 0.7500832676887512 0.9471549391746521
912 5.0365729331970215 3.5651605129241943 4.6762213706970215 2.194331645965576 2.638120651245117 2.2861499786376953 2.433704376220703 1.0999269485473633 1.49649977684021 0.8589393496513367 0.7283236980438232
913 5.132649898529053 3.6882107257843018 4.920057773590088 2.0948517322540283 2.914515495300293 2.1926350593566895 2.5024142265319824 0.9519439935684204 1.4370819330215454 0.9045389890670776 0.7482475638389587
914 5.592854976654053 3.9551782608032227 4.942129611968994 2.100876569747925 2.7584586143493652 2.402021646499634 2.8492870330810547 0.7772085666656494 1.129244089126587 0.7847918272018433 0.8121493458747864
915 5.011920928955078 3.753046751022339 4.608951091766357 2.107421875 2.5858733654022217 2.5029544830322266 2.7726619243621826 1.281708836555481 1.6381285190582275 0.7849339842796326 0.8809523582458496
916 5.184793949127197 3.548021078109741 4.650689125061035 1.9388978481292725 2.760061264038086 2.699613094329834 2.770991325378418 0.9008504748344421 1.1913275718688965 0.8838908672332764 0.9291396141052246
917 5.506739616394043 3.8599042892456055 5.017908573150635 2.0701370239257813 2.8605408668518066 2.2074668407440186 2.8954641819000244 1.3520290851593018 1.5378667116165161 0.811106264591217 0.6659094095230103
918 5.626423358917236 3.8877906799316406 5.0595502853393555 2.109375 2.8777055740356445 2.3032596111297607 2.887824058532715 0.9151464104652405 1.558061122894287 0.7640805244445801 0.7375878095626831
919 5.958411693572998 4.269386291503906 5.369936466217041 2.305913209915161 2.911226749420166 2.112445592880249 2.5580849647521973 1.2079992294311523 1.2951894998550415 0.8543090224266052 0.8350683450698853
920 5.827053546905518 4.352868556976318 5.090224266052246 2.388369560241699 2.8334858417510986 2.073438882827759 2.753667116165161 0.8961756229400635 1.518004059791565 0.9327860474586487 0.7266325354576111
921 5.6356987953186035 4.270029544830322 4.966128349304199 2.4619388580322266 2.477513313293457 2.266850709915161 2.737623453140259 0.9074394106864929 1.421591877937317 0.8143734335899353 0.8642468452453613
922 5.481958866119385 4.448724269866943 4.752227306365967 2.49548602104187 2.4827394485473633 2.2424561977386475 2.9258954524993896 1.1256141662597656 1.7433044910430908 0.8768428564071655 0.700654923915863
923 5.724096298217773 4.5392165184021 4.749555587768555 2.5048978328704834 2.6204493045806885 2.2536675930023193 2.7976269721984863 0.8288732171058655 1.3690762519836426 0.869698166847229 0.6913605332374573
924 5.741565227508545 4.722804069519043 4.656357765197754 2.3917043209075928 2.3473734855651855 2.2347936630249023 2.892662286758423 1.2527189254760742 1.5111242532730103 0.733547568321228 0.9233978986740112
925 5.506253719329834 4.452823162078857 4.630646228790283 2.487572193145752 2.2700154781341553 2.1940672397613525 2.80991792678833 0.8736177682876587 0.850882887840271 0.719234049320221 1.0099385976791382
926 5.4393630027771 4.293050765991211 4.649466514587402 2.4452152252197266 2.4785168170928955 2.233947515487671 2.5711753368377686 1.391852855682373 1.3354835510253906 0.8230704069137573 0.9983225464820862
927 5.3618292808532715 4.272441864013672 4.69652795791626 2.580556631088257 2.3126895427703857 2.4892385005950928 2.7616913318634033 0.7280943393707275 1.1165956258773804 0.8207533955574036 0.9768400192260742
928 5.239039421081543 3.9322383403778076 4.762722015380859 2.399656295776367 2.339548349380493 2.228731632232666 2.6716055870056152 0.9032561182975769 1.428375005722046 0.8141201734542847 1.0861456394195557
929 5.505781173706055 3.7762134075164795 5.029196262359619 2.380269765853882 2.6516358852386475 2.2429981231689453 2.9339895248413086 1.1439656019210815 1.2388415336608887 0.7523201704025269 1.0817396640777588
930 5.566452980041504 4.042141437530518 4.950446128845215 2.3518474102020264 2.4860854148864746 2.172794818878174 2.8919994831085205 0.6963165402412415 1.2975490093231201 0.8078659176826477 0.9517369270324707
931 5.594239711761475 4.43910551071167 4.828050136566162 2.533067464828491 2.537395477294922 2.2777061462402344 2.557720184326172 1.229772925376892 1.7073315382003784 0.8257691860198975 0.9269437193870544
932 5.69540548324585 4.296064853668213 5.090180397033691 2.3420426845550537 2.5233168601989746 2.384331226348877 2.7123091220855713 1.4175585508346558 1.444181203842163 0.872433066368103 0.9886470437049866
933 5.452321529388428 4.033134460449219 4.919024467468262 2.163376569747925 2.4927852153778076 2.3036797046661377 2.9145543575286865 1.3947807550430298 1.1995632648468018 0.6425896286964417 0.999361515045166
934 5.280292987823486 3.8506224155426025 4.934676647186279 2.272827386856079 2.5452868938446045 2.2165637016296387 2.776566743850708 1.005883812904358 1.2586746215820313 0.6754319667816162 0.9814689755439758
935 5.403398513793945 3.9349796772003174 4.754067420959473 2.253237247467041 2.4184629917144775 2.299947500228882 2.6469197273254395 1.3132970333099365 1.1642080545425415 0.7910659313201904 1.0334548950195313
936 5.4805402755737305 3.6610875129699707 5.068216323852539 2.1131486892700195 2.5469560623168945 2.461587429046631 2.767235517501831 1.2739633321762085 1.270694613456726 0.7469648122787476 1.1016088724136353
937 5.417872428894043 3.7136011123657227 4.889068126678467 2.1236519813537598 2.3592844009399414 2.3159475326538086 2.4990336894989014 1.1912978887557983 1.8297009468078613 0.6848568320274353 1.0506770610809326
938 5.454990863800049 3.6680757999420166 5.181546211242676 2.185906410217285 2.3656744956970215 2.133054256439209 2.498154640197754 0.9976922273635864 2.063215970993042 0.624798059463501 1.2157580852508545
939 5.3274993896484375 3.587646245956421 4.8702521324157715 2.199416160583496 2.227205991744995 2.168335199356079 2.5376715660095215 1.040518045425415 1.7516822814941406 0.6363186240196228 1.0732543468475342
940 5.457449913024902 3.5255799293518066 4.964686393737793 2.2100424766540527 2.5686843395233154 2.200291633605957 2.7290689945220947 1.2291429042816162 1.8603984117507935 0.9053743481636047 1.145275592803955
941 5.384613037109375 3.8612914085388184 4.897303104400635 2.2574894428253174 2.2298316955566406 2.254594564437866 2.6081883907318115 1.3138214349746704 1.882356882095337 0.8693679571151733 1.0619721412658691
942 5.544112205505371 3.7895288467407227 4.960041522979736 2.121825695037842 2.4542815685272217 2.1131067276000977 2.682766914367676 0.8798635005950928 1.3172407150268555 0.725504994392395 1.0334739685058594
943 5.6315178871154785 4.0620036125183105 5.056283473968506 2.2123429775238037 2.2131388187408447 2.3257665634155273 2.670905590057373 1.2507468461990356 1.4216744899749756 0.7717196345329285 1.0982520580291748
944 5.558446407318115 4.3785223960876465 4.840048789978027 2.316335916519165 2.284228563308716 2.3440439701080322 2.6122541427612305 1.5480449199676514 1.2510244846343994 0.7471554279327393 0.927879810333252
945 5.224135398864746 3.9913976192474365 4.71056604385376 2.234572172164917 2.29931640625 2.2875428199768066 2.6803946495056152 1.571037769317627 1.6427156925201416 0.6385119557380676 1.072353720664978
946 5.489352226257324 4.09651517868042 4.848860263824463 2.096909284591675 2.3695015907287598 2.420461654663086 2.590069532394409 1.684007167816162 1.891249656677246 0.695783257484436 0.9675216674804688
947 5.434332847595215 4.3552117347717285 4.796516418457031 2.468135118484497 2.5560710430145264 2.32879638671875 2.615719795227051 1.6543080806732178 1.0803896188735962 0.6777700781822205 1.0873266458511353
948 5.545468807220459 4.273658752441406 4.808005332946777 2.1502718925476074 2.579213857650757 2.446927309036255 2.697727918624878 1.109375 1.496532917022705 0.7941772937774658 1.0213308334350586
949 5.728485107421875 4.694384574890137 4.963225841522217 2.4387781620025635 2.503659248352051 2.104182720184326 2.7112152576446533 1.1665414571762085 1.6650848388671875 0.728407621383667 1.1012332439422607
950 5.494278430938721 4.452004432678223 4.924296855926514 2.215897560119629 2.34074330329895 2.3072516918182373 2.543881893157959 1.2468092441558838 1.638280987739563 0.7650423645973206 0.9658995270729065
951 5.483866214752197 4.2307209968566895 4.943822383880615 2.2170188426971436 2.4853932857513428 2.3172664642333984 2.5036981105804443 0.8642676472663879 1.7906335592269897 0.7958109378814697 0.825831413269043
952 5.428340911865234 4.151726245880127 5.080149173736572 2.3046884536743164 2.2492942810058594 2.2627346515655518 2.649900197982788 1.1526496410369873 1.967072606086731 0.7565461993217468 0.997123122215271
953 5.578251838684082 4.320816516876221 4.98842716217041 2.3539371490478516 2.2001047134399414 2.323391914367676 2.6389944553375244 1.4076474905014038 1.4905582666397095 0.7703928351402283 0.8016144037246704
954 5.337410926818848 3.9712624549865723 4.961050987243652 2.0462265014648438 2.2892346382141113 2.391831398010254 2.60884690284729 1.3226377964019775 1.2875747680664063 0.7116920948028564 1.0417141914367676
955 5.51651668548584 4.448249816894531 4.683452606201172 2.284909963607788 2.095555543899536 2.287609577178955 2.601222276687622 1.3631199598312378 1.6459784507751465 0.8116495013237 0.8537027835845947
956 5.408974647521973 4.093053340911865 4.813271999359131 2.261277675628662 2.272167444229126 2.60510516166687 2.5081396102905273 0.9458017349243164 1.5391594171524048 0.6788217425346375 0.9997038841247559
957 5.5066609382629395 4.298042297363281 4.610840797424316 2.003662109375 2.202486753463745 2.340973138809204 2.706005334854126 1.0971428155899048 0.9233432412147522 0.7808475494384766 0.8590077757835388
958 5.263814926147461 3.9911439418792725 4.811774253845215 2.143076181411743 2.264568328857422 2.3814995288848877 2.5847747325897217 1.0383579730987549 1.3507565259933472 0.7475077509880066 0.9641687273979187
959 5.738485813140869 4.129299640655518 5.024677753448486 2.08079195022583 2.5802969932556152 2.3302111625671387 2.822594165802002 1.1702332496643066 0.9276354312896729 0.8309469819068909 0.9457342028617859
960 5.28139066696167 3.9756367206573486 4.69865083694458 2.4214563369750977 2.305208921432495 2.306278705596924 2.535761833190918 1.1449415683746338 1.2393051385879517 0.95670485496521 0.7402253150939941
961 5.430350303649902 4.184722900390625 4.738038063049316 2.2760558128356934 2.3812267780303955 2.269927740097046 2.4087154865264893 1.1449261903762817 1.975144624710083 0.9820205569267273 0.8108996748924255
962 5.333281993865967 4.121825695037842 4.560023307800293 2.3227665424346924 1.9552360773086548 2.344601631164551 2.6791832447052 1.4669981002807617 1.8378642797470093 0.8811166286468506 0.762542188167572
963 5.513324737548828 4.2357048988342285 4.816551685333252 2.3932065963745117 2.095287322998047 2.3621060848236084 2.742814540863037 1.1373296976089478 1.503311038017273 0.7790544033050537 0.8663050532341003
964 5.620896816253662 4.396872520446777 4.742652416229248 2.264158248901367 2.2497546672821045 2.674879550933838 2.635618209838867 1.1043246984481812 1.4041216373443604 0.7353705167770386 0.717420756816864
965 5.64643669128418 4.56026029586792 4.966174125671387 2.281614065170288 2.313833475112915 2.4943490028381348 2.559030771255493 1.3401403427124023 1.6994913816452026 0.7663413286209106 0.7515689730644226
966 5.62411642074585 4.304921627044678 5.110125541687012 2.2052509784698486 2.487962484359741 2.1532957553863525 2.66544771194458 1.0197253227233887 1.7911889553070068 0.7830806374549866 0.518173098564148
967 5.240639686584473 4.011238098144531 4.770025730133057 2.187164306640625 2.4347405433654785 2.2871005535125732 2.4636409282684326 1.4014966487884521 1.729609727859497 0.7435049414634705 0.8414535522460938
968 5.526764869689941 4.124436378479004 4.946432590484619 2.262714385986328 2.5145835876464844 2.412585735321045 2.629734516143799 1.2179462909698486 1.6941968202590942 0.8243493437767029 0.738488495349884
969 5.359017848968506 4.2486724853515625 4.87910270690918 2.4761745929718018 2.4072678089141846 2.483961820602417 2.66609263420105 0.9001396894454956 1.455329418182373 0.8750132322311401 0.7014935612678528
970 5.240726470947266 4.265377044677734 4.677022933959961 2.382943630218506 2.457765817642212 2.4679572582244873 2.6383233070373535 1.4933594465255737 1.9076712131500244 0.704971432685852 0.5835756063461304
971 5.030647277832031 4.120413780212402 4.587455749511719 2.274796962738037 2.4683051109313965 2.4205305576324463 2.5673742294311523 0.9681066870689392 1.7847743034362793 0.8345171809196472 0.9043675065040588
972 5.060122013092041 4.1166863441467285 4.641412258148193 2.361267328262329 2.436023473739624 2.4755988121032715 2.603145122528076 1.012194037437439 2.0381603240966797 0.803965151309967 0.7510669827461243
973 5.230495452880859 4.226354122161865 4.64601993560791 2.5071685314178467 2.213921308517456 2.7344610691070557 2.872669219970703 1.06076979637146 1.7905538082122803 0.780771791934967 0.810833215713501
974 5.34048318862915 4.383150100708008 4.743896007537842 2.4432213306427 2.437931537628174 2.376034736633301 2.5284247398376465 1.4624184370040894 1.852506399154663 0.9578497409820557 0.5878064036369324
975 5.204988479614258 4.3479838371276855 4.7967329025268555 2.4581193923950195 2.352693796157837 2.3009657859802246 2.583474636077881 1.3851679563522339 1.9142355918884277 1.066538691520691 0.824271559715271
976 5.192644119262695 3.96197772026062 4.796551704406738 2.4190235137939453 2.363708734512329 2.4889719486236572 2.3873355388641357 1.0799493789672852 1.8330659866333008 0.9957960844039917 0.6890143156051636
977 5.302696704864502 3.977151870727539 5.148587703704834 2.5667433738708496 2.4595327377319336 2.3061163425445557 2.124659776687622 1.0029723644256592 2.2575724124908447 0.9144060611724854 0.7645509243011475
978 5.395829200744629 3.876293420791626 4.982285022735596 2.467923164367676 2.640700578689575 2.325820207595825 2.2416610717773438 1.4052151441574097 1.9777549505233765 0.7972069382667542 0.6990112662315369
979 5.132246971130371 3.675248384475708 4.720853328704834 2.346635103225708 2.3471999168395996 2.5344955921173096 2.402193307876587 1.52775239944458 1.523690104484558 0.8430689573287964 0.8755483627319336
980 5.159231185913086 3.815213680267334 4.696493625640869 2.350656032562256 2.4513614177703857 2.77040433883667 2.3025028705596924 0.9973980784416199 1.699650764465332 0.6218210458755493 0.8420718312263489
981 5.190490245819092 3.9195940494537354 4.813497543334961 2.446397066116333 2.3550384044647217 2.5332295894622803 2.3436245918273926 1.2715486288070679 1.7904692888259888 0.8639501333236694 0.5915656685829163
982 5.212130546569824 3.682295083999634 4.924091339111328 2.277398109436035 2.2443885803222656 2.7836930751800537 2.3675060272216797 1.0855673551559448 1.8277010917663574 0.781871497631073 0.9001829028129578
983 5.626631736755371 4.131490230560303 4.981063365936279 2.2714109420776367 2.5258190631866455 2.8705971240997314 2.096325635910034 0.9894951581954956 1.8244953155517578 0.9065731763839722 0.8992911577224731
984 5.434657096862793 4.2697248458862305 4.813408374786377 2.3616979122161865 2.6309924125671387 2.4592535495758057 2.2335598468780518 1.4664616584777832 1.8706997632980347 0.9456497430801392 0.8550086617469788
985 5.3231730461120605 3.8757309913635254 4.781454563140869 2.3973000049591064 2.4743893146514893 2.98291015625 2.3003740310668945 1.025978446006775 1.9163509607315063 0.8633804321289063 0.842019259929657
986 5.34608793258667 3.8868706226348877 4.7297043800354 2.4808876514434814 2.3559224605560303 2.8028249740600586 2.2855968475341797 1.2737358808517456 1.7281532287597656 0.8677433729171753 0.8926597237586975
987 5.048216342926025 3.9080963134765625 4.534229278564453 2.3063302040100098 2.3896896839141846 2.578115701675415 2.2839746475219727 1.3834775686264038 2.127406120300293 0.7607022523880005 0.7626807689666748
988 4.948873043060303 3.9474093914031982 4.323460102081299 2.2031619548797607 2.2469072341918945 2.669297695159912 2.298304557800293 1.5731191635131836 1.4340004920959473 0.8053275346755981 0.9512896537780762
989 5.37413215637207 3.994342088699341 4.693903923034668 2.293710231781006 2.4774560928344727 2.8257389068603516 2.2797513008117676 1.295254111289978 2.108718156814575 0.7290857434272766 0.8106977343559265
990 5.304618835449219 3.7985901832580566 4.799036502838135 2.254230499267578 2.261573314666748 2.758354663848877 2.2168190479278564 1.3507612943649292 2.1041877269744873 0.7728538513183594 0.8655103445053101
991 5.303633689880371 3.6934313774108887 4.678933143615723 2.33544659614563 2.241278886795044 2.767385721206665 2.2000622749328613 0.7332558631896973 2.2376105785369873 0.8279591798782349 0.7700422406196594
992 5.203786373138428 3.6175506114959717 4.792859077453613 2.355020523071289 2.3538172245025635 2.2559421062469482 2.363783597946167 1.2491308450698853 2.466798782348633 0.7631146907806396 0.7053672671318054
993 5.151617050170898 3.7232654094696045 4.713104724884033 2.348921298980713 2.370022773742676 2.3907113075256348 2.3248202800750732 1.0293445587158203 1.9606895446777344 0.819336473941803 0.7883174419403076
994 5.078636169433594 3.629970073699951 4.7331461906433105 2.2628819942474365 2.5115630626678467 2.210665225982666 2.240217685699463 1.4287166595458984 2.262528657913208 0.7983859181404114 0.8651800155639648
995 5.108692169189453 3.9133903980255127 4.456974029541016 2.3485593795776367 2.3026092052459717 2.3953440189361572 2.3971524238586426 1.1813075542449951 2.205221176147461 0.9117454886436462 0.7539488077163696
996 5.329215049743652 4.1487040519714355 4.654610633850098 2.3515100479125977 2.5227906703948975 2.3202924728393555 2.245065212249756 1.3122174739837646 1.9705421924591064 0.7470013499259949 0.8466291427612305
997 4.786581516265869 3.7975521087646484 4.264520645141602 2.193070650100708 2.476750612258911 2.2932236194610596 2.3138017654418945 1.2675731182098389 1.7594892978668213 0.8508767485618591 0.7330825328826904
998 4.929592132568359 3.5583384037017822 4.874255180358887 2.2431886196136475 2.6661272048950195 2.31070876121521 2.259148359298706 1.276727318763733 2.4748055934906006 0.8067177534103394 0.8671329021453857
999 5.1965861320495605 3.8251280784606934 4.708481311798096 2.4195587635040283 2.415893077850342 2.4380156993865967 2.430670738220215 1.2407336235046387 1.775611400604248 0.8366823196411133 0.6930868625640869
1000 5.232277870178223 3.7606630325317383 5.018584251403809 2.3479387760162354 2.349538803100586 2.6248886585235596 2.3335793018341064 1.0941466093063354 1.5825916528701782 0.8306539058685303 0.8213878273963928
1001 5.341541767120361 4.024072170257568 4.969274520874023 2.561558485031128 2.3309788703918457 2.4086520671844482 2.4114279747009277 1.120118260383606 1.8943067789077759 0.9121108055114746 0.7564191818237305
1002 5.288873195648193 3.900648355484009 5.01195764541626 2.2856056690216064 2.324054718017578 2.8673365116119385 2.57049560546875 1.1662020683288574 1.893662929534912 0.8496939539909363 0.8554221987724304
1003 5.313729286193848 4.111710548400879 5.046870708465576 2.506141424179077 2.08318829536438 2.6399295330047607 2.5503218173980713 0.9415971040725708 1.9792269468307495 0.995151698589325 0.7755590081214905
1004 5.317998886108398 3.810692071914673 5.040132999420166 2.543488025665283 2.3626739978790283 2.7310876846313477 2.714172601699829 0.907663106918335 1.7684041261672974 0.9012248516082764 0.8100205659866333
