# Supplementary material for: Complexes of vertebrate TMC1/2 and CIB2/3 proteins form hair-cell mechanotransduction cation channels
Source: eLife. 2025 Jan 8;12:RP89719. doi: 10.7554/eLife.89719 (PMC11709434; doi:10.7554/eLife.89719)
Supplement: Figure 8—figure supplement 1—source data 1. [file elife-89719-fig8-figsupp1-data1.zip › RMSD-5-hsTMC2-hsCIB2-Mixed-mineq.dat]

0 0.0 0.0 0.0 0.0 0.0 0.0 0.0 0.0 0.0 0.0 0.0
1 0.19560901820659637 0.19419686496257782 0.2008890062570572 0.1702328473329544 0.17720268666744232 0.1854899674654007 0.18153749406337738 0.15013910830020905 0.1587379276752472 0.15889745950698853 0.12957176566123962
2 0.2033534198999405 0.20335762202739716 0.20756171643733978 0.1766425371170044 0.1826048493385315 0.1832856982946396 0.19879962503910065 0.1842714250087738 0.15299899876117706 0.15555374324321747 0.16712385416030884
3 0.20178915560245514 0.20446424186229706 0.2010565549135208 0.18521496653556824 0.17787358164787292 0.18929602205753326 0.19828905165195465 0.19767870008945465 0.16991479694843292 0.12824635207653046 0.1495942920446396
4 0.20071718096733093 0.19971486926078796 0.2095690220594406 0.1645832508802414 0.17640049755573273 0.18338562548160553 0.1760096251964569 0.17094457149505615 0.15582457184791565 0.15435080230236053 0.1494605839252472
5 0.20431357622146606 0.20305854082107544 0.20970062911510468 0.18491646647453308 0.18526019155979156 0.18959471583366394 0.1959027498960495 0.1634155660867691 0.18186771869659424 0.16760824620723724 0.16149228811264038
6 0.16324913501739502 0.1673567295074463 0.15977203845977783 0.15916572511196136 0.16008155047893524 0.15556947886943817 0.15509115159511566 0.1427895873785019 0.14174756407737732 0.13135303556919098 0.12126203626394272
7 0.18027445673942566 0.17907513678073883 0.18048109114170074 0.17763271927833557 0.17153921723365784 0.18258439004421234 0.17464971542358398 0.16096626222133636 0.16175532341003418 0.1322830468416214 0.13831709325313568
8 0.17716248333454132 0.17274078726768494 0.1786264032125473 0.16282586753368378 0.171080082654953 0.17535363137722015 0.18387363851070404 0.1541309952735901 0.15585732460021973 0.1605166345834732 0.18383097648620605
9 0.178540900349617 0.17235295474529266 0.18337282538414001 0.1665252298116684 0.18025198578834534 0.16715659201145172 0.18417233228683472 0.146402969956398 0.15958216786384583 0.17235076427459717 0.17861931025981903
10 0.1764931082725525 0.17419034242630005 0.17864395678043365 0.16900351643562317 0.17827320098876953 0.16701556742191315 0.17852729558944702 0.15137365460395813 0.15483008325099945 0.1702582985162735 0.14622628688812256
11 0.5715670585632324 0.5674805641174316 0.5605676174163818 0.5572089552879333 0.5278499126434326 0.5078893303871155 0.5099597573280334 0.5013344287872314 0.41668587923049927 0.3737005293369293 0.3912586271762848
12 1.6727628707885742 1.66288161277771 1.6795496940612793 1.2036570310592651 1.3605562448501587 1.092331051826477 0.9765281677246094 0.5667350888252258 0.847247302532196 0.5449013710021973 0.6523138880729675
13 1.9998282194137573 1.8973006010055542 2.0142853260040283 1.447927474975586 1.5236693620681763 1.496323823928833 1.089712381362915 0.7617877721786499 0.7554082870483398 0.5064312815666199 0.5892149806022644
14 2.1785690784454346 1.9211971759796143 2.2352824211120605 1.4490742683410645 1.5786200761795044 1.36174738407135 1.1457149982452393 1.320243239402771 0.6333682537078857 0.6020916104316711 0.5248410105705261
15 2.3963491916656494 2.375535726547241 2.3056211471557617 1.7714070081710815 1.7470213174819946 1.3893101215362549 1.3041744232177734 1.3402085304260254 0.8745753765106201 0.5679989457130432 0.7736305594444275
16 2.6685891151428223 2.63368558883667 2.4884517192840576 1.7895272970199585 1.9396026134490967 1.3169748783111572 2.0039591789245605 1.2580156326293945 1.189744472503662 0.5165871381759644 0.5837035179138184
17 2.590015172958374 2.5224645137786865 2.4998631477355957 1.7070649862289429 1.9210104942321777 1.5091114044189453 1.8158694505691528 1.0683897733688354 1.1731622219085693 0.6028645634651184 0.5530072450637817
18 2.5909135341644287 2.472522735595703 2.57757830619812 1.874672770500183 1.8430235385894775 1.449722409248352 1.6783132553100586 1.0843003988265991 0.7127904891967773 0.43756434321403503 0.4265702962875366
19 2.456951856613159 2.310500383377075 2.4403085708618164 1.68648099899292 1.8066197633743286 1.3951480388641357 1.5387836694717407 1.0790940523147583 0.7367158532142639 0.5713523626327515 0.555769145488739
20 2.457606792449951 2.4757747650146484 2.318333864212036 1.7887126207351685 1.7222421169281006 1.5888798236846924 1.512759804725647 1.2221696376800537 0.8127375841140747 0.6484327912330627 0.615455687046051
21 2.446138858795166 2.554243326187134 2.3416378498077393 1.9016211032867432 1.7614954710006714 1.4783859252929688 1.5255929231643677 0.946596622467041 0.7126937508583069 0.6091551780700684 0.5727273225784302
22 2.475501298904419 2.373330593109131 2.440638542175293 1.753293514251709 1.756850004196167 1.2596348524093628 1.2029683589935303 1.3710081577301025 0.8017880916595459 0.7640454769134521 0.6239394545555115
23 2.6089301109313965 2.399250030517578 2.46651029586792 1.6263705492019653 1.8857295513153076 1.3958470821380615 1.1463781595230103 1.392351746559143 0.8767356276512146 0.6963332891464233 0.536616325378418
24 2.7494513988494873 2.493015766143799 2.514775037765503 1.5553194284439087 1.8488162755966187 1.7237744331359863 1.2070554494857788 1.8822436332702637 0.7205617427825928 0.8404732942581177 0.7206656336784363
25 2.7345335483551025 2.420055627822876 2.4085474014282227 1.610906720161438 1.7908905744552612 1.6767746210098267 1.5623506307601929 1.2750729322433472 0.8506577610969543 0.6995633244514465 0.671352207660675
26 3.1562271118164063 2.5256474018096924 2.569610595703125 1.641015887260437 1.914552092552185 1.699122667312622 1.9246543645858765 1.5529170036315918 0.773506760597229 0.9021574258804321 0.5260354280471802
27 3.04202938079834 2.5397729873657227 2.5805985927581787 1.6723018884658813 1.986696720123291 2.103825092315674 1.7288134098052979 0.9822890758514404 0.6799530386924744 0.688946545124054 0.5741413831710815
28 2.8933355808258057 2.4013125896453857 2.654995918273926 1.5634629726409912 1.7883728742599487 1.7469956874847412 1.6417045593261719 1.0409034490585327 0.8347419500350952 0.732018768787384 0.5282085537910461
29 3.159594774246216 2.404421091079712 2.6316945552825928 1.463362455368042 1.7963858842849731 1.579943060874939 1.90485417842865 1.145060420036316 0.9469988346099854 0.7549293041229248 0.6504814028739929
30 3.108501434326172 2.390834331512451 2.704116106033325 1.4580339193344116 1.8757081031799316 1.4758915901184082 1.5712146759033203 1.0738301277160645 0.8177448511123657 0.7073154449462891 0.5010075569152832
31 3.234253406524658 2.541440963745117 2.6624906063079834 1.5031808614730835 1.8763298988342285 1.540637493133545 1.9030040502548218 0.8801879286766052 0.8221042156219482 0.6241309642791748 0.5873462557792664
32 3.4188499450683594 2.4206247329711914 3.145423173904419 1.6930180788040161 2.1321938037872314 1.4578171968460083 1.454058289527893 0.7156859040260315 0.847710371017456 0.7299119234085083 0.5759534239768982
33 3.4931864738464355 2.67165470123291 3.0311014652252197 1.869157314300537 1.966290831565857 1.9137847423553467 1.3819199800491333 0.7347179055213928 0.6526440382003784 0.6849599480628967 0.4517097771167755
34 3.5899245738983154 2.595860719680786 3.0056371688842773 1.6970998048782349 1.7146708965301514 1.714896321296692 1.4408947229385376 0.5925242900848389 0.8462149500846863 0.7397670149803162 0.676085352897644
35 3.4978115558624268 2.48494553565979 2.9779365062713623 1.6447515487670898 1.5692596435546875 1.820294737815857 1.5827103853225708 0.677529513835907 0.7919749021530151 0.7004511952400208 0.741191565990448
36 3.2179195880889893 2.5482122898101807 2.8176217079162598 1.6449145078659058 1.7556159496307373 1.760178565979004 1.7317734956741333 0.9065844416618347 0.8715911507606506 0.6756610870361328 0.7211117744445801
37 3.179023027420044 2.347439765930176 2.7206807136535645 1.7497776746749878 1.6940773725509644 1.968032956123352 1.8957489728927612 0.9983578324317932 0.994240939617157 0.5850725769996643 0.658273458480835
38 3.4727110862731934 2.4364020824432373 3.011989116668701 1.8778703212738037 1.8001890182495117 2.0105557441711426 1.5190479755401611 0.8881680369377136 0.8675322532653809 0.7418546080589294 0.6719048619270325
39 3.480674982070923 2.873438835144043 2.8749043941497803 1.9969007968902588 2.014068365097046 2.2819907665252686 1.4115195274353027 0.9595227241516113 0.8086696863174438 0.6952663064002991 0.4319365918636322
40 3.4613423347473145 2.53350830078125 2.8846471309661865 1.9011530876159668 1.9050318002700806 2.3536148071289063 1.6059926748275757 0.9400017261505127 0.8793208003044128 0.6584628224372864 0.5863817930221558
41 3.296962261199951 2.5173449516296387 2.821601152420044 1.9810750484466553 1.9675978422164917 2.3535923957824707 1.5195822715759277 0.8166015148162842 0.9750209450721741 0.7927296757698059 0.6298937201499939
42 3.4063050746917725 2.633587121963501 2.844202995300293 2.025902032852173 1.979080319404602 2.355600118637085 1.4389772415161133 0.7528045773506165 1.1164675951004028 0.7224138975143433 0.7068341970443726
43 3.2500429153442383 2.612086534500122 2.7201714515686035 1.9080779552459717 1.8394966125488281 1.6894588470458984 1.6306521892547607 0.8816173076629639 1.0074411630630493 0.8045193552970886 0.659474790096283
44 3.5193307399749756 2.773054599761963 2.952444314956665 1.844196081161499 2.1510050296783447 1.8555275201797485 1.8811999559402466 1.0351905822753906 0.7375313639640808 0.7702682018280029 0.5615234971046448
45 3.4120471477508545 2.521512031555176 3.163930654525757 1.7123138904571533 2.3624041080474854 1.633521318435669 1.7108275890350342 0.9087562561035156 0.777845025062561 0.7438207268714905 0.5105539560317993
46 3.72342848777771 2.621152639389038 3.2252988815307617 1.8690812587738037 2.2001712322235107 1.515555739402771 1.7599581480026245 0.6018475890159607 0.7805353999137878 0.8820998072624207 0.4694575071334839
47 3.380851984024048 2.6880571842193604 2.8659701347351074 1.7855448722839355 2.070873975753784 1.610821008682251 1.5430104732513428 0.623741090297699 0.7366607189178467 0.7637954354286194 0.5164761543273926
48 3.7734594345092773 2.5502121448516846 3.29406476020813 1.8741236925125122 2.1508944034576416 1.6312716007232666 1.4481359720230103 0.8045673370361328 0.8063276410102844 0.8603441715240479 0.5410757064819336
49 3.5812137126922607 2.4880120754241943 3.134251356124878 1.7014763355255127 2.0194668769836426 1.9076039791107178 1.2506248950958252 1.0394753217697144 0.8410843014717102 0.7662128210067749 0.5142779350280762
50 3.346362590789795 2.5394325256347656 2.988518476486206 1.8185142278671265 2.0040111541748047 1.7811193466186523 1.5560368299484253 0.7898332476615906 0.7465424537658691 0.7978078722953796 0.5099576711654663
51 3.25272536277771 2.513209819793701 2.8563637733459473 1.860726237297058 1.9286596775054932 1.4313710927963257 1.854322075843811 0.8215653896331787 0.8790642619132996 0.8620914816856384 0.5774650573730469
52 3.2099568843841553 2.3509724140167236 3.0178513526916504 1.749518871307373 1.7657909393310547 1.504198431968689 1.5191792249679565 0.5772762298583984 0.8217166662216187 0.8238374590873718 0.5050426125526428
53 3.3022634983062744 2.383261203765869 2.779507875442505 1.7711595296859741 1.9356887340545654 1.7670297622680664 1.4396178722381592 0.9075597524642944 0.9453086256980896 0.7820231914520264 0.5378783941268921
54 3.4092607498168945 2.489570379257202 2.7548320293426514 1.8458380699157715 1.8850512504577637 1.7055952548980713 1.5391921997070313 0.8677686452865601 1.1774742603302002 0.8461628556251526 0.5438355207443237
55 3.3766260147094727 2.585592746734619 2.615898847579956 1.7984821796417236 1.754156470298767 1.920954704284668 1.542202353477478 1.1538712978363037 1.1574311256408691 0.7202041745185852 0.6004992723464966
56 3.3770275115966797 2.7890005111694336 2.5109663009643555 1.818112850189209 1.6467859745025635 2.447155475616455 1.2706069946289063 1.4022296667099 0.7937231659889221 0.8029282093048096 0.6250512599945068
57 3.6133642196655273 2.5261940956115723 2.702307939529419 1.7640302181243896 1.6227779388427734 2.464590549468994 1.2855793237686157 1.5279866456985474 0.9009930491447449 0.7391707897186279 0.6689033508300781
58 3.6947524547576904 2.7879228591918945 2.859699010848999 2.022745370864868 1.9606345891952515 2.4638869762420654 1.340088963508606 1.0417190790176392 1.1936243772506714 0.7362411618232727 0.5288662910461426
59 3.3665003776550293 2.822883129119873 2.6275932788848877 1.8624244928359985 1.7926362752914429 2.214895248413086 1.211950421333313 1.0969408750534058 1.1776357889175415 0.7337477207183838 0.49184495210647583
60 3.304487466812134 2.6225790977478027 2.668576955795288 2.04274845123291 1.7596052885055542 1.6911505460739136 1.4291187524795532 1.0217515230178833 1.1671411991119385 0.8106610774993896 0.5421904921531677
61 3.3309009075164795 2.4092166423797607 2.7591114044189453 1.814156413078308 1.916935920715332 2.1096651554107666 1.496747612953186 0.7976496815681458 0.6750206351280212 0.6898264288902283 0.5239651203155518
62 3.332226276397705 2.5438029766082764 2.6604080200195313 1.9082398414611816 1.7059807777404785 1.6528264284133911 1.6307874917984009 0.9013751149177551 0.8311315774917603 0.997719407081604 0.47531306743621826
63 3.5141139030456543 2.756951332092285 2.759387731552124 1.9303902387619019 1.7389824390411377 1.5469019412994385 1.6224192380905151 0.8579568266868591 0.8256624341011047 0.8355271816253662 0.710490345954895
64 3.5420405864715576 2.7283589839935303 2.6855227947235107 1.9843207597732544 1.8546483516693115 1.3270894289016724 1.395326018333435 0.7226094603538513 0.9911126494407654 0.7744342684745789 0.5376133918762207
65 3.158914566040039 2.5569121837615967 2.744119167327881 1.938269019126892 1.762703776359558 1.3418071269989014 1.1640543937683105 0.8028424978256226 0.8225600719451904 0.7123993039131165 0.6029541492462158
66 3.6064369678497314 2.8534858226776123 2.8227968215942383 2.170008659362793 1.626625895500183 1.7013779878616333 1.621010184288025 1.428552508354187 1.0167229175567627 0.7974590063095093 0.4979037344455719
67 3.840045928955078 2.9802680015563965 2.8016507625579834 1.8605656623840332 1.6915768384933472 1.8808459043502808 1.8295387029647827 0.8071610927581787 0.7223381996154785 0.8054761290550232 0.6756491661071777
68 3.7189321517944336 3.1682164669036865 2.6322920322418213 1.9279757738113403 1.6158145666122437 1.890561580657959 1.5547711849212646 1.2462170124053955 0.9845792055130005 0.721327543258667 0.4934648871421814
69 4.212682247161865 3.133497714996338 3.1712496280670166 2.167545795440674 1.7026269435882568 1.861923336982727 1.6671764850616455 0.7708476781845093 0.8447129726409912 0.9016281366348267 0.5034639239311218
70 4.149988651275635 3.253666639328003 2.910019874572754 2.0655760765075684 1.7223906517028809 2.028076171875 1.4597111940383911 0.7838232517242432 0.7407180070877075 0.6977219581604004 0.43187859654426575
71 3.8031561374664307 3.226346969604492 2.851181983947754 2.1140828132629395 1.7926435470581055 1.5086511373519897 1.800702691078186 0.8458198308944702 1.0038150548934937 0.8519623279571533 0.5333804488182068
72 3.6610054969787598 3.061817169189453 2.8050129413604736 2.141542911529541 1.7519208192825317 1.7833712100982666 1.7230491638183594 1.0078048706054688 0.7390382289886475 0.7839277386665344 0.49160870909690857
73 3.842482328414917 2.8516433238983154 3.098346471786499 2.0948102474212646 1.7393919229507446 1.9266643524169922 1.9629579782485962 0.920522928237915 0.756655216217041 0.6686016917228699 0.5420101284980774
74 3.6013729572296143 2.8468692302703857 2.8383851051330566 2.2753729820251465 1.9398202896118164 1.6577857732772827 2.4544644355773926 0.7941306233406067 0.8934423923492432 0.7728986144065857 0.6224915981292725
75 3.577448606491089 2.7355871200561523 2.7528748512268066 2.1678404808044434 1.7084391117095947 2.4033877849578857 2.40478253364563 0.6559569835662842 0.6586726903915405 0.9257833957672119 0.6793545484542847
76 3.307882785797119 2.688241720199585 2.618475914001465 2.068911075592041 1.7594863176345825 2.2093095779418945 2.097194194793701 0.9535830020904541 0.9706674814224243 0.7776024341583252 0.5988045930862427
77 3.5014798641204834 2.8619778156280518 2.7966232299804688 2.1379616260528564 1.9963014125823975 2.1687588691711426 2.1015913486480713 1.20943021774292 0.9789831042289734 0.7690001130104065 0.5640286207199097
78 3.5988996028900146 3.0465404987335205 2.5506300926208496 2.146608829498291 1.9880422353744507 2.250225305557251 1.9103529453277588 0.7131689786911011 1.0633426904678345 0.8140490055084229 0.525981068611145
79 3.5962681770324707 2.931481122970581 2.712975025177002 2.0512304306030273 1.861526370048523 1.5905749797821045 1.7857787609100342 0.8692374229431152 0.6696979999542236 0.7326039671897888 0.5390304923057556
80 3.7745022773742676 2.9087166786193848 2.7641561031341553 2.1987838745117188 1.8811888694763184 1.7827157974243164 1.311309576034546 0.5984259247779846 0.9048160314559937 0.7499523162841797 0.5269177556037903
81 3.8539977073669434 3.0450987815856934 2.733978748321533 2.3047871589660645 1.8168001174926758 1.9096091985702515 1.6645843982696533 0.8623587489128113 1.1836553812026978 0.7059358358383179 0.5184907913208008
82 4.073807716369629 3.169755458831787 2.6960394382476807 2.3975162506103516 2.0103232860565186 1.531528353691101 2.265033721923828 0.9545392394065857 0.8648674488067627 0.5376360416412354 0.7064080834388733
83 3.657219886779785 2.846822738647461 2.86919903755188 2.2724852561950684 1.8988540172576904 1.5916892290115356 1.8520441055297852 1.0405027866363525 0.7769690752029419 0.5433536767959595 0.789249062538147
84 3.6657912731170654 2.8973543643951416 2.7424657344818115 2.219118118286133 1.9150530099868774 1.5668858289718628 1.8704354763031006 1.3848686218261719 0.7162148356437683 0.8287628293037415 0.7345211505889893
85 3.5509557723999023 2.7787909507751465 2.61462140083313 2.1727633476257324 1.8541041612625122 1.5008034706115723 1.7589943408966064 1.2143205404281616 0.8666345477104187 0.6780310869216919 0.612014889717102
86 3.4576468467712402 2.7891616821289063 2.847806453704834 2.415240526199341 1.9882978200912476 1.6607171297073364 1.5668445825576782 0.8794723153114319 0.9181326031684875 0.6439298391342163 0.9582666754722595
87 3.392038583755493 2.7733957767486572 2.8644917011260986 2.276925802230835 2.1210293769836426 1.521898865699768 1.3439959287643433 0.9007942080497742 0.6728809475898743 0.74471116065979 0.6793121099472046
88 3.7594497203826904 2.819474935531616 2.8276255130767822 2.3548340797424316 1.9426803588867188 1.6008572578430176 1.6109673976898193 0.7847194671630859 0.6576213240623474 0.7025671601295471 0.6370720267295837
89 3.794489860534668 2.7677266597747803 2.727297067642212 2.1807799339294434 2.1199190616607666 1.3027331829071045 1.6058871746063232 0.888629138469696 0.8550518751144409 0.6850599646568298 0.7954796552658081
90 3.9321484565734863 2.9122955799102783 2.835937738418579 2.3703086376190186 1.977757453918457 1.6534618139266968 1.779072880744934 0.7174145579338074 1.058974266052246 0.7342738509178162 0.7387024164199829
91 3.662001132965088 2.864028215408325 2.688122510910034 2.4696249961853027 1.8948158025741577 1.4578405618667603 1.7032451629638672 0.8691502809524536 0.9492783546447754 0.5613555908203125 0.7246361970901489
92 3.867170572280884 2.8258001804351807 2.694157600402832 2.373566150665283 2.0405261516571045 1.6393007040023804 1.8711683750152588 1.2909141778945923 1.0783774852752686 0.7354404926300049 0.5856046080589294
93 4.029329776763916 2.917597532272339 3.1687264442443848 2.425234794616699 2.080167055130005 1.8134889602661133 2.000673532485962 1.0280733108520508 0.7622218728065491 0.7100918292999268 0.5146886706352234
94 4.014636039733887 2.9068808555603027 3.095900535583496 2.2654166221618652 2.05613112449646 1.8034762144088745 2.0378611087799072 0.6691297888755798 0.8774527907371521 0.6925820112228394 0.4559664726257324
95 3.774812698364258 2.6674094200134277 3.141106128692627 2.263113260269165 2.0334949493408203 1.7089141607284546 2.0955183506011963 0.7227457761764526 0.9472043514251709 0.557709813117981 0.5389496088027954
96 3.55387282371521 2.9138996601104736 2.9985337257385254 2.3075945377349854 2.1198456287384033 1.7889477014541626 1.8169856071472168 1.0007578134536743 0.7829636931419373 0.5809216499328613 0.6288513541221619
97 3.566962242126465 2.859297037124634 2.9169564247131348 2.4470932483673096 2.0663082599639893 1.6140340566635132 1.9737485647201538 0.6641730070114136 0.8399709463119507 0.6087170243263245 0.6120007038116455
98 3.417912721633911 2.942265272140503 2.906569242477417 2.3690567016601563 1.963136076927185 1.593619465827942 1.651931881904602 0.8636927008628845 0.9725672006607056 0.6388766169548035 0.7643847465515137
99 3.3791391849517822 3.1057820320129395 2.7819278240203857 2.6291112899780273 1.8984256982803345 1.5564453601837158 1.7053998708724976 0.7455928921699524 0.7034134864807129 0.5899839401245117 0.719681978225708
100 3.788557767868042 3.098601818084717 2.800727605819702 2.5691847801208496 2.051223039627075 1.5416591167449951 1.8193384408950806 0.6882736086845398 0.9975651502609253 0.688668966293335 0.5465682744979858
101 3.6485188007354736 3.0241479873657227 2.766021251678467 2.416576623916626 1.9021185636520386 1.6168965101242065 2.22475266456604 0.8306182026863098 1.1292836666107178 0.7865909934043884 0.5812004804611206
102 3.632390022277832 2.990727663040161 2.809372901916504 2.319448232650757 1.913559079170227 1.621469497680664 2.0145151615142822 1.172029972076416 1.0142775774002075 0.8290315270423889 0.4947936534881592
103 3.4951329231262207 2.9403128623962402 2.999694585800171 2.2604713439941406 1.936174750328064 1.5392054319381714 2.229215621948242 0.9675647020339966 0.8517351150512695 0.668255627155304 0.6419718861579895
104 3.3840324878692627 2.842790126800537 3.101585626602173 2.2421512603759766 2.0588607788085938 1.4538984298706055 2.389500856399536 0.796325147151947 0.9488792419433594 0.7230751514434814 0.668599009513855
105 3.543393135070801 2.8037502765655518 3.4163074493408203 2.195366144180298 2.013688087463379 1.8891234397888184 2.298769950866699 0.96514493227005 0.7495046257972717 0.8634296655654907 0.7888597249984741
106 3.5851333141326904 2.978210210800171 3.152576208114624 2.267611265182495 2.0224456787109375 1.9971705675125122 2.1022226810455322 1.063276767730713 1.3498789072036743 0.9632697105407715 0.852697491645813
107 3.610119581222534 2.86918044090271 3.015352487564087 2.3803319931030273 2.1599459648132324 2.240053176879883 2.2773728370666504 0.9979411959648132 0.9957079887390137 0.6997086405754089 0.6962267756462097
108 3.711623430252075 2.8327736854553223 3.268092632293701 2.225945234298706 2.0750417709350586 2.177227020263672 2.6548874378204346 0.7309014201164246 1.1846067905426025 0.6434598565101624 0.8157846927642822
109 3.8917195796966553 2.8591527938842773 3.2976319789886475 2.362396240234375 1.976110577583313 2.035137176513672 2.321204423904419 0.8338626027107239 0.6678362488746643 0.9142169952392578 0.6670419573783875
110 4.11691951751709 2.9274954795837402 3.4402918815612793 2.140831470489502 2.0339553356170654 2.0275027751922607 2.615173816680908 1.3078374862670898 0.7062114477157593 0.9367872476577759 0.7549751996994019
111 4.109560966491699 2.949481725692749 3.5187325477600098 2.4099953174591064 1.88568913936615 1.590741753578186 2.6676273345947266 0.9109424948692322 0.6136305928230286 0.9342372417449951 0.7085743546485901
112 4.101848125457764 2.9061050415039063 3.7375848293304443 2.344447135925293 2.024881601333618 1.807791829109192 2.7806527614593506 1.0029360055923462 0.6813982129096985 1.083717703819275 0.6875587701797485
113 3.980743646621704 2.7259292602539063 3.6342761516571045 2.153625011444092 1.9653258323669434 1.7630387544631958 2.48835825920105 0.9412684440612793 0.8658775687217712 0.9802621006965637 0.6481093764305115
114 3.837371826171875 2.70979642868042 3.5829575061798096 2.058027505874634 1.9499058723449707 1.4603540897369385 2.4616711139678955 0.8533787131309509 1.0735888481140137 1.0968483686447144 0.5549320578575134
115 3.9597835540771484 3.0428569316864014 3.555739641189575 2.1987364292144775 1.9154545068740845 1.8127511739730835 2.7165474891662598 1.1818857192993164 0.638737142086029 1.0056805610656738 0.5986813306808472
116 3.729057550430298 3.0111753940582275 3.4396190643310547 1.9827407598495483 2.0238027572631836 1.8093047142028809 2.21234393119812 0.8683035373687744 0.7191964983940125 0.7992211580276489 0.8275717496871948
117 3.9549484252929688 3.117393970489502 3.281794548034668 2.1879661083221436 2.215883493423462 1.7711317539215088 2.331386089324951 0.7484205365180969 1.162989616394043 1.0335004329681396 0.7264663577079773
118 3.683051347732544 2.875729560852051 3.3052659034729004 2.0609405040740967 2.160679340362549 1.7281033992767334 2.56565523147583 0.6782311797142029 0.9996806979179382 0.771706759929657 0.6035748720169067
119 3.676917552947998 2.8681962490081787 3.3723785877227783 2.1862599849700928 1.9755852222442627 1.5175085067749023 2.5621442794799805 0.7647936344146729 0.9692058563232422 0.8743184208869934 0.6437693238258362
120 4.1219611167907715 3.037421226501465 3.400545597076416 2.3975117206573486 2.038893938064575 1.6171090602874756 2.9728193283081055 0.9498891830444336 1.0910588502883911 0.9290667176246643 0.4936148226261139
121 4.172332286834717 3.1206514835357666 3.5099992752075195 2.3923885822296143 1.979670763015747 1.4420424699783325 2.8522703647613525 1.0202432870864868 1.068099021911621 0.8046790361404419 0.6821162104606628
122 4.182489395141602 3.0118472576141357 3.7997357845306396 2.281437635421753 2.042943239212036 1.5545650720596313 2.8351035118103027 0.837966799736023 0.8953930139541626 0.8070985674858093 0.7480859756469727
123 4.129929542541504 2.9028053283691406 3.802359104156494 2.25134015083313 2.062708854675293 1.7397059202194214 2.7133848667144775 0.8557759523391724 0.990517795085907 0.8283068537712097 0.78903728723526
124 4.169100761413574 2.7786848545074463 3.505974531173706 2.195101261138916 2.046470880508423 1.512373685836792 2.5488779544830322 0.7927472591400146 0.9769314527511597 0.8256153464317322 0.6724175214767456
125 4.459474563598633 2.950179100036621 4.038654804229736 2.445925235748291 2.1343324184417725 1.6639797687530518 2.744591236114502 0.8378952741622925 1.5242654085159302 0.9710813164710999 0.7172759175300598
126 4.147546768188477 2.8894498348236084 3.6827006340026855 2.1997246742248535 2.080422878265381 1.5586739778518677 2.817394495010376 0.9377884864807129 1.1549524068832397 0.7721777558326721 0.77765953540802
127 4.315410137176514 2.7492294311523438 3.967985153198242 2.067721128463745 2.164132595062256 1.7902191877365112 2.4130725860595703 1.0990021228790283 0.9351887106895447 0.9051942229270935 1.0645042657852173
128 4.184698104858398 2.7639403343200684 3.6320149898529053 2.1285858154296875 2.048004627227783 1.8336509466171265 2.7576029300689697 1.1303383111953735 1.0105403661727905 0.950758695602417 0.7281377911567688
129 4.4418816566467285 2.9038383960723877 3.9302291870117188 2.216402292251587 2.028176784515381 1.6048959493637085 2.667097330093384 0.9899036884307861 1.1291558742523193 0.8769496083259583 0.866844892501831
130 4.188479423522949 2.8824362754821777 3.8313755989074707 2.2314021587371826 2.0241663455963135 1.5323429107666016 2.5170798301696777 0.8204863667488098 1.4719752073287964 0.7589088678359985 0.8443275690078735
131 4.683262825012207 3.0205981731414795 3.9315052032470703 2.148658275604248 2.1734631061553955 1.9086050987243652 2.5360963344573975 1.033015251159668 1.1484607458114624 0.7658254504203796 0.7705790400505066
132 4.7805891036987305 3.589414596557617 4.052051544189453 2.442096471786499 2.0579469203948975 1.9306817054748535 2.3997833728790283 1.1879738569259644 0.9491617679595947 1.016929030418396 0.7554063200950623
133 4.87626838684082 3.451467514038086 4.151643753051758 2.3176991939544678 2.1198344230651855 1.7445138692855835 2.554180383682251 1.3384475708007813 0.9553377032279968 0.8135471343994141 0.864880383014679
134 5.35343599319458 3.7882347106933594 4.7052202224731445 2.302342653274536 2.146515369415283 2.229271411895752 2.569960832595825 1.134440302848816 1.0767894983291626 0.9147494435310364 0.8770657181739807
135 5.417089462280273 3.2316958904266357 4.721843242645264 2.2821109294891357 2.126896619796753 1.879006266593933 2.849738121032715 0.8263750672340393 0.9670449495315552 0.8102322816848755 1.047297477722168
136 4.774506092071533 3.088838815689087 4.194834232330322 2.2262918949127197 2.0329346656799316 1.6007049083709717 2.7681562900543213 1.0841033458709717 1.2684996128082275 1.0155117511749268 1.249165415763855
137 4.634245872497559 2.9276580810546875 4.213494300842285 2.1513965129852295 2.0569264888763428 1.3723955154418945 2.6588170528411865 0.8565915822982788 0.8529128432273865 0.6031435132026672 0.992828369140625
138 4.535027503967285 3.2161498069763184 4.013843536376953 2.35732364654541 2.062347412109375 1.6378114223480225 2.866987943649292 0.7622604370117188 1.0818243026733398 0.6944798827171326 0.8489948511123657
139 4.61088752746582 3.2826900482177734 3.951814889907837 2.358480930328369 2.1199631690979004 1.6747984886169434 2.718240261077881 0.9268981218338013 0.9496896266937256 0.9893559217453003 0.7038056254386902
140 4.474084854125977 3.055835485458374 3.8860409259796143 2.2978668212890625 2.1138594150543213 1.5653151273727417 2.684891939163208 1.0256344079971313 0.9838970899581909 0.7531770467758179 0.7701771855354309
141 4.508598327636719 2.988858461380005 4.104865550994873 2.365598440170288 2.1350626945495605 1.6801187992095947 2.6734964847564697 0.7211477160453796 0.902610182762146 0.7177812457084656 0.855438768863678
142 4.745664119720459 3.11342191696167 4.443032264709473 2.468214511871338 2.2845547199249268 1.4524166584014893 2.3052291870117188 1.5285823345184326 0.9998538494110107 0.8946723341941833 0.9012324810028076
143 4.323732376098633 3.1751396656036377 3.9303290843963623 2.1033384799957275 2.149656057357788 1.4446594715118408 2.428032159805298 0.9299660325050354 1.071070671081543 0.8952697515487671 0.7756080627441406
144 4.556851387023926 3.0736165046691895 4.122453212738037 2.0747148990631104 2.1803205013275146 1.5962709188461304 2.273120880126953 1.0131114721298218 1.3647611141204834 0.735346794128418 0.8819524645805359
145 3.803417205810547 2.883296251296997 3.604041814804077 1.932560920715332 2.139810085296631 1.4973845481872559 2.2713358402252197 1.1805604696273804 1.1621049642562866 0.749681830406189 0.943993866443634
146 4.000000476837158 2.865633726119995 3.931884288787842 2.1119582653045654 2.2271175384521484 1.67935049533844 2.4885895252227783 0.7807841897010803 1.171409249305725 0.7180410027503967 0.9227216839790344
147 3.9913761615753174 2.5760252475738525 4.047270774841309 1.8653478622436523 2.1439943313598633 1.7435622215270996 2.1666088104248047 0.8117532730102539 1.4380791187286377 0.691241443157196 0.8440642356872559
148 4.26226806640625 2.9373486042022705 4.115912914276123 2.107365608215332 2.150794267654419 1.8705657720565796 2.420771598815918 0.9552518725395203 1.5604959726333618 0.6181650161743164 0.6619065403938293
149 4.201524257659912 3.0649774074554443 3.982653856277466 2.2183690071105957 2.239739418029785 1.725734829902649 2.379909038543701 0.9218142628669739 1.487343192100525 0.6647445559501648 0.8916463255882263
150 4.253279685974121 3.2995917797088623 3.7644855976104736 2.373478412628174 1.9898407459259033 1.814547061920166 2.3097167015075684 0.8346883058547974 1.1803874969482422 0.8214595913887024 0.8210263252258301
151 4.413703918457031 3.080693006515503 4.126389026641846 2.17130708694458 2.078883647918701 1.731467366218567 2.345494270324707 0.8748927116394043 1.3541371822357178 0.8028663992881775 0.8081695437431335
152 4.637143135070801 3.1288747787475586 4.329573631286621 2.230510711669922 2.134439468383789 1.4872883558273315 2.3686699867248535 1.010545253753662 1.3322157859802246 0.7487237453460693 0.901281476020813
153 4.9189043045043945 3.357489824295044 4.366777420043945 2.6209418773651123 2.393369197845459 1.6363365650177002 2.2723605632781982 0.9480684399604797 1.464328408241272 0.9244995713233948 0.8730292916297913
154 5.103498458862305 3.4305028915405273 4.139451503753662 2.651296377182007 2.1215057373046875 1.553843379020691 2.3607730865478516 0.6521718502044678 1.493578553199768 0.7962501049041748 0.9008594751358032
155 4.8798747062683105 3.467001438140869 4.171215057373047 2.3294179439544678 2.109858512878418 1.696800947189331 2.186471700668335 0.7253971099853516 1.4017390012741089 0.8661869168281555 0.6901777982711792
156 5.18768835067749 3.6287407875061035 4.233044624328613 2.3487181663513184 2.029597282409668 2.413388729095459 2.1906723976135254 0.84953373670578 1.4735056161880493 0.7174655199050903 0.8426440954208374
157 5.175172805786133 3.666172981262207 4.024381160736084 2.324678659439087 2.017575979232788 2.3416621685028076 2.2882912158966064 1.6147133111953735 1.4983669519424438 0.9212217330932617 0.8384918570518494
158 5.042131423950195 3.687865972518921 3.8992226123809814 2.4396719932556152 2.060201644897461 2.5518593788146973 1.9810924530029297 1.3742879629135132 1.1645803451538086 0.753720223903656 0.6577817797660828
159 5.136172294616699 3.5802245140075684 4.002120494842529 2.497608184814453 2.188852071762085 2.182966947555542 2.6293952465057373 1.3685539960861206 1.2028694152832031 0.6619603037834167 0.8435913324356079
160 4.995018005371094 3.3095595836639404 3.8964033126831055 2.422071695327759 2.1629319190979004 2.1040470600128174 2.1255111694335938 1.034990668296814 1.4833476543426514 0.9174232482910156 0.8066632747650146
161 4.838881492614746 3.397818088531494 3.6152021884918213 2.5694868564605713 2.1378328800201416 1.878607153892517 2.4003655910491943 0.7396506667137146 1.1193305253982544 0.8324047327041626 1.0012608766555786
162 4.674947261810303 3.3380439281463623 3.6332390308380127 2.4906888008117676 2.1271681785583496 2.025045156478882 2.3419885635375977 0.8904117345809937 1.055830478668213 0.8764509558677673 0.9797312021255493
163 4.797223091125488 3.3940563201904297 3.784449577331543 2.6106948852539063 2.1525793075561523 1.9754235744476318 2.247037172317505 0.6993227601051331 1.2833447456359863 0.6596331596374512 1.0304551124572754
164 4.713937759399414 3.4934911727905273 3.9462711811065674 2.508650541305542 2.051809072494507 1.9404977560043335 2.3459675312042236 0.8673495650291443 1.3745170831680298 0.7192928791046143 0.7374587655067444
165 4.883517265319824 3.4902281761169434 3.9692208766937256 2.6430954933166504 2.130119562149048 1.9913679361343384 2.545207977294922 0.8087939620018005 1.1405197381973267 0.6782889366149902 0.9393334984779358
166 4.4305033683776855 3.331660032272339 3.8585751056671143 2.614417552947998 2.102344274520874 1.9882487058639526 2.459184408187866 0.8277050256729126 1.740627646446228 0.7186992168426514 0.9822951555252075
167 4.514076232910156 3.529378890991211 3.640958547592163 2.6036105155944824 2.1034700870513916 2.168274164199829 2.541970729827881 0.8576564788818359 1.2674082517623901 0.687917172908783 0.788956344127655
168 4.576112747192383 3.603034496307373 3.768507957458496 2.6241416931152344 2.1543445587158203 1.7332274913787842 2.9199466705322266 1.4074236154556274 1.6647123098373413 0.6025571823120117 0.8443999290466309
169 4.550742149353027 3.745549440383911 3.511164665222168 2.4860177040100098 2.1462321281433105 1.8473281860351563 2.8780829906463623 0.8916029334068298 1.277255892753601 0.7518196702003479 0.7898148894309998
170 5.048338890075684 3.7876334190368652 4.114599704742432 2.580203056335449 2.2435202598571777 1.5607391595840454 2.89998197555542 0.9141379594802856 1.2019832134246826 0.8076149821281433 0.8284937143325806
171 4.8046417236328125 3.590672016143799 3.697861909866333 2.6486408710479736 2.2312467098236084 1.7047826051712036 2.742770195007324 0.6197736859321594 1.9635130167007446 0.6998597979545593 1.1169357299804688
172 4.822628498077393 3.8895223140716553 3.6755177974700928 2.6318905353546143 2.307061195373535 1.8312594890594482 2.880520820617676 0.8007210493087769 1.3172752857208252 0.7676168084144592 0.7711928486824036
173 4.515963077545166 3.448390245437622 3.6922309398651123 2.5488038063049316 2.171509027481079 1.919032096862793 2.624720335006714 0.7263566255569458 1.0138351917266846 0.7210220694541931 1.0327088832855225
174 4.5186896324157715 3.3903961181640625 3.688429594039917 2.465548276901245 2.1624152660369873 1.5109754800796509 2.969937801361084 1.1275486946105957 1.017825961112976 0.6324738264083862 0.6702308654785156
175 4.760705947875977 3.461113691329956 3.6949212551116943 2.7426295280456543 2.150118350982666 1.5871740579605103 2.6681995391845703 1.075522541999817 1.3161152601242065 0.6082124710083008 0.8689119815826416
176 4.538175582885742 3.099364995956421 3.5076472759246826 2.1942896842956543 2.2994067668914795 1.8532742261886597 2.6996240615844727 0.7330217957496643 1.3712146282196045 0.6656341552734375 0.9502338171005249
177 4.797519683837891 3.110093355178833 4.051092147827148 2.237308979034424 2.2061831951141357 1.8253382444381714 2.578754186630249 0.8382048010826111 1.2124149799346924 0.6752608418464661 1.0045247077941895
178 4.808311939239502 3.2750227451324463 4.012677192687988 2.4109418392181396 2.216132879257202 1.759070873260498 2.7218945026397705 0.9264474511146545 1.2573121786117554 0.6492685079574585 1.0037269592285156
179 5.070623874664307 3.207162380218506 4.332626819610596 2.326946496963501 2.2947797775268555 1.7161837816238403 2.8169198036193848 1.0665215253829956 1.290291666984558 0.720913290977478 1.1935763359069824
180 5.129890441894531 3.2271006107330322 4.214315414428711 2.38713002204895 2.1460862159729004 1.782871127128601 2.7029027938842773 1.0097726583480835 1.4035450220108032 0.7119975090026855 1.081978440284729
181 5.296196460723877 3.25628924369812 4.3481831550598145 2.3184285163879395 2.3145270347595215 1.841447114944458 2.559302568435669 0.9024690985679626 1.0948832035064697 0.4968939423561096 1.3032402992248535
182 5.5384931564331055 3.7939536571502686 4.263814449310303 2.4085440635681152 2.38805890083313 1.7985494136810303 2.40828275680542 1.1261430978775024 1.3010870218276978 0.7108167409896851 0.9339223504066467
183 5.505844593048096 3.758697509765625 4.160765647888184 2.2750728130340576 2.2619009017944336 1.9683500528335571 2.4888341426849365 0.8609829545021057 1.3345975875854492 0.7177556753158569 0.8768917322158813
184 5.073517799377441 3.6567132472991943 4.104212284088135 2.16231632232666 2.200775146484375 1.858347773551941 2.4673538208007813 1.2468675374984741 1.5988152027130127 0.5560238361358643 1.0225027799606323
185 5.206820011138916 3.621795892715454 4.08740234375 2.484191656112671 2.153365135192871 1.6563818454742432 2.4400241374969482 0.8258460164070129 1.431270718574524 0.8772318363189697 0.979433536529541
186 5.082788944244385 3.5605156421661377 3.7447783946990967 2.347227096557617 1.9769805669784546 1.8326271772384644 2.4655587673187256 0.8144349455833435 1.3596960306167603 0.6972801089286804 0.9095125198364258
187 5.317531108856201 3.7188539505004883 3.8281168937683105 2.1978867053985596 2.0628974437713623 1.7511005401611328 2.18810772895813 1.1830775737762451 1.556378960609436 0.7176249623298645 0.931755006313324
188 5.532296657562256 3.6091153621673584 3.7219326496124268 2.328131675720215 2.009091854095459 1.667281985282898 2.2429914474487305 0.8470128774642944 1.1601427793502808 0.7062639594078064 0.8293068408966064
189 5.283880233764648 3.4911844730377197 3.791548728942871 2.763357639312744 2.1201305389404297 1.5584641695022583 2.384997606277466 0.8866027593612671 1.3459970951080322 0.8273030519485474 0.6465293169021606
190 5.157881259918213 3.701939344406128 4.014240741729736 2.3573825359344482 2.045931816101074 1.6033751964569092 2.1304497718811035 0.9874876141548157 1.0769379138946533 0.6767655611038208 0.6904618144035339
191 5.308438301086426 3.525858163833618 4.332566261291504 2.5378048419952393 2.0550501346588135 2.0900325775146484 2.3942174911499023 1.0450886487960815 1.3568751811981201 0.7316502332687378 0.9253106117248535
192 5.256335258483887 3.8571276664733887 3.8496286869049072 2.513010025024414 2.082479476928711 2.0196290016174316 2.0066568851470947 1.1316540241241455 1.2735416889190674 0.7563002705574036 0.7346696853637695
193 5.31573486328125 3.531116247177124 4.10685396194458 2.4602837562561035 1.9322694540023804 2.064262628555298 2.04744815826416 0.9841505289077759 1.3461337089538574 0.6390148997306824 0.7389324307441711
194 5.4837775230407715 3.8162877559661865 4.212411403656006 2.611706018447876 1.9003227949142456 1.6971895694732666 2.4203836917877197 1.2870562076568604 1.3410277366638184 0.7385509610176086 0.8280609250068665
195 5.346456527709961 3.7091715335845947 4.109957695007324 2.6140522956848145 2.1396775245666504 1.7978488206863403 2.387831211090088 1.0472196340560913 1.3955943584442139 0.6697726249694824 0.9198033809661865
196 5.413013935089111 4.073055267333984 3.85217022895813 2.8917016983032227 2.069444179534912 1.8399364948272705 2.5896518230438232 1.759065866470337 1.342747449874878 0.8394072651863098 0.9026171565055847
197 5.522522926330566 4.0021586418151855 4.042555809020996 2.6555593013763428 2.115053176879883 2.077171564102173 2.3767740726470947 1.191030502319336 1.545328974723816 0.9109926223754883 0.9566118717193604
198 5.579830169677734 3.802415132522583 4.215664386749268 2.77921724319458 2.1358447074890137 1.8921900987625122 2.232640504837036 1.2452949285507202 1.4176324605941772 0.8686165809631348 0.8393834233283997
199 5.2615437507629395 3.783154010772705 3.5927929878234863 2.8407390117645264 2.188237190246582 1.7890615463256836 2.552686929702759 1.204543948173523 1.4289908409118652 0.7850871086120605 0.7127590775489807
200 5.470831394195557 3.5975522994995117 3.9489481449127197 2.7451956272125244 2.16317081451416 1.675456166267395 2.556586265563965 1.1598109006881714 1.2335880994796753 0.6997116804122925 0.711058497428894
201 5.192907810211182 3.628228187561035 3.474111557006836 2.861708879470825 2.133877992630005 1.6797864437103271 2.0056536197662354 1.3773761987686157 1.3470845222473145 0.8249569535255432 0.7004764676094055
202 5.117616653442383 3.61067795753479 3.5698883533477783 3.028874635696411 2.1256825923919678 1.591612696647644 2.224302053451538 1.456911325454712 1.1650514602661133 0.7217450737953186 0.8306637406349182
203 5.075827598571777 3.5789999961853027 3.6583456993103027 2.808748960494995 2.050868511199951 1.5423258543014526 2.067936658859253 1.5971876382827759 1.1789768934249878 0.6894879937171936 0.6612797975540161
204 5.177249908447266 3.692920684814453 3.467930555343628 2.91402530670166 2.1899425983428955 1.5615254640579224 1.9256417751312256 1.1483772993087769 1.1699845790863037 0.693056046962738 0.5482988953590393
205 4.7619948387146 3.528993844985962 3.437317132949829 2.873109817504883 2.040388345718384 1.4372355937957764 1.9932581186294556 1.1806730031967163 1.0954443216323853 0.7555077075958252 0.5623720288276672
206 4.936755657196045 3.651158571243286 3.6169822216033936 2.9970972537994385 2.061948537826538 1.6493010520935059 1.8467285633087158 0.9968622922897339 1.301727056503296 0.633152186870575 0.7708982825279236
207 5.005269527435303 3.559614658355713 3.931570053100586 2.8238637447357178 2.2250828742980957 1.639250636100769 2.0960693359375 1.2767301797866821 1.2156387567520142 0.603945255279541 0.8025673031806946
208 4.671763896942139 3.432668685913086 3.505721092224121 2.8054347038269043 2.0441744327545166 1.7351362705230713 2.3534204959869385 1.3798359632492065 1.1681824922561646 0.6049761176109314 0.7736142873764038
209 4.492733478546143 3.5470635890960693 3.3198373317718506 2.818080186843872 2.042203426361084 1.6622140407562256 2.4059488773345947 1.4750782251358032 1.0275416374206543 0.7574989795684814 0.6060398817062378
210 4.931164741516113 3.6893861293792725 3.4302735328674316 2.915175676345825 2.0467782020568848 1.7404001951217651 2.1069893836975098 1.3101433515548706 0.9741013050079346 0.7134226560592651 0.7611218690872192
211 5.260426998138428 3.6881115436553955 4.147348880767822 2.706049919128418 2.2628366947174072 1.4675662517547607 2.331014633178711 1.2416657209396362 1.13608717918396 0.752002477645874 0.8221297860145569
212 5.310416221618652 3.5692338943481445 4.008581638336182 2.8919355869293213 2.3205466270446777 1.9744774103164673 2.8968915939331055 1.0733966827392578 1.2057124376296997 0.6221961379051208 0.6560450792312622
213 5.116610050201416 3.6107096672058105 3.9585556983947754 2.707960367202759 2.207197904586792 1.73612380027771 2.8272557258605957 0.9642611742019653 1.2192381620407104 0.6611641645431519 0.9048123359680176
214 5.211450576782227 3.7357494831085205 3.889888048171997 2.8808000087738037 1.9840697050094604 1.7480316162109375 2.8094096183776855 1.0785709619522095 1.2359023094177246 0.6830440163612366 0.6612769961357117
215 5.565948486328125 3.9303832054138184 4.090414047241211 2.928107738494873 2.1939682960510254 1.459059238433838 2.7449803352355957 1.2209172248840332 1.2411248683929443 0.6459643244743347 0.6341907382011414
216 5.457226753234863 3.8046720027923584 4.049753665924072 3.119777202606201 2.133010149002075 1.3158478736877441 2.6970088481903076 1.2705357074737549 1.2980999946594238 0.7835508584976196 0.8003645539283752
217 5.100383758544922 3.5739293098449707 3.7100696563720703 3.0818045139312744 1.958863615989685 1.532738447189331 2.6113994121551514 1.0947819948196411 1.484018087387085 0.7888031005859375 0.6892879009246826
218 5.156553745269775 3.5924527645111084 3.739741802215576 2.975957155227661 2.0518245697021484 1.6758763790130615 2.654452323913574 0.8675273060798645 1.5614898204803467 0.7836506962776184 0.9177461266517639
219 5.1543450355529785 3.5053532123565674 3.74440860748291 2.9674577713012695 2.1825785636901855 1.9233342409133911 2.528745174407959 0.9678995609283447 1.4288512468338013 0.7480190992355347 0.8710315227508545
220 5.401149749755859 3.6750104427337646 3.729707717895508 3.026883840560913 2.009373664855957 1.8586698770523071 2.773214101791382 1.0286824703216553 1.1819789409637451 0.7358874082565308 0.6926007866859436
221 5.123562335968018 3.773399829864502 3.813671112060547 3.0421199798583984 2.0921459197998047 2.012969970703125 2.666426181793213 1.1268216371536255 1.178747296333313 0.7913398742675781 0.5933172702789307
222 4.88631534576416 3.5017333030700684 3.8323352336883545 2.9772820472717285 2.099879741668701 2.2077152729034424 2.695315361022949 1.027390956878662 1.2794774770736694 0.7819684743881226 0.7377670407295227
223 4.909722328186035 3.5973548889160156 3.8119959831237793 2.893355131149292 2.1639456748962402 2.0696475505828857 2.726914405822754 0.6903684139251709 1.4370026588439941 0.844088077545166 0.8300573229789734
224 4.836666107177734 3.402531147003174 3.618394136428833 2.772705078125 2.0663697719573975 2.0650289058685303 2.6632609367370605 1.0012612342834473 1.1242097616195679 0.7050862908363342 0.563109815120697
225 4.804027080535889 3.485424280166626 3.883572578430176 2.8499608039855957 2.1441233158111572 2.1285409927368164 2.9121906757354736 0.7149397730827332 1.2004884481430054 0.642820417881012 0.626876175403595
226 4.772458553314209 3.306539297103882 3.7893683910369873 2.7721798419952393 2.141201972961426 2.299332618713379 2.7646045684814453 0.8263890147209167 1.2459447383880615 0.7516412734985352 0.6691677570343018
227 4.948648929595947 3.465639591217041 3.822256326675415 2.8369505405426025 2.0988235473632813 2.0840792655944824 2.5113794803619385 1.0256316661834717 1.2705434560775757 0.6574670672416687 0.8192008137702942
228 5.212770462036133 3.6150033473968506 4.0348734855651855 2.8634278774261475 1.9893819093704224 2.0330896377563477 2.751452684402466 0.9178171157836914 1.179905891418457 0.7253566980361938 0.778723955154419
229 4.933419227600098 3.6589441299438477 3.8966445922851563 3.0989606380462646 2.1544713973999023 2.2523622512817383 2.514568567276001 0.9386953711509705 1.2326511144638062 0.6431630849838257 0.8497148752212524
230 5.166834831237793 3.762098550796509 4.073353290557861 3.1366140842437744 2.1841251850128174 2.3973824977874756 2.6545021533966064 1.1630100011825562 1.1801878213882446 0.6069195866584778 0.8562421202659607
231 4.990047454833984 3.3040995597839355 4.085948467254639 2.864914894104004 2.083343267440796 2.152606964111328 2.734508514404297 1.2699427604675293 1.0155552625656128 0.7319760918617249 0.8173868060112
232 5.303191184997559 3.603466033935547 4.528202533721924 3.022094488143921 2.1302666664123535 2.240164279937744 2.8128161430358887 0.7362840175628662 1.1216366291046143 0.7481709718704224 0.7940302491188049
233 5.125190734863281 3.96890926361084 4.235263347625732 3.1529107093811035 2.1470675468444824 2.285848617553711 2.777003049850464 1.0354024171829224 1.5819116830825806 0.6687110066413879 0.8356775045394897
234 4.985886573791504 3.734551429748535 4.262640476226807 3.120119571685791 2.117825508117676 2.056462049484253 2.697347640991211 0.9486548900604248 1.3010451793670654 0.7526645660400391 0.8903695940971375
235 5.10875940322876 3.6423590183258057 4.235381603240967 2.878355026245117 2.1046388149261475 2.2582786083221436 2.8076283931732178 1.0906521081924438 1.2053357362747192 0.6165881156921387 0.560612678527832
236 5.240566730499268 3.475349187850952 4.530635833740234 2.762962818145752 2.1049602031707764 2.0834708213806152 2.8727564811706543 1.320786476135254 1.2946535348892212 0.8029509782791138 0.888054609298706
237 5.413802623748779 3.3600172996520996 4.612844467163086 2.841305732727051 2.1164090633392334 2.1360440254211426 2.720628499984741 1.0612248182296753 1.360635757446289 0.7753415703773499 0.8156309723854065
238 5.202780246734619 3.3229830265045166 4.365096092224121 2.773714780807495 2.1850593090057373 2.048335313796997 2.7958614826202393 1.1640833616256714 1.3084708452224731 0.805296778678894 1.0156255960464478
239 5.41964864730835 3.515164375305176 4.686055660247803 2.8644373416900635 2.1119492053985596 2.121145009994507 2.8260977268218994 0.9715141654014587 1.3574786186218262 0.5928819179534912 0.7561232447624207
240 5.701638698577881 3.7059431076049805 4.485248565673828 2.9612433910369873 2.237257719039917 2.141949415206909 2.7512130737304688 0.9433116912841797 1.0833251476287842 0.6743820905685425 1.0101814270019531
241 6.122175693511963 3.9638590812683105 4.740525245666504 2.94679856300354 2.1466307640075684 2.227883815765381 2.7504076957702637 1.0338385105133057 1.3703731298446655 0.7057645916938782 1.1074267625808716
242 6.184041500091553 4.029356002807617 4.574077606201172 3.175685405731201 2.0855753421783447 2.3697612285614014 2.788849115371704 0.9785832762718201 1.459436297416687 0.8248196840286255 1.1694658994674683
243 6.017480850219727 3.8658595085144043 4.822058200836182 2.9982588291168213 1.9246090650558472 2.4902899265289307 2.874887704849243 0.7717931866645813 1.2598564624786377 0.7332138419151306 1.0502700805664063
244 5.90834903717041 3.988551616668701 4.709020614624023 3.2260890007019043 1.9982819557189941 2.360509157180786 2.6938722133636475 0.9727173447608948 1.1324313879013062 0.7522461414337158 1.1807212829589844
245 6.027825832366943 3.9741878509521484 4.674641132354736 3.0645174980163574 2.1075055599212646 2.462789297103882 2.7895753383636475 1.095296859741211 0.8783954381942749 0.9009953737258911 1.0843755006790161
246 5.688628196716309 3.9064414501190186 4.3149261474609375 3.052769899368286 2.0352821350097656 2.3162076473236084 2.720621347427368 1.2021125555038452 1.0220048427581787 0.777138888835907 1.1297396421432495
247 6.112626552581787 4.09221076965332 4.727565765380859 3.1177754402160645 1.9576506614685059 2.2874526977539063 2.7217674255371094 1.3225641250610352 1.0387893915176392 0.7531869411468506 1.127553105354309
248 5.917685031890869 3.683764696121216 4.708460807800293 3.0896129608154297 1.8414666652679443 2.182737350463867 2.7364296913146973 0.9047200679779053 1.1884121894836426 0.7013512253761292 1.0986005067825317
249 5.813479900360107 3.594956874847412 5.14899206161499 2.820829391479492 2.0708513259887695 2.4435741901397705 2.7411046028137207 0.8799431324005127 1.1724127531051636 0.6248935461044312 1.0886986255645752
250 6.000972270965576 3.761772632598877 5.1003618240356445 2.973931312561035 1.9738519191741943 2.433259963989258 2.6449391841888428 1.1565148830413818 1.2513365745544434 0.7072700262069702 1.2757751941680908
251 5.767155647277832 3.816331386566162 4.8404645919799805 3.206054210662842 2.110860824584961 2.2104063034057617 2.7078797817230225 1.1888458728790283 0.813542366027832 0.6354706883430481 1.2187107801437378
252 6.2671284675598145 4.131772518157959 4.806204319000244 2.956970453262329 1.9748964309692383 2.4635088443756104 2.583287477493286 1.1991924047470093 0.9906224608421326 0.7307167053222656 1.0394673347473145
253 5.777823448181152 4.160057067871094 4.435031414031982 3.0913190841674805 1.9169154167175293 2.4417922496795654 2.5238354206085205 1.0089629888534546 0.8475813865661621 0.7877848744392395 1.1473710536956787
254 5.688758850097656 4.179443836212158 4.018772602081299 3.0922911167144775 1.774655818939209 2.401479721069336 2.546038866043091 1.057227611541748 1.0463327169418335 0.8305761814117432 1.0773619413375854
255 5.804108142852783 3.6620113849639893 4.376388072967529 2.9395086765289307 2.0524842739105225 2.275712728500366 2.732997179031372 0.9079068303108215 0.9919952154159546 0.6569864749908447 1.2833750247955322
256 5.57960319519043 3.727402925491333 4.2096476554870605 2.9823288917541504 2.117629289627075 2.352403163909912 2.521742820739746 1.0302889347076416 1.1622906923294067 0.8484753966331482 1.0683149099349976
257 5.902435302734375 3.809663772583008 4.442039489746094 2.8237438201904297 2.1965978145599365 2.2187511920928955 2.5002994537353516 1.2463524341583252 1.0250211954116821 0.7768009305000305 1.1329988241195679
258 6.1546759605407715 3.827270746231079 4.481935501098633 2.942362070083618 1.9742754697799683 2.4369704723358154 2.4923126697540283 1.1730425357818604 1.23050856590271 0.7148318290710449 1.2340450286865234
259 5.7821125984191895 3.790659189224243 4.417594909667969 3.0180695056915283 2.153125762939453 2.263551712036133 2.442965269088745 1.0483328104019165 0.7166224122047424 0.6310364603996277 1.180899977684021
260 5.648905277252197 3.803154468536377 4.037932872772217 3.17610502243042 2.169243812561035 2.3523221015930176 2.3294005393981934 1.1270006895065308 0.8484565019607544 0.6300848722457886 1.2629708051681519
261 5.617949962615967 3.6741678714752197 4.221866607666016 2.8140780925750732 2.044360399246216 2.256524085998535 2.2279012203216553 1.0350693464279175 0.7893842458724976 0.6809672117233276 1.0913493633270264
262 5.842849254608154 3.7089524269104004 4.361508369445801 2.9896020889282227 2.0846292972564697 2.123401641845703 2.0763471126556396 1.0419882535934448 1.298961877822876 0.7097381353378296 1.1035809516906738
263 5.990956783294678 3.764291286468506 4.579008102416992 2.8443126678466797 2.03140926361084 2.173772096633911 2.0653650760650635 1.1692891120910645 1.1897822618484497 0.7139642238616943 1.1917248964309692
264 6.251167297363281 3.8634679317474365 4.576295375823975 2.7948148250579834 2.0863754749298096 2.2472801208496094 2.165027379989624 1.015865445137024 0.8991652727127075 0.8394710421562195 1.3780097961425781
265 6.526878356933594 3.8533732891082764 4.802292346954346 2.922107219696045 1.9493510723114014 2.0619561672210693 2.2385616302490234 1.1751255989074707 0.939717173576355 0.7854472398757935 1.330930471420288
266 6.49124002456665 4.238797187805176 4.60204553604126 2.816786766052246 2.1534738540649414 2.3643100261688232 2.0248491764068604 0.9448028802871704 1.1084144115447998 0.793862521648407 1.2316268682479858
267 6.425940036773682 3.9556922912597656 4.545646667480469 2.8679094314575195 2.099369525909424 2.436340570449829 2.110269069671631 0.8973029851913452 1.2161082029342651 0.7102150321006775 1.2263761758804321
268 6.356900215148926 3.9095799922943115 4.655786037445068 2.671910047531128 2.13901948928833 2.4776723384857178 2.324296474456787 0.9822136759757996 1.3260369300842285 0.6789897680282593 1.2554868459701538
269 6.42155647277832 3.857996940612793 4.663662433624268 2.729308605194092 2.248568058013916 2.4606781005859375 2.0938215255737305 1.0357863903045654 1.1699572801589966 0.6142828464508057 1.2565488815307617
270 6.274857044219971 3.9826107025146484 4.356215953826904 2.76830792427063 2.1778228282928467 2.6970598697662354 2.1148409843444824 0.9651793837547302 1.2102662324905396 0.7884957790374756 1.0961517095565796
271 6.309621810913086 4.171930313110352 4.128190994262695 2.852614402770996 1.932489275932312 2.374645471572876 2.190117597579956 0.9241007566452026 1.1925586462020874 0.834997832775116 1.1419000625610352
272 6.159909725189209 3.9827401638031006 4.314634799957275 2.852013349533081 1.8766124248504639 2.1455225944519043 2.1794657707214355 1.337501049041748 1.0878204107284546 0.8510406017303467 1.1268255710601807
273 6.3859710693359375 4.144471168518066 4.545164108276367 2.909242868423462 1.951716661453247 2.305264472961426 2.3971705436706543 0.9229915738105774 1.2483261823654175 0.9074994921684265 1.072150707244873
274 6.11760950088501 4.030595302581787 4.378613471984863 2.9452056884765625 1.9288500547409058 2.292515754699707 2.1652252674102783 1.022304892539978 0.9695816040039063 0.8754129409790039 1.2490705251693726
275 6.396834373474121 4.308883190155029 4.4012861251831055 2.855565309524536 1.9039174318313599 2.5706729888916016 2.0587401390075684 1.0424906015396118 1.1026347875595093 0.7522268295288086 1.0376802682876587
276 6.62551212310791 4.473658084869385 4.563354969024658 3.399779796600342 1.9128761291503906 2.512223958969116 2.0481646060943604 1.3296363353729248 1.3148094415664673 0.7735633850097656 1.2592048645019531
277 6.441873073577881 4.43082857131958 4.060354709625244 3.049602746963501 1.852082371711731 2.3930060863494873 2.37571382522583 1.1649781465530396 0.9816306829452515 0.7763538956642151 1.2892836332321167
278 6.454922199249268 4.270057201385498 4.624920845031738 3.047152519226074 1.8648101091384888 2.480299949645996 2.3378257751464844 0.9850353002548218 1.0555269718170166 0.8050572276115417 1.5199151039123535
279 6.391455173492432 4.261007308959961 4.557474136352539 3.0179574489593506 2.0279290676116943 2.4459216594696045 2.1712286472320557 0.958920955657959 1.1619778871536255 0.835763692855835 1.3848963975906372
280 6.529260635375977 4.420648097991943 4.491623401641846 3.314924955368042 1.970436692237854 2.5633764266967773 2.040635824203491 1.1512309312820435 1.2432136535644531 0.7328184843063354 1.731287956237793
281 6.577496528625488 4.357776641845703 4.8822832107543945 3.212258815765381 2.0630481243133545 2.138110876083374 2.2046258449554443 1.4369714260101318 1.56085205078125 0.9140061736106873 1.6255807876586914
282 6.854465961456299 4.694882392883301 4.741269111633301 3.160735845565796 2.2382588386535645 2.467040777206421 2.157400608062744 1.3790439367294312 1.160587191581726 0.7186435461044312 1.2041038274765015
283 6.735292434692383 4.533390045166016 4.886363983154297 3.0264387130737305 2.2860896587371826 2.372377872467041 2.048969268798828 1.2480157613754272 1.119988203048706 0.771835446357727 1.2067246437072754
284 6.88241720199585 4.640657901763916 4.992932319641113 3.261550188064575 2.1704354286193848 2.532909393310547 2.3201310634613037 1.138149619102478 1.3078750371932983 0.8910346627235413 1.0759769678115845
285 7.0386810302734375 4.335551738739014 4.919394016265869 3.0750935077667236 2.2597885131835938 2.503537178039551 2.414278507232666 0.9400294423103333 1.0094414949417114 0.889658510684967 1.0106574296951294
286 6.827817916870117 4.539222240447998 5.024672985076904 3.179022789001465 2.1439881324768066 2.5073485374450684 2.505129814147949 1.500643014907837 1.4930778741836548 0.7096962928771973 0.8642577528953552
287 6.968327522277832 4.6009297370910645 4.803045749664307 3.247215509414673 2.0860891342163086 2.6154897212982178 2.278831958770752 2.0461552143096924 1.5540822744369507 0.8065288662910461 0.9061810374259949
288 6.871185302734375 4.32967472076416 4.9104719161987305 3.146064519882202 2.0595929622650146 2.755748748779297 2.4495630264282227 1.134824275970459 1.2779866456985474 0.7178431153297424 1.0103002786636353
289 6.918354511260986 4.611037731170654 4.808781147003174 3.0759196281433105 2.0904338359832764 2.500710964202881 2.4018332958221436 1.1244300603866577 1.1705118417739868 0.9231463074684143 1.1170631647109985
290 6.549180507659912 4.5044660568237305 4.845820426940918 2.998753309249878 2.0586488246917725 2.630134344100952 2.6884944438934326 0.8511601090431213 1.4120841026306152 0.906606912612915 1.040895938873291
291 6.797183513641357 4.440850734710693 4.692009449005127 3.098923444747925 1.8934074640274048 2.5093278884887695 2.763967990875244 1.1233235597610474 1.0837182998657227 0.9190136790275574 1.3477420806884766
292 6.5218658447265625 4.307057857513428 4.73801326751709 3.1253480911254883 2.043041467666626 2.5293920040130615 2.7080185413360596 1.3386492729187012 1.2242279052734375 0.8627716302871704 1.1503020524978638
293 6.559247016906738 4.426303386688232 4.643002986907959 3.163039207458496 1.9775077104568481 2.4464218616485596 2.479644775390625 1.4567344188690186 1.3289071321487427 0.8578523993492126 1.2842156887054443
294 6.373763084411621 4.131234169006348 4.391515731811523 2.8801400661468506 1.929703950881958 2.460719108581543 2.565302848815918 1.0797014236450195 1.1357543468475342 0.8385615944862366 1.0339998006820679
295 6.472169876098633 4.145171642303467 4.584854602813721 3.2123796939849854 1.984126091003418 2.307453155517578 2.239297866821289 1.1489161252975464 0.9605614542961121 0.8985685110092163 1.1254879236221313
296 6.565664768218994 3.80509352684021 4.923238277435303 2.981607675552368 1.8971145153045654 2.311458110809326 2.6346678733825684 0.9492035508155823 1.3113218545913696 0.8922802209854126 1.0401273965835571
297 6.513261795043945 3.747145175933838 5.002712249755859 2.9905638694763184 1.9321651458740234 2.4096055030822754 2.8695473670959473 0.9350937008857727 1.2485953569412231 0.9528062343597412 1.1326396465301514
298 6.2105326652526855 3.883715867996216 4.867298126220703 3.1942050457000732 1.9187674522399902 2.281825304031372 2.6650891304016113 1.1920528411865234 1.115227460861206 0.8841618895530701 1.1538296937942505
299 6.232645511627197 3.882995843887329 4.70560359954834 3.1550376415252686 2.0981173515319824 2.2956860065460205 2.835156202316284 0.9819841384887695 0.943680465221405 0.9061082005500793 1.0263298749923706
300 6.754306793212891 4.363812446594238 4.979522228240967 3.4841976165771484 2.1099555492401123 2.456003427505493 2.3783113956451416 0.9955126047134399 1.1342414617538452 0.9452488422393799 1.1857242584228516
301 6.509545803070068 4.224872589111328 4.676303863525391 3.2432525157928467 2.0286107063293457 2.4504916667938232 2.2870960235595703 1.0822702646255493 1.0705504417419434 0.8255885243415833 1.2677206993103027
302 6.622069835662842 4.114017009735107 4.801049709320068 3.2820911407470703 2.0720174312591553 2.370966911315918 2.0517735481262207 0.9889684319496155 1.4543237686157227 0.8350246548652649 1.2211682796478271
303 6.733695030212402 4.248546600341797 4.771142959594727 3.230484962463379 2.0954599380493164 2.7480926513671875 2.240147590637207 1.0432281494140625 1.4385348558425903 0.7515209317207336 1.2291730642318726
304 6.829752445220947 4.114128589630127 4.671344757080078 3.1250863075256348 2.0161540508270264 2.3583459854125977 2.4589266777038574 1.064244270324707 1.150407075881958 0.8432145118713379 1.0009510517120361
305 6.710583209991455 4.15867280960083 4.743674278259277 3.14473295211792 2.070429801940918 2.53216290473938 2.34462571144104 1.0009520053863525 1.2629773616790771 0.7808820605278015 1.1585458517074585
306 6.891705513000488 4.1840643882751465 4.960098743438721 3.2452805042266846 2.2259206771850586 2.4285380840301514 2.197417736053467 1.2033644914627075 1.4216300249099731 0.8507461547851563 1.2078096866607666
307 6.902487277984619 4.242652893066406 4.82600212097168 3.3766345977783203 2.161959171295166 2.4556503295898438 1.8355646133422852 1.1714622974395752 0.9301317930221558 0.8504285216331482 1.1734676361083984
308 6.600442886352539 3.9243223667144775 5.075811386108398 2.9938666820526123 2.1519110202789307 2.4184072017669678 2.0298006534576416 0.8781822323799133 1.4786614179611206 1.0177606344223022 1.3032454252243042
309 6.6120171546936035 3.9843831062316895 4.926578998565674 3.0476319789886475 2.1934573650360107 2.3389275074005127 2.426048755645752 1.1407732963562012 1.4332900047302246 0.9375479817390442 1.378791332244873
310 6.698113918304443 4.1318793296813965 4.894794464111328 3.2323896884918213 2.1472222805023193 2.2856171131134033 2.084127902984619 1.2145365476608276 1.270189642906189 0.846969485282898 1.3062926530838013
311 6.800287246704102 4.417847156524658 5.333829402923584 3.359225273132324 2.258756637573242 2.5735602378845215 2.1135048866271973 1.5015934705734253 1.2049192190170288 0.8287969827651978 1.4576642513275146
312 6.256463050842285 4.067380428314209 4.71687126159668 3.2162327766418457 1.9176946878433228 2.291769504547119 2.3393304347991943 1.2396866083145142 1.0129084587097168 0.8840252757072449 1.393926739692688
313 6.193451404571533 4.281347751617432 4.674967288970947 3.3211023807525635 1.991772174835205 2.5113298892974854 2.0895297527313232 1.0508774518966675 1.2255853414535522 0.7499969005584717 1.3728077411651611
314 6.291440486907959 4.231958389282227 4.811801910400391 3.189857244491577 2.255612850189209 2.491229295730591 2.5282349586486816 0.926906168460846 1.0862528085708618 0.7822434902191162 1.1102725267410278
315 6.414468765258789 4.221432209014893 4.912301063537598 3.102543830871582 2.067866563796997 2.631925582885742 2.571942090988159 1.0072107315063477 1.2043431997299194 0.6967204809188843 1.107938289642334
316 6.265360355377197 4.050249099731445 4.837785720825195 3.103766918182373 2.082373857498169 2.416978359222412 2.60807466506958 1.0329868793487549 1.2761815786361694 0.6193763017654419 1.20468270778656
317 5.9661054611206055 3.941744804382324 4.577704429626465 3.0116066932678223 2.04938006401062 2.4560933113098145 2.389134645462036 0.8158662915229797 1.5453845262527466 0.7246026992797852 1.0806398391723633
318 5.9708709716796875 3.839154005050659 5.017934799194336 2.9300549030303955 2.3929827213287354 2.6322693824768066 2.607480049133301 1.2568261623382568 1.1754273176193237 0.8862572908401489 1.3454604148864746
319 5.955361366271973 3.732288360595703 5.0636491775512695 2.8426122665405273 2.134131669998169 2.1543045043945313 2.7084097862243652 0.7142957448959351 1.018375277519226 0.7907701134681702 0.9252407550811768
320 6.332387924194336 3.9319887161254883 5.230988502502441 2.9079418182373047 2.235084056854248 2.1418240070343018 2.7408130168914795 0.8113691210746765 1.0106819868087769 0.886277437210083 1.1851452589035034
321 6.309206485748291 4.114108085632324 4.871784687042236 3.0332088470458984 2.2691893577575684 2.2193124294281006 2.6289315223693848 0.9390394687652588 1.0115447044372559 0.7290445566177368 1.0995932817459106
322 6.404165744781494 4.374707221984863 4.817874431610107 2.995762586593628 2.179738759994507 2.504457473754883 2.509449005126953 1.0285546779632568 1.2192915678024292 0.7624189257621765 0.9966371655464172
323 6.426370620727539 3.9796833992004395 5.396085262298584 2.9557700157165527 2.153996229171753 2.3664305210113525 2.494591474533081 0.9792354702949524 1.1905107498168945 0.8009586334228516 1.184510588645935
324 6.466287612915039 3.941713809967041 5.380640506744385 3.0181429386138916 2.2173969745635986 2.1237547397613525 2.925802707672119 0.9504110217094421 1.1333625316619873 0.7656949162483215 1.0261402130126953
325 6.429358959197998 4.280948638916016 4.970610618591309 3.112938165664673 1.9422054290771484 2.285651922225952 2.771209478378296 1.0992664098739624 0.9122065305709839 0.8267229199409485 0.9657287001609802
326 6.255411624908447 4.187988758087158 5.144856929779053 3.0438365936279297 1.9461392164230347 2.511643648147583 2.739405393600464 0.7898631691932678 0.9222075343132019 0.9409689903259277 1.028929591178894
327 5.928112983703613 4.099186420440674 4.7931060791015625 2.90451979637146 2.029057025909424 2.43578839302063 2.5968072414398193 0.8086317777633667 0.9978338479995728 0.8474332690238953 1.1715774536132813
328 5.876094341278076 3.9415085315704346 4.9961466789245605 2.890465259552002 2.190375804901123 2.501657247543335 2.6479239463806152 0.7876707911491394 1.004923939704895 0.8829872608184814 0.9293793439865112
329 5.9125895500183105 4.070697784423828 4.781205654144287 2.795071840286255 2.1988959312438965 2.5318377017974854 2.511707067489624 0.8429068326950073 1.2238250970840454 0.6714835166931152 0.955305814743042
330 5.871936798095703 4.273474216461182 4.479545593261719 2.9479825496673584 2.099623680114746 2.2851827144622803 2.407346487045288 0.964662492275238 1.0038868188858032 0.8040655851364136 0.810674786567688
331 5.583693027496338 3.970167636871338 4.821815490722656 3.0466840267181396 2.2974767684936523 2.3545243740081787 2.207860231399536 0.735113263130188 1.1352885961532593 0.867502748966217 0.9634345769882202
332 5.2595014572143555 3.908351182937622 4.406700134277344 2.9843838214874268 2.0727477073669434 2.220655918121338 2.2401843070983887 1.2273293733596802 1.3059134483337402 0.7979164123535156 1.097280740737915
333 5.440062522888184 4.206282615661621 4.3743510246276855 3.1010375022888184 2.069835901260376 2.163809061050415 2.426961660385132 0.9897779822349548 1.5395718812942505 0.8080295920372009 0.6545989513397217
334 5.527235507965088 4.02437162399292 4.404438018798828 2.963059425354004 2.1019599437713623 2.191153049468994 2.7451846599578857 0.6654919385910034 1.4058175086975098 0.8183971643447876 0.8402750492095947
335 5.189021587371826 4.034924030303955 3.9684948921203613 3.0524511337280273 2.0159976482391357 1.889897108078003 2.479853630065918 0.8985630869865417 1.6359212398529053 0.9229174852371216 0.8479769229888916
336 5.345098972320557 4.1632561683654785 3.9148004055023193 3.082198143005371 2.092477321624756 2.3228416442871094 2.1865975856781006 0.8563013672828674 1.1910593509674072 0.8331525325775146 0.7136473655700684
337 5.612069129943848 4.487528324127197 4.187174320220947 3.1645236015319824 2.0597660541534424 2.55403470993042 2.501912832260132 0.858929455280304 1.1181644201278687 0.8416175842285156 0.880397617816925
338 5.282893180847168 4.263753414154053 3.8339462280273438 3.054408311843872 1.8875401020050049 2.3084468841552734 2.316749095916748 0.9393675923347473 1.2877565622329712 0.880975067615509 0.7123264670372009
339 4.899887561798096 4.087657928466797 3.529134511947632 3.013284206390381 1.9678993225097656 2.4352080821990967 2.28965163230896 0.7484584450721741 1.5179413557052612 0.7848427295684814 0.8951660394668579
340 5.0949811935424805 4.176477909088135 3.6988942623138428 3.1548378467559814 2.0758228302001953 2.5151498317718506 2.6079025268554688 0.8443731665611267 1.2655553817749023 0.8995456695556641 0.9345749616622925
341 5.166545867919922 4.081753730773926 4.358984470367432 3.243297815322876 2.19443941116333 2.337625503540039 2.5283429622650146 0.9020576477050781 1.270185112953186 0.8241665959358215 1.0018298625946045
342 5.415331840515137 4.058811187744141 4.2940449714660645 3.0915844440460205 1.9109779596328735 2.5258657932281494 2.593846082687378 0.928769588470459 1.142680287361145 0.9411964416503906 1.2576299905776978
343 5.611966133117676 4.20449686050415 4.409481048583984 3.0844578742980957 2.0780999660491943 2.6001436710357666 2.322072744369507 1.3568377494812012 1.2383716106414795 0.7387319803237915 1.0393491983413696
344 5.419501304626465 4.124449729919434 4.265129089355469 3.0742690563201904 2.00321364402771 2.3335607051849365 2.5742645263671875 0.8185449242591858 0.9599175453186035 0.8771230578422546 0.7378413081169128
345 5.530001163482666 4.222995281219482 4.320101737976074 3.0879874229431152 2.099198341369629 2.3879456520080566 2.875614881515503 0.9085624814033508 1.1946792602539063 0.887178361415863 0.8628531098365784
346 5.519638538360596 4.2723469734191895 4.16054105758667 3.043931007385254 1.9685463905334473 2.3313891887664795 2.7797837257385254 0.7616148591041565 1.0807162523269653 1.0608032941818237 0.8761139512062073
347 5.170874118804932 4.187839031219482 3.834130048751831 3.148865222930908 1.9484208822250366 2.5008704662323 2.540635824203491 0.7164087891578674 1.120006799697876 0.9246203899383545 0.6864409446716309
348 5.133248329162598 3.967590570449829 3.9726576805114746 3.0472252368927 2.2057950496673584 2.4461379051208496 2.879998207092285 0.8929813504219055 1.0572738647460938 0.8832042813301086 0.829695999622345
349 5.079771518707275 3.961808919906616 3.973257541656494 2.973728895187378 1.9968881607055664 2.3601596355438232 2.3082449436187744 1.0200583934783936 1.22676420211792 0.9608040452003479 1.116655707359314
350 5.332671165466309 4.074862003326416 4.492764472961426 3.1100809574127197 2.2124881744384766 2.273253917694092 2.628194570541382 1.1145350933074951 1.1722126007080078 0.8158887028694153 1.1387170553207397
351 4.990967750549316 3.8744239807128906 4.013931751251221 3.159553289413452 2.119178533554077 2.26297926902771 2.5385231971740723 0.962955117225647 1.0651441812515259 0.9130265712738037 0.7280846834182739
352 5.001514434814453 3.988612651824951 4.277382850646973 3.012077569961548 2.015972852706909 2.228675365447998 2.717834949493408 1.5065021514892578 1.0686343908309937 0.79078209400177 0.9494364261627197
353 4.713647365570068 3.7628231048583984 3.803870677947998 2.9773850440979004 1.9223768711090088 2.3892130851745605 2.7634265422821045 0.9263582825660706 1.1002529859542847 0.7326467037200928 0.9534494280815125
354 4.864788055419922 3.9271512031555176 3.9422378540039063 3.0638463497161865 1.9432694911956787 2.28369140625 2.7624545097351074 0.8633962869644165 1.0562422275543213 0.8800744414329529 0.8118768930435181
355 4.688093662261963 3.885300874710083 4.0192952156066895 2.9634056091308594 1.8461816310882568 2.3019073009490967 2.3743722438812256 0.9335483312606812 1.1578298807144165 0.7853173017501831 0.7632700800895691
356 4.831377029418945 3.491899013519287 4.191943168640137 2.861342191696167 1.8065892457962036 2.31687593460083 2.532508611679077 0.8686559796333313 1.201849341392517 0.697506844997406 0.997195303440094
357 5.321016311645508 3.967728853225708 4.29282808303833 3.127561330795288 1.843021273612976 2.4890031814575195 2.332050323486328 0.9581141471862793 1.0183526277542114 0.8129722476005554 1.1954219341278076
358 5.2398762702941895 3.5129776000976563 4.682395935058594 3.0025100708007813 1.9538156986236572 2.242197036743164 2.6770105361938477 0.956264078617096 1.091392993927002 0.8715867400169373 0.9035265445709229
359 5.366809368133545 3.748847484588623 4.4580607414245605 3.1824729442596436 1.769202470779419 2.1604769229888916 2.2806925773620605 0.824576199054718 1.0437171459197998 0.7556757926940918 0.8954285383224487
360 5.464639186859131 3.7768943309783936 4.599867343902588 3.187162399291992 1.8644441366195679 2.428633451461792 2.463223457336426 0.9321475028991699 1.3999152183532715 0.93353670835495 1.0841208696365356
361 5.170064449310303 3.7180230617523193 4.654303073883057 3.041494846343994 1.9702421426773071 2.338855504989624 2.609271287918091 0.8363023400306702 1.3736587762832642 0.7841594219207764 1.0055861473083496
362 5.365579605102539 3.9393413066864014 4.647380352020264 3.126521110534668 1.9398524761199951 2.2456560134887695 3.0422232151031494 0.9940342903137207 1.239678978919983 0.8528459668159485 0.9662725925445557
363 5.428436279296875 3.811724901199341 4.715957164764404 3.1245601177215576 1.9444268941879272 2.308990716934204 2.696964740753174 0.8521276116371155 1.194969654083252 0.8130945563316345 0.8377124071121216
364 5.482317924499512 3.9887330532073975 4.64931058883667 3.1023917198181152 1.9787638187408447 2.1662051677703857 2.6838433742523193 1.048751950263977 1.3943371772766113 0.9085366129875183 0.8277024626731873
365 5.63145112991333 3.958056926727295 4.889703273773193 3.1157095432281494 1.7758854627609253 2.3625328540802 2.7701992988586426 0.9227989912033081 1.2369314432144165 0.7994506359100342 0.9878292679786682
366 5.675943374633789 4.019791603088379 4.740933895111084 3.314673900604248 1.8376164436340332 2.259908676147461 2.4553730487823486 0.8174028396606445 1.0884640216827393 0.9206380248069763 1.027000069618225
367 5.558251857757568 4.081047058105469 4.430022239685059 3.4292259216308594 1.8917731046676636 2.2756025791168213 2.379478931427002 0.7812637090682983 1.096956729888916 0.9353765249252319 1.0605539083480835
368 5.349528789520264 3.717538356781006 4.783675193786621 3.038362741470337 2.1037869453430176 2.1914684772491455 2.697706699371338 0.9760615229606628 1.229850172996521 0.8871355652809143 0.9961736798286438
369 5.358905792236328 3.7498061656951904 5.074914932250977 2.9709033966064453 1.7987093925476074 2.259215831756592 2.728166103363037 1.1651935577392578 1.1825529336929321 0.8847315907478333 0.9756823778152466
370 5.463686943054199 3.7724928855895996 5.178372859954834 3.0426156520843506 1.8016303777694702 2.3116025924682617 2.915773630142212 1.1172231435775757 1.305067777633667 0.7407101392745972 1.2276524305343628
371 5.175917625427246 3.6169543266296387 4.865455627441406 3.0352158546447754 1.7535067796707153 2.1948609352111816 2.9057652950286865 0.7537294626235962 1.2363338470458984 0.8633918166160583 1.1029974222183228
372 5.256998062133789 3.5884993076324463 4.885128974914551 3.0428051948547363 1.7949861288070679 1.9944961071014404 2.983433485031128 0.6980442404747009 1.1005266904830933 0.6404911279678345 1.037163496017456
373 5.383396625518799 3.3915791511535645 5.355645179748535 2.8615007400512695 1.8781254291534424 1.9723992347717285 3.1446456909179688 0.8712440133094788 1.0799329280853271 0.6428329348564148 0.8854086995124817
374 5.204378604888916 3.4801290035247803 4.9362101554870605 2.726966619491577 1.7445670366287231 2.14812970161438 3.141664743423462 0.8240800499916077 0.9349915385246277 0.785573422908783 0.9664802551269531
375 5.372760772705078 3.684056282043457 4.9328227043151855 2.994959831237793 1.9471515417099 2.0301520824432373 2.9360897541046143 0.984277069568634 0.9708044528961182 0.8714359402656555 1.003525733947754
376 5.039543628692627 3.328958511352539 4.450218200683594 2.7158565521240234 1.9127774238586426 2.064793109893799 2.5634419918060303 0.8665896058082581 0.93854159116745 0.7606983184814453 0.953014612197876
377 4.930798053741455 3.5921647548675537 4.387732028961182 2.763319492340088 1.9192016124725342 2.233867645263672 2.738541841506958 0.9562016725540161 0.9377933740615845 0.862754225730896 0.8276361227035522
378 4.953996181488037 3.400965690612793 4.561291694641113 2.7745046615600586 2.0400938987731934 2.2160730361938477 2.679938316345215 1.2239043712615967 0.920150876045227 0.7430964708328247 0.9299200773239136
379 4.920426368713379 3.497014045715332 4.415462970733643 2.6289443969726563 1.892043948173523 2.2445435523986816 2.6375622749328613 1.4150192737579346 0.984478235244751 0.8385770320892334 0.8612842559814453
380 4.863748550415039 3.502225875854492 4.605591773986816 2.7233731746673584 2.0544419288635254 2.271926164627075 2.7113475799560547 0.8735501170158386 0.9623962640762329 0.7793620228767395 0.7841210961341858
381 4.926262855529785 3.5201804637908936 4.703955173492432 2.6732866764068604 2.034191370010376 1.9603478908538818 2.9235916137695313 0.7508044838905334 1.2111691236495972 0.6022118330001831 0.9736035466194153
382 4.9736433029174805 3.5305614471435547 4.773471832275391 2.865139961242676 2.0758347511291504 2.1391425132751465 2.804507255554199 0.9823100566864014 0.9287846088409424 0.6126260757446289 0.7769012451171875
383 5.012594699859619 3.4843339920043945 4.828647613525391 2.6672348976135254 2.058760643005371 2.2886147499084473 2.610795736312866 1.1063176393508911 0.8095918297767639 0.6372635960578918 0.8443907499313354
384 4.973961353302002 3.5080771446228027 4.822164058685303 2.8696255683898926 2.154208183288574 2.0470564365386963 2.4500839710235596 0.9614012837409973 1.0115444660186768 0.6725550889968872 0.8523406982421875
385 5.291513442993164 3.4643521308898926 5.074560642242432 2.8758397102355957 2.170485019683838 2.014380931854248 2.8136792182922363 0.9016038775444031 0.9036927819252014 0.6130194664001465 0.9138268828392029
386 5.1165852546691895 3.6932530403137207 4.777148723602295 2.998422622680664 2.3306968212127686 2.3255245685577393 2.3379900455474854 1.0829867124557495 0.7367940545082092 0.6371163725852966 1.1378604173660278
387 5.39238977432251 3.620245933532715 4.900798320770264 2.904686689376831 2.4005796909332275 2.076791286468506 2.7318389415740967 0.9098799228668213 1.019135594367981 0.745639979839325 0.7916609644889832
388 5.189155578613281 3.8070390224456787 4.60080623626709 3.0084400177001953 1.948028564453125 2.131352424621582 2.697624921798706 0.8064869046211243 0.966797411441803 0.8339250087738037 0.9002243876457214
389 5.433908939361572 3.8590471744537354 4.723272800445557 3.1900429725646973 2.0497982501983643 2.388725757598877 2.38029146194458 0.918595552444458 1.123298168182373 0.6703678965568542 0.7018727660179138
390 5.545878887176514 3.9075751304626465 4.557031154632568 3.1401443481445313 1.796403408050537 2.2843945026397705 2.866976022720337 1.141486406326294 0.9386110305786133 0.6420769095420837 0.8107878565788269
391 5.524500370025635 4.228124141693115 4.277550220489502 3.1840438842773438 1.9596329927444458 2.401334762573242 2.5030517578125 0.9521623253822327 0.9718542098999023 0.6587957143783569 0.8794050812721252
392 5.672036170959473 4.286854267120361 4.516407489776611 3.2142693996429443 2.1092140674591064 2.4432759284973145 2.4454660415649414 1.0711965560913086 0.862270176410675 0.624626100063324 1.0459883213043213
393 5.551088809967041 4.13465690612793 4.772059917449951 2.9554567337036133 2.2099626064300537 2.1957955360412598 2.6969852447509766 1.0329782962799072 1.0319199562072754 0.8146271705627441 0.766534686088562
394 5.734385013580322 4.2508111000061035 4.952242374420166 3.1664936542510986 2.020026206970215 2.3869457244873047 2.84305477142334 1.0925029516220093 0.8478036522865295 0.7084222435951233 0.7127760052680969
395 5.549106597900391 4.17222261428833 4.595337867736816 3.2517757415771484 2.2132983207702637 2.329615592956543 2.604241371154785 1.3423573970794678 0.8003708720207214 0.8529162406921387 0.7734410762786865
396 5.828071594238281 4.1959967613220215 4.787764549255371 3.0566189289093018 2.1309971809387207 2.843970775604248 2.684763193130493 0.9081021547317505 1.0012925863265991 0.6832916736602783 0.9675213098526001
397 5.866184234619141 4.2939839363098145 4.693541526794434 3.287166118621826 1.9659780263900757 2.616528034210205 2.6115846633911133 1.1294680833816528 0.87464839220047 0.5962238311767578 0.8692821860313416
398 5.612422943115234 4.1186676025390625 4.427277088165283 3.249677896499634 2.036972761154175 2.415977716445923 2.680598497390747 0.8706493377685547 1.1170741319656372 0.804530918598175 0.906345784664154
399 5.948848247528076 3.9985289573669434 4.940269470214844 3.1450369358062744 2.29925274848938 2.5280280113220215 2.8096871376037598 0.9835325479507446 1.637653112411499 0.8800105452537537 0.9308764934539795
400 5.780837059020996 3.9914512634277344 4.854196548461914 3.2997076511383057 2.3100244998931885 2.484295606613159 2.7669074535369873 0.8590446710586548 1.3890550136566162 0.8252197504043579 0.925290048122406
401 5.643032550811768 3.9552156925201416 4.764444828033447 2.9684977531433105 2.190103054046631 2.4063241481781006 2.632385015487671 1.051147699356079 1.0989629030227661 0.7941714525222778 0.7739875316619873
402 5.64631986618042 4.117663383483887 4.843017578125 3.156782388687134 2.1016087532043457 2.4693081378936768 2.587651491165161 0.9359007477760315 1.3239868879318237 0.781903088092804 1.008530855178833
403 5.573276996612549 4.10225772857666 4.865274906158447 3.1977977752685547 2.1752352714538574 2.480858325958252 2.720371723175049 1.1770999431610107 0.9074583649635315 0.7997708916664124 1.005295991897583
404 5.723468780517578 4.288027763366699 4.774306297302246 3.2557175159454346 2.0505928993225098 2.332293748855591 2.562579393386841 1.139136552810669 0.8170688152313232 0.7836142182350159 1.0371067523956299
405 5.807155132293701 4.299245834350586 5.0644731521606445 3.3694403171539307 2.219743490219116 2.2759687900543213 2.4575390815734863 1.4939922094345093 0.8897046446800232 0.8231986165046692 1.043830156326294
406 5.447903633117676 4.0448503494262695 4.756446361541748 3.134953498840332 2.1391983032226563 2.111219644546509 2.7614126205444336 1.4453340768814087 1.355902075767517 0.8471224904060364 0.8603836297988892
407 5.588008880615234 4.155786514282227 4.722856044769287 3.0792524814605713 2.241377830505371 2.093474864959717 2.772540330886841 1.294844627380371 0.8989636898040771 0.8984620571136475 0.7642653584480286
408 5.796407222747803 4.361116886138916 4.779829978942871 3.1572346687316895 2.1528677940368652 2.149630546569824 2.546038866043091 1.039623498916626 1.0550874471664429 0.7995520234107971 0.9919822216033936
409 5.724628925323486 4.358557224273682 4.702250957489014 3.1061594486236572 2.3857462406158447 2.198397159576416 2.927837371826172 1.3114674091339111 1.1135990619659424 0.8128706216812134 0.8865306377410889
410 5.517953395843506 4.3119120597839355 4.882667541503906 3.0893495082855225 2.444068670272827 2.294095993041992 2.5307204723358154 1.3044439554214478 1.0905520915985107 0.8503196835517883 0.785926878452301
411 5.491949081420898 3.852402448654175 5.079099178314209 3.0170087814331055 2.3577890396118164 2.32271671295166 2.565354108810425 1.1719309091567993 1.1138006448745728 0.9361819624900818 0.8495270609855652
412 5.772797584533691 4.086269855499268 4.913028717041016 3.231159210205078 2.3902764320373535 2.2592055797576904 2.634528636932373 1.1664226055145264 0.9813881516456604 0.8109632134437561 0.829267144203186
413 5.748008728027344 4.007266521453857 5.118696689605713 3.338491916656494 2.593930959701538 2.1522419452667236 2.8439483642578125 0.9999469518661499 0.9830548167228699 0.8572735786437988 1.0492063760757446
414 5.6422224044799805 3.7834296226501465 5.043074607849121 2.8885538578033447 2.4535109996795654 2.2830090522766113 2.686295986175537 1.2934767007827759 1.0360743999481201 0.8712537288665771 0.8357141613960266
415 5.580410957336426 4.061263561248779 4.9851765632629395 3.2352685928344727 2.454040765762329 2.1923317909240723 2.407439947128296 1.1307355165481567 0.9278141856193542 0.8184365630149841 0.8686261177062988
416 5.583292484283447 4.007105350494385 4.818795680999756 3.0391268730163574 2.4578728675842285 2.394604206085205 2.4428606033325195 1.2045161724090576 0.9020181894302368 0.7219260334968567 0.9924808740615845
417 5.647955417633057 3.934687614440918 5.12767219543457 3.0238285064697266 2.5964488983154297 2.3332393169403076 2.4002280235290527 1.4095569849014282 0.6942996382713318 0.9085785150527954 0.803519606590271
418 5.665618419647217 3.7882752418518066 5.036346912384033 3.0750248432159424 2.6579320430755615 2.016761541366577 2.382115602493286 1.196878433227539 0.8856937885284424 0.8065080046653748 0.8461923003196716
419 5.582138538360596 3.920642614364624 5.043045997619629 3.137432813644409 2.548413038253784 2.08695387840271 2.245986223220825 1.2758526802062988 0.8600735068321228 0.6580682396888733 0.8151734471321106
420 5.476602554321289 3.7182416915893555 4.909205436706543 3.0426056385040283 2.4301745891571045 2.1409943103790283 2.4784321784973145 1.0746614933013916 0.9376128315925598 0.829066276550293 0.8551583886146545
421 5.257099628448486 3.5498430728912354 4.655320644378662 2.905999183654785 2.302797794342041 2.096324920654297 2.4565038681030273 1.1063534021377563 0.799251914024353 0.7528443932533264 0.8464398980140686
422 5.218564510345459 3.718228578567505 4.680473804473877 3.012800455093384 2.3180830478668213 2.294496774673462 2.594141960144043 1.145121693611145 0.9115694761276245 0.6857248544692993 0.9983116388320923
423 5.291896343231201 4.017319202423096 4.740167617797852 3.2108609676361084 2.247617721557617 2.337352991104126 2.4613418579101563 1.3246102333068848 0.9074113368988037 0.7500107288360596 0.7586734890937805
424 5.414438724517822 4.090545654296875 4.8594231605529785 3.129610300064087 2.2947521209716797 2.241004228591919 2.6137170791625977 1.6619466543197632 1.43079674243927 0.7783986330032349 0.9924212098121643
425 5.226424694061279 3.8080828189849854 4.725229263305664 2.9592909812927246 2.3744752407073975 2.2752435207366943 2.4908447265625 1.2778433561325073 1.0193390846252441 0.8281075358390808 0.8166641592979431
426 5.247775554656982 4.029874324798584 4.579309940338135 2.95939564704895 2.4561455249786377 2.228916645050049 2.1884284019470215 1.1642253398895264 1.0263770818710327 0.7657392024993896 0.876915693283081
427 5.443482398986816 3.934230327606201 4.719205856323242 3.1093673706054688 2.395009994506836 2.259270429611206 2.3829586505889893 0.8866339921951294 0.9065972566604614 0.9124642014503479 0.8843321800231934
428 5.30870246887207 3.922755002975464 4.632964611053467 3.0741164684295654 2.373612403869629 2.1314492225646973 2.4934377670288086 1.3120509386062622 0.9429334998130798 0.6556613445281982 0.8339137434959412
429 5.283395767211914 3.8852639198303223 4.711417198181152 3.0585498809814453 2.4299733638763428 1.9895113706588745 2.4273600578308105 1.256170630455017 0.9014245271682739 0.8840981125831604 0.8230507969856262
430 5.390039920806885 3.931583881378174 4.725371837615967 3.0411367416381836 2.2453222274780273 1.8613579273223877 2.3134140968322754 0.9791123867034912 0.6725538969039917 0.7520132660865784 0.84599769115448
431 5.265841484069824 4.054285049438477 4.679190635681152 3.2187092304229736 2.207334518432617 2.4112064838409424 2.4798903465270996 1.099766731262207 0.884067952632904 0.7421113848686218 0.9469563961029053
432 5.579671859741211 4.045668125152588 4.921099662780762 3.341489791870117 2.4283804893493652 2.538694381713867 2.6603477001190186 1.113201379776001 1.1051735877990723 0.7413367033004761 0.8152608275413513
433 5.219198703765869 4.049864768981934 4.6626505851745605 3.3127522468566895 2.2780380249023438 2.2556309700012207 2.1733009815216064 1.3323184251785278 0.9755010604858398 0.714728832244873 1.0012450218200684
434 5.152500152587891 3.9316208362579346 4.722348690032959 3.03369140625 2.300874948501587 2.3212215900421143 2.3539626598358154 1.420448899269104 0.7145931124687195 0.7466909289360046 0.9871402382850647
435 5.4535980224609375 4.289001941680908 4.627608776092529 3.3721864223480225 2.133972406387329 2.3897924423217773 2.7452101707458496 1.2853034734725952 0.6546635031700134 0.7053965926170349 0.999941885471344
436 5.31944465637207 4.2086405754089355 4.472477436065674 3.338594675064087 2.245485305786133 2.491999864578247 2.4378561973571777 1.3248863220214844 0.6392014622688293 0.7001801133155823 0.9901667237281799
437 5.183249473571777 3.8792803287506104 4.513662338256836 3.3004846572875977 2.4377875328063965 2.282217502593994 2.5125958919525146 1.2357430458068848 0.7962399125099182 0.7212101817131042 0.7824567556381226
438 5.360365867614746 3.8868613243103027 4.566033840179443 3.266108512878418 2.329585075378418 2.391242027282715 2.624819040298462 1.4299836158752441 0.5877758264541626 0.8341568112373352 0.8516528010368347
439 5.485134124755859 4.020934581756592 4.511120319366455 3.3989598751068115 2.372645139694214 2.308950424194336 2.367933988571167 1.2625223398208618 0.7460678815841675 0.9061309695243835 0.8231387734413147
440 5.568544387817383 4.029084205627441 4.729916572570801 3.1536924839019775 2.373208522796631 2.1885948181152344 2.400888442993164 1.4784191846847534 0.8158881664276123 0.8204696178436279 0.8365115523338318
441 5.46963357925415 3.9035422801971436 4.845186710357666 3.0621581077575684 2.30724835395813 2.3553802967071533 2.687974214553833 1.5981522798538208 0.6650111079216003 1.0107630491256714 0.6469942331314087
442 5.274376392364502 3.8452906608581543 4.66428804397583 3.09304141998291 2.3044371604919434 2.2900400161743164 2.3555901050567627 1.4216400384902954 1.0477955341339111 0.71030193567276 0.5627844929695129
443 5.466322422027588 3.9225847721099854 4.916471481323242 3.3186283111572266 2.3908143043518066 2.2767245769500732 2.4626636505126953 1.3347069025039673 0.9492383599281311 0.7204041481018066 0.8627709150314331
444 5.33426570892334 3.739208459854126 4.978473663330078 3.187150001525879 2.4075536727905273 2.176701068878174 2.7022883892059326 1.1764602661132813 0.9643734097480774 0.7691299319267273 0.8296291828155518
445 5.394602298736572 3.6186556816101074 4.581118106842041 3.1976401805877686 2.4657013416290283 2.450464963912964 2.267101526260376 1.354889154434204 0.6408447623252869 0.6685901880264282 0.7214230895042419
446 5.273754119873047 3.708777666091919 4.676925182342529 3.172912359237671 2.4134011268615723 2.50462007522583 2.4144458770751953 1.3725976943969727 0.7432904243469238 0.9193812608718872 0.7707313895225525
447 5.442239284515381 3.8344552516937256 4.7371978759765625 3.0852792263031006 2.486994743347168 2.4992012977600098 2.512695550918579 1.5993300676345825 0.8673455715179443 0.7919868230819702 0.7103661298751831
448 5.563315391540527 3.867527961730957 4.467450141906738 3.320286989212036 2.393932580947876 2.2808051109313965 2.236858606338501 1.2798974514007568 0.7741733193397522 0.9646919369697571 0.8910309672355652
449 5.597677707672119 3.8588249683380127 4.645435810089111 3.292522430419922 2.5600368976593018 2.3913588523864746 2.228874921798706 1.5891203880310059 0.890349805355072 0.8904407620429993 0.7286785244941711
450 5.513482093811035 3.9501869678497314 4.639380931854248 3.235715627670288 2.545438289642334 2.25227427482605 2.5372633934020996 1.1163543462753296 0.7472052574157715 0.9558250308036804 0.8353140354156494
451 5.362283229827881 3.838897466659546 4.7129645347595215 3.0236287117004395 2.488558053970337 2.5282726287841797 2.508139133453369 1.3661553859710693 1.0409338474273682 0.8449318408966064 0.8097330927848816
452 5.254787445068359 3.9446210861206055 4.50118350982666 3.120349884033203 2.303544282913208 2.1654765605926514 2.505128860473633 1.5034453868865967 1.041845679283142 1.1584622859954834 0.6923503279685974
453 5.3751444816589355 3.9106602668762207 4.5497846603393555 3.199146270751953 2.3731024265289307 2.3212783336639404 2.55781888961792 1.4990006685256958 0.7112471461296082 0.9427909851074219 0.7553305625915527
454 5.508233547210693 3.927442789077759 4.721987247467041 3.248223304748535 2.273818254470825 2.210365056991577 2.6078755855560303 1.4237010478973389 0.7421323657035828 0.8628959059715271 0.84372478723526
455 5.1186394691467285 3.6967580318450928 4.3795576095581055 2.993367910385132 2.4170382022857666 2.0971312522888184 2.699747085571289 1.1736122369766235 0.7157642841339111 0.7973537445068359 0.8684638738632202
456 5.353405475616455 3.944373607635498 4.634397506713867 3.100229501724243 2.5417871475219727 2.1384687423706055 2.638032913208008 1.583794355392456 0.9868267774581909 0.708523154258728 0.8131540417671204
457 5.486992359161377 3.929741144180298 4.6474199295043945 3.149775505065918 2.3642070293426514 2.194223642349243 2.5691397190093994 1.3434253931045532 0.8841726183891296 0.7271742224693298 0.9996930360794067
458 5.286898612976074 3.5859715938568115 4.688619136810303 2.8306500911712646 2.5203189849853516 2.2102153301239014 2.709413766860962 1.2471747398376465 0.6061016321182251 0.6565624475479126 0.9327912330627441
459 5.372511386871338 3.705146074295044 4.632124423980713 2.8391547203063965 2.5492184162139893 2.285933494567871 2.573499917984009 1.161123275756836 0.8490013480186462 0.7204316258430481 0.7924518585205078
460 5.360223293304443 3.713416814804077 4.723511219024658 2.9678611755371094 2.4034922122955322 2.246081590652466 2.463941812515259 1.1558266878128052 0.8946900963783264 0.5812647938728333 0.7335235476493835
461 5.456489086151123 3.8095755577087402 4.682095527648926 3.0438032150268555 2.4498698711395264 2.408355474472046 2.916365623474121 1.3642148971557617 0.9328100681304932 0.5761165022850037 0.8015928864479065
462 5.665064811706543 3.9153618812561035 4.761569023132324 2.932607650756836 2.3788044452667236 2.4342758655548096 2.6236801147460938 0.9530571103096008 0.7748718857765198 0.7207651734352112 0.733892023563385
463 5.38352632522583 3.860701084136963 4.4465203285217285 3.0556294918060303 2.113598585128784 2.3559694290161133 2.808274745941162 1.068192481994629 0.7103811502456665 0.6204667687416077 0.8323810696601868
464 5.143108367919922 3.7908544540405273 4.262547969818115 3.2135725021362305 2.4276907444000244 2.315701484680176 2.4958951473236084 1.2580918073654175 0.7462438344955444 0.6139973402023315 0.7726620435714722
465 5.240269184112549 3.951775550842285 4.306776523590088 3.1621525287628174 2.4092748165130615 2.2938129901885986 2.5272836685180664 1.1402130126953125 1.2681478261947632 0.5581517815589905 0.6570829153060913
466 5.516841888427734 4.340403079986572 4.6540961265563965 3.3605494499206543 2.607764720916748 2.426037311553955 2.8253495693206787 1.5372669696807861 0.8395776152610779 0.5900789499282837 0.7409573793411255
467 5.182614326477051 4.210813045501709 4.088527679443359 3.182594060897827 2.390540599822998 2.4402213096618652 2.3257365226745605 1.2353118658065796 0.594355046749115 0.5990911722183228 0.8405176401138306
468 5.135396480560303 4.0930023193359375 4.254343032836914 3.1492137908935547 2.49957275390625 2.2286465167999268 2.5639808177948 1.3926163911819458 0.9354003071784973 0.6542760133743286 0.7572948336601257
469 4.782323360443115 3.771395444869995 4.284894943237305 3.102602243423462 2.607903480529785 2.422959089279175 2.4712975025177 0.9266646504402161 0.5582722425460815 0.49021777510643005 0.7998244166374207
470 5.2469258308410645 4.137434005737305 4.551771640777588 3.2752950191497803 2.408134937286377 2.398179531097412 2.67683482170105 0.9435917139053345 1.0323458909988403 0.6025919914245605 0.8902004957199097
471 5.275179862976074 4.042627811431885 4.667323112487793 3.20255970954895 2.5172505378723145 2.5781569480895996 2.6827569007873535 0.8169448375701904 0.7873442769050598 0.6052166819572449 0.7090685367584229
472 5.464232921600342 4.137909412384033 4.714559555053711 3.394794464111328 2.5412111282348633 2.4182822704315186 2.3279924392700195 0.8782899975776672 0.8249117732048035 0.7215961217880249 0.6943787932395935
473 5.349530220031738 4.118374347686768 4.5548224449157715 3.423041582107544 2.4913861751556396 2.376225471496582 2.4402499198913574 1.238268494606018 0.8057607412338257 0.6479578018188477 0.7268528342247009
474 5.1777520179748535 4.009337425231934 4.464335918426514 3.3954074382781982 2.5293939113616943 2.4502298831939697 2.4126667976379395 1.0545204877853394 0.8526624441146851 0.6951553821563721 0.8745726346969604
475 5.408730506896973 4.022110462188721 4.8401007652282715 3.114811658859253 2.372734785079956 2.520015001296997 2.69179105758667 1.5323513746261597 1.0597509145736694 0.9026296734809875 0.8125908970832825
476 5.3815016746521 3.99422287940979 4.714648246765137 3.0923585891723633 2.298820734024048 2.364313840866089 2.8774542808532715 0.9776204228401184 0.7968965172767639 0.6045608520507813 0.8270079493522644
477 5.409877777099609 4.041452884674072 4.956116199493408 3.226316213607788 2.3571314811706543 2.418032646179199 2.5190231800079346 1.1965906620025635 0.9055517315864563 0.5461633205413818 0.7958732843399048
478 5.431294918060303 3.9246912002563477 4.903981685638428 3.025240421295166 2.501246213912964 2.4431421756744385 2.828728437423706 0.9830986261367798 0.7379675507545471 0.6004519462585449 0.7613525986671448
479 5.709704875946045 4.0070648193359375 5.00980806350708 3.2546424865722656 2.353386163711548 2.7017152309417725 2.85097074508667 1.3979415893554688 1.07280695438385 0.6528582572937012 0.9968382716178894
480 5.845178604125977 3.966928720474243 5.175784587860107 3.3673858642578125 2.4225175380706787 2.516343593597412 2.87155818939209 1.004909873008728 0.9701445698738098 0.8245626091957092 0.8853647708892822
481 5.294147491455078 3.8880279064178467 4.596755504608154 3.279754161834717 2.381730079650879 2.555788516998291 2.6001594066619873 0.9704359173774719 0.9259048700332642 0.7288272976875305 0.8475521802902222
482 5.134688377380371 3.965214967727661 4.737536430358887 3.0568349361419678 2.2392964363098145 2.6420602798461914 2.690920829772949 1.0755271911621094 0.8690458536148071 0.7370259165763855 0.7356453537940979
483 5.189949035644531 4.014776229858398 4.709073066711426 3.21382999420166 2.216940402984619 2.5150811672210693 2.438021421432495 0.9423706531524658 0.9840498566627502 0.5974217653274536 0.8480525612831116
484 5.403833866119385 3.928170680999756 5.1020097732543945 3.181729555130005 2.197577953338623 2.346723794937134 2.822913885116577 1.3088281154632568 1.4835458993911743 0.771027147769928 0.7220816016197205
485 5.48207426071167 3.99851655960083 5.020928859710693 3.367352247238159 2.379526138305664 2.580353260040283 2.737168788909912 1.0196183919906616 0.90362948179245 0.9216479659080505 0.7209426760673523
486 5.478827953338623 3.876093626022339 4.941824436187744 3.1161768436431885 2.483116865158081 2.2786571979522705 2.8854644298553467 1.0236847400665283 0.932354748249054 0.8382908701896667 0.8168849945068359
487 4.928415775299072 3.7424731254577637 4.293247222900391 3.061110734939575 2.376488447189331 2.5321247577667236 2.9140517711639404 0.9028578996658325 0.7225559949874878 0.6547317504882813 0.6324836015701294
488 4.937219619750977 3.9289591312408447 4.1381096839904785 3.185012102127075 2.166651964187622 2.438692808151245 2.8432352542877197 0.8142316937446594 1.0021417140960693 0.6899266839027405 0.7446678876876831
489 5.255420207977295 3.907640218734741 4.484978199005127 3.2131364345550537 2.176943778991699 2.3345425128936768 3.302666187286377 0.9633071422576904 0.8345990180969238 0.7249409556388855 0.9194749593734741
490 5.203184604644775 3.9888880252838135 4.677136421203613 3.2275876998901367 2.08994197845459 2.534846544265747 3.145782470703125 1.061575174331665 0.9956335425376892 0.7064248323440552 0.817821741104126
491 5.33388614654541 3.947319746017456 4.946525573730469 3.0993685722351074 2.3039636611938477 2.586106777191162 2.7944705486297607 0.9674317240715027 1.1970666646957397 0.5334380269050598 0.7433362007141113
492 4.97606897354126 3.839474678039551 4.584412097930908 3.0418436527252197 2.2232394218444824 2.3280584812164307 2.933511734008789 1.0040730237960815 0.6965000033378601 0.69132399559021 0.8593561053276062
493 5.189202308654785 4.070942401885986 4.624977111816406 3.2450175285339355 2.2065491676330566 2.5355467796325684 2.912083387374878 0.9842764139175415 0.6754325032234192 0.7597717046737671 0.6424341797828674
494 4.877825736999512 3.8806228637695313 4.410004138946533 3.046170711517334 2.0538787841796875 2.804155111312866 3.2966713905334473 1.0795308351516724 1.0566551685333252 0.5667786598205566 0.6505739092826843
495 4.984671115875244 3.915133476257324 4.751720428466797 3.1848082542419434 2.137287139892578 2.5253453254699707 2.973203420639038 1.0080749988555908 0.8346394300460815 0.5961995124816895 0.693600594997406
496 5.062197685241699 3.9824531078338623 4.671563148498535 3.1362383365631104 1.9759553670883179 2.6848950386047363 3.092726707458496 0.9168508052825928 0.786361575126648 0.5366683602333069 0.782738208770752
497 5.052130699157715 4.1506500244140625 4.543758392333984 3.175172805786133 2.025221586227417 2.399862766265869 3.178267240524292 1.0815950632095337 0.9300163984298706 0.686647355556488 0.7066688537597656
498 4.772655963897705 3.998131036758423 4.162461757659912 3.167664051055908 2.1061816215515137 2.587524652481079 3.2481443881988525 1.0524070262908936 0.9258531332015991 0.6089406609535217 0.821320652961731
499 5.115334510803223 4.217430114746094 4.3006110191345215 3.1780855655670166 2.0246336460113525 2.7679712772369385 2.8569233417510986 1.0783840417861938 1.0883384943008423 0.6817460656166077 0.7373506426811218
500 5.019218444824219 4.057424068450928 4.619622707366943 3.035313606262207 2.088229179382324 2.5723416805267334 3.1008493900299072 0.968638002872467 0.9410420060157776 0.7600703239440918 0.7874247431755066
501 5.448847770690918 4.376181602478027 4.869631290435791 3.3025739192962646 2.213831901550293 2.4236176013946533 2.897202491760254 1.2774393558502197 1.075003981590271 0.7939540147781372 0.676501452922821
502 5.110265254974365 4.3107523918151855 4.527407169342041 3.1921792030334473 2.3738534450531006 2.4017186164855957 2.9539668560028076 0.9299368262290955 1.1005914211273193 0.9685555100440979 0.7644296884536743
503 4.926945686340332 4.150477409362793 4.162034034729004 3.228602409362793 2.280308485031128 2.237001657485962 2.7378408908843994 1.036726951599121 0.8909538388252258 0.7592859268188477 0.964112401008606
504 5.011346340179443 3.923976421356201 4.3139142990112305 2.9118216037750244 2.0432684421539307 2.6783499717712402 2.8125357627868652 1.1069098711013794 1.1145710945129395 0.8192223906517029 0.8857003450393677
505 4.846848487854004 4.128780364990234 4.124810218811035 3.1387810707092285 2.2321224212646484 2.569828748703003 2.672816753387451 0.9160869121551514 0.7986096143722534 0.6290401220321655 0.8609945178031921
506 4.703133583068848 3.8005588054656982 4.107369899749756 3.0632781982421875 2.2664968967437744 2.579138994216919 2.4685747623443604 1.078053593635559 0.865108072757721 0.5249230861663818 0.8171952366828918
507 4.710587024688721 3.8324410915374756 4.403679370880127 3.061583995819092 2.301506757736206 2.2919223308563232 2.807533025741577 1.0764681100845337 0.7325663566589355 0.5782203078269958 0.9834511280059814
508 4.675837516784668 3.5986409187316895 4.361456394195557 2.7606053352355957 2.160344362258911 2.622875213623047 2.681795358657837 0.9811106324195862 0.783840537071228 0.6362603902816772 0.7319960594177246
509 4.736731052398682 3.8349623680114746 4.343378067016602 2.996067762374878 2.1832163333892822 2.4091787338256836 2.6255855560302734 0.8804571628570557 1.0365447998046875 0.6515979170799255 0.9587644338607788
510 4.42859411239624 3.5799496173858643 4.201154708862305 2.677724599838257 2.069408655166626 2.3689377307891846 2.4356110095977783 1.153999924659729 0.9388834238052368 0.6198847889900208 1.017137050628662
511 4.31320333480835 3.6694416999816895 3.7580461502075195 2.828305244445801 1.9067764282226563 2.4116735458374023 2.3559038639068604 1.3255153894424438 0.9092627167701721 0.602924644947052 0.91994309425354
512 4.655898571014404 3.716810464859009 4.166920185089111 2.8779141902923584 2.041827440261841 2.631089448928833 2.702552556991577 1.0405970811843872 0.7494891285896301 0.5855823755264282 0.8446078300476074
513 4.766802787780762 3.753844738006592 4.18207311630249 2.9623212814331055 1.9992083311080933 2.4180784225463867 2.4271652698516846 0.8850478529930115 1.020364761352539 0.6529389023780823 1.1029051542282104
514 4.975577354431152 3.8463988304138184 4.528540134429932 3.0220847129821777 2.214827060699463 2.3625712394714355 2.82974910736084 1.3327566385269165 0.8694170713424683 0.7238978743553162 0.9061717391014099
515 5.070314884185791 3.914693593978882 4.542940616607666 2.962697744369507 1.9846744537353516 2.5646541118621826 2.7107672691345215 1.259647011756897 0.7643671631813049 0.5619024634361267 1.070259928703308
516 5.007384777069092 3.78214955329895 4.535560607910156 2.9312191009521484 2.1743438243865967 2.421799421310425 2.6481833457946777 1.0047918558120728 0.9182001948356628 0.5150734782218933 1.0401744842529297
517 5.0369744300842285 3.8257014751434326 4.380344867706299 3.020193099975586 2.0551698207855225 2.4084665775299072 2.6227500438690186 1.2471861839294434 0.938500165939331 0.4575449228286743 0.9473301768302917
518 5.054007530212402 3.908874034881592 4.408634185791016 3.1838228702545166 2.0261850357055664 2.3045294284820557 2.667128801345825 1.169262170791626 0.7907758355140686 0.6787431836128235 0.8220115900039673
519 5.1734819412231445 3.894866466522217 4.638625144958496 3.240173101425171 1.9720113277435303 2.4113054275512695 2.8003387451171875 1.046501636505127 0.866622805595398 0.7439076900482178 0.8415042161941528
520 4.913731098175049 3.848477602005005 4.711309432983398 3.2410879135131836 2.0046539306640625 2.4479448795318604 2.828169107437134 0.8752689361572266 1.2748966217041016 0.6782359480857849 0.7792698740959167
521 5.029537200927734 3.901240825653076 4.556840896606445 3.253150224685669 2.0555925369262695 2.248868703842163 2.5893702507019043 1.1301873922348022 0.6463833451271057 0.667290210723877 0.8961548805236816
522 5.014183044433594 3.7991669178009033 4.306748867034912 3.1205813884735107 1.938751220703125 2.3936879634857178 2.5356321334838867 1.1170299053192139 0.9318855404853821 0.706538736820221 0.7469959855079651
523 4.932116508483887 3.759223461151123 4.425365924835205 3.041059732437134 1.8836482763290405 2.2314631938934326 2.7471446990966797 1.1315068006515503 0.8002133369445801 0.5915492177009583 0.7450307011604309
524 5.233536243438721 3.8677175045013428 4.512862682342529 3.1792304515838623 2.0168092250823975 2.4679744243621826 2.702958106994629 1.1401393413543701 0.8523776531219482 0.7396459579467773 0.8223639726638794
525 5.210796356201172 3.787351131439209 4.601428985595703 3.018765926361084 2.04677414894104 2.343323230743408 2.8655502796173096 0.9142948389053345 0.9800519943237305 0.5821723341941833 0.6023232936859131
526 5.09094762802124 3.925961494445801 4.170186996459961 3.1855249404907227 2.0853025913238525 2.422478199005127 3.0254530906677246 1.3995550870895386 0.587264358997345 0.6746887564659119 0.687936007976532
527 5.190237998962402 3.9869937896728516 4.374802589416504 3.1818349361419678 2.326845407485962 2.5105717182159424 3.050192356109619 1.2022042274475098 0.6722931861877441 0.6387382745742798 0.7637078762054443
528 5.69197940826416 3.820888042449951 4.726830005645752 3.1208608150482178 2.131810188293457 2.5352115631103516 3.0957119464874268 0.9433215260505676 0.80171138048172 0.6420764923095703 0.9630916714668274
529 5.251806735992432 3.7353832721710205 4.688771724700928 2.913543462753296 2.2837212085723877 2.409846782684326 3.034672260284424 1.2621017694473267 0.7171897292137146 0.546920895576477 0.9833623170852661
530 4.9743757247924805 3.703864574432373 4.458980560302734 2.958724021911621 2.2203540802001953 2.487941265106201 2.839484453201294 1.0761522054672241 0.6179050803184509 0.5796167850494385 0.8454203009605408
531 4.980697154998779 3.9114460945129395 4.177186489105225 3.1654865741729736 2.4582574367523193 2.330353260040283 2.860053539276123 1.0208791494369507 0.6715431809425354 0.6095945239067078 0.766644299030304
532 4.864739418029785 3.9287900924682617 4.42431640625 3.170220136642456 2.5394039154052734 2.3774776458740234 3.075110912322998 1.0276257991790771 0.838289737701416 0.6870117783546448 0.829208254814148
533 4.788630962371826 3.7752938270568848 4.5658063888549805 2.9635074138641357 2.630066394805908 2.3882150650024414 2.95589542388916 0.9830484390258789 0.7552899122238159 0.6415179371833801 0.8645487427711487
534 5.110884666442871 3.754798173904419 4.6200432777404785 3.0327041149139404 2.487926721572876 2.495593786239624 3.1934752464294434 0.9950527548789978 0.7806049585342407 0.7631599307060242 0.8698957562446594
535 5.097972393035889 3.839792251586914 4.8249735832214355 2.956636905670166 2.4543726444244385 2.405184030532837 2.9474692344665527 1.359200358390808 1.0788238048553467 0.5364784598350525 0.9007614850997925
536 5.353138446807861 3.8779959678649902 4.699237823486328 3.028347969055176 2.317166328430176 2.2475368976593018 2.654712677001953 1.0915968418121338 0.693673849105835 0.6673293113708496 0.9420430064201355
537 5.264581203460693 3.7889821529388428 4.833432197570801 3.037532329559326 2.338481903076172 2.1089870929718018 3.0068199634552 1.0274344682693481 0.7482016682624817 0.7023671269416809 1.052756905555725
538 5.116484642028809 3.9096806049346924 4.487806797027588 3.091146945953369 2.345027208328247 2.4370157718658447 2.9741573333740234 1.177634835243225 0.7928773164749146 0.727818489074707 0.9121712446212769
539 5.111180305480957 3.9345905780792236 4.320785045623779 3.1335959434509277 2.6709892749786377 2.3554418087005615 2.964779853820801 1.1151293516159058 0.9271925091743469 0.6972172856330872 0.8382320404052734
540 4.975069046020508 3.821850061416626 4.409409999847412 3.0337038040161133 2.2670841217041016 2.396554708480835 3.07763671875 1.012062907218933 0.9027438163757324 0.6325224041938782 0.9043239951133728
541 4.99638032913208 3.9167473316192627 4.290576457977295 3.0703470706939697 2.397310495376587 2.3472671508789063 3.065335988998413 1.087124228477478 0.8756433129310608 0.6986109018325806 0.8473467826843262
542 4.887540340423584 3.8656013011932373 4.342994689941406 3.0285050868988037 2.226897716522217 2.47072696685791 2.731112241744995 0.9673756957054138 0.5996612906455994 0.8145044445991516 1.0769039392471313
543 5.055738925933838 3.9847047328948975 4.55992317199707 3.050292730331421 2.1860597133636475 2.405684471130371 2.984304904937744 1.0088367462158203 0.6410052180290222 0.5323708653450012 1.2358386516571045
544 4.989373683929443 4.0235137939453125 4.074150085449219 3.2430994510650635 2.1031529903411865 2.555631399154663 2.8736722469329834 1.1052613258361816 0.7955148816108704 0.6012276411056519 1.0285801887512207
545 5.011253356933594 4.040128707885742 4.114063262939453 3.159782648086548 2.106912612915039 2.4666788578033447 2.9434094429016113 1.0406875610351563 0.7243021726608276 0.5561537146568298 0.9670664072036743
546 4.9748921394348145 4.11219596862793 4.0317769050598145 3.1806421279907227 2.0002455711364746 2.5485641956329346 2.9043190479278564 0.993131160736084 0.6561514735221863 0.7572098970413208 0.9527312517166138
547 5.225554466247559 4.16105318069458 4.213342666625977 3.1833412647247314 2.1434166431427 2.5010123252868652 2.8071494102478027 1.040024995803833 0.7541700601577759 0.5104231238365173 0.9571269154548645
548 5.199592113494873 3.924893379211426 4.244688510894775 3.0523269176483154 2.2214932441711426 2.5066328048706055 2.7996585369110107 1.0825120210647583 0.723744809627533 0.505624532699585 1.1148064136505127
549 5.707015037536621 4.1846537590026855 4.773234844207764 3.151857614517212 2.250807762145996 2.6112794876098633 2.970233678817749 0.9653068780899048 0.8395208120346069 0.5462760925292969 0.979400634765625
550 5.570927143096924 4.117913722991943 4.451884746551514 3.173114776611328 2.087587833404541 2.6034462451934814 2.793874502182007 0.9632141590118408 0.9032638669013977 0.5519845485687256 0.8290445804595947
551 5.227218151092529 3.990651845932007 4.296880722045898 2.8973324298858643 2.21897554397583 2.6062192916870117 2.964590072631836 1.0299183130264282 0.7790259718894958 0.5261040329933167 0.8999798893928528
552 5.680960655212402 4.216073989868164 4.6316022872924805 3.0389881134033203 2.0980608463287354 2.710251808166504 2.844456195831299 1.17647123336792 0.8466858267784119 0.6366099715232849 0.7939864993095398
553 5.738213539123535 4.398126602172852 4.697139739990234 3.08463454246521 2.1153833866119385 2.7437386512756348 2.9204952716827393 1.2910494804382324 0.9590110182762146 0.7018275260925293 0.7743706703186035
554 5.582241535186768 4.207267761230469 4.438378810882568 3.0209999084472656 1.918792963027954 2.6341373920440674 2.6684436798095703 1.1539913415908813 0.8012085556983948 0.7962137460708618 1.0098190307617188
555 6.167870044708252 4.500450611114502 4.619563102722168 3.4594316482543945 1.8498121500015259 2.471370220184326 2.6759023666381836 1.0715892314910889 0.9561086297035217 0.8338462710380554 0.9833418130874634
556 6.020772457122803 4.19818115234375 4.677957057952881 3.1938037872314453 2.006058692932129 2.662785768508911 2.7911694049835205 1.243201732635498 0.7833127975463867 0.7304147481918335 0.7364922165870667
557 5.793079376220703 4.200622081756592 4.516613006591797 3.0461785793304443 2.1241819858551025 2.648728132247925 2.757272481918335 1.1123607158660889 0.8320892453193665 0.6797953248023987 0.8614869117736816
558 5.8102030754089355 4.23448371887207 4.5471510887146 3.1578381061553955 2.27986741065979 2.4787447452545166 2.921785354614258 1.0779801607131958 1.096917748451233 0.8272085785865784 0.9686490297317505
559 5.886476993560791 4.2841997146606445 4.430469036102295 3.2705187797546387 2.1445775032043457 2.5203258991241455 2.8116328716278076 1.168328881263733 0.6933835744857788 0.7572552561759949 0.8117882013320923
560 5.883609771728516 4.522486209869385 4.394711971282959 3.315810203552246 2.167727470397949 2.5419862270355225 2.549370527267456 1.2792185544967651 0.7327229380607605 0.7911098003387451 0.9721432328224182
561 6.134652614593506 4.573586940765381 4.551977157592773 3.411252737045288 2.3466382026672363 2.7063965797424316 2.552872896194458 1.396136999130249 0.8200743794441223 0.7487756609916687 1.0462566614151
562 6.1098198890686035 4.718634605407715 4.578341007232666 3.424147367477417 2.107377767562866 2.4037158489227295 2.799861431121826 1.422948956489563 1.07911217212677 0.8975942134857178 1.0347418785095215
563 5.9467010498046875 4.412597179412842 4.599882125854492 3.3390307426452637 2.3749167919158936 2.454146385192871 2.544318199157715 1.277712345123291 0.7534000873565674 0.8864660859107971 1.027722716331482
564 5.620506763458252 4.2549591064453125 4.141145706176758 3.1294591426849365 2.048845052719116 2.5869128704071045 2.8832809925079346 1.2953124046325684 0.6280565857887268 0.8002341985702515 0.8599432706832886
565 5.679394245147705 4.572192192077637 4.118630886077881 3.196103096008301 2.1379599571228027 2.4610936641693115 2.5377907752990723 1.3188396692276 0.9755429625511169 0.7910670042037964 0.9135332703590393
566 5.383411407470703 4.446367263793945 4.179352760314941 3.0522000789642334 1.943622350692749 3.251682758331299 2.4800474643707275 1.1471309661865234 0.7867352366447449 0.5475730299949646 1.0527209043502808
567 5.244359016418457 4.109838962554932 4.325930118560791 2.846261739730835 2.003857374191284 2.5065932273864746 2.7247326374053955 1.2034038305282593 0.9725753664970398 0.6969949007034302 0.9475007653236389
568 5.24598503112793 4.135290145874023 4.265127658843994 3.0152552127838135 1.9620004892349243 2.3608243465423584 2.655118465423584 1.1336114406585693 0.8524117469787598 0.5495178699493408 0.7732319235801697
569 5.480961322784424 4.038675785064697 4.656856060028076 3.0185725688934326 2.0759594440460205 2.1886801719665527 3.0449655055999756 1.186252236366272 0.5854880809783936 0.6081304550170898 1.0079373121261597
570 5.287347316741943 4.036759853363037 4.3373517990112305 3.2524807453155518 2.088210344314575 1.8833880424499512 2.816546678543091 1.1576433181762695 0.7974086403846741 0.5019797682762146 0.7699176073074341
571 5.4786200523376465 3.9109716415405273 4.583208084106445 3.0713133811950684 2.1953470706939697 2.0844218730926514 2.893216133117676 1.0862177610397339 0.9747118353843689 0.5540357828140259 0.9492772221565247
572 5.173658847808838 4.055953502655029 4.697100639343262 3.0437498092651367 2.031810760498047 2.5228068828582764 3.0061416625976563 1.0786621570587158 0.8051454424858093 0.5389159917831421 0.9967408180236816
573 5.401418685913086 4.147440433502197 4.662316799163818 3.059774398803711 2.0397846698760986 2.3115549087524414 2.7751388549804688 0.8932548761367798 0.8037520051002502 0.7163562178611755 0.8088500499725342
574 5.070167541503906 3.848339319229126 4.551267623901367 2.9677631855010986 2.077117919921875 2.285900354385376 2.9162542819976807 0.8340743780136108 0.7842999696731567 0.5437520146369934 0.910959780216217
575 5.124540328979492 3.8269283771514893 4.686012268066406 3.005842447280884 1.9991936683654785 2.224388837814331 2.868610382080078 1.0528026819229126 0.9655002355575562 0.6656558513641357 0.9377515912055969
576 5.218765735626221 3.837632179260254 4.630303382873535 2.9257287979125977 1.9890048503875732 2.247609853744507 2.784388303756714 1.1505273580551147 0.7233411073684692 0.6935559511184692 0.9832000732421875
577 5.387048244476318 3.808549165725708 4.899161338806152 2.928288459777832 2.0993404388427734 2.286008596420288 2.961178779602051 1.0006061792373657 0.8915095329284668 0.7053358554840088 1.0023406744003296
578 5.268477439880371 3.976154327392578 4.454763412475586 2.8137452602386475 2.1086950302124023 2.1123123168945313 2.9192299842834473 1.005644679069519 0.8434540629386902 0.7141686081886292 0.8999049067497253
579 5.460116386413574 4.011534690856934 4.806236267089844 2.8934519290924072 2.1332669258117676 2.3122100830078125 2.8445427417755127 1.2714040279388428 0.8813422322273254 0.5724490880966187 0.9885848760604858
580 5.332298755645752 4.059849739074707 4.6977620124816895 2.8210227489471436 2.22766375541687 2.2756805419921875 2.8562657833099365 1.117144227027893 0.82603520154953 0.5566829442977905 0.6660975813865662
581 5.228609561920166 3.611146926879883 4.817907333374023 2.798403263092041 2.0903728008270264 2.1111416816711426 2.931905746459961 0.9105057716369629 0.7480733394622803 0.4460671842098236 1.04761803150177
582 5.138766765594482 3.6251111030578613 4.472367763519287 2.8995919227600098 2.0358574390411377 2.1324753761291504 2.993964433670044 1.0804846286773682 0.7528451085090637 0.6051141619682312 0.8542110919952393
583 5.275895118713379 3.851982593536377 4.576494216918945 2.93536639213562 2.02767276763916 2.517855644226074 3.003035068511963 0.966518759727478 0.9740428328514099 0.5547634363174438 0.6571928262710571
584 5.062816619873047 3.830503225326538 4.627358913421631 2.898367166519165 2.0345094203948975 2.0138378143310547 3.2030606269836426 1.1348074674606323 0.9153115749359131 0.48826104402542114 0.7950465083122253
585 5.219933986663818 3.939257860183716 4.542314052581787 3.1033718585968018 2.0317819118499756 2.4282424449920654 2.9635207653045654 0.9458115696907043 1.006945252418518 0.45241034030914307 0.7271143198013306
586 5.3469648361206055 4.0166521072387695 4.705907821655273 3.109708309173584 2.186537504196167 2.264115810394287 2.795042037963867 1.024901032447815 0.8268011212348938 0.6214938163757324 0.7006179094314575
587 5.504727840423584 3.9829750061035156 4.859565258026123 3.0588808059692383 2.2746500968933105 2.3297922611236572 2.936157464981079 1.1648707389831543 0.8678911924362183 0.4271375834941864 0.7625716328620911
588 5.546727657318115 4.166323661804199 4.888671398162842 3.3243932723999023 2.1303863525390625 2.1863362789154053 2.8267693519592285 1.3378397226333618 0.7791558504104614 0.5496964454650879 1.1088173389434814
589 5.329261302947998 3.990239143371582 4.587645053863525 3.1943700313568115 2.109583616256714 2.5086872577667236 2.994321584701538 1.1454696655273438 0.8567172884941101 0.6475380659103394 0.7846819758415222
590 5.497330665588379 4.119500637054443 4.81303071975708 3.188297986984253 2.360691785812378 2.1209046840667725 2.8262178897857666 1.2304179668426514 0.8759114146232605 0.6714560985565186 0.8658952713012695
591 5.667684078216553 4.318058967590332 4.830522537231445 3.3150925636291504 2.5138895511627197 2.2358596324920654 2.8292288780212402 1.2618553638458252 0.988635241985321 0.4797842800617218 0.7914456725120544
592 5.528496742248535 4.293509483337402 4.935324668884277 3.378061294555664 2.2879250049591064 2.254559278488159 2.9808576107025146 1.289842128753662 0.8893135786056519 0.5833670496940613 0.8835641741752625
593 5.631299018859863 4.379854679107666 4.990259170532227 3.4111974239349365 2.525738477706909 2.419762372970581 2.7275185585021973 1.0830999612808228 0.7464196085929871 0.5615687370300293 0.8202233910560608
594 5.689770698547363 4.408599853515625 5.048576354980469 3.220372438430786 2.4853692054748535 2.40600848197937 3.00661301612854 1.0288236141204834 0.7756252288818359 0.47242024540901184 1.0636078119277954
595 5.4173455238342285 4.226728439331055 4.9335455894470215 3.0035133361816406 2.498418092727661 2.0832102298736572 2.928297758102417 0.9395577907562256 0.7597057819366455 0.5286157727241516 1.0449868440628052
596 5.522234916687012 4.392188549041748 4.79444694519043 3.28019118309021 2.2411203384399414 2.3133931159973145 2.9006381034851074 1.281198263168335 0.6899821758270264 0.5353662371635437 0.8949145078659058
597 5.227790355682373 4.109200954437256 4.664838790893555 3.054847240447998 2.2699527740478516 2.3713018894195557 2.6877686977386475 1.0718529224395752 0.6229072213172913 0.45898008346557617 0.8134961128234863
598 5.053395748138428 4.210934162139893 4.2769455909729 3.064338207244873 2.266972303390503 2.450195550918579 2.6544735431671143 1.2259581089019775 0.7886989712715149 0.5059825778007507 0.9463891386985779
599 5.19021463394165 4.326311111450195 4.340835094451904 2.9596352577209473 2.3355889320373535 2.6521830558776855 2.9272828102111816 1.287226676940918 0.8743225336074829 0.5804318189620972 1.0722016096115112
600 5.216311931610107 4.559592247009277 4.321927070617676 3.049102544784546 2.28609037399292 2.2860991954803467 2.4747700691223145 1.6070786714553833 0.8004730939865112 0.5125258564949036 0.7828822731971741
601 5.723280429840088 4.508138179779053 4.661953926086426 3.1426031589508057 2.42694354057312 2.366922616958618 2.7896037101745605 1.0109528303146362 1.0371845960617065 0.5210991501808167 0.8176381587982178
602 5.598503112792969 4.473203182220459 4.555816173553467 3.2960612773895264 2.3918912410736084 2.4982028007507324 2.542807102203369 0.934801459312439 0.7455078959465027 0.5652284026145935 0.8530322909355164
603 5.181945323944092 4.329465866088867 4.404065132141113 3.2844033241271973 2.114891290664673 2.133249044418335 2.7094967365264893 1.3474602699279785 0.9662693738937378 0.6426702737808228 0.7507548332214355
604 5.504917621612549 4.424226760864258 4.589838027954102 3.3094727993011475 2.2022805213928223 2.280210256576538 2.4984946250915527 1.0670377016067505 0.981777548789978 0.7068321704864502 0.7239424586296082
605 5.633999824523926 4.315724849700928 4.918414115905762 3.1881182193756104 2.191673994064331 2.2476089000701904 2.7213079929351807 1.134369134902954 0.8470850586891174 0.5443209409713745 0.8737189769744873
606 5.48923397064209 4.301087856292725 4.763525485992432 3.2107231616973877 2.3595073223114014 2.297654628753662 2.528292417526245 1.130808711051941 0.6943419575691223 0.6804569959640503 0.825408935546875
607 5.4753851890563965 4.134075164794922 4.807114124298096 3.2174811363220215 2.3312926292419434 2.1879546642303467 2.7501237392425537 0.8208943605422974 0.7739478349685669 0.6308696866035461 0.8030372858047485
608 5.48168420791626 4.241316795349121 4.580896377563477 3.4487502574920654 2.291527032852173 2.0955934524536133 2.4902291297912598 0.9785068035125732 0.8558233380317688 0.6446757316589355 0.8904308676719666
609 5.603282451629639 4.174181938171387 4.943826675415039 3.419999837875366 2.396367073059082 1.9580771923065186 2.6571333408355713 1.018425464630127 0.7465900778770447 0.6990898251533508 0.9515859484672546
610 5.6191205978393555 4.057261943817139 5.171205043792725 3.148921251296997 2.496168375015259 2.206601858139038 2.9301788806915283 0.9052145481109619 0.7076917290687561 0.7228332757949829 0.8073376417160034
611 6.0272321701049805 4.119081020355225 5.095308780670166 3.1771867275238037 2.241497039794922 1.9550461769104004 2.588773012161255 0.937605082988739 0.853230357170105 0.6062725782394409 0.9028775095939636
612 6.081593036651611 4.281152248382568 5.368703365325928 3.2521677017211914 2.348463773727417 2.208775043487549 2.683490037918091 1.0718170404434204 0.632545530796051 0.8390658497810364 0.8422941565513611
613 5.738931655883789 4.1343817710876465 4.8715338706970215 3.3619511127471924 2.5488710403442383 2.266249179840088 2.6909475326538086 1.1011615991592407 0.8539188504219055 0.7841793298721313 0.7125776410102844
614 5.456450462341309 4.185225963592529 4.593482494354248 3.3270962238311768 2.4384396076202393 2.282893657684326 2.4549293518066406 1.1373989582061768 0.7355479598045349 0.6908959150314331 0.9889986515045166
615 5.4182209968566895 4.219399929046631 4.420096397399902 3.222269296646118 2.352429151535034 2.2508461475372314 2.4605603218078613 1.3743700981140137 0.858235239982605 0.6587831377983093 0.7819549441337585
616 5.468241214752197 4.296138763427734 4.469033241271973 3.5094645023345947 2.385277032852173 2.2833502292633057 2.70485258102417 0.9272103905677795 0.8885708451271057 0.5467529296875 1.032142162322998
617 5.801823616027832 4.2927165031433105 4.785433292388916 3.260345220565796 2.4530391693115234 2.3910129070281982 2.597524404525757 1.002720594406128 1.06572425365448 0.4602510631084442 0.8566311001777649
618 5.555927276611328 4.2951979637146 4.690609931945801 3.1379122734069824 2.1528172492980957 2.4682118892669678 2.7447104454040527 0.9910164475440979 0.5732843279838562 0.6752039194107056 0.8863283395767212
619 5.589478015899658 4.217052936553955 4.761841297149658 3.1317708492279053 2.2198214530944824 2.465769052505493 2.6853251457214355 1.0015538930892944 0.6875078678131104 0.5653319358825684 0.8895694613456726
620 5.587857723236084 4.120573043823242 4.779735088348389 3.1834447383880615 2.1568443775177 2.367112874984741 2.7077865600585938 0.9189640283584595 0.6938623189926147 0.7471891641616821 0.9816870093345642
621 5.696406841278076 4.366231441497803 4.640230655670166 3.1630470752716064 2.2368621826171875 2.25282621383667 2.857938528060913 0.9442712664604187 0.7548736333847046 0.7232428789138794 0.8095673322677612
622 5.950499057769775 4.432424068450928 4.902675628662109 3.206390619277954 2.1947734355926514 2.3024466037750244 2.5722568035125732 1.015721321105957 0.8275797963142395 0.8138490915298462 0.9648745059967041
623 5.475685119628906 4.255454063415527 4.6733012199401855 3.277801990509033 2.484532117843628 2.362130641937256 2.5621731281280518 0.8765685558319092 0.7470179796218872 0.6351158022880554 0.8336679935455322
624 5.471243381500244 4.064171314239502 4.674800395965576 3.058725595474243 2.1487536430358887 2.323781728744507 3.0158238410949707 1.0336709022521973 0.779356062412262 0.6958979964256287 0.8461440205574036
625 5.5222697257995605 4.080973148345947 4.591469764709473 2.9992852210998535 2.252814531326294 2.274200201034546 2.831038475036621 0.9283538460731506 0.7009471654891968 0.629307746887207 0.799288272857666
626 5.6435136795043945 4.200479984283447 4.67014741897583 3.1655125617980957 2.4229304790496826 2.2925755977630615 2.7487034797668457 0.9662913680076599 0.6517917513847351 0.7711315155029297 0.8569084405899048
627 5.108522415161133 4.065601825714111 4.315086364746094 2.9702727794647217 2.213576078414917 2.1769580841064453 2.527836322784424 1.0243560075759888 0.6952338814735413 0.6108420491218567 0.8747855424880981
628 5.606575965881348 4.2196550369262695 4.331338405609131 3.1637234687805176 1.9954239130020142 2.205278158187866 2.8673477172851563 1.2306371927261353 0.6782914996147156 0.6790710091590881 0.8365247845649719
629 5.400532245635986 4.264715671539307 4.10169792175293 3.326303005218506 2.0480291843414307 2.3167965412139893 2.5111982822418213 1.0944867134094238 0.8933701515197754 0.633826494216919 1.0411639213562012
630 5.387132167816162 4.12429666519165 4.334352493286133 3.3717730045318604 1.9476754665374756 2.160672187805176 2.6115589141845703 1.0151851177215576 0.7585209012031555 0.7861583232879639 0.8911958336830139
631 5.418276786804199 4.180492877960205 4.512564659118652 3.2820839881896973 2.1993443965911865 2.1619739532470703 2.754772901535034 1.0716158151626587 0.6703298091888428 0.7645717859268188 0.7994682192802429
632 5.191624164581299 3.9611592292785645 4.4225873947143555 3.1283228397369385 2.339273691177368 2.2500367164611816 2.74178409576416 1.1097698211669922 0.8413146138191223 0.7861869931221008 0.9400445818901062
633 5.272853851318359 4.0320940017700195 4.7640838623046875 2.981884479522705 2.2587759494781494 2.1455976963043213 2.937826633453369 0.9774011373519897 0.6319856643676758 0.7751525044441223 0.9068950414657593
634 5.4990973472595215 4.22413969039917 4.737922191619873 3.139031410217285 1.995226263999939 2.168553590774536 2.787139654159546 0.9798868894577026 0.9290611147880554 0.8260011672973633 0.8567065596580505
635 5.5140581130981445 4.1574811935424805 4.675847053527832 3.2765729427337646 2.2049548625946045 2.0482568740844727 2.9949445724487305 1.0717612504959106 0.794302761554718 0.7634692192077637 0.9181044697761536
636 5.724853515625 4.237974166870117 4.789435386657715 3.2675437927246094 2.1562163829803467 1.9749281406402588 2.7399661540985107 1.135402798652649 0.8655180335044861 0.7634944319725037 0.8090630769729614
637 5.847585201263428 4.202911853790283 4.835036754608154 3.4238924980163574 2.2124502658843994 2.1386916637420654 2.8169076442718506 1.0408717393875122 0.8953104019165039 0.7200894355773926 0.90140300989151
638 6.0500264167785645 4.558156490325928 4.599480628967285 3.3731493949890137 2.250161647796631 2.1028573513031006 2.9772398471832275 1.251815915107727 0.9399870038032532 0.87979656457901 0.8551012277603149
639 6.047875881195068 4.581340789794922 4.865732192993164 3.379676580429077 2.1782097816467285 2.1016931533813477 2.8129513263702393 1.034137487411499 1.0295956134796143 0.7386244535446167 0.7923455238342285
640 6.1548171043396 4.471349716186523 5.012930393218994 3.3009533882141113 2.172590970993042 1.7432661056518555 2.8959548473358154 1.003919243812561 0.9451321363449097 0.7284401059150696 0.7995275855064392
641 6.165584087371826 4.539251804351807 4.706063747406006 3.2819254398345947 2.0999398231506348 1.6193629503250122 3.0978965759277344 0.9832932949066162 0.7484442591667175 0.6945262551307678 0.8475809097290039
642 6.207027435302734 4.665832996368408 4.500109672546387 3.478959798812866 2.136514902114868 1.7043604850769043 2.8323140144348145 1.042616367340088 0.8784019947052002 0.8001488447189331 0.6073208451271057
643 6.1461334228515625 4.5563459396362305 4.5238471031188965 3.245542287826538 1.9072225093841553 2.1118052005767822 2.838009834289551 0.9373400807380676 0.6961961984634399 0.7946937680244446 0.7127679586410522
644 6.241654872894287 4.853895664215088 4.491711139678955 3.368539810180664 1.8717468976974487 2.2120134830474854 2.7532715797424316 1.3200808763504028 0.949815034866333 0.7935667634010315 0.8445298671722412
645 6.206643581390381 4.663388729095459 4.932882785797119 3.3357274532318115 2.033691167831421 1.8546998500823975 2.773261547088623 1.1594709157943726 0.9327883720397949 0.6808706521987915 0.8294310569763184
646 6.140025615692139 4.396836280822754 4.961287021636963 3.3711395263671875 1.9866963624954224 1.9997611045837402 2.9868197441101074 1.0144553184509277 0.8539883494377136 0.7575972080230713 0.7580264806747437
647 6.01738166809082 4.590995788574219 4.750848770141602 3.5259764194488525 2.1956822872161865 1.6481817960739136 2.7385191917419434 1.1203408241271973 0.7211002111434937 0.7838441729545593 0.9419574737548828
648 6.317907333374023 4.4921369552612305 4.9024152755737305 3.2407209873199463 2.1361277103424072 1.78285551071167 2.854416847229004 1.1244432926177979 0.7203227281570435 0.7050880193710327 0.6940975189208984
649 6.399369239807129 4.298249244689941 5.337183475494385 3.144061803817749 2.1588211059570313 1.9300609827041626 2.8702518939971924 1.204241394996643 0.9327481389045715 0.861674964427948 0.6571595668792725
650 6.249104976654053 4.816920280456543 4.746510982513428 3.1982998847961426 1.9662691354751587 2.0868988037109375 2.815382242202759 1.3407377004623413 0.8164924383163452 0.7983308434486389 0.8138799667358398
651 6.085038185119629 4.549882888793945 4.757180213928223 3.170635223388672 2.053647756576538 1.929284691810608 2.956190586090088 1.2395939826965332 0.7827786803245544 0.9145273566246033 0.5813154578208923
652 6.091465473175049 4.342456817626953 5.0585527420043945 3.318018913269043 2.0519180297851563 2.0349488258361816 2.9898159503936768 1.2235888242721558 1.189992070198059 0.7157829403877258 0.6455003619194031
653 5.941898822784424 4.577398777008057 4.4608612060546875 3.1809890270233154 1.7827262878417969 2.166858196258545 2.700766086578369 0.9304618239402771 0.865389347076416 0.931699275970459 0.6809318661689758
654 5.950560569763184 4.27374792098999 4.63179349899292 3.2680301666259766 2.027438163757324 2.346212148666382 2.530116558074951 1.086138367652893 0.9615627527236938 0.952049732208252 0.7399101853370667
655 6.037302017211914 4.3203020095825195 4.54888391494751 3.3169496059417725 1.7805083990097046 2.4470953941345215 2.370027542114258 1.0945297479629517 1.102014183998108 0.7014790177345276 0.9803711771965027
656 6.269346237182617 4.485456943511963 4.590775966644287 3.20741868019104 1.994946002960205 2.812915563583374 2.616772413253784 1.0750454664230347 0.6270754337310791 0.8324936032295227 0.8716994524002075
657 6.3220977783203125 4.7009406089782715 4.502660751342773 3.2700328826904297 1.9474090337753296 2.753416061401367 2.727104663848877 0.9784404039382935 0.691012442111969 0.7712112069129944 0.7395958304405212
658 6.265639305114746 4.821283340454102 4.462812900543213 3.0594146251678467 1.8747576475143433 2.460357904434204 2.5510506629943848 1.602995753288269 0.7852593660354614 0.744503915309906 0.5838471055030823
659 6.4676513671875 5.062300682067871 4.3190107345581055 3.1566333770751953 1.7902332544326782 2.390800714492798 2.6346240043640137 1.3629873991012573 1.0102603435516357 0.7278416156768799 0.8813254833221436
660 6.138265132904053 4.438387393951416 4.749522686004639 2.9765520095825195 1.8929028511047363 1.9977787733078003 2.63185453414917 1.0183206796646118 0.6496466398239136 0.602473795413971 0.862711489200592
661 5.903763771057129 4.427740097045898 4.387565612792969 3.1075968742370605 1.9346168041229248 1.977166771888733 2.5162529945373535 1.220434308052063 0.6935518980026245 0.5698344707489014 0.8186818361282349
662 6.220122814178467 4.405124187469482 4.867610931396484 3.3231613636016846 2.0152976512908936 1.8831208944320679 2.895163059234619 1.0483351945877075 0.8498385548591614 0.6119314432144165 0.6819273829460144
663 6.088597297668457 4.314237117767334 4.680052280426025 3.060842514038086 1.9638221263885498 2.097163200378418 2.6223807334899902 0.9523298740386963 0.5867977142333984 0.5893835425376892 0.8263059854507446
664 6.153670787811279 4.596987724304199 4.782065391540527 3.19352388381958 1.9467238187789917 1.9994314908981323 2.826240062713623 1.1682255268096924 0.8035749793052673 0.5655249357223511 0.827297568321228
665 6.160940647125244 4.520118236541748 4.743322849273682 3.338702440261841 1.9998486042022705 2.1385393142700195 3.0853209495544434 1.0856319665908813 0.6989444494247437 0.8098451495170593 0.8088192343711853
666 6.483295917510986 4.680648326873779 4.813703536987305 3.2666468620300293 2.109771966934204 1.9750959873199463 2.7109534740448 1.1438542604446411 0.6933000087738037 0.8075408339500427 0.9885531663894653
667 6.33608341217041 4.6846184730529785 4.594880104064941 3.3969829082489014 2.00496768951416 1.9485453367233276 2.4596025943756104 1.039846658706665 1.0138479471206665 0.5681855082511902 1.1191681623458862
668 6.145196914672852 4.760757923126221 4.5827250480651855 3.218046188354492 2.2024765014648438 2.171627998352051 2.7075583934783936 1.037887692451477 0.7342823147773743 0.7142713665962219 1.1144397258758545
669 5.9382476806640625 4.677419185638428 4.3059163093566895 2.9044909477233887 2.2238783836364746 2.3285558223724365 2.5573604106903076 0.9358876347541809 1.1263035535812378 0.8364235758781433 0.9368009567260742
670 6.143892288208008 4.816660404205322 4.643503665924072 2.944566011428833 2.4632272720336914 2.352977752685547 2.449110269546509 0.8930973410606384 0.8418727517127991 0.9175124764442444 0.9959890842437744
671 6.194494724273682 4.7940897941589355 4.806730270385742 2.885401725769043 2.452721357345581 2.3973159790039063 2.595665216445923 1.1049853563308716 0.7094081044197083 0.8223921656608582 0.7416537404060364
672 5.590966701507568 4.421438217163086 4.65297269821167 2.934288263320923 2.672748327255249 1.9752980470657349 2.9048633575439453 1.0488638877868652 1.043887972831726 0.9136537909507751 0.697523295879364
673 5.517424583435059 4.307565212249756 4.332221508026123 2.875661611557007 2.494393825531006 2.2435812950134277 2.721280097961426 0.8471370935440063 1.0952386856079102 0.46915778517723083 0.6228092908859253
674 5.304357528686523 4.100857257843018 4.292795181274414 2.8697187900543213 2.5310006141662598 2.327664375305176 2.6709706783294678 0.952265739440918 1.0610389709472656 0.6190913915634155 0.5860021710395813
675 5.394031524658203 4.139779567718506 4.373111248016357 2.845052480697632 2.3605473041534424 2.0340747833251953 2.488593101501465 1.148012399673462 0.9866277575492859 0.5458358526229858 0.5932996273040771
676 5.751638889312744 4.560976028442383 4.325669288635254 3.166064977645874 2.28539776802063 2.1176912784576416 2.6299257278442383 0.8500674962997437 1.0400874614715576 0.6276487708091736 0.6363200545310974
677 5.719997406005859 4.342758655548096 4.4203715324401855 2.991992712020874 2.1602556705474854 2.135453701019287 2.875901222229004 0.8514577746391296 0.9288603663444519 0.6312788128852844 0.7952488660812378
678 5.787137508392334 4.580344200134277 4.361045837402344 2.993846893310547 2.291585922241211 2.1280171871185303 2.959670066833496 1.3008291721343994 0.6330094933509827 0.6285310387611389 0.8925111889839172
679 5.3137712478637695 4.237911224365234 4.377343654632568 2.9220149517059326 2.527425765991211 2.2011327743530273 2.8118841648101807 1.0485903024673462 0.8174235820770264 0.5642834305763245 0.8150514364242554
680 5.2560014724731445 3.9594264030456543 4.469081401824951 2.899186849594116 2.467839241027832 1.937491536140442 2.6607205867767334 1.2315341234207153 0.8980355858802795 0.5242307186126709 0.859779417514801
681 5.5424957275390625 4.403417110443115 4.231372833251953 3.207120180130005 2.376591444015503 1.6777565479278564 2.6809773445129395 0.8962977528572083 0.8757267594337463 0.6187460422515869 0.8018210530281067
682 5.641991138458252 4.315992832183838 4.606189250946045 2.7122344970703125 2.5044655799865723 2.011930227279663 2.623504638671875 1.075445294380188 0.7142732739448547 0.6135562062263489 0.8145940899848938
683 5.816342353820801 4.573594570159912 4.422781944274902 3.0621225833892822 2.6715328693389893 2.0024757385253906 2.656033992767334 1.1732337474822998 0.6305818557739258 0.6103440523147583 0.9642541408538818
684 5.929915904998779 4.4780449867248535 4.580903053283691 2.8174450397491455 2.5618622303009033 1.6163119077682495 2.6964635848999023 1.1244224309921265 0.7822714447975159 0.6980099081993103 0.8827490210533142
685 5.57357931137085 4.303305625915527 4.327489376068115 3.0796680450439453 2.5832645893096924 1.6908684968948364 2.8482747077941895 0.9691941738128662 0.9477928876876831 0.6465418338775635 0.852092444896698
686 5.736037731170654 4.372386932373047 4.528195381164551 2.911867618560791 2.2455124855041504 1.6091296672821045 2.6362879276275635 1.1672728061676025 0.797771692276001 0.7619419693946838 1.0069535970687866
687 5.423381805419922 4.395319938659668 4.239034652709961 2.7555809020996094 2.2147035598754883 1.6933244466781616 2.805025339126587 1.351340651512146 0.966655969619751 0.522670567035675 0.9346659183502197
688 5.872648239135742 4.441919326782227 4.473722457885742 2.948880195617676 2.0346450805664063 1.7532172203063965 2.788334608078003 1.0238226652145386 0.694516122341156 0.5790095925331116 1.1689213514328003
689 6.026956558227539 4.5325236320495605 4.664144992828369 2.9122819900512695 2.1195013523101807 2.0381252765655518 2.7970786094665527 1.1112415790557861 0.6843235492706299 0.6325719952583313 1.128718614578247
690 5.497635364532471 4.29141902923584 4.452630043029785 2.968183994293213 2.1092357635498047 2.417722702026367 2.6949076652526855 1.083670735359192 0.8992732167243958 0.5608436465263367 0.8658707737922668
691 5.62916374206543 4.3150858879089355 4.479377746582031 2.7691638469696045 2.078956365585327 2.6913740634918213 2.6746420860290527 1.0765807628631592 0.8890134692192078 0.5730192065238953 1.1355174779891968
692 5.692846298217773 4.435561656951904 4.294793605804443 3.0081429481506348 2.3199665546417236 2.6017589569091797 2.7207610607147217 0.9355740547180176 0.8362640738487244 0.6280032992362976 1.0069165229797363
693 5.394838809967041 4.3641462326049805 4.313857555389404 3.0134406089782715 2.2956459522247314 2.768019914627075 2.894822835922241 1.224664568901062 0.8356847167015076 0.6478867530822754 0.9537636637687683
694 5.644126892089844 4.378337383270264 4.643641948699951 2.9509780406951904 2.1999764442443848 2.630340576171875 2.8821940422058105 0.9569541215896606 0.8985884785652161 0.6460627317428589 0.8299998044967651
695 5.858927249908447 4.434257984161377 4.841557502746582 3.036681890487671 2.226633071899414 2.6142587661743164 2.7144360542297363 1.0370938777923584 0.7426656484603882 0.6815793514251709 0.7925248742103577
696 5.7974019050598145 4.4206223487854 4.6212077140808105 3.1216838359832764 2.207339286804199 2.6132004261016846 2.7730586528778076 0.7919785380363464 0.9198427200317383 0.6127222776412964 0.9002559781074524
697 5.787238121032715 4.410778522491455 4.738548278808594 3.182858943939209 2.2061374187469482 2.50976300239563 2.939415216445923 1.1295032501220703 0.9544119834899902 0.6481971740722656 0.9475287795066833
698 5.7090373039245605 4.237443447113037 5.084646224975586 3.0783581733703613 2.4565162658691406 2.3554909229278564 3.0144975185394287 1.1801681518554688 0.8816730380058289 0.7901490926742554 0.7892435789108276
699 5.587853908538818 4.178910255432129 4.8641676902771 2.9767184257507324 2.47092342376709 2.6281135082244873 2.919452428817749 1.142377495765686 1.0749192237854004 0.7302323579788208 1.004347801208496
700 5.649840831756592 4.2211222648620605 4.825833320617676 3.007683753967285 2.2952377796173096 2.576949119567871 3.067098617553711 0.9637523293495178 0.773326575756073 0.753114640712738 0.9090293645858765
701 5.472517490386963 4.094329357147217 4.783026218414307 2.8877336978912354 2.44382643699646 2.520118236541748 2.9863662719726563 1.1128309965133667 0.7976391911506653 0.7107353210449219 0.8139262795448303
702 5.461735248565674 4.022729873657227 4.587445259094238 2.930655002593994 2.366269111633301 2.4330780506134033 2.740227222442627 0.8443527221679688 1.0841583013534546 0.7467274069786072 1.131905436515808
703 5.737102508544922 4.132624626159668 4.877208709716797 3.0704357624053955 2.1955881118774414 2.5178444385528564 2.6312127113342285 1.4011280536651611 0.8311702013015747 0.7218989133834839 1.1615744829177856
704 5.87043571472168 4.346058368682861 4.894003391265869 3.0668632984161377 2.5079216957092285 2.566023588180542 2.7716562747955322 1.111369252204895 0.9088131189346313 0.7133567929267883 0.970476508140564
705 5.7255144119262695 4.204871654510498 4.705415725708008 3.0949535369873047 2.4520936012268066 2.6535117626190186 2.9203977584838867 1.2959626913070679 0.871762752532959 0.5772235989570618 0.8431529402732849
706 5.514219284057617 4.138359069824219 4.683366298675537 2.9740405082702637 2.4190847873687744 2.6375932693481445 2.4681155681610107 1.322737216949463 0.8969805240631104 0.632405161857605 0.8520603179931641
707 5.7001471519470215 4.442842960357666 5.037053108215332 3.10744309425354 2.5048232078552246 2.524583339691162 2.8003737926483154 1.4729859828948975 1.0052306652069092 0.6141776442527771 0.942720890045166
708 5.762197971343994 4.488967418670654 5.066131591796875 2.879779577255249 2.6578643321990967 2.364278554916382 2.5892257690429688 1.4927334785461426 1.062277913093567 0.7129271626472473 0.8185117840766907
709 5.3503737449646 4.272764682769775 4.762335777282715 2.974804162979126 2.554025411605835 2.223322868347168 2.692662477493286 1.2428871393203735 0.8901904821395874 0.7219515442848206 0.8986213207244873
710 5.2985687255859375 4.374652862548828 4.6598219871521 2.974785566329956 2.3956658840179443 2.270853042602539 2.6825754642486572 0.8564968705177307 1.139185905456543 0.579737663269043 0.9134122133255005
711 5.711730480194092 4.654582500457764 4.705517292022705 3.1701297760009766 2.716017484664917 2.5559029579162598 2.808109760284424 0.8675410747528076 1.1982589960098267 0.6458559036254883 0.8303661346435547
712 5.600717067718506 4.532174110412598 4.557592868804932 3.17205810546875 2.614339590072632 2.539609670639038 2.625453472137451 1.0692598819732666 1.0894972085952759 0.8218936324119568 0.9346656799316406
713 5.633569240570068 4.4837799072265625 4.472578048706055 3.095595598220825 2.3578782081604004 2.528986692428589 2.9335873126983643 0.9814231395721436 0.9402777552604675 0.696545422077179 0.8455491065979004
714 5.596114158630371 4.4496750831604 4.562701225280762 3.1268813610076904 2.3255116939544678 2.354334592819214 2.9473252296447754 0.8197245001792908 0.9322900176048279 0.6986388564109802 0.7484325170516968
715 5.375363826751709 4.582728385925293 4.3214569091796875 2.9164233207702637 2.380227565765381 2.0579960346221924 2.8554575443267822 1.0178437232971191 0.9197632670402527 0.4694081246852875 0.7525405287742615
716 6.105751991271973 4.925070285797119 4.726356029510498 3.156064987182617 2.490471601486206 2.195693016052246 2.90771222114563 0.87034672498703 0.8645758032798767 0.7042295932769775 0.9737190008163452
717 6.082685470581055 4.888427257537842 4.69515323638916 3.1894681453704834 2.583526849746704 1.6849877834320068 2.75172758102417 1.1212490797042847 0.8795561194419861 0.6738472580909729 0.9489995241165161
718 5.997987270355225 4.767148017883301 4.797346591949463 3.129315137863159 2.576319456100464 1.8161296844482422 2.851433515548706 0.8574987053871155 1.2545995712280273 0.7483922243118286 0.8744712471961975
719 6.289578914642334 4.9636030197143555 5.1101555824279785 3.293092727661133 2.649561882019043 1.841291069984436 2.9054007530212402 0.8467441201210022 1.0748605728149414 0.7504206895828247 0.8065356016159058
720 5.809988975524902 4.666699409484863 4.730327606201172 3.059948444366455 2.548996925354004 2.034680128097534 2.6480259895324707 0.8360536098480225 1.4672082662582397 0.6511475443840027 0.7743147015571594
721 5.93806266784668 4.566670894622803 4.834539890289307 3.1178300380706787 2.6115005016326904 1.965670108795166 2.697986364364624 1.1261928081512451 1.30963933467865 0.7311423420906067 0.6468511819839478
722 6.125896453857422 4.8283538818359375 4.920303821563721 3.021866798400879 2.6446516513824463 2.100914239883423 2.959076404571533 0.895085334777832 1.1251142024993896 0.6770493388175964 0.7974278330802917
723 6.031156539916992 4.966102600097656 4.851515293121338 3.032575845718384 2.525649309158325 2.0261926651000977 2.690845012664795 0.9134109616279602 1.1096808910369873 0.9207215905189514 0.962788999080658
724 5.924716949462891 4.7366766929626465 4.541353225708008 3.0229783058166504 2.389587640762329 2.215031147003174 2.7049005031585693 0.9291418790817261 1.0350784063339233 0.6711371541023254 0.9408429861068726
725 6.012650966644287 4.771055221557617 4.5580973625183105 3.054091691970825 2.4918463230133057 2.331902265548706 2.4722933769226074 0.8508016467094421 0.7217922806739807 0.7000604867935181 1.0358316898345947
726 6.268914699554443 4.87608003616333 4.849976539611816 3.0708699226379395 2.655832052230835 2.671872138977051 2.6020519733428955 1.1276023387908936 0.7642723321914673 0.6747803688049316 0.888465404510498
727 6.0710601806640625 4.781464576721191 4.767828464508057 3.0856075286865234 2.602522134780884 2.7458364963531494 2.5633020401000977 1.0862038135528564 1.0367859601974487 0.8153055310249329 0.9830979108810425
728 6.163801193237305 4.3476243019104 5.13433837890625 3.0831785202026367 2.5366177558898926 2.6308302879333496 2.6901907920837402 1.0176713466644287 0.9590262770652771 0.6519210338592529 0.7893646955490112
729 5.928537845611572 4.502299785614014 4.819221019744873 3.125490427017212 2.456658124923706 2.601593494415283 2.8416500091552734 0.9135047197341919 0.8139713406562805 0.7628986835479736 0.9320237636566162
730 6.03043794631958 4.633508682250977 4.855013370513916 2.997828722000122 2.6314713954925537 2.6654279232025146 2.5775725841522217 0.9069949984550476 0.8054872751235962 0.7225995659828186 0.9050312638282776
731 5.968969345092773 4.651381969451904 4.836968421936035 2.976855993270874 2.5472800731658936 2.5733649730682373 2.717940092086792 0.9338508248329163 1.0583505630493164 0.6004104018211365 0.8317617177963257
732 6.244351863861084 4.597258567810059 4.980953216552734 2.940103054046631 2.5098400115966797 2.625307321548462 2.667492389678955 1.031854510307312 0.8811810612678528 0.5812763571739197 1.0192115306854248
733 6.33599853515625 4.770734786987305 4.9875593185424805 3.0825533866882324 2.46360445022583 2.3168935775756836 2.962317705154419 1.050092101097107 1.0214873552322388 0.6292257905006409 0.9240998029708862
734 6.046604633331299 4.633878707885742 4.840878486633301 3.0918047428131104 2.4385108947753906 2.3515777587890625 2.8697988986968994 1.0023317337036133 1.0509697198867798 0.6842069625854492 0.851660966873169
735 6.103299140930176 4.7000885009765625 4.71873664855957 3.135580539703369 2.3259711265563965 1.6969178915023804 2.980556011199951 1.083809733390808 0.9785060286521912 0.6671170592308044 0.961625874042511
736 6.246433734893799 4.636364936828613 5.006206512451172 3.1047003269195557 2.565890312194824 1.8228694200515747 3.1680946350097656 0.981637179851532 1.239473819732666 0.6572616696357727 0.6736319065093994
737 6.3969526290893555 5.123050689697266 4.87136173248291 3.175413131713867 2.438330888748169 1.8738027811050415 2.9513771533966064 1.1259324550628662 1.088464617729187 0.6202149987220764 1.0250717401504517
738 6.436043739318848 4.7056732177734375 4.949978351593018 3.2331624031066895 2.5272629261016846 2.006812572479248 3.1950438022613525 0.955809473991394 1.0080924034118652 0.6394590735435486 1.1582212448120117
739 6.145984649658203 4.789203643798828 4.697083950042725 2.997166156768799 2.46547532081604 1.8321163654327393 2.818990468978882 0.9747956991195679 0.7338353991508484 0.7969193458557129 1.153009295463562
740 6.129267692565918 4.489633560180664 4.89108943939209 3.091683864593506 2.535921335220337 1.8722964525222778 2.7986226081848145 0.8624327778816223 0.9646826386451721 0.8059839606285095 1.1300991773605347
741 6.35151481628418 4.507476806640625 5.2684197425842285 3.3177132606506348 2.756678342819214 2.1148757934570313 2.9584808349609375 0.8358501195907593 1.1672065258026123 0.7464712858200073 1.080719232559204
742 6.253614902496338 4.577529430389404 5.140253067016602 3.312376022338867 2.6980254650115967 1.9277313947677612 2.859652042388916 1.041109323501587 0.9218000769615173 0.667776882648468 1.0460669994354248
743 6.221785545349121 4.730859279632568 5.036691665649414 3.3138692378997803 2.457756996154785 1.8581409454345703 2.7123312950134277 1.076656699180603 1.1232832670211792 0.610698401927948 1.3558287620544434
744 6.260466575622559 4.586381435394287 4.962582111358643 3.06813383102417 2.4785757064819336 1.922153353691101 2.4779436588287354 0.8680070042610168 1.1213103532791138 0.7533358335494995 1.0510399341583252
745 6.26115083694458 4.670416831970215 5.276218414306641 3.205191135406494 2.4236879348754883 2.063347816467285 2.4625256061553955 0.8959012031555176 1.169380784034729 0.674061119556427 1.1598098278045654
746 6.529843807220459 4.6988205909729 5.691391944885254 3.1775779724121094 2.3068203926086426 1.8948465585708618 2.924426794052124 0.9378736615180969 1.3401614427566528 0.5671162009239197 1.2148793935775757
747 6.24522590637207 4.593417644500732 5.04888391494751 3.1214816570281982 2.3848650455474854 2.1953752040863037 2.9246881008148193 0.7365716695785522 1.2942882776260376 0.7292994260787964 0.9612815380096436
748 6.138489723205566 4.478175163269043 4.7873358726501465 3.0415236949920654 2.377382516860962 2.4419186115264893 2.897178888320923 1.0106981992721558 1.1847257614135742 0.864641547203064 1.0146253108978271
749 6.094131946563721 4.49751091003418 4.780455112457275 2.9694550037384033 2.238298177719116 2.5355114936828613 2.9560980796813965 0.7671030759811401 1.2121939659118652 0.6242401003837585 1.078860878944397
750 6.156146049499512 4.441685199737549 5.009639263153076 3.0053298473358154 2.230367422103882 2.1702728271484375 3.1787326335906982 0.8717727661132813 1.22733736038208 0.6977185010910034 0.9739235639572144
751 6.218567371368408 4.401937484741211 5.119237899780273 3.1410834789276123 2.4020612239837646 1.8155049085617065 3.0577521324157715 0.7795601487159729 1.1352952718734741 0.7355488538742065 1.0627875328063965
752 6.416747093200684 4.509429454803467 5.1145548820495605 3.02606201171875 2.4371824264526367 2.128680467605591 2.899653196334839 0.9568783640861511 1.4657989740371704 0.780420184135437 0.8610101938247681
753 6.312649726867676 4.532395839691162 5.0511674880981445 3.053100109100342 2.390775442123413 2.442563056945801 2.9373135566711426 1.0372051000595093 1.5376189947128296 0.6502978801727295 0.8071480989456177
754 6.1711201667785645 4.289599418640137 5.1035871505737305 3.0230472087860107 2.642414093017578 2.2713263034820557 3.006072759628296 1.1272213459014893 1.1054271459579468 0.6030223369598389 0.6764592528343201
755 6.201891899108887 4.412389278411865 5.123068332672119 2.745238780975342 2.5516562461853027 2.245415210723877 2.9172160625457764 0.9607315063476563 1.0162767171859741 0.6734331846237183 0.8646447062492371
756 5.946865558624268 4.41696834564209 4.773331642150879 2.9166908264160156 2.516242265701294 1.7068129777908325 2.453338623046875 0.8595334887504578 1.2149250507354736 0.6786995530128479 0.7624406814575195
757 6.042858600616455 4.290356636047363 5.040409088134766 2.993359327316284 2.695070266723633 2.017247200012207 2.983072519302368 1.00480318069458 1.0282254219055176 0.6429947018623352 0.7768558263778687
758 5.8566203117370605 4.1874775886535645 4.888962745666504 3.006026029586792 2.582407236099243 2.159984827041626 2.831676483154297 0.8122515678405762 1.1178641319274902 0.7715534567832947 0.9003695845603943
759 5.992347240447998 4.317932605743408 4.933657646179199 3.147759199142456 2.5542733669281006 2.075101613998413 2.7087087631225586 0.7411434650421143 1.3294475078582764 0.7714296579360962 0.8747221827507019
760 5.793053150177002 4.23915433883667 4.983412742614746 3.2361674308776855 2.410252332687378 1.5421935319900513 2.780668020248413 0.7558619976043701 1.0361101627349854 0.6643755435943604 0.8897574543952942
761 5.646024703979492 4.1921539306640625 4.525140762329102 3.0484421253204346 2.602135181427002 1.3549667596817017 2.692570209503174 0.7841260433197021 1.1175800561904907 0.6473605036735535 0.8846918344497681
762 5.857062816619873 4.301117420196533 4.610891342163086 3.144061803817749 2.3744473457336426 1.514674186706543 2.8860888481140137 0.7580719590187073 1.0316795110702515 0.6213739514350891 0.977252721786499
763 5.798214435577393 4.370847702026367 4.587431907653809 2.9703824520111084 2.4041361808776855 1.5658788681030273 3.0492513179779053 0.8378936052322388 0.9266754388809204 0.9070782661437988 0.7965031862258911
764 5.725598335266113 4.384764194488525 4.637644290924072 2.8729360103607178 2.4732515811920166 1.797179102897644 2.8712170124053955 0.7991724014282227 1.0504175424575806 0.8831905126571655 0.770149827003479
765 5.820662021636963 4.704138278961182 4.228767395019531 3.1312003135681152 2.423269033432007 1.8553372621536255 2.76602840423584 0.8219714164733887 1.2785834074020386 0.7105696201324463 0.9622299671173096
766 5.975567817687988 4.771132946014404 4.719759464263916 2.973118305206299 2.4231598377227783 1.8041574954986572 2.6365442276000977 0.7236928343772888 1.0592235326766968 0.8761489391326904 1.0045011043548584
767 6.038029193878174 4.840338706970215 4.469768524169922 3.252180337905884 2.2745137214660645 1.6388566493988037 2.6734488010406494 0.8819229602813721 1.1651114225387573 0.9763185381889343 0.8233751058578491
768 6.045430660247803 4.886135578155518 4.731304168701172 3.193746566772461 2.4863717555999756 1.5791465044021606 2.962458610534668 0.6493861079216003 1.1614667177200317 0.6684697270393372 0.8819028735160828
769 5.8297858238220215 4.553776264190674 4.803819179534912 3.031402826309204 2.4807095527648926 1.8254048824310303 2.7870397567749023 0.78132563829422 1.3001604080200195 0.8498597145080566 0.6682536602020264
770 6.1645731925964355 4.825368881225586 4.820044040679932 3.188951253890991 2.359541416168213 1.6111596822738647 2.8131539821624756 0.7052190899848938 1.1316933631896973 0.8777577877044678 0.8652995228767395
771 6.165992259979248 4.781435489654541 4.512877464294434 3.37294340133667 2.3378214836120605 1.8861045837402344 2.7678558826446533 0.8517711758613586 1.1333287954330444 0.780143141746521 0.7942004203796387
772 6.067123889923096 4.9563822746276855 4.35843563079834 3.3846940994262695 2.39235782623291 1.7839328050613403 2.4810421466827393 0.6687021851539612 1.2078591585159302 0.7269408106803894 1.069890022277832
773 5.993048191070557 4.964567184448242 4.309104919433594 3.1968555450439453 2.2872204780578613 2.0227646827697754 2.7426676750183105 1.1948143243789673 1.1116186380386353 0.6830044388771057 0.9187869429588318
774 6.356606960296631 4.9187912940979 4.577579975128174 3.1914889812469482 2.4622249603271484 2.1630496978759766 2.7441275119781494 1.4097051620483398 1.2574024200439453 0.589736819267273 1.038780927658081
775 6.61147928237915 5.215583324432373 4.6225266456604 3.145216464996338 2.287911891937256 1.7278506755828857 2.665536642074585 1.1092958450317383 0.9505006670951843 0.8689121603965759 0.9325768351554871
776 6.79034423828125 5.212676048278809 4.876936912536621 3.2642805576324463 2.473139762878418 1.94889235496521 2.864102602005005 1.3764026165008545 1.196677327156067 0.7939550876617432 0.9317502379417419
777 6.3998188972473145 4.998010635375977 4.687060832977295 3.0749125480651855 2.5531365871429443 1.7192516326904297 2.808560371398926 0.9028207063674927 0.9906216859817505 0.6244159936904907 1.0121147632598877
778 6.526196002960205 5.025876522064209 4.979464530944824 3.3329508304595947 2.680823564529419 1.7785241603851318 3.068929433822632 0.7735940217971802 1.1083295345306396 0.8652817010879517 0.9564855098724365
779 6.334896564483643 4.89534854888916 4.944462299346924 3.4097189903259277 2.5831143856048584 1.7813465595245361 3.030395030975342 0.9142998456954956 1.0862020254135132 0.8493176698684692 0.9078065752983093
780 6.593092441558838 5.521692752838135 4.874803066253662 3.677889108657837 2.6395161151885986 2.0890250205993652 2.816425085067749 1.2049504518508911 0.9478871822357178 0.6880072951316833 0.939980685710907
781 6.372751235961914 5.139023303985596 5.154467582702637 3.3423938751220703 2.788165807723999 1.924842119216919 2.8579771518707275 0.8663100004196167 1.1451809406280518 0.775833785533905 0.9670036435127258
782 6.449219703674316 5.491031646728516 4.741926670074463 3.498727798461914 2.6032214164733887 2.1355948448181152 2.9480652809143066 0.9728299379348755 0.9554032683372498 0.6930270791053772 0.8835846781730652
783 6.730062961578369 5.380056858062744 5.123103141784668 3.5224263668060303 2.622438907623291 2.387460947036743 2.8900156021118164 1.141934871673584 0.8756290674209595 0.7223923206329346 0.8337100744247437
784 6.742126941680908 4.992438316345215 5.339245796203613 3.2101221084594727 2.528424024581909 2.2922043800354004 3.107304096221924 1.018060564994812 1.2434061765670776 0.7492842674255371 1.0150920152664185
785 6.439728736877441 4.777947902679443 5.03084135055542 3.2813267707824707 2.6396801471710205 2.361506462097168 3.0344254970550537 0.841829240322113 1.1151442527770996 0.7713519930839539 0.9021426439285278
786 6.504741191864014 5.145386695861816 4.819729328155518 3.2387888431549072 2.6758313179016113 2.768693208694458 3.115518808364868 0.8843579292297363 1.013724446296692 0.7841650247573853 0.7398345470428467
787 6.381633758544922 4.782583236694336 5.073470115661621 3.127969264984131 2.600663423538208 2.5221681594848633 2.9695215225219727 1.0172988176345825 1.5085303783416748 0.8603526949882507 1.0105032920837402
788 6.493598937988281 4.968428611755371 5.348917007446289 3.3157799243927 2.60209059715271 2.4177331924438477 3.078662395477295 1.158350944519043 1.4084579944610596 0.8620424866676331 0.9492179155349731
789 6.425098419189453 4.668338775634766 5.452779769897461 3.0904033184051514 2.8766043186187744 1.9967586994171143 3.124600887298584 0.9855978488922119 1.1312240362167358 0.7341683506965637 0.9519617557525635
790 6.331151008605957 4.658425331115723 5.056448936462402 3.1847407817840576 2.5755066871643066 1.8291605710983276 2.959235668182373 1.080774188041687 1.0109323263168335 0.5577902793884277 1.1169989109039307
791 6.307258129119873 4.789273262023926 4.9366607666015625 3.2428581714630127 2.6692984104156494 1.8853992223739624 2.930591583251953 1.1095832586288452 1.1006479263305664 0.8049669861793518 1.0369478464126587
792 6.153139114379883 4.86627197265625 4.747802257537842 3.118861675262451 2.4498836994171143 1.972633719444275 2.9368693828582764 1.1446455717086792 1.132633924484253 0.8394206166267395 1.1692112684249878
793 6.355661392211914 4.713956356048584 4.961283206939697 3.2393076419830322 2.5380289554595947 2.0419888496398926 3.0060670375823975 0.9874239563941956 1.1037393808364868 0.8141909837722778 1.0933271646499634
794 6.144322395324707 4.580697059631348 4.668792247772217 2.9949936866760254 2.5263028144836426 1.8443474769592285 2.877197027206421 1.0237869024276733 0.9360094666481018 0.5224044322967529 0.7623454332351685
795 6.136880874633789 4.831442832946777 4.466226577758789 3.126408338546753 2.607417106628418 1.773085594177246 2.9743404388427734 1.5848602056503296 0.9901930093765259 0.7808997631072998 0.9851783514022827
796 6.272636890411377 4.875662326812744 4.716696262359619 3.110869884490967 2.4968388080596924 2.0361032485961914 3.2093429565429688 1.18639075756073 1.0066540241241455 0.9289174675941467 1.1095316410064697
797 6.279255390167236 4.968236446380615 4.5361151695251465 3.284930944442749 2.435354471206665 2.0953073501586914 2.859659433364868 1.1536654233932495 0.8502272963523865 0.6632538437843323 0.9257656335830688
798 6.100607872009277 4.69271993637085 4.548825740814209 2.959826946258545 2.3226633071899414 1.9461299180984497 3.0067851543426514 1.2544267177581787 1.211839199066162 0.7514225840568542 0.7935875654220581
799 6.068664073944092 4.649340629577637 4.505605697631836 3.1847894191741943 2.330575466156006 1.9887446165084839 2.870889186859131 1.0899934768676758 0.8984618186950684 0.5570866465568542 0.9487859010696411
800 6.014698505401611 4.565455436706543 4.572542190551758 3.2570719718933105 2.3040273189544678 1.9020202159881592 3.016791582107544 0.9398242235183716 1.1598503589630127 0.6318924427032471 0.9297924637794495
801 5.771469593048096 4.202571392059326 4.452661991119385 3.0694150924682617 2.3176181316375732 2.1697514057159424 3.026577949523926 1.0437251329421997 1.081308364868164 0.5422986745834351 1.08397376537323
802 5.8241963386535645 4.182624340057373 4.69556999206543 3.1333489418029785 2.3911073207855225 2.066234588623047 2.9034132957458496 1.5178459882736206 0.8975374698638916 0.6203225255012512 0.9326235055923462
803 5.930197715759277 4.218729019165039 4.524026870727539 2.8675713539123535 2.367095708847046 2.099924087524414 2.9223861694335938 1.2944798469543457 1.2563220262527466 0.6536182761192322 1.022067666053772
804 6.0822858810424805 4.239392280578613 4.829093933105469 2.9861247539520264 2.4919309616088867 2.298725128173828 2.871352195739746 1.2470513582229614 1.5193967819213867 0.5531705021858215 1.155977487564087
805 6.073793888092041 4.58128547668457 4.516052722930908 3.33868145942688 2.3931589126586914 1.8536343574523926 2.8577303886413574 0.9521711468696594 1.0461634397506714 0.6535576581954956 1.0525822639465332
806 6.224391937255859 4.272790431976318 4.791208744049072 3.015148401260376 2.512840509414673 1.978134036064148 2.9735422134399414 0.9752909541130066 1.377947211265564 0.7627671360969543 1.249334454536438
807 6.16826057434082 4.400574684143066 4.667323589324951 3.434011936187744 2.50923228263855 2.090635061264038 2.8773820400238037 0.9828662276268005 1.277336835861206 0.6627883315086365 1.0797978639602661
808 5.620269775390625 4.179872035980225 4.19882869720459 3.121781349182129 2.445570707321167 2.018070936203003 2.9307587146759033 1.4131537675857544 1.0798439979553223 0.5931662321090698 1.1444497108459473
809 5.530864238739014 4.066483974456787 4.143458366394043 3.194908857345581 2.5503978729248047 1.9180355072021484 2.790733575820923 0.7425312399864197 0.810590922832489 0.565371572971344 1.078444242477417
810 5.5535101890563965 3.9116597175598145 4.337976932525635 3.0048000812530518 2.4745616912841797 2.123366117477417 3.0479891300201416 1.2816921472549438 1.1756492853164673 0.6011587977409363 1.2035599946975708
811 5.7356858253479 4.069993495941162 4.67229700088501 3.135283946990967 2.5053670406341553 1.8488287925720215 3.133119821548462 1.0929096937179565 1.1370707750320435 0.5766611099243164 0.9646263718605042
812 5.950284004211426 4.36509370803833 4.6505842208862305 3.0452287197113037 2.419884443283081 2.105883836746216 3.0966920852661133 1.3361281156539917 0.9593684077262878 0.6692365407943726 1.0287123918533325
813 6.109208106994629 4.139321804046631 4.501810550689697 3.0823681354522705 2.487604856491089 1.8166300058364868 3.15559458732605 0.9169925451278687 0.9975594878196716 0.6993092894554138 1.1147335767745972
814 6.252899646759033 4.327955722808838 4.788609027862549 3.135807752609253 2.558624029159546 1.8942614793777466 2.875446319580078 1.234677791595459 0.9012200236320496 0.5794252157211304 0.9133718609809875
815 6.015083312988281 4.194330215454102 4.635249137878418 3.063788652420044 2.5434062480926514 1.8483662605285645 2.990593671798706 0.9641178250312805 0.8523260951042175 0.552923858165741 1.0311801433563232
816 6.035471439361572 4.243247032165527 4.416746616363525 3.2136662006378174 2.5289056301116943 1.4940953254699707 3.0332655906677246 0.9004348516464233 0.8940168619155884 0.6427911520004272 0.9218373894691467
817 6.361969947814941 4.503635406494141 4.408811092376709 3.3648605346679688 2.645637035369873 1.5109716653823853 2.7513763904571533 1.056731939315796 0.7460736036300659 0.5818398594856262 1.1987016201019287
818 6.224888324737549 4.4881591796875 4.333310127258301 3.223667621612549 2.517390251159668 1.690138339996338 2.7086644172668457 1.1604975461959839 0.9390124678611755 0.6413870453834534 1.23247492313385
819 6.207452297210693 4.462632179260254 4.544854640960693 3.126664161682129 2.651442766189575 1.6066263914108276 2.7663190364837646 1.1467931270599365 0.8833398222923279 0.6011152267456055 1.024356722831726
820 6.020297527313232 4.105074405670166 4.286640644073486 2.9102790355682373 2.5673930644989014 1.7496881484985352 3.047515392303467 1.6093618869781494 1.0285588502883911 0.6312015652656555 1.1232534646987915
821 6.041377544403076 4.0911865234375 4.747030258178711 3.0345916748046875 2.5257060527801514 1.528191328048706 3.0384912490844727 0.8945837020874023 0.9025195240974426 0.6634212732315063 1.3336126804351807
822 6.100823879241943 4.124006748199463 4.9008989334106445 3.206681489944458 2.500530481338501 1.6644047498703003 3.238811731338501 0.9720087647438049 1.0399384498596191 0.8364112377166748 1.025605320930481
823 6.180490970611572 4.369661808013916 4.855539321899414 3.3633782863616943 2.498811721801758 1.7244361639022827 3.190518617630005 1.2035362720489502 1.0730042457580566 0.6298463344573975 1.1090906858444214
824 5.7766571044921875 3.9338550567626953 4.497851371765137 3.0788955688476563 2.4921774864196777 1.4829903841018677 3.2264492511749268 1.1984870433807373 0.9569710493087769 0.7975926995277405 1.0928765535354614
825 6.029905796051025 4.054004192352295 4.545376300811768 3.0411503314971924 2.4920156002044678 1.7270365953445435 3.194469928741455 0.8791263103485107 0.8912322521209717 0.7880474925041199 1.1006114482879639
826 6.016803741455078 4.252213954925537 4.528210163116455 3.169315814971924 2.4326789379119873 1.6350916624069214 3.157637596130371 1.103771686553955 1.241805076599121 0.7388231754302979 1.0339617729187012
827 6.22157096862793 4.263090133666992 4.750603199005127 3.1885476112365723 2.5761213302612305 1.9910601377487183 3.216870069503784 1.0493433475494385 1.2215421199798584 0.7011133432388306 1.1575061082839966
828 6.000132083892822 4.13412618637085 4.833560466766357 3.1344211101531982 2.595142364501953 1.6974204778671265 3.322967290878296 0.908671498298645 1.3430558443069458 0.582306444644928 1.114046573638916
829 5.789390563964844 4.104106903076172 4.425191402435303 3.133028745651245 2.527219772338867 2.133455276489258 3.24969744682312 1.2892675399780273 1.3591774702072144 0.6857649683952332 0.9397045969963074
830 5.8180060386657715 4.106845378875732 4.68843412399292 3.0742459297180176 2.398970365524292 1.762719988822937 3.470393180847168 1.1093555688858032 1.172460675239563 0.5032374262809753 1.0694924592971802
831 5.629489421844482 3.979814052581787 4.691400051116943 2.8939316272735596 2.4377243518829346 2.0337908267974854 3.3399293422698975 1.090726375579834 1.0803383588790894 0.6484230160713196 0.8250565528869629
832 5.685701370239258 3.943983316421509 4.548294544219971 2.788789987564087 2.3419089317321777 2.066106081008911 3.48791766166687 1.1339658498764038 1.0748794078826904 0.5195619463920593 1.1069049835205078
833 5.878844261169434 4.13936185836792 4.7029643058776855 2.982828140258789 2.538128137588501 2.1032941341400146 3.3155336380004883 1.102242112159729 1.2141972780227661 0.5762674808502197 1.0620369911193848
834 5.768651962280273 4.0633368492126465 4.453536510467529 3.028982162475586 2.501370429992676 1.943406581878662 3.1115474700927734 0.8920353055000305 1.0348848104476929 0.6435933709144592 0.9507381319999695
835 5.741827964782715 3.968597412109375 4.401978492736816 2.8896405696868896 2.655977725982666 1.7634814977645874 3.0660343170166016 1.0361229181289673 0.7352703809738159 0.634577751159668 0.841704785823822
836 5.910447120666504 4.292620658874512 4.6347856521606445 3.0133485794067383 2.5390403270721436 1.5816811323165894 3.0629632472991943 1.204263687133789 0.8394067883491516 0.6565716862678528 0.8638579845428467
837 5.75882625579834 4.179683685302734 4.68621301651001 3.052391529083252 2.660022020339966 1.3833080530166626 3.034757375717163 1.3209294080734253 1.1290069818496704 0.5159105062484741 0.9159974455833435
838 5.6718621253967285 3.9720566272735596 4.678997039794922 2.9592089653015137 2.5466930866241455 1.5574778318405151 3.084575653076172 1.0762255191802979 0.7431206107139587 0.5817045569419861 1.0062005519866943
839 5.874492645263672 4.2927985191345215 4.472648620605469 3.044893980026245 2.678501844406128 1.6746424436569214 3.203460931777954 1.1296393871307373 0.905953586101532 0.51045823097229 0.9342510104179382
840 6.102906703948975 4.111201763153076 4.862373352050781 3.2277486324310303 2.6960182189941406 1.5597155094146729 3.456908702850342 1.0057048797607422 1.020214557647705 0.6395116448402405 0.9420908093452454
841 6.203611373901367 4.406609535217285 4.766251564025879 3.1475400924682617 2.5639450550079346 1.6763862371444702 3.336505174636841 1.0631897449493408 0.7233029007911682 0.8041520714759827 0.979537844657898
842 6.499834060668945 4.53787899017334 4.995523452758789 3.1421430110931396 2.595914840698242 1.6931113004684448 3.359863042831421 1.2597066164016724 0.7642748951911926 0.7107707858085632 0.8489749431610107
843 6.540482521057129 4.5935235023498535 5.017233371734619 3.199918746948242 2.796949625015259 1.8856791257858276 3.2111339569091797 1.0554351806640625 1.018870234489441 0.5173298120498657 1.094337821006775
844 6.396126747131348 4.384429454803467 5.2917866706848145 3.024604082107544 2.7426013946533203 1.7653785943984985 3.0843570232391357 1.2454426288604736 1.0122368335723877 0.5501216650009155 0.9416728019714355
845 6.769099712371826 4.6102728843688965 5.106894493103027 3.219888925552368 2.609349012374878 1.7776044607162476 3.1897470951080322 1.015960454940796 0.8747693300247192 0.5749067068099976 0.941642165184021
846 6.683407783508301 4.51530647277832 5.291838645935059 3.1083405017852783 2.7632205486297607 1.8538490533828735 3.3404181003570557 1.0062671899795532 1.0259332656860352 0.5555739998817444 0.9740056395530701
847 6.6180877685546875 4.419362545013428 5.139768600463867 3.0122504234313965 2.7839038372039795 1.8738634586334229 3.0089263916015625 0.9844517111778259 1.0991718769073486 0.6548370718955994 0.8482319712638855
848 6.61928129196167 4.668258190155029 5.180824279785156 3.2346837520599365 2.5659399032592773 2.0401134490966797 3.021723508834839 1.054980754852295 1.202062964439392 0.5349828600883484 0.9892358183860779
849 6.541136264801025 4.557743072509766 5.003439426422119 3.1051673889160156 2.688446044921875 1.8477498292922974 2.948040723800659 1.3017220497131348 0.9150404930114746 0.5074285864830017 1.0286903381347656
850 6.14230489730835 4.20482063293457 4.8571367263793945 3.019672393798828 2.7191805839538574 1.9925036430358887 3.1344337463378906 0.9343423843383789 1.0189142227172852 0.4304366707801819 1.0344042778015137
851 6.115525245666504 4.375988006591797 4.906452178955078 2.906806707382202 2.627687692642212 1.9617114067077637 2.997389078140259 0.9874449968338013 1.176903486251831 0.5250388383865356 1.1125662326812744
852 6.272431373596191 4.612349987030029 4.931529521942139 3.09274959564209 2.661905288696289 2.332977294921875 3.075331687927246 1.1150696277618408 1.4293915033340454 0.7016049027442932 0.7140250205993652
853 6.007541656494141 4.221958637237549 4.7982940673828125 2.9551329612731934 2.6869256496429443 1.9589296579360962 2.8330495357513428 1.1504825353622437 1.1149219274520874 0.5719930529594421 0.9484412670135498
854 5.972903251647949 4.193343639373779 4.817568302154541 2.8780672550201416 2.747293710708618 1.6699705123901367 3.1249451637268066 1.009225606918335 1.2648800611495972 0.6016650199890137 0.9186924695968628
855 6.148396015167236 4.2605743408203125 5.117253303527832 3.019275665283203 2.7597477436065674 1.6367723941802979 2.7735631465911865 1.0802053213119507 1.3481582403182983 0.7033699750900269 0.9434001445770264
856 6.007101058959961 4.183446407318115 4.730153560638428 2.9548237323760986 2.69413423538208 1.7891409397125244 2.841334819793701 0.9544776082038879 1.1327595710754395 0.6262091994285583 0.9721357226371765
857 6.065797328948975 4.183723449707031 4.800695896148682 3.0620062351226807 2.546376943588257 2.130453586578369 2.9731271266937256 0.940942645072937 1.2159916162490845 0.6444018483161926 1.116133451461792
858 6.058879375457764 4.265826225280762 4.860933780670166 3.07211971282959 2.58422589302063 2.161986827850342 2.9511022567749023 1.1440303325653076 0.8057186603546143 0.5855470895767212 0.9539298415184021
859 5.80013370513916 4.118216514587402 4.745790481567383 2.882229804992676 2.6054370403289795 2.180379867553711 2.84836483001709 1.5267691612243652 0.847931981086731 0.4933745861053467 1.1405192613601685
860 5.940083980560303 4.060459613800049 4.926331996917725 2.867661952972412 2.760892629623413 2.2204184532165527 2.6400632858276367 0.8965321779251099 1.013339638710022 0.5878068208694458 1.1838821172714233
861 6.147490978240967 4.2073750495910645 4.903407573699951 3.0245752334594727 2.795168876647949 2.29215145111084 2.769167184829712 1.5107094049453735 0.9957637190818787 0.6678305268287659 1.2043988704681396
862 6.2278876304626465 4.159698009490967 5.043318748474121 3.0617575645446777 2.9215972423553467 2.177273988723755 3.069068193435669 1.0216835737228394 0.8892644047737122 0.6025224924087524 1.0577291250228882
863 6.436580657958984 4.499508380889893 5.219760417938232 3.04426646232605 2.856687307357788 2.380383253097534 2.91117525100708 1.0020065307617188 1.1459002494812012 0.46021348237991333 0.8320696353912354
864 6.308640003204346 4.384426116943359 4.908736705780029 3.0411112308502197 2.715463399887085 2.1455366611480713 2.997401475906372 1.0107299089431763 1.045540452003479 0.46238765120506287 0.9182374477386475
865 6.448583126068115 4.475796222686768 5.02161979675293 3.311697006225586 2.7854974269866943 2.167045831680298 2.9118523597717285 0.9517847299575806 1.1169692277908325 0.5591657757759094 1.1516207456588745
866 6.1334638595581055 4.456305027008057 4.928610324859619 3.023375988006592 2.674056053161621 2.4399731159210205 3.047606945037842 1.133191704750061 1.001604676246643 0.6429570317268372 0.9580925703048706
867 5.855521202087402 4.354002475738525 4.702953338623047 2.979116916656494 2.694946050643921 2.271906852722168 2.915407180786133 0.9115128517150879 0.8013747930526733 0.6040022373199463 0.8894097208976746
868 6.122286319732666 4.374384880065918 5.116854667663574 3.0905263423919678 2.830109119415283 2.4406981468200684 2.7549855709075928 0.9713104367256165 0.7938839197158813 0.5574471950531006 0.8564223647117615
869 6.45027494430542 4.60863733291626 5.097198486328125 3.219590425491333 2.66550612449646 2.7054519653320313 2.943115472793579 0.9456355571746826 1.2722281217575073 0.6274574398994446 1.0166164636611938
870 6.187239170074463 4.2516021728515625 5.038994789123535 3.137155055999756 2.5215749740600586 2.3452131748199463 2.7754194736480713 0.8643481135368347 1.2967792749404907 0.746832013130188 0.9707768559455872
871 6.172926902770996 4.5201735496521 4.91588830947876 3.2136733531951904 2.663750648498535 2.3239829540252686 2.7817955017089844 0.9197331666946411 1.6274727582931519 0.5576192140579224 0.8495599031448364
872 5.8077874183654785 4.316122531890869 4.635487079620361 3.0315301418304443 2.6861138343811035 2.453369140625 2.782168388366699 1.0793832540512085 1.14435875415802 0.6487323045730591 0.9407951831817627
873 6.106374263763428 4.358274936676025 5.0628886222839355 3.0831844806671143 2.615427255630493 2.3969218730926514 2.66522216796875 0.9775246381759644 1.200248122215271 0.5471610426902771 1.2013717889785767
874 5.965456008911133 4.332057476043701 4.921975612640381 3.0922019481658936 2.530822515487671 2.4415202140808105 2.6372296810150146 1.0872269868850708 1.1295768022537231 0.5273343324661255 1.1019806861877441
875 6.230165481567383 4.488528728485107 5.200291633605957 3.1172101497650146 2.6037449836730957 2.538376569747925 2.6338448524475098 1.4249202013015747 1.2374825477600098 0.47353675961494446 1.2232422828674316
876 6.0207109451293945 4.656021595001221 4.590988636016846 3.0562832355499268 2.3620874881744385 2.430093288421631 2.5677411556243896 1.6289466619491577 1.1181010007858276 0.6048744320869446 0.9030991792678833
877 6.127277374267578 4.5530171394348145 4.909368515014648 3.1961073875427246 2.457738161087036 2.5367484092712402 2.6158645153045654 1.1202203035354614 1.158060908317566 0.5757504105567932 1.0385968685150146
878 6.16197395324707 4.454041481018066 4.833202838897705 3.276350975036621 2.524060010910034 2.486307382583618 2.6557486057281494 0.7889932990074158 1.1092199087142944 0.6606810092926025 1.077599048614502
879 5.835420608520508 4.039965629577637 4.879158973693848 3.002102851867676 2.507646322250366 2.394263505935669 2.7472422122955322 0.8583457469940186 1.1789839267730713 0.6306854486465454 1.1506398916244507
880 6.27150821685791 4.306214332580566 4.795984268188477 3.051666498184204 2.8363397121429443 2.4478867053985596 2.8194005489349365 1.066014051437378 0.9679380059242249 0.6550149917602539 0.9232156872749329
881 6.135188579559326 4.1354265213012695 4.855883598327637 3.0658750534057617 2.6952013969421387 2.3353888988494873 2.8972113132476807 1.117647409439087 0.8730974197387695 0.5872734189033508 0.8142144083976746
882 5.946722030639648 4.29817533493042 4.61006498336792 2.906369686126709 2.692105293273926 2.546535015106201 2.7595598697662354 1.146696925163269 1.2384552955627441 0.6962323188781738 0.8781782388687134
883 6.2310309410095215 4.522672653198242 4.709426403045654 3.124061346054077 2.528841733932495 2.3845860958099365 2.8848016262054443 1.1004399061203003 0.9474069476127625 0.5200969576835632 1.0071309804916382
884 6.150062084197998 4.588800430297852 4.867863655090332 3.2663021087646484 2.549370765686035 2.2628562450408936 2.9082581996917725 1.1424976587295532 1.0454422235488892 0.6503720283508301 1.0138636827468872
885 6.31920862197876 4.695441246032715 5.07404088973999 3.0969629287719727 2.6783857345581055 2.015073299407959 2.8988144397735596 1.259800672531128 1.1396889686584473 0.6476694941520691 0.863422155380249
886 6.045720100402832 4.443661212921143 5.250433444976807 3.177823066711426 2.6605656147003174 2.2599573135375977 2.7324655055999756 1.4902262687683105 1.3546408414840698 0.7464638352394104 1.1848866939544678
887 6.112997531890869 4.365638732910156 4.945469856262207 3.1896045207977295 2.513756275177002 2.1461455821990967 2.827512741088867 1.2277493476867676 1.0174851417541504 0.5680755972862244 0.9241569638252258
888 6.031250953674316 4.385817527770996 4.905974864959717 3.1179275512695313 2.5749688148498535 1.832062840461731 2.8515357971191406 1.2785319089889526 1.101579189300537 0.4835590720176697 0.862549364566803
889 6.136593341827393 4.511546611785889 4.966081142425537 3.094953775405884 2.556522846221924 1.954241156578064 2.839148998260498 1.2940901517868042 1.249921202659607 0.5838058590888977 0.8655717372894287
890 6.059448719024658 4.364814758300781 5.032293796539307 3.157533645629883 2.6870861053466797 2.106780767440796 2.9254093170166016 1.6192046403884888 1.248152256011963 0.5065699219703674 0.917428731918335
891 6.309177398681641 4.823797702789307 4.952725887298584 3.282595634460449 2.5718235969543457 2.4023935794830322 3.2016067504882813 1.212071180343628 0.9481173157691956 0.5267865657806396 0.8578585982322693
892 6.422085285186768 4.864574909210205 4.876798629760742 3.314913034439087 2.6167633533477783 2.3973350524902344 2.98368239402771 1.4179766178131104 1.0912442207336426 0.6543249487876892 0.9746399521827698
893 6.393710136413574 4.916882514953613 4.85538911819458 3.300010919570923 2.46453595161438 2.143613815307617 2.8889782428741455 1.175424575805664 1.0021228790283203 0.6183512210845947 0.9695814847946167
894 6.596731662750244 4.873392105102539 5.024102687835693 3.2002320289611816 2.501234531402588 2.168328046798706 3.1715333461761475 1.0593912601470947 1.1795297861099243 0.6278490424156189 0.9685348272323608
895 6.290047645568848 4.310570240020752 5.320157051086426 3.0511245727539063 2.6963839530944824 2.1717090606689453 2.9738457202911377 1.1494622230529785 1.016863226890564 0.8041926026344299 1.1338558197021484
896 5.95889139175415 4.515540599822998 4.895907878875732 3.049969434738159 2.6607258319854736 2.2578396797180176 2.693359613418579 0.9083723425865173 1.1930415630340576 0.686618447303772 0.9860579371452332
897 5.949019908905029 4.334649562835693 5.210559368133545 3.037505865097046 2.7668652534484863 2.287578821182251 2.6987388134002686 1.4447472095489502 1.20710027217865 0.7647940516471863 0.8727436065673828
898 6.183377742767334 4.385840892791748 5.159552097320557 3.080083131790161 2.6759936809539795 2.407254695892334 2.950709581375122 1.1012248992919922 0.9953315854072571 0.7130682468414307 0.9788386821746826
899 6.22770881652832 4.077695846557617 5.199806213378906 2.9831581115722656 2.7103426456451416 1.9864295721054077 3.0165398120880127 1.1781708002090454 0.841586172580719 0.6373253464698792 0.8544194102287292
900 6.698709011077881 4.357443332672119 5.480504989624023 3.0768957138061523 2.869922399520874 2.215224027633667 2.8547325134277344 1.0046316385269165 1.0359693765640259 0.6325152516365051 0.8654628396034241
901 6.8326096534729 4.444774150848389 5.635074138641357 2.9975318908691406 2.6614699363708496 2.1107773780822754 3.023918628692627 1.3540841341018677 0.9721841216087341 0.6418406367301941 0.9885855913162231
902 6.5932817459106445 4.2663493156433105 5.528258800506592 2.9856979846954346 2.700566053390503 2.0922093391418457 2.9560041427612305 1.0315535068511963 1.0195292234420776 0.5986557602882385 0.9414574503898621
903 6.491828918457031 4.287405014038086 5.152502059936523 2.964589834213257 2.7386415004730225 2.21799635887146 2.917994976043701 0.8544570803642273 0.9963111281394958 0.5408995151519775 0.9163524508476257
904 6.886671543121338 4.481625080108643 5.140039920806885 3.1253554821014404 2.702315330505371 2.3886423110961914 2.9510889053344727 0.8591916561126709 1.029344081878662 0.7024775743484497 1.0366584062576294
905 6.809230804443359 4.6043620109558105 5.221805095672607 3.2466673851013184 2.812833547592163 2.185056447982788 3.0595452785491943 1.236632227897644 0.9261192083358765 0.6296616792678833 0.9583921432495117
906 6.685060977935791 4.547839164733887 5.114686012268066 3.1604268550872803 2.690886974334717 2.4057998657226563 2.8276255130767822 1.034665822982788 0.862210214138031 0.7466520071029663 0.9652034640312195
907 6.565164566040039 4.4885735511779785 4.970073699951172 3.166804552078247 2.7655022144317627 2.492708444595337 3.0026674270629883 0.7339417934417725 1.0643842220306396 0.5445424318313599 0.8743978142738342
908 6.376274585723877 4.152776718139648 5.035021781921387 3.1898226737976074 2.7342417240142822 2.3838624954223633 3.18721342086792 0.7983686327934265 0.8869848251342773 0.7035613656044006 1.071885108947754
909 6.330225944519043 4.04787015914917 5.2156453132629395 3.0485262870788574 2.7591512203216553 2.1835432052612305 2.9673025608062744 0.8325839638710022 0.9705054759979248 0.6592056751251221 1.0782392024993896
910 6.563425540924072 4.1928253173828125 4.995647430419922 3.0750186443328857 2.8561620712280273 2.2764947414398193 3.1336557865142822 1.3253711462020874 1.103104829788208 0.7171042561531067 1.0385026931762695
911 6.162542819976807 3.718107223510742 5.293971538543701 2.9591288566589355 2.996046304702759 2.2962827682495117 3.154758930206299 1.060502529144287 1.1330243349075317 0.6075742840766907 1.1324677467346191
912 6.327499866485596 3.86698317527771 5.258240699768066 2.984790802001953 2.8350913524627686 2.2476608753204346 2.876103162765503 0.9537743330001831 0.8883214592933655 0.5473077297210693 1.4255732297897339
913 6.0058274269104 3.8206799030303955 4.988198280334473 2.974172592163086 2.8237521648406982 2.0851309299468994 3.0861778259277344 0.7015684843063354 1.3060158491134644 0.46926504373550415 1.0312511920928955
914 6.2756853103637695 3.934149980545044 5.6994829177856445 3.002389669418335 3.0848381519317627 1.7472045421600342 3.186384916305542 0.9718766808509827 1.2290209531784058 0.5129616260528564 1.0133830308914185
915 6.0624542236328125 3.93902325630188 5.320558547973633 3.0776102542877197 2.9382379055023193 1.5353620052337646 3.0271050930023193 1.112424612045288 1.1506456136703491 0.7573789358139038 1.0282409191131592
916 5.959534168243408 3.8791303634643555 5.363170146942139 2.938055992126465 2.8989779949188232 1.6063257455825806 3.029834270477295 1.0713140964508057 1.256242036819458 0.5496123433113098 1.1835845708847046
917 6.240662097930908 3.9212167263031006 5.603392601013184 3.2315139770507813 3.132840394973755 1.8976414203643799 3.0146048069000244 0.8445305824279785 1.2736340761184692 0.5539295673370361 1.259901762008667
918 6.280154705047607 3.9880850315093994 5.551471710205078 3.1945250034332275 2.939750909805298 1.5963828563690186 2.901106595993042 1.1583386659622192 1.3803504705429077 0.4361422657966614 1.1733717918395996
919 6.201053142547607 4.113346099853516 5.351762771606445 3.242810010910034 2.9614031314849854 1.97434663772583 3.0784640312194824 1.065764307975769 1.4639332294464111 0.6172119379043579 1.1460481882095337
920 6.140233039855957 4.158054828643799 5.261353015899658 3.2881767749786377 2.854006767272949 2.391913652420044 3.1299898624420166 1.1979138851165771 1.2932838201522827 0.6214565634727478 1.1111549139022827
921 6.154379367828369 4.010814666748047 5.409661769866943 3.1649069786071777 2.9965100288391113 2.535158395767212 3.165844440460205 1.2879730463027954 1.0688481330871582 0.5699924230575562 1.0721899271011353
922 6.1536664962768555 4.00730037689209 5.476471900939941 3.1360669136047363 2.8172719478607178 2.0595815181732178 3.07423734664917 1.2795255184173584 0.8408563733100891 0.62770015001297 1.2234385013580322
923 6.173142910003662 4.016539096832275 5.7248663902282715 3.000082015991211 2.894655704498291 1.9578570127487183 3.0573737621307373 1.2074545621871948 0.8926016688346863 0.5579601526260376 1.2072808742523193
924 6.022934436798096 4.110257625579834 5.7071356773376465 3.080333948135376 3.007563352584839 1.8832244873046875 3.035977363586426 1.389387607574463 1.2489362955093384 0.568020761013031 1.024227499961853
925 6.211452007293701 3.9673280715942383 5.439564228057861 3.0156097412109375 2.9571568965911865 2.0449419021606445 3.047041177749634 1.4647977352142334 0.8598085045814514 0.608522891998291 0.830668568611145
926 6.271830081939697 4.208885192871094 5.678069591522217 3.1250128746032715 3.0223095417022705 1.9284512996673584 2.9167704582214355 1.2662121057510376 0.8939452767372131 0.6820088028907776 1.3224003314971924
927 6.1184186935424805 3.939176321029663 5.710777759552002 2.918682813644409 3.0655815601348877 2.294435501098633 3.197709083557129 1.4562329053878784 1.301758050918579 0.6931359171867371 1.1506214141845703
928 5.929930210113525 3.99588680267334 5.672816276550293 3.0563316345214844 2.9709970951080322 2.252636432647705 2.9503660202026367 1.3991148471832275 1.1202468872070313 0.8398479223251343 1.137458324432373
929 6.045867919921875 4.230133533477783 5.425012111663818 2.9582812786102295 2.7069449424743652 1.999244213104248 2.8715500831604004 1.6632298231124878 0.9201024770736694 0.591001570224762 1.3028897047042847
930 6.271674156188965 4.224571228027344 5.361310958862305 3.187472343444824 2.774919033050537 2.204252004623413 3.159348487854004 1.0859249830245972 1.195698618888855 0.6194638609886169 1.1081788539886475
931 6.062817573547363 3.9503540992736816 5.573524475097656 3.0455896854400635 2.684903621673584 1.8899402618408203 3.0350847244262695 1.3127965927124023 0.8475767374038696 0.5417388677597046 1.0926182270050049
932 5.869884967803955 3.9951491355895996 4.939564228057861 3.1241941452026367 2.698502540588379 1.995864987373352 3.0078794956207275 1.3726403713226318 1.008785605430603 0.5381312966346741 1.1045414209365845
933 5.917999267578125 4.181321620941162 4.91746711730957 3.0933780670166016 2.7066965103149414 2.387540340423584 3.207709312438965 1.1746728420257568 0.9611234664916992 0.6101590991020203 1.0348091125488281
934 6.014925956726074 3.999978542327881 5.342907428741455 3.0997371673583984 2.963505744934082 2.0090980529785156 2.9846599102020264 1.4348957538604736 0.8555999398231506 0.6652511954307556 1.0948060750961304
935 6.4214253425598145 4.452439308166504 5.312442779541016 3.1741275787353516 2.7990925312042236 2.2395169734954834 3.0781171321868896 1.028952717781067 1.0439168214797974 0.5732966661453247 1.1380237340927124
936 6.2753167152404785 4.308229446411133 5.152065753936768 3.1812613010406494 2.8211519718170166 2.3308236598968506 3.184551239013672 1.05374014377594 1.0665552616119385 0.4721285104751587 1.1094412803649902
937 6.178514003753662 4.352664470672607 5.194282054901123 3.0564887523651123 2.7340264320373535 2.2908356189727783 3.205202102661133 0.9864097833633423 1.0649009943008423 0.45741304755210876 0.9256302714347839
938 6.210521221160889 4.3907904624938965 5.466995716094971 3.001157522201538 2.7678163051605225 1.9953374862670898 3.232128381729126 1.4704750776290894 1.0278996229171753 0.556082546710968 1.0448564291000366
939 6.18179988861084 4.223221302032471 5.546008110046387 3.151709794998169 2.861267566680908 1.9504894018173218 3.137465476989746 1.111891746520996 1.0442776679992676 0.6828874945640564 0.9913246035575867
940 5.921398639678955 4.14093017578125 5.37464714050293 3.039794445037842 2.8484416007995605 1.9898853302001953 2.754629611968994 0.9474520087242126 0.9448754787445068 0.5796220302581787 1.1647921800613403
941 5.7231364250183105 4.037078857421875 5.256023406982422 3.053159236907959 2.733198642730713 2.1696174144744873 3.078624963760376 0.9089242219924927 1.2256075143814087 0.5153829455375671 0.9801853895187378
942 5.90424919128418 4.3127546310424805 5.283249378204346 3.171351432800293 2.8771708011627197 2.243225574493408 3.2087912559509277 0.7667432427406311 1.0572123527526855 0.600203275680542 1.2854982614517212
943 5.939081192016602 4.488617897033691 5.180995941162109 2.9285404682159424 2.666977882385254 1.8950380086898804 2.921196460723877 1.2063769102096558 1.2717032432556152 0.5717905163764954 1.1280924081802368
944 5.831032752990723 4.118788242340088 5.269094944000244 2.8986926078796387 2.661644220352173 2.056678056716919 2.974497079849243 0.888922929763794 1.1855218410491943 0.5335211753845215 1.0866156816482544
945 5.946710586547852 4.414282321929932 5.19613790512085 2.8842058181762695 2.6355233192443848 1.84322190284729 2.844576358795166 1.1321966648101807 1.0794662237167358 0.6723639965057373 1.1803514957427979
946 5.918939590454102 4.465909481048584 5.03893518447876 3.043278455734253 2.7118642330169678 1.7003751993179321 2.7059061527252197 1.320963740348816 1.1191527843475342 0.6339870095252991 1.115298867225647
947 6.054143905639648 4.365235805511475 5.203630447387695 2.904414653778076 2.6132376194000244 1.342820644378662 2.940342664718628 1.4100918769836426 0.9479896426200867 0.5909547805786133 0.9748647809028625
948 6.233652114868164 4.499156951904297 5.051881790161133 3.1677634716033936 2.6469738483428955 1.557814359664917 2.7891385555267334 1.1355077028274536 1.1560535430908203 0.8218257427215576 1.1027942895889282
949 6.328668594360352 4.554811954498291 5.193347454071045 2.8681371212005615 2.750654935836792 1.8467752933502197 2.6921002864837646 1.3510193824768066 1.022979497909546 0.5978586077690125 1.1117808818817139
950 6.348392963409424 4.612408638000488 5.349915504455566 3.1213133335113525 2.5632436275482178 1.6424198150634766 2.697383165359497 0.9798785448074341 1.369845986366272 0.4958743751049042 1.182424545288086
951 6.257108211517334 4.548985958099365 5.271178245544434 3.1982860565185547 2.636883497238159 1.740702509880066 2.788442850112915 0.855680525302887 1.1035242080688477 0.6673177480697632 1.1597027778625488
952 6.231651306152344 4.540680885314941 5.075334548950195 2.9082753658294678 2.4935390949249268 1.475911259651184 2.83465576171875 0.9298333525657654 0.9333873391151428 0.5848112106323242 1.1565126180648804
953 5.991145610809326 4.410604953765869 5.030515193939209 2.9388787746429443 2.531642436981201 1.4059244394302368 2.834007740020752 0.8983344435691833 1.1524771451950073 0.48819947242736816 0.9888103604316711
954 6.08347225189209 4.27516508102417 4.828583240509033 2.708874464035034 2.403254747390747 1.71211838722229 2.8874435424804688 1.0005383491516113 0.7890275716781616 0.6722321510314941 1.1072982549667358
955 5.842165946960449 4.46246862411499 4.6419997215271 2.77966570854187 2.4968957901000977 1.8247556686401367 2.820403575897217 0.9243053793907166 0.8183500170707703 0.5223634839057922 0.7403687834739685
956 5.840595722198486 4.429429531097412 4.615509510040283 2.882448673248291 2.537092924118042 1.6084586381912231 2.9306299686431885 1.0663254261016846 0.5839639902114868 0.7669104933738708 0.7497281432151794
957 6.017699718475342 4.3641228675842285 4.800429821014404 2.937505006790161 2.648744821548462 1.7175973653793335 2.835954427719116 1.3000651597976685 0.7813718914985657 0.6595984697341919 0.6706673502922058
958 6.047407627105713 4.411160469055176 5.024008274078369 2.818138599395752 2.6847639083862305 1.9035989046096802 2.7307066917419434 1.092144250869751 0.8452135920524597 0.6893610954284668 0.9091792106628418
959 6.016995429992676 4.281056880950928 5.11287784576416 2.718021869659424 3.052510976791382 2.0041704177856445 2.8619048595428467 1.4104596376419067 0.787784993648529 0.7776681780815125 0.8849834203720093
960 5.9497270584106445 4.209393501281738 5.037529468536377 2.8176698684692383 2.656146764755249 2.0839791297912598 2.762620449066162 1.1214829683303833 1.1311925649642944 0.5837315917015076 0.9210030436515808
961 6.250128269195557 4.457174777984619 5.090121269226074 2.9741315841674805 3.1206037998199463 2.1998684406280518 2.9312891960144043 1.246934413909912 0.9881390929222107 0.6636442542076111 0.9771490693092346
962 6.0206685066223145 4.3002142906188965 4.969329833984375 2.9653050899505615 2.823397159576416 1.8114964962005615 2.7537057399749756 1.2858152389526367 0.9447991847991943 0.727865993976593 1.0669254064559937
963 5.866571426391602 4.470852851867676 4.78995418548584 3.096579074859619 2.8344457149505615 1.9579423666000366 2.85408091545105 1.4617443084716797 1.0307345390319824 0.6007276773452759 0.9822713732719421
964 5.811105728149414 4.446841239929199 4.825376987457275 2.8660337924957275 2.618145704269409 1.9093924760818481 2.913114309310913 1.4238653182983398 0.9617727994918823 0.44883260130882263 0.777426540851593
965 5.680050373077393 4.104776382446289 4.596549987792969 2.8616178035736084 2.6883511543273926 1.7869999408721924 2.5657880306243896 1.4869630336761475 0.9550760984420776 0.7996870279312134 0.8464140295982361
966 5.838438034057617 4.196036338806152 4.673436164855957 2.891305446624756 2.69100284576416 2.034057855606079 2.747227668762207 1.3328957557678223 0.793185830116272 0.6855116486549377 0.9540992975234985
967 5.917891502380371 4.492209434509277 4.284405708312988 3.19250750541687 2.498553514480591 2.043060302734375 2.587023973464966 1.2279024124145508 0.8265253901481628 0.765261709690094 1.0450949668884277
968 5.729123592376709 4.29708194732666 4.173151969909668 2.847111225128174 2.4273972511291504 1.7033036947250366 2.609236478805542 1.3732733726501465 0.7357503175735474 0.7140764594078064 0.9356653690338135
969 5.6626667976379395 4.100867748260498 4.456538677215576 2.8135323524475098 2.6433727741241455 2.1827962398529053 2.587712049484253 1.0781753063201904 0.991108775138855 0.6950557827949524 0.8099508285522461
970 5.923501968383789 4.352032661437988 4.5009307861328125 2.8578219413757324 2.379587173461914 1.7062420845031738 2.6874964237213135 1.206536054611206 0.9250173568725586 0.7906500697135925 1.0903809070587158
971 5.897383213043213 4.200073719024658 4.546478271484375 2.7538328170776367 2.519712448120117 1.4852745532989502 2.7888565063476563 1.3565155267715454 0.8697620034217834 0.5944089889526367 1.114305019378662
972 5.740177154541016 4.133801460266113 4.712316036224365 2.5979325771331787 2.4337410926818848 1.6149958372116089 2.9369633197784424 1.5711376667022705 0.669931173324585 0.7162641286849976 0.861897349357605
973 5.8683037757873535 4.133764743804932 4.803694248199463 2.568589925765991 2.533968448638916 1.6141963005065918 2.810577869415283 1.5401649475097656 0.7261523008346558 0.5225979089736938 0.6186030507087708
974 6.0392842292785645 4.270594596862793 5.05657958984375 2.8647022247314453 2.603858470916748 1.6147326231002808 2.5390446186065674 1.3394197225570679 0.7340223789215088 0.5887382626533508 0.7073863744735718
975 6.019058704376221 4.25438928604126 4.979646682739258 2.830075979232788 2.5661461353302 1.5975314378738403 2.6240127086639404 1.2217819690704346 0.8163470029830933 0.5811164975166321 0.7622494697570801
976 5.620408058166504 3.872788190841675 4.902925968170166 2.711054801940918 2.5873990058898926 1.4981117248535156 2.658531665802002 1.172617793083191 0.920730471611023 0.5785611867904663 0.6145868897438049
977 5.669611930847168 4.082921504974365 4.95743989944458 2.82427716255188 2.4842493534088135 1.52017343044281 2.5120503902435303 1.3192659616470337 0.9187768697738647 0.8796480298042297 0.5354903936386108
978 5.918241500854492 4.060182571411133 5.060286998748779 2.8545994758605957 2.6214678287506104 1.7189388275146484 2.608599901199341 1.2156087160110474 1.14271879196167 0.78239506483078 0.7274139523506165
979 5.966640949249268 3.879166841506958 5.1494927406311035 2.8365330696105957 2.5981297492980957 1.671696424484253 2.6970622539520264 0.6975451111793518 1.11432945728302 0.6153272986412048 0.7402238845825195
980 6.018956661224365 3.9513649940490723 5.05355167388916 2.721576690673828 2.7900328636169434 1.69749915599823 2.8664047718048096 0.9594763517379761 0.9851058721542358 0.5198456645011902 0.7191925644874573
981 5.90648078918457 3.8233695030212402 5.176854610443115 2.7757012844085693 2.726883888244629 1.729506015777588 2.6111109256744385 1.1081839799880981 1.5316509008407593 0.7116286158561707 0.8614898324012756
982 5.9947662353515625 3.937608480453491 5.20352840423584 2.866732597351074 2.848839044570923 1.7355163097381592 2.448746919631958 1.0782842636108398 0.8934245109558105 0.6920450925827026 0.7359778881072998
983 5.692190170288086 3.5674045085906982 5.2112345695495605 2.5336132049560547 2.5399630069732666 1.6136058568954468 2.6968510150909424 1.0096900463104248 0.913293182849884 0.9169596433639526 0.7827833890914917
984 5.941969394683838 3.8327229022979736 5.3217315673828125 2.7003605365753174 2.5148115158081055 1.7888822555541992 2.612779378890991 0.9133321046829224 1.322152018547058 0.5497040152549744 0.8523493409156799
985 6.310081958770752 4.06302547454834 5.475501537322998 2.919499635696411 2.875609874725342 1.8491746187210083 2.789299964904785 1.1459736824035645 0.8925815224647522 0.5470149517059326 1.0644196271896362
986 6.5340752601623535 4.28268575668335 5.405680179595947 2.9642908573150635 2.7940335273742676 1.8132282495498657 2.855577230453491 1.0450228452682495 1.1442075967788696 0.747648298740387 0.9837502241134644
987 6.240633487701416 4.153954982757568 5.134418964385986 2.9015941619873047 2.682020425796509 1.6336523294448853 2.6551871299743652 0.7307219505310059 0.9769643545150757 0.62571120262146 1.123023509979248
988 6.225162982940674 4.062197685241699 5.366076469421387 2.81512451171875 3.075561046600342 1.624994158744812 2.6864700317382813 0.8871057629585266 0.8091191053390503 0.8154256343841553 1.031751275062561
989 6.133443832397461 4.025302410125732 5.242672920227051 2.955761194229126 2.8216347694396973 1.8468923568725586 2.7510125637054443 0.7905651330947876 0.8474239110946655 0.7361339330673218 1.2761491537094116
990 6.0113911628723145 3.904364824295044 5.245908737182617 2.8817331790924072 2.843881845474243 1.5682570934295654 2.858670234680176 0.9368867874145508 1.143171787261963 0.5464016199111938 0.9572163820266724
991 6.1716179847717285 3.9551477432250977 5.272585391998291 2.8611578941345215 2.7223455905914307 1.704602599143982 2.9059808254241943 0.9143345952033997 0.9741351008415222 0.7129906415939331 1.1367361545562744
992 6.014740467071533 3.933898687362671 5.020871639251709 2.942199945449829 2.662071466445923 2.0002729892730713 2.671626091003418 0.8900845050811768 1.0602245330810547 0.6026248931884766 1.3245196342468262
993 6.081639289855957 3.9202961921691895 5.214579105377197 2.8634471893310547 2.690398931503296 1.8722872734069824 2.8636744022369385 1.0072834491729736 0.9842526316642761 0.7229683995246887 1.1112319231033325
994 6.106553077697754 4.107758522033691 4.9289231300354 3.064715623855591 2.6862125396728516 1.8693519830703735 2.998460292816162 1.0023696422576904 0.8804392218589783 0.7449877262115479 0.9708436727523804
995 6.004643440246582 3.7103817462921143 5.191930294036865 2.662071704864502 2.861934185028076 1.568891167640686 2.888258934020996 1.3732950687408447 1.0723581314086914 0.5973061919212341 0.9241583347320557
996 6.190358638763428 3.922687530517578 5.436954498291016 2.753014326095581 2.784811496734619 1.5546988248825073 2.8353335857391357 0.6961233615875244 1.2127286195755005 0.6450994610786438 1.020979404449463
997 5.902219772338867 4.006387710571289 4.9669694900512695 2.741997480392456 2.7218596935272217 1.675373911857605 2.9653944969177246 1.3834666013717651 1.00034761428833 0.6627177596092224 1.1066842079162598
998 6.148534774780273 3.960366725921631 5.296488285064697 2.858628749847412 2.850525140762329 1.5917805433273315 2.656141757965088 1.109432578086853 0.8871994614601135 0.6888954043388367 1.2248928546905518
999 6.194180011749268 3.8226993083953857 5.567460536956787 2.743854522705078 3.093214988708496 1.5160791873931885 2.673995018005371 1.0140048265457153 0.9833670854568481 0.6438109278678894 0.9969315528869629
1000 6.164630889892578 4.003937721252441 5.334689617156982 2.786912441253662 2.898383140563965 1.3828219175338745 2.604233503341675 0.8616918921470642 0.9286451935768127 0.484114408493042 0.9226470589637756
1001 6.100667953491211 3.8048524856567383 5.301831245422363 2.739194631576538 2.8697447776794434 1.5699000358581543 2.694953680038452 1.2646807432174683 1.0563890933990479 0.6267803311347961 0.9108868837356567
1002 6.249703884124756 3.7848103046417236 5.420693397521973 2.703545570373535 2.8815760612487793 1.9645168781280518 2.9120140075683594 1.2607715129852295 0.9922017455101013 0.5884089469909668 1.1037453413009644
1003 6.017336368560791 3.8245818614959717 5.234160423278809 2.7791614532470703 2.8581860065460205 1.6627593040466309 2.7157411575317383 1.0126166343688965 0.9386793971061707 0.6093124747276306 0.9296044707298279
