# Supplementary material for: Complexes of vertebrate TMC1/2 and CIB2/3 proteins form hair-cell mechanotransduction cation channels
Source: eLife. 2025 Jan 8;12:RP89719. doi: 10.7554/eLife.89719 (PMC11709434; doi:10.7554/eLife.89719)
Supplement: Figure 8—figure supplement 1—source data 1. [file elife-89719-fig8-figsupp1-data1.zip › RMSD-6-hsTMC1-Mixed-mineq.dat]

0 0.0 0.0 0.0 0.0 0.0 0.0 0.0 0.0 0.0
1 0.19814130663871765 0.19802576303482056 0.19749967753887177 0.18059416115283966 0.18173058331012726 0.17780761420726776 0.1557971090078354 0.1619040071964264 0.1585458219051361
2 0.1988089233636856 0.20200122892856598 0.19455605745315552 0.17917858064174652 0.18020428717136383 0.19238971173763275 0.15604348480701447 0.15241864323616028 0.1852569878101349
3 0.19616077840328217 0.19581107795238495 0.1958625465631485 0.18181508779525757 0.17749997973442078 0.15275903046131134 0.15987208485603333 0.13678619265556335 0.16430915892124176
4 0.1972392499446869 0.20227837562561035 0.19138458371162415 0.18660517036914825 0.170951247215271 0.15272362530231476 0.16910423338413239 0.1778775155544281 0.1830764263868332
5 0.19785912334918976 0.20125478506088257 0.19389663636684418 0.18629927933216095 0.17894376814365387 0.16610445082187653 0.13992607593536377 0.1440771371126175 0.18722032010555267
6 0.16635587811470032 0.16557136178016663 0.16523493826389313 0.15357239544391632 0.1581716686487198 0.13807612657546997 0.12721018493175507 0.15745948255062103 0.133807972073555
7 0.17151036858558655 0.16723264753818512 0.17389488220214844 0.1634811908006668 0.16801872849464417 0.14212825894355774 0.1393517106771469 0.13853739202022552 0.1415010690689087
8 0.18277162313461304 0.17405997216701508 0.19049355387687683 0.16713619232177734 0.18929897248744965 0.13764633238315582 0.17622804641723633 0.18146298825740814 0.18379993736743927
9 0.17963343858718872 0.17687179148197174 0.18187502026557922 0.17537632584571838 0.17803259193897247 0.1622202843427658 0.14942336082458496 0.1477527618408203 0.14876164495944977
10 0.178354412317276 0.17338703572750092 0.18272320926189423 0.1643122285604477 0.1759296953678131 0.15804161131381989 0.17497572302818298 0.15728232264518738 0.17137841880321503
11 0.690831184387207 0.6271222829818726 0.722562313079834 0.6169930100440979 0.7304574251174927 0.5087375044822693 0.6438372731208801 0.536231279373169 0.5600839853286743
12 1.4120498895645142 1.4262571334838867 1.354970932006836 1.1495639085769653 1.1001474857330322 0.9072185754776001 0.7891613245010376 0.9527572393417358 1.0549771785736084
13 1.7700575590133667 1.7791098356246948 1.699816107749939 1.2867958545684814 1.289811372756958 1.0034613609313965 0.9432802796363831 1.0522011518478394 1.0249950885772705
14 1.8990628719329834 1.7609177827835083 1.921644687652588 1.4153637886047363 1.3143314123153687 1.1611157655715942 1.1167129278182983 1.2061046361923218 1.3297561407089233
15 2.2248542308807373 2.0628037452697754 2.247745990753174 1.583675742149353 1.555806279182434 1.4663162231445313 1.0814836025238037 1.3735263347625732 1.4248590469360352
16 2.214430809020996 2.034257173538208 2.2736449241638184 1.3953156471252441 1.6476497650146484 1.6863809823989868 1.0540367364883423 1.260616660118103 1.404382348060608
17 2.3369803428649902 2.1296091079711914 2.4336202144622803 1.5328973531723022 1.6972453594207764 1.4774136543273926 0.9623181819915771 1.095354676246643 1.6836535930633545
18 2.5963351726531982 2.324756145477295 2.7753777503967285 1.7335963249206543 1.903625249862671 1.2153981924057007 1.0970981121063232 1.0951356887817383 1.847644567489624
19 2.709693193435669 2.4627139568328857 2.798898935317993 1.800758957862854 1.6969603300094604 1.1199829578399658 0.8973637223243713 1.005692481994629 1.726554036140442
20 2.6894116401672363 2.4290382862091064 2.730046033859253 1.808152198791504 1.713944673538208 0.7201112508773804 0.6860341429710388 1.013210654258728 1.897823452949524
21 2.6370208263397217 2.260141134262085 2.7150683403015137 1.6626815795898438 1.6531717777252197 0.7097457051277161 1.337758183479309 1.13079833984375 1.9300036430358887
22 2.7056853771209717 2.32135272026062 2.7512173652648926 1.7192362546920776 1.6253286600112915 0.7974885702133179 0.8489608764648438 0.9826148748397827 1.8499045372009277
23 2.8598527908325195 2.608614206314087 2.845876693725586 1.8843986988067627 1.4992656707763672 1.4016121625900269 0.8828331828117371 0.9005755186080933 1.465048909187317
24 2.8361175060272217 2.5841832160949707 2.8737730979919434 2.1173994541168213 1.19624662399292 1.094254970550537 0.9050824046134949 0.9093664884567261 1.7525646686553955
25 2.97760272026062 2.695972204208374 2.965472459793091 1.9424912929534912 1.319770097732544 1.1340545415878296 1.0051748752593994 1.027845025062561 1.4558979272842407
26 3.002274513244629 2.659376382827759 3.0353190898895264 1.9506257772445679 1.4200817346572876 0.9876627326011658 0.8433265686035156 1.0951796770095825 1.8485538959503174
27 3.048452138900757 2.726456880569458 2.9756410121917725 2.043623447418213 1.6404458284378052 1.1796231269836426 0.8353652358055115 1.1689913272857666 1.404219150543213
28 3.083375930786133 2.635571241378784 3.1284263134002686 1.7755200862884521 1.643356204032898 1.2086355686187744 1.185429573059082 1.0700740814208984 1.793973445892334
29 3.3618781566619873 3.021259307861328 3.096398115158081 1.966130018234253 1.6274232864379883 1.1653555631637573 0.7683115005493164 0.9143169522285461 1.6915580034255981
30 3.558058738708496 3.3818023204803467 3.1310153007507324 2.1552088260650635 1.7130510807037354 1.0119737386703491 0.8557018637657166 0.9838530421257019 1.430441975593567
31 3.7549638748168945 3.4723072052001953 3.4081993103027344 1.850235939025879 1.7653391361236572 0.8812035322189331 0.8488046526908875 0.8830240368843079 1.7804147005081177
32 3.6543567180633545 3.171696424484253 3.539301633834839 1.7593785524368286 1.9135829210281372 0.9972313046455383 1.0541460514068604 1.0204843282699585 1.7052950859069824
33 3.587477922439575 3.1056172847747803 3.5392003059387207 1.8832800388336182 1.9479142427444458 1.3650225400924683 1.1938352584838867 0.9911942481994629 1.6224052906036377
34 3.5726144313812256 3.1046054363250732 3.5712027549743652 1.9358634948730469 2.0844807624816895 1.4261034727096558 0.8960490226745605 0.8795163631439209 1.8487969636917114
35 3.727346181869507 3.1741034984588623 3.8092739582061768 2.166229248046875 2.0874557495117188 1.092576503753662 0.9613897800445557 0.9984220266342163 1.8314534425735474
36 3.7787885665893555 3.3555166721343994 3.8199081420898438 2.259096384048462 2.0276856422424316 1.3292407989501953 1.3222905397415161 1.0937838554382324 1.8730871677398682
37 4.0030436515808105 3.407928228378296 4.1400146484375 2.208069324493408 2.083498477935791 1.168604850769043 1.1655454635620117 1.4201451539993286 1.9638231992721558
38 4.331885814666748 3.934915781021118 4.477020740509033 2.8016443252563477 2.112240791320801 1.5089648962020874 1.0358649492263794 1.097670078277588 2.381037473678589
39 4.320925712585449 3.951415538787842 4.110583305358887 2.708172082901001 1.8076176643371582 1.1366244554519653 1.5312976837158203 1.0993220806121826 1.757415533065796
40 4.272226810455322 3.6844065189361572 4.2819743156433105 2.2978811264038086 2.037498950958252 0.8072652220726013 1.3771343231201172 1.399296522140503 2.2721076011657715
41 4.582704544067383 4.635588645935059 4.081296443939209 2.479127883911133 2.137669801712036 1.0892895460128784 1.1974776983261108 1.5943819284439087 1.9429817199707031
42 4.230432033538818 4.244463920593262 3.8838188648223877 2.0498595237731934 1.8101365566253662 1.414483904838562 1.982615351676941 1.5170749425888062 2.4452760219573975
43 4.8499627113342285 4.767614841461182 4.260870933532715 2.1056482791900635 1.927150011062622 1.07390558719635 1.6629376411437988 1.9290615320205688 2.999506950378418
44 4.935314655303955 4.618381500244141 4.403144836425781 2.2237308025360107 2.142021417617798 0.7551849484443665 1.2450976371765137 1.96601140499115 2.2091431617736816
45 5.00484037399292 4.534593105316162 4.320793628692627 2.3137753009796143 1.942781925201416 0.7456178665161133 1.3294553756713867 2.0357120037078857 2.153925657272339
46 4.95911979675293 4.59762716293335 4.304610252380371 2.372211217880249 1.7452900409698486 1.0369880199432373 1.6510748863220215 1.862592339515686 2.120633125305176
47 5.085331916809082 4.709911346435547 4.571727752685547 2.189178228378296 1.8118311166763306 1.6698113679885864 1.1382718086242676 2.185643196105957 1.9493770599365234
48 5.414195537567139 4.797479152679443 5.109010696411133 1.9453864097595215 1.6579729318618774 1.38173246383667 1.419148325920105 1.8912708759307861 1.753536343574524
49 5.56325626373291 5.066690921783447 4.973355770111084 2.1590378284454346 1.6994590759277344 1.6786322593688965 1.0612117052078247 2.089512348175049 2.4638776779174805
50 5.617643356323242 5.127311706542969 5.183067798614502 2.216700315475464 2.097541570663452 1.5111429691314697 1.2104687690734863 2.1850690841674805 2.1570138931274414
51 5.888645172119141 5.602571964263916 5.180085182189941 2.1121273040771484 2.1831512451171875 1.5812023878097534 1.3520485162734985 2.3965392112731934 1.7693040370941162
52 6.115741729736328 5.975999355316162 5.32151985168457 2.1141281127929688 2.2906494140625 1.6416726112365723 1.022339105606079 2.4244935512542725 1.8205596208572388
53 6.121086597442627 5.967297554016113 5.241245746612549 2.103520393371582 2.4807846546173096 1.1219056844711304 1.2681679725646973 3.0518736839294434 2.063201665878296
54 6.495601177215576 6.32722806930542 5.616604328155518 1.998631238937378 2.2190279960632324 2.071080207824707 1.6022710800170898 2.5800347328186035 2.0590951442718506
55 6.943319320678711 6.499800205230713 6.162595272064209 2.5218472480773926 2.0758862495422363 1.322436809539795 1.4489867687225342 2.4579708576202393 2.0338544845581055
56 7.05629301071167 6.31656551361084 6.22904109954834 2.3869733810424805 2.1033596992492676 1.3471940755844116 0.7793332934379578 2.718791961669922 2.1208932399749756
57 6.7539191246032715 6.080109119415283 6.218078136444092 2.3177027702331543 1.8861545324325562 1.584665298461914 1.1711021661758423 2.6775505542755127 2.0404412746429443
58 6.713539123535156 6.6277971267700195 5.551181316375732 2.3451220989227295 1.871230125427246 1.7761750221252441 1.0882924795150757 2.6294820308685303 2.133671522140503
59 7.148301124572754 6.807397365570068 6.014270305633545 2.4952797889709473 2.050358533859253 1.9849082231521606 1.3743391036987305 2.4280588626861572 2.1436192989349365
60 7.132632732391357 6.934333324432373 6.260782718658447 2.723942518234253 2.185490131378174 1.4575092792510986 1.657543659210205 3.086276054382324 2.313762664794922
61 6.928063869476318 6.540124416351318 6.22289514541626 2.5200083255767822 2.2948896884918213 1.6430000066757202 1.2165546417236328 2.6145124435424805 2.405541181564331
62 7.000290870666504 6.465608596801758 6.321905612945557 2.5670337677001953 2.509930372238159 1.5083531141281128 1.4568254947662354 2.8569817543029785 2.0645554065704346
63 6.593312740325928 6.362090587615967 5.549459457397461 2.587127447128296 2.3616554737091064 1.3849934339523315 2.1464290618896484 3.5528948307037354 2.4919121265411377
64 6.671720027923584 6.31109619140625 5.916892051696777 2.486901044845581 2.39456844329834 1.191071629524231 1.8952975273132324 3.473677396774292 2.2598166465759277
65 6.812007427215576 6.377495765686035 6.023257255554199 2.6254281997680664 2.545079469680786 1.6766198873519897 2.1345252990722656 3.367399215698242 2.182983636856079
66 6.553952693939209 6.309931755065918 5.886379718780518 2.1925251483917236 2.108365058898926 1.6676496267318726 2.342921257019043 3.378704071044922 2.4791722297668457
67 6.586087703704834 6.240344524383545 5.940395355224609 2.3157620429992676 2.0861523151397705 1.4591094255447388 2.3137543201446533 3.4053051471710205 2.086244821548462
68 6.336477756500244 6.195080757141113 5.650730133056641 2.334707498550415 2.274963140487671 1.6734895706176758 2.307960271835327 3.3890089988708496 2.410088300704956
69 6.633498191833496 6.3834710121154785 5.814213752746582 2.491631031036377 2.3702633380889893 1.4466640949249268 2.4015376567840576 2.951868772506714 2.0439395904541016
70 6.390252590179443 6.339400768280029 5.316200256347656 2.548419952392578 2.3109335899353027 1.3256179094314575 2.457941770553589 3.1709630489349365 1.9691423177719116
71 6.531130313873291 6.506746768951416 5.263107776641846 2.5501022338867188 2.1318132877349854 1.1701688766479492 2.2933573722839355 3.012791872024536 1.9082216024398804
72 7.049896717071533 6.461309909820557 5.979928970336914 2.308623790740967 2.631059408187866 1.323101282119751 2.0421857833862305 3.171623706817627 1.9522204399108887
73 6.983933448791504 6.441091537475586 5.774398326873779 2.487612724304199 2.414524793624878 1.3783514499664307 2.809767961502075 4.046685695648193 1.9756008386611938
74 6.9740118980407715 6.519753456115723 5.857679843902588 2.479123115539551 2.120131254196167 1.3924806118011475 2.434013843536377 3.8129074573516846 2.5191495418548584
75 7.503931999206543 6.685258865356445 6.68269681930542 2.3772943019866943 2.3167803287506104 1.1923859119415283 2.0858211517333984 4.1584296226501465 2.324355363845825
76 7.4014973640441895 6.429595947265625 6.790657997131348 2.490785598754883 2.2623355388641357 1.2774159908294678 1.767935037612915 3.5258703231811523 2.5210087299346924
77 7.78649377822876 6.783423900604248 7.089725494384766 2.3660712242126465 2.1564674377441406 1.624527096748352 1.9814549684524536 3.4732978343963623 2.2856523990631104
78 7.790416240692139 6.978754997253418 6.514026641845703 2.5655410289764404 2.079570770263672 1.2938605546951294 2.3137094974517822 3.481151580810547 2.2039716243743896
79 7.990006446838379 7.26694393157959 6.946136951446533 2.5580434799194336 2.279491662979126 1.4951640367507935 1.99251127243042 3.2285797595977783 2.297070026397705
80 8.11293888092041 7.268321514129639 6.738474369049072 2.7780849933624268 2.028118848800659 1.8705137968063354 2.1206302642822266 3.0402181148529053 2.0545225143432617
81 8.284615516662598 7.127923011779785 7.023412227630615 2.5750892162323 2.2633988857269287 1.4758919477462769 2.191310405731201 3.4843008518218994 2.3085267543792725
82 7.674620628356934 6.49630069732666 6.49724006652832 2.4572548866271973 2.1673743724823 1.4974631071090698 2.2024178504943848 3.348083734512329 2.6610450744628906
83 7.599957466125488 6.36972713470459 6.596491813659668 2.4118683338165283 2.20072340965271 1.7201189994812012 1.6281509399414063 2.9404566287994385 2.387514352798462
84 7.339361190795898 6.592287540435791 6.342216491699219 2.185251235961914 2.0802104473114014 1.6027525663375854 2.3704657554626465 3.0765655040740967 2.3773486614227295
85 7.2565531730651855 6.626226425170898 5.964548110961914 2.3265397548675537 2.1494898796081543 1.7874610424041748 1.8897299766540527 3.1056182384490967 2.264908790588379
86 7.650760173797607 6.324758052825928 6.834425449371338 2.218005657196045 2.281120777130127 1.9911303520202637 2.666020631790161 3.176781177520752 2.3490169048309326
87 7.354653358459473 6.421783447265625 6.383443355560303 2.2599434852600098 2.27229642868042 1.3365039825439453 1.9257489442825317 3.2028584480285645 2.387977361679077
88 6.999100685119629 6.31820011138916 5.825610160827637 2.2276878356933594 2.127504348754883 1.939864158630371 1.856902003288269 3.122323989868164 2.7059006690979004
89 7.1370978355407715 6.213826656341553 6.582818031311035 2.1779870986938477 2.1373658180236816 2.3460049629211426 1.9765102863311768 2.971555471420288 2.1617987155914307
90 7.727789402008057 6.323035717010498 6.924541473388672 2.4240424633026123 2.0228354930877686 2.034162759780884 1.391091227531433 3.6334385871887207 2.59335994720459
91 7.755733489990234 6.003211975097656 6.827722072601318 2.22910213470459 2.003608465194702 1.5792726278305054 1.3786085844039917 3.262937307357788 2.8069710731506348
92 7.332414627075195 5.9281110763549805 6.451933860778809 2.352175712585449 2.0999789237976074 1.256740927696228 1.303297758102417 3.0196900367736816 2.6380114555358887
93 7.36948299407959 6.053753852844238 6.236202239990234 2.3471755981445313 2.2771143913269043 1.3701236248016357 1.824569821357727 2.9325807094573975 2.86419415473938
94 7.696583271026611 5.8770318031311035 6.6770710945129395 2.254706859588623 2.2539992332458496 1.618481159210205 1.4246844053268433 2.5132694244384766 2.668586254119873
95 7.325031280517578 6.040599346160889 6.243038177490234 2.0756640434265137 2.523036003112793 1.2658147811889648 1.6762977838516235 2.956477165222168 3.0864622592926025
96 6.8693366050720215 5.995826244354248 5.770628452301025 2.2105469703674316 2.300577402114868 1.1945639848709106 1.6229984760284424 2.772646188735962 2.875990152359009
97 6.897345066070557 5.827963829040527 6.333966255187988 2.2346322536468506 2.328127384185791 1.0539261102676392 1.7633023262023926 2.8900043964385986 2.747637987136841
98 7.2881293296813965 6.1599907875061035 6.407901763916016 2.276622772216797 2.1702420711517334 1.0900280475616455 1.2921465635299683 2.8636672496795654 2.964539051055908
99 7.430086612701416 6.2344136238098145 6.585542678833008 2.279902219772339 2.3125736713409424 1.03700852394104 1.4678620100021362 2.711487054824829 2.6571872234344482
100 6.848968982696533 5.9739766120910645 6.092755317687988 2.1791532039642334 2.471417188644409 1.087269902229309 1.2354047298431396 3.061298131942749 3.001950979232788
101 6.885839939117432 6.110536575317383 5.931468486785889 2.3616397380828857 2.6667046546936035 0.9525839686393738 1.7421520948410034 2.9481942653656006 2.9048357009887695
102 6.806192874908447 6.089447975158691 6.010993957519531 2.171344041824341 2.3032944202423096 1.2139917612075806 1.8592132329940796 2.7947463989257813 2.780900239944458
103 6.795241355895996 6.082442283630371 5.752586364746094 2.2386863231658936 2.62333345413208 0.9791666269302368 1.6228986978530884 2.9698407649993896 2.685753345489502
104 6.3883891105651855 5.987260818481445 5.0811028480529785 2.318192481994629 2.5927228927612305 0.982151448726654 1.626420259475708 3.145838975906372 2.9329869747161865
105 6.4705491065979 6.297340393066406 5.071149826049805 2.3055572509765625 2.881046772003174 1.3041139841079712 1.425480842590332 3.16373872756958 2.8343284130096436
106 6.51732873916626 5.7847900390625 5.690586090087891 2.365203857421875 3.170938730239868 1.0823822021484375 1.3518778085708618 2.9631502628326416 2.8484151363372803
107 6.690341949462891 6.15369987487793 5.780684947967529 2.4214682579040527 3.069352388381958 1.3579777479171753 1.3103033304214478 3.1045546531677246 2.6396901607513428
108 6.6950578689575195 6.270084381103516 5.692083835601807 2.654397964477539 2.637981653213501 1.079084873199463 1.1304972171783447 3.310608148574829 2.7769649028778076
109 6.257469654083252 5.969637870788574 5.250648498535156 2.3523125648498535 2.4716923236846924 1.2782710790634155 1.9463191032409668 3.1860034465789795 2.9756250381469727
110 6.304547309875488 6.147770404815674 5.183281421661377 2.25899076461792 2.7183756828308105 0.9955658316612244 1.8467086553573608 3.4856457710266113 2.645179271697998
111 6.121695041656494 5.929179668426514 5.2253265380859375 2.3965134620666504 2.45961594581604 0.9276934862136841 1.8406041860580444 3.1990926265716553 2.834343910217285
112 6.359365463256836 6.348178386688232 5.3664093017578125 2.473806142807007 2.5287859439849854 0.9577220678329468 1.9861778020858765 3.437046766281128 2.8943047523498535
113 6.329084396362305 6.424353122711182 4.9583916664123535 2.6969242095947266 2.343818187713623 1.332358956336975 1.8571994304656982 2.98575496673584 2.928262710571289
114 6.373656272888184 6.34031867980957 5.310452938079834 2.635270357131958 2.2753913402557373 1.254233717918396 1.901552438735962 2.862344980239868 3.0592875480651855
115 6.27363920211792 6.144481658935547 5.283146858215332 2.5648138523101807 2.218212127685547 1.3631757497787476 1.9377164840698242 3.236114740371704 3.0140013694763184
116 6.26786470413208 6.238030910491943 5.463565349578857 2.50691294670105 2.106750011444092 1.553822636604309 2.525200605392456 3.290009021759033 3.236945152282715
117 6.2577362060546875 6.298006057739258 5.623467922210693 2.4163241386413574 2.474459171295166 1.2909876108169556 2.122365951538086 3.108694076538086 2.9040112495422363
118 6.402747631072998 6.4209208488464355 5.4044413566589355 2.5109288692474365 2.5650501251220703 1.4329404830932617 2.003403902053833 3.124987840652466 2.885472297668457
119 6.2958984375 6.16925048828125 5.618892192840576 2.4482715129852295 2.3111748695373535 1.0741370916366577 2.3502542972564697 3.1450042724609375 3.061671495437622
120 6.311474323272705 6.063385963439941 5.683391571044922 2.379852533340454 2.3600993156433105 1.4580345153808594 2.7535271644592285 3.0517101287841797 2.9417786598205566
121 6.326889514923096 6.079269886016846 5.5736918449401855 2.6003711223602295 2.4236578941345215 1.1535398960113525 2.3730661869049072 2.990138292312622 3.105685234069824
122 6.484494209289551 6.06613302230835 6.079760551452637 2.671356678009033 2.3178820610046387 1.0639668703079224 2.465635061264038 2.910839557647705 2.9665446281433105
123 6.378815174102783 6.083164691925049 5.999241828918457 2.5681824684143066 2.584217071533203 1.1445728540420532 2.4209208488464355 2.7717790603637695 2.9315764904022217
124 6.47077751159668 6.117835521697998 5.9164958000183105 2.466160535812378 2.630345582962036 1.1023820638656616 2.543006658554077 2.934436798095703 3.101351499557495
125 6.778146266937256 6.121660232543945 6.3985772132873535 2.2741174697875977 2.943654775619507 1.2707760334014893 1.985050082206726 3.0262420177459717 2.9875588417053223
126 6.779545783996582 6.06648063659668 6.563957691192627 2.2339673042297363 2.6426825523376465 0.8495504856109619 1.9982249736785889 2.7592365741729736 3.3726983070373535
127 6.790937423706055 6.007465362548828 6.865591526031494 2.2970852851867676 2.5009989738464355 1.2024246454238892 2.4466540813446045 3.2136292457580566 3.37082839012146
128 6.989353179931641 6.145028591156006 7.055379390716553 2.4003353118896484 2.6156301498413086 1.1870912313461304 2.1978447437286377 3.0987188816070557 3.2286951541900635
129 6.762597560882568 5.954674243927002 6.7343549728393555 2.199622631072998 2.661653995513916 1.1069144010543823 2.7334940433502197 3.1850180625915527 2.7649288177490234
130 6.6292877197265625 5.577010631561279 6.697150230407715 2.216366767883301 2.7042500972747803 1.4716904163360596 1.6336207389831543 2.8352181911468506 2.993654489517212
131 6.936842441558838 6.082399845123291 6.959107875823975 2.306950330734253 2.65988826751709 1.3266767263412476 2.0505268573760986 2.847430467605591 3.037353277206421
132 6.715956687927246 5.926229000091553 6.856038570404053 2.157245397567749 2.9322609901428223 1.500448226928711 1.6364933252334595 2.6762964725494385 2.844947576522827
133 6.4001688957214355 5.674582481384277 6.414238452911377 2.322049617767334 2.8385837078094482 1.4159289598464966 1.1180198192596436 3.142760992050171 2.757909059524536
134 6.453207969665527 5.809216499328613 6.295523166656494 2.183586597442627 2.8908371925354004 1.513182282447815 1.3482460975646973 2.911353826522827 3.03194260597229
135 6.727059841156006 5.766006946563721 6.817923069000244 2.42813777923584 2.9946556091308594 1.4295260906219482 1.3561570644378662 2.566483736038208 3.117438554763794
136 7.013699531555176 6.045652389526367 7.14229154586792 2.4128661155700684 2.988100528717041 1.342396855354309 1.6771531105041504 2.9296529293060303 3.1986825466156006
137 7.215504169464111 6.23260498046875 7.364574909210205 2.2275381088256836 2.8674027919769287 1.1308940649032593 2.2453739643096924 2.654872417449951 3.040165424346924
138 7.172684669494629 6.371030807495117 7.331501007080078 2.1515300273895264 2.8910529613494873 1.4456427097320557 2.1493873596191406 2.867388963699341 3.1213860511779785
139 7.175963401794434 6.377596855163574 7.380444526672363 2.146526336669922 2.799189567565918 1.124469518661499 1.7513741254806519 2.8148605823516846 3.390564203262329
140 7.312192916870117 6.444162845611572 7.432779312133789 2.0180160999298096 2.893960952758789 1.2399697303771973 1.9759377241134644 2.937619209289551 2.836981773376465
141 7.255444049835205 6.2162861824035645 7.532992362976074 2.0563266277313232 2.9400711059570313 1.2168031930923462 2.633279800415039 2.8328323364257813 2.8937907218933105
142 7.1996684074401855 6.206491470336914 7.412802219390869 2.0190858840942383 2.8140132427215576 1.1238975524902344 2.019629955291748 2.910198450088501 2.964621067047119
143 7.453094005584717 6.5507683753967285 7.345319747924805 2.2170066833496094 2.8489222526550293 1.1704537868499756 2.752633571624756 3.101776599884033 2.7554874420166016
144 7.556559085845947 6.623409271240234 7.490981578826904 2.0701661109924316 2.706669330596924 0.964719831943512 2.653519630432129 2.8859975337982178 2.9136478900909424
145 7.454344272613525 6.473455429077148 7.695287704467773 2.0320475101470947 2.830662965774536 1.3945385217666626 2.5738677978515625 3.0636560916900635 3.016309976577759
146 7.3220930099487305 6.529172897338867 7.451026439666748 2.0814878940582275 2.7905757427215576 1.4970965385437012 2.0962748527526855 3.233285427093506 2.9522364139556885
147 7.4736104011535645 6.4472246170043945 7.749076843261719 2.2995200157165527 3.0859107971191406 1.3319791555404663 2.4683306217193604 2.967907667160034 3.076508045196533
148 7.738503932952881 6.890542507171631 7.6982035636901855 2.1883273124694824 2.7185394763946533 1.3802311420440674 1.2388724088668823 2.8372344970703125 3.1394453048706055
149 7.530907154083252 6.763805389404297 7.539769649505615 2.146113872528076 2.6460700035095215 1.373909592628479 1.2800196409225464 2.744446277618408 2.7928199768066406
150 7.269473552703857 6.502968788146973 7.4392571449279785 2.3679683208465576 2.9156105518341064 1.3846889734268188 1.5252571105957031 2.833111047744751 3.0485424995422363
151 7.0278215408325195 6.4753828048706055 7.142368316650391 2.112006187438965 2.6400246620178223 1.086180567741394 1.2788832187652588 2.5957064628601074 3.3025972843170166
152 7.166876316070557 6.548109531402588 7.106955051422119 2.1042420864105225 2.8849809169769287 0.7531436681747437 1.405027985572815 2.90464186668396 2.9893429279327393
153 7.2843217849731445 6.6826558113098145 7.3160176277160645 2.4545583724975586 2.698939085006714 0.8826401829719543 1.5105217695236206 2.7155203819274902 3.038853645324707
154 7.163149356842041 6.559985637664795 7.195174694061279 2.131934642791748 2.5136680603027344 1.0119264125823975 1.4120782613754272 2.7486374378204346 3.102147340774536
155 7.494783401489258 7.048213481903076 7.359127044677734 2.078960418701172 2.6482856273651123 1.1241968870162964 1.7075873613357544 2.6574184894561768 2.992206335067749
156 8.034442901611328 7.610637187957764 7.668120861053467 2.1986327171325684 3.0450305938720703 0.8726612329483032 2.0762624740600586 2.9033091068267822 2.9189627170562744
157 7.897753715515137 7.618081569671631 7.637036323547363 2.0047848224639893 3.004985809326172 1.4211878776550293 1.8334236145019531 2.9340555667877197 2.7433226108551025
158 7.991379737854004 7.595544815063477 7.8883137702941895 2.098560094833374 2.7701876163482666 1.0827661752700806 1.7664060592651367 2.586376190185547 2.8710689544677734
159 8.203548431396484 7.7290425300598145 8.048142433166504 2.1207540035247803 2.7147135734558105 1.4023278951644897 1.419659972190857 2.8001625537872314 2.846428871154785
160 8.400261878967285 7.999362945556641 8.09054946899414 2.139887809753418 2.7180275917053223 1.2288000583648682 1.2814240455627441 3.0314130783081055 2.8196308612823486
161 8.370739936828613 7.906472206115723 8.027583122253418 2.4866600036621094 2.5620250701904297 1.3117115497589111 1.8204487562179565 2.788914203643799 3.085566282272339
162 8.400677680969238 7.493303298950195 8.506889343261719 2.19038724899292 2.7452199459075928 1.6960780620574951 2.047058582305908 2.6755735874176025 2.709423542022705
163 8.177626609802246 7.495026588439941 8.181598663330078 1.7940196990966797 2.5619497299194336 2.131037950515747 1.6893866062164307 2.540386199951172 3.0270333290100098
164 8.235607147216797 7.517657279968262 8.227499961853027 1.8764816522598267 2.940399169921875 1.2092375755310059 1.1837055683135986 2.6126396656036377 2.6923463344573975
165 8.281444549560547 7.4115495681762695 8.48369026184082 2.011911153793335 2.686417818069458 1.3378875255584717 1.4392635822296143 2.9234912395477295 3.0502445697784424
166 7.985368251800537 7.064431667327881 8.197288513183594 2.0255322456359863 2.971348762512207 1.3275915384292603 1.5143343210220337 2.9416048526763916 2.780090093612671
167 8.106977462768555 7.233125686645508 8.281742095947266 1.9862725734710693 3.0863778591156006 0.9083517789840698 1.2196131944656372 3.2081899642944336 2.771291732788086
168 8.344121932983398 7.6628899574279785 8.405515670776367 2.0625317096710205 2.9529693126678467 1.513636827468872 1.7775816917419434 2.8344619274139404 2.7859063148498535
169 8.461543083190918 7.641228675842285 8.588471412658691 2.2029247283935547 3.0981807708740234 0.9104616641998291 1.688052773475647 3.0075490474700928 2.791090488433838
170 8.516584396362305 8.125402450561523 8.217339515686035 2.211277961730957 2.909236431121826 1.395391583442688 1.4266119003295898 2.688354015350342 2.723203420639038
171 8.835084915161133 8.38796329498291 8.405128479003906 2.2626945972442627 2.8246796131134033 1.0000971555709839 1.781111717224121 2.5708699226379395 2.6008927822113037
172 8.912585258483887 8.572100639343262 8.469975471496582 2.244535207748413 2.8807551860809326 0.9477208852767944 1.3259005546569824 3.1756317615509033 2.6766326427459717
173 8.678672790527344 8.087246894836426 8.427617073059082 2.0774664878845215 3.0732054710388184 0.7609613537788391 1.7670636177062988 3.5086300373077393 2.714512586593628
174 8.728719711303711 8.26401138305664 8.416688919067383 2.0726945400238037 2.8114266395568848 1.2683312892913818 1.709946870803833 3.143415927886963 2.715391159057617
175 8.516509056091309 8.081903457641602 8.28420639038086 1.917580485343933 2.9047157764434814 1.1890888214111328 1.6206741333007813 2.9073712825775146 2.8397178649902344
176 8.253292083740234 8.01124095916748 8.056205749511719 2.0177135467529297 2.7346160411834717 1.408952236175537 1.4720327854156494 2.9644393920898438 2.865262031555176
177 8.427640914916992 8.295356750488281 8.169889450073242 2.1635730266571045 2.5255980491638184 1.280381202697754 1.518808364868164 2.8492050170898438 3.0812549591064453
178 8.106301307678223 8.020169258117676 7.875028610229492 2.325618028640747 2.8048083782196045 1.3205643892288208 1.4929404258728027 2.6814937591552734 3.1415886878967285
179 8.070250511169434 7.904946804046631 7.934321880340576 1.9940731525421143 2.7656383514404297 1.2016993761062622 1.49657142162323 3.071082353591919 2.949981212615967
180 8.076970100402832 7.584196090698242 8.286524772644043 2.219583511352539 3.0444889068603516 1.2693231105804443 1.8764817714691162 3.2712326049804688 3.047741174697876
181 7.99327278137207 7.615262985229492 8.127880096435547 2.2187142372131348 3.0589747428894043 1.1712146997451782 1.5297497510910034 3.8671131134033203 3.104482412338257
182 7.986964702606201 7.660097599029541 8.012465476989746 2.3793675899505615 2.671138286590576 1.2782940864562988 1.4599173069000244 3.838498115539551 3.0942153930664063
183 7.971800327301025 7.306097030639648 8.220478057861328 2.37784481048584 2.7778420448303223 1.6342638731002808 1.5839464664459229 3.244534730911255 3.0661609172821045
184 8.227884292602539 7.607362747192383 8.466605186462402 2.5314218997955322 3.2288289070129395 1.1604803800582886 2.0087156295776367 3.2386934757232666 3.1158523559570313
185 8.073909759521484 7.374530792236328 8.423164367675781 2.1553540229797363 3.119513988494873 1.3093873262405396 1.3419883251190186 3.196781635284424 3.1478517055511475
186 8.175220489501953 7.631953716278076 8.260133743286133 2.5357584953308105 2.895505666732788 1.1598258018493652 1.33834707736969 3.17044734954834 3.175396203994751
187 8.577746391296387 8.273016929626465 8.245519638061523 2.6522488594055176 3.0314507484436035 1.3352301120758057 2.012294292449951 2.7651302814483643 3.118345022201538
188 8.556411743164063 8.328001976013184 8.0775785446167 2.6083338260650635 2.8618319034576416 1.1046152114868164 1.5368894338607788 3.02693510055542 2.9933032989501953
189 8.510724067687988 8.255546569824219 8.09079360961914 2.3492655754089355 3.02936053276062 1.1896682977676392 1.8452845811843872 3.261042356491089 3.0284833908081055
190 8.699033737182617 8.357278823852539 8.335780143737793 2.3560092449188232 2.9291810989379883 1.334825873374939 2.0389935970306396 3.321965217590332 3.2047226428985596
191 8.94090461730957 8.47007942199707 8.610837936401367 2.65287446975708 2.7572569847106934 1.2534527778625488 2.1920814514160156 3.1281094551086426 3.2875313758850098
192 8.880648612976074 8.600438117980957 8.432823181152344 2.4968347549438477 2.909465789794922 1.3934787511825562 1.698201060295105 3.139349937438965 3.2893171310424805
193 9.201186180114746 9.039353370666504 8.478541374206543 2.716989755630493 2.6774210929870605 0.9889124631881714 1.8620030879974365 3.297820568084717 3.2319297790527344
194 9.191167831420898 9.123543739318848 8.313765525817871 2.5585484504699707 2.5068953037261963 1.196833848953247 2.0081191062927246 3.3198177814483643 3.21535325050354
195 9.116884231567383 9.058541297912598 8.056862831115723 2.5499420166015625 2.5163393020629883 1.1116527318954468 1.2493263483047485 3.7037363052368164 3.3561878204345703
196 9.521099090576172 9.578648567199707 8.378375053405762 2.4682273864746094 3.0155482292175293 1.4022341966629028 1.5291904211044312 3.3711628913879395 3.1876535415649414
197 9.361848831176758 9.385941505432129 8.15764331817627 2.436081886291504 2.9708993434906006 1.3781514167785645 1.1832561492919922 3.471114158630371 3.4999353885650635
198 9.22860336303711 9.165205955505371 8.143954277038574 2.635479688644409 2.8752951622009277 1.1068319082260132 1.5322703123092651 3.3660502433776855 3.55362868309021
199 9.190098762512207 9.09461784362793 8.166216850280762 2.5441198348999023 2.8234434127807617 2.353620767593384 1.6787042617797852 3.3617286682128906 3.3321192264556885
200 8.887476921081543 8.63867473602295 8.001704216003418 2.422764778137207 2.4863593578338623 1.7178504467010498 1.5163025856018066 3.282160997390747 3.2809793949127197
201 8.877927780151367 8.330821990966797 8.486408233642578 2.778167724609375 2.856205701828003 1.7900627851486206 1.8423258066177368 3.209153652191162 3.5488204956054688
202 8.931988716125488 8.695691108703613 8.255339622497559 2.693510055541992 2.931411027908325 1.890557885169983 1.4951331615447998 3.7774221897125244 3.19807767868042
203 8.93913745880127 9.06612491607666 7.829800605773926 2.6773266792297363 2.6810429096221924 1.5728743076324463 1.4392592906951904 3.953084945678711 3.333493232727051
204 9.18779182434082 9.096787452697754 8.054152488708496 2.788682699203491 2.8985342979431152 1.3496943712234497 1.3145042657852173 3.8009090423583984 3.512969970703125
205 9.218847274780273 9.223249435424805 8.254788398742676 2.602803945541382 2.9559013843536377 1.980617642402649 1.6013565063476563 3.9012303352355957 3.3663365840911865
206 9.134231567382813 9.065167427062988 8.164178848266602 2.264716386795044 3.283736228942871 1.7856273651123047 1.3720736503601074 3.375983238220215 3.3644232749938965
207 9.153533935546875 9.221123695373535 7.938902378082275 2.414116144180298 3.4310498237609863 1.781819462776184 1.4907773733139038 2.9772586822509766 3.146662712097168
208 9.213741302490234 9.015973091125488 8.120464324951172 2.621274948120117 3.5045325756073 1.2427828311920166 1.8726080656051636 3.4942750930786133 3.1832261085510254
209 9.190414428710938 9.126765251159668 7.941800117492676 2.6902756690979004 3.5581891536712646 1.3251227140426636 1.4114738702774048 3.0463457107543945 2.913569927215576
210 9.274005889892578 9.444681167602539 7.706070423126221 2.675926685333252 3.425417184829712 1.3708852529525757 1.31404447555542 3.2519962787628174 2.7531473636627197
211 9.371994018554688 9.664271354675293 7.835882186889648 2.601454973220825 2.938380718231201 1.528581142425537 1.5591031312942505 3.033508062362671 3.293374538421631
212 9.402822494506836 9.723623275756836 7.786661148071289 2.1006391048431396 2.7733871936798096 1.38218355178833 2.1276626586914063 3.0684030055999756 3.0065996646881104
213 9.441279411315918 9.766815185546875 7.770205497741699 2.7814762592315674 3.1292450428009033 1.1426303386688232 1.4410854578018188 2.9860949516296387 3.0748963356018066
214 9.293564796447754 9.369372367858887 7.807704925537109 2.3491852283477783 3.5039291381835938 1.195063829421997 1.276793122291565 3.1895687580108643 3.0458221435546875
215 9.599159240722656 9.746997833251953 7.915645599365234 2.5467634201049805 3.5196540355682373 0.9356693029403687 1.3153331279754639 3.6586809158325195 2.875438928604126
216 9.575701713562012 9.595101356506348 7.928311824798584 2.634373903274536 3.913156509399414 1.3291022777557373 1.5257799625396729 2.800402879714966 2.964688301086426
217 9.15785026550293 9.304049491882324 7.7441511154174805 2.629056215286255 3.6012086868286133 1.6334044933319092 1.3920894861221313 3.001462936401367 2.706289291381836
218 9.638675689697266 9.703455924987793 8.022727012634277 2.7231922149658203 3.89207124710083 1.0170621871948242 1.2920969724655151 2.8645100593566895 2.7083048820495605
219 9.636605262756348 9.88949203491211 8.062710762023926 2.6502466201782227 3.7828335762023926 1.2621948719024658 1.7146576642990112 3.0517258644104004 2.731247901916504
220 9.53571605682373 9.769765853881836 7.98793363571167 3.0619444847106934 3.943591356277466 1.4688467979431152 1.899092674255371 3.2638490200042725 2.7318263053894043
221 9.631643295288086 10.0971097946167 7.77951717376709 2.9315590858459473 3.7373292446136475 1.6556435823440552 1.2966924905776978 3.8738369941711426 2.8930184841156006
222 9.499282836914063 9.827119827270508 7.776266098022461 2.579824447631836 3.3448121547698975 1.7498925924301147 1.697909951210022 3.7240419387817383 3.036818504333496
223 9.448223114013672 9.708552360534668 7.736397743225098 2.703230619430542 3.1411070823669434 1.0715792179107666 1.7437721490859985 2.8520448207855225 3.095302104949951
224 9.291825294494629 9.289484024047852 7.950673580169678 2.865159749984741 3.589064836502075 1.186792016029358 1.5383018255233765 3.2399237155914307 2.969188928604126
225 9.172679901123047 9.355527877807617 7.7259931564331055 2.8271288871765137 3.1307544708251953 1.5682471990585327 2.0513925552368164 2.7911319732666016 3.08255672454834
226 9.174200057983398 9.203544616699219 7.8321990966796875 2.8018572330474854 3.252426862716675 1.5182503461837769 2.156736373901367 3.017426013946533 2.896392822265625
227 9.307320594787598 9.438594818115234 7.925988674163818 3.2680795192718506 3.585181474685669 1.7866917848587036 2.4196970462799072 3.2201032638549805 2.801591157913208
228 9.309372901916504 9.514419555664063 7.74760627746582 3.015313148498535 3.5153985023498535 1.5869781970977783 2.0392189025878906 2.9379730224609375 2.8290908336639404
229 9.264277458190918 9.621323585510254 7.710591793060303 3.0757429599761963 3.645820379257202 1.3689041137695313 2.049978494644165 3.2633233070373535 2.861292600631714
230 9.598796844482422 9.910078048706055 7.882847309112549 3.139805555343628 3.7482004165649414 1.5557191371917725 2.092836856842041 3.1990129947662354 2.7969446182250977
231 9.596882820129395 9.855152130126953 8.144887924194336 3.478531837463379 4.03663969039917 1.903355598449707 1.8556489944458008 3.0306782722473145 2.824162483215332
232 9.59185791015625 9.767546653747559 8.091747283935547 3.210146427154541 3.678922653198242 2.0491156578063965 1.8964037895202637 3.0890936851501465 2.835301637649536
233 9.681031227111816 9.805891990661621 8.22061538696289 3.1294074058532715 3.8150007724761963 1.4996261596679688 1.5602394342422485 3.301671028137207 2.897580623626709
234 9.293463706970215 9.325328826904297 8.042701721191406 2.6806585788726807 3.572293996810913 1.3381925821304321 1.9790868759155273 2.9700982570648193 2.691840171813965
235 9.38101577758789 9.51407527923584 8.216656684875488 2.7597100734710693 3.4981157779693604 1.6820844411849976 1.8172188997268677 2.827338933944702 2.750856637954712
236 9.239943504333496 9.531851768493652 7.914127349853516 2.6790764331817627 3.020761013031006 1.140203595161438 1.8535279035568237 2.922656536102295 3.0051236152648926
237 9.308698654174805 9.58396053314209 8.02263355255127 2.714468002319336 2.9592678546905518 0.9131557941436768 1.9677029848098755 2.77121901512146 2.7963457107543945
238 9.324625968933105 9.562873840332031 8.162694931030273 2.8330447673797607 3.3583972454071045 1.2615234851837158 1.8624825477600098 2.712010622024536 2.611011266708374
239 9.418113708496094 9.851677894592285 8.10676097869873 2.7280027866363525 3.35132098197937 1.3906036615371704 2.1893057823181152 2.8054921627044678 2.8170742988586426
240 9.409257888793945 9.4776029586792 8.361918449401855 2.823199510574341 3.555086374282837 1.173159122467041 2.0139217376708984 2.9598634243011475 2.593883991241455
241 9.339224815368652 9.5813570022583 8.029679298400879 2.7976229190826416 3.3705780506134033 1.0254840850830078 1.6314640045166016 2.5105667114257813 2.8010075092315674
242 9.471471786499023 9.695425987243652 8.060748100280762 2.891653299331665 3.0602636337280273 1.2977299690246582 2.056519031524658 2.765036106109619 3.0913219451904297
243 9.81058406829834 9.988369941711426 8.290885925292969 2.986753225326538 3.2846462726593018 1.1842224597930908 2.1417269706726074 2.8895061016082764 3.2464704513549805
244 9.82272720336914 9.774459838867188 8.431136131286621 2.886730909347534 3.3709564208984375 0.8693888187408447 2.016719341278076 2.98115873336792 3.182647943496704
245 9.715973854064941 9.629183769226074 8.416314125061035 2.4285078048706055 3.1963939666748047 0.9113523364067078 2.311589002609253 2.873276472091675 2.9425909519195557
246 10.015608787536621 9.907742500305176 8.710992813110352 2.527592897415161 3.36283802986145 0.9780041575431824 2.2919816970825195 3.1652278900146484 2.674861431121826
247 10.060379028320313 10.033385276794434 8.561842918395996 3.008922576904297 3.2711877822875977 1.1890593767166138 1.8059815168380737 3.1218080520629883 2.817474603652954
248 10.058332443237305 10.04792308807373 8.679571151733398 2.993213653564453 3.101588726043701 1.2836573123931885 2.235264301300049 3.2889788150787354 2.881178379058838
249 10.220185279846191 9.874032020568848 9.132170677185059 3.218613386154175 3.0982844829559326 1.406546711921692 2.6065876483917236 2.79028582572937 3.124415636062622
250 10.142105102539063 9.580986976623535 9.33367919921875 3.071481943130493 2.995465040206909 1.7761088609695435 1.7781859636306763 2.945777177810669 3.007554531097412
251 10.319825172424316 9.751154899597168 9.338311195373535 2.948390483856201 3.0297000408172607 1.969486117362976 1.760445237159729 2.914132833480835 3.304365634918213
252 10.393986701965332 9.848180770874023 9.392888069152832 2.5927481651306152 2.894603967666626 1.5861810445785522 2.4138896465301514 3.1602909564971924 3.363957405090332
253 10.689355850219727 10.34378719329834 9.564170837402344 2.8847851753234863 3.4006195068359375 1.0564172267913818 2.2805299758911133 2.85750150680542 2.930725336074829
254 10.46612548828125 10.128273963928223 9.399989128112793 2.91318941116333 3.2223503589630127 1.1318771839141846 1.3700896501541138 3.1371169090270996 3.090695858001709
255 10.537220001220703 10.016812324523926 9.74611759185791 3.1718032360076904 3.1921064853668213 0.9070048332214355 1.8197457790374756 3.1809206008911133 2.9807534217834473
256 10.879417419433594 10.629498481750488 9.602070808410645 3.045527935028076 2.8144640922546387 1.0907257795333862 2.312798023223877 3.046020984649658 2.9500739574432373
257 11.165749549865723 10.907894134521484 9.559198379516602 2.932178258895874 3.0987133979797363 1.6978459358215332 1.7942248582839966 2.9803550243377686 2.9338788986206055
258 11.033059120178223 10.93725872039795 9.46548080444336 3.39568829536438 2.896944522857666 1.0935431718826294 2.0281357765197754 2.7543270587921143 3.0690739154815674
259 10.882692337036133 10.79909896850586 9.472705841064453 3.0453062057495117 2.9564411640167236 1.483283519744873 2.143590211868286 3.0632073879241943 2.941821813583374
260 11.010457992553711 10.945569038391113 9.611495018005371 3.089895248413086 3.345914840698242 1.2142223119735718 2.5682590007781982 3.0906195640563965 3.053708791732788
261 10.96092414855957 10.910831451416016 9.546483039855957 2.972852945327759 3.43681263923645 1.1189619302749634 1.7994105815887451 2.9034383296966553 2.899397373199463
262 10.958579063415527 11.12752914428711 9.397540092468262 2.8027467727661133 3.461240291595459 1.2727890014648438 2.4686338901519775 3.2285852432250977 2.884002447128296
263 11.035652160644531 11.102496147155762 9.366249084472656 3.362713575363159 3.339315414428711 1.2003332376480103 2.133179187774658 3.3480734825134277 3.266512632369995
264 10.939963340759277 11.000232696533203 9.215967178344727 3.359834909439087 3.006531238555908 1.3627725839614868 2.2386841773986816 2.898634672164917 2.9057223796844482
265 10.765848159790039 10.919425010681152 9.151808738708496 3.3359596729278564 2.953524589538574 1.276772379875183 1.971504807472229 3.190476417541504 3.0195038318634033
266 10.878704071044922 11.208312034606934 9.12355899810791 3.733875274658203 3.11232328414917 1.0319092273712158 1.1992579698562622 3.304837226867676 3.071049690246582
267 10.750626564025879 10.726052284240723 9.398040771484375 3.351499080657959 3.1945266723632813 1.0877939462661743 2.0757856369018555 3.0843117237091064 2.845176935195923
268 10.736870765686035 10.965787887573242 9.24424934387207 3.2770678997039795 2.9505209922790527 1.082977056503296 1.1015915870666504 3.0997469425201416 2.9571335315704346
269 10.614717483520508 10.762782096862793 9.4092378616333 3.3710591793060303 3.147178888320923 1.0871526002883911 2.1445789337158203 3.0084705352783203 2.9435012340545654
270 10.77657699584961 10.709136962890625 9.668634414672852 3.442425012588501 3.308520793914795 1.3201501369476318 2.238313913345337 2.812490224838257 3.0420432090759277
271 10.462079048156738 10.334630012512207 9.4772310256958 2.808058977127075 3.0083510875701904 1.341598391532898 2.060919761657715 3.501591682434082 2.9578707218170166
272 10.599618911743164 10.684466361999512 9.408592224121094 2.6726503372192383 2.703869104385376 1.414686918258667 2.3238511085510254 3.122420072555542 2.936307907104492
273 10.882556915283203 10.934283256530762 9.595252990722656 3.2382142543792725 3.0851762294769287 1.437859296798706 2.2123863697052 2.822129011154175 2.870089530944824
274 10.990782737731934 10.826925277709961 9.862744331359863 3.3167715072631836 3.3109402656555176 1.2543890476226807 2.2762415409088135 3.526634931564331 2.81018328666687
275 11.042452812194824 10.911806106567383 9.880370140075684 3.2098617553710938 3.2182581424713135 1.0145821571350098 2.603519916534424 3.2173521518707275 2.828596353530884
276 11.03084659576416 11.033599853515625 9.648457527160645 2.928654670715332 2.882918119430542 0.9407956600189209 2.334164619445801 3.1737003326416016 2.935990571975708
277 10.998390197753906 10.921874046325684 9.678279876708984 2.863405227661133 2.8707308769226074 1.5300030708312988 1.8052904605865479 3.5604636669158936 3.02091383934021
278 10.958677291870117 10.93985366821289 9.908299446105957 3.3209266662597656 3.1589138507843018 1.3051198720932007 2.2189040184020996 3.4688308238983154 2.9256958961486816
279 11.2091646194458 11.345648765563965 9.748522758483887 3.4892873764038086 3.1625449657440186 1.088502287864685 2.0828857421875 3.5742087364196777 3.1690478324890137
280 11.092331886291504 11.085201263427734 9.650774955749512 2.9256904125213623 3.323253631591797 1.5110862255096436 1.7506728172302246 3.5176844596862793 3.028777599334717
281 11.007513046264648 11.05632209777832 9.68560791015625 3.0291998386383057 3.29833722114563 1.3834370374679565 1.763789176940918 3.4130702018737793 2.9498507976531982
282 10.798140525817871 10.855905532836914 9.605104446411133 2.976552963256836 3.153106451034546 1.0789802074432373 1.7045135498046875 3.287370443344116 2.880044937133789
283 10.902847290039063 10.971227645874023 9.613432884216309 3.1292030811309814 3.3245692253112793 1.2052618265151978 1.7494311332702637 3.4093053340911865 3.0150766372680664
284 10.940173149108887 11.031909942626953 9.59460163116455 3.2371063232421875 3.4539403915405273 1.297451376914978 1.6374061107635498 3.276336669921875 2.855961561203003
285 10.937726020812988 11.033467292785645 9.710355758666992 3.264132499694824 3.7084269523620605 1.4350292682647705 1.7604151964187622 3.551431894302368 3.0293776988983154
286 11.111716270446777 11.252638816833496 9.86970329284668 3.629789113998413 3.4517018795013428 1.5696594715118408 1.4944218397140503 3.41064190864563 3.0842225551605225
287 11.380430221557617 11.353484153747559 10.062106132507324 3.620925188064575 3.6423561573028564 1.5854442119598389 1.5266883373260498 3.4282093048095703 3.1451773643493652
288 10.963785171508789 10.880253791809082 9.883739471435547 3.570045232772827 3.4052722454071045 1.7458771467208862 1.6234194040298462 3.1686460971832275 3.23982572555542
289 11.064411163330078 11.009330749511719 9.994654655456543 3.379734992980957 3.1205732822418213 1.270521640777588 1.7820603847503662 3.2843101024627686 2.819044828414917
290 11.258040428161621 11.36634635925293 9.891386985778809 3.516505241394043 3.083211898803711 1.3134509325027466 2.1006157398223877 3.3827316761016846 2.971205711364746
291 11.23951530456543 11.512426376342773 9.770429611206055 3.1575560569763184 3.163079023361206 1.3168038129806519 1.7344087362289429 3.580331802368164 2.9939610958099365
292 11.10440731048584 11.347394943237305 9.753392219543457 2.960036516189575 3.140320301055908 1.2282817363739014 1.6981403827667236 3.350909471511841 3.1120681762695313
293 11.022268295288086 11.095503807067871 9.8541898727417 3.450003147125244 3.025394916534424 1.3815048933029175 1.8460462093353271 3.108880043029785 2.8653383255004883
294 10.968700408935547 11.034954071044922 9.626808166503906 3.0627474784851074 3.1312830448150635 1.6409560441970825 1.9292731285095215 3.3907172679901123 2.956031084060669
295 10.85499095916748 10.834983825683594 9.796435356140137 3.341127395629883 3.5143675804138184 1.5785198211669922 1.7648414373397827 3.3326492309570313 3.0961549282073975
296 10.965211868286133 10.826826095581055 9.920804977416992 3.504122734069824 3.3021597862243652 1.3595387935638428 1.7860047817230225 3.3998098373413086 3.2576675415039063
297 10.890233039855957 11.010604858398438 9.746467590332031 3.1935641765594482 3.1105992794036865 1.569536566734314 2.0837912559509277 3.2910549640655518 3.1646745204925537
298 11.225709915161133 11.439952850341797 9.77883529663086 3.367368459701538 2.760730028152466 1.692984700202942 1.801571249961853 3.3901355266571045 3.1262731552124023
299 11.536054611206055 11.86047649383545 9.831954002380371 3.271197557449341 2.870302677154541 1.377461314201355 2.046739101409912 3.1724703311920166 3.1714091300964355
300 11.242634773254395 11.470224380493164 9.791770935058594 3.022913694381714 2.7077014446258545 1.508999228477478 1.8302489519119263 3.241098642349243 3.203087091445923
301 11.281585693359375 11.623663902282715 9.728328704833984 3.159416437149048 2.9564263820648193 1.7808396816253662 1.6597793102264404 3.1747167110443115 3.2859718799591064
302 10.988481521606445 11.082392692565918 9.786531448364258 3.0791234970092773 3.1246302127838135 1.4302610158920288 2.070653200149536 3.264899730682373 3.0163683891296387
303 10.85547161102295 10.966270446777344 9.56894302368164 3.085354804992676 3.042114734649658 1.4546486139297485 1.8346656560897827 3.0558273792266846 3.057199001312256
304 10.750516891479492 10.596917152404785 9.866195678710938 3.1969523429870605 3.156115770339966 1.4167369604110718 2.2744059562683105 3.244962215423584 2.944791316986084
305 10.817253112792969 10.798236846923828 9.778334617614746 3.203768253326416 2.7493228912353516 1.5041917562484741 2.1412713527679443 2.998198986053467 2.938490867614746
306 11.038946151733398 10.892927169799805 10.058450698852539 3.051384210586548 2.735368251800537 1.455859661102295 2.378756046295166 2.987015962600708 2.9188239574432373
307 11.131088256835938 11.170361518859863 9.79604434967041 3.0570759773254395 2.878849983215332 1.7874953746795654 1.8208509683609009 3.3606934547424316 2.9393506050109863
308 10.979790687561035 10.910703659057617 9.794763565063477 3.076883554458618 2.978693723678589 1.4491220712661743 2.0537917613983154 3.5009851455688477 2.9567599296569824
309 10.778890609741211 10.598200798034668 9.749923706054688 3.3251612186431885 2.8785862922668457 1.5256068706512451 2.065248727798462 3.133279323577881 3.3198435306549072
310 11.14531421661377 11.068461418151855 10.02450180053711 3.320598602294922 2.8341050148010254 1.7206469774246216 2.283403158187866 3.3618946075439453 2.9322118759155273
311 11.080339431762695 11.071511268615723 9.875245094299316 2.990032196044922 2.845053195953369 1.5750036239624023 2.132065534591675 3.2640228271484375 3.1717262268066406
312 10.808455467224121 10.755536079406738 9.859733581542969 3.0891611576080322 2.8910748958587646 1.525937557220459 1.8197433948516846 3.322761058807373 3.0636167526245117
313 10.513276100158691 10.327120780944824 9.71262264251709 3.0825319290161133 2.8133628368377686 1.4444462060928345 1.7921031713485718 3.255949020385742 3.07368540763855
314 10.507331848144531 10.24484634399414 9.837713241577148 3.3012588024139404 2.7373883724212646 1.6363247632980347 1.8149430751800537 2.9773199558258057 3.1490492820739746
315 10.425882339477539 10.139904022216797 9.79959774017334 3.3173139095306396 2.9149105548858643 1.2502272129058838 1.7478662729263306 3.146526575088501 2.935751438140869
316 10.317861557006836 9.971961975097656 9.770947456359863 3.1843340396881104 2.649536609649658 1.4553853273391724 1.7678889036178589 3.2514960765838623 3.0576364994049072
317 10.609190940856934 10.272344589233398 9.77772045135498 3.329575300216675 2.8748037815093994 1.4883421659469604 1.8593004941940308 3.1479978561401367 2.9524776935577393
318 10.52747631072998 10.349392890930176 9.762896537780762 3.529273748397827 3.22928786277771 1.102560043334961 1.9503623247146606 3.0987088680267334 2.8637924194335938
319 10.78704833984375 10.693160057067871 9.86101245880127 3.4687492847442627 3.1359477043151855 1.2161484956741333 1.8620867729187012 3.034420967102051 3.0455586910247803
320 10.713693618774414 10.381988525390625 10.041946411132813 3.2304937839508057 3.2024552822113037 0.9762474894523621 2.075890064239502 3.395247459411621 2.892470598220825
321 10.615257263183594 10.321249961853027 10.027438163757324 3.5663020610809326 3.132596015930176 1.1194347143173218 2.0055434703826904 3.2372989654541016 2.863264560699463
322 10.607221603393555 10.328804016113281 9.990851402282715 3.4231419563293457 3.195049285888672 1.2543885707855225 2.1206555366516113 3.1492629051208496 2.6995248794555664
323 10.806028366088867 10.749135971069336 9.976150512695313 3.350757122039795 2.9263527393341064 1.0867650508880615 1.8889896869659424 3.2342488765716553 2.831509828567505
324 10.843280792236328 10.692743301391602 9.921886444091797 3.7929959297180176 3.1489851474761963 1.013551950454712 1.8263756036758423 3.5914039611816406 2.821268320083618
325 10.858484268188477 10.70847225189209 10.038748741149902 3.8236629962921143 3.1332762241363525 1.2734085321426392 2.072427988052368 3.234983205795288 2.9513628482818604
326 10.843538284301758 10.703633308410645 9.982179641723633 3.9651846885681152 3.357527256011963 1.0862104892730713 1.8309783935546875 3.306776285171509 3.049738645553589
327 10.926633834838867 10.700849533081055 10.045312881469727 3.8029251098632813 3.3380203247070313 1.1923842430114746 2.1708106994628906 3.348388671875 2.9893958568573
328 10.915635108947754 10.752116203308105 9.981322288513184 3.995471715927124 3.3568356037139893 1.779423713684082 1.8255623579025269 3.4280247688293457 2.916590690612793
329 10.93169116973877 10.665377616882324 10.149540901184082 3.8479981422424316 3.1029486656188965 1.5877954959869385 1.727028489112854 3.3343729972839355 2.98936128616333
330 10.952556610107422 10.729229927062988 10.109667778015137 4.114394187927246 3.266812562942505 1.2105833292007446 2.1064090728759766 3.328124761581421 2.810041666030884
331 10.895294189453125 10.759437561035156 10.056838035583496 3.6135692596435547 3.2207889556884766 1.5427720546722412 1.7056002616882324 3.3292856216430664 2.859138250350952
332 10.80782699584961 10.643209457397461 10.030086517333984 3.7715835571289063 2.917536497116089 1.1920408010482788 1.5946640968322754 3.37662935256958 2.9020910263061523
333 10.781649589538574 10.58316421508789 10.060111045837402 3.4114880561828613 2.707575559616089 1.5428653955459595 1.8090285062789917 3.4002535343170166 2.732199192047119
334 10.95518970489502 10.587019920349121 10.179805755615234 3.8287577629089355 2.8099374771118164 1.4719510078430176 2.076145887374878 3.251826524734497 2.99943208694458
335 10.793911933898926 10.392294883728027 10.077486038208008 3.704944133758545 3.0724620819091797 1.7135566473007202 2.0382261276245117 3.325218915939331 2.936462163925171
336 10.713590621948242 10.35660457611084 10.06473159790039 3.5734949111938477 2.7706596851348877 1.294480562210083 1.6962379217147827 3.3353400230407715 3.0390126705169678
337 10.983616828918457 10.698028564453125 10.209259033203125 3.808222770690918 2.7430777549743652 2.0894179344177246 2.189112663269043 3.69075608253479 3.042595386505127
338 10.689311027526855 10.495553970336914 9.924851417541504 3.4882025718688965 2.5440051555633545 1.8102964162826538 1.6923755407333374 3.545651912689209 3.183114528656006
339 10.70694637298584 10.568730354309082 9.894561767578125 3.458411931991577 2.759272575378418 1.279022455215454 1.7599815130233765 3.532691717147827 3.1070773601531982
340 10.807880401611328 10.517008781433105 10.036102294921875 3.227205991744995 2.511915922164917 1.7926298379898071 1.6334694623947144 3.6824824810028076 3.2960081100463867
341 10.729423522949219 10.638028144836426 9.915632247924805 3.3807029724121094 2.6090784072875977 1.7015321254730225 1.670535922050476 3.5195765495300293 3.3879356384277344
342 10.6172456741333 10.419254302978516 9.940339088439941 3.4787869453430176 2.923624038696289 1.7438819408416748 1.7086033821105957 3.321993827819824 3.135955572128296
343 10.679523468017578 10.4597806930542 10.033720016479492 3.943866491317749 2.9722647666931152 1.333868384361267 1.9168812036514282 3.2402241230010986 3.0219955444335938
344 10.777705192565918 10.628169059753418 9.955347061157227 3.8896632194519043 2.6960153579711914 1.2260929346084595 1.8028738498687744 3.2641186714172363 3.223781108856201
345 10.847102165222168 10.78857707977295 9.8734712600708 3.5405633449554443 2.857628345489502 1.4146374464035034 1.611957311630249 3.211272716522217 2.9913039207458496
346 10.863397598266602 10.785977363586426 10.030486106872559 3.642504930496216 2.9566314220428467 1.7589524984359741 1.7026958465576172 3.508607864379883 3.2047576904296875
347 10.58430290222168 10.462878227233887 9.914689064025879 3.754534959793091 2.7382590770721436 1.4375221729278564 1.4084151983261108 2.9426164627075195 3.347848653793335
348 10.56635570526123 10.422297477722168 9.954446792602539 3.562443971633911 2.6101443767547607 1.5416219234466553 1.7183454036712646 3.1651973724365234 3.3485121726989746
349 10.733819007873535 10.733397483825684 9.939992904663086 3.2199456691741943 2.4777095317840576 1.708625316619873 1.7169570922851563 3.6958067417144775 3.3951759338378906
350 11.121438026428223 11.28757095336914 9.965301513671875 3.6335089206695557 2.5989224910736084 1.6044607162475586 1.930387020111084 3.8506510257720947 3.2040953636169434
351 11.026082992553711 11.241950988769531 9.786145210266113 3.087754964828491 2.6453440189361572 1.8159010410308838 1.851882815361023 3.578460216522217 3.1466736793518066
352 10.7900972366333 10.610496520996094 9.882580757141113 3.16079044342041 2.6435954570770264 1.3191369771957397 1.7432043552398682 3.330092191696167 3.2028210163116455
353 10.591934204101563 10.474257469177246 9.70335578918457 2.8924224376678467 2.693253517150879 1.0767788887023926 1.765769362449646 3.319359540939331 3.174337863922119
354 10.69300651550293 10.60489273071289 9.764982223510742 2.920323371887207 3.065241813659668 1.4092087745666504 1.741921067237854 3.453538656234741 3.1588993072509766
355 10.97933578491211 11.030416488647461 9.78136157989502 3.1037962436676025 3.014193534851074 1.3210405111312866 1.5180984735488892 3.277214765548706 3.2177257537841797
356 11.011905670166016 11.112677574157715 9.824976921081543 2.7430260181427 2.833791971206665 1.4777324199676514 1.7836956977844238 3.458921432495117 3.0996527671813965
357 10.864574432373047 10.905935287475586 9.73438835144043 2.7917768955230713 2.6375768184661865 1.112496018409729 1.6530327796936035 3.258507490158081 3.149183511734009
358 10.767887115478516 10.671221733093262 9.71346378326416 2.983440637588501 2.4967589378356934 0.9154738783836365 1.6087661981582642 3.071423292160034 3.1561992168426514
359 10.781451225280762 10.581868171691895 9.876566886901855 3.376457929611206 2.72977876663208 1.9030375480651855 1.3706532716751099 3.1363799571990967 3.0863583087921143
360 10.747990608215332 10.578591346740723 9.66952133178711 2.952070474624634 2.832941770553589 1.112305760383606 1.3383246660232544 3.107105016708374 3.193006992340088
361 11.023513793945313 10.894251823425293 9.78416633605957 3.034313917160034 2.7557928562164307 1.5830856561660767 1.5102325677871704 3.367166042327881 3.090080499649048
362 11.113921165466309 11.101607322692871 9.812722206115723 3.0640032291412354 3.001347064971924 1.3727712631225586 1.4538887739181519 3.1407721042633057 2.986785650253296
363 10.995624542236328 11.009392738342285 9.718926429748535 2.9088401794433594 2.590813398361206 1.2782213687896729 1.5463624000549316 3.3576810359954834 2.90558123588562
364 10.996657371520996 10.840414047241211 9.770940780639648 2.9512836933135986 2.940657615661621 1.118952989578247 1.7265297174453735 3.5080268383026123 2.9935622215270996
365 11.094775199890137 11.110880851745605 9.71533489227295 2.8312056064605713 2.982393503189087 1.122084379196167 1.4081830978393555 3.179100275039673 2.8864221572875977
366 10.947885513305664 10.955573081970215 9.69044303894043 2.9185376167297363 2.6050875186920166 1.580308198928833 1.2142366170883179 3.4856367111206055 2.8426904678344727
367 11.04500961303711 11.1430025100708 9.832642555236816 3.0474202632904053 2.965869665145874 1.23566472530365 1.5816371440887451 3.3187055587768555 2.890491008758545
368 11.11331844329834 11.190872192382813 9.757308006286621 3.0620734691619873 2.6496591567993164 1.3524912595748901 1.3797070980072021 3.2777822017669678 2.869738817214966
369 11.005430221557617 11.075417518615723 9.865100860595703 3.3114125728607178 2.6704611778259277 1.9196386337280273 1.6640204191207886 3.185586929321289 2.8399486541748047
370 11.135323524475098 11.386300086975098 9.784839630126953 3.0980565547943115 2.933666944503784 1.5582880973815918 1.3918581008911133 3.381650686264038 2.85933780670166
371 11.049159049987793 11.145689964294434 9.82479190826416 3.37074875831604 2.7940890789031982 1.6234843730926514 1.4851840734481812 3.4831864833831787 2.7597849369049072
372 10.97636890411377 10.989508628845215 9.7532958984375 3.5217037200927734 3.167680263519287 1.7367256879806519 1.8791946172714233 3.4087533950805664 2.7866857051849365
373 10.881231307983398 10.970352172851563 9.605303764343262 3.5349907875061035 3.3636529445648193 1.7263871431350708 1.6820650100708008 4.060150623321533 2.921113967895508
374 10.688467979431152 10.571834564208984 9.735435485839844 3.5581042766571045 3.072755813598633 1.2813856601715088 2.247123956680298 3.3944461345672607 2.8509202003479004
375 10.64930248260498 10.514445304870605 9.710375785827637 3.535106658935547 3.1414551734924316 1.2412725687026978 1.481127381324768 3.4069583415985107 2.8733861446380615
376 10.74515151977539 10.7321195602417 9.835529327392578 3.4520678520202637 2.747068405151367 1.2283098697662354 2.2396230697631836 3.2808172702789307 2.8469247817993164
377 10.832869529724121 10.777039527893066 9.820265769958496 3.347186803817749 2.798686981201172 1.1882374286651611 1.7597075700759888 3.29082989692688 2.9623637199401855
378 10.913799285888672 10.933453559875488 9.914624214172363 3.6101670265197754 3.070751667022705 1.6505314111709595 1.966064453125 3.28201961517334 2.8441996574401855
379 10.922465324401855 10.825000762939453 9.765768051147461 3.2815091609954834 3.0158584117889404 1.9033361673355103 1.818063735961914 3.3444931507110596 2.7210640907287598
380 10.648590087890625 10.531323432922363 9.689310073852539 3.079854965209961 2.9444589614868164 1.1318228244781494 2.0898051261901855 3.4971976280212402 2.7680060863494873
381 10.792543411254883 10.785000801086426 9.657186508178711 2.7314743995666504 2.687373161315918 1.6557163000106812 2.105257987976074 3.0974109172821045 2.8453612327575684
382 10.897634506225586 10.865938186645508 9.719297409057617 2.932415008544922 2.6059212684631348 1.7673823833465576 1.7077414989471436 3.279893398284912 2.813743829727173
383 10.745020866394043 10.745230674743652 9.6476469039917 2.7957069873809814 2.48480224609375 1.6022014617919922 1.5905423164367676 3.331191062927246 2.8722920417785645
384 10.982699394226074 11.224594116210938 9.434743881225586 2.7994415760040283 2.4654414653778076 1.1740056276321411 1.8359203338623047 3.226058006286621 2.987107753753662
385 11.045815467834473 11.111430168151855 9.652445793151855 2.877620220184326 2.6632275581359863 1.377913236618042 2.616384983062744 3.3319272994995117 2.946743965148926
386 11.08032512664795 11.20850658416748 9.632974624633789 3.005258083343506 2.579470634460449 1.802169680595398 2.677232503890991 3.1822280883789063 3.1657562255859375
387 11.045319557189941 11.259222984313965 9.668678283691406 2.9744555950164795 2.4631590843200684 1.488053798675537 2.065200090408325 3.0719237327575684 3.0222039222717285
388 10.92863941192627 11.063410758972168 9.611824035644531 3.0678279399871826 2.526553153991699 1.0640498399734497 2.32242751121521 2.996586561203003 2.8747498989105225
389 11.09936809539795 11.342138290405273 9.524820327758789 2.8772506713867188 2.576417922973633 1.357802391052246 2.381436347961426 3.2562055587768555 2.8430089950561523
390 10.801655769348145 10.9264497756958 9.366472244262695 3.179685115814209 2.623589277267456 1.6736100912094116 2.131094217300415 3.097853660583496 2.925144672393799
391 10.748486518859863 10.809799194335938 9.555755615234375 2.8788516521453857 2.371568202972412 1.3491673469543457 2.3182945251464844 3.276759147644043 2.8561205863952637
392 10.812179565429688 10.896814346313477 9.648262023925781 2.9103851318359375 2.528437852859497 1.67183518409729 3.157353639602661 3.0611634254455566 2.840343475341797
393 10.614776611328125 10.620291709899902 9.641473770141602 2.853790521621704 2.6226744651794434 1.2105789184570313 2.317329168319702 3.2092840671539307 2.8928515911102295
394 10.943946838378906 10.873191833496094 9.908699989318848 3.219214677810669 2.722921848297119 0.7334964275360107 2.75451922416687 3.1263458728790283 3.059391975402832
395 10.955399513244629 10.974326133728027 9.941390037536621 3.289557695388794 2.860869884490967 0.8565781712532043 2.261282444000244 3.3445963859558105 2.858060359954834
396 11.082571983337402 11.220598220825195 9.920379638671875 3.2871532440185547 3.0107808113098145 0.9900805950164795 2.6077260971069336 3.2468700408935547 2.9452338218688965
397 10.973462104797363 11.263166427612305 9.571344375610352 3.0581886768341064 3.1087605953216553 1.198480248451233 1.9017637968063354 3.3549041748046875 2.992849826812744
398 10.960450172424316 11.032060623168945 9.716326713562012 3.1829123497009277 2.986478328704834 1.755307674407959 2.157137870788574 3.341339111328125 3.018146276473999
399 10.776390075683594 10.674302101135254 9.74969482421875 3.404071807861328 3.2442638874053955 1.5704931020736694 2.0238053798675537 3.203631639480591 2.899894952774048
400 10.666430473327637 10.641634941101074 9.73003101348877 3.452436923980713 3.063568592071533 1.3120795488357544 1.8927018642425537 2.932007312774658 2.950028657913208
401 10.755782127380371 10.72944450378418 9.798392295837402 3.4390463829040527 3.1662278175354004 1.7082082033157349 1.9956588745117188 3.1838526725769043 2.8367273807525635
402 10.80870246887207 10.777899742126465 9.742535591125488 3.6376447677612305 3.3606486320495605 1.0512527227401733 1.8851743936538696 3.1825037002563477 2.7816824913024902
403 10.861246109008789 10.820337295532227 9.862070083618164 3.64752197265625 3.3838136196136475 1.1244709491729736 2.1316463947296143 3.2420313358306885 2.7595651149749756
404 11.042665481567383 11.075160026550293 9.72974681854248 3.5591087341308594 3.456204891204834 0.9278048276901245 1.9271833896636963 3.2146060466766357 2.969644546508789
405 10.993610382080078 10.901229858398438 9.948005676269531 3.5276291370391846 3.285517692565918 1.3161015510559082 2.14870285987854 3.522803783416748 2.991650342941284
406 11.084165573120117 11.09427547454834 9.873019218444824 3.6107184886932373 3.4029688835144043 1.0526527166366577 1.9938571453094482 3.7369964122772217 3.003615379333496
407 10.934501647949219 10.823627471923828 9.892282485961914 3.455711841583252 3.3961851596832275 1.1228419542312622 1.9203304052352905 3.529026985168457 2.8633053302764893
408 11.065119743347168 11.114823341369629 9.861989974975586 3.602231979370117 3.659738540649414 1.0183128118515015 2.0002033710479736 3.2680084705352783 2.86849045753479
409 10.9921293258667 11.056005477905273 9.809636116027832 3.6988987922668457 3.771442413330078 1.5059248208999634 2.4149303436279297 3.2395830154418945 2.9856951236724854
410 11.073026657104492 11.273638725280762 9.665764808654785 3.43934965133667 3.2719600200653076 1.341234564781189 2.111133098602295 3.325841188430786 2.820291519165039
411 11.230579376220703 11.403180122375488 9.918416023254395 3.771519660949707 3.2055912017822266 1.291898488998413 2.2239720821380615 3.4070444107055664 2.9613912105560303
412 11.04072380065918 11.16504955291748 9.856800079345703 3.759878396987915 3.377790689468384 1.040239930152893 1.9818862676620483 3.0494961738586426 2.89929461479187
413 11.114952087402344 11.216649055480957 9.97418212890625 3.902500867843628 3.4663915634155273 1.106329321861267 2.4988274574279785 3.232679605484009 2.9376044273376465
414 11.219571113586426 11.391021728515625 9.862508773803711 3.7247471809387207 3.414945602416992 1.1451936960220337 2.2118072509765625 3.243903636932373 2.968550443649292
415 11.100129127502441 11.121428489685059 9.956242561340332 3.636350631713867 3.3299596309661865 1.9372824430465698 2.392171621322632 3.2041594982147217 2.9190633296966553
416 10.810483932495117 10.827972412109375 9.808440208435059 3.40267014503479 2.992513418197632 1.4465770721435547 1.9323344230651855 3.1452369689941406 2.840496301651001
417 10.686842918395996 10.697114944458008 9.8283109664917 3.372560501098633 2.9685769081115723 1.2643781900405884 1.9257957935333252 3.1945760250091553 3.0113673210144043
418 10.736674308776855 10.702731132507324 9.804961204528809 3.4877336025238037 2.9215431213378906 1.1901813745498657 2.040435552597046 3.0586698055267334 3.0715081691741943
419 10.719077110290527 10.693436622619629 9.739664077758789 3.5918385982513428 3.14603590965271 1.1096272468566895 1.788902759552002 3.0288302898406982 3.110616683959961
420 11.206401824951172 11.288718223571777 10.132528305053711 3.786087989807129 3.02367901802063 1.3336390256881714 2.0187747478485107 3.049010753631592 3.064708948135376
421 11.020414352416992 11.169919967651367 9.92850112915039 3.5112383365631104 2.8672616481781006 1.4115417003631592 1.9604551792144775 2.9405276775360107 3.003187656402588
422 10.896541595458984 10.879119873046875 9.904760360717773 3.429593324661255 2.953458786010742 1.2696629762649536 2.110956907272339 2.921441078186035 3.265211820602417
423 10.999478340148926 11.058003425598145 9.796684265136719 3.300679922103882 2.9159955978393555 1.7372349500656128 1.9712406396865845 3.235015630722046 3.2413125038146973
424 10.956278800964355 10.929296493530273 9.75217342376709 3.133831739425659 2.810264825820923 1.7343969345092773 2.124393939971924 3.1591668128967285 3.1423473358154297
425 10.892305374145508 10.83393669128418 9.889543533325195 3.1733920574188232 2.921564817428589 2.1185452938079834 2.236157178878784 3.0950849056243896 3.162200927734375
426 11.21756649017334 11.312801361083984 9.988213539123535 3.3926525115966797 3.0448083877563477 1.9025495052337646 2.3861751556396484 3.315797805786133 3.0385894775390625
427 10.98978328704834 11.042365074157715 9.916699409484863 3.158958911895752 2.836923599243164 1.4836852550506592 2.034532308578491 3.020519733428955 3.0445806980133057
428 11.218385696411133 11.535833358764648 9.76245403289795 3.0544493198394775 2.873330593109131 1.4904758930206299 1.7820791006088257 3.096918821334839 2.9884650707244873
429 10.757474899291992 10.716182708740234 9.752583503723145 3.264183759689331 2.8714585304260254 1.9706025123596191 2.1379921436309814 3.4547624588012695 3.119863986968994
430 10.98022174835205 11.021624565124512 9.706086158752441 3.1269524097442627 2.91033673286438 1.7337793111801147 1.8453916311264038 3.2008230686187744 2.9263577461242676
431 11.026578903198242 10.991170883178711 9.752726554870605 3.286550283432007 3.08184814453125 1.7445069551467896 1.7859477996826172 3.1804826259613037 3.063108444213867
432 11.207202911376953 11.37093734741211 9.60310173034668 3.295927047729492 3.069997787475586 1.584333896636963 1.6476396322250366 3.3489084243774414 3.237933397293091
433 11.199177742004395 11.454778671264648 9.52708625793457 3.256568670272827 3.261075258255005 1.9740853309631348 1.6736335754394531 3.3987369537353516 3.2987265586853027
434 11.308796882629395 11.6204252243042 9.63582706451416 3.468719244003296 2.7772669792175293 1.4453438520431519 1.8051937818527222 3.3650476932525635 3.241349697113037
435 11.046107292175293 11.227679252624512 9.658293724060059 3.1530020236968994 2.8022818565368652 1.4190863370895386 1.5370721817016602 3.4224796295166016 3.3112542629241943
436 11.03459644317627 11.185624122619629 9.721182823181152 3.1849849224090576 2.636704683303833 1.5313400030136108 1.944132924079895 3.5316333770751953 3.433736562728882
437 11.169340133666992 11.459091186523438 9.596850395202637 3.3582377433776855 2.9135382175445557 1.5779277086257935 2.1440141201019287 3.3999664783477783 3.3671388626098633
438 10.934889793395996 11.086321830749512 9.698565483093262 3.40472412109375 3.2320618629455566 1.8501640558242798 2.5308194160461426 3.505319595336914 3.2485597133636475
439 10.962274551391602 11.059220314025879 9.792027473449707 3.5323574542999268 3.249931573867798 1.700394868850708 2.240591287612915 3.4707071781158447 2.9609110355377197
440 10.811835289001465 10.814602851867676 9.558324813842773 3.3215863704681396 2.964512348175049 1.9356237649917603 2.24625825881958 3.403700828552246 3.100027561187744
441 11.073022842407227 11.297768592834473 9.47330379486084 3.558922529220581 2.7546143531799316 1.7744370698928833 2.0536539554595947 3.4306929111480713 3.0908493995666504
442 11.301508903503418 11.41082763671875 9.796280860900879 3.298661708831787 2.902987480163574 1.2990108728408813 2.144486427307129 3.1697545051574707 3.206066846847534
443 11.1201171875 11.239137649536133 9.72021770477295 3.0001261234283447 2.8549482822418213 1.7113711833953857 2.2820422649383545 3.523629665374756 3.212409496307373
444 11.042104721069336 11.15302562713623 9.645913124084473 2.9177637100219727 3.1013569831848145 2.2926201820373535 2.658724546432495 3.5018584728240967 2.9429943561553955
445 11.007767677307129 11.399746894836426 9.375903129577637 2.852386713027954 2.777536630630493 1.592687964439392 2.1733510494232178 4.028475284576416 2.9770610332489014
446 10.875530242919922 11.066744804382324 9.515748023986816 2.674424886703491 2.705768585205078 1.6353782415390015 2.460249662399292 3.531315326690674 2.9745466709136963
447 10.879310607910156 10.986124038696289 9.682514190673828 2.970453977584839 2.895765781402588 1.7705472707748413 2.5770819187164307 3.3307995796203613 3.008507490158081
448 10.82219123840332 11.044551849365234 9.66234302520752 2.8390276432037354 2.989457130432129 1.7720204591751099 2.3960509300231934 3.2241060733795166 3.0235745906829834
449 10.552908897399902 10.471254348754883 9.804021835327148 2.8944146633148193 3.294729471206665 1.533976674079895 2.742347478866577 3.360999345779419 2.8134562969207764
450 10.479828834533691 10.384127616882324 9.678057670593262 2.80022931098938 3.1475372314453125 1.1448025703430176 2.399404287338257 3.5345804691314697 2.6636383533477783
451 10.563848495483398 10.508113861083984 9.876760482788086 3.2477049827575684 3.476478338241577 0.9969189763069153 2.3068504333496094 3.3183350563049316 2.8770956993103027
452 10.656670570373535 10.714942932128906 9.75821590423584 3.325166702270508 3.534684419631958 1.1391239166259766 2.260845422744751 3.381757974624634 2.883835792541504
453 10.497357368469238 10.496440887451172 9.692795753479004 3.2359402179718018 3.4171159267425537 1.4720160961151123 2.294281482696533 3.3034234046936035 2.9046742916107178
454 10.629044532775879 10.832945823669434 9.67033576965332 3.6198785305023193 3.4063987731933594 1.7011393308639526 1.900406002998352 3.516526937484741 2.8505661487579346
455 10.552700996398926 10.447754859924316 9.977426528930664 3.561645984649658 3.183513879776001 1.6518572568893433 2.6416542530059814 3.6701483726501465 2.8727900981903076
456 10.640743255615234 10.747279167175293 9.779374122619629 3.5554115772247314 3.243156671524048 1.382684350013733 2.409301996231079 3.7401959896087646 2.829214334487915
457 10.772835731506348 10.747220993041992 9.935050010681152 3.5440561771392822 3.0273754596710205 1.7663103342056274 2.5738139152526855 3.7578885555267334 2.8183465003967285
458 11.103955268859863 11.36104965209961 9.798922538757324 3.225797176361084 3.2073898315429688 1.3359832763671875 2.592381238937378 3.787001371383667 2.8854873180389404
459 11.100034713745117 11.259257316589355 9.899674415588379 3.021867275238037 3.096606969833374 1.470443844795227 2.6510322093963623 3.6387741565704346 2.8701796531677246
460 10.689690589904785 10.707010269165039 9.766904830932617 2.9682974815368652 3.1459689140319824 1.241921305656433 2.1968233585357666 3.527067184448242 3.02999210357666
461 10.731019020080566 10.866628646850586 9.721365928649902 2.923600673675537 2.813336133956909 1.2202941179275513 2.7986812591552734 3.5950026512145996 2.8321609497070313
462 10.863213539123535 10.843942642211914 9.986160278320313 3.462236166000366 3.3059611320495605 1.7202296257019043 2.5352554321289063 3.464024782180786 2.8749866485595703
463 10.618278503417969 10.681718826293945 9.815116882324219 3.132236957550049 3.267540216445923 1.3161931037902832 2.125497579574585 3.2327847480773926 3.0242624282836914
464 10.711362838745117 10.850921630859375 9.864470481872559 3.2893893718719482 2.9142651557922363 1.3903855085372925 2.4503540992736816 3.7268753051757813 2.841965913772583
465 10.724096298217773 10.792510032653809 9.800061225891113 3.0853850841522217 3.124171495437622 1.4481855630874634 2.5122921466827393 3.472687244415283 2.932391405105591
466 10.762664794921875 10.760507583618164 9.906676292419434 3.1808693408966064 3.404439687728882 1.297382116317749 2.137468099594116 3.4650607109069824 2.7525746822357178
467 10.834020614624023 10.992234230041504 9.794158935546875 3.0976009368896484 3.3680057525634766 1.2434717416763306 2.183870315551758 3.7194738388061523 2.7027347087860107
468 11.018233299255371 11.136290550231934 10.014881134033203 3.1137237548828125 3.4706592559814453 1.305756688117981 2.356215238571167 3.7253916263580322 2.8447067737579346
469 11.27108383178711 11.750215530395508 9.800667762756348 3.1209182739257813 3.4723098278045654 1.3568097352981567 1.9490139484405518 3.4798777103424072 2.790620803833008
470 10.98447322845459 11.171950340270996 9.8092622756958 3.0204575061798096 3.585078001022339 1.6768522262573242 2.283290386199951 3.4400808811187744 2.7610247135162354
471 11.019728660583496 11.215703964233398 9.76253604888916 2.778303861618042 3.347404956817627 1.1390891075134277 2.066545009613037 3.8537325859069824 3.0184073448181152
472 10.930173873901367 11.077152252197266 9.818364143371582 2.994515895843506 3.6991097927093506 1.301514983177185 1.9166443347930908 3.788011312484741 3.2577149868011475
473 10.952770233154297 11.262282371520996 9.724575996398926 2.9234304428100586 3.5069191455841064 1.3963760137557983 1.9577159881591797 3.9853906631469727 3.301119565963745
474 10.886460304260254 11.029328346252441 9.970640182495117 3.0305333137512207 3.4571938514709473 1.6254091262817383 2.2865400314331055 3.7139110565185547 3.3514225482940674
475 11.187747955322266 11.52774429321289 9.97546672821045 3.2312614917755127 3.19878888130188 1.6419626474380493 2.059539794921875 3.7960073947906494 3.147908926010132
476 11.016798973083496 11.364709854125977 9.723786354064941 2.9068119525909424 3.03466796875 1.3372400999069214 2.0800514221191406 3.8882014751434326 2.7347710132598877
477 10.879837989807129 11.175320625305176 9.598125457763672 2.6841373443603516 3.080725908279419 1.5089797973632813 1.69546639919281 4.082123279571533 2.9571304321289063
478 10.891373634338379 11.062520027160645 9.75428295135498 3.100942611694336 3.5737414360046387 1.8849314451217651 1.9436882734298706 4.0163373947143555 2.9647457599639893
479 10.885948181152344 11.19581413269043 9.654858589172363 3.040358781814575 3.10512375831604 1.7082940340042114 1.6259324550628662 3.9956939220428467 3.4031782150268555
480 10.79892349243164 10.872705459594727 9.847826957702637 2.9081954956054688 3.0684313774108887 1.3121190071105957 2.3373827934265137 3.898176431655884 3.0223782062530518
481 10.747130393981934 10.585280418395996 10.017313957214355 3.1632354259490967 3.640484571456909 1.5094033479690552 2.490985155105591 4.295947074890137 3.085815191268921
482 10.655386924743652 10.534137725830078 9.872715950012207 2.88322114944458 3.2605268955230713 1.2970948219299316 1.9855908155441284 4.09082555770874 3.0713577270507813
483 10.661545753479004 10.718783378601074 9.746488571166992 2.9215948581695557 3.128514051437378 1.2201114892959595 2.076075553894043 4.31480073928833 3.2580673694610596
484 10.504104614257813 10.46034049987793 9.617871284484863 2.751386880874634 3.245131015777588 1.7341299057006836 1.9315241575241089 4.216662883758545 3.168788433074951
485 10.648253440856934 10.79926872253418 9.647557258605957 2.6713902950286865 3.2428181171417236 1.9759703874588013 2.3309412002563477 3.9747374057769775 3.2126598358154297
486 10.29098892211914 10.162086486816406 9.603058815002441 2.6744637489318848 3.3079745769500732 1.799998164176941 2.8063607215881348 4.052948474884033 3.483126640319824
487 10.511637687683105 10.560007095336914 9.573182106018066 2.5261683464050293 3.2226619720458984 1.6741291284561157 2.431147575378418 4.351485252380371 3.525330066680908
488 10.313552856445313 10.362201690673828 9.463798522949219 2.4542670249938965 2.812633514404297 1.5642367601394653 2.326672077178955 3.8800048828125 3.408712387084961
489 10.76260757446289 10.928702354431152 9.560123443603516 2.4132914543151855 2.6680262088775635 1.5916130542755127 2.5188026428222656 4.317104339599609 3.345219135284424
490 10.947697639465332 11.31567096710205 9.598333358764648 2.699143171310425 2.611976385116577 1.4373619556427002 2.2906792163848877 4.0492377281188965 3.6047985553741455
491 11.053666114807129 11.222420692443848 9.71259880065918 2.5465221405029297 2.6373283863067627 1.4501830339431763 2.266132116317749 4.355129718780518 3.4640090465545654
492 10.961644172668457 11.284348487854004 9.581788063049316 2.5330049991607666 2.671786069869995 1.6807242631912231 2.1590161323547363 4.084847450256348 3.5039587020874023
493 10.693681716918945 11.05041790008545 9.382813453674316 2.637909412384033 2.665269374847412 1.4634114503860474 2.135150194168091 4.082101821899414 3.6342263221740723
494 10.744647026062012 10.96908950805664 9.528061866760254 2.7177329063415527 2.9531502723693848 1.3206757307052612 2.2777817249298096 4.365750312805176 3.6637465953826904
495 10.893482208251953 11.028888702392578 9.637543678283691 2.6867516040802 2.937655448913574 1.559657335281372 2.7601301670074463 3.9726507663726807 3.7327065467834473
496 10.763777732849121 10.93071174621582 9.442105293273926 2.436079978942871 3.0740346908569336 1.33909273147583 2.292855739593506 3.880563735961914 3.6499733924865723
497 10.636507034301758 10.755541801452637 9.58409309387207 2.330907106399536 3.0514066219329834 1.2774262428283691 2.302410125732422 3.915064573287964 3.756535768508911
498 10.564603805541992 10.634504318237305 9.641706466674805 2.478742837905884 2.7210772037506104 1.1190153360366821 2.0142602920532227 4.506263732910156 3.743203639984131
499 10.718720436096191 10.987092971801758 9.620569229125977 2.329151153564453 2.959390640258789 1.4764513969421387 1.9039998054504395 4.451828956604004 3.5210416316986084
500 10.393149375915527 10.484477996826172 9.525664329528809 2.6342532634735107 3.19514536857605 1.6369552612304688 1.6886482238769531 4.418277263641357 3.633277177810669
501 10.59136962890625 10.763541221618652 9.587230682373047 2.527925729751587 2.9230282306671143 1.5637507438659668 1.9378116130828857 4.540255069732666 3.4667787551879883
502 10.378609657287598 10.292601585388184 9.760358810424805 2.7377395629882813 3.015925407409668 1.3510390520095825 2.0722289085388184 4.526505470275879 3.765052556991577
503 10.48543930053711 10.405309677124023 9.958971977233887 2.5276741981506348 3.053398847579956 1.538638949394226 2.326113224029541 4.468326568603516 3.737563133239746
504 10.531824111938477 10.436408996582031 9.918725967407227 2.7932045459747314 2.6858553886413574 1.3923320770263672 2.2409958839416504 4.6619343757629395 3.717933177947998
505 10.361577033996582 10.172731399536133 9.923072814941406 2.686492919921875 2.859304189682007 1.849007248878479 2.3550448417663574 4.597019195556641 3.7960753440856934
506 10.461409568786621 10.151317596435547 9.954586029052734 2.794471263885498 2.989079713821411 1.6986292600631714 2.279780387878418 4.484310150146484 3.7176640033721924
507 10.58387279510498 10.434757232666016 9.991226196289063 2.709105968475342 2.710977554321289 2.1865670680999756 2.1458053588867188 4.758419036865234 3.78713059425354
508 10.711180686950684 10.649558067321777 9.902654647827148 2.597642183303833 2.648653268814087 2.010096549987793 2.0053889751434326 4.515368938446045 3.6290338039398193
509 10.639838218688965 10.572981834411621 9.777867317199707 2.5494186878204346 2.7006752490997314 2.2994720935821533 2.0006306171417236 4.202877521514893 3.6723968982696533
510 10.788326263427734 10.88791561126709 9.810708045959473 2.5008504390716553 2.8634846210479736 2.504852056503296 2.300075054168701 4.309271812438965 3.7933084964752197
511 10.826743125915527 10.81455135345459 9.85174560546875 2.5256166458129883 2.7811529636383057 1.9820811748504639 2.295743465423584 4.707088947296143 3.5697455406188965
512 10.840808868408203 10.975554466247559 9.803864479064941 2.436370372772217 2.7240734100341797 2.1110622882843018 1.7423436641693115 4.342502117156982 3.72538161277771
513 10.891743659973145 10.982145309448242 9.806567192077637 2.286705255508423 2.670865774154663 1.9288257360458374 2.0950841903686523 4.462393760681152 3.7856271266937256
514 10.847747802734375 10.868111610412598 9.7239990234375 2.344428300857544 2.6586031913757324 1.6620861291885376 1.9714840650558472 4.499322891235352 3.740684986114502
515 10.810197830200195 11.141664505004883 9.61722469329834 2.355154275894165 2.7127437591552734 1.9843155145645142 1.6688027381896973 4.638673305511475 3.6777055263519287
516 11.010232925415039 11.202207565307617 9.88723087310791 2.5291037559509277 2.484295129776001 1.621256947517395 2.1087043285369873 4.745190620422363 3.798494815826416
517 10.985581398010254 11.263911247253418 9.888704299926758 2.58465838432312 3.271839141845703 2.231344223022461 1.9350988864898682 4.587860584259033 3.879399061203003
518 10.976210594177246 11.241202354431152 9.852806091308594 2.6025290489196777 2.891822576522827 1.8750642538070679 2.2938873767852783 4.438058853149414 3.8614094257354736
519 11.017894744873047 11.125052452087402 9.9481840133667 2.448159694671631 2.9337210655212402 1.740087628364563 2.3016629219055176 4.1104817390441895 3.8096859455108643
520 10.674565315246582 10.848235130310059 9.72763442993164 2.477537155151367 2.8426926136016846 1.9401352405548096 2.1103062629699707 5.043837547302246 3.520780086517334
521 11.057178497314453 11.374760627746582 9.797380447387695 2.463071584701538 2.5555880069732666 1.6659698486328125 2.5910675525665283 4.4870100021362305 3.4347128868103027
522 10.80042839050293 11.082860946655273 9.69390869140625 2.550652265548706 2.6384739875793457 2.1885714530944824 2.049474000930786 4.473038673400879 3.499253988265991
523 11.079870223999023 11.368255615234375 9.773676872253418 2.511298894882202 2.5042881965637207 1.653580665588379 1.781010389328003 4.830526351928711 3.653790235519409
524 11.026727676391602 11.243048667907715 9.887138366699219 2.466756582260132 2.882563591003418 1.9565073251724243 2.255080461502075 4.962660789489746 3.7670791149139404
525 10.876895904541016 11.055946350097656 9.952722549438477 2.5998127460479736 2.713386297225952 1.7515807151794434 2.1611244678497314 5.0525593757629395 3.3931820392608643
526 10.686450958251953 10.966623306274414 9.759784698486328 2.849327802658081 3.0827293395996094 1.807161569595337 1.690981149673462 4.701480388641357 3.5573325157165527
527 10.718742370605469 10.890825271606445 9.965879440307617 2.683624029159546 3.077104330062866 2.250765562057495 2.160853624343872 4.311037063598633 3.7109546661376953
528 10.783588409423828 10.973315238952637 9.959247589111328 2.928678035736084 2.9232873916625977 1.7436633110046387 2.2297444343566895 4.372977256774902 3.5603675842285156
529 10.911035537719727 11.136470794677734 9.95291519165039 2.707430124282837 2.890878438949585 1.9940060377120972 2.109271287918091 5.130321502685547 3.582569122314453
530 10.784709930419922 10.869153022766113 9.994884490966797 2.818845272064209 3.1115922927856445 1.6059929132461548 2.094468355178833 5.243899345397949 3.697726011276245
531 10.69543743133545 10.80431079864502 9.761588096618652 2.3815696239471436 2.990788698196411 1.657346487045288 1.7798819541931152 4.279273509979248 3.5492019653320313
532 10.619625091552734 10.720840454101563 9.760689735412598 2.3175246715545654 2.8338212966918945 1.4879791736602783 1.9624505043029785 4.375311374664307 3.743778944015503
533 10.805789947509766 10.93875789642334 9.976706504821777 2.5939090251922607 2.937117099761963 1.5476443767547607 2.124898672103882 5.074271202087402 3.4379286766052246
534 10.863962173461914 11.09929370880127 9.803284645080566 2.50327467918396 2.8290762901306152 1.7561334371566772 2.1682634353637695 4.488183975219727 3.657186985015869
535 10.626628875732422 10.847537994384766 9.662726402282715 2.5600967407226563 3.0832712650299072 1.6034796237945557 1.7600088119506836 4.703711032867432 3.3754498958587646
536 10.767308235168457 10.876252174377441 9.824997901916504 2.685741424560547 3.323507308959961 1.779144525527954 1.7516400814056396 4.432130336761475 3.454583168029785
537 10.762378692626953 10.805000305175781 9.85473346710205 2.657728910446167 3.471099615097046 1.8555896282196045 2.096815586090088 4.609076976776123 3.555786609649658
538 10.593768119812012 10.752501487731934 9.595393180847168 2.5445263385772705 3.083606243133545 1.6539510488510132 2.224273920059204 4.60338020324707 3.6688239574432373
539 10.754765510559082 11.006463050842285 9.607975006103516 2.85583233833313 3.352057456970215 1.7080223560333252 1.8052701950073242 4.8593220710754395 3.69979190826416
540 10.920641899108887 11.249022483825684 9.744543075561523 3.0305850505828857 3.0183305740356445 2.496190309524536 2.450855255126953 4.989772796630859 3.6381053924560547
541 10.707931518554688 10.979541778564453 9.636272430419922 2.85282564163208 3.154892683029175 1.8561335802078247 2.8573622703552246 4.526984214782715 3.545671224594116
542 10.849748611450195 11.21924114227295 9.671871185302734 2.9110493659973145 3.2484383583068848 1.9984089136123657 2.562321901321411 4.802079677581787 3.356336832046509
543 10.683319091796875 11.02196216583252 9.59451961517334 2.918833017349243 2.9715425968170166 1.905151605606079 2.1637206077575684 4.747732639312744 3.438934326171875
544 10.669200897216797 10.907299041748047 9.509746551513672 2.666081190109253 3.1383750438690186 1.914502501487732 2.1945996284484863 4.762413024902344 3.343629837036133
545 10.645458221435547 10.979514122009277 9.449682235717773 2.635967969894409 2.975903272628784 2.0626986026763916 2.2669477462768555 4.804287433624268 3.418790102005005
546 10.754281044006348 10.930158615112305 9.633750915527344 2.7087900638580322 3.403994083404541 2.095641613006592 2.589020252227783 4.917150497436523 3.327789783477783
547 10.46129322052002 10.397829055786133 9.539518356323242 2.7482755184173584 3.507561683654785 1.850538969039917 2.4326086044311523 4.782026767730713 3.3891422748565674
548 10.517701148986816 10.600945472717285 9.629508972167969 2.907912492752075 3.459317207336426 1.8045567274093628 1.9423421621322632 5.041125774383545 3.365497589111328
549 10.79655647277832 10.938125610351563 9.724414825439453 2.9905142784118652 3.612131357192993 1.804814338684082 2.620157480239868 5.208805084228516 3.4134185314178467
550 10.359391212463379 10.340869903564453 9.560240745544434 2.626251220703125 3.2634129524230957 1.5823688507080078 1.9436008930206299 5.005452632904053 3.28666615486145
551 10.447284698486328 10.29332447052002 9.775795936584473 2.869516611099243 3.3691415786743164 1.8445160388946533 2.3954784870147705 4.577610492706299 3.292189598083496
552 10.276637077331543 10.286141395568848 9.451407432556152 2.7192530632019043 3.2374215126037598 2.217017889022827 2.342634916305542 4.524798393249512 3.530515432357788
553 10.252426147460938 10.277873039245605 9.477646827697754 2.7610673904418945 3.294943332672119 1.852353572845459 2.321774482727051 4.930384635925293 3.424872875213623
554 10.307963371276855 10.274487495422363 9.513656616210938 2.582789659500122 3.164151668548584 2.1561965942382813 2.182485580444336 4.434812068939209 3.3583290576934814
555 10.311851501464844 10.153423309326172 9.709447860717773 2.4556915760040283 3.3975131511688232 1.7672014236450195 2.1380600929260254 4.1958513259887695 3.564671277999878
556 10.36658763885498 10.459409713745117 9.466817855834961 2.4300270080566406 3.1647517681121826 1.6471318006515503 2.5445687770843506 4.695969581604004 3.3172669410705566
557 10.229869842529297 10.058003425598145 9.650477409362793 2.5819156169891357 3.489928722381592 1.6099910736083984 2.491270065307617 4.468800067901611 3.411496162414551
558 10.437498092651367 10.433323860168457 9.568066596984863 2.510120153427124 3.4382057189941406 1.5385712385177612 2.572067975997925 4.481408596038818 3.4845504760742188
559 10.2293062210083 10.165771484375 9.578767776489258 2.5747859477996826 3.261817216873169 1.7367827892303467 2.445003032684326 4.437514781951904 3.4079017639160156
560 10.306513786315918 10.194633483886719 9.514704704284668 2.5476808547973633 3.062135696411133 2.028003215789795 2.4501700401306152 4.908229827880859 3.3437368869781494
561 10.425129890441895 10.438394546508789 9.610223770141602 2.6971683502197266 2.916520595550537 1.8075426816940308 2.5459094047546387 4.5494842529296875 3.500775098800659
562 10.370831489562988 10.53649616241455 9.533230781555176 2.673574447631836 2.884796619415283 2.1618893146514893 2.8298768997192383 4.037757873535156 3.3935446739196777
563 10.583428382873535 10.539430618286133 9.76440715789795 2.707038640975952 3.0758655071258545 1.6097019910812378 2.2940711975097656 4.11128568649292 3.1201677322387695
564 10.508434295654297 10.634684562683105 9.656249046325684 2.785799741744995 3.0213229656219482 1.88623046875 2.281517744064331 4.244760990142822 3.261334180831909
565 10.761395454406738 10.975922584533691 9.66407585144043 2.879781484603882 2.900861978530884 2.091003894805908 2.157515287399292 4.268375873565674 3.1601641178131104
566 11.134537696838379 11.292989730834961 10.048821449279785 2.9302937984466553 2.638035774230957 2.232985496520996 2.9668099880218506 4.4711833000183105 3.2776060104370117
567 11.116341590881348 11.250402450561523 9.925301551818848 2.8446455001831055 3.0345849990844727 1.7393032312393188 3.039783477783203 4.242927074432373 3.243651866912842
568 11.07420539855957 11.127287864685059 9.894603729248047 2.770613193511963 2.934751510620117 1.6971038579940796 2.528640031814575 4.477059841156006 3.1897385120391846
569 10.967071533203125 10.928123474121094 10.099568367004395 3.0018506050109863 2.9258041381835938 1.9189696311950684 3.003553628921509 4.73480224609375 3.275625467300415
570 10.778407096862793 10.797710418701172 10.008064270019531 2.996222734451294 2.9478020668029785 2.1940548419952393 3.1763930320739746 4.38857889175415 3.270083427429199
571 10.896018981933594 11.027978897094727 10.057064056396484 3.013511896133423 3.0154383182525635 2.3057796955108643 3.239144802093506 4.175394535064697 3.233462333679199
572 11.040024757385254 11.266124725341797 10.024560928344727 2.880145788192749 2.885948419570923 2.3367087841033936 3.0310981273651123 4.614968776702881 3.3378841876983643
573 11.171092987060547 11.396575927734375 10.173237800598145 3.136256694793701 2.982661008834839 2.4353811740875244 3.445866823196411 4.165492057800293 3.225217342376709
574 11.127985954284668 11.37831974029541 10.056166648864746 3.0019354820251465 2.945380449295044 2.201127052307129 3.3947930335998535 4.373239994049072 3.328852653503418
575 10.917707443237305 10.967767715454102 10.079572677612305 2.802790403366089 3.0625903606414795 2.117734670639038 3.36824369430542 4.462805271148682 3.2808730602264404
576 10.999044418334961 11.115415573120117 10.087165832519531 2.8299500942230225 2.925600290298462 1.8996868133544922 3.5048930644989014 4.445596694946289 3.412335157394409
577 10.860217094421387 10.90306568145752 10.032830238342285 3.0666842460632324 2.788404941558838 1.930222988128662 3.145195960998535 3.996631145477295 3.1699392795562744
578 10.861017227172852 10.900158882141113 9.985359191894531 2.9292726516723633 2.815410614013672 1.9766149520874023 3.2307426929473877 4.2229695320129395 3.2340621948242188
579 10.815671920776367 10.881608009338379 9.973441123962402 2.901886224746704 2.7207581996917725 2.034597158432007 3.2521162033081055 4.327102184295654 3.538771152496338
580 10.696409225463867 10.70525074005127 9.89568042755127 2.819221258163452 2.737325429916382 2.140177011489868 2.939646005630493 4.140299320220947 3.290095567703247
581 10.834366798400879 10.962411880493164 9.995281219482422 3.164555311203003 2.909393072128296 2.0593719482421875 3.2127513885498047 4.3926262855529785 3.5214974880218506
582 10.843411445617676 10.980457305908203 9.96416187286377 3.0561811923980713 2.87391996383667 1.8543951511383057 3.3808419704437256 4.51478385925293 3.296511173248291
583 11.046186447143555 11.119550704956055 10.259708404541016 3.0772364139556885 3.1852738857269287 2.1528899669647217 3.314154624938965 4.50763463973999 3.3653030395507813
584 10.780817031860352 10.816296577453613 10.164730072021484 2.8386592864990234 2.6866037845611572 1.7913085222244263 3.48146390914917 4.557298183441162 3.3707008361816406
585 10.854602813720703 10.78455638885498 10.094354629516602 2.8654732704162598 2.72084641456604 1.9947317838668823 2.9989945888519287 4.050912380218506 3.24088454246521
586 11.020732879638672 11.002640724182129 10.266044616699219 3.1411426067352295 2.8945796489715576 2.6651418209075928 3.0563931465148926 4.370677947998047 3.0953330993652344
587 10.637712478637695 10.653478622436523 10.019366264343262 2.868105888366699 2.868626117706299 2.2374043464660645 3.0470123291015625 4.543939113616943 3.2078473567962646
588 10.623859405517578 10.642455101013184 9.98658275604248 2.8546388149261475 2.8524465560913086 1.753501534461975 3.0457651615142822 4.373802661895752 3.166971445083618
589 10.355755805969238 10.295122146606445 9.852368354797363 2.800835132598877 2.6276423931121826 1.8352069854736328 2.94714617729187 4.335592269897461 3.1901443004608154
590 10.595298767089844 10.470821380615234 10.038780212402344 2.841979742050171 2.6341397762298584 2.0337681770324707 2.974238395690918 4.2156662940979 3.5120396614074707
591 10.752365112304688 10.660551071166992 10.121721267700195 2.5688674449920654 2.527623414993286 1.881292700767517 3.0037190914154053 4.564639091491699 3.2728488445281982
592 10.522209167480469 10.390229225158691 9.95927906036377 2.6443192958831787 2.399275064468384 1.778800129890442 2.7882707118988037 4.558487415313721 3.2901053428649902
593 10.433867454528809 10.287588119506836 9.921581268310547 2.757350206375122 3.133824110031128 2.116262674331665 2.667419672012329 4.528041362762451 3.284146308898926
594 10.743355751037598 10.677632331848145 10.089146614074707 2.752462387084961 2.9282302856445313 2.0948760509490967 2.7055118083953857 4.73493766784668 3.113253116607666
595 10.621170997619629 10.618581771850586 9.87800407409668 2.404043197631836 2.776226758956909 1.6848922967910767 2.6890809535980225 4.416392803192139 3.3074212074279785
596 10.94002628326416 11.094018936157227 9.889836311340332 2.5807254314422607 2.869764566421509 1.8610107898712158 2.544736623764038 4.658756256103516 3.225064277648926
597 10.803707122802734 10.827179908752441 9.783831596374512 2.607814311981201 2.998948574066162 1.7859492301940918 2.8619813919067383 4.804866790771484 3.271158218383789
598 10.974312782287598 11.108718872070313 9.822553634643555 2.620560646057129 2.718677043914795 1.7386130094528198 3.083300828933716 4.634101867675781 3.397555112838745
599 10.766215324401855 10.74438762664795 9.801679611206055 2.6202797889709473 2.6776907444000244 2.1441850662231445 3.385629415512085 4.8481364250183105 2.9544119834899902
600 10.720001220703125 10.709206581115723 9.842824935913086 2.8521485328674316 2.826122522354126 2.1277663707733154 2.7715213298797607 4.510956287384033 3.083569288253784
601 10.567252159118652 10.560935974121094 9.773889541625977 3.0486059188842773 3.167823314666748 1.754753828048706 2.408236026763916 4.731597900390625 3.158033609390259
602 10.455466270446777 10.447736740112305 9.607731819152832 2.893503189086914 3.399388074874878 2.0003302097320557 1.955371379852295 4.656986236572266 3.197000503540039
603 10.097600936889648 10.081343650817871 9.329877853393555 2.624340295791626 3.053539276123047 1.6643829345703125 2.044140100479126 4.653124809265137 3.314357280731201
604 10.167597770690918 10.308980941772461 9.228440284729004 2.6312546730041504 2.927520990371704 2.242379665374756 2.178344488143921 4.850560188293457 3.2420711517333984
605 10.017950057983398 10.108268737792969 9.144428253173828 2.5342164039611816 2.844289541244507 2.6502480506896973 1.8292025327682495 4.466001510620117 3.1925041675567627
606 10.046290397644043 9.978492736816406 9.311363220214844 2.479938507080078 2.978549003601074 2.322906494140625 2.09295916557312 4.51154899597168 3.218614339828491
607 10.246021270751953 10.155466079711914 9.592422485351563 2.711496353149414 3.0629987716674805 2.052424192428589 1.8002996444702148 4.683511257171631 3.2292416095733643
608 10.254987716674805 10.259858131408691 9.407936096191406 2.8796932697296143 3.0017240047454834 1.6571440696716309 1.8217122554779053 4.83385705947876 3.3194291591644287
609 10.358857154846191 10.315356254577637 9.346159934997559 2.5594658851623535 3.2759134769439697 1.9401538372039795 2.2551679611206055 4.8841447830200195 3.230919122695923
610 10.39714241027832 10.351177215576172 9.434412956237793 2.7280797958374023 3.1206002235412598 1.594983458518982 2.309890031814575 4.379651069641113 3.2537035942077637
611 10.22459602355957 10.224859237670898 9.367311477661133 3.0206050872802734 3.0441536903381348 1.9786925315856934 2.288723945617676 5.1410298347473145 3.3840649127960205
612 10.319134712219238 10.33720588684082 9.42375659942627 2.6696512699127197 3.1474623680114746 1.7252508401870728 2.1961510181427 4.760406494140625 3.0298917293548584
613 10.31861686706543 10.316312789916992 9.442086219787598 2.6936051845550537 3.120168924331665 2.031312942504883 1.9045356512069702 4.932689666748047 3.2324776649475098
614 10.12729549407959 9.990203857421875 9.44495677947998 2.5914275646209717 3.0318443775177 1.9407471418380737 2.2309725284576416 4.715903282165527 3.246431589126587
615 10.00400161743164 9.871589660644531 9.45280647277832 2.607825994491577 3.1379852294921875 1.9757272005081177 2.5929126739501953 4.744731426239014 3.2233998775482178
616 9.952398300170898 9.73233699798584 9.485432624816895 2.5862269401550293 3.1444411277770996 1.9276481866836548 2.4823005199432373 4.419276714324951 3.2427966594696045
617 10.20324420928955 10.144118309020996 9.559200286865234 2.69061541557312 3.157085657119751 2.221484899520874 2.494112730026245 4.479336261749268 3.2321977615356445
618 10.098221778869629 10.202531814575195 9.306611061096191 2.5958948135375977 2.9732601642608643 2.0641238689422607 2.50958251953125 4.947656631469727 3.2223877906799316
619 10.291769027709961 10.422667503356934 9.317776679992676 2.5970723628997803 3.026561975479126 2.098783493041992 2.07871413230896 4.564576625823975 3.254286050796509
620 10.42654037475586 10.746902465820313 9.195060729980469 2.6881327629089355 2.901834011077881 2.2438178062438965 1.8975650072097778 4.570069789886475 3.369795083999634
621 10.519675254821777 10.648078918457031 9.406972885131836 2.6395058631896973 3.0162599086761475 2.2461283206939697 1.9741588830947876 4.885287761688232 3.278294324874878
622 10.551260948181152 10.539030075073242 9.506770133972168 2.6313350200653076 2.879087448120117 2.0530245304107666 1.691148042678833 4.5649495124816895 3.346937894821167
623 10.54557991027832 10.636222839355469 9.513466835021973 2.7588889598846436 2.657911539077759 2.0959956645965576 1.6790740489959717 4.198572158813477 3.281294107437134
624 10.588144302368164 10.67382526397705 9.459114074707031 2.7023801803588867 2.8554790019989014 2.177790641784668 1.9157607555389404 4.164057731628418 3.332125425338745
625 10.434926986694336 10.652545928955078 9.354113578796387 2.664813995361328 2.6491780281066895 2.4702365398406982 1.7407467365264893 4.5534138679504395 3.3341314792633057
626 10.589460372924805 10.692323684692383 9.606781005859375 2.5356786251068115 2.673591136932373 2.3379197120666504 2.326277732849121 4.521592617034912 3.225572347640991
627 10.568270683288574 10.691939353942871 9.469094276428223 2.785255193710327 2.8486435413360596 2.2089874744415283 1.9058001041412354 4.29852819442749 3.2481658458709717
628 10.584874153137207 10.629733085632324 9.683650970458984 2.794818162918091 2.864539623260498 2.272758722305298 1.752951979637146 4.453495025634766 3.3318190574645996
629 10.630117416381836 10.735560417175293 9.653310775756836 2.967148542404175 2.747899055480957 2.4134633541107178 2.4962105751037598 4.693535804748535 3.189426898956299
630 10.639925003051758 10.876428604125977 9.458057403564453 2.9314026832580566 2.842736005783081 2.5599474906921387 1.9554975032806396 4.883765697479248 3.0584876537323
631 10.586812973022461 10.78579044342041 9.55367660522461 2.702073812484741 2.85487699508667 2.2049179077148438 2.113908052444458 4.88114070892334 3.2167887687683105
632 10.913963317871094 11.081581115722656 9.726036071777344 2.786237955093384 2.678658962249756 2.356113910675049 2.5284383296966553 4.983427047729492 3.259678840637207
633 10.567087173461914 10.550690650939941 9.840083122253418 2.660654067993164 2.665911912918091 2.298973321914673 2.664792060852051 4.6044721603393555 3.1060993671417236
634 10.554656028747559 10.515278816223145 9.883159637451172 2.6844139099121094 2.5567383766174316 2.5938215255737305 2.3752009868621826 4.840814590454102 3.2807416915893555
635 10.69296646118164 10.532844543457031 10.031815528869629 2.7102363109588623 2.808863639831543 2.167876720428467 2.8101308345794678 4.492778301239014 2.940746784210205
636 10.689471244812012 10.427810668945313 10.041696548461914 3.0253496170043945 2.830881118774414 2.1776912212371826 2.4299356937408447 4.44327974319458 3.0295097827911377
637 10.6598482131958 10.571228981018066 9.883879661560059 2.7302346229553223 3.0529773235321045 2.1470460891723633 2.3331241607666016 4.187722206115723 3.1997146606445313
638 10.761030197143555 10.81521987915039 9.877610206604004 2.826890468597412 2.9389617443084717 2.284229278564453 2.100550651550293 4.482880115509033 3.0238888263702393
639 10.914437294006348 10.755619049072266 10.065078735351563 2.9519481658935547 2.956564426422119 2.4405088424682617 2.503697633743286 4.436222076416016 3.161508083343506
640 10.844684600830078 10.785293579101563 10.034378051757813 2.7202587127685547 2.8973145484924316 2.1973979473114014 3.751932382583618 4.599130153656006 3.0964529514312744
641 11.064753532409668 11.014649391174316 10.342674255371094 2.97235107421875 2.9234619140625 2.627048969268799 3.250897169113159 4.721536159515381 3.2411251068115234
642 11.20428466796875 11.370603561401367 10.061996459960938 2.8511228561401367 2.958449363708496 2.4869394302368164 2.938377618789673 4.643839359283447 3.1293134689331055
643 10.978165626525879 11.120326042175293 9.987737655639648 2.850132703781128 2.8142025470733643 2.356778383255005 2.930668830871582 4.300734043121338 3.328129291534424
644 10.879254341125488 10.99942684173584 9.972249984741211 3.0160598754882813 2.8372092247009277 2.4353973865509033 2.231513023376465 4.261850357055664 3.1522157192230225
645 10.872417449951172 10.9541654586792 9.961565971374512 2.4924850463867188 2.89028263092041 2.4145424365997314 2.477969169616699 4.366948127746582 3.259366273880005
646 11.034831047058105 11.237312316894531 9.958166122436523 2.7303714752197266 2.734877824783325 2.331935405731201 2.7413055896759033 4.542501449584961 3.1508824825286865
647 11.151829719543457 11.507333755493164 9.855594635009766 2.5031991004943848 2.688908338546753 2.334522008895874 2.594564914703369 4.50405740737915 3.161257743835449
648 11.23129653930664 11.615317344665527 9.803228378295898 2.5255885124206543 2.5248143672943115 2.3930606842041016 2.169043779373169 4.554182529449463 3.2956159114837646
649 11.540117263793945 12.122196197509766 9.894505500793457 2.382319688796997 2.6364846229553223 2.4032504558563232 2.663240432739258 4.52979850769043 3.0874686241149902
650 11.606614112854004 12.116631507873535 10.019553184509277 2.598024845123291 2.6395983695983887 2.4168484210968018 2.7497799396514893 4.55190896987915 3.420276165008545
651 11.640867233276367 12.047341346740723 10.235042572021484 2.6352272033691406 2.7686972618103027 2.2340269088745117 2.9933996200561523 4.435368537902832 3.0808873176574707
652 11.307228088378906 11.702280044555664 10.017638206481934 2.7462754249572754 2.77482271194458 2.315190076828003 2.686452865600586 4.586342811584473 3.0629806518554688
653 11.447741508483887 11.856351852416992 10.150802612304688 2.7395875453948975 2.633634090423584 2.2086613178253174 2.405418634414673 4.538693904876709 3.075340986251831
654 11.422529220581055 11.692447662353516 10.2492036819458 2.746626615524292 2.9576075077056885 2.460566759109497 3.0357847213745117 4.399295806884766 3.1997451782226563
655 11.603095054626465 11.809022903442383 10.509112358093262 3.0240085124969482 2.938673496246338 2.4351749420166016 3.0571682453155518 4.580425262451172 3.1394424438476563
656 11.290674209594727 11.398958206176758 10.327590942382813 2.8960111141204834 3.207000970840454 2.4463815689086914 2.6762256622314453 4.889215469360352 3.2545831203460693
657 11.328843116760254 11.538619995117188 10.255393028259277 3.0060768127441406 3.1085283756256104 2.3429551124572754 2.5089852809906006 4.88711404800415 3.0788400173187256
658 11.383710861206055 11.632444381713867 10.280338287353516 2.855233907699585 3.1689562797546387 2.2923102378845215 2.2739999294281006 4.620933532714844 3.0533037185668945
659 11.416637420654297 11.544275283813477 10.196700096130371 2.783963203430176 3.0285866260528564 2.398299217224121 2.3236806392669678 4.736825466156006 3.0338737964630127
660 11.35818862915039 11.413423538208008 10.36616039276123 2.740523099899292 2.7439897060394287 2.1720845699310303 2.4223484992980957 4.58289909362793 2.88342022895813
661 11.096817016601563 11.223298072814941 9.965450286865234 2.6467199325561523 2.9687016010284424 2.3378868103027344 1.6885881423950195 4.67711067199707 3.0121583938598633
662 11.154720306396484 11.402997016906738 9.892208099365234 2.8710269927978516 2.819063425064087 2.3114066123962402 1.907186508178711 4.510825157165527 3.0965559482574463
663 11.021493911743164 10.8797025680542 10.14083194732666 3.1831414699554443 2.9698309898376465 2.295722484588623 1.7404592037200928 4.366799831390381 3.030763864517212
664 10.861611366271973 10.698625564575195 10.041662216186523 3.3141345977783203 2.8617727756500244 2.4034674167633057 1.5391794443130493 4.442739486694336 3.1138722896575928
665 11.124216079711914 10.927437782287598 10.371588706970215 3.1518049240112305 3.1410560607910156 2.5205936431884766 2.6830060482025146 4.830620288848877 2.999735116958618
666 11.097131729125977 10.906005859375 10.338866233825684 3.250685930252075 3.239912271499634 2.4068493843078613 2.3813953399658203 4.6870198249816895 2.989138603210449
667 10.92716121673584 10.757542610168457 10.166070938110352 3.027174711227417 3.2518558502197266 2.196916341781616 2.1628496646881104 4.719420909881592 2.830139398574829
668 10.807760238647461 10.570746421813965 10.1241455078125 3.0489211082458496 3.3481695652008057 2.1363048553466797 2.0650503635406494 4.097655773162842 3.0401337146759033
669 10.564226150512695 10.324435234069824 9.956195831298828 2.6856696605682373 3.015752077102661 2.2623703479766846 2.2186312675476074 4.479040622711182 3.105820655822754
670 10.86523723602295 10.752388000488281 10.068626403808594 2.9759111404418945 2.829202890396118 2.3007540702819824 2.0697433948516846 4.587731838226318 2.944183349609375
671 10.973316192626953 10.933540344238281 10.125528335571289 2.9802298545837402 2.7826526165008545 2.235635757446289 1.5663836002349854 4.094265460968018 3.180155038833618
672 11.0291109085083 11.066106796264648 10.044676780700684 2.812830686569214 2.7764554023742676 2.355741500854492 1.8421621322631836 4.536023139953613 3.017364740371704
673 11.060200691223145 10.948185920715332 10.144094467163086 2.8850724697113037 2.9978721141815186 2.382213592529297 1.6266390085220337 4.556879043579102 2.9024786949157715
674 10.803574562072754 10.699275016784668 9.916854858398438 2.63205623626709 3.1531641483306885 2.3430099487304688 1.3227771520614624 4.446807384490967 3.0683226585388184
675 10.84557819366455 10.66820240020752 10.033539772033691 2.6240978240966797 3.0592570304870605 2.3258676528930664 1.6702382564544678 4.572330951690674 2.9661197662353516
676 10.984554290771484 10.863183975219727 10.194499015808105 2.80073881149292 3.18353271484375 2.1508243083953857 1.929544448852539 4.888903617858887 2.985849142074585
677 10.719186782836914 10.598276138305664 9.957839012145996 2.5056166648864746 3.155318021774292 2.3994739055633545 1.6928071975708008 4.490890979766846 3.3028645515441895
678 10.786495208740234 10.653777122497559 10.114306449890137 2.7735705375671387 2.830249071121216 2.3080291748046875 1.7578773498535156 4.59517765045166 3.035123348236084
679 11.105310440063477 11.142784118652344 10.070799827575684 2.7226946353912354 3.08419132232666 2.1791019439697266 1.4591810703277588 4.463146209716797 3.1689555644989014
680 10.967291831970215 11.045656204223633 9.966086387634277 2.6178195476531982 2.945066213607788 2.3285796642303467 1.8617650270462036 4.677208423614502 3.1295902729034424
681 11.030919075012207 11.243082046508789 10.042051315307617 2.7306056022644043 2.932333469390869 2.311723232269287 1.979341745376587 4.362078666687012 3.0242228507995605
682 11.07060432434082 11.445290565490723 9.869539260864258 2.624748468399048 2.6506307125091553 2.395334482192993 1.7602249383926392 4.567361831665039 3.0010387897491455
683 11.140708923339844 11.42702865600586 9.950190544128418 2.872178316116333 2.9128408432006836 2.4420313835144043 1.9795989990234375 4.732938766479492 3.0062007904052734
684 11.294271469116211 11.463849067687988 10.114696502685547 3.081874132156372 3.151369571685791 2.350618362426758 1.885927677154541 4.647594928741455 2.9852142333984375
685 11.186500549316406 11.389140129089355 10.134821891784668 2.921334743499756 2.9181101322174072 2.6379032135009766 1.9187830686569214 4.993338108062744 3.050676107406616
686 11.420633316040039 11.76584529876709 10.187207221984863 3.237868547439575 2.880087375640869 2.401585578918457 2.2263364791870117 4.816576957702637 3.138690948486328
687 11.290335655212402 11.642491340637207 10.072957038879395 3.1491262912750244 2.9583113193511963 2.3473784923553467 1.7080669403076172 4.813301086425781 2.955023765563965
688 11.346245765686035 11.518117904663086 10.314571380615234 3.1660408973693848 2.8776915073394775 2.277541160583496 2.2694201469421387 4.577445030212402 2.991111993789673
689 11.263138771057129 11.612621307373047 10.0260648727417 2.9662652015686035 2.7608885765075684 2.0569264888763428 1.8336037397384644 5.111072063446045 3.1291322708129883
690 11.252618789672852 11.646924018859863 9.937928199768066 2.76648211479187 2.6472911834716797 2.1773176193237305 1.7850412130355835 4.700752258300781 3.1302497386932373
691 11.2070951461792 11.563549995422363 9.838900566101074 2.620358467102051 2.5828769207000732 2.3196957111358643 1.6942024230957031 4.562453746795654 3.1372482776641846
692 11.400736808776855 11.602036476135254 10.209139823913574 2.848266363143921 2.8252663612365723 2.2524592876434326 1.7806135416030884 4.796642303466797 3.0527279376983643
693 11.18491268157959 11.3772554397583 10.004949569702148 2.8490610122680664 2.885667324066162 2.3081538677215576 1.447806477546692 4.472694396972656 3.2113592624664307
694 11.170801162719727 11.230142593383789 10.171833038330078 2.7165353298187256 2.8357038497924805 2.306093454360962 1.7252061367034912 4.286904811859131 3.2005813121795654
695 11.327558517456055 11.49852466583252 10.145153999328613 2.723336696624756 3.134077310562134 2.3174848556518555 1.3201041221618652 4.278190612792969 3.167874336242676
696 11.250442504882813 11.292024612426758 10.157638549804688 2.689612865447998 2.805419445037842 2.3322954177856445 1.562553882598877 4.556818008422852 3.1919937133789063
697 10.899149894714355 10.663603782653809 10.149191856384277 2.734959125518799 2.7463672161102295 2.359079360961914 1.1557718515396118 4.670316696166992 3.313636541366577
698 11.099844932556152 10.916460990905762 10.374017715454102 2.898052453994751 2.8273093700408936 2.4251632690429688 1.2479058504104614 4.492210388183594 3.0157814025878906
699 11.160431861877441 11.070015907287598 10.36507797241211 2.886669874191284 2.5750510692596436 2.3833913803100586 0.9387175440788269 4.681291103363037 2.9952805042266846
700 11.28559398651123 11.24560832977295 10.353960037231445 2.8547160625457764 2.636200189590454 2.212158679962158 1.179519772529602 4.824018955230713 2.9227495193481445
701 11.067574501037598 11.07088851928711 10.228578567504883 2.8307368755340576 2.426074981689453 2.3558685779571533 1.1422752141952515 4.39912223815918 2.966317653656006
702 11.361074447631836 11.284863471984863 10.35763931274414 2.8210577964782715 2.6232290267944336 2.2671005725860596 1.269530177116394 4.305476188659668 2.790694236755371
703 11.135004997253418 10.934340476989746 10.41647720336914 2.877694606781006 2.6806387901306152 2.324755907058716 1.5506333112716675 4.542841911315918 2.993812084197998
704 11.008123397827148 10.84906005859375 10.259817123413086 2.792172431945801 2.768826723098755 2.4465813636779785 1.1724175214767456 4.627137184143066 2.940922737121582
705 11.046366691589355 10.977117538452148 10.148221015930176 2.6823196411132813 2.5105481147766113 2.413505792617798 1.5019495487213135 4.552250385284424 2.9052553176879883
706 10.954268455505371 10.773824691772461 10.250391960144043 2.8887627124786377 2.8246123790740967 1.9776233434677124 1.4482176303863525 4.298652172088623 2.936760187149048
707 11.021073341369629 10.93274211883545 10.223751068115234 2.7076969146728516 2.7026560306549072 2.303438663482666 1.6818240880966187 4.415126800537109 2.973167896270752
708 11.179262161254883 11.031085968017578 10.321178436279297 3.1843771934509277 2.716099977493286 2.102998971939087 1.470162272453308 4.336895942687988 3.134192943572998
709 10.900303840637207 10.649466514587402 10.181914329528809 2.7733354568481445 2.750471830368042 2.3696231842041016 1.189404010772705 4.726842403411865 2.9347734451293945
710 11.086898803710938 11.064848899841309 10.242098808288574 2.573106288909912 2.5713160037994385 2.397040605545044 1.2392408847808838 5.062589645385742 3.2178308963775635
711 11.390861511230469 11.358116149902344 10.347041130065918 2.633829116821289 2.5611989498138428 2.2415664196014404 1.6414034366607666 4.767171859741211 3.135547399520874
712 11.15169906616211 11.062346458435059 10.244561195373535 2.817445993423462 2.596245050430298 2.2218129634857178 1.261349081993103 4.467037677764893 3.0651443004608154
713 11.29132080078125 11.263527870178223 10.200094223022461 2.8873963356018066 2.8520967960357666 2.260775566101074 1.2036035060882568 4.693165302276611 3.0862810611724854
714 11.310113906860352 11.316474914550781 10.208718299865723 2.5709426403045654 2.758591651916504 2.1848483085632324 1.5756443738937378 4.56381893157959 2.9909989833831787
715 11.599908828735352 11.638795852661133 10.40693473815918 2.732715368270874 2.8742423057556152 2.3782968521118164 1.6813535690307617 4.584699630737305 3.1021032333374023
716 11.056342124938965 11.055340766906738 9.914705276489258 2.604954719543457 2.676067590713501 2.218393325805664 1.2430927753448486 4.492974281311035 2.963067054748535
717 11.295744895935059 11.41065502166748 10.115828514099121 2.6730382442474365 2.588418483734131 2.348527193069458 1.7395358085632324 4.488102912902832 2.9492135047912598
718 11.168705940246582 11.083070755004883 10.249147415161133 2.559840440750122 2.6211557388305664 2.191641092300415 1.5881502628326416 4.577824115753174 2.8733084201812744
719 11.244969367980957 11.027198791503906 10.303833961486816 2.7545289993286133 2.752424955368042 2.2696585655212402 1.1500773429870605 4.43105936050415 2.8868722915649414
720 11.169157028198242 10.992173194885254 10.172945976257324 3.006861448287964 2.7772200107574463 2.099374771118164 0.8975889086723328 4.497180461883545 2.9438865184783936
721 11.186628341674805 11.058602333068848 10.282624244689941 2.949427366256714 2.662834644317627 2.239771842956543 1.4031684398651123 4.395137310028076 3.1396946907043457
722 11.11568546295166 11.228297233581543 10.16089916229248 2.5558693408966064 2.5197153091430664 2.2715978622436523 1.492650032043457 4.680988311767578 3.0846729278564453
723 11.503480911254883 11.580709457397461 10.249178886413574 2.8228328227996826 2.797445058822632 2.198975086212158 1.4755620956420898 5.235442161560059 2.9762985706329346
724 11.465055465698242 11.607612609863281 10.215434074401855 2.581829786300659 2.7296183109283447 2.168152332305908 1.6345272064208984 4.892971038818359 2.913996458053589
725 11.478666305541992 11.56298542022705 10.277425765991211 2.672802209854126 2.9721157550811768 2.3643877506256104 2.1631128787994385 4.6045451164245605 3.150667428970337
726 11.601184844970703 11.814115524291992 10.180746078491211 2.8692495822906494 2.9800875186920166 2.136972427368164 2.214477300643921 4.945181846618652 3.1147265434265137
727 11.329411506652832 11.558032035827637 9.965450286865234 2.837594509124756 2.8419241905212402 2.237072229385376 1.8499294519424438 4.997289180755615 3.1408040523529053
728 11.232196807861328 11.423392295837402 9.761292457580566 2.88100528717041 2.7825942039489746 2.175013780593872 1.7961541414260864 4.877946853637695 3.193902015686035
729 11.144043922424316 11.154647827148438 10.001758575439453 2.893798351287842 3.1245763301849365 2.1159322261810303 2.1563804149627686 4.6250433921813965 3.186406373977661
730 11.174070358276367 11.427403450012207 9.813770294189453 2.774510622024536 2.9241597652435303 2.235516309738159 1.6899173259735107 4.828369140625 3.2220239639282227
731 11.233091354370117 11.432096481323242 9.73027229309082 2.7906887531280518 2.9339065551757813 2.1546778678894043 1.63615083694458 4.350053787231445 3.139281988143921
732 11.212299346923828 11.486148834228516 9.844005584716797 3.0006184577941895 2.811213731765747 2.305536985397339 1.8089629411697388 4.528477191925049 3.2133631706237793
733 11.394901275634766 11.456971168518066 10.156065940856934 3.116398334503174 2.8451199531555176 2.1574361324310303 1.9862781763076782 4.578881740570068 3.3494741916656494
734 10.997511863708496 11.140084266662598 9.7894926071167 2.9254281520843506 3.041425943374634 2.0585579872131348 1.8213202953338623 4.617448806762695 2.9199624061584473
735 11.158398628234863 11.341665267944336 9.877006530761719 2.8638408184051514 3.129155158996582 2.338019371032715 1.8284883499145508 4.274857521057129 3.0394582748413086
736 11.101153373718262 11.178138732910156 9.936002731323242 3.0773873329162598 3.0791800022125244 2.2507455348968506 1.5352015495300293 4.276611328125 3.202450752258301
737 11.372274398803711 11.707268714904785 9.892752647399902 2.8911962509155273 2.946594476699829 2.1571502685546875 1.9290835857391357 4.588138103485107 3.1369500160217285
738 11.417092323303223 11.611037254333496 10.0238676071167 2.9594202041625977 3.1456615924835205 2.447758436203003 1.8200738430023193 4.285009384155273 3.0627992153167725
739 11.260140419006348 11.469952583312988 10.017240524291992 3.094010353088379 2.8649587631225586 2.2651193141937256 2.033656358718872 4.858001232147217 3.0796377658843994
740 11.304497718811035 11.565314292907715 9.893706321716309 3.080092430114746 3.061234712600708 2.091367483139038 1.7819334268569946 4.877798557281494 3.208611488342285
741 11.43957805633545 11.628937721252441 10.184643745422363 3.3676040172576904 2.7274792194366455 2.3030447959899902 2.09700083732605 4.602120399475098 2.9867920875549316
742 11.225597381591797 11.366880416870117 10.179437637329102 2.894453287124634 2.857687473297119 2.304456949234009 2.199437379837036 4.8846354484558105 3.1520278453826904
743 11.242134094238281 11.420239448547363 10.036046981811523 2.8264057636260986 2.698308229446411 2.3740336894989014 2.415689468383789 4.86841344833374 3.0963542461395264
744 11.27883243560791 11.491471290588379 9.981980323791504 2.6566829681396484 2.638637065887451 2.378897190093994 2.541593551635742 4.9692559242248535 3.1242709159851074
745 11.22858715057373 11.309089660644531 10.105398178100586 2.783243417739868 2.6648895740509033 2.3225297927856445 2.6635711193084717 4.8476386070251465 3.0936269760131836
746 11.306565284729004 11.42805004119873 10.079540252685547 2.6686861515045166 2.9858059883117676 2.2286031246185303 2.5117151737213135 5.2346014976501465 3.096398115158081
747 11.391345977783203 11.278533935546875 10.325698852539063 2.8222029209136963 2.949716567993164 2.386059284210205 2.837947130203247 5.042504787445068 3.1201655864715576
748 11.2389497756958 11.171380996704102 9.948371887207031 3.0485401153564453 2.9574828147888184 2.443676233291626 2.3781609535217285 4.493057727813721 2.865772247314453
749 11.598355293273926 11.611763954162598 10.215293884277344 2.8918981552124023 2.8197193145751953 2.5199265480041504 2.464975118637085 4.800992488861084 3.0919301509857178
750 11.376863479614258 11.439970970153809 10.188395500183105 3.0460596084594727 2.854691743850708 2.3734512329101563 2.4366085529327393 4.369133472442627 3.1513922214508057
751 11.503213882446289 11.425867080688477 10.19488525390625 2.8910880088806152 2.759361982345581 2.4502170085906982 2.7298080921173096 4.549581050872803 3.16758131980896
752 11.55960464477539 11.433944702148438 10.166873931884766 2.630894422531128 2.960970401763916 2.204984188079834 1.9851313829421997 4.740119934082031 3.028843402862549
753 11.371522903442383 11.3389310836792 10.051515579223633 2.7444331645965576 2.999725580215454 2.1964988708496094 2.1713194847106934 4.4495978355407715 3.144134044647217
754 11.430718421936035 11.416646003723145 10.228496551513672 2.838413715362549 3.0016512870788574 2.1678004264831543 2.0430350303649902 4.917934417724609 2.9774813652038574
755 11.298111915588379 11.18992805480957 10.304752349853516 2.9064064025878906 2.9412150382995605 2.3516929149627686 2.650691270828247 5.109919548034668 3.1379711627960205
756 11.500170707702637 11.412001609802246 10.257543563842773 2.991595983505249 3.2277774810791016 2.2524688243865967 2.107325792312622 4.697070598602295 2.988595962524414
757 11.29312801361084 11.405244827270508 9.911419868469238 2.7036876678466797 2.8429625034332275 2.511121988296509 1.7388607263565063 6.102546215057373 3.0656301975250244
758 11.221050262451172 11.274810791015625 10.046480178833008 2.8185009956359863 3.012855291366577 2.2640347480773926 2.1520814895629883 5.5869460105896 3.127347946166992
759 11.222519874572754 11.283339500427246 10.137293815612793 3.0528011322021484 3.0256974697113037 2.3350768089294434 2.316509962081909 4.802314758300781 3.103390693664551
760 11.38527774810791 11.581403732299805 9.816171646118164 2.845090389251709 2.7907211780548096 2.281748056411743 1.9766740798950195 4.637084007263184 3.0529284477233887
761 11.414268493652344 11.489401817321777 9.945347785949707 2.7438859939575195 2.985511541366577 2.217931032180786 1.9330520629882813 4.165531635284424 3.061267614364624
762 11.542319297790527 11.512144088745117 10.113003730773926 2.8317885398864746 3.0229549407958984 2.254328489303589 2.796738624572754 4.592164516448975 2.9354350566864014
763 11.134066581726074 11.055521011352539 10.015143394470215 2.708784818649292 2.8011815547943115 2.207474946975708 2.4633076190948486 4.526069641113281 3.006963014602661
764 11.293974876403809 11.094315528869629 10.24984359741211 2.7194435596466064 2.786543369293213 1.9856942892074585 2.2791049480438232 4.588204860687256 3.100398063659668
765 11.07295036315918 10.60712718963623 10.244159698486328 2.6638548374176025 3.201417922973633 2.0865936279296875 2.4053406715393066 4.773198127746582 2.89997935295105
766 10.947132110595703 10.511528968811035 10.23584270477295 2.615236520767212 3.271787643432617 2.4733963012695313 2.303417444229126 4.831786632537842 3.0652570724487305
767 11.050504684448242 10.639663696289063 10.238842010498047 2.45198655128479 3.164682626724243 2.376241683959961 2.1337335109710693 4.705959320068359 3.0834083557128906
768 10.982135772705078 10.804920196533203 9.862102508544922 2.4399936199188232 3.235100030899048 2.2809743881225586 1.7655704021453857 4.807766437530518 2.8800606727600098
769 10.913440704345703 10.832545280456543 9.693831443786621 2.6131837368011475 3.252614974975586 2.322050094604492 1.627665638923645 5.226698875427246 2.923056125640869
770 10.84291934967041 10.609548568725586 9.679219245910645 2.3715758323669434 3.049779176712036 2.2825939655303955 1.7843180894851685 5.150967597961426 2.95841908454895
771 10.786694526672363 10.498412132263184 9.7919921875 2.5637857913970947 3.328598737716675 2.423450231552124 2.1694045066833496 4.998757839202881 2.9424097537994385
772 10.867738723754883 10.806288719177246 9.613532066345215 2.5974159240722656 3.148712635040283 2.2850794792175293 2.037996292114258 4.882752895355225 2.843520164489746
773 10.800494194030762 10.959460258483887 9.527411460876465 2.5077357292175293 3.291639566421509 2.433262348175049 1.8704551458358765 4.612748146057129 2.8694651126861572
774 10.885042190551758 10.975053787231445 9.489506721496582 2.587751626968384 3.3131208419799805 2.3457603454589844 1.4376143217086792 4.892727375030518 2.9138197898864746
775 10.608393669128418 10.72234058380127 9.35495662689209 2.355435848236084 3.2610533237457275 2.363602876663208 1.7799007892608643 4.889166355133057 2.8527963161468506
776 10.489343643188477 10.492646217346191 9.25558853149414 2.4307994842529297 3.2516987323760986 2.2006638050079346 1.8283518552780151 4.3628034591674805 2.954537868499756
777 10.872747421264648 10.747614860534668 9.619768142700195 2.480299711227417 3.091247081756592 2.1477162837982178 1.8353759050369263 4.612088203430176 2.8996903896331787
778 10.693371772766113 10.429719924926758 9.665640830993652 3.0070595741271973 3.4021265506744385 2.1016769409179688 2.220179796218872 4.570636749267578 2.803149461746216
779 10.67385196685791 10.665678977966309 9.477734565734863 2.6216838359832764 3.1009960174560547 2.2822039127349854 2.0137271881103516 4.324688911437988 3.1392829418182373
780 10.780010223388672 10.49700927734375 9.814321517944336 2.707500457763672 3.2504894733428955 2.2273807525634766 1.9261384010314941 4.82594633102417 2.872147798538208
781 11.015417098999023 10.768709182739258 9.89348316192627 2.8154687881469727 3.1144232749938965 2.3486928939819336 1.9717020988464355 4.576474666595459 2.922729253768921
782 10.923558235168457 10.766562461853027 9.817228317260742 2.805154323577881 3.061594247817993 2.0908560752868652 2.038098096847534 4.342856407165527 2.8929543495178223
783 11.03400993347168 10.930150032043457 9.925480842590332 2.8982982635498047 2.9363350868225098 2.399991035461426 2.119852066040039 4.745100975036621 2.8801779747009277
784 10.8532075881958 10.687325477600098 9.831175804138184 2.323193073272705 2.8883583545684814 2.289287567138672 2.2041139602661133 4.920926094055176 3.128136157989502
785 11.04094409942627 11.029800415039063 9.678585052490234 2.792036533355713 3.135488748550415 2.2827303409576416 1.5583792924880981 5.189296245574951 2.8981032371520996
786 10.802734375 10.486641883850098 9.650864601135254 2.6778833866119385 2.9161906242370605 2.320359230041504 1.699884057044983 5.132824420928955 3.0367202758789063
787 10.787796974182129 10.522058486938477 9.573661804199219 2.630668878555298 2.737246036529541 2.2747550010681152 1.8814071416854858 5.02004337310791 3.017853021621704
788 10.956119537353516 10.804173469543457 9.724455833435059 2.419001340866089 2.8668949604034424 2.3130970001220703 1.907318115234375 5.041235446929932 3.054100275039673
789 10.922476768493652 10.719091415405273 9.787527084350586 2.7571330070495605 2.739360809326172 2.1331050395965576 2.195464849472046 4.970053195953369 3.017547130584717
790 10.937952041625977 10.66031265258789 9.941625595092773 2.272618293762207 2.837329626083374 2.125703811645508 2.7407338619232178 5.398865222930908 2.9619357585906982
791 11.185179710388184 11.106666564941406 9.690330505371094 2.577327013015747 2.757598638534546 2.1921792030334473 1.685880184173584 4.994113922119141 3.0933775901794434
792 11.094714164733887 10.776702880859375 10.087921142578125 2.7298877239227295 3.3309988975524902 2.164597749710083 1.9928834438323975 5.023676872253418 2.964246988296509
793 11.248408317565918 11.266758918762207 10.125950813293457 2.572690963745117 3.3131048679351807 2.261002540588379 2.5050759315490723 4.969752311706543 3.0240209102630615
794 10.986760139465332 10.971830368041992 9.826078414916992 2.292651891708374 2.9840221405029297 2.2981579303741455 1.865928292274475 5.192582130432129 3.1742520332336426
795 11.125844955444336 11.354148864746094 9.784904479980469 2.449375867843628 3.3191254138946533 2.1620218753814697 1.8720260858535767 5.0568342208862305 3.108916997909546
796 10.980120658874512 11.030500411987305 9.968010902404785 2.5409891605377197 3.2721269130706787 2.1884589195251465 2.0615313053131104 5.195314884185791 3.020655632019043
797 10.974696159362793 11.132050514221191 9.770760536193848 2.7167415618896484 3.2166388034820557 2.0650861263275146 1.5171914100646973 5.015303134918213 3.2526185512542725
798 10.947715759277344 11.106760025024414 9.664726257324219 2.5400819778442383 3.0098419189453125 2.08563494682312 2.146775960922241 5.175457000732422 3.1853926181793213
799 10.86108112335205 10.800454139709473 9.9010591506958 2.4838662147521973 3.0274057388305664 2.1097450256347656 2.2837419509887695 5.222072124481201 2.91137433052063
800 10.54259967803955 10.416399955749512 9.809088706970215 2.4479928016662598 3.2907299995422363 2.3930914402008057 2.2635045051574707 5.386462211608887 3.1667397022247314
801 10.486926078796387 10.35953140258789 9.785211563110352 2.4326372146606445 3.2825212478637695 2.3173348903656006 2.1129441261291504 5.226434707641602 3.0527355670928955
802 10.327324867248535 10.201884269714355 9.722002983093262 2.5832104682922363 3.1460797786712646 2.470893144607544 2.001671552658081 5.003654956817627 3.010774850845337
803 10.887818336486816 11.118141174316406 9.730499267578125 2.413940668106079 2.981374979019165 2.4513959884643555 1.9575508832931519 5.096950531005859 2.998215913772583
804 10.919292449951172 11.140509605407715 9.625395774841309 2.1551854610443115 2.975992202758789 2.4650166034698486 2.052645206451416 5.241296291351318 3.2682952880859375
805 10.763947486877441 10.793341636657715 9.673528671264648 2.1925971508026123 3.07134747505188 2.168215274810791 2.1480393409729004 5.451749324798584 3.1557517051696777
806 10.881309509277344 10.860962867736816 9.678789138793945 2.1324613094329834 3.1076512336730957 2.309506416320801 1.9088751077651978 5.311936855316162 2.9258289337158203
807 10.739460945129395 10.8155517578125 9.509171485900879 2.1443943977355957 3.0489342212677 2.4082260131835938 1.7273292541503906 5.373033046722412 3.283328056335449
808 10.851574897766113 10.86620044708252 9.700957298278809 2.3479716777801514 3.002486228942871 2.383941888809204 1.9167377948760986 5.001046180725098 3.0756380558013916
809 10.968791961669922 10.929545402526855 9.704134941101074 2.4606051445007324 3.2635610103607178 2.4784393310546875 2.021709442138672 5.285991191864014 3.15853214263916
810 10.953767776489258 11.031567573547363 9.58739948272705 2.279780626296997 2.787165403366089 2.2823004722595215 1.9752646684646606 5.301509857177734 3.1621429920196533
811 10.976614952087402 11.135442733764648 9.57956600189209 2.351778030395508 2.585472822189331 2.4151875972747803 1.8924297094345093 5.4395246505737305 3.1110458374023438
812 10.967812538146973 11.04267692565918 9.696499824523926 2.4093503952026367 3.020571231842041 2.635209798812866 1.9695719480514526 5.389825820922852 3.1022958755493164
813 10.937406539916992 11.07305908203125 9.655550956726074 2.4204654693603516 3.1204452514648438 2.6074466705322266 1.8910571336746216 5.411787986755371 3.152303457260132
814 10.901680946350098 11.101628303527832 9.659896850585938 2.1958224773406982 2.9479916095733643 2.4282829761505127 2.40482234954834 4.9542036056518555 3.0582642555236816
815 10.9772367477417 11.301066398620605 9.522740364074707 2.018538475036621 2.821871280670166 2.3152291774749756 2.0742239952087402 4.986574649810791 3.1603147983551025
816 11.088645935058594 11.450701713562012 9.563703536987305 2.2637994289398193 3.0078978538513184 2.316347122192383 1.9238702058792114 4.862756252288818 3.118495225906372
817 11.121718406677246 11.412445068359375 9.660045623779297 2.45628023147583 2.820594549179077 2.3694581985473633 2.0145821571350098 4.923994541168213 3.094409942626953
818 11.125443458557129 11.476792335510254 9.78550910949707 2.5414772033691406 3.3415286540985107 2.160862922668457 1.8841125965118408 5.129988670349121 3.205293893814087
819 10.830239295959473 10.868480682373047 9.852581024169922 2.570197105407715 3.4653613567352295 2.309274196624756 2.01173734664917 4.712082386016846 3.116212844848633
820 10.940110206604004 11.259462356567383 9.666577339172363 2.2738637924194336 3.004794120788574 2.3344874382019043 2.070392608642578 4.900502681732178 3.313647747039795
821 11.125711441040039 11.44560718536377 9.58502197265625 2.2558765411376953 3.2594566345214844 2.346517562866211 1.6715277433395386 4.946155548095703 3.276353597640991
822 11.136580467224121 11.322450637817383 9.806842803955078 2.5016937255859375 3.233245372772217 2.296842098236084 2.0244500637054443 4.815589427947998 3.098918914794922
823 10.993917465209961 11.158132553100586 9.680770874023438 2.5203378200531006 3.21830415725708 2.13162899017334 2.120272159576416 4.765190124511719 3.1052703857421875
824 10.869543075561523 10.869523048400879 9.771139144897461 2.4461634159088135 3.0252461433410645 2.5025711059570313 2.3796682357788086 4.8016438484191895 3.2607803344726563
825 10.991533279418945 11.091769218444824 9.70496940612793 2.4738502502441406 3.0649490356445313 2.250420093536377 2.7973828315734863 5.275843620300293 3.046276569366455
826 11.019721984863281 11.204629898071289 9.671911239624023 2.4298133850097656 3.1751627922058105 2.305386543273926 2.6577188968658447 5.136274814605713 3.048184871673584
827 11.045143127441406 11.093069076538086 9.822823524475098 2.5515968799591064 3.105447292327881 2.358124017715454 2.6045942306518555 4.741000175476074 3.202129602432251
828 11.140350341796875 11.221431732177734 9.793581008911133 2.4873321056365967 2.8909239768981934 2.197143793106079 2.787595748901367 5.030796051025391 3.1183016300201416
829 11.08092212677002 11.110809326171875 9.711271286010742 2.5001797676086426 3.0106778144836426 2.2917978763580322 2.349576234817505 5.238241195678711 3.202568769454956
830 11.001382827758789 11.215685844421387 9.578448295593262 2.5525825023651123 2.79663348197937 2.329099178314209 2.2856593132019043 4.993494510650635 3.396056890487671
831 10.895288467407227 10.887113571166992 9.718725204467773 2.399320602416992 3.305864095687866 2.4906704425811768 2.720092535018921 4.700680255889893 3.1769213676452637
832 10.934466361999512 11.182518005371094 9.442636489868164 2.4577744007110596 3.1166582107543945 2.6167354583740234 2.0169031620025635 4.412213325500488 3.148926258087158
833 11.1229887008667 11.55297565460205 9.40605640411377 2.260128974914551 3.211557626724243 2.28336238861084 1.9297246932983398 4.27908182144165 3.0045888423919678
834 11.045262336730957 11.548715591430664 9.332916259765625 2.1947648525238037 3.2655603885650635 2.4169797897338867 2.3571338653564453 4.519116401672363 3.057220935821533
835 10.710721969604492 11.116411209106445 9.175016403198242 2.439351797103882 3.11360764503479 2.3732621669769287 2.3582727909088135 4.519922733306885 3.104867458343506
836 10.554952621459961 10.820001602172852 9.337717056274414 2.252523422241211 3.1483116149902344 2.363703727722168 1.8065757751464844 4.935946464538574 3.297764301300049
837 10.53178882598877 10.782502174377441 9.251713752746582 2.1368353366851807 3.164147138595581 2.5250117778778076 2.0885744094848633 5.124867916107178 3.1742982864379883
838 10.604164123535156 10.866766929626465 9.363770484924316 2.3828437328338623 3.3777568340301514 2.3438687324523926 2.4543657302856445 5.382439136505127 3.058652639389038
839 10.496787071228027 10.877630233764648 9.192919731140137 2.2825634479522705 2.9754292964935303 2.145278215408325 2.0680649280548096 5.136122703552246 3.1211116313934326
840 10.649833679199219 11.035207748413086 9.409320831298828 2.2923059463500977 2.7818119525909424 2.1906213760375977 2.1317830085754395 5.121262073516846 3.193336248397827
841 10.469051361083984 10.80497932434082 9.442254066467285 2.3809926509857178 2.8446500301361084 2.275362253189087 1.9503452777862549 4.5928754806518555 3.168741464614868
842 10.614762306213379 10.964447975158691 9.376717567443848 2.1835856437683105 2.711487054824829 2.5663468837738037 2.3451998233795166 5.017438888549805 3.3517985343933105
843 10.26325511932373 10.445862770080566 9.350500106811523 2.3672525882720947 2.9341747760772705 2.1930110454559326 2.260742425918579 4.925702095031738 3.2565765380859375
844 10.271507263183594 10.428268432617188 9.382822036743164 2.366450548171997 3.276726722717285 2.2227087020874023 2.468182325363159 4.671507358551025 3.1676108837127686
845 10.451550483703613 10.710991859436035 9.461849212646484 2.6351802349090576 3.4896934032440186 2.3018133640289307 2.0224392414093018 5.013956069946289 3.298147439956665
846 10.427882194519043 10.940345764160156 9.004303932189941 2.3245787620544434 3.111802101135254 2.143540859222412 1.9574782848358154 5.139053821563721 3.211458683013916
847 10.658885955810547 11.144330978393555 9.128142356872559 2.188565969467163 3.045130729675293 2.4589791297912598 1.9404851198196411 4.863913536071777 3.0281550884246826
848 10.645475387573242 10.964728355407715 9.304727554321289 2.46917986869812 3.194869041442871 2.241457939147949 1.901733636856079 4.98756742477417 3.15792179107666
849 10.662830352783203 11.17473030090332 9.235782623291016 2.506605386734009 3.5799152851104736 2.1407694816589355 1.8599789142608643 4.4593682289123535 2.9707367420196533
850 10.754491806030273 11.089385986328125 9.488873481750488 2.4778523445129395 3.1294140815734863 2.371957778930664 2.0380101203918457 4.858532905578613 3.03678297996521
851 10.85647964477539 11.183961868286133 9.583141326904297 2.2927796840667725 3.092698097229004 2.330157518386841 2.6240811347961426 5.262914657592773 3.2569875717163086
852 10.559419631958008 10.833101272583008 9.427032470703125 2.379366874694824 2.9145925045013428 2.332446813583374 2.3681764602661133 4.638988018035889 3.328179121017456
853 10.78554630279541 11.213058471679688 9.489737510681152 2.249829053878784 2.7763113975524902 2.409735679626465 2.0094540119171143 5.055017948150635 3.2744667530059814
854 11.016136169433594 11.44715404510498 9.592302322387695 2.357764482498169 2.8633005619049072 2.0992960929870605 1.8907867670059204 5.355773448944092 3.2817416191101074
855 11.137643814086914 11.737666130065918 9.55168628692627 2.3365046977996826 2.6444547176361084 2.2083992958068848 2.226991891860962 5.339611530303955 3.1467738151550293
856 11.098170280456543 11.60515308380127 9.737434387207031 2.431534767150879 2.8860957622528076 2.0830459594726563 2.2802321910858154 4.896583080291748 3.22955060005188
857 10.827770233154297 11.32271671295166 9.571882247924805 2.3446948528289795 2.652796506881714 2.202108144760132 1.9236077070236206 5.206945896148682 3.2561333179473877
858 10.73886775970459 11.132707595825195 9.526165008544922 2.2857108116149902 2.8403167724609375 2.3181941509246826 1.8339895009994507 5.1521430015563965 3.343226194381714
859 11.05273723602295 11.263978958129883 9.856650352478027 2.268537759780884 2.881389617919922 2.2924299240112305 2.1044294834136963 5.218507766723633 3.456037998199463
860 11.125585556030273 11.559942245483398 9.645398139953613 2.3244903087615967 2.5558955669403076 2.164682149887085 2.1915292739868164 5.648464679718018 3.0491058826446533
861 10.971916198730469 11.485487937927246 9.597090721130371 2.421635866165161 2.5010926723480225 2.19228458404541 1.8015345335006714 5.332761287689209 3.0893375873565674
862 11.066526412963867 11.534598350524902 9.63003158569336 2.444047689437866 2.5957605838775635 2.1727566719055176 1.74392831325531 5.241085529327393 3.055642604827881
863 11.066679000854492 11.553418159484863 9.66753101348877 2.459484338760376 2.582791805267334 2.301619529724121 2.0558111667633057 5.109726428985596 3.152343988418579
864 11.085391998291016 11.647933006286621 9.6067476272583 2.4873833656311035 2.7636215686798096 2.1522862911224365 2.3571906089782715 5.006313323974609 3.099762201309204
865 10.8831205368042 11.257719993591309 9.732449531555176 2.5488672256469727 2.9260525703430176 2.2461676597595215 2.4841091632843018 4.88284969329834 3.1032893657684326
866 10.561944961547852 10.555834770202637 9.724150657653809 2.52427077293396 2.9349780082702637 2.3254432678222656 2.5706472396850586 4.821672439575195 3.0329642295837402
867 10.696037292480469 10.850353240966797 9.679824829101563 2.637254476547241 3.175558090209961 2.1319849491119385 2.0739285945892334 4.653841018676758 3.063352584838867
868 10.686365127563477 10.851991653442383 9.70007610321045 2.5863561630249023 3.1204681396484375 2.1695146560668945 2.1690235137939453 4.513505935668945 3.093923330307007
869 10.274801254272461 10.448151588439941 9.434255599975586 2.437317132949829 3.070589303970337 2.246126651763916 2.42387056350708 4.662473678588867 2.9301469326019287
870 10.404437065124512 10.501087188720703 9.59770679473877 2.443120241165161 3.11265230178833 2.1391425132751465 2.212252616882324 4.850359916687012 3.0486738681793213
871 10.358491897583008 10.491961479187012 9.459858894348145 2.4008657932281494 2.8521206378936768 2.337790012359619 1.9911742210388184 4.506590366363525 3.2399487495422363
872 10.373260498046875 10.357516288757324 9.617019653320313 2.4501802921295166 3.1853349208831787 2.16365647315979 1.9662894010543823 4.855310916900635 3.1704723834991455
873 10.576147079467773 10.594134330749512 9.861862182617188 2.332880973815918 3.1233279705047607 2.446694850921631 1.9031617641448975 4.486025333404541 3.2449491024017334
874 10.710538864135742 10.882319450378418 9.707762718200684 2.2119431495666504 3.176462173461914 2.518795967102051 1.7750306129455566 4.701262474060059 3.059901714324951
875 10.860289573669434 11.269147872924805 9.575066566467285 2.4906485080718994 3.159115791320801 2.49363112449646 1.920252799987793 4.421771049499512 3.296396255493164
876 10.951739311218262 11.282498359680176 9.71545124053955 2.340886354446411 2.903085708618164 2.17427921295166 1.808083415031433 4.166737079620361 3.380958318710327
877 11.036876678466797 11.571227073669434 9.505228042602539 2.3850536346435547 2.7100610733032227 2.430351734161377 1.6548105478286743 5.009622573852539 3.288937568664551
878 11.285453796386719 11.86559772491455 9.748973846435547 2.4526026248931885 2.8804330825805664 2.4265310764312744 2.183119058609009 4.89291524887085 3.1335110664367676
879 10.89810848236084 11.257041931152344 9.658491134643555 2.214293956756592 2.773204803466797 2.4356508255004883 2.0097389221191406 5.044281005859375 3.151122570037842
880 10.710354804992676 11.220667839050293 9.522546768188477 2.30576753616333 2.7352657318115234 2.390657901763916 1.6609708070755005 4.613912582397461 3.087921619415283
881 10.643584251403809 11.152267456054688 9.514896392822266 2.332613706588745 2.9173786640167236 2.4136276245117188 2.1436870098114014 5.229532718658447 3.1791768074035645
882 10.827363014221191 11.222148895263672 9.636513710021973 2.3479530811309814 2.852383852005005 2.330994129180908 1.6926993131637573 5.197076797485352 2.9590182304382324
883 10.775400161743164 11.101698875427246 9.572408676147461 2.36149525642395 2.544788360595703 2.3502328395843506 1.859505295753479 4.611311912536621 3.0390172004699707
884 10.835338592529297 11.21932601928711 9.62514591217041 2.3644824028015137 2.795506715774536 2.398301839828491 1.586094856262207 4.591196537017822 3.1707167625427246
885 10.887762069702148 11.333392143249512 9.525493621826172 2.359119415283203 2.6659247875213623 2.409421920776367 1.7236032485961914 4.499444484710693 3.259660243988037
886 10.973036766052246 11.40927791595459 9.657325744628906 2.3862857818603516 2.7955195903778076 2.228060722351074 1.7627867460250854 4.992927551269531 3.1505625247955322
887 11.159087181091309 11.833003997802734 9.642895698547363 2.557441473007202 2.769710063934326 2.4014856815338135 1.7663921117782593 4.635045051574707 2.9834163188934326
888 11.037309646606445 11.556292533874512 9.629535675048828 2.436723232269287 2.931088924407959 2.3738973140716553 2.0343375205993652 5.422301769256592 2.8721165657043457
889 10.92073917388916 11.433562278747559 9.541878700256348 2.270848274230957 2.8683345317840576 2.500088691711426 1.631150245666504 5.168456554412842 3.1006245613098145
890 11.083173751831055 11.52841567993164 9.7374849319458 2.2409508228302 3.2192559242248535 2.3103725910186768 1.8216354846954346 4.8461079597473145 3.193068742752075
891 10.952643394470215 11.307754516601563 9.7128267288208 2.4524383544921875 3.063624143600464 2.4613304138183594 1.7981878519058228 4.765437602996826 3.210000991821289
892 11.014577865600586 11.425310134887695 9.722729682922363 2.3433284759521484 2.9530234336853027 2.5896811485290527 1.7717621326446533 4.732653617858887 3.1446735858917236
893 11.127453804016113 11.548846244812012 9.707230567932129 2.460970163345337 3.07413649559021 2.3704333305358887 1.7981574535369873 5.167033672332764 2.934201240539551
894 10.853622436523438 11.15225887298584 9.662424087524414 2.505995035171509 3.1941864490509033 2.3209586143493652 1.788368821144104 4.4936628341674805 3.0395476818084717
895 10.816304206848145 11.243325233459473 9.55343246459961 2.400573253631592 3.246305465698242 2.221332550048828 1.6209872961044312 4.410628318786621 2.943176507949829
896 10.650211334228516 10.887028694152832 9.6137113571167 2.320519208908081 3.016040086746216 2.241654634475708 2.1643214225769043 4.419812202453613 2.9489665031433105
897 10.71125316619873 11.066784858703613 9.58215045928955 2.354750156402588 3.1244828701019287 2.1959893703460693 2.0084996223449707 4.542905330657959 2.8671648502349854
898 11.038090705871582 11.736265182495117 9.506085395812988 2.220186233520508 2.820338010787964 2.3633012771606445 2.0958433151245117 4.9504876136779785 3.0284810066223145
899 11.251227378845215 11.924336433410645 9.632262229919434 2.269378185272217 2.6342904567718506 2.2368602752685547 1.7962106466293335 4.430922031402588 2.9194722175598145
900 11.098569869995117 11.753520965576172 9.523946762084961 2.354793071746826 2.709350109100342 2.086367130279541 1.6859768629074097 4.7447099685668945 2.9762673377990723
901 11.148585319519043 11.589738845825195 9.832376480102539 2.296123743057251 2.884542942047119 2.2252278327941895 1.8613359928131104 5.177626609802246 2.9802706241607666
902 11.307981491088867 12.00146198272705 9.653139114379883 2.164762496948242 2.6718127727508545 2.06069016456604 1.9344091415405273 4.871915340423584 2.9236888885498047
903 11.268017768859863 12.110492706298828 9.400989532470703 2.145451068878174 2.682511329650879 2.244417428970337 1.8207738399505615 4.546140670776367 2.918109893798828
904 11.298151969909668 11.981510162353516 9.564667701721191 2.1793763637542725 2.823171615600586 2.2519142627716064 2.0470218658447266 4.716880798339844 2.810347318649292
905 11.282291412353516 12.01192855834961 9.452353477478027 2.1101725101470947 2.7118587493896484 2.2601730823516846 1.5964452028274536 5.260336875915527 3.075719118118286
906 11.188066482543945 11.919989585876465 9.45833969116211 2.146641492843628 2.749828338623047 2.0989768505096436 2.0710952281951904 5.312762260437012 2.9062540531158447
907 11.357146263122559 12.012704849243164 9.669903755187988 2.182410717010498 2.886199712753296 2.2056844234466553 2.156245470046997 5.083512783050537 2.8624539375305176
908 11.248340606689453 11.842548370361328 9.628518104553223 1.9863274097442627 2.898869037628174 2.2051756381988525 2.4065186977386475 5.054150581359863 3.01474928855896
909 11.122572898864746 11.658634185791016 9.543455123901367 2.078455924987793 2.7962467670440674 2.266181468963623 1.9176115989685059 4.684002876281738 3.079883575439453
910 11.096807479858398 11.538259506225586 9.598362922668457 2.149942398071289 2.996460199356079 2.1851086616516113 1.9276227951049805 4.5568108558654785 2.946319103240967
911 11.101000785827637 11.673970222473145 9.471575736999512 2.0732221603393555 2.7985785007476807 2.1727070808410645 2.10846209526062 4.597873210906982 2.940985679626465
912 10.980315208435059 11.51590633392334 9.545947074890137 2.0842931270599365 2.8860926628112793 2.1681299209594727 1.6691619157791138 4.90720796585083 3.1218230724334717
913 10.949808120727539 11.391804695129395 9.438502311706543 2.037191390991211 2.8942458629608154 2.054253101348877 1.944189190864563 5.075822830200195 2.9270458221435547
914 11.017840385437012 11.322354316711426 9.633363723754883 2.315964460372925 2.9124646186828613 2.1204044818878174 1.9452193975448608 4.711741924285889 3.0509140491485596
915 11.100642204284668 11.315598487854004 9.678179740905762 2.467329263687134 3.193631887435913 2.3919742107391357 2.2315514087677 4.886732578277588 3.047457218170166
916 11.491899490356445 11.916099548339844 9.815617561340332 2.4430789947509766 2.9564151763916016 2.3667073249816895 2.2759218215942383 4.882966041564941 3.1631546020507813
917 11.476181983947754 11.988316535949707 9.730939865112305 2.264038562774658 3.174631118774414 2.044980525970459 2.6287481784820557 4.943898677825928 2.9041309356689453
918 11.138324737548828 11.545354843139648 9.681159019470215 2.33966064453125 3.174081802368164 2.323864221572876 2.0298354625701904 4.86262845993042 3.095672369003296
919 10.983992576599121 11.32699966430664 9.685639381408691 2.390545129776001 2.9254353046417236 2.1458559036254883 1.912672996520996 4.899092197418213 2.988666534423828
920 10.853875160217285 11.154584884643555 9.680574417114258 2.3617990016937256 2.942434072494507 2.081676959991455 1.9756572246551514 4.825672626495361 3.1030802726745605
921 11.161577224731445 11.693622589111328 9.788786888122559 2.622633457183838 2.9090144634246826 2.2391178607940674 2.2503740787506104 4.884146690368652 3.0769238471984863
922 10.977739334106445 11.237213134765625 9.776491165161133 2.191861391067505 3.1305973529815674 2.3397037982940674 1.9403910636901855 5.12058162689209 3.1186368465423584
923 11.006115913391113 11.382338523864746 9.69674301147461 2.343404531478882 3.11956787109375 2.4323654174804688 2.0832507610321045 4.764299392700195 3.3223204612731934
924 11.018888473510742 11.327378273010254 9.941412925720215 2.372443437576294 3.1785290241241455 2.2940454483032227 2.2342402935028076 4.782317161560059 3.2325010299682617
925 11.019705772399902 11.437378883361816 9.769078254699707 2.578166961669922 3.2064759731292725 2.1955645084381104 2.0190625190734863 4.6669921875 3.1195318698883057
926 10.777027130126953 10.96961498260498 9.79532527923584 2.417253017425537 3.093456983566284 2.398141860961914 1.9226188659667969 4.766060829162598 3.1278207302093506
927 10.960115432739258 11.05318546295166 9.883910179138184 2.477853775024414 3.480638027191162 2.437631845474243 1.9771465063095093 4.631326198577881 3.1177990436553955
928 11.06551742553711 11.518251419067383 9.654488563537598 2.1141951084136963 2.9903957843780518 2.1968469619750977 1.603888988494873 5.342682361602783 3.003924608230591
929 11.109720230102539 11.47923755645752 9.727692604064941 2.117614507675171 2.9713997840881348 2.457017660140991 1.5927979946136475 5.44265079498291 3.089219570159912
930 11.112396240234375 11.483298301696777 9.779841423034668 2.1824004650115967 3.088380813598633 2.3847084045410156 1.9846436977386475 5.106225490570068 3.142251491546631
931 10.866215705871582 11.139463424682617 9.733320236206055 2.179348945617676 3.156724452972412 2.3655600547790527 1.6798193454742432 4.817551136016846 3.1218621730804443
932 10.888543128967285 11.032959938049316 9.804755210876465 2.201204299926758 3.128312110900879 2.4968364238739014 1.715074896812439 4.874829292297363 3.3606412410736084
933 11.05528450012207 11.412519454956055 9.723557472229004 2.1943182945251465 2.872248888015747 2.272953510284424 1.8893883228302002 4.567027568817139 3.2135255336761475
934 10.764151573181152 10.891217231750488 9.731215476989746 2.1758487224578857 2.924811363220215 2.31864070892334 1.7297734022140503 4.5489182472229 3.1414339542388916
935 10.71115493774414 10.887598991394043 9.761075973510742 2.2176616191864014 2.8939027786254883 2.0094785690307617 1.8021037578582764 4.416430473327637 2.975144624710083
936 10.85798454284668 11.256874084472656 9.638895034790039 2.3094136714935303 3.0267720222473145 2.296123743057251 1.7596526145935059 4.595412254333496 2.9344818592071533
937 10.790914535522461 11.000763893127441 9.799300193786621 2.4117984771728516 2.987546443939209 2.205756187438965 2.0455853939056396 4.423566818237305 3.0531678199768066
938 10.966752052307129 11.372457504272461 9.729996681213379 2.4084854125976563 3.0333235263824463 2.4787278175354004 1.5498543977737427 4.223602294921875 3.054570198059082
939 11.06887435913086 11.432774543762207 9.79097843170166 2.3189029693603516 3.0242667198181152 2.3583266735076904 1.7259793281555176 4.423310279846191 3.0529873371124268
940 11.05689811706543 11.486302375793457 9.754497528076172 2.210709571838379 3.2348461151123047 2.491713047027588 1.9627763032913208 4.466839790344238 3.2362818717956543
941 11.086308479309082 11.749837875366211 9.566780090332031 2.325613021850586 2.549020290374756 2.3259027004241943 1.7030279636383057 4.491393089294434 3.2555670738220215
942 11.16020393371582 11.770888328552246 9.746613502502441 2.425393581390381 2.727512836456299 2.392948865890503 1.6696916818618774 4.443778038024902 3.184643507003784
943 10.974189758300781 11.604100227355957 9.498937606811523 2.3496220111846924 2.7382354736328125 2.496676206588745 1.51810622215271 4.210024356842041 3.2052438259124756
944 11.047290802001953 11.600775718688965 9.600427627563477 2.29870343208313 2.812441825866699 2.2823262214660645 1.7809202671051025 4.200094699859619 3.153186559677124
945 10.985672950744629 11.500908851623535 9.591132164001465 2.368022918701172 2.873688220977783 2.357628583908081 1.6000481843948364 4.309452056884766 3.1928436756134033
946 11.071702003479004 11.694964408874512 9.571971893310547 2.2473716735839844 2.7838294506073 2.2393455505371094 1.410882592201233 4.315846920013428 3.084679126739502
947 11.103521347045898 11.641106605529785 9.676300048828125 2.3939969539642334 2.733968496322632 2.204901695251465 1.6930593252182007 4.473053455352783 3.2173376083374023
948 10.758684158325195 11.12761402130127 9.5564603805542 2.3854880332946777 2.9397995471954346 2.3807764053344727 1.6836249828338623 4.351562976837158 3.0255606174468994
949 11.039380073547363 11.5258150100708 9.73068904876709 2.4293136596679688 2.6856131553649902 2.3351621627807617 1.6845515966415405 4.488339424133301 3.161844253540039
950 10.983512878417969 11.452553749084473 9.547131538391113 2.582749605178833 2.6557810306549072 2.4152162075042725 1.4360278844833374 4.276546478271484 3.106182098388672
951 11.167882919311523 11.557116508483887 9.750290870666504 2.4508395195007324 2.8046786785125732 2.4432284832000732 1.8515701293945313 4.9218316078186035 3.045779228210449
952 11.116150856018066 11.558745384216309 9.609533309936523 2.4652822017669678 2.8764688968658447 2.469165563583374 1.3601548671722412 5.226884841918945 3.1486034393310547
953 11.151171684265137 11.575523376464844 9.68993091583252 2.579143524169922 2.727785348892212 2.5377025604248047 1.6584722995758057 4.984039306640625 3.0553693771362305
954 10.938224792480469 11.329143524169922 9.705162048339844 2.380061149597168 2.8511316776275635 2.4438037872314453 1.4048781394958496 5.104447841644287 3.053205966949463
955 10.917743682861328 11.210864067077637 9.708728790283203 2.540404796600342 3.268920660018921 2.381868362426758 1.4672108888626099 4.976667881011963 3.1781070232391357
956 10.904833793640137 11.409994125366211 9.523317337036133 2.484649658203125 2.797006607055664 2.387248992919922 1.3305474519729614 5.23391056060791 3.1112194061279297
957 10.697237014770508 10.88614559173584 9.726588249206543 2.6672635078430176 2.847870111465454 2.151493787765503 1.4856096506118774 5.151604652404785 3.0272395610809326
958 10.741180419921875 11.203362464904785 9.441737174987793 2.465534210205078 2.6391725540161133 2.2593867778778076 1.6102428436279297 5.261005878448486 3.217010021209717
959 10.875028610229492 11.463200569152832 9.559463500976563 2.5242772102355957 2.5324547290802 2.4198215007781982 1.4083917140960693 4.939239978790283 2.9846537113189697
960 10.739171028137207 11.153804779052734 9.501086235046387 2.4805848598480225 2.6048896312713623 2.2077395915985107 1.1197071075439453 5.303347110748291 3.064007043838501
961 10.768699645996094 11.161226272583008 9.657855987548828 2.4046804904937744 2.6396396160125732 2.2250211238861084 1.1747835874557495 5.2150068283081055 2.97353458404541
962 10.811423301696777 11.144484519958496 9.697375297546387 2.58026123046875 2.499295711517334 2.3390841484069824 1.097126841545105 5.357567310333252 2.908820867538452
963 10.770265579223633 11.147272109985352 9.686074256896973 2.3452346324920654 2.60402512550354 1.9697132110595703 0.9611892104148865 5.014828681945801 2.9331207275390625
964 10.801542282104492 11.14295768737793 9.693912506103516 2.3168153762817383 2.8087220191955566 2.456388235092163 1.023482084274292 5.304802417755127 2.985982656478882
965 10.992836952209473 11.437897682189941 9.779340744018555 2.454663038253784 2.6079533100128174 2.3190512657165527 1.1895877122879028 5.352536678314209 2.9108505249023438
966 11.027111053466797 11.38357925415039 9.860011100769043 2.67217755317688 2.6171140670776367 2.299185276031494 1.06789231300354 5.322038650512695 3.025693655014038
967 10.957606315612793 11.349610328674316 9.738213539123535 2.6382174491882324 2.5410234928131104 2.2848026752471924 0.9747256636619568 5.457334518432617 2.9458136558532715
968 10.86400032043457 11.18185806274414 9.690844535827637 2.558570384979248 2.4007368087768555 2.2034223079681396 1.0007351636886597 5.4398579597473145 2.916952610015869
969 10.97767448425293 11.460594177246094 9.727673530578613 2.392061710357666 2.733768939971924 2.347350597381592 0.871295154094696 4.983500003814697 2.976461887359619
970 11.275593757629395 11.661168098449707 9.997855186462402 2.677075147628784 2.8648014068603516 2.3181936740875244 1.0427066087722778 4.985743999481201 2.9185142517089844
971 11.044983863830566 11.522375106811523 9.7489013671875 2.4462413787841797 2.7594003677368164 2.3096396923065186 1.1892768144607544 5.473860740661621 2.8555381298065186
972 11.280204772949219 11.990913391113281 9.658196449279785 2.465456485748291 2.5979161262512207 2.3153064250946045 1.1159861087799072 5.39391565322876 3.005204200744629
973 11.27309799194336 11.84085464477539 9.76281452178955 2.4988815784454346 2.5826542377471924 2.251295566558838 1.1607725620269775 5.228756904602051 2.9162423610687256
974 11.274357795715332 11.82612419128418 9.753280639648438 2.4910151958465576 2.895294427871704 2.3096539974212646 1.1368565559387207 5.306663990020752 2.8771817684173584
975 11.209766387939453 11.778499603271484 9.737311363220215 2.548556089401245 2.69435977935791 2.4020533561706543 1.3294191360473633 5.316626071929932 3.1493167877197266
976 11.423784255981445 12.012090682983398 9.78079891204834 2.407140016555786 2.9800527095794678 2.0782272815704346 1.0492308139801025 5.384957313537598 3.1089913845062256
977 11.127373695373535 11.720305442810059 9.590766906738281 2.571909189224243 2.811828374862671 2.2749617099761963 1.3227273225784302 5.629745960235596 3.065808057785034
978 11.27154541015625 12.030933380126953 9.544609069824219 2.2631139755249023 2.860988140106201 2.204620122909546 1.0428344011306763 5.741058826446533 3.2737438678741455
979 11.216690063476563 12.014147758483887 9.44706916809082 2.3725802898406982 2.6393895149230957 2.166691303253174 0.7953991889953613 5.683856010437012 3.613156795501709
980 11.274210929870605 11.9563570022583 9.54588508605957 2.280693531036377 2.903409719467163 2.504055976867676 1.197068214416504 5.500114917755127 2.8911397457122803
981 11.118748664855957 11.743047714233398 9.636778831481934 2.452065944671631 2.6750288009643555 2.4532389640808105 1.2211332321166992 5.830606937408447 2.893958330154419
982 11.305047988891602 11.974187850952148 9.546564102172852 2.450988531112671 2.7461493015289307 2.337097406387329 1.0045782327651978 5.2877912521362305 2.99660062789917
983 11.216385841369629 11.691497802734375 9.763866424560547 2.5999884605407715 2.881898880004883 2.3002357482910156 1.337847352027893 5.408144474029541 3.1518607139587402
984 11.34228229522705 11.782081604003906 9.718215942382813 2.7354776859283447 2.8428478240966797 2.5207149982452393 1.45609712600708 5.680960655212402 2.918020486831665
985 11.393106460571289 11.835820198059082 9.846410751342773 2.7797110080718994 2.881362199783325 2.326619863510132 1.343839406967163 5.494350910186768 2.985351324081421
986 11.309562683105469 11.858614921569824 9.602391242980957 2.6206579208374023 2.5521020889282227 2.38573956489563 1.2052998542785645 5.496191501617432 2.971935510635376
987 11.362832069396973 11.989194869995117 9.632166862487793 2.790048122406006 2.615818977355957 2.500579833984375 1.3227567672729492 5.316191673278809 2.8796260356903076
988 11.354296684265137 11.712530136108398 9.854660034179688 2.7459611892700195 2.734750747680664 2.4038169384002686 1.1105738878250122 5.341095447540283 2.919080972671509
989 11.324252128601074 11.810319900512695 9.755910873413086 2.95271635055542 2.7534635066986084 2.4970881938934326 1.1644301414489746 5.493104457855225 2.8442959785461426
990 11.074542045593262 11.441587448120117 9.676789283752441 2.7794103622436523 2.8156495094299316 2.2451727390289307 1.0252293348312378 5.023169994354248 3.0685722827911377
991 10.868178367614746 11.074389457702637 9.673580169677734 2.759587049484253 2.832937479019165 2.432446241378784 1.171805739402771 5.114701271057129 2.9118988513946533
992 10.904743194580078 11.169781684875488 9.714993476867676 2.659331798553467 2.8645973205566406 2.5671792030334473 1.0088129043579102 5.181323051452637 2.893897294998169
993 10.894559860229492 11.180329322814941 9.61508846282959 2.565469741821289 3.171139717102051 2.1196906566619873 1.033233880996704 5.119715690612793 2.7565009593963623
994 11.065764427185059 11.255729675292969 9.765928268432617 2.580687999725342 3.3117527961730957 2.127955675125122 1.0237482786178589 4.954761505126953 2.895766258239746
995 11.076140403747559 11.286917686462402 9.746792793273926 2.583266258239746 3.318693161010742 2.207418918609619 1.1538671255111694 4.983551979064941 2.7859294414520264
996 11.021482467651367 11.286416053771973 9.629290580749512 2.5676920413970947 3.055730104446411 2.2533481121063232 1.2076942920684814 5.038167953491211 2.7265028953552246
997 11.006714820861816 11.148818016052246 9.8797607421875 2.528925895690918 2.969054937362671 2.2274160385131836 1.4371337890625 5.09998893737793 2.7265985012054443
998 11.044994354248047 11.328763961791992 9.753156661987305 2.9095299243927 3.20766544342041 2.292562961578369 1.1776925325393677 4.854337692260742 2.6041078567504883
999 10.826358795166016 11.146780014038086 9.610233306884766 2.704892635345459 3.2242684364318848 2.1870791912078857 1.1164487600326538 5.0190653800964355 2.820901393890381
1000 10.782313346862793 11.02914047241211 9.56915283203125 2.522493362426758 3.2476556301116943 2.3873584270477295 1.2206292152404785 5.167608737945557 2.7781662940979004
1001 10.90782642364502 11.320089340209961 9.467981338500977 2.702744722366333 3.182283878326416 2.37172794342041 1.4768563508987427 5.527857303619385 2.8373661041259766
1002 10.838737487792969 11.19444751739502 9.517716407775879 2.3448970317840576 3.326963424682617 2.4843530654907227 1.8527883291244507 5.1617350578308105 2.7501471042633057
1003 10.649070739746094 10.99108600616455 9.442642211914063 2.4458842277526855 3.021353006362915 2.225494623184204 1.2132493257522583 5.046814918518066 2.729311466217041
1004 10.697734832763672 11.162521362304688 9.469377517700195 2.478788137435913 3.345768928527832 2.429349184036255 1.3398902416229248 5.175411224365234 2.8560500144958496
1005 10.648860931396484 10.932621955871582 9.542652130126953 2.3906569480895996 3.2816874980926514 2.2983131408691406 1.3969252109527588 5.1089630126953125 2.811462163925171
1006 10.989326477050781 11.471985816955566 9.581035614013672 2.381497859954834 2.9145760536193848 2.277437210083008 1.4576702117919922 5.1221842765808105 2.871674060821533
1007 10.790362358093262 11.10339069366455 9.597951889038086 2.49263596534729 3.0872855186462402 2.1268651485443115 1.441998839378357 5.224887371063232 2.998946189880371
1008 10.498947143554688 10.834113121032715 9.469792366027832 2.5432651042938232 3.136080741882324 1.8753031492233276 1.2048752307891846 4.945584297180176 2.9586379528045654
1009 10.65526294708252 11.07578182220459 9.550895690917969 2.509697914123535 2.934258222579956 1.9986815452575684 1.1328027248382568 5.250518798828125 2.9725582599639893
1010 10.791485786437988 11.270971298217773 9.428088188171387 2.5567898750305176 3.025345802307129 2.059903621673584 0.9849159717559814 4.795562267303467 2.8518807888031006
1011 10.870623588562012 11.477218627929688 9.521273612976074 2.6026418209075928 2.956784725189209 1.9643443822860718 1.197679042816162 4.490988254547119 2.9764304161071777
1012 11.055943489074707 11.78508472442627 9.49858283996582 2.6605191230773926 2.73541522026062 2.0924007892608643 0.9729792475700378 4.646186828613281 2.932478427886963
1013 11.20708179473877 11.93060302734375 9.554591178894043 2.660274028778076 2.9040515422821045 2.143911600112915 1.1586030721664429 4.86569881439209 2.9848296642303467
1014 10.913190841674805 11.516794204711914 9.460241317749023 2.6194300651550293 3.244905948638916 2.181732177734375 0.922674834728241 4.630561351776123 2.7404227256774902
1015 10.911493301391602 11.486817359924316 9.610549926757813 2.5959811210632324 2.8085155487060547 2.1944739818573 0.9843894839286804 4.604187965393066 2.8413681983947754
1016 10.97544002532959 11.523253440856934 9.606180191040039 2.6575980186462402 2.98588490486145 2.148624897003174 0.8796058297157288 4.7963032722473145 2.8181955814361572
1017 11.046497344970703 11.748979568481445 9.50561237335205 2.7405121326446533 2.7239081859588623 2.169497489929199 0.9161860942840576 4.689745903015137 2.9706900119781494
1018 11.224092483520508 11.851412773132324 9.724366188049316 2.49014949798584 3.019139289855957 2.160569429397583 1.2230184078216553 4.8125529289245605 2.9064714908599854
