# Supplementary material for: Complexes of vertebrate TMC1/2 and CIB2/3 proteins form hair-cell mechanotransduction cation channels
Source: eLife. 2025 Jan 8;12:RP89719. doi: 10.7554/eLife.89719 (PMC11709434; doi:10.7554/eLife.89719)
Supplement: Figure 8—figure supplement 1—source data 1. [file elife-89719-fig8-figsupp1-data1.zip › RMSD-6-hsTMC2-MixedMembrane-mineq.dat]

0 0.0 0.0 0.0 0.0 0.0 0.0 0.0 0.0 0.0
1 0.20614422857761383 0.19668669998645782 0.21390289068222046 0.18080423772335052 0.1790693700313568 0.16993509232997894 0.17451922595500946 0.17649997770786285 0.17827995121479034
2 0.20694395899772644 0.19650356471538544 0.2149137556552887 0.17231623828411102 0.1747448742389679 0.15255944430828094 0.17074012756347656 0.15776820480823517 0.18337416648864746
3 0.21437038481235504 0.20063675940036774 0.2268287092447281 0.18248020112514496 0.18444283306598663 0.1656307578086853 0.1693987250328064 0.1775185614824295 0.17375388741493225
4 0.2064209282398224 0.18926399946212769 0.22094576060771942 0.17634433507919312 0.18357500433921814 0.15256208181381226 0.20935377478599548 0.1616637408733368 0.184850811958313
5 0.2074284553527832 0.19061066210269928 0.2208258956670761 0.16812250018119812 0.18947631120681763 0.1583988070487976 0.17275159060955048 0.14772285521030426 0.17303289473056793
6 0.17653867602348328 0.16666801273822784 0.18537336587905884 0.1527266949415207 0.1659972220659256 0.14610540866851807 0.1354174017906189 0.12976062297821045 0.1579580157995224
7 0.1856839954853058 0.18168367445468903 0.1890108287334442 0.17168262600898743 0.17237034440040588 0.15616363286972046 0.15900027751922607 0.1722070425748825 0.17142994701862335
8 0.1853659451007843 0.17493559420108795 0.19421511888504028 0.16361084580421448 0.1750423163175583 0.15666231513023376 0.14579153060913086 0.16553832590579987 0.1727762669324875
9 0.19156727194786072 0.1840396225452423 0.19851253926753998 0.16912278532981873 0.1834719181060791 0.16765721142292023 0.1659601777791977 0.16230225563049316 0.17260268330574036
10 0.19062083959579468 0.18081682920455933 0.1993451714515686 0.17155897617340088 0.18548500537872314 0.16129298508167267 0.16009639203548431 0.1470177173614502 0.17055781185626984
11 0.608512818813324 0.6079686284065247 0.6051715612411499 0.5677000284194946 0.5737382173538208 0.4826309084892273 0.38807544112205505 0.48258236050605774 0.44807329773902893
12 1.9428627490997314 2.0883595943450928 1.602720022201538 1.5461055040359497 1.1795179843902588 1.0865195989608765 0.9120045900344849 0.9178338646888733 0.9134650826454163
13 2.209681749343872 2.022707223892212 2.2326412200927734 1.306700348854065 1.2151901721954346 0.9801219701766968 1.1033607721328735 1.0846376419067383 1.0502358675003052
14 2.4589128494262695 2.206847667694092 2.4754443168640137 1.2717180252075195 1.337307333946228 0.7487278580665588 1.0701000690460205 0.9067805409431458 0.7861642241477966
15 2.8832170963287354 2.5455892086029053 2.66515851020813 1.6299989223480225 1.388352870941162 1.1721343994140625 1.0489317178726196 1.279183030128479 0.8503697514533997
16 2.9282612800598145 2.4740352630615234 2.832181692123413 1.5862510204315186 1.4775311946868896 0.9720717072486877 0.8874680995941162 1.132370114326477 1.1999815702438354
17 2.8990306854248047 2.4262373447418213 3.0281715393066406 1.479846715927124 1.5707870721817017 0.9807805418968201 0.8094249367713928 1.1802043914794922 1.3040317296981812
18 3.04018497467041 2.4061596393585205 3.2873599529266357 1.365382432937622 1.508353352546692 0.7846609354019165 0.8814556002616882 1.5535027980804443 1.3319275379180908
19 3.2896389961242676 2.6766037940979004 3.5572710037231445 1.5866985321044922 1.278331995010376 1.2844417095184326 0.8723479509353638 1.7546441555023193 0.9830308556556702
20 3.5797972679138184 2.621147632598877 3.759352445602417 1.513049840927124 1.5540891885757446 1.0559406280517578 0.8830859065055847 1.8462311029434204 1.1261677742004395
21 3.735424041748047 2.6328437328338623 4.0177741050720215 1.5400025844573975 1.6288129091262817 0.7988190054893494 0.7260714769363403 1.4358253479003906 1.2923599481582642
22 3.9322636127471924 2.580948829650879 4.276772499084473 1.4340935945510864 1.6229482889175415 0.736491322517395 1.0095016956329346 1.6689239740371704 1.1435095071792603
23 3.8344218730926514 3.142582416534424 3.874175786972046 1.517789602279663 1.6921846866607666 0.7668436765670776 0.8431158661842346 1.5544922351837158 0.836347758769989
24 4.444818019866943 3.46470046043396 4.722504138946533 1.6031790971755981 1.5858168601989746 0.8711289167404175 1.0246741771697998 1.329410195350647 0.8895685076713562
25 4.393603801727295 3.573230743408203 4.6867756843566895 1.8589675426483154 1.570556879043579 0.9780853390693665 0.7923752665519714 0.9943140745162964 1.201764464378357
26 4.10053825378418 3.8221490383148193 4.132806777954102 2.1144511699676514 1.7514011859893799 1.033573865890503 1.168250322341919 0.950711190700531 0.7862043976783752
27 4.471972942352295 4.064321041107178 4.431087017059326 1.8896738290786743 1.7434028387069702 0.83057701587677 0.9286760091781616 1.0719408988952637 1.042201280593872
28 5.3071818351745605 4.321354866027832 5.294504642486572 1.7117916345596313 1.8615859746932983 0.9165196418762207 0.9892776608467102 1.2897043228149414 1.0896618366241455
29 4.690417766571045 3.637620210647583 5.068185329437256 1.583089828491211 2.21726655960083 0.6890695095062256 1.0081442594528198 1.0790884494781494 0.9285354018211365
30 4.699547290802002 3.8811042308807373 5.005185127258301 1.924617886543274 2.083845376968384 0.8753164410591125 1.0205448865890503 0.9643537998199463 1.241942048072815
31 4.4395270347595215 3.942970037460327 4.482810974121094 1.7770817279815674 1.808080792427063 0.8492155075073242 1.0448287725448608 1.529044270515442 1.1900073289871216
32 4.903341770172119 3.8699076175689697 5.275818347930908 1.6874476671218872 2.0121634006500244 0.9576089978218079 0.749943733215332 1.1043930053710938 1.4522769451141357
33 5.084141254425049 3.7663261890411377 5.469526767730713 2.1734187602996826 1.8692378997802734 0.6432002186775208 1.0153051614761353 1.0451436042785645 1.3917412757873535
34 5.027706146240234 4.169848442077637 5.117943286895752 2.1047091484069824 1.798684000968933 1.1471498012542725 0.7823557257652283 1.0038540363311768 1.1765929460525513
35 5.440181255340576 4.26585054397583 5.703230857849121 2.3976786136627197 1.769612431526184 1.2819191217422485 1.3912804126739502 1.0925370454788208 1.268651008605957
36 5.311218738555908 4.180961608886719 5.43312406539917 2.3409831523895264 1.725075602531433 1.0933818817138672 1.106299638748169 0.9468826055526733 1.1640044450759888
37 4.912569999694824 3.9161224365234375 4.909891605377197 2.22696590423584 1.6337999105453491 1.397719144821167 0.8774709701538086 0.9667234420776367 1.1853907108306885
38 5.522078514099121 4.074408531188965 5.584965705871582 2.1402692794799805 1.524792194366455 1.33109712600708 0.8643758893013 1.0711911916732788 1.3560142517089844
39 5.276058673858643 4.5034499168396 5.029156684875488 1.9734718799591064 1.4763422012329102 1.0576171875 0.9573555588722229 1.4035645723342896 1.9754598140716553
40 5.104156017303467 4.554997444152832 4.70246696472168 1.7573057413101196 1.4736242294311523 1.4593534469604492 1.0023388862609863 1.602840781211853 1.9793248176574707
41 4.732178211212158 4.451757431030273 4.323429107666016 1.681852102279663 1.3908601999282837 1.2767947912216187 1.129381537437439 1.048909306526184 2.0792269706726074
42 5.113635063171387 4.582892894744873 4.9687652587890625 2.0389304161071777 1.5199978351593018 1.387380838394165 0.9298176765441895 1.5281403064727783 2.323157548904419
43 5.062134742736816 4.5408124923706055 4.870926380157471 2.0327141284942627 1.7889050245285034 0.885148286819458 0.9748374223709106 1.5350021123886108 2.256519079208374
44 4.828183174133301 4.384857654571533 4.652076244354248 2.0067057609558105 1.5310614109039307 0.9733981490135193 1.1496152877807617 1.44083833694458 2.4030983448028564
45 4.782419681549072 4.195791244506836 4.703097820281982 1.9395172595977783 1.5074549913406372 1.0435060262680054 0.8743466734886169 1.6588995456695557 2.064568281173706
46 4.9675679206848145 4.452466011047363 4.868983745574951 1.8543883562088013 1.4927035570144653 1.253799319267273 0.8465609550476074 1.5983479022979736 1.622720718383789
47 4.646108150482178 4.1366987228393555 4.8677568435668945 1.9476683139801025 1.6580718755722046 0.9009026288986206 1.1238534450531006 1.3985658884048462 2.0532424449920654
48 4.845270156860352 4.394415855407715 4.690049171447754 2.149566650390625 1.6085611581802368 1.0073981285095215 0.9346479773521423 1.9955352544784546 1.7355413436889648
49 4.676008224487305 3.9985573291778564 4.802545547485352 2.1321232318878174 1.5866392850875854 1.524338722229004 1.0519914627075195 1.184809684753418 2.2229182720184326
50 5.065333843231201 4.2711687088012695 5.3319993019104 2.228961944580078 1.5363600254058838 1.1568772792816162 1.1479891538619995 1.715735673904419 2.4481730461120605
51 4.756113529205322 3.8234522342681885 5.275123596191406 1.8340625762939453 1.6002167463302612 1.237867832183838 1.2653472423553467 1.9992769956588745 2.013258218765259
52 4.943228721618652 3.83732533454895 5.607868194580078 1.9683245420455933 1.6116441488265991 1.1647160053253174 1.2851214408874512 2.419996976852417 2.0665576457977295
53 5.013968467712402 3.9182369709014893 5.449107646942139 1.8704322576522827 1.611441731452942 1.120241641998291 1.1729685068130493 1.9876227378845215 1.9981331825256348
54 5.052270889282227 3.98136305809021 5.656153202056885 1.917521357536316 1.9857964515686035 0.8805274367332458 0.9826229810714722 2.1731204986572266 2.1073598861694336
55 5.28709602355957 4.062772750854492 6.021792411804199 1.8794063329696655 1.8978259563446045 0.687186598777771 1.434600591659546 1.8628004789352417 1.8513025045394897
56 5.280782699584961 4.041540622711182 5.972412109375 2.002854347229004 1.7334957122802734 0.9579501748085022 0.9052641987800598 2.309079170227051 2.0546987056732178
57 5.035400390625 3.778615951538086 5.861911773681641 1.829465627670288 1.8886370658874512 1.1554902791976929 0.8739277124404907 2.410977363586426 1.9420263767242432
58 5.010627269744873 4.07830810546875 5.494762420654297 1.895386815071106 1.9295309782028198 1.1252529621124268 0.9492995738983154 1.7121798992156982 1.9370050430297852
59 4.980240345001221 3.9531662464141846 5.633565902709961 1.897104024887085 1.7805070877075195 1.0630007982254028 1.1468571424484253 1.211105465888977 2.061661720275879
60 4.676883697509766 3.836369276046753 5.107983112335205 1.860399603843689 1.930689811706543 0.8183016180992126 1.2287015914916992 1.3500348329544067 2.09104585647583
61 4.6941022872924805 3.7867541313171387 5.213840007781982 1.9251705408096313 1.90071439743042 0.6150925755500793 1.480858325958252 1.1392730474472046 2.165989398956299
62 4.8353657722473145 3.808077096939087 5.244792461395264 1.9648478031158447 1.780656099319458 0.7451682090759277 0.997916042804718 1.1626790761947632 1.929283618927002
63 4.833724498748779 3.73310923576355 5.429558277130127 2.0097036361694336 1.9520245790481567 0.7393304109573364 1.2120295763015747 1.5718746185302734 2.092388391494751
64 5.082854270935059 3.4556872844696045 5.8588409423828125 1.813475489616394 1.747008204460144 0.9193310141563416 1.3364351987838745 1.7151947021484375 1.99931001663208
65 5.329704284667969 4.369132041931152 5.698143482208252 2.0719552040100098 2.0986740589141846 0.8767637610435486 1.292068362236023 2.2487428188323975 2.439021110534668
66 5.110714912414551 3.810850143432617 5.7957072257995605 2.0501439571380615 2.0535223484039307 0.8097711801528931 1.3787293434143066 2.10017991065979 2.0404021739959717
67 4.901268482208252 3.781538724899292 5.567898273468018 2.032766342163086 1.8872673511505127 0.9602503776550293 1.4679118394851685 2.176571846008301 2.0473663806915283
68 4.95133638381958 4.0272698402404785 5.480309963226318 2.167029619216919 1.988371729850769 0.88685542345047 1.3472470045089722 1.87114417552948 2.0186588764190674
69 5.011215686798096 3.820793628692627 5.76824426651001 1.891867995262146 1.9459179639816284 0.9679215550422668 0.9167657494544983 1.6128114461898804 2.1533708572387695
70 5.4209489822387695 3.9710354804992676 6.300409317016602 2.034672737121582 1.9433484077453613 0.9831486344337463 1.0063607692718506 1.6488635540008545 2.5462868213653564
71 5.183393478393555 3.6999924182891846 6.105586528778076 1.7165484428405762 2.0163111686706543 1.127977967262268 1.2737165689468384 1.7141779661178589 2.3486366271972656
72 5.169856071472168 3.912947416305542 5.832342147827148 1.828428864479065 1.9991792440414429 0.7513774037361145 1.0602996349334717 2.0065484046936035 2.3615787029266357
73 5.2792768478393555 3.9104535579681396 5.985309600830078 1.896181583404541 1.9210307598114014 0.8349361419677734 1.2675106525421143 1.1827552318572998 2.663656234741211
74 4.901751518249512 3.518542528152466 5.745361328125 1.9044487476348877 1.9509302377700806 0.8881649374961853 1.4103782176971436 1.4581224918365479 2.290102005004883
75 5.226251125335693 3.7737300395965576 6.036544322967529 2.0258405208587646 2.003568172454834 0.9631996154785156 1.025102972984314 1.481698989868164 2.2431721687316895
76 5.299132823944092 4.2630791664123535 5.888318061828613 2.1344680786132813 1.803318977355957 0.83077073097229 1.5609681606292725 1.7208057641983032 2.1994919776916504
77 5.342596054077148 4.5448126792907715 5.722123622894287 2.0591602325439453 2.0353150367736816 1.0462619066238403 1.1763962507247925 1.7727054357528687 2.301100969314575
78 5.255316734313965 4.265922546386719 5.658692359924316 2.0969748497009277 1.8345181941986084 0.9713960289955139 1.1229240894317627 1.3869229555130005 2.180917739868164
79 5.427932262420654 4.281907081604004 5.9301228523254395 1.9840068817138672 1.923566460609436 1.1874762773513794 1.2271099090576172 1.6508777141571045 2.176748037338257
80 5.032105922698975 4.062318801879883 5.539575576782227 1.7748608589172363 1.9100614786148071 0.8495019674301147 0.97484290599823 1.236782193183899 2.1078073978424072
81 5.09483528137207 4.384185314178467 5.4927287101745605 1.987785816192627 2.0491695404052734 1.0827081203460693 1.0985267162322998 1.4147053956985474 2.065965175628662
82 5.300496578216553 4.327082633972168 5.793668746948242 1.826197862625122 2.1402084827423096 1.0409040451049805 1.1839590072631836 1.5731532573699951 2.163576364517212
83 5.255234718322754 4.0880842208862305 5.77945613861084 1.8820464611053467 2.1647632122039795 1.4448117017745972 1.234462022781372 1.5617995262145996 2.004432201385498
84 5.324006080627441 4.140577793121338 5.910637378692627 1.9660935401916504 2.053640127182007 0.941513180732727 1.2005245685577393 1.431707501411438 2.1756279468536377
85 4.984027862548828 3.8107144832611084 5.716979503631592 1.9088550806045532 1.872680425643921 0.7208173274993896 1.477525234222412 1.3830547332763672 2.353912591934204
86 4.836631774902344 3.7579939365386963 5.483824253082275 1.9701433181762695 1.800885558128357 1.0249634981155396 1.1374746561050415 1.0797327756881714 2.3180878162384033
87 4.866157531738281 3.3959548473358154 5.7019805908203125 1.8952642679214478 1.8185135126113892 0.9252181649208069 1.4180690050125122 1.208297610282898 2.2343695163726807
88 4.908318996429443 3.75173282623291 5.4564313888549805 1.9295223951339722 1.8511027097702026 0.7512832880020142 1.4330928325653076 1.3281079530715942 2.4505808353424072
89 4.977440357208252 3.8140549659729004 5.423459053039551 1.975806474685669 1.9426883459091187 0.7233319282531738 1.4123384952545166 1.4794914722442627 2.1004536151885986
90 4.808889865875244 3.9011645317077637 5.20857048034668 1.9857382774353027 1.7859036922454834 1.1320981979370117 1.552595615386963 1.5018843412399292 2.1991963386535645
91 5.164947986602783 3.965226888656616 5.803554058074951 2.1764075756073 1.8767365217208862 1.1196388006210327 1.6889501810073853 1.153872013092041 2.258859634399414
92 4.9900360107421875 3.7861924171447754 5.634070873260498 2.154184103012085 1.914249300956726 1.0365431308746338 1.3473423719406128 1.4731593132019043 2.273794412612915
93 4.806839942932129 3.623234510421753 5.544730186462402 1.9790583848953247 1.9711085557937622 1.273746371269226 1.6340837478637695 1.2803385257720947 2.275298833847046
94 4.829018592834473 3.6286706924438477 5.485625743865967 1.943062663078308 1.8782885074615479 1.343732476234436 1.233668565750122 1.426653265953064 2.2935872077941895
95 4.911876678466797 3.589494466781616 5.726315021514893 1.9204833507537842 1.8625068664550781 1.0014311075210571 1.3128902912139893 1.5065521001815796 2.0111539363861084
96 5.102888107299805 3.7930514812469482 5.6959075927734375 2.0270633697509766 1.8407996892929077 0.992658257484436 1.6819194555282593 1.79335618019104 2.1386733055114746
97 4.999042510986328 3.6360034942626953 5.764200210571289 1.9883924722671509 1.7121796607971191 0.9095916152000427 1.2899152040481567 1.5629922151565552 2.1040449142456055
98 5.087574005126953 4.173854827880859 5.559849262237549 2.11934494972229 1.8578565120697021 1.0761767625808716 1.3744734525680542 1.4644824266433716 2.066269874572754
99 4.858060359954834 3.905031681060791 5.469162940979004 1.9507218599319458 1.8368890285491943 1.1825456619262695 0.9413506388664246 1.5644440650939941 2.3281402587890625
100 5.017920970916748 3.7787270545959473 5.668473720550537 1.841893196105957 1.9510762691497803 1.0162639617919922 1.1019223928451538 1.5074163675308228 2.1940865516662598
101 4.949260711669922 3.6662986278533936 5.633273124694824 1.7147406339645386 1.938157320022583 1.123429775238037 1.1098376512527466 1.8608074188232422 2.3693268299102783
102 4.890742778778076 3.6951651573181152 5.619733810424805 1.7105259895324707 1.891281008720398 1.444075107574463 1.461101770401001 2.207218647003174 2.329162836074829
103 4.884087085723877 3.5556068420410156 5.646636009216309 1.8272372484207153 1.9067435264587402 1.7618235349655151 0.8991484045982361 1.8004140853881836 2.316871404647827
104 4.975069999694824 3.772160291671753 5.732937812805176 1.9177865982055664 1.9625061750411987 1.3481273651123047 1.0707112550735474 1.6639634370803833 2.278867721557617
105 4.95469331741333 3.811722755432129 5.594242095947266 1.8272696733474731 1.8086357116699219 1.3065829277038574 1.0677313804626465 2.2553389072418213 2.3841381072998047
106 5.394657611846924 3.816014528274536 5.9875335693359375 1.8790290355682373 1.9386693239212036 0.7930872440338135 1.3039281368255615 2.198943614959717 2.120197296142578
107 5.292736053466797 3.8985726833343506 5.82559061050415 1.9208037853240967 1.9286651611328125 0.9872897863388062 1.0179132223129272 1.957878589630127 2.2520720958709717
108 5.2573347091674805 3.9738779067993164 5.8287200927734375 1.9040735960006714 2.0715487003326416 1.092182993888855 1.277972936630249 2.04504132270813 2.299053907394409
109 5.073604106903076 3.942126512527466 5.603588581085205 1.9071192741394043 2.0437140464782715 0.858665406703949 1.1463192701339722 2.5087175369262695 2.550396680831909
110 5.406553268432617 4.084578514099121 6.115182399749756 1.9236900806427002 1.9612081050872803 1.2096240520477295 1.5234720706939697 2.427476167678833 2.2317416667938232
111 5.417498588562012 4.165486812591553 6.074523448944092 2.0187289714813232 2.149637460708618 1.3508697748184204 1.7088384628295898 2.3599720001220703 2.495715379714966
112 5.416065216064453 4.4028096199035645 6.010712146759033 2.111724853515625 2.142193078994751 0.9574750065803528 1.525604009628296 2.281789779663086 2.3973231315612793
113 5.3671088218688965 4.3964715003967285 5.714101314544678 1.963185429573059 1.8794727325439453 0.7440293431282043 1.8504801988601685 2.343364953994751 2.2713940143585205
114 5.142719268798828 4.175203323364258 5.455156326293945 1.9857463836669922 1.9066263437271118 0.8017034530639648 1.4206479787826538 2.192176342010498 2.5461206436157227
115 5.134815692901611 3.754181146621704 5.7868876457214355 1.7447261810302734 2.0298800468444824 0.6979350447654724 1.3521720170974731 2.2953903675079346 2.332320213317871
116 5.0883307456970215 4.003147125244141 5.636620044708252 1.733361840248108 1.9707013368606567 0.8025449514389038 1.2566660642623901 2.2968392372131348 2.3086190223693848
117 5.072995185852051 3.936911106109619 5.70970344543457 1.8510633707046509 1.982056736946106 0.8125274181365967 1.4917124509811401 1.916024088859558 2.321225166320801
118 5.016792297363281 3.804274320602417 5.705925464630127 1.8983066082000732 1.9112389087677002 0.7918369770050049 1.6311018466949463 1.9108372926712036 2.0786170959472656
119 5.5726847648620605 3.756422519683838 6.449747085571289 1.6823608875274658 2.030137062072754 0.9912223219871521 1.3484421968460083 1.7153499126434326 2.252601146697998
120 5.560642719268799 3.8090410232543945 6.416996955871582 1.7744460105895996 2.116802453994751 0.7716009020805359 1.107107162475586 1.681002140045166 2.1177473068237305
121 5.634585380554199 3.9864895343780518 6.4575886726379395 1.7194278240203857 2.188045024871826 1.0150704383850098 1.20909583568573 1.939516544342041 2.162524938583374
122 5.4120774269104 3.7938880920410156 6.33889102935791 1.96401047706604 2.2232165336608887 0.7630314230918884 1.2927953004837036 1.751032829284668 2.417405843734741
123 5.561504364013672 3.8548812866210938 6.508112907409668 1.763757348060608 2.2343552112579346 0.8674150705337524 1.544015645980835 1.6881349086761475 2.14825439453125
124 5.654289722442627 3.991920232772827 6.383323669433594 1.9316850900650024 2.0050110816955566 0.8073437809944153 1.6324881315231323 1.6189908981323242 2.2318620681762695
125 5.661616325378418 4.211957931518555 6.225984573364258 1.9704574346542358 2.1236960887908936 0.5972944498062134 1.5387893915176392 1.660832405090332 2.4542014598846436
126 5.6487627029418945 4.425236225128174 6.107461452484131 1.8186264038085938 1.9741497039794922 0.7058357000350952 1.1344201564788818 1.5848498344421387 2.356748580932617
127 5.495608329772949 4.4134016036987305 5.912320137023926 1.8758805990219116 2.016240358352661 0.6154254674911499 1.0145752429962158 1.720393180847168 2.4612555503845215
128 5.831732749938965 4.8299946784973145 5.901902198791504 1.7751384973526 2.12186598777771 0.7247475981712341 1.033869981765747 2.044396162033081 2.536667585372925
129 5.765208721160889 4.529135227203369 6.092748165130615 1.8703113794326782 2.2400963306427 0.6408124566078186 1.2791160345077515 2.003432035446167 2.5535154342651367
130 5.575567722320557 4.080541610717773 6.224771499633789 1.6652560234069824 2.055079936981201 0.799354612827301 0.8183633685112 1.8073846101760864 2.637010335922241
131 5.721181869506836 4.293630123138428 6.079182147979736 1.727934718132019 2.2847135066986084 0.808194100856781 0.9794130325317383 1.7907536029815674 2.3964412212371826
132 5.718389511108398 4.272261142730713 6.086599349975586 1.8351527452468872 2.0522117614746094 0.9697979688644409 1.2053815126419067 1.7667547464370728 2.1836020946502686
133 5.502081871032715 3.9934492111206055 6.145282745361328 1.7018498182296753 1.8869720697402954 0.948582112789154 0.8984968662261963 1.7011967897415161 2.3211536407470703
134 5.51373815536499 4.1544694900512695 6.113651752471924 1.7513059377670288 2.149052143096924 0.9130070209503174 0.941615104675293 1.9941320419311523 2.2419540882110596
135 5.45843505859375 4.263150215148926 5.935933589935303 2.037216901779175 2.0432424545288086 0.8091772198677063 0.9789291024208069 1.7612287998199463 2.3415658473968506
136 5.320563793182373 4.27235221862793 5.860805988311768 1.9935839176177979 2.084193229675293 1.0838351249694824 0.8554785847663879 1.768497109413147 2.305530548095703
137 5.600764274597168 4.271524906158447 6.014256000518799 2.0067198276519775 2.020350217819214 1.1729778051376343 1.0043576955795288 1.7024153470993042 2.428164482116699
138 5.227316379547119 3.9939074516296387 5.65272331237793 1.9342857599258423 2.022578001022339 1.0222344398498535 1.2364132404327393 2.08746337890625 2.3469901084899902
139 5.07654333114624 3.896146774291992 5.601722240447998 1.9519672393798828 2.214498281478882 0.809108555316925 1.0579969882965088 1.8337459564208984 2.3930115699768066
140 5.311835765838623 3.930781364440918 5.955721378326416 1.8814290761947632 2.071218490600586 0.8634468913078308 0.8290231227874756 1.7216992378234863 2.484426498413086
141 5.511325359344482 4.021036148071289 5.988813877105713 2.028503179550171 1.9701422452926636 1.020316481590271 0.7600870132446289 1.8735939264297485 2.4497127532958984
142 5.310511112213135 3.9400994777679443 6.039730072021484 2.1428449153900146 2.1166841983795166 0.8571282029151917 1.0360443592071533 1.7431411743164063 2.347883462905884
143 5.849658489227295 4.1966352462768555 6.387024879455566 2.128870725631714 2.4144577980041504 1.0188905000686646 0.9325313568115234 1.8675390481948853 2.296663761138916
144 5.674200534820557 4.505506992340088 6.01456356048584 1.991443395614624 2.422713041305542 0.957996666431427 1.460282564163208 1.8249945640563965 2.3475396633148193
145 5.508076190948486 4.477216720581055 5.886289596557617 2.05916428565979 2.143343687057495 1.6841919422149658 1.1629360914230347 1.8927528858184814 2.2029635906219482
146 5.36784029006958 4.195158958435059 5.821035861968994 1.8326897621154785 2.3120551109313965 1.02339506149292 1.2774674892425537 2.076977014541626 2.12847900390625
147 5.680726051330566 4.366278171539307 5.896249771118164 1.798625111579895 2.400968074798584 1.3130247592926025 1.5733271837234497 1.5516012907028198 2.3941380977630615
148 5.826617240905762 4.53145170211792 5.998496055603027 2.1169562339782715 2.650923252105713 0.7944509983062744 1.6207174062728882 1.7228972911834717 2.410961866378784
149 5.527554035186768 4.404982566833496 5.68074893951416 1.9486968517303467 2.2426586151123047 0.8847467303276062 1.3601573705673218 1.4426769018173218 2.292875051498413
150 5.641735076904297 4.294455528259277 5.936455726623535 2.018333911895752 2.1296329498291016 1.1405551433563232 1.0776445865631104 1.529410481452942 2.2746191024780273
151 5.630485534667969 4.735103130340576 5.549258708953857 2.2301039695739746 2.2319486141204834 0.9229860305786133 1.111753225326538 1.7898133993148804 2.1025469303131104
152 5.756294250488281 4.807908058166504 5.6844024658203125 2.4103171825408936 2.0215015411376953 1.2112836837768555 1.1759556531906128 1.513417363166809 2.2175021171569824
153 5.877926349639893 5.005484580993652 5.831976413726807 2.444666862487793 2.370314359664917 1.149497151374817 1.4464995861053467 1.7393065690994263 2.352536678314209
154 5.784376621246338 4.85120964050293 5.923655986785889 2.295719623565674 2.110297441482544 1.0212820768356323 1.7487527132034302 2.1110312938690186 2.1804561614990234
155 5.903015613555908 4.751122951507568 5.982730388641357 2.3649046421051025 2.122332811355591 1.1555956602096558 1.172279715538025 1.9209601879119873 2.1779816150665283
156 6.0505452156066895 4.669027805328369 6.145326614379883 2.4203178882598877 2.0204837322235107 1.1322147846221924 1.240434169769287 1.664892315864563 2.316418409347534
157 5.896117210388184 4.916888236999512 5.779457092285156 2.379671335220337 2.0946643352508545 1.044309139251709 1.2308927774429321 1.6367244720458984 2.4085240364074707
158 5.86409854888916 4.693821907043457 5.937666893005371 2.2386868000030518 2.106247663497925 1.193890929222107 1.3935836553573608 1.864003300666809 2.527536392211914
159 5.687112331390381 4.833142280578613 5.7402544021606445 2.441948175430298 1.984114646911621 0.9412652850151062 1.6514678001403809 1.9041459560394287 2.482670545578003
160 6.189838409423828 5.036124229431152 6.012331008911133 2.641394853591919 1.918025255203247 1.025555968284607 1.1763712167739868 2.0654125213623047 2.570101737976074
161 5.924134254455566 5.277042865753174 5.574354648590088 2.767691135406494 1.944488525390625 0.9302917718887329 1.069488763809204 2.4999122619628906 2.787416934967041
162 5.895843505859375 5.03748893737793 5.773131847381592 2.720975399017334 2.0479073524475098 0.980263352394104 1.4291377067565918 2.2566065788269043 2.578857183456421
163 5.992532253265381 5.290708065032959 5.84539270401001 2.839968204498291 2.0708119869232178 0.8096088171005249 1.8022139072418213 2.476701021194458 2.883012056350708
164 6.055355548858643 4.967332363128662 5.9358110427856445 2.620363235473633 2.121990203857422 0.7545834183692932 1.5626492500305176 2.0948853492736816 2.6046204566955566
165 6.062107563018799 5.252930164337158 5.871912479400635 2.750823736190796 2.145779848098755 0.9877299070358276 1.6199852228164673 2.0354721546173096 2.883298635482788
166 5.921630382537842 5.1890692710876465 5.828497886657715 2.5502614974975586 2.0715863704681396 1.014711856842041 1.6995993852615356 2.3920738697052 3.0978758335113525
167 5.8476338386535645 4.9529218673706055 5.992262840270996 2.398134469985962 2.0794363021850586 1.2465053796768188 1.5260348320007324 2.545361042022705 2.7553679943084717
168 6.021162033081055 5.102865695953369 6.021999835968018 2.62021541595459 2.354586601257324 1.2853221893310547 1.944291353225708 2.0437052249908447 3.083556890487671
169 6.150665283203125 5.125292778015137 6.157196044921875 2.501154899597168 2.159651041030884 1.2587182521820068 1.7497882843017578 2.364767074584961 3.182206869125366
170 6.327996730804443 5.032925128936768 6.521948337554932 2.571167230606079 2.418292760848999 0.9251247644424438 2.0727920532226563 2.068232536315918 3.2734055519104004
171 6.261807918548584 4.940568923950195 6.496424198150635 2.36551833152771 2.085663318634033 1.2162995338439941 1.379294753074646 2.640833616256714 3.3201029300689697
172 6.02964973449707 4.782513618469238 6.227200984954834 2.4757702350616455 1.8878562450408936 1.2166252136230469 1.431978464126587 2.0989022254943848 3.228546380996704
173 6.064579963684082 4.768322467803955 6.255879878997803 2.375552177429199 2.0763440132141113 1.136262059211731 1.451022744178772 2.422236680984497 3.13515567779541
174 6.166227340698242 4.893167495727539 6.557305812835693 2.587655544281006 2.0508878231048584 1.2383978366851807 1.4736827611923218 2.6393392086029053 3.1520893573760986
175 5.809534549713135 4.450109004974365 6.3833770751953125 2.4013173580169678 2.0200822353363037 0.865903377532959 1.394851803779602 2.250868320465088 3.0970396995544434
176 5.797252178192139 4.666408061981201 6.10694694519043 2.410705804824829 2.144364833831787 1.0799959897994995 1.9030057191848755 2.2452547550201416 3.1917788982391357
177 5.560587406158447 4.6750898361206055 5.848140716552734 2.2892954349517822 2.125173330307007 1.063850998878479 1.6757131814956665 2.026905059814453 3.431046962738037
178 5.393036365509033 4.422421455383301 5.835623264312744 2.6002511978149414 2.2194714546203613 0.9110602736473083 1.355744481086731 2.0339460372924805 3.1635029315948486
179 5.175014972686768 4.245609760284424 5.5707879066467285 2.287039279937744 2.300882339477539 1.108622670173645 1.3383288383483887 2.3192381858825684 3.351064920425415
180 5.526817321777344 4.436865329742432 5.940874099731445 2.3094866275787354 2.159228801727295 0.9617730975151062 1.6488779783248901 2.1962101459503174 3.337007522583008
181 5.633347511291504 4.290602207183838 6.218266487121582 2.480712652206421 2.27548885345459 1.0883620977401733 1.3864636421203613 2.525362014770508 3.1898326873779297
182 5.875985145568848 4.285482883453369 6.58444881439209 2.488213062286377 2.6100215911865234 1.0451821088790894 1.3682199716567993 2.553321599960327 3.244377374649048
183 5.748828887939453 4.377867221832275 6.457923412322998 2.493504524230957 2.4291069507598877 1.0072879791259766 1.397890329360962 2.8385796546936035 3.3885083198547363
184 5.876760005950928 4.428976058959961 6.562068462371826 2.6236653327941895 2.1449990272521973 1.1223615407943726 1.6502608060836792 2.8982431888580322 3.512922763824463
185 5.824963092803955 4.589828968048096 6.380965709686279 2.6505179405212402 2.618654489517212 1.0666671991348267 1.6751203536987305 3.1508803367614746 3.296797037124634
186 5.524385452270508 4.3900933265686035 6.040722846984863 2.432669162750244 2.4073774814605713 1.2222349643707275 2.0155842304229736 2.7788007259368896 3.3726441860198975
187 5.662424564361572 4.48368501663208 6.070583820343018 2.4318017959594727 2.279715061187744 0.8707554340362549 1.5141838788986206 2.853518486022949 3.0881805419921875
188 5.707403659820557 4.668700695037842 6.060922145843506 2.442748785018921 2.300034284591675 1.0123915672302246 1.969114065170288 3.1691601276397705 3.1919167041778564
189 5.772038459777832 4.89578914642334 6.0037641525268555 2.476292133331299 2.2927465438842773 0.9743059873580933 1.5638738870620728 3.0672972202301025 3.3269243240356445
190 5.859401226043701 4.997707843780518 5.97237491607666 2.370648145675659 2.443744659423828 0.7724595665931702 1.1672486066818237 3.0989606380462646 3.0837714672088623
191 5.765020370483398 5.120222568511963 5.497570037841797 2.176034688949585 2.221090316772461 1.066522479057312 1.5113691091537476 3.3453786373138428 3.340336799621582
192 5.55849027633667 4.8780131340026855 5.632564544677734 2.422304153442383 2.193978786468506 0.7410058975219727 1.4224931001663208 3.1735105514526367 3.4209537506103516
193 5.519409656524658 4.674074649810791 5.711682319641113 2.2799501419067383 2.131174325942993 0.8301159143447876 1.7320281267166138 3.4107518196105957 3.1310315132141113
194 5.51449728012085 4.473228931427002 5.5786967277526855 2.2601137161254883 2.1386783123016357 0.9466893672943115 1.186655044555664 3.2533957958221436 3.449540615081787
195 5.578702449798584 4.485350608825684 5.782110214233398 2.2443933486938477 2.143171548843384 1.1186832189559937 1.3018105030059814 3.2832186222076416 3.2123303413391113
196 5.5698628425598145 4.425374507904053 5.762627601623535 2.1748459339141846 2.277761697769165 0.9136790037155151 1.7410674095153809 3.0985264778137207 3.3480565547943115
197 5.426047325134277 4.159966468811035 5.7815656661987305 2.0409748554229736 2.3044047355651855 1.0288869142532349 1.374444603919983 3.082298994064331 3.0965402126312256
198 5.704777240753174 4.461637496948242 5.988898277282715 2.165607213973999 2.4201512336730957 0.8959555625915527 1.530667781829834 2.9782872200012207 3.008965015411377
199 5.592949390411377 4.5262370109558105 5.633371829986572 2.2133162021636963 1.9689387083053589 1.129333734512329 1.3840727806091309 2.861829996109009 2.987570285797119
200 5.727198123931885 4.6013407707214355 5.893049240112305 2.4363627433776855 2.18924880027771 0.9912418127059937 1.0435588359832764 3.11611270904541 3.0122406482696533
201 5.7464280128479 4.414612770080566 5.862918853759766 2.282341718673706 2.226447343826294 1.0546826124191284 1.0713932514190674 3.1314427852630615 3.052011013031006
202 5.689212799072266 4.348933696746826 5.997376441955566 2.1103157997131348 1.9957681894302368 1.234453558921814 1.3637285232543945 2.8122198581695557 2.9431536197662354
203 5.599283218383789 4.267317771911621 5.972436904907227 2.170217514038086 1.8795560598373413 1.0232995748519897 1.4247961044311523 2.8553597927093506 3.0429916381835938
204 5.5265212059021 4.157605171203613 5.928996562957764 1.860207438468933 1.760946273803711 1.3488162755966187 2.1226248741149902 2.984687566757202 2.8856992721557617
205 5.603508949279785 4.245893478393555 5.934762001037598 2.049039363861084 1.9870871305465698 1.033082365989685 2.1830713748931885 2.9261655807495117 2.8678622245788574
206 5.474847316741943 4.193670749664307 5.914424896240234 1.9637093544006348 1.9761979579925537 1.2932183742523193 1.954171061515808 3.010239601135254 2.938201427459717
207 5.666179180145264 4.621067523956299 5.9454264640808105 2.0666208267211914 1.9013582468032837 0.9680570960044861 1.7542779445648193 2.760712146759033 2.8631479740142822
208 5.732724666595459 4.837837219238281 5.873748779296875 2.4247019290924072 1.7965905666351318 1.3795619010925293 2.2341954708099365 2.582947254180908 2.855778932571411
209 5.872892379760742 4.823029041290283 6.075935363769531 2.3528330326080322 1.8294838666915894 1.1539585590362549 2.119251012802124 2.4238922595977783 2.9255905151367188
210 5.774939060211182 4.799502849578857 5.861845970153809 2.422736644744873 1.7478777170181274 1.36607027053833 1.8889716863632202 2.663611650466919 2.9789834022521973
211 5.7068352699279785 4.969789981842041 5.745512962341309 2.3368639945983887 1.8244454860687256 0.8667771220207214 1.8373441696166992 2.6444091796875 3.3396823406219482
212 5.6044111251831055 5.1966047286987305 5.607308864593506 2.4580764770507813 1.830017328262329 1.230557918548584 1.7402163743972778 3.1019296646118164 3.306126832962036
213 5.72133731842041 5.150213241577148 5.80124568939209 2.5508437156677246 2.0041277408599854 1.3823158740997314 2.113144874572754 2.9616434574127197 3.07466721534729
214 5.588772773742676 5.003712177276611 5.798840522766113 2.214059829711914 1.7522732019424438 1.7788275480270386 2.105619192123413 4.063518524169922 2.953468084335327
215 5.806952476501465 5.088754177093506 6.093500137329102 2.520131826400757 1.9229621887207031 1.46769380569458 2.1662726402282715 3.5794599056243896 2.8698232173919678
216 5.745898246765137 5.115381240844727 6.0272536277771 2.389329433441162 1.906498908996582 1.357887864112854 2.6035077571868896 3.7534332275390625 3.0534300804138184
217 5.599878787994385 4.8517255783081055 5.891648769378662 2.248975992202759 1.6981346607208252 1.3775169849395752 2.5570857524871826 3.6524648666381836 3.1563260555267334
218 5.6960296630859375 5.096135139465332 5.776015758514404 2.349599838256836 1.711042046546936 1.4084298610687256 2.915780544281006 3.2499964237213135 3.190887689590454
219 5.857017517089844 5.255253314971924 5.876189708709717 2.3656091690063477 1.6882743835449219 1.2642713785171509 2.463702917098999 3.518453359603882 3.102274179458618
220 5.792409420013428 5.3521833419799805 5.584181308746338 2.5386860370635986 1.8055356740951538 1.578505039215088 2.23636794090271 3.5907912254333496 3.0796804428100586
221 6.009143352508545 5.257893085479736 5.776175022125244 2.4932403564453125 1.7387468814849854 1.6617263555526733 1.9859776496887207 3.282742738723755 3.1574504375457764
222 6.179828643798828 5.505912780761719 6.009196758270264 2.359346866607666 1.9011502265930176 1.4539928436279297 2.5959439277648926 2.9461331367492676 3.2552239894866943
223 5.9969964027404785 5.372170448303223 5.894504547119141 2.5484437942504883 1.7270838022232056 1.453342080116272 2.2744858264923096 3.420520305633545 2.8723230361938477
224 5.917570114135742 5.039700508117676 6.029400825500488 2.4841978549957275 2.025923490524292 1.3917800188064575 2.355945587158203 3.1975836753845215 3.262077569961548
225 5.799982070922852 4.680735111236572 6.1731133460998535 2.460995674133301 2.034181833267212 1.1618123054504395 2.1188271045684814 2.9860517978668213 3.138591766357422
226 5.813447952270508 4.962159633636475 6.019554138183594 2.4867751598358154 2.1244728565216064 1.5030425786972046 2.4138152599334717 3.1842830181121826 2.975904941558838
227 5.955112934112549 5.150130271911621 5.982985019683838 2.421335220336914 1.8024134635925293 1.3751989603042603 2.26015305519104 2.678913116455078 3.248041868209839
228 5.9992356300354 5.021754741668701 6.178287029266357 2.464024305343628 2.12569522857666 1.4417009353637695 2.1654374599456787 2.8387906551361084 3.0731992721557617
229 5.840952396392822 4.963670253753662 6.0384697914123535 2.3514373302459717 2.035088539123535 1.4939937591552734 2.223757266998291 2.8320424556732178 3.168914318084717
230 6.051165580749512 5.207101821899414 6.090516090393066 2.4089725017547607 2.0611393451690674 1.511970043182373 2.0384411811828613 3.1931490898132324 2.98347806930542
231 6.00118350982666 5.1558637619018555 5.949283123016357 2.4217529296875 1.954451322555542 1.4878062009811401 1.7719107866287231 3.189359426498413 2.9771392345428467
232 5.909900665283203 5.055801868438721 5.997223377227783 2.4144043922424316 1.9760628938674927 1.3949466943740845 2.199934244155884 3.1991546154022217 3.268002986907959
233 5.61637544631958 4.6512837409973145 5.8456902503967285 2.262786388397217 2.0801126956939697 1.3347033262252808 2.0382440090179443 3.2086853981018066 3.186868190765381
234 5.687271595001221 4.947381973266602 5.877834320068359 2.414860486984253 1.9250530004501343 1.1977248191833496 2.3396711349487305 3.1375036239624023 3.1680169105529785
235 5.5782084465026855 4.922642230987549 5.751603126525879 2.3570423126220703 1.8692407608032227 1.2586191892623901 2.2088382244110107 3.1987626552581787 3.2901060581207275
236 5.662443161010742 4.874399185180664 5.775887966156006 2.3287198543548584 2.079749345779419 1.4432721138000488 2.4718737602233887 3.3182320594787598 3.340787649154663
237 5.667695045471191 4.768388748168945 6.037133693695068 2.3111305236816406 2.0840201377868652 1.5036135911941528 1.9942868947982788 3.6772689819335938 3.244995355606079
238 5.7428460121154785 4.804202556610107 6.051202297210693 2.36726975440979 1.8467756509780884 1.6764640808105469 2.0554137229919434 3.3015646934509277 2.9853904247283936
239 5.708481311798096 4.889857769012451 5.8660101890563965 2.2241227626800537 2.143453598022461 1.419090986251831 1.9733127355575562 3.07000470161438 3.290876865386963
240 5.698731422424316 4.874542236328125 5.942778587341309 2.4223740100860596 2.237877130508423 0.9603672027587891 1.8591868877410889 3.180673360824585 3.0801680088043213
241 5.6617817878723145 4.643218994140625 6.116228103637695 2.332972526550293 2.332519769668579 1.1049727201461792 2.0160775184631348 3.212120294570923 3.1693899631500244
242 5.761079788208008 5.0245680809021 5.884588241577148 2.34018874168396 2.267510414123535 1.0291658639907837 1.4707434177398682 2.9094629287719727 3.1236703395843506
243 5.77134370803833 4.726691722869873 6.065471649169922 2.2969484329223633 2.306119918823242 1.1082353591918945 1.6622573137283325 3.0352773666381836 3.258645534515381
244 5.685154914855957 4.89058780670166 5.724682807922363 2.486241579055786 2.032116174697876 0.7657482624053955 1.4787628650665283 3.204284191131592 3.205899477005005
245 5.68713903427124 4.535423755645752 6.057247638702393 2.337908983230591 2.1495258808135986 0.868667721748352 1.627752423286438 3.1438348293304443 2.853381872177124
246 5.811525821685791 4.674476623535156 6.137709617614746 2.340259552001953 1.9356586933135986 0.7520662546157837 2.3955113887786865 2.873795747756958 3.0726208686828613
247 5.848782539367676 4.641302585601807 6.213273525238037 2.414888858795166 1.915917992591858 0.9767225980758667 1.761471152305603 3.061494827270508 2.85581374168396
248 5.912121772766113 4.777069568634033 6.285093784332275 2.420020341873169 2.0885825157165527 0.6718016266822815 2.0724172592163086 2.8798465728759766 2.9962549209594727
249 5.895171642303467 4.723739147186279 6.388462543487549 2.5088539123535156 2.042064666748047 0.9615020751953125 2.2658591270446777 3.317570447921753 2.9197399616241455
250 5.7691521644592285 4.731241703033447 6.174232006072998 2.393983840942383 1.9926137924194336 0.8364579677581787 2.042477607727051 3.0227417945861816 2.908076047897339
251 5.7993388175964355 4.874817848205566 6.267026901245117 2.7446155548095703 2.1093835830688477 0.7273277640342712 2.2064049243927 3.4187238216400146 3.015699625015259
252 5.762387275695801 4.708087921142578 6.336243152618408 2.6526618003845215 2.218440055847168 1.125035285949707 2.3670620918273926 3.3388760089874268 3.446812391281128
253 5.701214790344238 4.801614761352539 6.028350830078125 2.488325595855713 1.9895740747451782 0.914614200592041 2.204866886138916 3.1376075744628906 3.064451217651367
254 5.817862510681152 4.774367332458496 6.216347694396973 2.349003553390503 2.125652551651001 0.9715703129768372 2.4959475994110107 3.466280937194824 3.3041365146636963
255 5.684218406677246 4.895036220550537 6.050591945648193 2.400486946105957 2.366238832473755 0.9888784289360046 2.3310811519622803 3.186192274093628 3.214712142944336
256 5.803386688232422 4.671845436096191 6.298868179321289 2.469632863998413 2.288996458053589 1.118309736251831 2.357593297958374 2.844700813293457 3.2035014629364014
257 6.08441686630249 4.955084323883057 6.572360038757324 2.444549083709717 2.336923360824585 0.9846229553222656 2.689434051513672 2.701906204223633 3.439497709274292
258 5.812469482421875 4.779526710510254 6.323546886444092 2.5596439838409424 2.0573198795318604 0.9946412444114685 2.60408616065979 2.4917874336242676 3.0831570625305176
259 5.81575345993042 4.739330291748047 6.256375789642334 2.5162012577056885 2.2433111667633057 0.7861059308052063 2.1856794357299805 2.8865742683410645 3.258425712585449
260 6.01610803604126 4.955095291137695 6.31223726272583 2.5456883907318115 2.4170613288879395 0.8254666328430176 1.7052814960479736 2.707806348800659 3.0635945796966553
261 6.2922587394714355 5.462489128112793 6.243364334106445 2.4936649799346924 2.2813289165496826 1.2320557832717896 2.353443145751953 2.6202282905578613 3.385084629058838
262 6.33632230758667 5.331433296203613 6.364083766937256 2.552199125289917 2.146691083908081 1.0676000118255615 2.214998245239258 2.813072681427002 3.1561107635498047
263 6.190452575683594 4.978656768798828 6.63067626953125 2.5125937461853027 2.3815958499908447 0.9242379665374756 2.2510476112365723 2.9502410888671875 2.8058125972747803
264 6.218411922454834 4.960341453552246 6.575499057769775 2.563730001449585 2.5822527408599854 1.1854209899902344 2.3628430366516113 2.9322893619537354 3.350198984146118
265 6.042891025543213 4.898221015930176 6.384982109069824 2.381455659866333 2.2134156227111816 1.1004585027694702 2.666057825088501 3.021662473678589 3.329657554626465
266 5.95515251159668 4.819449424743652 6.230428218841553 2.3418028354644775 2.5302507877349854 1.3252979516983032 2.415688991546631 2.7622978687286377 3.3859407901763916
267 6.103894233703613 4.972217082977295 6.286344528198242 2.344193935394287 2.3676459789276123 1.2251790761947632 2.4964141845703125 3.318488597869873 3.198577880859375
268 6.074900150299072 4.799287796020508 6.444977283477783 2.25132155418396 2.210489511489868 1.22502863407135 2.505725145339966 3.069270133972168 3.0422706604003906
269 6.112267971038818 4.872433662414551 6.476181507110596 2.2434537410736084 2.271042585372925 1.433609962463379 2.410606622695923 3.0467751026153564 3.217191219329834
270 6.1450395584106445 5.055913925170898 6.366689205169678 2.3156001567840576 2.27982234954834 1.4440327882766724 2.508859395980835 3.281558036804199 3.092427968978882
271 6.054875373840332 4.996220111846924 6.169904708862305 2.3837697505950928 2.251230239868164 1.3057548999786377 2.3121273517608643 3.4156887531280518 3.1680965423583984
272 6.178609371185303 5.243519306182861 6.1234612464904785 2.457853078842163 1.9559574127197266 1.27003014087677 2.3259317874908447 3.2863216400146484 3.185033082962036
273 6.36016845703125 5.191708087921143 6.471795558929443 2.6199915409088135 2.3634846210479736 1.3343071937561035 2.5914242267608643 3.3205673694610596 3.1565191745758057
274 6.323484897613525 5.210397720336914 6.415982246398926 2.507913589477539 2.262617349624634 1.3766429424285889 2.1882853507995605 3.4247629642486572 3.197226047515869
275 6.097711086273193 4.929835319519043 6.3401384353637695 2.380837917327881 2.3311753273010254 1.4813792705535889 2.5629961490631104 3.61759090423584 3.229510545730591
276 6.425170421600342 5.631346702575684 6.353214740753174 2.4553112983703613 2.2537786960601807 1.456395149230957 2.336575984954834 3.7793009281158447 3.282526731491089
277 6.322230815887451 5.165434837341309 6.573852062225342 2.4952893257141113 2.3243563175201416 1.3723691701889038 2.925663948059082 3.3984298706054688 3.6054041385650635
278 6.170026779174805 5.2676496505737305 6.396317481994629 2.6384694576263428 2.3023464679718018 0.9302383661270142 2.0968286991119385 3.734018564224243 2.9332540035247803
279 6.264096736907959 5.224544048309326 6.419760704040527 2.3940155506134033 2.1060547828674316 1.1031898260116577 2.180910348892212 3.6416563987731934 3.088744878768921
280 6.439612865447998 5.61871337890625 6.236184120178223 2.6389074325561523 2.1916589736938477 1.0340211391448975 2.049025774002075 4.0580830574035645 2.996840476989746
281 6.208725929260254 5.1333112716674805 6.236481666564941 2.3409337997436523 2.279682159423828 1.0349981784820557 2.0771331787109375 4.103044033050537 2.746385335922241
282 6.5445122718811035 5.249912738800049 6.5951337814331055 2.328549385070801 2.5423388481140137 0.9574874043464661 2.3064544200897217 3.8515496253967285 2.8302783966064453
283 6.551973342895508 5.2816162109375 6.556987762451172 2.4465596675872803 2.6518712043762207 1.171035647392273 1.984289288520813 3.8341970443725586 2.9241185188293457
284 6.46897029876709 5.440539360046387 6.318969249725342 2.537757396697998 2.099097967147827 1.2106285095214844 1.892270565032959 3.677915096282959 2.5039172172546387
285 6.469309329986572 5.388898849487305 6.326807975769043 2.3228812217712402 2.073263168334961 1.1848678588867188 2.003782272338867 3.9321601390838623 2.6494297981262207
286 6.449373245239258 5.64236307144165 6.11517333984375 2.655360698699951 2.0224461555480957 1.5071593523025513 2.100804090499878 3.756281852722168 2.865351438522339
287 6.286884784698486 5.778700828552246 6.059813022613525 2.570979356765747 2.101532220840454 1.0182652473449707 1.8040870428085327 3.977398157119751 2.855475425720215
288 6.529594421386719 6.112292289733887 6.023614406585693 2.544560670852661 2.2245090007781982 1.2091431617736816 1.7764661312103271 4.095869541168213 2.8444907665252686
289 6.73651123046875 6.061314582824707 6.268925189971924 2.6130616664886475 2.2724268436431885 1.2038965225219727 2.160478115081787 3.889986038208008 3.2464895248413086
290 6.484432220458984 5.870405197143555 6.116489887237549 2.5320310592651367 2.105936050415039 1.1946834325790405 2.1194136142730713 3.6937673091888428 3.3171019554138184
291 6.717456340789795 6.162318706512451 6.29459285736084 2.611093282699585 2.090097665786743 1.1857820749282837 2.452601194381714 3.8940141201019287 3.2141358852386475
292 6.7355852127075195 6.194348335266113 6.262776851654053 2.810490131378174 2.2810888290405273 0.9301310181617737 2.225116491317749 4.819654941558838 3.1699378490448
293 6.71365213394165 5.796882152557373 6.530633926391602 2.699476480484009 2.2175099849700928 0.9704609513282776 2.1616132259368896 4.8564629554748535 3.094933032989502
294 6.464169502258301 5.1767706871032715 6.4792070388793945 2.416907548904419 2.4573965072631836 0.7623499035835266 1.5992878675460815 4.427629470825195 3.0391733646392822
295 6.481624603271484 5.3123626708984375 6.606612682342529 2.614048957824707 2.596966028213501 0.9008249640464783 1.8102082014083862 4.016792297363281 3.1097021102905273
296 6.604284286499023 5.171596050262451 6.720707416534424 2.4186081886291504 2.803704261779785 0.9095854759216309 1.8189647197723389 4.298438549041748 2.7576684951782227
297 6.515214443206787 5.479069232940674 6.527884483337402 2.4309325218200684 2.432382345199585 0.9211536049842834 1.716154932975769 4.541342258453369 3.1430227756500244
298 6.5284647941589355 5.6817827224731445 6.317827224731445 2.5614209175109863 2.287658929824829 0.9020563364028931 1.7299195528030396 3.9709503650665283 2.8955118656158447
299 6.486550807952881 5.553349018096924 6.580814838409424 2.5838794708251953 2.3660638332366943 0.6758010983467102 2.1987557411193848 4.204837799072266 2.811886787414551
300 6.471279621124268 5.7639689445495605 6.402440071105957 2.3777265548706055 2.0114011764526367 0.9029629826545715 2.0774803161621094 4.412368297576904 3.0201010704040527
301 6.431356430053711 5.801957130432129 6.1887688636779785 2.6526401042938232 2.1587765216827393 1.1385449171066284 1.5452948808670044 4.340701580047607 2.947070598602295
302 6.461093902587891 5.946715354919434 6.236279487609863 2.85083270072937 2.3321197032928467 0.9798997044563293 1.938715934753418 4.568743705749512 3.1688859462738037
303 6.702569007873535 6.029898643493652 6.541008472442627 2.6135029792785645 2.29323673248291 0.8808169364929199 1.8500852584838867 4.638008117675781 2.789902448654175
304 6.592683792114258 5.752453804016113 6.593823432922363 2.8359503746032715 2.2930634021759033 0.9339961409568787 1.6731394529342651 4.38975191116333 3.099890947341919
305 6.378537178039551 5.362860679626465 6.627669334411621 2.5775043964385986 2.3127150535583496 1.0929067134857178 1.9667088985443115 4.32657527923584 3.187999963760376
306 6.846131801605225 5.985599994659424 6.838512897491455 2.8332679271698 2.4541168212890625 0.8912867307662964 2.1229653358459473 4.673962593078613 2.988236904144287
307 6.829036712646484 5.837378978729248 6.904066562652588 2.653975009918213 2.5462794303894043 0.9375003576278687 1.7172460556030273 4.499387264251709 3.149895429611206
308 6.9198150634765625 6.2696614265441895 6.479392051696777 2.615722894668579 2.377384901046753 0.7746758460998535 2.276001214981079 4.380537986755371 3.1349973678588867
309 7.183103561401367 6.501941204071045 6.756736755371094 2.751176357269287 2.63873028755188 0.8579227924346924 2.113279104232788 4.348191738128662 3.2634167671203613
310 7.228192329406738 6.568647861480713 7.04135274887085 2.77710223197937 2.6833155155181885 1.0103254318237305 1.7937021255493164 4.56486177444458 3.0488038063049316
311 6.627684593200684 5.974849224090576 6.383878231048584 2.5297718048095703 2.0369534492492676 0.8725654482841492 1.7056176662445068 4.244675159454346 2.943192481994629
312 6.873434543609619 6.193141460418701 6.803999900817871 2.718743085861206 2.2999401092529297 0.7606016397476196 1.946135401725769 4.438007354736328 2.9453067779541016
313 6.8031005859375 6.037353992462158 6.727808475494385 2.6260926723480225 2.378936290740967 0.7772371768951416 1.7178664207458496 4.29901647567749 3.092008352279663
314 6.507009506225586 5.900800704956055 6.311595439910889 2.6405720710754395 2.21533203125 0.8501770496368408 1.9133280515670776 4.34588623046875 2.8545172214508057
315 6.651745796203613 5.931468486785889 6.482333660125732 2.7147319316864014 2.449293613433838 0.8131726384162903 2.167778491973877 4.264889240264893 2.9905612468719482
316 6.487459182739258 5.740091323852539 6.492825508117676 2.7515981197357178 2.243196487426758 0.9680134654045105 2.035982370376587 4.124105930328369 3.1338958740234375
317 6.731594562530518 5.95793342590332 6.591024398803711 2.861654281616211 2.232692003250122 0.8173321485519409 1.7345988750457764 4.303627014160156 3.009437084197998
318 6.719087600708008 6.0738205909729 6.620596885681152 2.816920042037964 1.8835917711257935 0.7291403412818909 1.9940073490142822 4.041477203369141 3.2238943576812744
319 6.7173027992248535 6.130309581756592 6.6144256591796875 2.8049588203430176 2.086886405944824 0.7882559299468994 2.30511736869812 4.412770748138428 3.0859124660491943
320 6.739217281341553 6.085251331329346 6.691056251525879 2.745959520339966 2.1763126850128174 0.7918494939804077 1.949096918106079 4.202713489532471 2.811457872390747
321 6.65038537979126 5.622076988220215 6.863802909851074 2.696753978729248 2.4519596099853516 0.9660352468490601 2.4702422618865967 3.759455919265747 3.0769155025482178
322 6.726881504058838 5.7245774269104 6.86182165145874 2.5755178928375244 2.5913302898406982 0.9765149354934692 2.0020322799682617 4.248541831970215 2.9688196182250977
323 6.5964250564575195 5.540091514587402 6.839200496673584 2.5599148273468018 2.640693187713623 1.2397023439407349 2.5295565128326416 4.403675556182861 3.117252826690674
324 6.46373176574707 5.2901291847229 6.6435160636901855 2.604315996170044 2.563270092010498 0.8543251156806946 1.9268041849136353 4.052307605743408 2.7360174655914307
325 6.476423263549805 5.498219966888428 6.452351093292236 2.5848453044891357 2.380518913269043 1.0970765352249146 2.211409568786621 4.342251777648926 3.0086355209350586
326 6.500993728637695 5.3496928215026855 6.482759475708008 2.5308823585510254 2.3726601600646973 0.9664757251739502 2.046443223953247 4.189874649047852 2.7470011711120605
327 6.578851699829102 5.348540306091309 6.763513565063477 2.6394879817962646 2.622396945953369 0.6964452266693115 1.8877829313278198 3.8130645751953125 2.8421413898468018
328 6.578916072845459 5.727071285247803 6.50557804107666 2.660816192626953 2.5375020503997803 0.8855550289154053 1.6694048643112183 4.11104154586792 2.722456216812134
329 6.443295001983643 5.739650726318359 6.438435077667236 2.644446611404419 2.5195469856262207 1.0257785320281982 1.700382113456726 4.5403828620910645 3.009739875793457
330 6.686234951019287 5.585521697998047 6.7767205238342285 2.679429769515991 2.567610025405884 1.0110485553741455 1.9809952974319458 4.056901454925537 3.2830958366394043
331 6.783758640289307 5.6937055587768555 6.729369163513184 2.7362241744995117 2.612624406814575 1.012320637702942 2.170527219772339 4.769386291503906 3.048128366470337
332 6.611883640289307 5.634213447570801 6.589222431182861 2.6643965244293213 2.6132383346557617 0.7356745600700378 1.880839228630066 4.511703968048096 3.175689220428467
333 6.66701602935791 5.719859600067139 6.779550552368164 2.7293879985809326 2.8875608444213867 0.9097402095794678 2.0349817276000977 4.101097583770752 3.466507911682129
334 6.480201244354248 5.563958168029785 6.514794826507568 2.8616855144500732 2.5647313594818115 0.7707331776618958 2.1540088653564453 3.9195730686187744 3.292102098464966
335 6.385935306549072 5.71312141418457 6.475953578948975 2.9366278648376465 2.5173041820526123 1.0118443965911865 2.2121973037719727 4.009299278259277 3.577761650085449
336 6.394680023193359 5.646255970001221 6.436252593994141 2.8383710384368896 2.5302886962890625 0.8393054604530334 1.8547415733337402 4.513106346130371 3.583632230758667
337 6.1702165603637695 5.3869404792785645 6.523974418640137 2.7825067043304443 2.409364938735962 0.9756890535354614 2.131648540496826 4.393216609954834 3.406001329421997
338 6.211561679840088 5.57602596282959 6.421573638916016 2.706334114074707 2.297288417816162 0.8305278420448303 2.0266921520233154 4.255210876464844 3.4428536891937256
339 6.181645393371582 5.486889839172363 6.524077415466309 2.8778932094573975 2.51509690284729 0.8548009991645813 1.7671427726745605 4.359338760375977 3.143873691558838
340 6.0602827072143555 5.060384750366211 6.47665548324585 2.611124038696289 2.4073100090026855 0.9170250296592712 1.7477446794509888 4.38640022277832 3.3168258666992188
341 6.056579113006592 5.036295413970947 6.534882545471191 2.6623620986938477 2.513948440551758 0.9448126554489136 1.939976453781128 4.076369285583496 3.109041690826416
342 6.205062389373779 5.1812896728515625 6.617410182952881 2.5252881050109863 2.529184341430664 0.9022318124771118 1.806534767150879 3.920252799987793 3.0260043144226074
343 6.280416011810303 5.311766624450684 6.602126121520996 2.5438616275787354 2.4129719734191895 0.7225558757781982 2.051396131515503 3.9780285358428955 3.4694952964782715
344 6.446871280670166 5.526636123657227 6.6569671630859375 2.635087728500366 2.4478201866149902 0.8553673624992371 1.81839919090271 3.6753077507019043 3.0780394077301025
345 6.212316036224365 5.05645751953125 6.602095127105713 2.578612804412842 2.3482751846313477 0.8299990892410278 2.0671443939208984 4.085385322570801 3.085665464401245
346 6.208071708679199 5.067566871643066 6.654741287231445 2.582331418991089 2.54296875 0.635956883430481 2.0822486877441406 3.4311180114746094 2.9261255264282227
347 5.974833011627197 4.9386749267578125 6.415727138519287 2.45552921295166 2.5009233951568604 0.9980720281600952 2.141551971435547 3.466681718826294 2.87788462638855
348 6.118995189666748 4.9782257080078125 6.809788227081299 2.7103023529052734 2.4935495853424072 0.9373003840446472 2.194687604904175 3.474356174468994 3.186105966567993
349 6.091934680938721 4.9190449714660645 6.7734527587890625 2.6829419136047363 2.7074403762817383 0.8693085312843323 1.8374261856079102 3.374202251434326 3.223294734954834
350 6.017175674438477 4.904824733734131 6.5807881355285645 2.724107503890991 2.3191635608673096 0.9306488633155823 2.040727376937866 3.866701126098633 3.135984420776367
351 6.39422082901001 5.424103260040283 6.784254550933838 2.704796075820923 2.4259116649627686 1.0304197072982788 1.966347098350525 4.208894729614258 3.008129119873047
352 6.398500442504883 5.593708515167236 6.560401439666748 2.8491179943084717 2.3824472427368164 1.178045630455017 1.968343734741211 4.074761867523193 3.4861724376678467
353 6.227001667022705 5.48768424987793 6.509369373321533 2.8341376781463623 2.210794448852539 1.0144779682159424 1.9655722379684448 4.037187099456787 3.294909715652466
354 6.141406536102295 5.382139682769775 6.498449802398682 2.763380527496338 2.1475741863250732 0.8271478414535522 2.229614496231079 4.170802116394043 3.2061359882354736
355 6.27755880355835 5.614982604980469 6.307291507720947 2.737859010696411 2.197059392929077 1.069266676902771 2.1466381549835205 3.788120985031128 3.481060266494751
356 6.478140830993652 5.7181010246276855 6.680481433868408 2.9310898780822754 2.5045011043548584 0.9693590998649597 1.9143180847167969 3.9360499382019043 3.4058520793914795
357 6.29644775390625 5.738356590270996 6.3604736328125 2.8610639572143555 2.160761594772339 0.9054823517799377 2.0703670978546143 3.642479658126831 3.011502981185913
358 6.5963311195373535 5.8709187507629395 6.560897350311279 3.0938007831573486 2.34696364402771 0.8462916612625122 2.3279337882995605 3.5054969787597656 3.132793664932251
359 6.572592258453369 5.6670355796813965 6.606706619262695 2.6854777336120605 2.368420362472534 0.8596224188804626 1.6512575149536133 3.9507081508636475 3.1062495708465576
360 6.726932525634766 5.774567127227783 6.862730503082275 2.7948474884033203 2.5587503910064697 0.8363149762153625 1.9588204622268677 3.9734880924224854 2.9342782497406006
361 6.365748405456543 5.630531311035156 6.471175193786621 2.9455552101135254 2.373739242553711 0.8412294387817383 1.7471106052398682 4.3809285163879395 3.291600465774536
362 6.112002849578857 5.231504917144775 6.204156398773193 2.8189752101898193 2.09553861618042 1.0118894577026367 1.7514526844024658 3.9157516956329346 3.0854649543762207
363 6.22428035736084 5.486077308654785 6.2765727043151855 2.889207363128662 2.1405069828033447 0.9100200533866882 1.8972376585006714 4.0486249923706055 3.2758326530456543
364 6.330141544342041 5.493332386016846 6.3156890869140625 2.7656025886535645 2.3064112663269043 0.6462292075157166 1.7268034219741821 4.26563024520874 3.2521700859069824
365 6.233211517333984 5.1558709144592285 6.461393356323242 2.6153552532196045 2.305783271789551 0.9046452045440674 1.8786262273788452 4.335829734802246 3.368373394012451
366 6.517319679260254 5.660008430480957 6.339208126068115 2.677107572555542 2.185687303543091 0.7935758829116821 1.6729607582092285 3.975947380065918 3.487058639526367
367 6.305929660797119 5.475090026855469 6.31089973449707 2.5561392307281494 2.1696763038635254 0.7874090671539307 1.7204760313034058 3.8229074478149414 3.3974769115448
368 6.399092197418213 5.662600040435791 6.446654796600342 2.833616018295288 2.0121395587921143 0.7378939986228943 2.1168928146362305 4.019753932952881 3.28778076171875
369 6.280596733093262 5.479719161987305 6.4094929695129395 2.860578775405884 1.9301326274871826 0.8150018453598022 1.7898186445236206 4.190188407897949 3.320486068725586
370 6.245487213134766 5.492350101470947 6.4501495361328125 2.679840564727783 2.0807063579559326 0.7542079091072083 1.9922285079956055 4.233551979064941 3.230008125305176
371 6.305199146270752 5.670845031738281 6.493183135986328 3.1041386127471924 2.343627691268921 0.9966089725494385 2.0116777420043945 3.908059597015381 2.9571821689605713
372 6.3217010498046875 5.600890159606934 6.370026588439941 2.882537841796875 2.466397762298584 0.8665866851806641 2.390005111694336 3.788212299346924 3.097985029220581
373 6.369956016540527 5.852245807647705 6.281289577484131 3.1551616191864014 2.238755226135254 0.9368252158164978 1.5523079633712769 3.818795919418335 3.562511444091797
374 6.378509044647217 5.82066011428833 6.297796249389648 3.112121343612671 2.157585859298706 0.9341422915458679 1.9722731113433838 3.6693551540374756 3.2299463748931885
375 6.250049591064453 5.459832191467285 6.4659104347229 2.9601051807403564 2.3001554012298584 1.193143606185913 1.536898136138916 3.6752758026123047 3.441305160522461
376 6.187567710876465 5.418163776397705 6.455326557159424 2.6508214473724365 2.3742177486419678 0.9273810982704163 2.2692489624023438 3.4995522499084473 3.364305257797241
377 6.41454553604126 5.674281120300293 6.539193630218506 2.7768614292144775 2.149583101272583 1.0028440952301025 1.9113024473190308 3.4472298622131348 3.4783990383148193
378 6.49092960357666 5.577012538909912 6.669703960418701 2.971562623977661 2.1766412258148193 1.0662027597427368 2.0080764293670654 3.6078133583068848 3.362429141998291
379 6.487637519836426 5.585604667663574 6.513006687164307 2.8694393634796143 2.1570818424224854 0.8845688104629517 2.052161693572998 3.4220733642578125 3.667884349822998
380 6.334564208984375 5.410401344299316 6.339667320251465 2.793177366256714 2.135336399078369 0.8289796113967896 1.7917366027832031 3.8198633193969727 3.5679755210876465
381 6.60787296295166 6.026119709014893 6.340664863586426 2.9771568775177 2.162431240081787 0.8646546006202698 1.8067361116409302 3.4922831058502197 3.497352361679077
382 6.463455677032471 5.424458026885986 6.801767826080322 2.992356538772583 2.1495728492736816 1.0261869430541992 2.254180669784546 3.7712175846099854 3.3690760135650635
383 6.7558770179748535 5.899056911468506 6.758138656616211 3.17206072807312 2.183109998703003 1.1517674922943115 1.7563589811325073 3.6525168418884277 3.2816476821899414
384 6.679698467254639 5.995572566986084 6.6145734786987305 3.2396483421325684 2.233731269836426 1.1495884656906128 1.8917995691299438 3.6134867668151855 3.760835647583008
385 6.786283493041992 6.152041912078857 6.793538570404053 3.180391550064087 2.394057273864746 1.2647902965545654 1.9298793077468872 3.303936004638672 3.5071206092834473
386 6.600951671600342 5.838398456573486 6.616213798522949 3.1366467475891113 1.9711058139801025 0.9338133931159973 2.3207104206085205 3.443970203399658 3.3828651905059814
387 6.65092134475708 5.911028861999512 6.879737377166748 3.133742332458496 2.2573459148406982 0.9154200553894043 1.9278172254562378 3.4620625972747803 3.520308256149292
388 6.500624179840088 5.772546768188477 6.731220722198486 2.775942325592041 2.0697128772735596 0.9194474220275879 2.007873773574829 3.1492257118225098 3.428309917449951
389 6.4190993309021 6.066108703613281 6.343893527984619 3.0165834426879883 1.8944239616394043 0.968217670917511 1.7560902833938599 4.015019416809082 3.360550880432129
390 6.356640338897705 5.928621768951416 6.407412528991699 3.0148911476135254 1.9794514179229736 0.9741175770759583 2.0401113033294678 3.6997954845428467 3.2345352172851563
391 6.251962184906006 5.510383605957031 6.614079475402832 2.8307039737701416 2.219865083694458 1.2858819961547852 1.7971605062484741 3.465937852859497 3.3548460006713867
392 6.112176418304443 5.177515506744385 6.746835231781006 2.8270695209503174 2.115443229675293 0.8189764618873596 1.8535319566726685 3.6073861122131348 3.3375511169433594
393 6.192966938018799 5.3167219161987305 6.76885461807251 2.948641777038574 2.23746395111084 0.8991422057151794 1.9120231866836548 3.5998616218566895 3.2745816707611084
394 6.157372951507568 5.349798679351807 6.638711452484131 2.8648669719696045 2.2555160522460938 1.0793533325195313 1.6828168630599976 3.7435085773468018 3.307042121887207
395 6.295391082763672 5.226719379425049 7.036530017852783 2.9105210304260254 2.3013181686401367 0.9412681460380554 2.380202054977417 3.7575721740722656 3.313568115234375
396 6.0664849281311035 5.0971550941467285 6.709951400756836 2.920687675476074 2.059108018875122 1.0474226474761963 2.2051467895507813 3.698657274246216 3.1717097759246826
397 6.346799373626709 5.424806594848633 6.761407852172852 2.823967695236206 2.176485538482666 0.7925069332122803 1.8845397233963013 3.9765353202819824 3.0604324340820313
398 6.423793792724609 5.526525974273682 6.853321552276611 2.8187448978424072 2.5321261882781982 0.8360297679901123 1.8284072875976563 4.056656360626221 2.983088731765747
399 6.280641078948975 5.445329189300537 6.490466117858887 2.9349281787872314 2.3845999240875244 0.8882142305374146 1.8183362483978271 3.6037018299102783 3.195371389389038
400 6.230227470397949 5.360742092132568 6.666949272155762 2.8453736305236816 2.3587663173675537 0.8320831656455994 1.8511313199996948 3.7019150257110596 3.108551502227783
401 6.186480522155762 5.261808395385742 6.504434585571289 2.9115211963653564 2.220946788787842 1.1101925373077393 2.076935291290283 3.8087317943573 3.1387736797332764
402 6.070958614349365 5.119668006896973 6.415113925933838 3.1659975051879883 2.341768980026245 0.9682905673980713 2.1168997287750244 3.6798453330993652 3.07053542137146
403 6.466676235198975 5.644349098205566 6.639469623565674 3.1080074310302734 2.223572015762329 0.6347879767417908 1.8788360357284546 3.663677215576172 3.0907974243164063
404 6.26237154006958 5.29003381729126 6.582469463348389 3.0997586250305176 2.386448860168457 0.7220768928527832 1.6103817224502563 3.624744176864624 3.1908035278320313
405 6.0684099197387695 5.219031810760498 6.323151588439941 2.876059055328369 2.256502151489258 0.91534024477005 1.3985555171966553 3.66986346244812 2.9607532024383545
406 6.222221374511719 5.299203872680664 6.552712917327881 3.0487303733825684 2.131254196166992 1.0945390462875366 1.805653691291809 3.7212319374084473 3.238290786743164
407 6.251485824584961 5.2200093269348145 6.737464904785156 2.8986103534698486 2.4941747188568115 0.7072160840034485 1.910170078277588 3.6430609226226807 3.225273370742798
408 6.531641483306885 5.687880992889404 6.773818016052246 3.012471914291382 2.4707744121551514 0.929653525352478 1.8987011909484863 3.5258078575134277 3.0344793796539307
409 6.354300498962402 5.603292942047119 6.490403652191162 3.143301010131836 2.619809627532959 0.8027318120002747 1.6247224807739258 3.7402608394622803 2.9495253562927246
410 6.2602691650390625 5.30126953125 6.514490127563477 2.891773223876953 2.3445963859558105 0.8413278460502625 2.3844287395477295 3.9543278217315674 2.9822440147399902
411 6.19654655456543 5.052823066711426 6.681090354919434 2.8673453330993652 2.2759594917297363 0.8371843695640564 2.200042247772217 4.043200969696045 3.008491039276123
412 6.441473960876465 5.133023738861084 6.919734001159668 3.1154565811157227 2.41754412651062 1.268416166305542 2.152076244354248 3.8831980228424072 3.0576276779174805
413 6.149853706359863 4.981587886810303 6.561802864074707 2.9505856037139893 2.1269731521606445 0.7625604271888733 2.427950859069824 3.948005199432373 3.044602870941162
414 6.317636489868164 5.201588153839111 6.694753646850586 3.0539135932922363 2.0646607875823975 0.8129951357841492 2.1641039848327637 3.935863971710205 2.9401466846466064
415 6.378354549407959 5.158437252044678 6.818647861480713 3.0495781898498535 2.2420425415039063 0.6146506071090698 1.867164969444275 3.6682987213134766 2.987929105758667
416 6.200943470001221 5.042998790740967 6.612913131713867 2.849485158920288 2.3621273040771484 0.9098716974258423 2.1538009643554688 3.941446304321289 3.4159491062164307
417 6.112135887145996 4.784975528717041 6.630741596221924 2.701083183288574 2.207622528076172 0.6932727098464966 1.7185736894607544 3.70247220993042 3.0179686546325684
418 5.903216361999512 4.623037338256836 6.308308124542236 2.7332260608673096 2.107623815536499 0.8885727524757385 1.7042053937911987 3.5336973667144775 2.9663796424865723
419 6.076776027679443 5.011440277099609 6.480136394500732 2.88322114944458 2.207967758178711 0.8774509429931641 2.2058053016662598 3.652209520339966 2.6596038341522217
420 6.0365891456604 4.910170078277588 6.560327053070068 2.684072256088257 2.206963539123535 1.1151690483093262 1.5980256795883179 3.5837345123291016 2.9275598526000977
421 5.9544878005981445 4.884153366088867 6.375778675079346 2.7397053241729736 1.9778157472610474 0.8018857836723328 1.8609431982040405 3.555901050567627 2.950498104095459
422 6.032101154327393 4.8409929275512695 6.413161277770996 2.781961441040039 1.9157016277313232 0.939146101474762 2.0620803833007813 3.869741678237915 3.1573996543884277
423 6.047734260559082 5.032267093658447 6.356326580047607 2.778860569000244 2.127634286880493 1.1136194467544556 1.938843846321106 3.6673121452331543 3.1233437061309814
424 6.161576271057129 4.750715732574463 6.7748870849609375 2.7087838649749756 2.234799861907959 0.8719740509986877 2.1885480880737305 3.6855902671813965 3.0269486904144287
425 5.9968414306640625 4.714050769805908 6.513393878936768 2.7842352390289307 2.1293814182281494 1.176058292388916 2.508092164993286 3.671231508255005 3.154680013656616
426 5.846735954284668 4.599137783050537 6.37858772277832 2.6366777420043945 2.280683755874634 1.0001294612884521 2.0017096996307373 3.682579278945923 3.0686821937561035
427 5.913027286529541 4.735144138336182 6.422435283660889 2.59625244140625 2.4294490814208984 1.0200034379959106 2.0177462100982666 3.7908132076263428 3.170330762863159
428 6.118219375610352 5.05169677734375 6.551775932312012 2.9988763332366943 2.519259214401245 1.0763477087020874 1.5207196474075317 3.7194907665252686 3.09767484664917
429 5.933920860290527 4.543917179107666 6.544328212738037 2.6719369888305664 2.6085050106048584 0.6894818544387817 1.8524314165115356 4.023918628692627 3.37864089012146
430 5.713032245635986 4.681502819061279 6.331782817840576 2.694733142852783 2.436034679412842 0.951856255531311 2.0998005867004395 3.8562231063842773 3.2496585845947266
431 5.878653049468994 4.751914978027344 6.536211013793945 2.7842249870300293 2.5177671909332275 1.044184684753418 2.2539892196655273 3.6855335235595703 3.109890937805176
432 5.7319841384887695 4.386356830596924 6.5900373458862305 2.5101566314697266 2.8353381156921387 0.5924263000488281 2.257005453109741 3.4101014137268066 3.126742362976074
433 5.861072540283203 4.649728775024414 6.523543357849121 2.623253345489502 2.632432699203491 1.0353033542633057 2.2526581287384033 3.6844286918640137 3.2008368968963623
434 6.019022464752197 4.852049350738525 6.649294853210449 2.765305757522583 2.9163079261779785 0.9489662647247314 2.2169387340545654 3.8007829189300537 3.1603453159332275
435 5.9499897956848145 4.693489074707031 6.577814102172852 2.6504950523376465 2.6057372093200684 0.938711941242218 2.262075901031494 3.9224705696105957 2.9834952354431152
436 5.997140407562256 4.699610233306885 6.738990783691406 2.778810977935791 2.650667905807495 0.6923860311508179 1.6460622549057007 3.8507914543151855 3.052741050720215
437 5.943233489990234 4.514122009277344 6.807130336761475 2.7458438873291016 2.5443501472473145 0.8360542058944702 2.045006036758423 3.9260737895965576 3.296579122543335
438 5.903092861175537 4.40680456161499 6.646405220031738 2.5495028495788574 2.4270989894866943 0.6204005479812622 1.8465417623519897 3.7282724380493164 3.052788019180298
439 5.901297569274902 4.381032943725586 6.697082996368408 2.5692858695983887 2.9610226154327393 0.8918866515159607 2.0706002712249756 3.6549432277679443 2.8141682147979736
440 6.095215797424316 4.710030555725098 6.75071907043457 2.42333984375 2.805955410003662 0.8233214020729065 1.8864974975585938 3.7780308723449707 3.061511993408203
441 5.982743740081787 4.5340576171875 6.6709208488464355 2.372140884399414 2.527533769607544 1.0883539915084839 1.999412178993225 3.621399402618408 2.787498950958252
442 6.41534423828125 4.962619304656982 6.886959552764893 2.6007065773010254 2.706456184387207 0.8944793343544006 2.1157219409942627 3.729738712310791 2.7940196990966797
443 6.033873081207275 4.65673303604126 6.585821151733398 2.423311948776245 2.3802051544189453 1.1041367053985596 1.893713116645813 3.564256429672241 3.0645623207092285
444 6.061817169189453 5.013175964355469 6.469588756561279 2.6098408699035645 2.2000694274902344 0.8127070665359497 2.348635196685791 3.9470624923706055 3.0303163528442383
445 6.1930131912231445 4.932753086090088 6.672704696655273 2.795346736907959 2.4080841541290283 1.0659011602401733 1.8523305654525757 3.7335422039031982 2.8728909492492676
446 6.290948867797852 4.9875593185424805 6.857913970947266 2.8193483352661133 2.4161908626556396 0.8675404191017151 2.452465057373047 3.993103504180908 3.029231309890747
447 5.915683269500732 4.595437049865723 6.569194793701172 2.7724688053131104 2.363769054412842 0.7519240975379944 2.173882246017456 3.8532369136810303 3.007258653640747
448 5.933189392089844 4.463409900665283 6.637892723083496 2.771982431411743 2.434741497039795 0.7913126945495605 2.2144949436187744 3.6992504596710205 2.8630616664886475
449 6.372918605804443 5.0603227615356445 6.769628524780273 2.757725238800049 2.3277554512023926 0.9196557402610779 2.031219244003296 3.725938320159912 2.9013068675994873
450 6.375585556030273 4.846842288970947 6.947657585144043 2.643561601638794 2.497668981552124 0.7318240404129028 2.0803298950195313 3.581690549850464 2.697251319885254
451 6.386961936950684 4.800617218017578 6.838285446166992 2.555414915084839 2.472837209701538 1.009124517440796 2.0310704708099365 3.4193358421325684 2.7367100715637207
452 6.163594722747803 4.740850448608398 6.6331257820129395 2.6127402782440186 2.392073631286621 0.8834958672523499 1.8828433752059937 3.6100914478302 2.8477814197540283
453 6.202348232269287 4.673482894897461 6.708095550537109 2.8659303188323975 2.466430902481079 0.8015440702438354 1.7886059284210205 3.6264634132385254 2.8985655307769775
454 6.27808952331543 4.8503642082214355 6.677916049957275 2.905245065689087 2.636284589767456 0.9634424448013306 1.6640924215316772 3.5632596015930176 2.823233127593994
455 6.13491153717041 4.890148639678955 6.4304890632629395 2.8325114250183105 2.620776891708374 1.2667937278747559 1.5937196016311646 3.496316432952881 2.659902334213257
456 6.173910140991211 4.745303153991699 6.615886688232422 2.7640857696533203 2.5751709938049316 0.7407911419868469 1.8884762525558472 3.5013179779052734 2.7670674324035645
457 6.246221542358398 4.818949222564697 6.537610054016113 2.7308273315429688 2.562086343765259 0.6470402479171753 1.8442165851593018 3.4740655422210693 2.8612098693847656
458 6.264706134796143 4.653274059295654 6.672784328460693 2.782345771789551 2.552828073501587 0.979712188243866 2.3333230018615723 3.56496524810791 2.8257877826690674
459 6.375943660736084 4.675764083862305 6.922421455383301 2.525008201599121 2.576519012451172 0.7020067572593689 1.9132356643676758 3.4965336322784424 2.745727062225342
460 6.181020259857178 4.769290924072266 6.80241060256958 2.850620985031128 2.6334712505340576 0.7587078809738159 1.7866153717041016 3.8430051803588867 2.6058037281036377
461 6.130107879638672 4.650991439819336 6.710792064666748 2.783661365509033 2.5818605422973633 1.0121078491210938 1.5296193361282349 3.6364753246307373 2.5790464878082275
462 6.194247245788574 4.530970096588135 6.894565105438232 2.7555460929870605 2.680281400680542 0.6295261979103088 2.0401766300201416 3.7600269317626953 2.764625310897827
463 6.185186862945557 4.715562343597412 6.691780090332031 2.703876495361328 2.637852668762207 0.793729841709137 1.7039077281951904 3.824993371963501 2.871119976043701
464 6.173830509185791 4.889963150024414 6.55091667175293 2.854520797729492 2.358053684234619 1.2054208517074585 1.7438726425170898 3.6586062908172607 2.6030874252319336
465 6.165107250213623 4.856666088104248 6.375583171844482 2.908461809158325 2.34440541267395 0.9918307662010193 1.6231722831726074 3.5640878677368164 2.6480233669281006
466 6.264062881469727 4.764111518859863 6.689141750335693 2.871330738067627 2.4002315998077393 0.772283136844635 1.7898048162460327 3.57991099357605 2.8639683723449707
467 6.349030017852783 5.124597072601318 6.671638488769531 2.893425703048706 2.497288703918457 0.8245084881782532 1.7942253351211548 3.7285945415496826 2.68275785446167
468 6.416053771972656 5.1844024658203125 6.74249792098999 2.963141441345215 2.61368989944458 0.8576282858848572 2.0729610919952393 3.5147149562835693 2.684485673904419
469 6.4322967529296875 5.466264724731445 6.608824253082275 2.9064548015594482 2.6073522567749023 0.9370005130767822 2.0032761096954346 3.676957845687866 2.6789748668670654
470 6.324761867523193 5.265915870666504 6.6754231452941895 2.782701253890991 2.683802604675293 0.9026115536689758 1.7705185413360596 3.439255475997925 2.6791422367095947
471 6.398787498474121 5.038122653961182 6.983023166656494 2.879382848739624 2.7654685974121094 1.3362679481506348 1.8822792768478394 3.641240119934082 2.7964978218078613
472 6.375377655029297 4.854288578033447 7.126843452453613 2.5675361156463623 2.971559762954712 0.9840332269668579 1.9632354974746704 3.64896821975708 2.8446946144104004
473 6.548036098480225 5.103865623474121 7.179644584655762 2.8547887802124023 2.9395713806152344 1.138356328010559 1.7387363910675049 3.5027661323547363 2.8104071617126465
474 6.586788177490234 4.970249652862549 7.3349456787109375 2.5847792625427246 2.812715768814087 1.23819100856781 1.7568397521972656 3.5782363414764404 2.761929988861084
475 6.4409356117248535 5.054888725280762 7.145062446594238 2.56150221824646 2.612166166305542 1.2478418350219727 2.1343398094177246 3.5217111110687256 3.1219568252563477
476 6.4185791015625 4.852147102355957 7.202192306518555 2.6066653728485107 2.4895803928375244 1.0301450490951538 2.217994451522827 3.4154512882232666 3.0838332176208496
477 6.474693775177002 5.060577869415283 7.096518039703369 2.6868629455566406 2.442931652069092 0.8107898235321045 2.3434221744537354 3.636906147003174 3.119300603866577
478 6.418139934539795 4.9113054275512695 7.221915245056152 2.6452531814575195 2.8356175422668457 0.6656410098075867 1.973594307899475 3.6563990116119385 2.798330545425415
479 6.362819194793701 4.7183451652526855 7.094384670257568 2.4518415927886963 2.639404296875 0.8041807413101196 1.954078197479248 3.4945833683013916 2.9710564613342285
480 6.593581199645996 5.156277179718018 7.129421710968018 2.7233686447143555 2.658963441848755 0.7913782596588135 2.004786968231201 3.5751755237579346 2.7287447452545166
481 6.513092041015625 5.035891056060791 7.063391208648682 2.812197685241699 2.9497921466827393 1.3726401329040527 2.221376419067383 3.5341920852661133 2.9790687561035156
482 6.2887067794799805 4.779614448547363 6.889355659484863 2.769075393676758 2.525256633758545 0.7317663431167603 1.8839623928070068 3.594298839569092 2.9870445728302
483 6.207480430603027 4.705246448516846 6.941194534301758 2.7062737941741943 2.584581136703491 0.9844222664833069 1.8805593252182007 3.4844586849212646 3.013023614883423
484 6.228464603424072 4.847733020782471 6.855116844177246 2.748098134994507 2.5492846965789795 0.8705369830131531 1.585092306137085 3.488475799560547 2.980637311935425
485 6.377248287200928 5.1346564292907715 6.811463832855225 2.8775534629821777 2.5842583179473877 0.9936396479606628 2.2893214225769043 3.6195571422576904 3.1334612369537354
486 6.202742099761963 4.8572211265563965 6.876038551330566 2.795557975769043 2.713240623474121 0.8790122270584106 1.7021995782852173 3.422985792160034 2.997305154800415
487 6.24380350112915 4.701903343200684 6.9811553955078125 2.6830341815948486 2.766242504119873 0.7309525012969971 2.2344629764556885 3.312947988510132 2.839214563369751
488 6.100133419036865 4.730962753295898 6.833898067474365 2.721635580062866 2.69864821434021 0.6661227941513062 2.1179871559143066 3.298482656478882 3.022351026535034
489 6.275076866149902 4.713817119598389 7.188539028167725 2.5826807022094727 2.6509594917297363 0.9566410183906555 1.788939118385315 3.4230031967163086 2.9129388332366943
490 6.46721076965332 4.963430881500244 7.252616882324219 2.831186294555664 2.719520330429077 1.0296655893325806 2.027660608291626 3.5240423679351807 3.0173943042755127
491 6.4661173820495605 5.368003845214844 6.936808109283447 2.948134660720825 2.663287878036499 1.271432638168335 1.476900339126587 3.5246684551239014 2.9851021766662598
492 6.440604209899902 5.193109035491943 6.852033615112305 2.9742562770843506 2.5558078289031982 0.8794075846672058 2.095317840576172 3.43790602684021 3.166348695755005
493 6.49597692489624 5.473367691040039 6.716268539428711 2.926734447479248 2.398129463195801 1.051369309425354 2.130594253540039 3.4454550743103027 3.1312530040740967
494 6.457698345184326 5.385552883148193 6.733734130859375 2.9475698471069336 2.42230224609375 1.0166430473327637 1.8589451313018799 3.7486658096313477 2.9746689796447754
495 6.479798316955566 5.300144672393799 6.9813103675842285 2.863487482070923 2.613328218460083 1.1549055576324463 1.7306835651397705 3.5039947032928467 2.9906809329986572
496 6.4320478439331055 5.538173675537109 6.710538864135742 2.9002997875213623 2.4391491413116455 1.0383312702178955 1.8050206899642944 3.561612367630005 2.8396077156066895
497 6.331365585327148 5.141429424285889 6.717321395874023 2.7817957401275635 2.4723122119903564 1.009941577911377 1.8016146421432495 3.650949478149414 2.92875337600708
498 6.336260795593262 5.308358669281006 6.61173677444458 2.870922088623047 2.349945545196533 0.9367340803146362 1.6333671808242798 3.2602756023406982 2.6787497997283936
499 6.401246547698975 5.270997524261475 6.7571330070495605 3.024820327758789 2.5664916038513184 1.0787822008132935 1.965614676475525 3.2067434787750244 2.951045274734497
500 6.504264831542969 5.338837146759033 6.783946990966797 2.9001758098602295 2.716477155685425 0.9292770624160767 2.0092852115631104 3.6062772274017334 2.8083527088165283
501 6.540136337280273 5.345241069793701 6.83583402633667 2.9653267860412598 2.74942684173584 1.383143663406372 1.9706419706344604 3.6024608612060547 2.882904052734375
502 6.484124660491943 5.125225067138672 6.905557632446289 2.8053276538848877 2.964113235473633 1.3728432655334473 1.9869898557662964 3.5601184368133545 2.805373430252075
503 6.331280708312988 5.026933670043945 6.840849876403809 2.774136543273926 2.5345678329467773 1.0588250160217285 1.8629522323608398 3.439301013946533 2.8422915935516357
504 6.283006191253662 4.835568428039551 6.8649468421936035 2.726158380508423 2.805795192718506 0.8423599600791931 2.0416626930236816 3.5203471183776855 2.8346145153045654
505 6.388966083526611 4.994654655456543 6.889735221862793 2.685856819152832 2.8064191341400146 0.8592471480369568 1.7992632389068604 3.2659382820129395 2.8637795448303223
506 6.411245346069336 5.050241947174072 6.987967491149902 2.84419584274292 2.763531446456909 0.9846794605255127 1.7667087316513062 3.3387022018432617 2.957047700881958
507 6.430367469787598 5.037887096405029 7.14854621887207 2.745347499847412 2.8748438358306885 1.1041520833969116 1.9301350116729736 3.4383533000946045 2.6955716609954834
508 6.507656097412109 5.123718738555908 7.153735160827637 2.835408926010132 2.7535183429718018 1.1165146827697754 1.8153055906295776 3.5803675651550293 3.0195343494415283
509 6.235597133636475 4.842039585113525 6.889155387878418 2.668238401412964 2.665860891342163 0.9831225275993347 2.0217015743255615 3.4872632026672363 2.9264824390411377
510 6.425222396850586 4.968391418457031 7.109739780426025 2.568004846572876 2.6439192295074463 0.9199572801589966 1.995695948600769 3.3929388523101807 2.885099411010742
511 6.395292282104492 4.932551383972168 7.015097618103027 2.729426860809326 2.8142855167388916 0.799149215221405 1.6174694299697876 3.500777244567871 2.785431385040283
512 6.378108024597168 4.848067760467529 7.084856033325195 2.792880058288574 2.812192678451538 0.9857490658760071 1.9600722789764404 3.621227741241455 2.8457648754119873
513 6.41356897354126 4.860284805297852 7.17806339263916 2.7428717613220215 2.834135055541992 1.1906895637512207 2.158599853515625 3.580111026763916 2.9074385166168213
514 6.53071928024292 5.080748081207275 7.078084468841553 2.835622549057007 2.751830577850342 0.7405362725257874 2.2725329399108887 3.5551533699035645 2.783823251724243
515 6.488879680633545 5.014659881591797 7.2824015617370605 2.5391151905059814 2.757894515991211 0.8273820877075195 2.406731128692627 3.7551915645599365 2.7161905765533447
516 6.528378486633301 5.04299783706665 7.2550201416015625 2.6416726112365723 2.4262287616729736 1.2767220735549927 2.45780873298645 3.705436944961548 2.7349541187286377
517 6.105881214141846 4.608191967010498 6.96519660949707 2.6660866737365723 2.51874041557312 1.0030211210250854 2.168377161026001 3.5974555015563965 3.0092315673828125
518 6.255664825439453 4.741899490356445 6.984229564666748 2.7002992630004883 2.5297698974609375 0.844015896320343 1.7763508558273315 3.6145548820495605 3.043992042541504
519 6.224776268005371 4.532315731048584 6.892329692840576 2.6696765422821045 2.43357515335083 0.7693904042243958 1.7593610286712646 3.5833523273468018 2.6685569286346436
520 6.276670455932617 4.70477819442749 6.720553398132324 2.6664462089538574 2.460122585296631 0.8198534250259399 2.0656282901763916 3.686739683151245 2.8917946815490723
521 6.379847049713135 4.91427755355835 6.735090732574463 2.813652515411377 2.452461004257202 1.1436693668365479 2.283825635910034 3.7203915119171143 2.93054461479187
522 6.472964286804199 5.165890216827393 6.714130401611328 2.837697982788086 2.5071444511413574 0.8769494295120239 2.023568868637085 3.6096136569976807 2.7263145446777344
523 6.588016510009766 5.145312786102295 6.869629383087158 2.764549970626831 2.4250903129577637 0.9399242401123047 1.8195816278457642 3.564666271209717 2.6966018676757813
524 6.402713298797607 4.720452308654785 6.888033866882324 2.6835715770721436 2.599858522415161 1.026831865310669 2.4197945594787598 3.4748919010162354 2.7368109226226807
525 6.581178665161133 4.864179611206055 6.960962295532227 2.6306138038635254 2.545870542526245 1.2425401210784912 2.3826797008514404 3.7071216106414795 2.8288004398345947
526 6.479127407073975 4.9316558837890625 6.965868949890137 2.88492488861084 2.5861198902130127 1.2193803787231445 1.9856302738189697 3.8711273670196533 2.882112979888916
527 6.389850616455078 4.83510160446167 6.780578136444092 2.7237865924835205 2.5900421142578125 1.1059852838516235 2.1774299144744873 3.6691763401031494 2.8164710998535156
528 6.762050151824951 5.121912002563477 7.0856242179870605 2.8294055461883545 2.807915210723877 1.059771180152893 2.2589261531829834 3.6946425437927246 2.8276679515838623
529 6.680513381958008 5.056370258331299 7.107495307922363 2.9931185245513916 2.935601234436035 0.846947193145752 2.0577683448791504 3.7101099491119385 2.8148605823516846
530 6.610703468322754 5.037197113037109 6.9654645919799805 2.75227427482605 2.6880011558532715 0.7547690272331238 2.27803635597229 3.7052910327911377 2.965951442718506
531 6.592214584350586 5.0146484375 7.017652988433838 2.7143397331237793 2.763084888458252 0.7626268863677979 1.5654263496398926 3.778519630432129 2.830789804458618
532 6.696694850921631 5.297203540802002 7.033722877502441 2.9969961643218994 2.7855937480926514 0.721918523311615 1.9153120517730713 3.5992627143859863 2.780912399291992
533 6.729254245758057 5.246049404144287 7.098319053649902 3.07102370262146 2.7412962913513184 1.159035563468933 2.0889272689819336 3.423762559890747 2.7217679023742676
534 6.5932722091674805 5.227761268615723 6.980804443359375 3.0936977863311768 2.8071672916412354 0.7610170841217041 1.96615731716156 3.683680534362793 2.857193946838379
535 6.423452377319336 5.08335542678833 6.724483966827393 2.9097723960876465 2.454883098602295 0.7380461096763611 1.9652340412139893 3.754323720932007 2.7444255352020264
536 6.648876190185547 5.197605609893799 6.9508514404296875 2.921783208847046 2.7575559616088867 0.9842188358306885 1.4717626571655273 3.8535022735595703 2.80530047416687
537 6.511378288269043 5.038641452789307 7.0842976570129395 2.8129587173461914 2.670217752456665 0.7885401844978333 1.5876983404159546 3.732659339904785 2.950695514678955
538 6.387258529663086 4.751979827880859 7.035029888153076 2.6784541606903076 2.5655603408813477 0.8856400847434998 2.167565107345581 3.6245126724243164 3.057680130004883
539 6.5545125007629395 4.895890712738037 7.129152297973633 2.7724359035491943 2.4762895107269287 0.846575140953064 1.5397132635116577 3.6538424491882324 2.978785276412964
540 6.776286602020264 5.265562057495117 7.2708659172058105 2.79780650138855 2.6195359230041504 1.1880133152008057 1.939401388168335 3.567322015762329 3.0832338333129883
541 6.83500337600708 5.312138557434082 6.947614669799805 2.742716073989868 2.647392749786377 1.011732578277588 2.024869203567505 3.5999276638031006 2.9064242839813232
542 6.790937423706055 5.198103904724121 7.008349418640137 2.6897523403167725 2.707364797592163 1.1996512413024902 2.0448548793792725 3.5153188705444336 2.937095880508423
543 6.761851787567139 5.319536209106445 6.888486385345459 2.871171712875366 2.718820810317993 0.8009926676750183 1.693863034248352 3.4766652584075928 2.834277629852295
544 6.573959827423096 5.150106906890869 6.7587056159973145 2.6227147579193115 2.595264434814453 0.9180868268013 1.756218433380127 3.284496545791626 2.80863094329834
545 6.620085716247559 5.378539085388184 6.727085590362549 2.7319109439849854 2.6461868286132813 1.2053643465042114 2.139420509338379 3.1904687881469727 2.9928154945373535
546 6.468052387237549 5.087829113006592 6.831929683685303 2.6653316020965576 2.719325542449951 1.177324891090393 1.827340006828308 3.1355764865875244 2.859070062637329
547 6.500674724578857 4.997955799102783 6.655937671661377 2.723626136779785 2.6753902435302734 1.6082711219787598 1.602561354637146 3.2060248851776123 2.7189130783081055
548 6.695104122161865 5.137628555297852 6.885189056396484 2.724783182144165 2.640199899673462 1.2830084562301636 1.933286190032959 3.352816581726074 2.951028347015381
549 6.753870010375977 5.15893030166626 6.882119178771973 2.718240976333618 2.731557846069336 1.445605993270874 1.9388030767440796 3.153477907180786 2.8927104473114014
550 6.822442531585693 5.257661819458008 6.881796836853027 2.6332414150238037 2.655812978744507 1.4652270078659058 1.93380606174469 3.115570306777954 2.7991647720336914
551 6.410292625427246 4.765262126922607 6.821609973907471 2.603069305419922 2.5927155017852783 1.2351657152175903 1.985129714012146 3.1105213165283203 2.6163179874420166
552 6.646275043487549 5.164515018463135 7.018141269683838 2.789466381072998 2.7389721870422363 1.439985990524292 2.2578630447387695 3.229952812194824 2.9256699085235596
553 6.425171375274658 4.986110687255859 6.823678016662598 2.589433431625366 2.5585901737213135 1.4176033735275269 1.8389829397201538 3.198233127593994 2.819873094558716
554 6.511404991149902 5.01576566696167 6.945623397827148 2.6915531158447266 2.5623903274536133 1.3736034631729126 1.7110977172851563 3.071885347366333 2.6650893688201904
555 6.5586113929748535 4.8988037109375 7.089885234832764 2.5192954540252686 2.7658960819244385 1.5423287153244019 1.8031084537506104 3.4777703285217285 2.7028157711029053
556 6.802098274230957 5.224198341369629 7.0024027824401855 2.8428232669830322 2.718918800354004 1.0013678073883057 1.8458402156829834 3.326549768447876 2.9330074787139893
557 6.650360107421875 4.895593643188477 7.223761081695557 2.533682346343994 2.7285149097442627 1.146714687347412 1.6942545175552368 3.4109015464782715 3.0425496101379395
558 6.947323322296143 5.38404655456543 7.064610481262207 2.6646625995635986 2.815664529800415 0.9254510998725891 1.6743708848953247 3.3277177810668945 2.855463981628418
559 6.944989204406738 5.273178577423096 7.108497142791748 2.6777944564819336 2.893354654312134 1.0131810903549194 1.818254828453064 2.9937446117401123 2.748746871948242
560 6.694403171539307 5.143832206726074 7.03025484085083 2.5861270427703857 2.675990343093872 0.7697196006774902 2.0334982872009277 3.219569206237793 2.9247069358825684
561 6.701087474822998 5.071171760559082 7.048425197601318 2.613811492919922 2.6222574710845947 0.9120807647705078 1.99801504611969 3.1999804973602295 3.00049090385437
562 6.868206024169922 5.254232406616211 7.121204853057861 2.8161776065826416 2.643432378768921 0.9272758960723877 2.12829327583313 3.6479532718658447 2.6586687564849854
563 6.894436359405518 5.28165340423584 7.026327133178711 2.6537861824035645 2.6621885299682617 1.0248537063598633 2.192506790161133 3.4817328453063965 2.9240705966949463
564 6.712826251983643 5.271716117858887 6.8299560546875 2.7808611392974854 2.5222575664520264 0.8884085416793823 2.1234116554260254 3.5456769466400146 3.0130960941314697
565 6.777914524078369 5.2888994216918945 6.847330093383789 2.8359663486480713 2.3736045360565186 0.906952440738678 2.127312421798706 3.4775097370147705 2.783079147338867
566 6.67952823638916 5.163715839385986 6.79701042175293 2.728590726852417 2.484614849090576 0.7800036072731018 1.9527508020401 3.599909543991089 2.9626808166503906
567 6.705543041229248 5.368252754211426 6.58823299407959 2.7918713092803955 2.1910760402679443 0.9759066104888916 2.2179791927337646 3.3995304107666016 2.8904671669006348
568 6.853755950927734 5.236651420593262 6.687528610229492 2.7653565406799316 2.296854257583618 0.8637540936470032 1.6218866109848022 3.5677239894866943 2.9611454010009766
569 6.964903831481934 5.574311256408691 6.795568943023682 2.9393861293792725 2.510982036590576 0.7806255221366882 1.4600478410720825 3.4155523777008057 2.6598639488220215
570 7.057682991027832 5.428577899932861 6.960737705230713 2.958986520767212 2.326456069946289 0.8574478626251221 1.8327040672302246 3.5444743633270264 2.80281138420105
571 7.0641069412231445 5.2869391441345215 7.1288065910339355 2.7384445667266846 2.3231611251831055 0.8837932348251343 1.6930533647537231 3.274603843688965 2.8152718544006348
572 7.153040409088135 5.468201637268066 7.102813243865967 2.9130330085754395 2.4166839122772217 1.0836845636367798 1.6338809728622437 3.603287935256958 2.6732327938079834
573 7.011544227600098 5.410756587982178 6.9065728187561035 2.889249563217163 2.3015031814575195 1.1708345413208008 1.977786898612976 3.3862459659576416 2.8990418910980225
574 6.83695125579834 5.432506084442139 6.715754985809326 2.8053576946258545 2.597788095474243 1.015060544013977 2.0873970985412598 3.5994338989257813 2.8667428493499756
575 6.721916198730469 5.271158218383789 6.457225799560547 2.803269863128662 2.4814093112945557 0.8631277680397034 1.9525446891784668 3.6573777198791504 2.919741630554199
576 6.9680962562561035 5.303760051727295 6.790786266326904 2.8686013221740723 2.2918002605438232 0.8686647415161133 2.067417860031128 3.688443899154663 2.969621181488037
577 6.873971939086914 5.275444030761719 6.738316535949707 2.9177653789520264 2.2990376949310303 0.8620956540107727 1.978513479232788 3.4434704780578613 3.0217373371124268
578 6.950396537780762 5.203164577484131 6.772618770599365 2.770409107208252 2.402144432067871 0.8321281671524048 2.192420721054077 3.4658713340759277 2.786673069000244
579 6.836043357849121 5.294015407562256 6.775908470153809 2.803176164627075 2.477952241897583 0.8007645606994629 1.895344614982605 3.769127130508423 2.9235470294952393
580 7.088032245635986 5.6520843505859375 6.853212356567383 2.68408203125 2.335697650909424 1.1890132427215576 1.9682807922363281 3.392638921737671 2.923243999481201
581 6.894426345825195 5.3729376792907715 6.795566082000732 2.6476328372955322 2.504836082458496 0.9330829381942749 1.709306001663208 3.5216376781463623 2.857947587966919
582 6.554749965667725 5.161105632781982 6.629760265350342 2.6737611293792725 2.4157965183258057 0.9472915530204773 2.1438205242156982 3.5643389225006104 2.9550814628601074
583 6.630031585693359 5.441730976104736 6.66708517074585 2.71701979637146 2.405742883682251 0.9383331537246704 2.196296453475952 3.6934492588043213 2.915639638900757
584 6.404115200042725 5.042551040649414 6.5923590660095215 2.547588586807251 2.427703380584717 1.2473417520523071 2.1875274181365967 3.7134175300598145 2.846212148666382
585 6.310162544250488 4.991122722625732 6.546345233917236 2.589040756225586 2.468745708465576 0.8379983901977539 2.641268014907837 3.692685127258301 2.924957036972046
586 6.444246292114258 5.184403419494629 6.670560836791992 2.6131601333618164 2.5314676761627197 0.9983155131340027 2.0647525787353516 3.4385616779327393 2.8669776916503906
587 6.357156276702881 5.203188419342041 6.446511745452881 2.7347116470336914 2.3421595096588135 1.0312442779541016 2.0306272506713867 3.597752809524536 2.8598294258117676
588 6.667740821838379 5.608270168304443 6.348694324493408 2.791766405105591 2.1802937984466553 0.945239782333374 2.245723009109497 3.681581497192383 2.940666675567627
589 6.779592514038086 5.908076286315918 6.622899532318115 2.8028833866119385 2.328087091445923 1.017029881477356 2.090630054473877 3.6296098232269287 2.899083375930786
590 6.715021133422852 5.748383045196533 6.576240062713623 2.7914443016052246 2.3060834407806396 0.8458812832832336 2.4394748210906982 3.5622200965881348 2.9738426208496094
591 6.979886531829834 5.997116565704346 6.790616512298584 2.945981502532959 2.471395492553711 0.9772071838378906 2.2526869773864746 3.397409677505493 3.093625068664551
592 7.134959697723389 5.94690465927124 6.884796619415283 2.83184814453125 2.414597749710083 0.9749613404273987 2.0747649669647217 3.4665744304656982 2.8205740451812744
593 7.05106782913208 6.0873613357543945 6.6535444259643555 2.952470302581787 2.216745615005493 0.8360792398452759 2.409853935241699 3.991814136505127 3.0228898525238037
594 6.672461032867432 5.578593730926514 6.487570285797119 2.712939500808716 2.3339929580688477 1.0368021726608276 1.8643977642059326 3.8309271335601807 2.868572235107422
595 7.161477565765381 5.899842262268066 6.889438152313232 2.7789337635040283 2.408985137939453 0.8507267832756042 2.5057334899902344 3.5420403480529785 2.901370048522949
596 7.302588939666748 5.853362560272217 6.818292617797852 2.8431897163391113 2.2024855613708496 1.038045048713684 2.410949468612671 3.4730241298675537 2.6743295192718506
597 7.096248149871826 5.678981781005859 6.686931133270264 2.766192674636841 2.0538885593414307 0.8790521621704102 2.294893980026245 3.6550071239471436 2.9097158908843994
598 6.8782219886779785 5.246906280517578 6.616788387298584 2.599271297454834 2.2340760231018066 0.9698387980461121 2.1433663368225098 3.911451816558838 3.022284507751465
599 6.923590660095215 5.302759647369385 6.598085403442383 2.649384021759033 2.1182076930999756 0.8763675689697266 2.6316330432891846 3.511523723602295 2.8892886638641357
600 7.117763042449951 5.515113353729248 6.7362446784973145 2.7114412784576416 2.512399196624756 0.9659202694892883 2.119488477706909 3.4437050819396973 3.3132431507110596
601 7.097057819366455 5.571189880371094 6.705505847930908 2.5935962200164795 2.4042809009552 0.8319857120513916 2.174675941467285 3.6513102054595947 3.1431264877319336
602 6.913543224334717 5.566010475158691 6.650142192840576 2.7808899879455566 2.185746908187866 0.9592179656028748 1.8795182704925537 3.585318088531494 3.0742268562316895
603 7.133641242980957 5.682641983032227 6.944305896759033 2.89632248878479 2.132760763168335 0.8405855894088745 2.622576951980591 3.5704505443573 3.321789026260376
604 7.06055212020874 5.4597930908203125 6.802980422973633 2.6305735111236572 2.210620641708374 0.8089942932128906 2.9695210456848145 3.284942865371704 3.3532631397247314
605 6.963752269744873 5.556857109069824 6.472384452819824 2.662501811981201 2.1868464946746826 0.835198700428009 3.0158748626708984 3.235854148864746 3.120048999786377
606 7.087278366088867 5.637902736663818 6.464026927947998 2.7550947666168213 2.145949602127075 0.9238854646682739 2.697009563446045 3.3406832218170166 3.1845028400421143
607 6.827404975891113 5.5927653312683105 6.473452568054199 2.735149621963501 2.1094918251037598 0.888780415058136 2.901737928390503 3.3634350299835205 3.357895612716675
608 7.149709224700928 5.628664493560791 6.7177534103393555 2.8567612171173096 2.1234521865844727 0.8774774074554443 3.208240032196045 3.4070017337799072 3.1253156661987305
609 7.062521457672119 5.653750896453857 6.6635260581970215 2.6521146297454834 2.168882369995117 1.0104384422302246 2.9425241947174072 3.531140089035034 2.8646020889282227
610 7.078572750091553 5.523105144500732 6.824079513549805 2.719142198562622 2.2557873725891113 1.108668565750122 2.813898801803589 3.4610540866851807 2.6136209964752197
611 7.178107261657715 5.772693634033203 6.9700798988342285 2.838625907897949 2.387430191040039 0.7346237301826477 2.8395090103149414 3.5585172176361084 2.823234796524048
612 7.243995189666748 5.72426176071167 6.808265209197998 2.6567625999450684 2.2504656314849854 0.892300546169281 3.0157594680786133 3.4884767532348633 2.716813087463379
613 7.133774280548096 5.969948768615723 6.918529987335205 2.741154432296753 2.408466339111328 0.9968341588973999 2.972177505493164 3.422149419784546 2.790058135986328
614 7.0391106605529785 5.886538505554199 6.7769060134887695 2.836557388305664 2.1894190311431885 0.9502304792404175 2.851698637008667 3.471859931945801 2.8991496562957764
615 6.999648571014404 5.406506061553955 6.946075439453125 2.7083985805511475 2.3019468784332275 1.1343106031417847 2.486428737640381 3.5910584926605225 2.9439165592193604
616 7.2088398933410645 5.657532691955566 7.026456356048584 2.7275991439819336 2.362234592437744 0.9138142466545105 2.8267900943756104 3.6338329315185547 2.8786423206329346
617 7.065818786621094 5.497542381286621 6.896141529083252 2.822814702987671 2.315394878387451 0.8429629802703857 2.865927219390869 3.3760335445404053 2.971055507659912
618 7.372378826141357 5.495000839233398 7.246770858764648 2.828655481338501 2.280940294265747 0.9748650193214417 2.667473793029785 3.6452255249023438 2.9193990230560303
619 7.386536598205566 5.951098918914795 7.010380744934082 2.9973433017730713 2.2708919048309326 0.9421054124832153 2.88889741897583 3.504483222961426 3.1060454845428467
620 7.0740556716918945 5.584634304046631 6.940791130065918 2.73826003074646 2.420724391937256 0.8807162046432495 2.0972917079925537 3.6379241943359375 3.123596668243408
621 7.0792670249938965 5.646297931671143 6.786536693572998 2.835496425628662 2.3241326808929443 0.7913805246353149 2.7944791316986084 3.971240520477295 2.947169303894043
622 7.065944194793701 5.515301704406738 6.960783004760742 2.7621614933013916 2.2374625205993652 1.0265936851501465 2.543419599533081 3.9928994178771973 2.875159502029419
623 7.210020542144775 5.4047393798828125 7.1092939376831055 2.4942238330841064 2.2922511100769043 0.8741361498832703 2.629366397857666 3.487900495529175 3.0469000339508057
624 7.499910354614258 5.926298141479492 7.334081649780273 2.848308801651001 2.3288931846618652 0.9028425812721252 2.648319959640503 3.7210710048675537 3.1502938270568848
625 7.5566229820251465 5.9845123291015625 7.316943645477295 2.833804130554199 2.39294171333313 1.0750833749771118 2.7640113830566406 3.8151888847351074 3.06205415725708
626 7.178395748138428 5.7638702392578125 7.1380462646484375 2.684340000152588 2.505807638168335 0.9664594531059265 3.1062636375427246 3.7834179401397705 3.1115665435791016
627 7.429632663726807 5.573184490203857 7.482776641845703 2.595125436782837 2.5558159351348877 1.03597092628479 2.766425132751465 3.5139360427856445 3.142178773880005
628 7.601956844329834 5.980557918548584 7.383794784545898 2.7937042713165283 2.3257601261138916 1.1043452024459839 2.7885377407073975 3.5858466625213623 3.0180397033691406
629 7.59263277053833 5.882244110107422 7.3280205726623535 2.7579684257507324 2.2915632724761963 0.7757497429847717 2.5433356761932373 3.680044412612915 2.9917969703674316
630 7.294679641723633 5.795518398284912 7.094227313995361 2.7790229320526123 2.47139310836792 1.0608313083648682 3.1990301609039307 3.610383987426758 2.9016993045806885
631 7.4409918785095215 5.457180976867676 7.495494365692139 2.6531856060028076 2.2830722332000732 0.7630953192710876 2.3685457706451416 3.558485984802246 2.863013744354248
632 7.558077335357666 5.909320831298828 7.372372150421143 2.728868007659912 2.156914234161377 0.8898647427558899 3.2060205936431885 3.649280071258545 3.016411781311035
633 7.289323806762695 5.969198226928711 7.181942462921143 2.9304261207580566 2.1626927852630615 0.7675858736038208 2.6085426807403564 3.608116388320923 2.903803825378418
634 7.557392120361328 6.323399066925049 7.2174859046936035 2.9709835052490234 2.16365122795105 0.8780182003974915 2.6561646461486816 3.624959707260132 2.773484945297241
635 7.135045051574707 5.7190327644348145 7.182761192321777 2.9348857402801514 2.4043989181518555 1.1099560260772705 2.58646297454834 3.626509666442871 2.8323683738708496
636 7.135272026062012 5.649327754974365 7.067083358764648 2.788910150527954 2.2076187133789063 0.8145992159843445 2.829932689666748 3.4949989318847656 2.8937926292419434
637 6.980542182922363 5.436802387237549 6.868829727172852 2.648803949356079 2.2864720821380615 0.8800458908081055 3.002854347229004 3.3855340480804443 2.8131914138793945
638 6.942716121673584 5.6649932861328125 6.806446552276611 2.7352383136749268 2.241838216781616 0.8009588122367859 2.5844669342041016 3.618635416030884 2.795668125152588
639 6.722535610198975 5.468279838562012 6.754026412963867 2.759315013885498 2.131270170211792 0.9171763062477112 2.726381778717041 3.454899549484253 2.735503673553467
640 6.86070442199707 5.754441738128662 6.873922348022461 2.770179033279419 2.2713541984558105 0.8548687696456909 2.825155258178711 3.695309638977051 2.8489530086517334
641 6.803633689880371 5.767989158630371 6.795218467712402 2.7410502433776855 2.3326594829559326 1.0734180212020874 3.548506736755371 3.561150550842285 2.9349257946014404
642 7.1176533699035645 5.572774887084961 7.204038143157959 2.5253381729125977 2.4264273643493652 1.0436956882476807 2.768491744995117 3.483438014984131 2.8960952758789063
643 7.11944580078125 5.753714084625244 7.198470592498779 2.5778470039367676 2.3822734355926514 1.034440040588379 2.43070125579834 3.623326063156128 2.831850528717041
644 7.046192169189453 5.6240997314453125 7.152003288269043 2.6316280364990234 2.480760097503662 1.0938605070114136 3.475978374481201 3.5756349563598633 2.854992151260376
645 7.203431129455566 5.893567085266113 7.021943092346191 2.69818377494812 2.5443098545074463 1.1685898303985596 3.2607059478759766 3.6642234325408936 2.6640336513519287
646 7.130927085876465 6.131819248199463 7.050012111663818 2.6380774974823 2.663038730621338 1.1397461891174316 2.5638315677642822 3.6692874431610107 2.668823719024658
647 7.291696071624756 6.403173446655273 6.980579376220703 2.7143993377685547 2.5138099193573 1.0229166746139526 2.4617295265197754 3.566744804382324 2.827866315841675
648 7.332591533660889 6.277961254119873 7.073267936706543 2.631706953048706 2.603015899658203 0.9020455479621887 3.277357339859009 3.3250510692596436 2.7826948165893555
649 7.446923732757568 6.569629192352295 7.0984015464782715 2.581925392150879 2.451307535171509 0.7729288339614868 2.6017985343933105 3.484191417694092 2.8496785163879395
650 7.50147819519043 6.120517730712891 7.23796272277832 2.482288360595703 2.299661159515381 0.7744507789611816 3.051502227783203 3.424574136734009 2.820950508117676
651 7.306185722351074 5.927052021026611 7.3262529373168945 2.648160934448242 2.4485580921173096 0.9410268664360046 3.0096123218536377 3.623882293701172 2.918910264968872
652 7.352355480194092 5.914824962615967 7.227280139923096 2.61045241355896 2.246150493621826 0.7623658180236816 3.2875545024871826 3.5644495487213135 2.8914408683776855
653 7.2763566970825195 6.094588756561279 6.999581813812256 2.822340965270996 2.2023613452911377 0.9247346520423889 3.0273947715759277 3.499978542327881 2.769697666168213
654 7.190853118896484 5.812026023864746 6.970739364624023 2.6544902324676514 2.184670925140381 1.2087323665618896 2.6139655113220215 3.6126747131347656 2.812520980834961
655 7.317740440368652 5.717005252838135 7.166044235229492 2.673146963119507 2.0192880630493164 0.8767536282539368 3.222768545150757 3.3269999027252197 2.8559396266937256
656 7.166121959686279 5.933096408843994 6.892572402954102 2.7592289447784424 2.2164909839630127 1.1081650257110596 3.000101327896118 3.3667521476745605 2.8167481422424316
657 7.349880695343018 6.098456382751465 6.875427722930908 2.921535015106201 2.0865767002105713 1.2015726566314697 3.1272056102752686 3.127370834350586 2.886826276779175
658 7.151544570922852 6.410673141479492 6.7683844566345215 2.895880937576294 2.07902455329895 0.9797564148902893 2.774975538253784 3.4650838375091553 2.911952257156372
659 7.416734218597412 6.2843475341796875 7.005619049072266 2.805722713470459 2.164457321166992 0.8942619562149048 3.0071277618408203 3.0887696743011475 3.016840934753418
660 7.029916763305664 5.956560134887695 6.635490417480469 2.616983652114868 2.1531922817230225 1.6344763040542603 3.289140462875366 3.3287649154663086 2.684359550476074
661 7.172791004180908 5.740490436553955 6.871943473815918 2.5894172191619873 2.306812286376953 1.044433355331421 2.9883484840393066 3.432343006134033 3.011887311935425
662 7.144668102264404 5.66026496887207 7.01707124710083 2.5215330123901367 2.287720203399658 0.926280677318573 3.1721200942993164 3.4726078510284424 2.888638734817505
663 7.017185688018799 5.5849199295043945 6.911325454711914 2.763103485107422 2.271674633026123 1.0946497917175293 2.825594425201416 3.153099536895752 2.88279390335083
664 6.9259114265441895 5.639113903045654 6.66826057434082 2.479722261428833 2.2703094482421875 0.9020488858222961 2.5950849056243896 3.1515512466430664 2.9528470039367676
665 7.039178371429443 6.176152229309082 6.702885627746582 2.5774948596954346 2.253110885620117 0.9445958733558655 2.6086294651031494 3.2122042179107666 2.761234760284424
666 7.2227091789245605 6.555612564086914 6.793637275695801 2.595525026321411 2.3623046875 0.9383766055107117 3.156489849090576 3.2005133628845215 2.9598300457000732
667 7.518007755279541 6.516785621643066 7.032862186431885 2.615407943725586 2.284621238708496 0.9917895197868347 3.1552906036376953 3.081843614578247 2.948425769805908
668 7.33989143371582 6.191030979156494 6.9239726066589355 2.566958427429199 2.2701778411865234 0.9605225920677185 2.796736001968384 3.169544219970703 2.8049449920654297
669 7.424144268035889 6.070474624633789 7.2436933517456055 2.5520904064178467 2.3315556049346924 0.9715283513069153 2.491013765335083 3.082879066467285 2.7129077911376953
670 7.336799144744873 6.210046291351318 7.064266204833984 2.613563299179077 2.145676612854004 0.9364675283432007 3.062864303588867 3.276651620864868 2.809227466583252
671 7.121509075164795 6.124090194702148 6.743315696716309 2.740204095840454 2.2896571159362793 0.93793123960495 2.660710096359253 3.2052810192108154 2.6985206604003906
672 7.326676368713379 6.180283069610596 6.958445072174072 2.7270121574401855 2.420025587081909 0.8283944129943848 2.532878875732422 3.268557548522949 2.708439588546753
673 7.629040718078613 6.295022010803223 7.269161224365234 2.7346293926239014 2.3119289875030518 0.9323661923408508 2.4032115936279297 3.302061080932617 2.8189995288848877
674 7.661078453063965 6.378324031829834 7.219601631164551 2.799248456954956 2.2824902534484863 0.993925154209137 2.636070966720581 3.5286705493927 2.8175063133239746
675 7.5502448081970215 6.131422996520996 7.187981128692627 2.783649206161499 2.4691169261932373 0.9128915071487427 2.766169309616089 3.6812171936035156 2.814579963684082
676 7.642065048217773 6.2893385887146 7.258386611938477 2.6286513805389404 2.530367374420166 0.9123120903968811 2.8689208030700684 3.515500783920288 2.714974880218506
677 7.644757270812988 6.265806674957275 7.315210819244385 2.8179614543914795 2.410916328430176 0.9057217240333557 2.309727907180786 3.7106411457061768 2.7667794227600098
678 7.482736587524414 6.501774787902832 6.972345352172852 2.822175979614258 2.255645513534546 1.0502244234085083 2.5539374351501465 3.6858768463134766 2.7239439487457275
679 7.43126916885376 6.137412071228027 7.192909240722656 2.76560640335083 2.7067666053771973 1.0781257152557373 2.5396063327789307 3.5629959106445313 2.807919502258301
680 7.623631000518799 5.934844493865967 7.392807483673096 2.492656946182251 2.4862008094787598 1.1398483514785767 2.0498976707458496 3.5248687267303467 2.626018524169922
681 7.826756000518799 6.408688068389893 7.206020355224609 2.529622793197632 2.530444383621216 0.9512958526611328 2.644601583480835 3.2384939193725586 2.7540218830108643
682 7.550222873687744 6.013543128967285 7.280094146728516 2.567012310028076 2.3327789306640625 0.8230949640274048 2.4241037368774414 3.050783634185791 2.8174972534179688
683 7.439092636108398 5.699316024780273 7.323784828186035 2.5415778160095215 2.2810308933258057 1.1582430601119995 2.5076751708984375 3.2156872749328613 2.6746270656585693
684 7.442220211029053 5.663496017456055 7.424581527709961 2.461784839630127 2.4520163536071777 0.985414445400238 2.8681018352508545 3.1495089530944824 2.9955639839172363
685 7.552164554595947 5.843541622161865 7.548374176025391 2.6864917278289795 2.3599064350128174 1.154942274093628 2.6866109371185303 3.3515803813934326 2.6461520195007324
686 7.7594075202941895 5.624612808227539 7.750882625579834 2.5973267555236816 2.2190091609954834 1.0734751224517822 2.454455852508545 3.2670228481292725 2.690927505493164
687 8.087166786193848 5.907390594482422 7.915950775146484 2.6857047080993652 2.2510287761688232 0.8449795246124268 2.903304100036621 3.161252021789551 2.947049856185913
688 8.40929126739502 5.867262840270996 8.288955688476563 2.7017548084259033 2.205313205718994 0.8932712078094482 2.240013837814331 3.1875429153442383 2.8295648097991943
689 8.106284141540527 5.399609565734863 8.182782173156738 2.558424949645996 2.433988332748413 1.0321255922317505 2.514989137649536 3.3832924365997314 2.701584577560425
690 7.882232666015625 5.493363380432129 8.09945011138916 2.5005757808685303 2.3213629722595215 0.9075893759727478 2.5181870460510254 3.2640652656555176 2.752711772918701
691 8.077245712280273 5.494983196258545 8.061573028564453 2.590216636657715 2.4248669147491455 1.209916353225708 2.74857234954834 3.175318717956543 2.7407381534576416
692 8.269632339477539 5.77845573425293 8.2112455368042 2.5913264751434326 2.3491501808166504 0.9902026653289795 2.5387372970581055 3.1529345512390137 2.5527002811431885
693 8.018714904785156 5.540020942687988 8.064621925354004 2.8177385330200195 2.491594076156616 0.8950624465942383 2.6696155071258545 2.9677112102508545 2.7189862728118896
694 7.91914176940918 5.825916767120361 7.696679592132568 2.6523377895355225 2.2336270809173584 0.9661821126937866 2.692692279815674 3.374359130859375 2.49454665184021
695 7.800080299377441 5.927361011505127 7.465244293212891 2.698000431060791 2.276657819747925 0.983964204788208 2.7918808460235596 3.3430678844451904 2.9075851440429688
696 7.917463302612305 5.588289260864258 8.017815589904785 2.4860970973968506 2.2574009895324707 1.1315062046051025 2.298335313796997 3.3146603107452393 2.817150354385376
697 7.8196492195129395 5.600906848907471 7.863340377807617 2.5956602096557617 2.1072769165039063 0.7828870415687561 2.263352870941162 3.539299249649048 2.4935357570648193
698 7.758639335632324 6.048020839691162 7.4587225914001465 2.6495180130004883 2.082163095474243 0.9806056022644043 2.4671120643615723 3.2017271518707275 2.529538631439209
699 7.459625720977783 5.6438422203063965 7.23925256729126 2.5344934463500977 2.1541404724121094 1.089419960975647 3.016507148742676 3.0954477787017822 2.5492680072784424
700 7.532347679138184 6.007772922515869 6.9908599853515625 2.5466363430023193 2.2623884677886963 1.0722559690475464 2.367279052734375 3.0403101444244385 2.6397998332977295
701 7.416021347045898 5.6119866371154785 7.193294048309326 2.542928457260132 2.2831225395202637 0.9101652503013611 2.582843065261841 3.1339805126190186 2.545391082763672
702 7.355099678039551 5.843664646148682 6.963950157165527 2.623178482055664 2.2204577922821045 1.115522861480713 2.59897780418396 3.0468640327453613 2.44642972946167
703 7.860205173492432 5.964980125427246 7.36060905456543 2.3710925579071045 2.330845832824707 1.0495007038116455 2.6156513690948486 2.972543239593506 2.340714693069458
704 7.812948703765869 6.0210137367248535 7.441455841064453 2.4394567012786865 2.2569353580474854 0.8526962399482727 2.469740152359009 2.993269205093384 2.8526439666748047
705 8.026823997497559 6.000428199768066 7.734658718109131 2.530412435531616 2.290156602859497 0.9481726288795471 2.625112771987915 3.055457353591919 2.579511880874634
706 7.7857346534729 5.999978542327881 7.498929500579834 2.5576388835906982 2.2515156269073486 0.868744432926178 2.7690913677215576 3.176689624786377 2.8343043327331543
707 7.619978904724121 5.759914398193359 7.472999095916748 2.587096929550171 2.425201416015625 0.687993586063385 2.429717779159546 3.133388042449951 2.692384719848633
708 7.9498291015625 5.92240047454834 7.830921173095703 2.503370761871338 2.436917781829834 0.9060701131820679 2.4823052883148193 3.056114912033081 2.8286116123199463
709 7.7730393409729 6.228304862976074 7.473994255065918 2.5306172370910645 2.369311809539795 0.9631224274635315 2.277045249938965 3.335878610610962 2.863037109375
710 7.638869285583496 6.062193393707275 7.235972881317139 2.497363567352295 2.559549570083618 0.895361602306366 2.5226948261260986 3.2580630779266357 2.801313877105713
711 7.222046852111816 5.613673686981201 6.88621187210083 2.342167854309082 2.416470766067505 0.8783190250396729 2.3602190017700195 3.6835100650787354 2.898120880126953
712 7.561939716339111 5.7143731117248535 7.182640075683594 2.4546196460723877 2.4441304206848145 1.1048976182937622 2.3503260612487793 3.459406852722168 2.8432865142822266
713 7.361487865447998 5.7273101806640625 7.066392421722412 2.4255549907684326 2.4503297805786133 0.9694973826408386 2.884359836578369 3.2613861560821533 2.834467887878418
714 7.531965732574463 5.651100158691406 7.214630603790283 2.383427381515503 2.371180295944214 0.9044378399848938 3.4876019954681396 3.2687807083129883 2.940579414367676
715 7.739540100097656 5.803770542144775 7.223862648010254 2.3642630577087402 2.4237329959869385 0.9514281749725342 3.262917995452881 3.5615315437316895 2.719778060913086
716 7.966201305389404 6.164016246795654 7.267683982849121 2.616948366165161 2.543982982635498 0.9634984135627747 2.804616928100586 3.2203333377838135 2.8957135677337646
717 7.651061534881592 6.008537292480469 6.955960750579834 2.7046995162963867 2.3325116634368896 0.8763718008995056 2.707210063934326 3.3406245708465576 2.6870996952056885
718 7.781823635101318 6.093037128448486 7.279587745666504 2.6896588802337646 2.3549954891204834 0.8336588740348816 2.8058149814605713 3.343158721923828 2.804992914199829
719 8.25147819519043 6.357961654663086 7.257527828216553 2.859117031097412 2.645982265472412 0.8199101090431213 3.0138297080993652 3.558764696121216 2.7642598152160645
720 8.554947853088379 6.3027753829956055 7.541204452514648 2.730983018875122 2.404625654220581 0.7264312505722046 2.847377061843872 3.5275652408599854 2.900066614151001
721 8.248376846313477 6.035981178283691 7.545991897583008 2.6477248668670654 2.540254592895508 0.9982635974884033 2.856778621673584 3.456099271774292 2.8142428398132324
722 8.18705940246582 5.9358930587768555 7.635949611663818 2.714292287826538 2.4408209323883057 0.7349442839622498 2.4249796867370605 3.2655086517333984 2.6134235858917236
723 8.557287216186523 6.2750983238220215 7.746091365814209 2.813236951828003 2.3954384326934814 0.846948504447937 2.6945860385894775 3.314495801925659 2.536161422729492
724 8.19415283203125 6.077261924743652 7.515403747558594 2.585240602493286 2.340245485305786 0.916502833366394 2.616579532623291 2.9893229007720947 2.7002806663513184
725 8.429107666015625 6.196166038513184 7.416962623596191 2.706355094909668 2.6431593894958496 0.6439300775527954 2.732830286026001 3.1758501529693604 2.7167749404907227
726 8.403383255004883 6.754247665405273 7.367480278015137 2.940805435180664 2.4628000259399414 0.8984864354133606 2.9381465911865234 3.1567256450653076 2.8462984561920166
727 8.183942794799805 6.3774943351745605 7.241391658782959 2.7297587394714355 2.4347259998321533 0.9103411436080933 2.541551113128662 3.237959861755371 2.7863776683807373
728 8.301889419555664 6.597673416137695 7.107588768005371 2.8010387420654297 2.3005073070526123 1.109182357788086 2.992439031600952 3.2179830074310303 2.924617052078247
729 8.130317687988281 6.582241535186768 6.950964450836182 2.7677664756774902 2.2195193767547607 0.7963547110557556 3.2218899726867676 3.417672872543335 2.785754919052124
730 8.4718599319458 6.592105388641357 7.0958356857299805 2.9026124477386475 2.419419288635254 0.8552529215812683 2.099013328552246 3.2778713703155518 2.7303199768066406
731 8.265105247497559 6.464174747467041 7.034361839294434 2.844062089920044 2.347299098968506 1.1673812866210938 2.6584789752960205 3.236133098602295 2.8444643020629883
732 7.952306270599365 6.402399063110352 6.971007823944092 2.696131467819214 2.520596981048584 1.1348927021026611 2.713564872741699 3.0832831859588623 2.8714759349823
733 8.101909637451172 6.732645034790039 6.898909568786621 2.799063205718994 2.498793840408325 0.9448045492172241 2.816899061203003 2.9365427494049072 2.878605842590332
734 8.165392875671387 6.795110702514648 6.994827747344971 2.730313777923584 2.4559175968170166 0.9248358011245728 2.7295241355895996 2.9498863220214844 2.876622200012207
735 8.026627540588379 6.470269680023193 6.850689888000488 2.7217063903808594 2.535064220428467 1.0936099290847778 2.4422452449798584 3.0845248699188232 2.9212281703948975
736 8.341211318969727 7.022368907928467 7.033271789550781 2.8452720642089844 2.7640511989593506 0.859758198261261 2.6938135623931885 2.976348400115967 3.0066158771514893
737 8.55696964263916 7.085610389709473 7.250445365905762 2.876359224319458 2.6299889087677 1.0185728073120117 2.555680990219116 2.967144727706909 2.9229676723480225
738 8.37507438659668 7.1392951011657715 7.08720588684082 2.6612696647644043 2.477851390838623 0.9798924326896667 2.720268726348877 3.3781139850616455 2.915756940841675
739 8.835603713989258 7.850889205932617 7.1138715744018555 2.8178460597991943 2.460231304168701 1.0482786893844604 2.9656193256378174 3.107030153274536 2.648301601409912
740 9.073315620422363 7.935819625854492 7.269565582275391 2.783353328704834 2.6307761669158936 0.9818596243858337 2.1672685146331787 3.1413848400115967 2.814901351928711
741 9.154818534851074 7.867913246154785 7.106250762939453 2.735581398010254 2.729428768157959 1.098188877105713 2.458556652069092 3.14284086227417 2.8413920402526855
742 8.865416526794434 7.885893821716309 6.824395179748535 2.8069441318511963 2.5069878101348877 0.9780811667442322 2.3499433994293213 3.180154323577881 2.7851271629333496
743 9.037050247192383 7.964735507965088 7.071573257446289 2.9123120307922363 2.5131075382232666 1.0890828371047974 2.8032147884368896 3.3154029846191406 2.7785651683807373
744 8.913259506225586 7.609498500823975 7.320953845977783 2.736929416656494 2.4994521141052246 1.1943693161010742 3.0069191455841064 3.346604108810425 2.8488972187042236
745 8.674996376037598 7.309839725494385 7.213756084442139 2.818577289581299 2.345285415649414 0.995837926864624 2.4790163040161133 3.4324300289154053 3.05511212348938
746 8.512903213500977 7.29290246963501 7.2719197273254395 2.8493878841400146 2.2933461666107178 1.1921266317367554 3.1376094818115234 3.3874027729034424 2.8758366107940674
747 8.103347778320313 7.153054237365723 6.74068546295166 2.6825029850006104 2.2748100757598877 0.8489314317703247 2.521510362625122 3.1801507472991943 2.8742427825927734
748 8.123549461364746 7.047388076782227 6.87389612197876 2.882351875305176 2.3901045322418213 0.8841915130615234 2.6877875328063965 3.1554040908813477 2.752469539642334
749 8.284076690673828 6.8525238037109375 7.107454776763916 2.647646903991699 2.4032084941864014 1.2524621486663818 3.096531391143799 2.9317739009857178 2.583176851272583
750 7.929996013641357 6.403329372406006 7.029623508453369 2.708664655685425 2.1226108074188232 1.1306687593460083 2.6289846897125244 2.694298267364502 2.7920422554016113
751 8.12742805480957 6.680538654327393 7.159027099609375 2.693990707397461 2.3807711601257324 1.0547417402267456 2.462754726409912 2.848224401473999 2.6815292835235596
752 8.2537260055542 6.774888515472412 7.160877227783203 2.6669669151306152 2.2864692211151123 1.0178638696670532 2.800004482269287 2.7675905227661133 2.713083267211914
753 8.173380851745605 6.768960952758789 7.259808540344238 3.026188373565674 2.4844326972961426 0.883017897605896 2.913498878479004 2.8321096897125244 2.7045207023620605
754 7.883241176605225 6.5512566566467285 7.029653072357178 2.844198703765869 2.468000650405884 1.0035971403121948 2.7841451168060303 2.794041633605957 2.9342854022979736
755 7.609961032867432 6.389384746551514 6.898196697235107 2.5964503288269043 2.3035876750946045 0.8733043074607849 2.630235195159912 2.7693939208984375 3.012927770614624
756 7.82004451751709 6.6839494705200195 7.069000720977783 2.6370162963867188 2.5401551723480225 0.8978696465492249 3.3189308643341064 2.954172372817993 2.741914987564087
757 7.918920993804932 6.306417465209961 7.53745698928833 2.4938762187957764 2.5799148082733154 1.0405480861663818 2.4287312030792236 2.990114212036133 2.7351841926574707
758 7.538274765014648 6.228835105895996 6.932185649871826 2.6719939708709717 2.5877692699432373 1.03439199924469 2.627331018447876 3.152261734008789 2.7053451538085938
759 7.673830509185791 6.470177173614502 6.883099555969238 2.583359479904175 2.6508543491363525 0.8952711820602417 3.4115562438964844 3.005187749862671 2.593752861022949
760 7.574796199798584 6.105635643005371 6.941298484802246 2.5870089530944824 2.6677510738372803 1.0627267360687256 3.0747060775756836 3.416912078857422 2.7054855823516846
761 7.504698753356934 6.03249979019165 6.984877586364746 2.593712091445923 2.6093387603759766 1.062321424484253 2.616915464401245 3.3045520782470703 2.6664202213287354
762 7.879792213439941 6.773614883422852 7.065147876739502 2.708913803100586 2.500941753387451 0.9910110831260681 2.7209630012512207 3.5858237743377686 2.8834309577941895
763 7.894247531890869 6.835774898529053 7.091744899749756 2.767942190170288 2.449380874633789 1.2193211317062378 2.6443042755126953 3.6569559574127197 2.6507315635681152
764 7.7596659660339355 6.813598155975342 6.957355499267578 2.6253983974456787 2.3681297302246094 0.9566011428833008 2.8380966186523438 3.5277183055877686 2.9969980716705322
765 7.695667743682861 6.723789691925049 7.153712749481201 2.7032341957092285 2.572490692138672 1.1053131818771362 3.1158854961395264 4.101480960845947 2.87914776802063
766 7.6096673011779785 6.420759201049805 7.1734232902526855 2.6952977180480957 2.4809610843658447 1.0567948818206787 2.6336402893066406 4.177520275115967 2.758043050765991
767 7.593026638031006 6.175205707550049 7.228634357452393 2.6966583728790283 2.3759353160858154 0.9621618986129761 3.12092661857605 3.9680187702178955 2.733215808868408
768 8.022808074951172 6.538645267486572 7.530783176422119 2.7709405422210693 2.407968282699585 1.0496165752410889 2.888627529144287 3.913156509399414 2.7298593521118164
769 7.590620517730713 6.179237365722656 7.23759126663208 2.85295033454895 2.282975196838379 0.9260788559913635 3.2864835262298584 3.9770288467407227 2.651655673980713
770 7.655459880828857 6.362295627593994 7.247304439544678 2.779613971710205 2.4679062366485596 0.9222181439399719 2.801576614379883 3.9899778366088867 2.623046636581421
771 7.562209606170654 6.017935752868652 7.399584770202637 2.780153512954712 2.51924204826355 1.282566785812378 3.0944674015045166 4.192643642425537 2.646984577178955
772 7.6109538078308105 6.511114597320557 7.247137546539307 3.0074079036712646 2.6908743381500244 1.0322235822677612 2.8093135356903076 3.746605157852173 2.7634923458099365
773 7.521814346313477 6.285453796386719 7.401819705963135 2.775702714920044 2.7599589824676514 1.079382061958313 2.7315077781677246 3.8847310543060303 2.7074623107910156
774 7.530308246612549 5.94666862487793 7.45964241027832 2.5256340503692627 2.6352269649505615 1.142539143562317 3.259923219680786 3.7293009757995605 2.9683103561401367
775 7.443286418914795 5.785768985748291 7.5036940574646 2.6250240802764893 2.8932695388793945 1.0571279525756836 2.9113755226135254 3.7238941192626953 2.9944262504577637
776 7.763388633728027 6.1770100593566895 7.440963268280029 2.611694097518921 2.613884210586548 1.0063313245773315 3.4819788932800293 3.819394826889038 2.8794102668762207
777 8.061639785766602 6.150842666625977 7.744804859161377 2.675429582595825 2.7420413494110107 0.9212953448295593 3.1961617469787598 3.455716133117676 3.07189679145813
778 8.299386978149414 5.957437515258789 8.02694034576416 2.415544033050537 2.7698769569396973 0.8373989462852478 2.951747417449951 3.3892695903778076 2.7843706607818604
779 8.06532096862793 5.998105525970459 7.748074054718018 2.422116756439209 2.840921401977539 1.0595347881317139 2.441340446472168 3.8081159591674805 2.948075532913208
780 7.923523426055908 6.225270748138428 7.641404628753662 2.629408597946167 2.784242630004883 1.176016926765442 2.4997990131378174 3.574476957321167 2.9966249465942383
781 7.945854187011719 5.793268203735352 7.838411808013916 2.379117012023926 2.7337958812713623 0.981813907623291 2.768113851547241 3.645254611968994 2.9162979125976563
782 8.05727767944336 6.103494644165039 7.909082889556885 2.4745635986328125 2.836076021194458 1.0980238914489746 3.0871083736419678 3.9268321990966797 2.805111885070801
783 7.940692901611328 6.1577653884887695 7.976944446563721 2.3717644214630127 2.8092827796936035 0.8471406698226929 3.101013422012329 3.859201669692993 2.6328039169311523
784 7.912069797515869 6.092898845672607 7.748005390167236 2.6422369480133057 2.7038962841033936 1.0766725540161133 2.9851460456848145 3.7959864139556885 2.77221941947937
785 7.860556125640869 5.998939514160156 7.733595848083496 2.6307191848754883 2.8100991249084473 1.000695824623108 3.417384147644043 3.546046018600464 2.8382790088653564
786 7.69124698638916 5.890209674835205 7.656581878662109 2.4365153312683105 2.806739330291748 1.0346516370773315 3.592994213104248 3.6925277709960938 2.7930238246917725
787 8.025724411010742 5.9550065994262695 7.792789936065674 2.6281991004943848 2.7502269744873047 0.9392402768135071 3.211634874343872 3.4719464778900146 2.9054415225982666
788 7.940345764160156 5.969453811645508 7.615354537963867 2.665093421936035 2.745227336883545 0.7034093141555786 2.846184730529785 3.3347461223602295 2.9188458919525146
789 7.922767162322998 6.149490833282471 7.665095806121826 2.7370853424072266 2.67297101020813 1.052005410194397 3.571608781814575 3.4329833984375 2.9812896251678467
790 7.94728946685791 5.672802925109863 7.736399173736572 2.4855763912200928 2.8608057498931885 1.0707201957702637 2.967957019805908 3.466118097305298 2.9422383308410645
791 8.087346076965332 6.226067066192627 7.573502063751221 2.676576614379883 2.8506011962890625 1.006157398223877 2.667891025543213 3.4796695709228516 3.0307443141937256
792 8.09424877166748 5.996246337890625 7.730521202087402 2.5800788402557373 2.98880934715271 0.880146861076355 2.963757276535034 3.5066425800323486 2.9825668334960938
793 8.181672096252441 6.120290279388428 7.683323383331299 2.628728151321411 3.068647861480713 0.8436360359191895 3.0787012577056885 3.467092514038086 2.9944944381713867
794 7.997141361236572 5.857619762420654 7.7333455085754395 2.519010305404663 3.0140323638916016 0.8814505934715271 3.201594352722168 3.4807095527648926 2.820100784301758
795 8.05960750579834 6.080044269561768 7.609128475189209 2.7252626419067383 3.004343271255493 0.7846034169197083 3.156381845474243 3.4026145935058594 2.9728238582611084
796 7.786786079406738 5.98244047164917 7.384131908416748 2.7219951152801514 2.8233304023742676 1.2257953882217407 3.1445424556732178 3.2028303146362305 3.0054173469543457
797 7.946240425109863 5.969951629638672 7.721973419189453 2.5956428050994873 2.8499345779418945 0.7527254819869995 3.2775728702545166 3.3553550243377686 2.9853579998016357
798 7.995920181274414 6.2353386878967285 7.443851470947266 2.5826752185821533 2.87424635887146 0.9674075841903687 2.760274887084961 3.354620933532715 2.824138879776001
799 7.8597869873046875 6.299750328063965 7.292864799499512 2.717043876647949 2.758850574493408 0.9757956266403198 2.953697681427002 3.3166234493255615 2.8921258449554443
800 7.952999114990234 6.4128193855285645 7.117830753326416 2.7282426357269287 2.7844061851501465 0.9691634774208069 3.089956045150757 3.3775112628936768 2.7469818592071533
801 7.855619430541992 6.237999439239502 7.01637601852417 2.7714850902557373 2.8242857456207275 0.792939305305481 2.9780192375183105 3.4184327125549316 2.942638397216797
802 7.840599060058594 5.899413108825684 7.056997299194336 2.4751758575439453 2.9023325443267822 0.8494572639465332 3.138859987258911 3.2308247089385986 2.8701770305633545
803 7.907420635223389 6.064657688140869 7.204532623291016 2.642760992050171 2.9374420642852783 0.8612880110740662 2.9030516147613525 3.4136691093444824 2.725552797317505
804 7.845486164093018 5.821121692657471 7.187678337097168 2.463261604309082 2.703920602798462 0.9037209153175354 2.6519052982330322 3.144289016723633 2.8735249042510986
805 7.940130710601807 6.081607341766357 7.088757038116455 2.422083616256714 2.7798311710357666 0.813330352306366 2.634000062942505 3.429567575454712 2.962660074234009
806 7.983541965484619 5.893957614898682 7.418952941894531 2.404832124710083 2.652057409286499 0.9863905906677246 2.8327114582061768 3.275601387023926 2.954228639602661
807 7.923776149749756 6.262529373168945 7.347428798675537 2.777052164077759 2.7460830211639404 0.9293094277381897 3.187718152999878 3.348203420639038 2.968599319458008
808 8.179988861083984 6.244441032409668 7.518118858337402 2.633155584335327 2.882159471511841 1.0876718759536743 2.9114062786102295 3.354330539703369 2.936676502227783
809 7.9435038566589355 6.021986484527588 7.304902076721191 2.6910595893859863 2.9141550064086914 0.9028094410896301 2.514190912246704 3.4864652156829834 2.8571507930755615
810 7.919338226318359 6.01790189743042 7.349085807800293 2.5846118927001953 2.9048891067504883 0.882133424282074 2.463855504989624 3.4432015419006348 2.942131757736206
811 7.717310905456543 6.148538589477539 6.99716329574585 2.6832878589630127 2.8703043460845947 0.9736918807029724 3.0781171321868896 3.3313369750976563 3.0635604858398438
812 8.13354206085205 6.682262420654297 7.172940254211426 2.6395270824432373 2.8230652809143066 1.0892537832260132 2.6736562252044678 3.3191239833831787 2.951314687728882
813 8.22524642944336 6.885165214538574 7.113729953765869 2.7097933292388916 2.8788695335388184 1.1125670671463013 2.382085084915161 3.340230941772461 2.9399425983428955
814 8.023667335510254 6.847794055938721 6.9320268630981445 2.8228933811187744 2.644761562347412 0.8832461833953857 2.589402437210083 3.455611228942871 2.9342870712280273
815 7.9335479736328125 6.765169620513916 6.999990463256836 2.8022825717926025 2.80989670753479 0.7837836742401123 2.5285539627075195 3.51774263381958 2.919999361038208
816 8.10598373413086 6.733988285064697 7.042266845703125 2.726749897003174 2.656386137008667 0.9242663383483887 2.4601974487304688 3.72709059715271 2.875188112258911
817 7.96231746673584 6.5995378494262695 7.0673322677612305 2.808096408843994 2.925757884979248 0.7995232343673706 2.35471773147583 3.22961163520813 2.9510397911071777
818 7.957683086395264 6.475427150726318 6.9761552810668945 2.5483357906341553 2.7763919830322266 1.1488335132598877 3.024365186691284 3.3592727184295654 2.9313135147094727
819 8.009222030639648 6.331491470336914 7.199897766113281 2.551842451095581 2.837871551513672 0.9814988374710083 2.8145902156829834 3.3806655406951904 2.706235647201538
820 8.008394241333008 6.457146167755127 7.286249160766602 2.5646729469299316 2.6994707584381104 0.8538689017295837 2.7047462463378906 3.5440471172332764 3.003577709197998
821 7.972588062286377 6.635278224945068 7.192038059234619 2.7289607524871826 2.6644115447998047 0.8020667433738708 2.7420804500579834 3.5703959465026855 2.8996951580047607
822 8.086426734924316 6.318939685821533 7.475958347320557 2.5575411319732666 2.76102614402771 0.9901781678199768 3.0916264057159424 3.2425365447998047 2.778156042098999
823 7.82822322845459 6.088816165924072 7.519092559814453 2.6186864376068115 2.5618736743927 0.9645286798477173 3.3420774936676025 3.3254098892211914 2.858861207962036
824 7.685781955718994 5.840895175933838 7.496257781982422 2.6208248138427734 2.5195271968841553 0.8132385611534119 3.2009057998657227 3.2683827877044678 2.8893373012542725
825 7.4186248779296875 5.891343116760254 7.150890827178955 2.522947311401367 2.2354915142059326 0.7493360042572021 2.878718376159668 3.0460867881774902 2.8262083530426025
826 7.548230171203613 6.216203689575195 6.94834566116333 2.4770755767822266 2.4454736709594727 0.9036507606506348 2.6348817348480225 3.4957237243652344 2.793262243270874
827 7.741540431976318 6.294985294342041 7.072315216064453 2.531228542327881 2.6165685653686523 0.7744617462158203 2.8085851669311523 3.182032823562622 2.819585084915161
828 7.822344779968262 6.275319576263428 7.11008882522583 2.6156277656555176 2.3446204662323 1.1622239351272583 2.990906000137329 3.091707229614258 2.848627805709839
829 7.766106605529785 5.9461493492126465 7.281303405761719 2.6571836471557617 2.4365296363830566 1.2345952987670898 2.901475191116333 3.2696022987365723 2.9732680320739746
830 7.870175838470459 5.434277534484863 7.42473840713501 2.3927059173583984 2.446953058242798 0.9207347631454468 2.695831775665283 3.1549432277679443 3.172621488571167
831 7.957905292510986 5.891384124755859 7.353705883026123 2.479721784591675 2.5148673057556152 1.0500184297561646 3.044740915298462 3.1335015296936035 2.945657253265381
832 8.143036842346191 5.849767684936523 7.467957973480225 2.4024746417999268 2.5584945678710938 0.7700435519218445 3.1775403022766113 3.2486743927001953 2.993955612182617
833 7.991113185882568 5.954836368560791 7.4010772705078125 2.590911865234375 2.4401230812072754 1.273206114768982 3.0959980487823486 3.361788749694824 3.0765323638916016
834 7.8429765701293945 6.26894998550415 6.966196060180664 2.664889097213745 2.628519296646118 1.2460681200027466 2.9512453079223633 3.28458309173584 2.863774538040161
835 7.810713291168213 6.054773330688477 7.245992183685303 2.3654167652130127 2.5848147869110107 1.3189631700515747 2.9424941539764404 3.1785826683044434 2.798515558242798
836 7.719888210296631 6.436213493347168 6.933809280395508 2.5520071983337402 2.62778377532959 0.9376835823059082 2.7703564167022705 3.3798744678497314 2.7895119190216064
837 7.443690299987793 6.224129676818848 7.001762866973877 2.5039236545562744 2.5541045665740967 1.1423616409301758 2.521131992340088 3.3081870079040527 2.737121105194092
838 7.612464904785156 6.084836006164551 7.13198709487915 2.536729097366333 2.793438673019409 1.004117488861084 3.363159418106079 3.3106629848480225 2.954155921936035
839 7.431070804595947 5.675111770629883 7.057464122772217 2.4479682445526123 2.51924729347229 0.9365342855453491 2.836775302886963 3.768409252166748 2.661142110824585
840 7.372889518737793 5.7070698738098145 6.8715410232543945 2.33237624168396 2.5254907608032227 1.1876318454742432 2.9761695861816406 3.6792683601379395 2.980625629425049
841 7.654748439788818 6.180174350738525 7.0350518226623535 2.646684169769287 2.494129180908203 0.8744933605194092 2.8642778396606445 3.4965500831604004 3.0257582664489746
842 7.910948276519775 6.353787899017334 7.002289295196533 2.6582014560699463 2.737008810043335 0.9851712584495544 2.799205780029297 3.6241631507873535 2.890685796737671
843 7.741367340087891 5.948826789855957 7.0360517501831055 2.450655937194824 2.7279138565063477 1.3735984563827515 3.2585222721099854 3.523825168609619 2.798499584197998
844 7.9523749351501465 6.215210914611816 7.308244228363037 2.6981678009033203 2.852473735809326 0.9615192413330078 3.552731990814209 3.2815284729003906 2.661360502243042
845 7.58473539352417 5.76287317276001 7.271759033203125 2.4383158683776855 2.653256893157959 1.0723940134048462 3.0263099670410156 3.327052354812622 2.7845828533172607
846 7.345250606536865 5.823174476623535 6.944662570953369 2.400848865509033 2.58689546585083 0.953708827495575 3.190835952758789 3.32725191116333 2.8125710487365723
847 7.673395156860352 6.004328727722168 7.100879192352295 2.5079712867736816 2.484309434890747 0.9472959637641907 3.4269211292266846 3.27982234954834 2.915029525756836
848 7.5736823081970215 5.782141208648682 7.085699558258057 2.323791980743408 2.5789072513580322 0.9570090770721436 2.8192665576934814 3.267052412033081 2.9819695949554443
849 7.752007484436035 6.185678958892822 7.105424404144287 2.4687161445617676 2.5583789348602295 0.8515167832374573 2.970900297164917 3.3340861797332764 2.682640790939331
850 7.839102268218994 6.397693634033203 7.090371608734131 2.6699044704437256 2.703396797180176 0.930381715297699 2.9805355072021484 3.2923550605773926 2.6490578651428223
851 7.646541118621826 6.222124099731445 7.027401924133301 2.531339406967163 2.644028663635254 0.7724101543426514 3.0441110134124756 3.427838087081909 2.6695289611816406
852 7.4553632736206055 5.805581092834473 7.272675514221191 2.4099009037017822 2.5266361236572266 0.8526402711868286 2.8723108768463135 3.2783498764038086 2.848944902420044
853 7.482874393463135 5.946415901184082 7.15309476852417 2.636357307434082 2.461125135421753 1.2572470903396606 2.8952624797821045 3.5976686477661133 2.9502949714660645
854 7.076791286468506 5.614412307739258 6.790756702423096 2.470930337905884 2.3938677310943604 1.1096194982528687 2.5284769535064697 3.2871851921081543 2.9055938720703125
855 7.400264263153076 6.098753452301025 6.8397603034973145 2.5785157680511475 2.5318963527679443 1.0518722534179688 3.022996425628662 3.370908498764038 2.8574161529541016
856 7.341592788696289 6.0214715003967285 6.860004901885986 2.423630475997925 2.4486610889434814 1.1904045343399048 2.7321879863739014 3.2915005683898926 2.9086949825286865
857 7.1761393547058105 5.847492218017578 6.757320880889893 2.4269678592681885 2.430389881134033 1.1017848253250122 2.719265937805176 3.246434450149536 2.8281595706939697
858 7.190726280212402 6.133184909820557 6.826208114624023 2.2653849124908447 2.4512364864349365 0.9621705412864685 2.8359556198120117 3.4424071311950684 2.778240442276001
859 7.520273685455322 6.304467678070068 6.875212669372559 2.4515364170074463 2.4655795097351074 0.990567147731781 2.627819776535034 3.2763659954071045 2.786010265350342
860 7.9088592529296875 6.931317329406738 7.0943474769592285 2.6481947898864746 2.486636161804199 1.2531778812408447 2.5210721492767334 3.581538200378418 2.748262405395508
861 8.140496253967285 7.201476097106934 7.146313667297363 2.6952366828918457 2.7076001167297363 1.6792048215866089 2.6300783157348633 3.6419265270233154 2.724246025085449
862 7.692474842071533 6.481560230255127 6.857625961303711 2.6139092445373535 2.3809709548950195 1.6981395483016968 2.4352564811706543 3.291421890258789 2.709523916244507
863 7.952312469482422 6.996957778930664 7.007498741149902 2.7255685329437256 2.4192423820495605 2.0365891456604004 2.935213327407837 3.3282151222229004 2.736088514328003
864 8.296631813049316 7.4329705238342285 7.06799840927124 2.690749406814575 2.5273964405059814 1.5314202308654785 2.9641549587249756 3.1891493797302246 2.66601300239563
865 8.083456993103027 7.057079792022705 7.050982475280762 2.5548858642578125 2.466951608657837 1.8790197372436523 3.054194450378418 3.3082401752471924 2.802316427230835
866 8.219470024108887 7.113846302032471 7.188899040222168 2.4751784801483154 2.610206127166748 1.9062151908874512 2.8409135341644287 3.2441978454589844 2.6558008193969727
867 7.787895679473877 6.8357930183410645 6.981542587280273 2.7796449661254883 2.557115316390991 1.9909429550170898 3.268381118774414 3.2190279960632324 2.866652727127075
868 7.958916187286377 6.972583293914795 7.121791362762451 2.857201337814331 2.631099224090576 1.6747145652770996 3.3386764526367188 3.5801353454589844 2.7651150226593018
869 8.022418975830078 6.787890434265137 7.383343696594238 2.7571938037872314 2.3629486560821533 2.1748085021972656 3.046029567718506 3.6070878505706787 2.7590575218200684
870 7.760925769805908 6.467577934265137 7.070128440856934 2.585453510284424 2.592707633972168 1.8170198202133179 2.8560729026794434 3.7801578044891357 2.860260248184204
871 8.01292610168457 6.951293468475342 6.98525857925415 2.8063440322875977 2.378025770187378 2.030897855758667 2.511098861694336 3.6046640872955322 2.6843836307525635
872 8.11001968383789 6.8163933753967285 7.103869438171387 2.602250099182129 2.4245145320892334 1.5923224687576294 2.791759490966797 3.4785821437835693 2.6853368282318115
873 8.13602066040039 6.750329971313477 7.232544422149658 2.894908905029297 2.3196449279785156 1.7992842197418213 3.5037028789520264 3.5341813564300537 2.8607678413391113
874 7.855044364929199 6.654409408569336 6.897956848144531 2.664095163345337 2.373457908630371 1.7947782278060913 3.095299005508423 3.587008476257324 2.6848368644714355
875 8.078495025634766 6.8176116943359375 7.030916690826416 2.611077070236206 2.3658294677734375 1.4762309789657593 3.1377010345458984 3.5929689407348633 2.773310899734497
876 8.217629432678223 7.046145915985107 7.022738933563232 2.761899948120117 2.4136362075805664 1.566712737083435 2.845334529876709 3.645477533340454 2.8064961433410645
877 7.931500434875488 6.755274772644043 7.117007732391357 2.6259453296661377 2.1843795776367188 2.3174805641174316 2.94549298286438 3.6154427528381348 2.675813913345337
878 8.052752494812012 6.89107084274292 7.239389896392822 2.614657163619995 2.4235668182373047 2.0134193897247314 3.0527398586273193 3.572012186050415 2.8290586471557617
879 7.826505661010742 6.6512298583984375 7.022575378417969 2.342008590698242 2.454390048980713 1.9491060972213745 2.8688817024230957 3.6813161373138428 2.827866554260254
880 7.815262317657471 6.574105262756348 7.107059478759766 2.5642917156219482 2.158064365386963 1.9714298248291016 3.1964051723480225 3.6010901927948 3.1082966327667236
881 7.87592887878418 6.644856929779053 7.119754791259766 2.4526216983795166 2.3928680419921875 2.014573812484741 2.819310188293457 3.580282211303711 2.7797775268554688
882 7.594779968261719 6.542280673980713 7.00916862487793 2.5394506454467773 2.2752785682678223 2.057436227798462 3.1232879161834717 3.5026350021362305 2.9937355518341064
883 7.724929332733154 6.576037406921387 7.01069974899292 2.3544921875 2.2528653144836426 1.9061744213104248 2.63781476020813 3.7089710235595703 2.774073839187622
884 7.721566200256348 6.544868469238281 7.132169246673584 2.501220226287842 2.226184606552124 2.1653339862823486 2.4097681045532227 3.554398775100708 2.889878749847412
885 7.971938133239746 6.6432719230651855 7.276453495025635 2.7033653259277344 2.3214292526245117 2.0613842010498047 2.8070991039276123 3.809622287750244 2.778355836868286
886 7.521344184875488 6.375218868255615 6.944374084472656 2.4901881217956543 2.2591912746429443 1.2867891788482666 2.9971868991851807 3.7017343044281006 2.8880245685577393
887 7.687382698059082 6.509584426879883 6.9435553550720215 2.612240791320801 2.2509965896606445 1.5321545600891113 2.620461940765381 3.7225558757781982 2.9863944053649902
888 7.6966447830200195 6.495523452758789 6.99790096282959 2.4583098888397217 2.5670835971832275 1.5058585405349731 3.0704054832458496 3.713472604751587 2.9296720027923584
889 7.458747863769531 6.244002342224121 6.941003799438477 2.6817870140075684 2.448354482650757 1.3628065586090088 2.7572052478790283 3.810311794281006 2.9733448028564453
890 7.663752555847168 6.277400493621826 7.1043877601623535 2.580470085144043 2.3325343132019043 1.5302716493606567 3.5688717365264893 3.5466291904449463 3.0026795864105225
891 7.358628273010254 5.983860015869141 6.936908721923828 2.3813376426696777 2.556797981262207 1.6232264041900635 3.2603025436401367 3.6210708618164063 2.9789226055145264
892 7.441287040710449 5.763315677642822 7.022515296936035 2.4073140621185303 2.535832405090332 1.5400800704956055 2.995603561401367 3.7276785373687744 2.926790475845337
893 7.682567119598389 6.525816917419434 6.887784481048584 2.456763505935669 2.499568223953247 1.3777239322662354 2.8194568157196045 3.5375518798828125 2.7659506797790527
894 7.7451558113098145 6.663850784301758 6.838155269622803 2.6462161540985107 2.3909683227539063 1.8871114253997803 2.1687428951263428 3.098811388015747 2.903154134750366
895 7.789622783660889 6.294191360473633 7.010150909423828 2.6041224002838135 2.442556858062744 1.3162178993225098 2.6129636764526367 3.4315338134765625 2.8261659145355225
896 7.934775352478027 6.242676734924316 7.303525924682617 2.4909470081329346 2.50284481048584 1.374534010887146 2.5161986351013184 3.6623246669769287 2.667118787765503
897 7.721992492675781 6.0549726486206055 7.132659912109375 2.5650691986083984 2.408844470977783 1.530266523361206 2.8118717670440674 3.6398046016693115 2.8189871311187744
898 7.840027809143066 6.461723327636719 7.202270030975342 2.661144971847534 2.537562608718872 1.3341861963272095 2.796132802963257 3.5801873207092285 2.875368595123291
899 7.7279839515686035 6.090917110443115 7.534992218017578 2.6561636924743652 2.372398853302002 1.4632028341293335 2.480998992919922 3.812453508377075 2.9509592056274414
900 7.740604877471924 6.210473537445068 7.155409336090088 2.6495494842529297 2.3497955799102783 1.3398298025131226 2.753340482711792 3.7189345359802246 2.995229482650757
901 7.988606929779053 6.804091453552246 7.065861701965332 2.7280218601226807 2.3964054584503174 1.540802001953125 2.3601040840148926 3.7323403358459473 2.813889741897583
902 8.18142032623291 7.0587382316589355 7.101923942565918 2.706036329269409 2.407341957092285 1.1249415874481201 3.0269694328308105 3.6778204441070557 3.049076557159424
903 7.854388236999512 6.859621524810791 6.825909614562988 2.5742878913879395 2.3517963886260986 1.4582719802856445 3.3147876262664795 3.8010332584381104 2.9542441368103027
904 7.988373756408691 6.780350208282471 6.977743148803711 2.623575448989868 2.478360176086426 1.857545256614685 2.8838233947753906 3.6196212768554688 3.0746634006500244
905 7.7687668800354 6.7119140625 6.794016361236572 2.5390803813934326 2.3540914058685303 1.8899199962615967 2.641521453857422 3.459986686706543 2.892507791519165
906 8.19163990020752 7.045158386230469 7.153700351715088 2.6654791831970215 2.1995980739593506 1.569069266319275 3.192836046218872 3.4268746376037598 2.9369394779205322
907 8.28375244140625 7.428128719329834 7.002791881561279 2.8014872074127197 2.2644951343536377 1.2241921424865723 3.252570629119873 3.698423147201538 2.987581968307495
908 8.216299057006836 7.347123622894287 6.86093807220459 2.6652235984802246 2.175232410430908 1.4879841804504395 3.1665329933166504 3.5331554412841797 2.813304901123047
909 8.486531257629395 7.508270740509033 7.090925216674805 2.853656053543091 2.092409133911133 1.4800053834915161 2.966857671737671 3.7061126232147217 2.929234504699707
910 7.964273452758789 6.845478057861328 6.858854293823242 2.6682662963867188 2.124572277069092 1.3241320848464966 2.5832462310791016 3.909313440322876 2.8070194721221924
911 8.093209266662598 7.2038164138793945 6.785749435424805 2.731173515319824 2.1708016395568848 1.7390754222869873 2.8608882427215576 3.6422717571258545 2.803330183029175
912 8.306710243225098 7.4262166023254395 6.841397285461426 2.6626508235931396 2.3193843364715576 1.4101923704147339 2.8920702934265137 3.1593477725982666 2.5945754051208496
913 8.4091796875 7.616046905517578 6.8533854484558105 2.504775285720825 2.437347412109375 1.8618782758712769 2.830683708190918 3.51538348197937 2.6420555114746094
914 8.324840545654297 7.550786018371582 6.710809230804443 2.5890238285064697 2.4207942485809326 1.5901596546173096 2.963344097137451 3.7815496921539307 2.706352472305298
915 8.166755676269531 7.355530738830566 6.748541355133057 2.6103570461273193 2.2084553241729736 1.7623518705368042 2.30755352973938 3.6149988174438477 2.7857189178466797
916 8.182140350341797 7.292159080505371 6.755290985107422 2.5312185287475586 2.202617883682251 1.5305984020233154 2.5695269107818604 3.4858646392822266 2.7079179286956787
917 8.375205993652344 7.105809688568115 7.301963806152344 2.5347113609313965 2.292647123336792 1.6672652959823608 2.7204830646514893 3.6647284030914307 2.710609197616577
918 8.263113975524902 7.342159748077393 7.039433002471924 2.468168258666992 2.345947027206421 1.6568962335586548 2.712249994277954 3.5760498046875 2.7927420139312744
919 8.282094955444336 7.363592147827148 7.321299076080322 2.439227342605591 2.246330499649048 1.1605031490325928 2.966870069503784 3.856773614883423 2.7850723266601563
920 8.233710289001465 7.329286575317383 7.136074066162109 2.4898784160614014 2.2526066303253174 1.362973928451538 2.444187879562378 3.679018497467041 2.854466199874878
921 8.01051139831543 7.317326545715332 6.845419883728027 2.5339317321777344 2.0415754318237305 1.192601203918457 3.0927178859710693 3.8048508167266846 2.8233165740966797
922 8.01276683807373 7.269180774688721 6.964622497558594 2.566415548324585 2.175264835357666 1.3553814888000488 2.650995969772339 3.9033565521240234 2.7891685962677
923 8.200002670288086 7.794102668762207 6.867427349090576 2.6013262271881104 2.3408384323120117 1.2556143999099731 2.3588554859161377 3.7710728645324707 2.666102647781372
924 7.949400901794434 7.483382225036621 6.855457305908203 2.6104016304016113 2.30013370513916 1.6350387334823608 2.944120168685913 3.652038097381592 3.0212302207946777
925 7.850295543670654 7.305487632751465 7.051835536956787 2.6099307537078857 2.443037748336792 1.277790904045105 2.672787666320801 3.7133371829986572 2.8150084018707275
926 7.823455810546875 7.19249963760376 7.097987651824951 2.567560911178589 2.255420684814453 1.37977933883667 2.6816577911376953 3.6482160091400146 2.8298490047454834
927 8.1079740524292 7.284613132476807 7.223631381988525 2.6986591815948486 2.286315679550171 1.5260179042816162 2.721179962158203 3.815234899520874 2.96250057220459
928 8.061172485351563 7.351741313934326 7.110111713409424 2.8103041648864746 2.16532564163208 1.2687275409698486 2.6182804107666016 4.06949520111084 2.871891975402832
929 8.121708869934082 7.323687553405762 7.209390640258789 2.5139124393463135 2.3652031421661377 1.5860580205917358 2.324340581893921 4.119212627410889 2.728285312652588
930 8.0537748336792 7.1379828453063965 7.327164649963379 2.727418899536133 2.1800265312194824 1.5935626029968262 2.4087729454040527 4.006169319152832 2.825845956802368
931 8.693791389465332 7.835313320159912 7.387610912322998 2.71447491645813 2.240104913711548 1.721448302268982 2.43565034866333 3.6413769721984863 2.6554794311523438
932 8.558104515075684 7.800152778625488 7.3052802085876465 2.49361515045166 2.1786134243011475 1.2870221138000488 2.8008816242218018 3.9894583225250244 2.970921039581299
933 8.069830894470215 7.4551520347595215 6.984508991241455 2.593693733215332 2.1839358806610107 1.145337700843811 2.4578213691711426 4.219672203063965 2.8264784812927246
934 8.25235652923584 7.386931896209717 7.22195291519165 2.569532632827759 2.1575965881347656 1.3056875467300415 2.5648880004882813 4.154026985168457 2.8964147567749023
935 8.407978057861328 7.601705551147461 7.305902004241943 2.615994453430176 2.2079105377197266 1.4858624935150146 2.771493911743164 3.931145429611206 2.8674323558807373
936 8.089879989624023 7.602795124053955 7.05183219909668 2.7076690196990967 2.078115463256836 1.36738121509552 2.451362133026123 4.012452125549316 2.779677152633667
937 8.069842338562012 7.560114860534668 6.863045692443848 2.575176239013672 2.2587974071502686 1.3493913412094116 2.6875007152557373 3.6998376846313477 2.680927038192749
938 8.115554809570313 7.530407428741455 6.919680595397949 2.52416729927063 2.194866180419922 1.3577226400375366 2.408996105194092 3.849151849746704 2.805286169052124
939 8.644450187683105 7.878497123718262 7.2333984375 2.6036579608917236 2.4528462886810303 1.8912079334259033 2.3720219135284424 3.7287516593933105 2.7797799110412598
940 8.827838897705078 7.757323741912842 7.4646315574646 2.770670175552368 2.525655746459961 1.4828839302062988 2.314836263656616 3.744476079940796 2.8819446563720703
941 8.774986267089844 7.7178544998168945 7.594521999359131 2.6986050605773926 2.6199164390563965 1.4028480052947998 2.47322416305542 3.658172369003296 2.6627042293548584
942 8.681473731994629 7.667072296142578 7.454421043395996 2.644968032836914 2.4716525077819824 1.2488216161727905 2.61934494972229 3.668610095977783 2.7964491844177246
943 8.937636375427246 7.671646595001221 7.60488748550415 2.4689009189605713 2.4676294326782227 1.506514549255371 2.3617818355560303 3.7579848766326904 2.6180636882781982
944 8.913658142089844 7.8322978019714355 7.4472975730896 2.6035497188568115 2.662728786468506 1.5068228244781494 2.3223254680633545 3.5207340717315674 2.79445743560791
945 8.775522232055664 7.4300150871276855 7.547383785247803 2.5548412799835205 2.6082890033721924 1.5191123485565186 2.0128400325775146 4.037623405456543 2.8397672176361084
946 8.844612121582031 7.300717353820801 7.63982629776001 2.607346773147583 3.1029231548309326 1.4838043451309204 2.169152021408081 3.91361141204834 2.7348411083221436
947 8.879067420959473 7.11016321182251 7.581855773925781 2.555713415145874 2.9580466747283936 1.4181357622146606 2.250458240509033 3.6334187984466553 2.8595540523529053
948 8.74160385131836 7.19162130355835 7.456851959228516 2.7151083946228027 2.7266931533813477 1.5516443252563477 2.637028455734253 3.665405750274658 2.851139783859253
949 8.780139923095703 7.219092845916748 7.275982856750488 2.536736011505127 2.966466188430786 1.363343596458435 2.370302677154541 3.6513795852661133 2.832641839981079
950 8.339564323425293 6.86806058883667 7.036139488220215 2.2590761184692383 2.7805442810058594 1.4712380170822144 2.6108217239379883 3.864300489425659 2.7962610721588135
951 8.141312599182129 6.465327739715576 7.195716381072998 2.406041383743286 2.7598931789398193 1.4011821746826172 2.4178121089935303 3.7478795051574707 2.8930392265319824
952 8.230692863464355 6.64202880859375 7.146752834320068 2.36967134475708 2.768625497817993 1.687258005142212 2.766483783721924 3.934112071990967 2.971207618713379
953 8.423219680786133 7.018807411193848 6.877801895141602 2.3581607341766357 3.0205373764038086 1.8881725072860718 2.4432578086853027 3.7153539657592773 2.993973970413208
954 8.47791576385498 7.003964900970459 7.01568078994751 2.4013843536376953 2.748288154602051 1.861236810684204 2.184630870819092 3.654332399368286 2.8891525268554688
955 8.506165504455566 6.88813591003418 7.278219223022461 2.3849282264709473 2.5920886993408203 1.5673397779464722 2.8420801162719727 4.223782062530518 2.905813455581665
956 8.604365348815918 6.852780818939209 7.593975067138672 2.4928722381591797 2.6084439754486084 1.9534919261932373 2.6128733158111572 3.7869694232940674 2.951575756072998
957 8.86623764038086 7.168648719787598 7.649013519287109 2.4860730171203613 2.650240898132324 1.7195417881011963 2.6191771030426025 3.8775393962860107 2.7370808124542236
958 8.599857330322266 7.052670955657959 7.559317111968994 2.614933490753174 2.537895917892456 1.5797988176345825 2.780532121658325 3.8604886531829834 2.763659715652466
959 8.471831321716309 6.716654300689697 7.603603363037109 2.544279098510742 2.6486010551452637 1.373177409172058 2.86474609375 3.9084360599517822 2.811595916748047
960 8.294429779052734 6.251847743988037 7.532623767852783 2.6211862564086914 2.4709296226501465 1.4443588256835938 2.8184070587158203 3.562769651412964 2.767340898513794
961 8.222603797912598 6.014189720153809 7.629756450653076 2.5047919750213623 2.5150322914123535 1.5222707986831665 2.5279579162597656 3.7699007987976074 3.0035362243652344
962 8.504521369934082 6.4607977867126465 7.713956832885742 2.3663432598114014 2.5849642753601074 1.6904268264770508 2.4962475299835205 3.748201370239258 3.149376153945923
963 8.012252807617188 6.753680229187012 7.107750415802002 2.2777414321899414 2.4522249698638916 1.5876030921936035 2.790938377380371 3.5552074909210205 2.976860523223877
964 7.984762668609619 6.3358893394470215 7.395576477050781 2.2668650150299072 2.3541462421417236 1.834431767463684 2.593371629714966 3.6894376277923584 2.977477550506592
965 7.709774494171143 6.065205097198486 7.058797836303711 2.298666477203369 2.5229430198669434 2.0281426906585693 2.578906774520874 3.9162521362304688 3.0149989128112793
966 8.06899642944336 6.382220268249512 7.157946586608887 2.3967788219451904 2.6585638523101807 1.8498088121414185 2.7940988540649414 3.991023540496826 3.0047435760498047
967 8.21984577178955 7.100467205047607 7.1617536544799805 2.8048617839813232 2.386521100997925 2.0250325202941895 2.2465803623199463 3.9114432334899902 2.9360928535461426
968 8.368132591247559 7.059348106384277 7.369350910186768 2.473405361175537 2.4847676753997803 1.8710017204284668 2.5977237224578857 4.044565677642822 2.8343732357025146
969 7.95962381362915 6.750181674957275 7.238389015197754 2.1947555541992188 2.47639536857605 1.7876023054122925 2.951789617538452 4.059626579284668 2.9931249618530273
970 7.711207866668701 6.571307182312012 7.170130252838135 2.3347887992858887 2.417229413986206 1.745505928993225 2.457798480987549 4.15456485748291 2.827792167663574
971 7.896890163421631 6.8767805099487305 7.2155022621154785 2.4318511486053467 2.2752158641815186 1.9197406768798828 2.735887050628662 3.921468496322632 2.7810754776000977
972 7.943946838378906 6.5030951499938965 7.276923656463623 2.289057493209839 2.54978346824646 1.7846288681030273 2.4458682537078857 4.195626258850098 2.985896348953247
973 8.325560569763184 6.818505764007568 7.4413323402404785 2.4183735847473145 2.4077279567718506 1.642903447151184 2.6786789894104004 4.343282222747803 2.8268980979919434
974 8.096564292907715 6.758691787719727 7.115931987762451 2.18452525138855 2.511972188949585 1.807899832725525 2.6949989795684814 3.7956933975219727 2.911271572113037
975 8.234514236450195 6.769804000854492 7.259950160980225 2.5149004459381104 2.3816652297973633 2.1186883449554443 2.9080309867858887 3.780473470687866 2.842924118041992
976 8.309161186218262 6.801326274871826 7.311735153198242 2.3426096439361572 2.5826680660247803 1.8986862897872925 2.7163100242614746 3.7480738162994385 2.781587600708008
977 8.234354019165039 6.586719512939453 7.440295696258545 2.4406776428222656 2.481961250305176 1.6367555856704712 2.495926856994629 4.0370683670043945 2.760831117630005
978 8.593191146850586 6.994566440582275 7.455847263336182 2.4395434856414795 2.623392105102539 1.7308162450790405 2.625200033187866 3.7502975463867188 2.7845067977905273
979 8.382050514221191 6.682162284851074 7.337754249572754 2.460317611694336 2.599304437637329 1.6237974166870117 2.7189388275146484 3.875765562057495 2.9640920162200928
980 8.019997596740723 6.447783946990967 7.067202568054199 2.4271833896636963 2.38305926322937 1.4363090991973877 2.6983418464660645 4.07510232925415 2.9068171977996826
981 8.275959968566895 6.397887706756592 7.324376583099365 2.456423044204712 2.322183847427368 1.540773868560791 2.7954204082489014 3.811103343963623 2.7330729961395264
982 8.329282760620117 6.723560810089111 7.412388801574707 2.786299467086792 2.4223859310150146 1.55448317527771 2.40118408203125 3.8371200561523438 2.909165859222412
983 7.827780246734619 6.243925094604492 7.1696882247924805 2.572390556335449 2.382775068283081 1.5365931987762451 2.588693380355835 3.784503698348999 3.0427677631378174
984 7.604238986968994 5.657411098480225 7.076986312866211 2.2037909030914307 2.2722511291503906 1.4261006116867065 2.7824184894561768 3.8254082202911377 2.746450662612915
985 7.897780895233154 6.247406482696533 7.187800884246826 2.388946056365967 2.2701075077056885 1.5518426895141602 2.7325031757354736 3.681246757507324 2.7893197536468506
986 8.009464263916016 6.473208904266357 7.161089897155762 2.6213011741638184 2.259411096572876 2.078343391418457 2.6524384021759033 3.718384265899658 2.9347586631774902
987 8.056468963623047 6.483121395111084 7.341207981109619 2.6180145740509033 2.3817851543426514 1.8748821020126343 2.736734628677368 3.6682207584381104 2.984905958175659
988 7.80701208114624 6.191904544830322 7.171436309814453 2.4356741905212402 2.422746181488037 2.010774850845337 2.3843979835510254 3.600196123123169 2.898512125015259
989 7.919811725616455 6.074621677398682 7.3415937423706055 2.3820743560791016 2.4322831630706787 1.5678633451461792 3.4231908321380615 3.8964297771453857 3.1042613983154297
990 7.752059459686279 6.254692077636719 6.956640720367432 2.233464479446411 2.3181357383728027 1.7494146823883057 2.8544209003448486 3.6148171424865723 2.9703800678253174
991 7.957993507385254 6.429920673370361 7.154631614685059 2.029836416244507 2.3663504123687744 1.7859158515930176 2.8886117935180664 3.770214557647705 2.9945266246795654
992 8.14706039428711 6.694960594177246 6.997854232788086 2.318960189819336 2.567593574523926 1.7058213949203491 2.4270453453063965 3.661421060562134 2.884542226791382
993 7.933465957641602 6.556883335113525 7.0309271812438965 2.4830172061920166 2.5100088119506836 1.5293357372283936 2.7903406620025635 3.9468836784362793 2.9364371299743652
994 8.127609252929688 6.671172618865967 7.23832893371582 2.3545567989349365 2.448035478591919 1.827091097831726 2.5185229778289795 3.747594118118286 2.851994514465332
995 7.872583866119385 6.302870273590088 7.109821796417236 2.458561897277832 2.56490159034729 1.7090309858322144 2.716233491897583 3.65102219581604 2.9121170043945313
996 7.892003059387207 6.014922142028809 7.151125431060791 2.320533275604248 2.610067844390869 1.8048478364944458 2.467301368713379 3.707860231399536 2.9771196842193604
997 7.662961483001709 5.9006147384643555 7.0675435066223145 2.429762363433838 2.5393106937408447 1.7101359367370605 2.575010299682617 3.6559817790985107 3.0510029792785645
998 7.954623222351074 5.6695380210876465 7.441458225250244 2.327139377593994 2.7697255611419678 1.5301687717437744 2.948657274246216 3.577061414718628 3.0104095935821533
999 8.08418083190918 5.7166428565979 7.5802321434021 2.235229969024658 2.6635284423828125 1.6684482097625732 2.7627899646759033 3.765554666519165 2.817418098449707
1000 8.019876480102539 5.813346862792969 7.404079914093018 2.305628776550293 2.6063597202301025 1.664850115776062 2.5962607860565186 3.7582108974456787 2.911630868911743
1001 7.852183818817139 5.642993927001953 7.249221324920654 2.016317844390869 2.458690643310547 1.4209688901901245 2.364020586013794 3.9037928581237793 2.918928384780884
1002 7.9050469398498535 5.871394634246826 6.926519393920898 2.1076276302337646 2.4104082584381104 1.5008717775344849 2.9873569011688232 3.9100358486175537 2.8210649490356445
