# Supplementary material for: Complexes of vertebrate TMC1/2 and CIB2/3 proteins form hair-cell mechanotransduction cation channels
Source: eLife. 2025 Jan 8;12:RP89719. doi: 10.7554/eLife.89719 (PMC11709434; doi:10.7554/eLife.89719)
Supplement: Figure 8—figure supplement 1—source data 1. [file elife-89719-fig8-figsupp1-data1.zip › RMSD-7-hsTMC2-hsCIB3-CaPOPC-mineq.dat]

0 0.0 0.0 0.0 0.0 0.0 0.0 0.0 0.0 0.0 0.0 0.0
1 0.0 0.0 0.0 0.0 0.0 0.0 0.0 0.0 0.0 0.0 0.0
2 0.0 0.0 0.0 0.0 0.0 0.0 0.0 0.0 0.0 0.0 0.0
3 0.0 0.0 0.0 0.0 0.0 0.0 0.0 0.0 0.0 0.0 0.0
4 0.0 0.0 0.0 0.0 0.0 0.0 0.0 0.0 0.0 0.0 0.0
5 0.0 0.0 0.0 0.0 0.0 0.0 0.0 0.0 0.0 0.0 0.0
6 0.21461419761180878 0.21933971345424652 0.2175321727991104 0.2070905566215515 0.20872275531291962 0.19163620471954346 0.20007935166358948 0.17585095763206482 0.18155084550380707 0.19457809627056122 0.19008134305477142
7 0.21552874147891998 0.21632544696331024 0.21836361289024353 0.21078495681285858 0.2195785492658615 0.21703991293907166 0.18952389061450958 0.18466342985630035 0.17472004890441895 0.1845889538526535 0.17435629665851593
8 0.21294637024402618 0.21190981566905975 0.21930614113807678 0.2125169187784195 0.21652132272720337 0.19919267296791077 0.20042909681797028 0.16229376196861267 0.19062389433383942 0.18412503600120544 0.17653267085552216
9 0.2122235894203186 0.2154179811477661 0.21457310020923615 0.2135981023311615 0.21114546060562134 0.20234106481075287 0.19584152102470398 0.16891789436340332 0.1807948350906372 0.20763234794139862 0.1916361302137375
10 0.21733126044273376 0.2183133214712143 0.22312986850738525 0.21555911004543304 0.22099171578884125 0.20224028825759888 0.1971425861120224 0.17240406572818756 0.18558140099048615 0.17547200620174408 0.19083097577095032
11 0.6489089131355286 0.6639430522918701 0.6734036207199097 0.6529324054718018 0.627863883972168 0.5754809975624084 0.4916200339794159 0.5268893241882324 0.5457366704940796 0.53435218334198 0.43061092495918274
12 1.6459556818008423 1.5006645917892456 1.5884791612625122 1.3128561973571777 1.2175734043121338 0.9239246249198914 0.8802667260169983 0.8518433570861816 0.7075061798095703 0.5256202816963196 0.5693941116333008
13 2.0001978874206543 1.7391154766082764 1.972849726676941 1.3965930938720703 1.370819330215454 1.2826768159866333 1.187873363494873 0.8256415128707886 1.015161156654358 0.7582899928092957 0.5376007556915283
14 2.206397771835327 2.050525188446045 2.0122923851013184 1.551413655281067 1.4663286209106445 1.351689100265503 1.2581459283828735 0.7829641699790955 0.7994136214256287 0.9236004948616028 0.6292045712471008
15 2.3553969860076904 2.2527589797973633 2.18603515625 1.538038730621338 1.6854702234268188 1.1806703805923462 1.9109549522399902 0.9076558947563171 0.871605396270752 1.0250017642974854 0.5706127285957336
16 2.4713134765625 2.154733419418335 2.567261219024658 1.5254894495010376 1.6522901058197021 1.200552225112915 1.7366756200790405 0.8001465797424316 0.6101241707801819 0.7928502559661865 0.6122337579727173
17 2.5329396724700928 1.9831457138061523 2.7318801879882813 1.5992810726165771 1.760738730430603 1.2763901948928833 1.7860360145568848 0.8871352076530457 1.003247857093811 1.1743428707122803 0.7755235433578491
18 2.4422364234924316 2.0903196334838867 2.4730887413024902 1.4639551639556885 1.824294924736023 1.2567592859268188 1.7410155534744263 0.7731980085372925 1.1348809003829956 0.924647867679596 0.7082549929618835
19 2.3425538539886475 2.1320078372955322 2.461571216583252 1.4215583801269531 1.8411446809768677 1.1631789207458496 1.422469973564148 0.9055795669555664 0.8307301998138428 1.0567249059677124 0.6591145396232605
20 2.230417251586914 2.2137839794158936 2.3749825954437256 1.4736535549163818 1.9959291219711304 1.0355877876281738 1.0939240455627441 1.0206596851348877 0.8183740973472595 0.9692742824554443 0.586604654788971
21 2.3190126419067383 2.396294593811035 2.387782573699951 1.3559398651123047 2.081057071685791 0.9529045820236206 1.032426118850708 0.8280409574508667 0.759515106678009 0.9662557244300842 0.5464620590209961
22 2.8014659881591797 2.691640615463257 2.9426400661468506 1.5570359230041504 2.0969138145446777 1.0005053281784058 1.2897751331329346 0.897646963596344 0.8908838629722595 0.5493282079696655 0.5901741981506348
23 2.7382638454437256 2.731100082397461 2.632479190826416 1.7332881689071655 1.9390175342559814 1.15025794506073 1.3976093530654907 0.9698323011398315 0.858085036277771 0.7180912494659424 0.7423645853996277
24 2.8642337322235107 2.982487201690674 2.507937431335449 1.8881921768188477 1.8764408826828003 1.1881612539291382 1.603065013885498 1.1776494979858398 0.9489001631736755 0.6061162948608398 0.7693091034889221
25 2.9836008548736572 3.135383367538452 2.639345645904541 2.1585311889648438 1.8084036111831665 1.5760904550552368 1.2005537748336792 1.0995135307312012 0.7732685208320618 0.7234276533126831 0.8708863258361816
26 2.742119789123535 2.5499207973480225 2.595633029937744 1.619195580482483 1.9129517078399658 1.2087767124176025 1.2829779386520386 1.184014916419983 1.3779194355010986 0.835504412651062 0.7943985462188721
27 2.957550525665283 2.6380562782287598 2.613623857498169 1.7996448278427124 1.6916006803512573 1.6581752300262451 1.2866923809051514 0.5892326235771179 1.739530086517334 0.7523189187049866 0.918107271194458
28 3.1839497089385986 2.771850824356079 2.724555492401123 2.1448025703430176 1.8902206420898438 1.642158031463623 1.1887818574905396 0.6665687561035156 1.5758846998214722 0.8858769536018372 0.8506444692611694
29 3.1626367568969727 2.441399335861206 2.7405271530151367 1.7575901746749878 1.7010327577590942 2.026521921157837 1.366991400718689 0.9654980301856995 1.5889687538146973 0.9678524136543274 0.8647964596748352
30 3.173985242843628 2.4903616905212402 3.003917932510376 1.9273275136947632 1.9530774354934692 1.931557059288025 1.3281681537628174 1.1010799407958984 1.9086154699325562 0.6601680517196655 0.7703218460083008
31 3.119666337966919 2.435368537902832 2.795318841934204 1.8076127767562866 1.7012649774551392 2.0989155769348145 1.410443663597107 0.6060600280761719 1.8047544956207275 0.7593792676925659 0.7226930260658264
32 3.171590805053711 2.6927268505096436 3.1007862091064453 1.8380440473556519 2.0657825469970703 1.6821250915527344 1.415269374847412 0.6619342565536499 0.9806599617004395 0.932640790939331 0.7171887755393982
33 3.0593349933624268 2.7431225776672363 2.8206779956817627 1.933241605758667 1.84872567653656 1.567840814590454 1.472227692604065 0.6563556790351868 0.9777840375900269 0.8444122076034546 0.8257964849472046
34 3.225294589996338 2.699908971786499 3.3007712364196777 1.9081544876098633 2.021226406097412 1.7032263278961182 1.0981369018554688 0.9302523732185364 1.044761300086975 0.7072760462760925 0.7669715285301208
35 3.2421088218688965 2.8809449672698975 3.069117307662964 1.950650930404663 1.9229241609573364 1.5765459537506104 1.0577006340026855 0.8382796049118042 0.9851958155632019 0.8197872638702393 0.665962815284729
36 3.065732717514038 2.4980850219726563 3.2853455543518066 1.833390474319458 2.0113091468811035 1.5623961687088013 1.2217644453048706 0.9041158556938171 0.9437265396118164 0.6063883900642395 0.8581413626670837
37 3.0215518474578857 2.3969123363494873 3.2087881565093994 1.8114655017852783 1.8387848138809204 1.2330949306488037 1.2966450452804565 0.854645848274231 0.8514697551727295 0.7787894010543823 0.7958900928497314
38 3.1270506381988525 2.5667057037353516 3.2307958602905273 1.91525137424469 1.8195332288742065 1.42155122756958 1.0300747156143188 0.7753390669822693 0.7602906227111816 0.7383344173431396 0.7617594003677368
39 2.9936068058013916 2.5423526763916016 2.993412494659424 1.7855613231658936 2.003162145614624 1.3738157749176025 1.069700837135315 0.8997394442558289 0.907634973526001 0.5834413170814514 0.7333130836486816
40 3.0321052074432373 2.5431294441223145 3.1696126461029053 1.6912157535552979 2.2162911891937256 1.4054157733917236 1.114059329032898 0.8716467022895813 1.1758966445922852 0.6890741586685181 0.6742783784866333
41 3.05759596824646 2.644808053970337 2.8013195991516113 1.7819510698318481 1.923488736152649 1.4181870222091675 1.1583524942398071 1.034546971321106 1.4205217361450195 0.8242011070251465 0.8671618103981018
42 3.2968857288360596 2.6576530933380127 3.1622188091278076 1.8270066976547241 2.0444700717926025 1.7717255353927612 1.1366180181503296 0.8807195425033569 0.9744834899902344 0.6920653581619263 0.5684869289398193
43 3.0606689453125 2.6981940269470215 2.897876024246216 1.8704683780670166 1.8307695388793945 1.6931990385055542 1.115450382232666 0.7974809408187866 1.0111640691757202 0.6930617094039917 0.8682183623313904
44 3.4120640754699707 2.802978754043579 3.1573426723480225 1.9324840307235718 2.019282341003418 1.4804209470748901 1.2892948389053345 0.7961099147796631 1.004978060722351 0.7478157877922058 0.6772287487983704
45 3.3024959564208984 2.8551535606384277 3.219571113586426 1.999045968055725 1.9884811639785767 1.421604037284851 1.6919538974761963 1.0826457738876343 1.1433948278427124 0.7657265663146973 0.9170012474060059
46 3.2926220893859863 2.7844061851501465 3.1112022399902344 1.8351038694381714 1.915179967880249 1.4644978046417236 1.1895359754562378 1.2374361753463745 0.8273049592971802 0.6877608299255371 0.4449993669986725
47 3.3771579265594482 2.8684146404266357 3.1762404441833496 2.0269908905029297 1.9502795934677124 1.8682516813278198 1.0392858982086182 0.6895737648010254 0.8662999868392944 0.6665675044059753 0.6812397837638855
48 3.2865352630615234 2.696152687072754 3.295459032058716 1.8044116497039795 1.9289665222167969 1.8408715724945068 0.9222176671028137 0.6038050055503845 0.9376756548881531 0.7548744082450867 0.6751983165740967
49 3.1857759952545166 2.9710536003112793 2.984410524368286 1.9521559476852417 1.8942078351974487 1.9112741947174072 1.3488539457321167 0.8888227343559265 0.9202848076820374 0.8286094665527344 0.5866293907165527
50 3.266263723373413 2.8549063205718994 3.1773555278778076 1.9133058786392212 1.8350070714950562 1.9982725381851196 0.9607879519462585 1.221947193145752 0.8450436592102051 0.9633931517601013 0.627156138420105
51 3.2138819694519043 2.618513584136963 3.328629970550537 1.7277735471725464 1.8807204961776733 1.8489882946014404 0.9833568930625916 0.7627997398376465 0.9650663733482361 0.9624984264373779 0.4627934992313385
52 3.2987356185913086 2.7746384143829346 3.185654401779175 1.9269936084747314 1.748139500617981 2.0069375038146973 1.297950029373169 0.8672147393226624 1.2413203716278076 0.8868818879127502 0.6591171622276306
53 3.336106061935425 2.600026845932007 3.1035354137420654 1.7469613552093506 1.8797036409378052 2.1466288566589355 1.025637149810791 0.8086933493614197 1.1056451797485352 0.8344377279281616 0.595818817615509
54 3.4452216625213623 2.5865087509155273 3.0432939529418945 1.8498507738113403 1.9294811487197876 1.8683537244796753 1.0154447555541992 0.8099939227104187 1.1060718297958374 0.8127448558807373 0.7913633584976196
55 3.1724021434783936 2.589548349380493 3.1075615882873535 1.7988858222961426 1.8920631408691406 1.8712354898452759 1.4175238609313965 0.9272165298461914 1.064024567604065 0.7453028559684753 0.6529392004013062
56 3.318934440612793 2.805610418319702 3.0857322216033936 2.0391829013824463 2.0081119537353516 1.9530380964279175 1.3563815355300903 0.7320983409881592 1.0456396341323853 1.011325716972351 0.647918164730072
57 3.196171998977661 2.879129648208618 2.9423515796661377 2.0027265548706055 1.767781376838684 2.180034875869751 1.5258005857467651 0.8913086652755737 0.7965579032897949 0.8736719489097595 0.5746358036994934
58 3.1097233295440674 2.8118484020233154 2.728466272354126 1.9986618757247925 1.7167259454727173 1.9802933931350708 1.5048872232437134 1.0396450757980347 0.8895078897476196 0.8569076061248779 0.6353814005851746
59 3.3365442752838135 2.946683406829834 2.8143155574798584 2.0899484157562256 1.9058786630630493 2.218484401702881 1.4274052381515503 0.5413261651992798 0.9913474321365356 0.8304250836372375 0.6915880441665649
60 3.204775333404541 2.897846221923828 2.7251102924346924 2.048426628112793 1.8085529804229736 2.1782405376434326 1.7592884302139282 0.942547082901001 0.9010566473007202 0.9782242774963379 0.5570927858352661
61 3.0701990127563477 2.9800033569335938 2.4209935665130615 2.2032599449157715 1.6016747951507568 2.308248281478882 1.181317687034607 1.01658296585083 0.8773333430290222 0.8934741020202637 0.7543802857398987
62 3.191538095474243 2.9504356384277344 2.8539271354675293 1.9941824674606323 1.7337758541107178 2.3655142784118652 1.2612836360931396 1.1948920488357544 0.9035523533821106 0.8948908448219299 0.616661787033081
63 3.0546300411224365 2.8025078773498535 2.6829044818878174 1.9860281944274902 1.5804164409637451 2.2696480751037598 1.547797441482544 0.6552302241325378 0.9461250305175781 0.8503674268722534 0.5613884925842285
64 2.994102954864502 2.789111852645874 2.6703548431396484 2.0292389392852783 1.7109090089797974 1.9107835292816162 1.2044599056243896 0.9810807704925537 1.07242751121521 0.9240242838859558 0.706229567527771
65 3.1457161903381348 2.8935446739196777 2.7519354820251465 1.974570393562317 1.7981270551681519 1.6926226615905762 1.7147016525268555 0.7528929114341736 1.0501500368118286 0.7336834669113159 0.6848719120025635
66 3.0570785999298096 2.8523261547088623 2.846602201461792 1.8377103805541992 1.8171741962432861 1.4432438611984253 1.295837163925171 0.9575994610786438 1.0987969636917114 0.7019743323326111 0.5354065299034119
67 3.041916847229004 2.807955265045166 2.653412342071533 1.803300380706787 1.749657154083252 1.6624939441680908 1.6859852075576782 1.0524821281433105 1.1881023645401 0.7323108911514282 0.550555408000946
68 3.412397861480713 3.0152106285095215 2.7751717567443848 1.8872705698013306 1.795784831047058 1.9357331991195679 1.5577696561813354 1.0568145513534546 1.0370277166366577 0.778259813785553 0.7042137384414673
69 3.4081859588623047 2.935788631439209 2.8556063175201416 1.7869573831558228 1.830157995223999 2.011026382446289 1.1498502492904663 1.1692533493041992 1.0784735679626465 0.8706222176551819 0.5886963605880737
70 3.2406375408172607 2.6992273330688477 2.8142824172973633 1.6881362199783325 1.6424285173416138 2.19398832321167 1.4218125343322754 1.1943798065185547 0.7021122574806213 0.7960007786750793 0.5339828729629517
71 3.3450284004211426 2.9472532272338867 2.9032223224639893 1.7611193656921387 1.7701327800750732 2.1186439990997314 1.5833934545516968 1.03107488155365 1.1545312404632568 0.7560697197914124 0.75739985704422
72 3.4688332080841064 3.0080926418304443 2.9171438217163086 1.8273494243621826 1.6230937242507935 2.0266120433807373 1.7249630689620972 1.1171691417694092 1.4496973752975464 0.7825446724891663 0.8102457523345947
73 3.4028279781341553 2.9649817943573 2.8189876079559326 1.6916368007659912 1.7333979606628418 1.9853019714355469 1.5133618116378784 1.031022310256958 0.939565896987915 0.998859703540802 0.6294373273849487
74 3.329047679901123 2.8859169483184814 2.929830312728882 1.732007622718811 1.9384357929229736 1.8466957807540894 1.5162720680236816 0.8907363414764404 0.7258968949317932 0.8580842018127441 0.6497119665145874
75 3.4941306114196777 3.1146445274353027 3.101978302001953 1.6776609420776367 1.8443009853363037 1.8380993604660034 1.6544232368469238 0.8861172795295715 1.0614081621170044 0.9326831698417664 0.5278496742248535
76 3.2497127056121826 3.1082799434661865 2.7935352325439453 1.6274243593215942 1.6970224380493164 2.1443185806274414 1.7139356136322021 1.4806405305862427 0.9808924198150635 0.8717102408409119 0.488555908203125
77 3.5930306911468506 2.7949228286743164 3.1513144969940186 1.5595455169677734 1.7850415706634521 2.1138417720794678 2.132808208465576 1.1531447172164917 0.999030351638794 0.7242345213890076 0.8149779438972473
78 3.51503324508667 3.1035261154174805 3.1625115871429443 1.9679880142211914 1.7063530683517456 2.1494204998016357 1.9423487186431885 1.1167843341827393 1.2604228258132935 0.8002505898475647 0.6126521229743958
79 3.2972450256347656 3.3120546340942383 2.9168436527252197 1.9763519763946533 1.6947686672210693 2.0491743087768555 1.693575382232666 1.048160195350647 1.0706120729446411 0.8291423916816711 0.8406749367713928
80 3.3770086765289307 3.2068467140197754 3.0806596279144287 2.1174821853637695 1.7831950187683105 1.8210612535476685 1.4610316753387451 0.8163636922836304 1.1631900072097778 0.7362421751022339 0.581322193145752
81 3.295975685119629 3.209886312484741 3.086766481399536 2.050469160079956 1.7164925336837769 1.7293360233306885 1.626824975013733 1.0148943662643433 1.070097804069519 1.0005987882614136 0.6841261982917786
82 3.339686870574951 3.399224042892456 3.125784158706665 1.98170804977417 1.7191333770751953 1.714920997619629 1.7012346982955933 0.8984372615814209 1.017571210861206 0.8371984958648682 0.8271961212158203
83 3.523665189743042 3.2310924530029297 3.3562188148498535 2.184145927429199 1.8340147733688354 1.803083896636963 1.5062605142593384 0.826274037361145 1.0347784757614136 0.9130967259407043 1.0814446210861206
84 3.6751067638397217 3.5776116847991943 3.3020734786987305 2.450660467147827 1.8220229148864746 2.163607120513916 1.7325505018234253 0.7767797112464905 0.8216423392295837 0.7411559224128723 0.8301157355308533
85 3.802029609680176 3.4172415733337402 3.4472692012786865 2.3299243450164795 1.8754075765609741 2.4112884998321533 1.3805402517318726 0.7899538278579712 0.7312091588973999 0.8865745067596436 0.7032866477966309
86 3.7652454376220703 3.5510435104370117 3.3924829959869385 2.1650853157043457 1.7593082189559937 2.1448450088500977 1.1096816062927246 0.9486008286476135 1.1532143354415894 0.7451369166374207 0.8683292269706726
87 3.716212034225464 3.3664658069610596 3.350891590118408 2.199434280395508 1.8585107326507568 2.3445792198181152 1.1590418815612793 0.973444938659668 0.7359309196472168 0.8938929438591003 0.7245900630950928
88 3.644129991531372 3.3175745010375977 3.20208477973938 2.168088436126709 1.9528721570968628 2.290175676345825 0.8972941040992737 0.9565495252609253 1.1169484853744507 0.8653348684310913 0.6027377247810364
89 3.411423921585083 3.3743953704833984 2.954897165298462 2.153913974761963 1.8473788499832153 2.088843822479248 1.16395103931427 0.71650230884552 1.105459451675415 0.7983023524284363 0.7694627642631531
90 3.254822254180908 3.0871739387512207 3.134451389312744 2.1042404174804688 1.8304791450500488 2.176374912261963 1.3669123649597168 0.7035403847694397 1.0552769899368286 0.9275768995285034 0.6438627243041992
91 3.127441883087158 3.0011987686157227 2.9423491954803467 2.0329830646514893 1.824959635734558 2.20391845703125 1.2303717136383057 0.7132011651992798 0.9536799788475037 0.924888551235199 0.5454944968223572
92 3.195664167404175 3.0510056018829346 2.948556661605835 2.0543107986450195 1.8546639680862427 1.8042867183685303 1.5652638673782349 1.1349501609802246 0.8513840436935425 0.9531683921813965 0.8299048542976379
93 3.07470440864563 3.1845521926879883 2.639519453048706 2.054523468017578 1.6214584112167358 1.8832238912582397 1.663501501083374 0.8161588311195374 0.9682737588882446 0.9635857343673706 0.6334535479545593
94 3.2239084243774414 3.3816521167755127 2.8586480617523193 2.3017168045043945 1.9454938173294067 1.7872740030288696 1.2726373672485352 0.6550015807151794 1.1866000890731812 0.8108013272285461 0.791051983833313
95 3.16373348236084 3.022953987121582 2.909106492996216 2.067622661590576 1.9601012468338013 1.6439746618270874 1.2860238552093506 0.7716485857963562 0.9990981817245483 0.7738581299781799 0.722964882850647
96 3.1647465229034424 3.2740228176116943 2.686617136001587 2.2107644081115723 1.8867945671081543 1.6951086521148682 1.301692247390747 0.8341322541236877 1.0314171314239502 0.7654253840446472 0.8484669923782349
97 3.349637031555176 3.4254279136657715 2.7522177696228027 2.1894943714141846 1.7611349821090698 1.8565829992294312 1.3564587831497192 1.2466189861297607 0.9769529104232788 0.9337034225463867 0.5660278797149658
98 3.4291439056396484 3.6278676986694336 3.023456335067749 2.375278949737549 2.0928423404693604 1.8139976263046265 1.7534505128860474 0.9573336839675903 1.055980920791626 0.8381402492523193 0.5639877319335938
99 3.3768579959869385 3.744076728820801 2.8777565956115723 2.2529819011688232 1.9859635829925537 2.081169366836548 1.1065441370010376 0.7423610091209412 0.8941003084182739 0.7269066572189331 0.5675575137138367
100 3.4209537506103516 3.41713809967041 3.254990816116333 2.2512471675872803 2.0628366470336914 1.9710811376571655 1.3203074932098389 0.9718039035797119 0.9443532228469849 0.7869728207588196 0.4990256130695343
101 3.38179612159729 3.2503507137298584 3.0575945377349854 2.2195277214050293 1.8730050325393677 2.23915433883667 1.198074460029602 0.879960298538208 0.9026346206665039 0.8874190449714661 0.6694369316101074
102 3.344740629196167 3.3519606590270996 2.796135663986206 2.2379207611083984 1.7870866060256958 2.5007691383361816 1.19944429397583 1.0020490884780884 0.8857937455177307 0.8463311195373535 0.4909496307373047
103 3.257297992706299 3.0726892948150635 2.9821672439575195 2.2791748046875 1.7458053827285767 1.9282183647155762 1.1008684635162354 1.2465312480926514 0.8041797280311584 0.7573896050453186 0.5430963039398193
104 3.215427875518799 3.225626230239868 2.7926864624023438 2.323071002960205 1.674938440322876 1.7920645475387573 1.2598276138305664 1.154541254043579 0.7894185185432434 0.6822518110275269 0.5174360871315002
105 3.16267728805542 3.069817304611206 2.8795006275177 2.2607672214508057 1.8484251499176025 1.9316880702972412 1.3168511390686035 0.9904664158821106 0.8658624887466431 0.7406648397445679 0.48800480365753174
106 3.295440673828125 3.320425033569336 3.1424529552459717 2.443089485168457 2.2799835205078125 2.0361294746398926 1.3443820476531982 0.8126752972602844 1.05148446559906 0.7818477749824524 0.6684582233428955
107 3.183079481124878 3.258115530014038 3.01108455657959 2.2673304080963135 2.012518882751465 1.9958444833755493 1.301877737045288 0.7684478759765625 0.9691545963287354 0.8954869508743286 0.5039162635803223
108 3.22145414352417 3.044865846633911 3.041517734527588 2.137209415435791 2.036024570465088 2.33029842376709 1.3076910972595215 0.7088062763214111 1.1133496761322021 0.9735889434814453 0.4988344609737396
109 3.278703451156616 3.1852684020996094 3.0796384811401367 2.133946657180786 2.093381404876709 2.36398983001709 1.1163729429244995 0.6902852058410645 1.143171787261963 0.8981099128723145 0.5413563847541809
110 3.282741069793701 3.354905128479004 2.85612416267395 2.430070161819458 1.9027665853500366 2.4837398529052734 1.0978965759277344 1.0109056234359741 1.2438782453536987 0.9037143588066101 0.5239047408103943
111 3.4083876609802246 3.375537395477295 2.9637129306793213 2.410342216491699 1.8825327157974243 2.5297274589538574 1.1710211038589478 0.9691635966300964 1.0819469690322876 0.8625410795211792 0.6122332811355591
112 3.385408639907837 3.3758785724639893 3.127852201461792 2.3358287811279297 1.914310336112976 2.2420523166656494 1.2591577768325806 0.8896147608757019 0.9102131724357605 0.9324795603752136 0.5505903959274292
113 3.222215175628662 3.5259974002838135 2.8622729778289795 2.3910751342773438 1.9234594106674194 1.8034464120864868 1.0628279447555542 0.7088763117790222 1.0127978324890137 0.9608410596847534 0.6723220348358154
114 3.0670313835144043 2.9304795265197754 2.998974084854126 2.0732808113098145 1.9408186674118042 1.8453234434127808 1.389273762702942 0.7385769486427307 1.1050999164581299 0.8190982937812805 0.6210728883743286
115 3.065324306488037 3.1802544593811035 2.8088760375976563 2.2756869792938232 1.7103726863861084 1.5978809595108032 1.468766689300537 0.9499335289001465 0.8213812708854675 0.7468112111091614 0.6862825751304626
116 3.1768288612365723 3.097456693649292 2.999208688735962 2.200467824935913 1.8670978546142578 1.7162612676620483 1.3170340061187744 0.8832935094833374 1.043805718421936 0.8782201409339905 0.5649896860122681
117 3.060701847076416 2.9555459022521973 2.9115922451019287 2.1432979106903076 1.6356828212738037 1.5904392004013062 1.2199846506118774 0.7025541067123413 0.7613332867622375 0.9270531535148621 0.5374053120613098
118 3.1614644527435303 3.077744245529175 2.8824265003204346 2.2568905353546143 1.7505600452423096 2.003650188446045 1.2630162239074707 0.7604500651359558 0.8915085196495056 0.909619927406311 0.5684537887573242
119 3.3302314281463623 3.0033905506134033 2.8702571392059326 2.138730525970459 1.7474318742752075 1.9948790073394775 1.4670747518539429 0.9061532616615295 1.278494119644165 0.7914904356002808 0.6681367754936218
120 3.13146710395813 2.9967122077941895 3.0654821395874023 2.1163408756256104 1.8484948873519897 1.8232182264328003 1.2514666318893433 0.7952515482902527 0.8837124705314636 0.7751517295837402 0.5589813590049744
121 3.072983741760254 3.0530900955200195 2.912302017211914 2.140108108520508 1.7704212665557861 1.5436089038848877 1.4876269102096558 0.7381812930107117 1.091905117034912 0.7557217478752136 0.6688008308410645
122 3.1613168716430664 3.012371778488159 2.969947099685669 2.1251161098480225 1.8028759956359863 1.5814640522003174 1.3857200145721436 1.165931224822998 1.1859580278396606 0.7100014090538025 0.6973127126693726
123 3.070465087890625 3.040454864501953 3.0994014739990234 2.2129764556884766 1.9095509052276611 1.5631320476531982 1.1557092666625977 0.8528569340705872 0.776286244392395 0.8818862438201904 0.5873269438743591
124 3.0255722999572754 2.680229425430298 2.8204503059387207 1.9299935102462769 1.7588305473327637 1.753286600112915 1.1754271984100342 0.6465504765510559 0.9844602346420288 0.7496749758720398 0.6071830987930298
125 3.0550122261047363 2.8907363414764404 2.8822178840637207 2.10317063331604 1.830281138420105 1.6224604845046997 0.9777014255523682 0.7386670708656311 1.1421462297439575 0.8372749090194702 0.5387303233146667
126 3.1808724403381348 2.940845012664795 2.9015917778015137 2.1693904399871826 1.813002109527588 1.466207504272461 1.258853554725647 0.8966862559318542 0.8564369082450867 0.832630455493927 0.5650244355201721
127 3.162824869155884 3.0478265285491943 2.835886001586914 2.222040891647339 1.777262806892395 1.7421497106552124 1.0646995306015015 0.7089221477508545 1.284096121788025 0.7921357154846191 0.5518985986709595
128 3.138310670852661 3.0652642250061035 2.752126932144165 2.2789790630340576 1.7946951389312744 1.5380873680114746 1.0094516277313232 0.7164238691329956 0.8198767900466919 0.8988540768623352 0.6079438328742981
129 3.308073043823242 2.902894973754883 2.8215112686157227 2.226734161376953 1.7304575443267822 1.6602437496185303 1.0700461864471436 0.921801745891571 1.6732776165008545 1.0240423679351807 0.5252373218536377
130 3.2654969692230225 2.8950071334838867 2.824955701828003 2.1871533393859863 1.7576173543930054 1.6588973999023438 1.1084967851638794 0.8446613550186157 1.5399090051651 0.9848273396492004 0.6200506687164307
131 3.3114027976989746 3.094712972640991 2.925031900405884 2.3636646270751953 1.8077605962753296 1.5404571294784546 1.5857142210006714 0.6240789294242859 1.6445956230163574 0.8053308129310608 0.475485235452652
132 3.2880098819732666 2.969787836074829 3.1304731369018555 2.277073621749878 1.878324270248413 1.5206913948059082 1.2167420387268066 0.783737063407898 1.6618036031723022 0.8680243492126465 0.5343113541603088
133 3.2817845344543457 3.1323113441467285 3.1858785152435303 2.2969305515289307 1.7833963632583618 1.7217775583267212 1.137729525566101 0.9046075344085693 1.4853003025054932 0.9029021859169006 0.5271008610725403
134 3.4112560749053955 3.183241844177246 2.9513630867004395 2.403595447540283 1.7462809085845947 1.7321325540542603 0.9878152012825012 1.0124760866165161 1.5939468145370483 0.9267703294754028 0.6397219896316528
135 3.1617624759674072 2.9710042476654053 2.931918144226074 2.187382936477661 1.8784992694854736 1.4219813346862793 1.3792539834976196 1.0350967645645142 1.2294528484344482 0.9545466899871826 0.5398794412612915
136 3.226644992828369 3.077035665512085 2.81365966796875 2.2889106273651123 1.741784930229187 1.6611900329589844 1.3505873680114746 0.8427160382270813 1.3604142665863037 0.9783387780189514 0.5696645975112915
137 3.3592636585235596 3.1373798847198486 2.9565062522888184 2.3332319259643555 1.8936411142349243 1.834398627281189 1.8325568437576294 0.8227716684341431 0.6592230200767517 0.7904453277587891 0.5684711337089539
138 3.356771945953369 3.0946028232574463 2.820937395095825 2.2703986167907715 1.8938261270523071 1.73069167137146 1.396796703338623 0.9570521116256714 0.8473681211471558 1.0076324939727783 0.6520761847496033
139 3.368013620376587 3.1359286308288574 2.8201639652252197 2.424898624420166 1.794512391090393 1.7185293436050415 1.257378339767456 0.7616270780563354 0.9395735859870911 0.8864052295684814 0.5128411054611206
140 3.3540234565734863 3.136115789413452 2.922198534011841 2.219637393951416 1.9874944686889648 1.5882359743118286 1.2727348804473877 0.95787113904953 0.8698358535766602 0.8188737034797668 0.5638599395751953
141 3.285395860671997 3.0490918159484863 2.8641812801361084 2.242100715637207 1.898974895477295 1.6031044721603394 1.3994264602661133 0.9765963554382324 0.7397819757461548 1.0754197835922241 0.5311267971992493
142 3.68172550201416 3.2601258754730225 3.0452051162719727 2.5054664611816406 2.102473258972168 1.6737576723098755 1.8794329166412354 0.9809055924415588 1.0887664556503296 0.8207278251647949 0.5929203629493713
143 3.773965835571289 3.058640480041504 3.1462879180908203 2.253936290740967 2.2098147869110107 1.6242399215698242 1.7078393697738647 0.6854733228683472 0.9863161444664001 0.7248664498329163 0.5804086327552795
144 3.540844440460205 3.014551877975464 2.8989620208740234 2.3410754203796387 1.8747988939285278 1.4817041158676147 1.5207650661468506 1.078337550163269 0.7893416285514832 0.8834772109985352 0.47307902574539185
145 3.476060628890991 2.823329448699951 2.8989598751068115 2.008873701095581 1.8566701412200928 1.5281230211257935 1.6939723491668701 1.0343531370162964 0.8505695462226868 0.9131863117218018 0.6174737215042114
146 3.7143938541412354 3.0489790439605713 3.0583174228668213 2.365692377090454 1.8625861406326294 1.7139856815338135 1.320586919784546 0.9371679425239563 1.00439453125 0.807947039604187 0.7286962270736694
147 3.6356441974639893 3.065397262573242 3.2021002769470215 2.392953872680664 2.10306715965271 1.466961145401001 1.169395923614502 0.8909770250320435 0.9371762275695801 0.7497631311416626 0.5576683878898621
148 3.6330325603485107 3.1525049209594727 3.1344947814941406 2.458324670791626 2.126967191696167 1.5213558673858643 1.1573760509490967 0.701581597328186 0.7528641819953918 0.826056957244873 0.6978796124458313
149 3.8480029106140137 3.0664031505584717 3.426238536834717 2.2638792991638184 2.161470651626587 1.8009557723999023 1.3457365036010742 0.8737065196037292 0.7376869320869446 0.7024915218353271 0.6767981052398682
150 3.710862874984741 3.026043653488159 3.325197219848633 2.2660818099975586 2.172858953475952 1.7385367155075073 1.6227158308029175 0.9125818610191345 1.0172481536865234 0.7865896224975586 0.6818263530731201
151 3.5576512813568115 3.0528006553649902 3.379441976547241 2.3308522701263428 2.149315357208252 1.6226365566253662 1.5750770568847656 0.8005804419517517 0.7423555850982666 0.774364173412323 0.5664555430412292
152 3.5188636779785156 2.9465842247009277 3.3885562419891357 2.345492124557495 2.2749440670013428 1.6852086782455444 1.6486687660217285 0.9733326435089111 0.766362726688385 0.9965710043907166 0.6477822065353394
153 3.627845525741577 2.93829345703125 3.330472946166992 2.342819929122925 2.1958019733428955 1.5273840427398682 1.6835408210754395 0.7790282368659973 0.6811926364898682 0.9017894864082336 0.5883646607398987
154 3.6309850215911865 3.0126359462738037 3.3253166675567627 2.3121955394744873 2.237586498260498 1.4457002878189087 1.9017144441604614 0.8123136162757874 0.7958799600601196 0.8858265280723572 0.4500270187854767
155 3.7635703086853027 3.0199127197265625 3.4251062870025635 2.267904043197632 2.2235970497131348 1.6176750659942627 1.583596110343933 0.8186938166618347 0.570579469203949 1.0107229948043823 0.6455602645874023
156 3.635382890701294 3.1601176261901855 3.2014055252075195 2.299795150756836 2.1435792446136475 1.4616444110870361 1.3089486360549927 1.148173451423645 0.7067022323608398 0.8954758048057556 0.7188411951065063
157 3.6397836208343506 3.135018825531006 3.200956106185913 2.2747249603271484 2.240950584411621 1.6917316913604736 1.5858509540557861 0.869685709476471 0.9358020424842834 0.8644284605979919 0.5883120894432068
158 3.493370771408081 3.034937620162964 3.2513444423675537 2.190174102783203 2.1939244270324707 1.6198723316192627 1.3966706991195679 0.8206430077552795 0.7961552143096924 0.8433321714401245 0.6173471808433533
159 3.5523998737335205 2.862149477005005 3.466331720352173 2.1924965381622314 2.3873090744018555 1.7277063131332397 1.2609976530075073 0.6559879183769226 0.8540425896644592 0.9975324869155884 0.6784751415252686
160 3.4813730716705322 3.103297472000122 3.0877082347869873 2.2875266075134277 2.1004035472869873 1.654738426208496 1.3014991283416748 0.7601257562637329 0.6353204846382141 0.8793108463287354 0.6621167063713074
161 3.708670139312744 3.258305788040161 3.1566760540008545 2.373396873474121 2.103863000869751 1.8938885927200317 1.2348296642303467 1.0549826622009277 0.6246424317359924 0.6641678214073181 0.4522446393966675
162 3.79638934135437 3.2177467346191406 3.2931969165802 2.4139065742492676 2.186229944229126 1.662695288658142 1.421879768371582 0.8074384331703186 0.7683423161506653 0.6985552906990051 0.4394914507865906
163 3.855405330657959 3.3551905155181885 3.358839511871338 2.419964551925659 2.126095771789551 1.86345374584198 0.9263226985931396 0.7671934366226196 0.6400196552276611 0.7173349261283875 0.40516233444213867
164 3.963083028793335 3.3714678287506104 3.289567232131958 2.5060622692108154 2.1582605838775635 1.8038015365600586 1.33132004737854 0.7552119493484497 0.7167119383811951 0.7996978759765625 0.5977053642272949
165 3.9099583625793457 3.267270803451538 3.307811975479126 2.372047185897827 2.2655560970306396 1.8576732873916626 1.2179429531097412 0.9080790281295776 0.8051239848136902 0.9543063640594482 0.6090124249458313
166 3.741525173187256 3.3066892623901367 3.2604541778564453 2.44260311126709 2.230699300765991 1.812901496887207 1.0728216171264648 0.9286462664604187 0.8255004286766052 0.6898940801620483 0.5750738978385925
167 3.800769805908203 3.033336639404297 3.012657642364502 2.2290806770324707 1.997488021850586 2.039116621017456 1.168418288230896 0.8860413432121277 1.1521183252334595 0.7357923984527588 0.5095670223236084
168 3.64807391166687 3.0648229122161865 3.1611969470977783 2.19645094871521 2.1380345821380615 1.9906857013702393 1.0814733505249023 0.6859233379364014 1.0164384841918945 0.7799215316772461 0.3857186436653137
169 3.8594014644622803 3.260981559753418 3.179506540298462 2.374202013015747 2.168621778488159 1.9076677560806274 1.276244878768921 0.7498824596405029 1.010776162147522 0.6997440457344055 0.4885556399822235
170 3.784672260284424 3.1730005741119385 3.0742080211639404 2.365795612335205 2.041808843612671 2.0435268878936768 1.2209528684616089 0.8556959629058838 0.7896630764007568 0.8268498182296753 0.46637973189353943
171 3.6812307834625244 3.0368754863739014 3.121401309967041 2.2509267330169678 2.1980574131011963 1.9129128456115723 1.598320722579956 0.8893106579780579 0.9177528619766235 0.8627250790596008 0.6333187818527222
172 3.7692863941192627 3.256129026412964 3.2566490173339844 2.2271738052368164 2.3931469917297363 2.001027822494507 1.3783624172210693 0.7517212629318237 1.0950405597686768 0.8491662740707397 0.5753635764122009
173 3.9011778831481934 3.2392191886901855 3.1180989742279053 2.2516090869903564 2.1580018997192383 1.9226939678192139 1.2887439727783203 0.9703547954559326 0.7905707359313965 0.7399266362190247 0.7688726186752319
174 4.168697357177734 3.4192709922790527 3.3739919662475586 2.3724725246429443 2.2929697036743164 2.029589891433716 1.3944154977798462 1.4425644874572754 0.899162769317627 0.6705295443534851 0.6225869655609131
175 4.060868263244629 3.2291312217712402 3.4634454250335693 2.2844743728637695 2.4957244396209717 1.9265146255493164 1.3973052501678467 1.2464107275009155 0.7464286684989929 0.7188302278518677 0.6657946109771729
176 4.127208232879639 3.5525224208831787 3.444709539413452 2.4293317794799805 2.365218162536621 2.106929302215576 1.1412216424942017 0.9052172303199768 0.8050441741943359 0.8589355945587158 0.7261934280395508
177 3.89855694770813 3.2441906929016113 3.2094430923461914 2.3417813777923584 2.311887264251709 1.710890769958496 1.3937089443206787 0.8954355120658875 0.7078982591629028 0.7094569802284241 0.6744939684867859
178 3.871647357940674 3.2413346767425537 2.92808198928833 2.2362585067749023 2.0162813663482666 1.9464704990386963 1.291622281074524 1.1673800945281982 0.7059745788574219 0.8116922378540039 0.5739774107933044
179 3.9125638008117676 3.152325391769409 2.954014778137207 2.206326723098755 1.969288945198059 1.6829034090042114 1.4248594045639038 0.7120461463928223 0.671011745929718 0.9526205062866211 0.4538390636444092
180 3.992608070373535 3.247011661529541 3.109370708465576 2.248673915863037 2.2223148345947266 1.7402766942977905 1.4889354705810547 0.8463309407234192 0.8421933054924011 0.8005435466766357 0.5856290459632874
181 4.169421672821045 3.3546431064605713 3.3174922466278076 2.297867774963379 2.3127927780151367 1.7566590309143066 1.4587597846984863 1.275823950767517 0.8692747354507446 0.9399753212928772 0.5479974150657654
182 4.140278339385986 3.322902202606201 3.222625494003296 2.2674694061279297 2.282460927963257 1.809008240699768 1.620981216430664 0.9701336026191711 0.8203020691871643 0.8533024191856384 0.6663711071014404
183 4.273976802825928 3.280359983444214 3.0883302688598633 2.240586757659912 2.0897562503814697 1.9583910703659058 1.8371315002441406 0.9134466052055359 0.8885648846626282 0.8375939130783081 0.4628172516822815
184 4.162966251373291 3.158261299133301 3.3354575634002686 2.1189234256744385 2.171314001083374 2.120177984237671 1.5212608575820923 0.8000271320343018 1.5635805130004883 0.783026397228241 0.6925148963928223
185 4.072286605834961 3.110642194747925 3.25030779838562 2.023317337036133 2.177431583404541 1.9407379627227783 1.5379822254180908 0.8881359696388245 1.1483832597732544 0.7939494252204895 0.4848729968070984
186 4.027214050292969 3.1929306983947754 3.1570065021514893 2.157045602798462 2.1199896335601807 1.9869322776794434 1.8290218114852905 0.7719689607620239 0.766556441783905 0.720212459564209 0.5611212253570557
187 3.834216356277466 3.188690662384033 3.0865697860717773 2.294997215270996 2.003415107727051 1.914093017578125 1.9413368701934814 1.0115056037902832 0.6677145957946777 0.8226438760757446 0.6275555491447449
188 3.9999477863311768 3.3688204288482666 3.1372623443603516 2.364520311355591 2.0984373092651367 1.9125168323516846 1.829973816871643 1.2712403535842896 0.6459177732467651 0.7312077879905701 0.6044902205467224
189 4.115142822265625 3.207596778869629 3.1008141040802 2.3433687686920166 2.083405017852783 1.8830596208572388 1.4699841737747192 0.9829413294792175 0.596952497959137 0.8908985257148743 0.47493812441825867
190 3.843886137008667 3.2536227703094482 3.1093289852142334 2.265932083129883 2.0864946842193604 1.7462762594223022 1.687089204788208 0.8774527907371521 0.6349263787269592 0.7525467276573181 0.7236073017120361
191 3.9909024238586426 3.287199020385742 3.1711926460266113 2.347214937210083 2.1851744651794434 2.0427658557891846 1.977931261062622 0.7458284497261047 0.8865566253662109 0.7319905757904053 0.4745096266269684
192 4.004949569702148 3.0130538940429688 3.397960901260376 2.1209194660186768 2.350992202758789 1.8747596740722656 1.832236647605896 0.9140299558639526 0.955432116985321 0.809678316116333 0.5629774332046509
193 4.260763645172119 3.29500412940979 3.2978641986846924 2.345231533050537 2.232912302017212 1.868008017539978 2.2665188312530518 0.9770486950874329 0.9479471445083618 0.8313531875610352 0.6452730894088745
194 4.331472396850586 3.1333086490631104 3.4976325035095215 2.110196828842163 2.3912291526794434 1.907317876815796 2.0458192825317383 0.789566159248352 0.8899406790733337 0.8374086618423462 0.923409640789032
195 4.265981197357178 3.19148325920105 3.3808810710906982 2.1223490238189697 2.488553762435913 2.1478097438812256 2.0751171112060547 0.9519324898719788 0.9425381422042847 0.8477489948272705 0.9888457655906677
196 4.183444976806641 3.2958831787109375 3.179213762283325 2.1192264556884766 2.3667001724243164 2.0457215309143066 2.184819221496582 0.9455952644348145 0.7781462073326111 0.8650349378585815 0.9939113855361938
197 4.256309986114502 3.2261319160461426 3.1600050926208496 2.1362500190734863 2.1917006969451904 2.1173319816589355 2.0409138202667236 0.950173556804657 0.782573938369751 0.9247168898582458 1.060150146484375
198 4.075527191162109 3.309549331665039 3.058835744857788 2.2129099369049072 2.1920506954193115 1.672175407409668 1.9044848680496216 0.8859140276908875 0.8381192088127136 0.8142076134681702 0.9096381068229675
199 4.252793312072754 3.329138994216919 3.1636784076690674 2.28859281539917 2.2255871295928955 1.9777154922485352 1.999082088470459 0.8351934552192688 0.9239499568939209 0.8249307870864868 0.9086425304412842
200 4.20949125289917 3.3117520809173584 3.2639715671539307 2.2093660831451416 2.2498981952667236 1.8628137111663818 1.8523443937301636 0.8752296566963196 0.6604424715042114 1.0076566934585571 0.8526126742362976
201 3.904667615890503 3.122128963470459 3.1650564670562744 2.1977317333221436 2.154923439025879 1.8669648170471191 1.88289213180542 1.042879343032837 0.752990186214447 0.834307849407196 0.9379333257675171
202 3.793175458908081 3.108999729156494 3.013291597366333 2.2823688983917236 1.9279817342758179 1.8581161499023438 1.7018775939941406 0.9311529994010925 0.7869105935096741 0.791214108467102 0.5189355611801147
203 3.785943031311035 2.9385430812835693 3.3380320072174072 2.133312463760376 2.1866817474365234 2.1662771701812744 2.0497140884399414 0.7233433723449707 0.9366255402565002 0.8702725172042847 0.8640364408493042
204 3.727475881576538 2.9826977252960205 3.1926772594451904 2.0844061374664307 2.0601351261138916 2.257708787918091 1.9328242540359497 0.8511101007461548 0.7217450737953186 0.947983980178833 0.6067728400230408
205 3.68652081489563 2.891146421432495 3.353908061981201 1.9800834655761719 2.2929913997650146 2.123716115951538 2.008620262145996 0.9228079915046692 1.1318608522415161 0.7591559290885925 0.794212818145752
206 3.566979169845581 3.137359619140625 3.331902503967285 2.2112231254577637 2.2163619995117188 2.3525729179382324 1.7399755716323853 0.8326832056045532 0.7019010782241821 0.6788637042045593 0.637518584728241
207 3.7186036109924316 3.12192440032959 3.103931427001953 2.1315948963165283 2.0028979778289795 2.0279083251953125 1.9596277475357056 0.8497297763824463 0.5847529172897339 0.8022461533546448 0.6753667593002319
208 3.996493339538574 3.2679920196533203 3.575897455215454 2.2126665115356445 2.3489458560943604 1.9279404878616333 2.2715516090393066 0.888313889503479 0.8710481524467468 0.8680224418640137 1.0788778066635132
209 3.990034341812134 3.1972291469573975 3.488063097000122 2.3132290840148926 2.2850751876831055 1.881523847579956 1.8104342222213745 0.8548001646995544 1.02741539478302 0.8540444374084473 1.000226616859436
210 4.137265682220459 3.2565348148345947 3.4728851318359375 2.3441526889801025 2.1998660564422607 2.2991199493408203 1.8526865243911743 1.0463178157806396 1.0768487453460693 0.73089599609375 0.8405780792236328
211 4.230411052703857 3.2501115798950195 3.510939836502075 2.2449791431427 2.3080215454101563 2.0808913707733154 1.9162344932556152 0.8339678049087524 0.6856878399848938 0.7189170718193054 0.8739815950393677
212 4.025140285491943 3.099031925201416 3.2394511699676514 2.236482858657837 2.146615505218506 1.9358696937561035 1.848413109779358 1.1333917379379272 1.0765862464904785 0.7338206171989441 0.8599308729171753
213 3.8942689895629883 3.301464557647705 3.0903797149658203 2.345977783203125 2.1257808208465576 1.9232226610183716 1.6643328666687012 1.0270769596099854 0.6982250213623047 0.6954850554466248 0.9946001768112183
214 3.9458744525909424 3.071880340576172 3.1761221885681152 2.116758346557617 1.9909127950668335 1.9227075576782227 2.0926520824432373 0.7470533847808838 0.8691511154174805 0.709246814250946 0.8206620812416077
215 4.052638530731201 3.182858467102051 3.278386116027832 2.2164533138275146 2.1812283992767334 2.04595947265625 2.043492555618286 0.8001147508621216 1.1452172994613647 0.7681097984313965 0.8571519255638123
216 3.7695744037628174 3.195303201675415 3.154348611831665 2.2295703887939453 2.0663182735443115 1.9724262952804565 1.7577054500579834 0.6776617765426636 1.1577469110488892 0.798482358455658 1.0382543802261353
217 3.8724637031555176 3.1997592449188232 3.197010040283203 2.3114023208618164 2.1983797550201416 1.7613927125930786 1.7947238683700562 1.1079280376434326 0.7693714499473572 0.6782827377319336 0.9166777729988098
218 3.796480178833008 3.18007493019104 3.2619807720184326 2.3632640838623047 2.211719036102295 1.861552357673645 1.7904695272445679 1.1416975259780884 0.633854329586029 0.8097179532051086 1.2191513776779175
219 3.7748465538024902 3.136655807495117 3.239765167236328 2.198833703994751 2.1397640705108643 1.8990482091903687 1.6284266710281372 0.8534209728240967 0.6550731062889099 0.7005048990249634 0.9062080979347229
220 3.695047616958618 2.9505529403686523 3.251390218734741 2.1017649173736572 2.173252582550049 1.7609269618988037 1.7013051509857178 0.7794985175132751 1.2250492572784424 0.6739311218261719 0.9637858867645264
221 3.990959882736206 3.2896902561187744 3.3283889293670654 2.438239574432373 2.3855855464935303 1.7046730518341064 1.911179542541504 0.7516515851020813 1.1366393566131592 0.8103763461112976 0.925835132598877
222 3.8114402294158936 3.0629053115844727 3.286543369293213 2.252452850341797 2.2601191997528076 1.822347640991211 1.7594698667526245 0.8435303568840027 0.7104740738868713 0.7661280035972595 0.6543684601783752
223 3.9350852966308594 3.358319044113159 3.046501636505127 2.3310296535491943 2.0596327781677246 1.5240603685379028 2.132802724838257 1.4317313432693481 0.8003954291343689 1.1553066968917847 0.7936611175537109
224 3.9332704544067383 3.1206140518188477 3.0065808296203613 2.2700788974761963 1.949231505393982 1.4286282062530518 2.1323256492614746 0.9634361863136292 0.8937472701072693 0.7240616083145142 0.851676881313324
225 4.011285305023193 3.165409564971924 3.207367181777954 2.362356662750244 2.134124994277954 1.4534175395965576 2.401487112045288 0.9622079133987427 0.674007773399353 0.7049583792686462 0.6839808225631714
226 3.935845136642456 3.0029242038726807 3.104707717895508 1.9953985214233398 1.941390872001648 1.5805433988571167 2.0718579292297363 0.9182632565498352 0.6778106689453125 0.6315685510635376 0.8802475333213806
227 3.9960639476776123 3.10710072517395 3.026719093322754 2.021955728530884 2.194277048110962 1.7788739204406738 1.6403248310089111 1.0014097690582275 1.032354474067688 0.8174195885658264 0.9275516271591187
228 4.115931987762451 3.0872275829315186 3.2013330459594727 2.1333839893341064 2.2732648849487305 1.9325634241104126 1.983376383781433 0.9786142110824585 0.7599766850471497 0.847143292427063 0.8571212887763977
229 3.8478269577026367 3.0110316276550293 2.9351463317871094 2.1183676719665527 1.9453833103179932 1.6528624296188354 2.5416316986083984 1.0440423488616943 0.8939828872680664 0.6835861206054688 0.963226854801178
230 3.8695802688598633 2.939941644668579 2.853161096572876 2.038794755935669 1.9371919631958008 1.3633965253829956 2.1990013122558594 0.9965156316757202 0.9030271172523499 0.7907040119171143 0.8826934099197388
231 4.058858394622803 3.2216200828552246 3.085063934326172 2.1091558933258057 2.1987802982330322 1.7700417041778564 2.518042802810669 1.0057302713394165 1.0796254873275757 0.7847422361373901 0.872380256652832
232 3.8317174911499023 3.1973183155059814 3.0608348846435547 2.283804178237915 2.096266031265259 1.914616584777832 2.339831829071045 0.8783387541770935 1.1555863618850708 0.772184431552887 0.8332038521766663
233 3.6278910636901855 3.2504687309265137 3.047361135482788 2.309764862060547 2.0899903774261475 1.6462986469268799 2.250906229019165 0.9508464932441711 0.989007830619812 0.6658535599708557 0.8366698026657104
234 3.747434616088867 3.176004648208618 3.0242466926574707 2.173408031463623 2.0883431434631348 1.8144021034240723 2.0704538822174072 1.158895492553711 0.8732201457023621 0.8067801594734192 1.0130908489227295
235 3.7028112411499023 3.0422170162200928 3.1247098445892334 2.1322827339172363 2.1263175010681152 1.6912052631378174 1.9460474252700806 1.255198359489441 0.9861338138580322 0.638301432132721 0.8426389098167419
236 3.836216688156128 3.296628475189209 3.1926074028015137 2.2583048343658447 2.2569668292999268 1.587230920791626 2.2109408378601074 1.330521821975708 1.1464829444885254 0.7518283128738403 0.903623104095459
237 3.802841901779175 3.4605038166046143 3.024289608001709 2.3544564247131348 2.0738375186920166 1.5781300067901611 2.1246016025543213 0.786162793636322 0.8691149950027466 0.7495371103286743 0.9320063591003418
238 3.8433640003204346 3.4922807216644287 3.109022378921509 2.3623716831207275 2.079097032546997 1.5033295154571533 1.5061218738555908 0.876008152961731 0.7327881455421448 0.6501504778862 1.122025966644287
239 3.6203365325927734 3.480323076248169 2.9661600589752197 2.2705745697021484 2.0301921367645264 1.7585737705230713 1.4889464378356934 0.8925926685333252 0.9443908333778381 0.8122743368148804 0.9018195867538452
240 3.656564235687256 3.3879735469818115 3.0534517765045166 2.422182559967041 2.14418363571167 2.365307331085205 1.8068535327911377 0.9907227158546448 0.822139322757721 0.707449734210968 0.7842434644699097
241 3.5569167137145996 3.2666409015655518 2.9436075687408447 2.2645020484924316 1.9229286909103394 2.1721224784851074 1.9707627296447754 1.0135447978973389 0.5798754096031189 0.9120485186576843 0.8322876691818237
242 3.6496055126190186 3.3326051235198975 3.1635615825653076 2.3242945671081543 2.0204267501831055 2.0259573459625244 2.1752896308898926 0.8769596219062805 0.7304799556732178 0.7876839637756348 0.7817398905754089
243 3.6619784832000732 3.2106285095214844 3.0854110717773438 2.277946710586548 2.023638963699341 1.9574356079101563 2.2958438396453857 0.8682080507278442 1.115098237991333 0.687685489654541 0.9534282684326172
244 3.614100217819214 3.389676332473755 3.018563985824585 2.411818265914917 1.9560284614562988 1.6901530027389526 2.392120122909546 0.760159969329834 0.7967923879623413 0.6693592071533203 0.8509238958358765
245 3.6050758361816406 3.2545881271362305 2.9381418228149414 2.3312814235687256 1.9740594625473022 1.8143547773361206 2.0840609073638916 1.1693527698516846 0.5920144319534302 0.8350843787193298 0.9379292726516724
246 3.6828935146331787 3.0941996574401855 3.2516555786132813 2.17033314704895 2.117096424102783 1.6805318593978882 2.2259609699249268 0.8830237984657288 0.8315569758415222 0.8477585315704346 0.8392447233200073
247 3.544443130493164 3.0409159660339355 3.167959451675415 2.1672275066375732 2.094015598297119 1.8085907697677612 1.8867613077163696 0.8857167363166809 0.6587976813316345 0.6894279718399048 0.7987415790557861
248 3.4364774227142334 3.0065174102783203 3.0431528091430664 2.0345447063446045 1.803625464439392 1.6598029136657715 1.8784488439559937 0.9425449371337891 0.9612586498260498 0.7927742600440979 0.9229059219360352
249 3.593712568283081 3.146437168121338 3.3006739616394043 2.1634809970855713 2.0593371391296387 1.5592553615570068 2.0336546897888184 0.8713566064834595 0.9329439401626587 0.7089658975601196 0.9571146965026855
250 3.597979784011841 3.256868362426758 3.185755968093872 2.3123719692230225 1.9994583129882813 2.032346487045288 2.213284730911255 0.8639000058174133 0.9305230975151062 0.6148337125778198 1.1011282205581665
251 3.556262493133545 3.4404478073120117 2.986743927001953 2.518066167831421 1.9873206615447998 2.1767139434814453 1.6726596355438232 1.1019097566604614 0.7233408689498901 0.7716518044471741 1.0560328960418701
252 3.740088939666748 3.4009201526641846 3.254314422607422 2.298410654067993 2.1107425689697266 2.1266729831695557 1.9102803468704224 1.2013962268829346 0.8836489915847778 0.7294741868972778 0.9379230737686157
253 3.5606956481933594 3.362506151199341 3.1364850997924805 2.3530850410461426 2.020871639251709 1.6410645246505737 1.6849384307861328 1.155542254447937 0.7756061553955078 0.7880700826644897 1.0883862972259521
254 3.5557682514190674 3.385676860809326 3.0094497203826904 2.3722898960113525 2.061492919921875 1.6900752782821655 1.8277602195739746 1.1323363780975342 0.9756311178207397 0.8030812740325928 1.110447645187378
255 3.56933331489563 3.1927316188812256 3.1393468379974365 2.242746591567993 1.9750850200653076 1.6379109621047974 1.520928144454956 1.0980536937713623 1.1794806718826294 0.7996603846549988 1.1122666597366333
256 3.5032286643981934 3.3930323123931885 2.937117576599121 2.3589608669281006 1.9302886724472046 1.9128355979919434 1.6503543853759766 0.9309971928596497 0.809234082698822 0.8650141954421997 0.984178364276886
257 3.713019609451294 3.8231356143951416 3.002117395401001 2.5591001510620117 1.971193790435791 1.6472187042236328 1.650182843208313 0.7855347990989685 0.8112679719924927 0.5456840991973877 1.0660083293914795
258 3.6405673027038574 3.5146124362945557 3.0319037437438965 2.380866527557373 1.9209197759628296 1.4676178693771362 1.6709083318710327 1.0633659362792969 0.7962558269500732 0.6586400866508484 0.9830818176269531
259 3.5490188598632813 3.560598850250244 3.209869146347046 2.46834397315979 2.0992164611816406 1.8908498287200928 1.6050688028335571 1.131935715675354 0.7452880144119263 0.6412073373794556 1.1618404388427734
260 3.661278247833252 3.539727210998535 3.1029155254364014 2.2490344047546387 2.0526764392852783 1.6693148612976074 1.6537188291549683 1.0415048599243164 0.9110050797462463 0.63959801197052 1.1004797220230103
261 3.686177968978882 3.536074161529541 3.1552891731262207 2.4661355018615723 1.996227502822876 1.6743444204330444 1.5746206045150757 0.9849693775177002 0.9495639204978943 0.6526008248329163 1.044246792793274
262 3.661468982696533 3.0585834980010986 3.3366618156433105 2.1077091693878174 2.1824073791503906 1.7326889038085938 1.8620102405548096 0.9264227151870728 0.8504985570907593 0.7704830765724182 1.0141526460647583
263 3.576293468475342 3.2417821884155273 3.3257319927215576 2.378288984298706 2.05667781829834 1.6745198965072632 1.9360445737838745 1.0590319633483887 0.7895478010177612 0.7512811422348022 0.9787477850914001
264 3.642620325088501 3.279271125793457 3.3574297428131104 2.327681303024292 2.1377058029174805 1.5707886219024658 1.9337514638900757 0.7443554401397705 1.1531833410263062 0.7729910612106323 0.9983172416687012
265 3.6259782314300537 3.2839725017547607 3.1944150924682617 2.2824018001556396 2.2000534534454346 1.764183521270752 1.9198976755142212 0.7733604907989502 0.713203489780426 0.7488202452659607 0.8883219361305237
266 3.6043665409088135 3.401686429977417 3.0764565467834473 2.380815267562866 2.131755828857422 1.6683409214019775 1.6088485717773438 1.0469566583633423 0.853833794593811 0.703191339969635 0.8950887322425842
267 3.6317715644836426 3.6151528358459473 3.243671178817749 2.476541519165039 2.145191192626953 1.784037470817566 1.5399280786514282 1.3906810283660889 0.8889098167419434 0.7928417921066284 0.9166393876075745
268 3.566162347793579 3.530355215072632 3.0933563709259033 2.2444307804107666 2.028714418411255 1.413399338722229 1.5929161310195923 1.3279178142547607 0.8634224534034729 0.7252177596092224 1.0114634037017822
269 3.3847596645355225 3.446817398071289 3.0202105045318604 2.3461639881134033 1.9416712522506714 1.6559548377990723 1.566808819770813 0.904168426990509 1.1951353549957275 0.6412848234176636 0.913851261138916
270 3.4995718002319336 3.2631189823150635 3.1958208084106445 2.2263991832733154 2.085587501525879 1.4770084619522095 1.8180471658706665 0.7200906872749329 0.6867119073867798 0.6161319613456726 0.8405958414077759
271 3.2551517486572266 3.1668248176574707 2.9134955406188965 2.2480318546295166 1.9439928531646729 1.7641780376434326 1.3021608591079712 1.02518892288208 0.96358323097229 0.6791350841522217 1.0158497095108032
272 3.3490519523620605 3.2005269527435303 2.902721881866455 2.2568798065185547 1.8966158628463745 1.6678135395050049 1.5284276008605957 1.184503197669983 0.9595547914505005 0.6514463424682617 0.9696740508079529
273 3.3852384090423584 3.059004783630371 3.1274166107177734 2.2893261909484863 2.1415603160858154 1.431108832359314 1.869448184967041 0.8848697543144226 0.8791317939758301 0.6038537621498108 0.9554309844970703
274 3.6612133979797363 3.384387493133545 3.235584020614624 2.474609375 2.1580681800842285 1.672612190246582 1.859865427017212 1.408184289932251 0.7493131160736084 0.6799972057342529 1.0147223472595215
275 3.6871211528778076 3.2736310958862305 3.168693780899048 2.482847213745117 2.113081693649292 2.064168930053711 1.0164037942886353 0.827518105506897 1.029544472694397 0.7898417711257935 0.86775141954422
276 3.4697494506835938 3.3402950763702393 3.1445577144622803 2.520585060119629 2.022115468978882 1.6443357467651367 1.835919976234436 1.1049247980117798 1.1684151887893677 0.7080727815628052 1.2747437953948975
277 3.6496493816375732 3.1726531982421875 3.0943691730499268 2.356123685836792 2.1437320709228516 1.8886430263519287 1.2805709838867188 1.0891473293304443 0.8480461835861206 0.6944591999053955 1.1321313381195068
278 3.589764356613159 3.1320250034332275 2.9266257286071777 2.394812822341919 2.0845770835876465 1.5329315662384033 1.9232231378555298 0.8495345115661621 0.910426914691925 0.7218594551086426 1.0588866472244263
279 3.6007022857666016 3.122774124145508 3.124624252319336 2.318634033203125 2.1551690101623535 1.7399568557739258 2.3768906593322754 0.6809975504875183 0.9762105941772461 0.7125988602638245 1.3023372888565063
280 3.7908143997192383 3.069606304168701 3.217881679534912 2.2721102237701416 2.3396522998809814 1.6558794975280762 2.401979684829712 0.7948704361915588 0.8258213996887207 0.7289997935295105 1.1468653678894043
281 3.568600654602051 3.1439480781555176 3.063110113143921 2.258915662765503 2.2313551902770996 1.4673296213150024 2.3023386001586914 0.8854520320892334 0.9018113017082214 0.7227470874786377 1.036133885383606
282 3.6367430686950684 3.164275646209717 3.0667757987976074 2.370575428009033 2.213193416595459 1.4898388385772705 2.560286521911621 0.8471090197563171 0.7700082063674927 0.5884442329406738 1.0837982892990112
283 3.964766263961792 2.9879558086395264 3.259636878967285 2.0536091327667236 2.2141339778900146 1.635962963104248 2.2985668182373047 0.6151485443115234 0.9649021625518799 0.6580431461334229 0.9080505967140198
284 3.794248342514038 3.23871111869812 3.0043423175811768 2.325869083404541 2.265901803970337 1.714133381843567 2.2064154148101807 1.1559340953826904 0.9395287036895752 0.6243349313735962 0.9429298043251038
285 3.7414143085479736 3.084641933441162 3.1902263164520264 2.4220974445343018 2.335068702697754 1.7898060083389282 2.149411678314209 0.6153237819671631 0.8413142561912537 0.5768905878067017 1.1080323457717896
286 3.8438425064086914 3.179974317550659 3.345733404159546 2.3797993659973145 2.437298059463501 1.723730206489563 1.9494659900665283 0.8301814794540405 0.7484039664268494 0.5624057054519653 0.9938551187515259
287 3.6199076175689697 3.0730409622192383 3.226383686065674 2.3724610805511475 2.3501620292663574 1.854625940322876 1.9556212425231934 0.8879379034042358 0.6957290172576904 0.6429606676101685 0.9165952801704407
288 3.392117500305176 2.8892037868499756 2.993055820465088 2.2170801162719727 2.2394211292266846 1.9256070852279663 2.0119051933288574 0.8720787763595581 0.6759646534919739 0.5861721634864807 0.9644771218299866
289 3.635720729827881 3.165050983428955 3.0050501823425293 2.5045318603515625 2.1703004837036133 1.7926924228668213 2.0114595890045166 0.9081040620803833 0.6318039298057556 0.5878201723098755 0.9881079196929932
290 3.6817498207092285 2.976363182067871 3.046241044998169 2.3224895000457764 2.145519733428955 1.6114810705184937 2.0091183185577393 1.175081491470337 0.779213547706604 0.6935591101646423 1.0383942127227783
291 3.3984241485595703 3.204552412033081 3.0362210273742676 2.3398983478546143 2.117706060409546 1.7806552648544312 2.0326735973358154 0.9620485305786133 0.6423807144165039 0.7290245294570923 1.0307648181915283
292 3.7461447715759277 2.970853090286255 3.101757049560547 2.2574398517608643 2.1427619457244873 1.9899288415908813 2.1999943256378174 1.1362303495407104 0.7477051615715027 0.5771440863609314 1.0501261949539185
293 3.803396463394165 2.8877127170562744 3.4448933601379395 2.3350377082824707 2.2726542949676514 2.0207467079162598 2.0312631130218506 0.8699520826339722 0.5840215682983398 0.6214098930358887 0.8356856107711792
294 3.7787861824035645 2.939115524291992 3.180889368057251 2.3207907676696777 2.1644115447998047 2.3462820053100586 2.1239430904388428 0.7468212246894836 0.5977286100387573 0.6372977495193481 1.015602707862854
295 3.786252498626709 3.1710996627807617 3.1122231483459473 2.388446092605591 2.1046993732452393 2.0821051597595215 2.1664528846740723 0.8281314969062805 0.9497280716896057 0.6951712965965271 1.1159952878952026
296 3.8235530853271484 3.1710376739501953 3.297816514968872 2.3802108764648438 2.3020811080932617 2.072469472885132 2.1126935482025146 0.9508560299873352 0.805809497833252 0.7093656063079834 1.106041431427002
297 3.768038272857666 3.10542368888855 3.095369577407837 2.360642433166504 2.1174793243408203 2.008727788925171 2.418316602706909 1.0572782754898071 0.8449334502220154 0.7245558500289917 0.9225929379463196
298 3.7760260105133057 3.160905599594116 3.160585403442383 2.328700065612793 2.2960708141326904 1.5262142419815063 1.9127863645553589 1.173435926437378 0.6593860983848572 0.7486407160758972 1.0129940509796143
299 3.8585638999938965 3.2404680252075195 3.186542272567749 2.3950374126434326 2.216975212097168 1.4922236204147339 1.7261857986450195 1.0039199590682983 0.6688946485519409 0.7262564301490784 1.0165115594863892
300 3.8272950649261475 3.472419261932373 3.1168718338012695 2.619957208633423 2.098935604095459 1.9167934656143188 1.7647074460983276 0.9284911751747131 0.8075798153877258 0.764964759349823 0.9874106049537659
301 4.033144950866699 3.277470827102661 3.2152976989746094 2.318295478820801 2.230696201324463 1.4221464395523071 1.9176790714263916 1.2833635807037354 0.6839873790740967 0.7880999445915222 1.078873634338379
302 3.9392919540405273 3.427931547164917 3.2722487449645996 2.545278787612915 2.3354005813598633 1.338230013847351 1.5748419761657715 1.1653019189834595 0.8734496235847473 0.6413128972053528 0.9602400064468384
303 3.8875834941864014 3.4783082008361816 3.2941131591796875 2.5331623554229736 2.270836114883423 1.6671957969665527 1.3357288837432861 0.8336681723594666 0.5857847332954407 0.697466254234314 0.9065153002738953
304 3.774226188659668 3.2891461849212646 3.3369109630584717 2.4528679847717285 2.371809244155884 1.4266798496246338 1.4211933612823486 1.0056761503219604 0.6495605111122131 0.5771841406822205 0.7544583082199097
305 3.884401559829712 3.465229034423828 3.3629610538482666 2.444432497024536 2.2977659702301025 2.0577316284179688 1.5945740938186646 0.7196468710899353 0.7826667428016663 0.7104244232177734 0.9978210926055908
306 3.777703285217285 3.3951613903045654 3.50577712059021 2.357309341430664 2.351771116256714 2.2958810329437256 1.4959213733673096 0.599872887134552 1.1865947246551514 0.6801415681838989 1.008947730064392
307 3.629756450653076 3.3880929946899414 3.372072458267212 2.5316200256347656 2.263725757598877 2.4438586235046387 1.502954125404358 0.8774468898773193 0.6998839974403381 0.6089813113212585 0.8673243522644043
308 3.731689929962158 3.5760905742645264 3.5009846687316895 2.507843255996704 2.5931236743927 1.759013295173645 1.5802264213562012 0.9884606003761292 0.9838845729827881 0.5169852375984192 0.892432689666748
309 3.7478418350219727 3.5773608684539795 3.4411439895629883 2.5549986362457275 2.354653835296631 1.8312158584594727 1.3716375827789307 0.9437915086746216 0.9323703646659851 0.6749938130378723 1.0619229078292847
310 3.721085786819458 3.571747303009033 3.468846559524536 2.582179546356201 2.4409751892089844 1.9074231386184692 1.3031562566757202 0.9253548979759216 0.9540796875953674 0.7095142602920532 0.9136651754379272
311 3.695624589920044 3.5567433834075928 3.4105496406555176 2.5486769676208496 2.3029732704162598 1.679408311843872 1.3386363983154297 1.1330151557922363 0.6852514147758484 0.765654444694519 0.9062656164169312
312 3.6129095554351807 3.5212268829345703 3.105194091796875 2.6597626209259033 2.1650867462158203 1.602604866027832 1.1658341884613037 0.7616828083992004 0.8294420838356018 0.7045090794563293 0.8579728007316589
313 3.3351845741271973 3.462582588195801 3.078137159347534 2.624915599822998 2.027067184448242 1.8096072673797607 1.1802505254745483 0.9420982599258423 0.8988608121871948 0.6227027177810669 0.8883832097053528
314 3.284013271331787 3.363001585006714 3.2643840312957764 2.575108289718628 2.328883409500122 1.7205177545547485 1.4128758907318115 1.232607126235962 0.9720760583877563 0.8280240297317505 0.8854811191558838
315 3.2632246017456055 3.1682231426239014 3.116816282272339 2.4496548175811768 2.028716564178467 2.028208017349243 1.3832170963287354 1.1236119270324707 0.8799386024475098 0.812573254108429 0.9671729803085327
316 3.5131027698516846 3.3436081409454346 3.3701815605163574 2.539628267288208 2.3139052391052246 2.3026328086853027 1.6248055696487427 0.7109599113464355 0.8085727095603943 0.6561519503593445 1.0574859380722046
317 3.5041158199310303 3.259343385696411 3.3825671672821045 2.331677198410034 2.3282594680786133 1.8829553127288818 1.4279472827911377 0.6370075941085815 0.7605767846107483 0.784622311592102 1.0769729614257813
318 3.567344903945923 3.636186361312866 3.1664786338806152 2.6185553073883057 2.1576483249664307 2.28560209274292 1.7016679048538208 0.8632339239120483 1.0798910856246948 0.8356675505638123 1.2485378980636597
319 3.4748828411102295 3.494990348815918 3.226475238800049 2.6449036598205566 2.3091015815734863 2.221301555633545 1.6170449256896973 1.1767349243164063 0.966270923614502 0.8114601373672485 0.9841187596321106
320 3.6149303913116455 3.37207293510437 3.1609950065612793 2.5130274295806885 2.375272035598755 2.463479995727539 1.575655460357666 0.7195349335670471 0.9407508969306946 0.8552296161651611 1.1990928649902344
321 3.451885223388672 3.4365017414093018 3.1061902046203613 2.421832323074341 2.103174924850464 2.386507272720337 1.4752758741378784 1.119344711303711 0.682176411151886 0.7638570070266724 1.029353141784668
322 3.496445655822754 3.630754232406616 3.155463457107544 2.5505523681640625 2.135570526123047 2.474644184112549 1.4242568016052246 1.1141424179077148 0.8746936321258545 0.7694432735443115 1.0703016519546509
323 3.7726738452911377 3.7909224033355713 3.2361772060394287 2.559863805770874 2.3912365436553955 2.4163827896118164 1.7481188774108887 0.7964456081390381 0.7598278522491455 0.8542627096176147 1.176035761833191
324 3.805375814437866 4.0421600341796875 3.167213201522827 2.655755043029785 2.122586727142334 2.051177978515625 1.316955804824829 1.0257353782653809 0.8625558614730835 1.0916526317596436 0.9871435761451721
325 3.5454978942871094 3.957138776779175 3.0689048767089844 2.9994750022888184 2.024155855178833 1.9296703338623047 1.3291794061660767 1.4333072900772095 0.7875528335571289 0.8149046897888184 1.1528434753417969
326 3.7807953357696533 4.3347978591918945 2.9152235984802246 3.0532548427581787 2.054805040359497 2.169405698776245 1.543113350868225 1.160012125968933 0.6820504665374756 0.7449135780334473 1.204526424407959
327 3.4966917037963867 3.905982732772827 2.7201976776123047 2.7711598873138428 1.8531068563461304 2.0904836654663086 1.4681593179702759 0.9203593730926514 0.7796304821968079 0.7738478183746338 1.3369779586791992
328 3.571913003921509 3.8191027641296387 2.996319532394409 2.6595566272735596 2.064084529876709 1.9178317785263062 1.4796546697616577 1.2221990823745728 1.0074467658996582 0.6573708653450012 1.1358115673065186
329 3.617962598800659 3.881408214569092 2.852529764175415 2.552060127258301 1.99636971950531 2.0691704750061035 1.4840046167373657 1.189462661743164 0.7707300186157227 0.8089267015457153 1.2320150136947632
330 3.5746328830718994 3.773021936416626 2.917772054672241 2.630786895751953 1.9102847576141357 2.1650755405426025 1.6348342895507813 1.1794962882995605 0.6751731634140015 0.7205195426940918 1.2529799938201904
331 3.6728546619415283 3.755110740661621 3.0181338787078857 2.692415952682495 1.910996437072754 1.9925487041473389 1.6172785758972168 1.1186447143554688 0.7337762117385864 0.7054253220558167 1.2135074138641357
332 3.767289400100708 3.7641000747680664 3.1061012744903564 2.4756617546081543 1.9865849018096924 2.01780366897583 1.3300278186798096 1.0890711545944214 0.9509241580963135 0.7585474252700806 1.1695098876953125
333 3.807081937789917 3.768246650695801 3.0549333095550537 2.5269577503204346 1.9237618446350098 1.9878568649291992 1.365918755531311 1.0810179710388184 0.7944338321685791 1.035515546798706 1.003561019897461
334 3.933833360671997 4.171497344970703 3.0365982055664063 2.7393553256988525 2.086716651916504 1.8596323728561401 1.412072777748108 0.9645833969116211 0.852616548538208 1.1803284883499146 1.1154030561447144
335 3.5773541927337646 3.8135836124420166 2.8470146656036377 2.5294477939605713 1.9444550275802612 2.3368351459503174 1.4828190803527832 1.4284582138061523 0.6338925957679749 1.083786129951477 1.0653949975967407
336 3.9198319911956787 3.8672935962677 3.1217212677001953 2.5890278816223145 2.1804051399230957 2.0594708919525146 1.4906302690505981 1.0439040660858154 0.5262357592582703 0.8122164011001587 1.140764832496643
337 3.6818437576293945 3.5182788372039795 3.1797938346862793 2.442937135696411 2.2776050567626953 2.33670711517334 1.4737348556518555 1.102047324180603 0.6120873689651489 0.951577365398407 1.135984182357788
338 3.638899803161621 3.443376302719116 3.102592945098877 2.5647192001342773 2.1369359493255615 2.3595781326293945 1.488408088684082 0.6032000780105591 1.0596063137054443 1.0737407207489014 0.9798335433006287
339 3.6669907569885254 3.4098007678985596 3.129793405532837 2.378065347671509 2.3075196743011475 2.280512571334839 1.6480536460876465 0.8202952146530151 0.7950595617294312 1.00228750705719 1.0680097341537476
340 3.66068959236145 3.646136999130249 3.1663167476654053 2.565417528152466 2.2772650718688965 1.9022029638290405 1.384797215461731 0.7503635287284851 0.8106849789619446 1.1324681043624878 1.014613151550293
341 3.7577755451202393 3.572469472885132 3.1034862995147705 2.54689621925354 2.0507566928863525 2.373933792114258 1.3950297832489014 1.021799921989441 0.687319815158844 1.0887751579284668 1.0465316772460938
342 3.6559665203094482 3.457629680633545 3.171952247619629 2.4665629863739014 2.0121612548828125 2.5243282318115234 1.427372694015503 1.1686416864395142 0.768545389175415 1.000946044921875 0.8098589181900024
343 3.801377296447754 3.6856329441070557 3.1335978507995605 2.4492509365081787 2.169288396835327 2.394648313522339 1.469438910484314 0.9656969308853149 0.7579815983772278 1.062123417854309 0.8703140616416931
344 3.513249397277832 3.417609453201294 2.8601651191711426 2.362895965576172 2.0400755405426025 2.454012870788574 1.442614197731018 1.057450294494629 0.6764994859695435 1.0615429878234863 0.9794304966926575
345 3.5547373294830322 3.30342173576355 3.004457473754883 2.3563294410705566 2.137883186340332 2.209707260131836 1.2699207067489624 0.9362661242485046 0.6816979050636292 1.0354746580123901 1.0534929037094116
346 3.6323800086975098 3.5181691646575928 3.1024746894836426 2.4977545738220215 2.0513720512390137 2.2806246280670166 1.6200315952301025 0.76668781042099 0.7771016359329224 0.9139187335968018 0.9058075547218323
347 3.6794075965881348 3.7090675830841064 3.0411922931671143 2.582120656967163 2.026416301727295 2.4893739223480225 1.6835414171218872 0.8919214606285095 1.002954125404358 0.8256997466087341 0.9760432243347168
348 3.5066568851470947 3.518937587738037 3.2927186489105225 2.3145127296447754 2.046210527420044 2.4558145999908447 1.6159015893936157 0.8692098259925842 0.9277511835098267 0.9213804006576538 0.8582249879837036
349 3.583617687225342 3.6424288749694824 3.1782279014587402 2.3779704570770264 2.1722168922424316 2.138025999069214 1.286418080329895 0.8019139766693115 1.1138255596160889 1.0660417079925537 1.0132948160171509
350 3.513786792755127 3.4485762119293213 3.075409173965454 2.4677748680114746 2.0128910541534424 2.559415102005005 1.442594051361084 0.9741581082344055 0.7522848844528198 1.1059175729751587 0.8207347989082336
351 3.643657922744751 3.447141647338867 3.0349650382995605 2.470371723175049 2.1539459228515625 2.278367042541504 1.412839412689209 1.0435731410980225 0.5889574289321899 0.925788938999176 0.7400237321853638
352 3.874937057495117 3.6045844554901123 3.1411116123199463 2.3811378479003906 2.1645429134368896 2.023608684539795 1.3410568237304688 0.8995332717895508 0.8803398013114929 1.0634111166000366 0.8063992261886597
353 3.9260895252227783 3.752882480621338 3.218907594680786 2.435845136642456 2.3066048622131348 1.9183390140533447 1.3455700874328613 0.9033766984939575 1.1419144868850708 0.9206238389015198 1.0059236288070679
354 4.103094577789307 3.976100206375122 3.034137010574341 2.466618061065674 2.1968064308166504 2.453504800796509 1.4570902585983276 1.0253636837005615 0.9297230243682861 1.0555737018585205 0.8314106464385986
355 4.095841407775879 3.8935651779174805 3.4108569622039795 2.4681339263916016 2.4931864738464355 2.1640448570251465 1.5024802684783936 0.9452932476997375 0.8004207611083984 0.791665256023407 0.8514465093612671
356 3.602703332901001 3.5622122287750244 3.161616563796997 2.3573293685913086 2.1657347679138184 1.802419900894165 1.4163765907287598 0.8184415698051453 0.6356257200241089 1.0637340545654297 1.0805286169052124
357 3.8997042179107666 4.032052516937256 3.058698892593384 2.5080840587615967 2.0863842964172363 1.974689245223999 1.3506754636764526 1.0451661348342896 0.7003161907196045 0.952923059463501 0.8860268592834473
358 3.573824405670166 3.6630942821502686 3.0445475578308105 2.4025111198425293 2.077603340148926 2.1200051307678223 1.4557640552520752 0.7791813015937805 0.8898904919624329 0.9376143217086792 0.6953924894332886
359 3.6120386123657227 3.650914430618286 3.1588947772979736 2.3739211559295654 2.265385389328003 1.8228775262832642 1.3537425994873047 0.9711875319480896 1.1094744205474854 0.8890183568000793 0.7044284343719482
360 3.7523579597473145 3.337815999984741 3.4216082096099854 2.2832884788513184 2.2921817302703857 1.8636324405670166 1.4190773963928223 1.0922380685806274 0.7766598463058472 1.025726079940796 0.663551926612854
361 3.7596030235290527 3.8210067749023438 3.1471025943756104 2.602245807647705 2.0332469940185547 1.8357908725738525 1.5771995782852173 0.797736406326294 0.9493391513824463 0.9232422709465027 0.6853070259094238
362 3.618354558944702 3.5025954246520996 3.3740789890289307 2.3458588123321533 2.418886184692383 2.056530237197876 1.5411547422409058 0.8814712166786194 1.1286207437515259 0.6685109734535217 0.9281194806098938
363 3.5488874912261963 3.3547446727752686 3.156405210494995 2.34841251373291 2.1059811115264893 2.2552809715270996 1.5488502979278564 0.9697588682174683 0.746878445148468 0.9746118783950806 0.8571498394012451
364 3.4411299228668213 3.5436291694641113 3.1029324531555176 2.405499219894409 1.998988151550293 2.3119711875915527 1.5024731159210205 0.897546648979187 0.6711980104446411 0.6865196228027344 0.6443248987197876
365 3.5950675010681152 3.3658182621002197 3.381690502166748 2.3117659091949463 2.3680567741394043 2.321406364440918 1.581889271736145 0.9019437432289124 1.0224534273147583 0.9455773830413818 0.5952543020248413
366 3.5456955432891846 3.4017744064331055 3.1457958221435547 2.3483831882476807 2.1230430603027344 2.101316452026367 1.4757722616195679 0.9669402837753296 0.8685222864151001 0.8913331627845764 0.7204549908638
367 3.712803840637207 3.765976905822754 3.1250102519989014 2.4652397632598877 2.0768938064575195 2.0268893241882324 1.5665351152420044 1.0699117183685303 0.8459833860397339 0.9154017567634583 0.8616408705711365
368 3.8035342693328857 3.895634889602661 3.2365620136260986 2.450336217880249 2.1689555644989014 2.092111587524414 1.4394891262054443 1.223715901374817 0.789472222328186 0.9553723931312561 0.8190618753433228
369 3.759814739227295 3.7037110328674316 3.2082810401916504 2.2800116539001465 2.1605889797210693 2.0081396102905273 1.4349753856658936 0.9545087218284607 0.830461323261261 1.06703782081604 0.982262134552002
370 3.681903600692749 3.668797731399536 3.188396692276001 2.3475148677825928 2.087655544281006 2.0246243476867676 1.34969162940979 0.9999334812164307 0.9948470592498779 0.9665939211845398 0.9532364010810852
371 3.6533541679382324 3.629270553588867 3.3365490436553955 2.319974422454834 2.270317792892456 1.7900853157043457 1.5032875537872314 1.3932055234909058 1.109763741493225 0.9673853516578674 1.0840506553649902
372 3.6514534950256348 3.7965590953826904 3.0625715255737305 2.4562244415283203 2.019077777862549 2.128328800201416 1.3748527765274048 0.9890115261077881 0.5742251873016357 1.0580058097839355 0.7833762764930725
373 3.6510913372039795 3.561833620071411 3.2960426807403564 2.3222696781158447 2.1004350185394287 2.0811140537261963 1.5383636951446533 0.9682427048683167 1.0647268295288086 1.203782081604004 0.5394085049629211
374 3.7958567142486572 3.6015448570251465 3.3678512573242188 2.324273109436035 2.2588400840759277 2.196676015853882 1.344102144241333 1.1058990955352783 0.7386284470558167 1.0758578777313232 0.7034666538238525
375 3.969447612762451 3.612531900405884 3.3670084476470947 2.422837495803833 2.1957790851593018 2.3891851902008057 1.3712669610977173 1.090638279914856 0.9393966197967529 1.2031861543655396 0.6632716655731201
376 3.8095977306365967 3.5772643089294434 3.394665002822876 2.3221120834350586 2.17289400100708 2.3844051361083984 1.46480131149292 0.9611129760742188 0.9762123823165894 1.1106992959976196 0.606495201587677
377 3.9295825958251953 3.387693405151367 3.3828914165496826 2.276669502258301 2.2227258682250977 2.3683574199676514 1.6563712358474731 0.9446231722831726 0.9479967355728149 1.047813057899475 0.631514310836792
378 3.787584066390991 3.2775840759277344 3.3872270584106445 2.357863187789917 2.394115686416626 2.3018665313720703 1.8509654998779297 0.9354989528656006 0.8124412298202515 1.0224609375 0.5283850431442261
379 3.849606513977051 3.404848337173462 3.224365711212158 2.5210964679718018 2.248166084289551 2.6331627368927 1.9563069343566895 1.0446857213974 0.7744387984275818 0.9486855268478394 0.5733314156532288
380 3.661317825317383 3.5768883228302 3.1227011680603027 2.428927421569824 2.075917959213257 2.554762840270996 2.4126040935516357 1.3269574642181396 0.7735410332679749 1.0721275806427002 0.5365230441093445
381 3.9459123611450195 3.7153782844543457 3.3406167030334473 2.4804582595825195 2.4350223541259766 2.5497286319732666 1.8993573188781738 1.216614842414856 0.7445701956748962 0.9260101914405823 0.5402141213417053
382 3.5634658336639404 3.207042932510376 3.2274560928344727 2.353264093399048 2.179952621459961 2.4994921684265137 2.082913398742676 1.0901943445205688 0.9015660285949707 0.7552469968795776 0.8729351758956909
383 3.8542211055755615 3.347310781478882 3.3272647857666016 2.498094320297241 2.2287323474884033 2.382530689239502 1.9028537273406982 1.1788979768753052 1.0211564302444458 0.6915366053581238 1.1218258142471313
384 3.714404582977295 3.4075069427490234 3.345187187194824 2.3258566856384277 2.1854629516601563 2.304762601852417 1.675024151802063 1.0365453958511353 0.8010321855545044 0.831694483757019 1.0979565382003784
385 3.693906545639038 3.437359571456909 3.2920334339141846 2.4316062927246094 2.2747175693511963 2.60650372505188 1.5996605157852173 0.9151059985160828 0.8211756348609924 0.7222718596458435 1.0137566328048706
386 3.669523239135742 3.389141082763672 3.445253610610962 2.5193376541137695 2.287942886352539 2.40183687210083 2.0085620880126953 1.246193766593933 0.7245912551879883 0.9437254071235657 0.8513443470001221
387 3.629877805709839 3.335402727127075 3.39258074760437 2.352612257003784 2.250704050064087 2.3492355346679688 1.9663517475128174 0.9311479330062866 0.71860271692276 0.7223194241523743 0.9111476540565491
388 3.667957067489624 3.348237991333008 3.285886764526367 2.364678382873535 2.2192578315734863 2.502586603164673 1.8608670234680176 1.0603320598602295 0.8067470788955688 0.7710432410240173 0.9609443545341492
389 3.7271995544433594 3.54341983795166 3.296884298324585 2.4979400634765625 2.239424228668213 2.620626449584961 1.8081766366958618 1.1458635330200195 0.7729603052139282 0.6507459878921509 0.833465039730072
390 3.732853651046753 3.6022720336914063 3.29350209236145 2.586686134338379 2.2839231491088867 2.5354959964752197 1.4944332838058472 1.021971344947815 0.9241880774497986 0.696036159992218 1.0250376462936401
391 3.776287317276001 3.8380258083343506 3.1824662685394287 2.668226480484009 2.215669870376587 2.37058162689209 1.1944550275802612 0.8988809585571289 0.9824789762496948 0.7826386094093323 0.8756119608879089
392 3.786295175552368 3.9664394855499268 3.232783317565918 2.736292600631714 2.20379638671875 2.355372667312622 1.2177907228469849 1.086017370223999 0.9955505728721619 0.7005502581596375 0.623821496963501
393 3.8458900451660156 3.7540946006774902 3.3472416400909424 2.608055830001831 2.2301249504089355 2.4932684898376465 1.1986907720565796 0.9836209416389465 0.7538216710090637 0.7182116508483887 0.591670572757721
394 3.6303389072418213 3.5360918045043945 3.341533660888672 2.333832263946533 2.2138288021087646 2.279062032699585 1.173750400543213 1.1041741371154785 0.6193987727165222 0.9381199479103088 0.6519090533256531
395 3.5198113918304443 3.4453961849212646 3.1807849407196045 2.290591239929199 2.0941543579101563 2.120969533920288 1.1355196237564087 1.445931077003479 0.677078127861023 0.8933293223381042 0.4724298119544983
396 3.52597975730896 3.516357421875 3.2741496562957764 2.445934772491455 2.2672154903411865 2.043241262435913 1.1786673069000244 1.101157784461975 0.6269265413284302 0.8225327134132385 0.6951229572296143
397 3.556251049041748 3.6553213596343994 3.0257866382598877 2.4216623306274414 2.0533862113952637 1.9392187595367432 1.6417334079742432 0.7351976633071899 0.7279194593429565 0.7013567090034485 0.5990933179855347
398 3.488025665283203 3.5570356845855713 3.0650057792663574 2.462261915206909 1.9886507987976074 1.9706895351409912 1.2601617574691772 0.9339794516563416 0.5901690721511841 0.8047792911529541 0.6052266359329224
399 3.5620837211608887 3.835026264190674 3.1515285968780518 2.713275194168091 2.037921190261841 1.9430135488510132 1.679099440574646 1.0526809692382813 0.6984509825706482 0.7389059066772461 0.6038066744804382
400 3.7376322746276855 3.829648971557617 3.2646052837371826 2.5383358001708984 2.195633888244629 1.9981328248977661 1.160231351852417 1.5332046747207642 0.728652834892273 0.8449430465698242 0.6493628025054932
401 3.7890305519104004 3.9571568965911865 3.2186262607574463 2.667146921157837 2.2560901641845703 1.878475546836853 1.0508918762207031 0.9419074058532715 0.8512572646141052 0.8594037890434265 0.8112672567367554
402 3.775249719619751 3.7938544750213623 3.260605573654175 2.4476218223571777 2.2079215049743652 2.0138707160949707 1.0268802642822266 0.911594569683075 0.8712334632873535 0.8410070538520813 0.7399887442588806
403 3.5849876403808594 3.647756814956665 3.065763473510742 2.41266131401062 2.0432074069976807 2.3902342319488525 1.3853201866149902 0.995812177658081 0.817112922668457 0.7453432679176331 0.6274973154067993
404 3.577813148498535 3.4618887901306152 3.004241943359375 2.3249175548553467 2.113466739654541 2.2168736457824707 1.2832072973251343 0.9550024271011353 0.6379994750022888 0.7861936092376709 0.721345067024231
405 3.7000503540039063 3.582872152328491 3.3054890632629395 2.3690688610076904 2.2126052379608154 2.003967761993408 1.4839215278625488 0.9533280730247498 0.8124641180038452 0.8125207424163818 0.6500726342201233
406 3.8332371711730957 3.7569031715393066 3.3352906703948975 2.436830759048462 2.1758556365966797 2.1417946815490723 1.3841780424118042 1.2302731275558472 0.9206738471984863 0.6957799196243286 0.5048337578773499
407 3.8110339641571045 3.77510666847229 3.3872575759887695 2.5240349769592285 2.1596314907073975 2.0086426734924316 1.4179456233978271 0.7984166741371155 0.8265426754951477 0.8124420642852783 0.5292496681213379
408 3.911417007446289 3.8621976375579834 3.4880075454711914 2.451782703399658 2.067140817642212 2.1704015731811523 1.5560412406921387 1.2070595026016235 0.5726118087768555 0.7664175033569336 0.6706302762031555
409 3.7369537353515625 3.7062582969665527 3.191788673400879 2.335686445236206 2.023049831390381 2.3173630237579346 1.3476903438568115 1.1267718076705933 0.8155518770217896 0.8932521343231201 0.47120964527130127
410 3.8630011081695557 3.55732798576355 3.3045074939727783 2.2187654972076416 2.165091037750244 2.255734920501709 1.7131038904190063 1.1277837753295898 0.7018828988075256 0.8069264888763428 0.43684715032577515
411 3.5366811752319336 3.5435590744018555 3.0894899368286133 2.320793390274048 2.0701801776885986 2.118696928024292 1.942044973373413 1.1750178337097168 0.8243139982223511 0.7709732055664063 0.5366610884666443
412 3.5934040546417236 3.7331559658050537 3.308269500732422 2.3427634239196777 1.929253339767456 2.3002536296844482 1.9576722383499146 0.8819429278373718 0.9588012099266052 0.7778110504150391 0.5873194932937622
413 3.7797701358795166 4.003273010253906 3.2968497276306152 2.7365190982818604 2.22975754737854 2.2754287719726563 1.4316976070404053 0.8240873217582703 0.9968689680099487 0.7463948726654053 0.5130528807640076
414 3.766146659851074 3.91465163230896 3.246049165725708 2.4333395957946777 2.177563428878784 2.3082752227783203 1.5911929607391357 1.0943200588226318 0.9609873294830322 0.8076721429824829 0.5312555432319641
415 3.685033082962036 3.7587273120880127 3.008955955505371 2.4447104930877686 1.9295603036880493 2.2301976680755615 1.547487735748291 0.8913478851318359 0.9113693237304688 0.7816123366355896 0.4967609941959381
416 3.7852182388305664 3.6646769046783447 2.9544103145599365 2.3837828636169434 1.9299519062042236 2.1047041416168213 1.2988322973251343 1.1436891555786133 0.8120370507240295 0.8269093632698059 0.468705952167511
417 3.7916412353515625 3.384805202484131 3.3720834255218506 2.226379156112671 2.2210869789123535 2.3923373222351074 1.6060590744018555 0.9139713048934937 0.9467012286186218 0.6491333246231079 0.5727652311325073
418 3.7728559970855713 3.607074499130249 3.3174612522125244 2.39052414894104 2.134507179260254 2.366670846939087 1.3350712060928345 1.3095492124557495 0.7413456439971924 0.6261568069458008 0.7174466252326965
419 4.0653886795043945 3.4868927001953125 3.344026565551758 2.370856523513794 2.247929811477661 2.563828706741333 1.3719123601913452 0.8703505396842957 0.8541239500045776 0.6594347953796387 0.6748614311218262
420 3.99794340133667 3.604302167892456 3.232570171356201 2.452305555343628 2.1154556274414063 2.441924571990967 1.3470903635025024 1.0130064487457275 1.2017840147018433 0.7399120330810547 0.551854133605957
421 3.7772889137268066 3.6366593837738037 3.2003090381622314 2.358325481414795 2.053633213043213 2.445002794265747 0.9864117503166199 0.8168696165084839 1.0651293992996216 0.7679840922355652 0.9268132448196411
422 3.69625186920166 3.8386950492858887 3.177854061126709 2.437938690185547 2.098069906234741 2.3307886123657227 1.2048168182373047 0.995305061340332 1.2021150588989258 0.6506167650222778 0.789489209651947
423 3.9169223308563232 3.8330187797546387 3.270153284072876 2.3292434215545654 2.1292123794555664 2.6694958209991455 1.3551870584487915 1.2239068746566772 0.9477801322937012 0.666378915309906 0.833006739616394
424 3.934056282043457 3.641615390777588 3.2922863960266113 2.4459452629089355 2.053082227706909 2.4219021797180176 1.2189053297042847 1.3454502820968628 0.8908354640007019 0.7316264510154724 0.8581857085227966
425 3.749230146408081 3.5859055519104004 3.358175277709961 2.5719783306121826 2.173494815826416 2.450718879699707 1.2509316205978394 0.8944038152694702 1.0906254053115845 0.706953763961792 0.6766043305397034
426 3.8181545734405518 3.823838949203491 3.4476113319396973 2.7408647537231445 2.2107837200164795 2.5213916301727295 1.206916093826294 0.7596703767776489 1.1662445068359375 0.7683250308036804 0.7398509383201599
427 3.706559896469116 3.78922700881958 3.283054828643799 2.5020217895507813 2.030388355255127 2.469630002975464 1.2481871843338013 0.9228988289833069 1.0107064247131348 0.625258207321167 0.7848975658416748
428 3.7039265632629395 3.7439470291137695 3.3310494422912598 2.5292489528656006 2.182857036590576 2.546327590942383 1.3117082118988037 0.9660064578056335 0.8907867670059204 0.7578007578849792 0.8185413479804993
429 3.7695212364196777 3.7523577213287354 3.1279101371765137 2.671255588531494 2.096569299697876 2.2821943759918213 1.3323460817337036 1.0113376379013062 0.7892457842826843 0.7492205500602722 0.8280203938484192
430 3.7402572631835938 3.776984691619873 3.3504018783569336 2.5485825538635254 2.1946356296539307 2.3567888736724854 1.276370644569397 1.0196866989135742 0.9521198868751526 0.7519275546073914 0.7258107662200928
431 3.8370840549468994 3.9874892234802246 3.2580461502075195 2.5975804328918457 2.34055233001709 2.3713326454162598 1.550994873046875 0.948592483997345 0.7233720421791077 0.7223204970359802 0.7383028268814087
432 3.8691253662109375 3.7030320167541504 3.248523712158203 2.4957334995269775 2.268228530883789 2.3933212757110596 1.769837737083435 1.080346703529358 0.8119666576385498 0.856850802898407 0.8279452323913574
433 3.911539077758789 3.886140823364258 3.2169110774993896 2.481964588165283 2.1856954097747803 2.5452280044555664 1.4330244064331055 1.1568565368652344 0.8960223197937012 0.7541236877441406 0.6988551616668701
434 4.2988810539245605 3.9314610958099365 3.4233202934265137 2.3748509883880615 2.4086451530456543 2.444589614868164 1.7381165027618408 1.096530795097351 0.9140075445175171 0.6786895990371704 0.8302826285362244
435 4.0253682136535645 3.948702573776245 3.4952914714813232 2.377089500427246 2.3997790813446045 2.462872266769409 1.8706246614456177 1.3081271648406982 0.6917129755020142 0.6862202286720276 0.8550151586532593
436 3.9203102588653564 3.820091962814331 3.3521227836608887 2.2645599842071533 2.376828193664551 2.367842674255371 1.9132474660873413 1.0859678983688354 1.3208831548690796 0.7394937872886658 0.6723114252090454
437 4.0851898193359375 3.909461498260498 3.4540293216705322 2.578038454055786 2.4872632026672363 2.6430177688598633 2.0684356689453125 0.7429215908050537 0.6142575740814209 0.9337190389633179 0.7777853608131409
438 4.168665885925293 3.801964521408081 3.5218236446380615 2.5069785118103027 2.4490482807159424 2.461906909942627 1.8602782487869263 0.8366274833679199 0.6841264963150024 0.8200111389160156 0.8343194127082825
439 4.219057559967041 3.7576050758361816 3.691228151321411 2.4269816875457764 2.615933418273926 2.4981679916381836 1.4540395736694336 0.9874716401100159 0.7003705501556396 0.6882413625717163 0.8889814615249634
440 3.8565361499786377 3.6020214557647705 3.3170926570892334 2.3687219619750977 2.203829765319824 2.1930079460144043 1.6026217937469482 0.7902704477310181 0.8237638473510742 0.9512929320335388 0.8474137187004089
441 4.121068477630615 3.4802727699279785 3.6266047954559326 2.1510727405548096 2.584209680557251 2.222724199295044 1.8183923959732056 0.6881983876228333 0.9829223155975342 0.8393993377685547 0.7115362882614136
442 4.000617027282715 3.36782169342041 3.574472427368164 2.1477835178375244 2.530864715576172 2.0799291133880615 1.9216017723083496 0.7091167569160461 0.7558207511901855 0.6217111945152283 0.7704864740371704
443 4.116382122039795 3.4923272132873535 3.803420066833496 2.4622957706451416 2.6806490421295166 2.2173779010772705 1.653904676437378 0.6970072984695435 0.8412283658981323 0.7995712161064148 0.903244137763977
444 4.14487361907959 3.599327564239502 3.7394843101501465 2.4963507652282715 2.46811842918396 2.1386144161224365 1.8067494630813599 0.9020845293998718 0.7654305696487427 0.805439829826355 1.0378738641738892
445 4.27238130569458 3.660952091217041 3.732867479324341 2.2230656147003174 2.557997941970825 2.2408676147460938 1.7747511863708496 0.7948733568191528 0.9508045315742493 0.7819159030914307 0.9746870398521423
446 4.060150623321533 3.8533835411071777 3.620919704437256 2.55181884765625 2.430773973464966 2.1881954669952393 1.815053939819336 0.6963179111480713 0.9204378128051758 0.7059088349342346 1.3062920570373535
447 4.282710552215576 3.712770938873291 3.507763385772705 2.391601085662842 2.3670828342437744 2.3760197162628174 1.7565535306930542 0.8650861382484436 0.6064357161521912 0.6904343962669373 0.9273889064788818
448 4.557480335235596 3.8377702236175537 3.4883034229278564 2.353118658065796 2.418048620223999 2.303318977355957 1.7867028713226318 1.0291955471038818 0.7401627898216248 1.0254216194152832 0.8008221983909607
449 4.5934906005859375 3.9240171909332275 3.692476987838745 2.3878304958343506 2.4849319458007813 2.3350470066070557 1.771278977394104 0.8197963833808899 0.7423356175422668 1.009218454360962 0.7803240418434143
450 4.8736371994018555 4.047557353973389 3.661878824234009 2.5189719200134277 2.518085479736328 2.2624781131744385 1.8938778638839722 0.7631346583366394 0.7076165676116943 1.0281531810760498 0.8029463291168213
451 4.557212829589844 3.9928483963012695 3.5274930000305176 2.4850165843963623 2.4305145740509033 2.2361106872558594 1.7795497179031372 0.9615585207939148 0.829872727394104 0.9328272342681885 0.662444531917572
452 4.80020809173584 4.011578559875488 3.541879177093506 2.4786863327026367 2.4030516147613525 2.3522238731384277 1.9980583190917969 0.8212994337081909 0.7508307099342346 0.9805492162704468 0.7622007131576538
453 4.949331760406494 4.1333513259887695 3.449742317199707 2.7708640098571777 2.3632559776306152 2.179097890853882 2.12782621383667 0.692662239074707 0.6833630204200745 0.8713529706001282 0.6709569692611694
454 4.561581134796143 4.014346122741699 3.4769692420959473 2.4608118534088135 2.4493794441223145 1.995211124420166 2.2318978309631348 0.7864100337028503 0.7950465083122253 0.9321573376655579 0.8007863759994507
455 4.51238489151001 4.012956619262695 3.581718921661377 2.6903817653656006 2.524461269378662 2.1335554122924805 1.5820196866989136 0.7709624767303467 0.7840985655784607 0.9253990650177002 0.5485274195671082
456 4.550159931182861 3.958993434906006 3.7203495502471924 2.7007546424865723 2.498084306716919 2.1536900997161865 1.8225122690200806 0.7770382165908813 0.7369351387023926 0.8990663886070251 0.6372530460357666
457 4.309967517852783 4.037118434906006 3.5075674057006836 2.5991342067718506 2.461559772491455 2.216534376144409 2.037623882293701 0.9035173654556274 0.8072514533996582 1.142655849456787 1.0536503791809082
458 4.504892826080322 4.160163879394531 3.4017627239227295 2.5740647315979004 2.352842330932617 2.2245960235595703 1.9520080089569092 0.9195457100868225 0.8491535186767578 0.9951910376548767 0.9536163806915283
459 4.402197360992432 4.1220927238464355 3.4379467964172363 2.689790725708008 2.3508553504943848 2.3238089084625244 1.862248420715332 1.1666020154953003 1.051895022392273 0.9605631828308105 0.5666751265525818
460 4.6168999671936035 3.9934592247009277 3.5033023357391357 2.606157064437866 2.385910987854004 2.248357057571411 1.6926378011703491 0.8492466807365417 0.8265128135681152 1.105116605758667 0.7720431089401245
461 4.61857795715332 3.8466734886169434 3.590864419937134 2.4544155597686768 2.3791937828063965 2.123614549636841 1.6898020505905151 1.0498497486114502 1.0487644672393799 1.03231942653656 0.8249215483665466
462 4.800671577453613 3.9090826511383057 3.5703415870666504 2.4388933181762695 2.4384896755218506 2.1413278579711914 2.0570242404937744 1.3023887872695923 0.7191668152809143 0.9650217294692993 0.7992980480194092
463 4.886193752288818 3.9792473316192627 3.4708428382873535 2.523775577545166 2.5216691493988037 2.2215614318847656 2.2096316814422607 1.2389814853668213 0.814342200756073 1.0648694038391113 0.7941441535949707
464 5.002839088439941 4.091911315917969 3.605703115463257 2.733783483505249 2.5103392601013184 2.3732962608337402 2.2121405601501465 1.0464874505996704 0.5981000661849976 0.9995601177215576 0.7865551114082336
465 5.189791679382324 4.345617771148682 3.702573537826538 2.791468620300293 2.5469324588775635 2.0544321537017822 1.9142156839370728 0.9259454011917114 0.630648672580719 1.1098395586013794 0.7030903100967407
466 4.933594703674316 4.165045261383057 3.556229591369629 2.7395100593566895 2.4870314598083496 1.8939447402954102 2.1236789226531982 0.9911805987358093 0.76180100440979 1.1320809125900269 0.6374068260192871
467 4.959082126617432 4.054141044616699 3.6694915294647217 2.72826886177063 2.450554132461548 2.4071621894836426 1.951774001121521 0.9985125064849854 0.6888007521629333 1.1636698246002197 0.773959219455719
468 4.925610065460205 4.0941386222839355 3.569164752960205 2.696715831756592 2.4138739109039307 2.2751879692077637 2.033618927001953 0.8213093280792236 0.6110007762908936 1.0754450559616089 0.7709670662879944
469 4.854307174682617 4.100774765014648 3.5368053913116455 2.7248566150665283 2.4058213233947754 2.3288238048553467 2.03886342048645 0.9385199546813965 0.7414668798446655 1.0266255140304565 0.7923750281333923
470 4.981052398681641 4.130739688873291 3.6384990215301514 2.72663950920105 2.351349353790283 2.3655617237091064 1.6975266933441162 0.9647682905197144 0.8862622380256653 0.9083486795425415 0.6862834692001343
471 4.664358139038086 3.905252456665039 3.5179600715637207 2.613678455352783 2.4341437816619873 2.2669944763183594 1.8525291681289673 0.9804812669754028 0.7278928160667419 1.0512629747390747 0.7214931845664978
472 4.671233654022217 4.084292411804199 3.5727219581604004 2.7136662006378174 2.4675018787384033 2.2815306186676025 1.4185863733291626 0.9072121977806091 0.8221806883811951 1.1142321825027466 0.7347393035888672
473 4.72616720199585 4.051650047302246 3.5792949199676514 2.7070038318634033 2.3490331172943115 2.346174955368042 1.4957857131958008 0.9613083600997925 0.7959938645362854 0.8707470297813416 0.7659633159637451
474 4.964751720428467 4.170987129211426 3.6288771629333496 2.785895824432373 2.6174583435058594 2.438244342803955 1.780320644378662 1.037855863571167 0.7358482480049133 0.7716841697692871 0.7886492609977722
475 4.816834926605225 3.973641872406006 3.53391170501709 2.5311477184295654 2.519463539123535 2.3623297214508057 1.404164433479309 1.1340934038162231 0.6044399738311768 0.6825439929962158 0.7748790383338928
476 4.598490238189697 3.963460922241211 3.5175864696502686 2.4626502990722656 2.5545477867126465 2.374687910079956 1.5732178688049316 1.0522339344024658 0.7684740424156189 0.8323465585708618 0.7437843680381775
477 4.671135425567627 3.9244961738586426 3.765218496322632 2.3851022720336914 2.5029828548431396 2.47664213180542 1.324573040008545 1.1205525398254395 0.8881720304489136 0.7130565047264099 1.1267057657241821
478 4.3965277671813965 3.9242923259735107 3.721801280975342 2.396791458129883 2.5281524658203125 2.31565260887146 1.1961236000061035 1.0810235738754272 0.6870273351669312 0.7838892936706543 1.1064841747283936
479 4.476856708526611 3.7634541988372803 3.640014171600342 2.350475311279297 2.5279407501220703 2.324537754058838 1.894612193107605 0.7687049508094788 0.8137311339378357 0.8459939360618591 1.1675490140914917
480 4.598086833953857 3.779203414916992 3.552396535873413 2.3452930450439453 2.5549967288970947 2.3656303882598877 1.5504390001296997 0.7800843715667725 0.5986630320549011 0.6870598196983337 0.9036696553230286
481 4.686371803283691 4.14271879196167 3.7223939895629883 2.324920177459717 2.6363399028778076 2.4187891483306885 1.7781641483306885 0.7509853839874268 0.7358241081237793 0.7578122019767761 1.1659725904464722
482 4.747289180755615 4.27634334564209 3.600924253463745 2.3911659717559814 2.4968907833099365 2.3442296981811523 1.9178327322006226 1.0401315689086914 0.8563450574874878 0.8991249799728394 1.0333943367004395
483 4.7666120529174805 4.261783599853516 3.3817245960235596 2.5056440830230713 2.2612154483795166 2.410219430923462 2.121018886566162 0.8501309752464294 0.7508837580680847 0.9867732524871826 0.8019459247589111
484 4.852412223815918 4.046196460723877 3.632627487182617 2.3282363414764404 2.4054431915283203 2.2589170932769775 1.7655774354934692 1.225067138671875 0.8166487812995911 0.7341810464859009 1.1835602521896362
485 5.315130710601807 4.553810119628906 3.8808915615081787 2.2730984687805176 2.7577614784240723 2.3042614459991455 1.686657428741455 1.1395758390426636 0.7064580917358398 0.8253462910652161 0.9275265336036682
486 5.075455188751221 4.320504188537598 3.8272855281829834 2.3736772537231445 2.61637020111084 2.3528800010681152 1.5970165729522705 1.0275441408157349 0.7524100542068481 0.9039689302444458 0.7735030651092529
487 4.807720184326172 3.9982261657714844 3.8427329063415527 2.057974338531494 2.742737054824829 2.4213955402374268 1.5034109354019165 0.951903760433197 0.8991360664367676 0.6991301774978638 0.8272786736488342
488 4.599593639373779 4.0285468101501465 3.969701051712036 2.2926464080810547 2.8740999698638916 2.4357521533966064 1.1965407133102417 0.9903537631034851 0.5899002552032471 0.710689902305603 1.06875741481781
489 4.8123369216918945 4.160798072814941 3.8871347904205322 2.5131425857543945 2.8031485080718994 2.348599672317505 1.2849501371383667 1.0608811378479004 0.6391296982765198 0.8557649254798889 0.7392632961273193
490 4.764545440673828 3.864849805831909 3.8042221069335938 2.1243736743927 2.6315622329711914 2.434752941131592 1.4804949760437012 1.3251155614852905 0.6272745728492737 0.7069274187088013 0.9414206147193909
491 4.76818323135376 4.197264671325684 3.6974003314971924 2.339775800704956 2.6452796459198 2.5543932914733887 1.5769107341766357 0.9003263711929321 0.7342101335525513 0.762122392654419 0.6382882595062256
492 4.600693225860596 3.769771099090576 3.8237228393554688 2.2225236892700195 2.6673805713653564 2.2762951850891113 1.7085028886795044 0.9632910490036011 0.7384178042411804 0.9334197640419006 0.6889224052429199
493 4.345523834228516 3.5879809856414795 3.389404058456421 2.1219193935394287 2.4220526218414307 2.321525812149048 2.1288177967071533 0.7460535764694214 0.7605721354484558 0.8273071050643921 0.7052426934242249
494 4.471065998077393 3.6435983180999756 3.6099021434783936 2.1105363368988037 2.5446197986602783 2.4682517051696777 1.7120205163955688 1.040623664855957 0.7391659021377563 0.6189997792243958 0.8192166686058044
495 4.428925037384033 3.6662888526916504 3.7023768424987793 2.184014320373535 2.6723272800445557 2.325164794921875 1.766221523284912 1.0722800493240356 0.9483121037483215 0.7562457919120789 0.8633812069892883
496 4.2927937507629395 3.787079334259033 3.789595603942871 2.4423277378082275 2.7265403270721436 2.3480398654937744 1.618074655532837 1.4535123109817505 1.0251096487045288 0.6917672753334045 0.7018779516220093
497 4.342374801635742 3.785454034805298 3.6932921409606934 2.4110586643218994 2.708672523498535 2.273010730743408 1.415568470954895 0.8224965929985046 0.6529268622398376 0.6471514701843262 0.7973196506500244
498 4.744025230407715 4.024853229522705 3.8437626361846924 2.2895147800445557 2.7712490558624268 2.367351531982422 1.4462612867355347 1.4307533502578735 0.8686517477035522 0.7206390500068665 0.7343370914459229
499 4.283143997192383 4.214944839477539 3.7294702529907227 2.463104486465454 2.5687472820281982 2.4429337978363037 1.2813100814819336 1.9336198568344116 0.8439006805419922 0.7430445551872253 0.6955224275588989
500 4.03335428237915 3.910423994064331 3.5332987308502197 2.3401780128479004 2.569287061691284 2.355504274368286 1.6586817502975464 1.5839109420776367 0.9009138345718384 0.7546535730361938 0.6302600502967834
501 4.184617042541504 3.743703842163086 3.5551092624664307 2.399005651473999 2.5915820598602295 2.3777825832366943 1.8175809383392334 0.9758639335632324 0.8279179334640503 0.780938446521759 0.8413124680519104
502 4.183730602264404 3.967190742492676 3.483717203140259 2.478224039077759 2.4242911338806152 2.644057273864746 1.7221479415893555 0.9182033538818359 0.9248949885368347 0.7066154479980469 0.7361056208610535
503 4.073446273803711 3.868975877761841 3.4713265895843506 2.431231737136841 2.3962552547454834 2.543408155441284 1.8225505352020264 1.0012235641479492 1.0192748308181763 0.6462175250053406 0.7620466947555542
504 3.940258502960205 3.635493516921997 3.292588233947754 2.208709716796875 2.242979049682617 2.459430456161499 1.5612434148788452 0.8615728616714478 0.8789252638816833 0.7084601521492004 0.7046735882759094
505 4.0614471435546875 3.8511576652526855 3.1810972690582275 2.505941390991211 2.1532175540924072 2.293226480484009 1.3080127239227295 0.9844952821731567 1.1234842538833618 0.7813591957092285 0.6558821797370911
506 4.029447078704834 3.745636224746704 3.191220283508301 2.36517596244812 2.3178727626800537 2.4141082763671875 1.2952741384506226 1.1218105554580688 0.7625772356987 0.6353129148483276 0.7803153991699219
507 4.0078582763671875 3.730250835418701 3.2515645027160645 2.453123092651367 2.3848698139190674 2.330479145050049 1.663948655128479 1.4725861549377441 0.9925124645233154 0.8032881617546082 0.666210949420929
508 4.110029697418213 3.7730250358581543 3.148935079574585 2.3923492431640625 2.204948663711548 2.3008718490600586 1.9465925693511963 0.8020500540733337 0.6998990178108215 0.7309518456459045 0.6897802948951721
509 4.281451225280762 3.8532564640045166 3.287553310394287 2.3461880683898926 2.4269890785217285 2.4128520488739014 1.8300836086273193 0.9232353568077087 0.8326278328895569 0.874255359172821 0.7880272269248962
510 4.104595184326172 3.846585512161255 3.384692907333374 2.343778610229492 2.435767412185669 2.266275405883789 1.9670615196228027 1.2949541807174683 0.672967791557312 0.789279043674469 0.8132863640785217
511 4.215534687042236 3.5716686248779297 3.378396511077881 2.2710626125335693 2.478191614151001 2.310938835144043 1.7207764387130737 1.03684663772583 0.7449763417243958 0.7603582739830017 0.7792624831199646
512 4.345244407653809 3.845564842224121 3.4487686157226563 2.2868218421936035 2.479640007019043 2.5001649856567383 1.699414849281311 0.8979455828666687 0.9097127914428711 0.7936455011367798 0.8778675198554993
513 4.329174041748047 4.112676620483398 3.4555823802948 2.5108909606933594 2.4359428882598877 2.5494754314422607 1.8402541875839233 1.2445085048675537 1.0140984058380127 0.7574400901794434 0.8303175568580627
514 3.8552706241607666 3.887951612472534 3.138345956802368 2.486311912536621 2.149759292602539 2.6022307872772217 1.8434760570526123 0.9520805478096008 1.0616530179977417 0.7678487300872803 0.6740215420722961
515 3.940471649169922 3.8552911281585693 3.408323049545288 2.5345170497894287 2.4164388179779053 2.511842727661133 1.9343647956848145 0.8756178021430969 0.8173736333847046 0.787478506565094 0.7097219824790955
516 4.047255516052246 3.8603403568267822 3.5323095321655273 2.6934046745300293 2.5497488975524902 2.3769569396972656 1.8310467004776 0.790555477142334 0.9317629933357239 0.9497658014297485 0.7943518757820129
517 4.0350236892700195 3.914177894592285 3.4821560382843018 2.5978310108184814 2.4879026412963867 2.3754830360412598 1.8210046291351318 0.8500077128410339 0.8018083572387695 0.7990186810493469 0.6813310980796814
518 3.9021644592285156 3.8360021114349365 3.2447714805603027 2.7333693504333496 2.4472262859344482 2.337735652923584 1.7055537700653076 0.9983765482902527 0.8563153147697449 1.1015621423721313 0.6511977910995483
519 4.2820281982421875 4.237148284912109 3.34627366065979 2.875594139099121 2.667973756790161 2.4679393768310547 1.644888162612915 1.153869867324829 0.8978682160377502 1.0039377212524414 0.9034266471862793
520 4.359345436096191 4.421003341674805 3.2251453399658203 3.0096652507781982 2.437863349914551 2.365387201309204 1.926659345626831 1.0916669368743896 0.7977239489555359 1.088455080986023 0.8035120964050293
521 4.4064459800720215 4.266664505004883 3.3765885829925537 2.7552080154418945 2.8247857093811035 2.3891444206237793 1.8254685401916504 0.8423247933387756 0.6621553897857666 1.0399253368377686 0.8419182300567627
522 4.318300247192383 4.345155239105225 3.2134315967559814 2.955239772796631 2.649991750717163 2.277555227279663 1.6964675188064575 0.8929716348648071 0.775080144405365 0.9113935232162476 0.73014235496521
523 4.429848670959473 4.1564226150512695 3.2595725059509277 2.6051485538482666 2.663710832595825 2.3568115234375 1.8385018110275269 0.9348466992378235 0.825230062007904 1.1213393211364746 0.713813066482544
524 4.361250877380371 4.3500566482543945 3.1272521018981934 2.8621461391448975 2.4889023303985596 2.3672642707824707 1.2658865451812744 1.0298594236373901 1.2503224611282349 1.1091490983963013 0.8119004964828491
525 4.254194259643555 3.9680750370025635 3.0728251934051514 2.688732624053955 2.510478973388672 2.286226987838745 1.6097038984298706 0.9990392923355103 0.8215840458869934 0.9743205904960632 0.873473048210144
526 4.417752265930176 3.9448037147521973 3.0067973136901855 2.6090614795684814 2.459434747695923 2.430947780609131 1.5206340551376343 0.9406709671020508 0.8711937069892883 1.0942116975784302 0.7261695265769958
527 4.403660297393799 3.803481101989746 3.3161942958831787 2.4547388553619385 2.7607364654541016 2.234088182449341 1.54295015335083 1.2767375707626343 0.5980420112609863 1.0806242227554321 0.7228441834449768
528 4.256012916564941 3.76747989654541 3.2999229431152344 2.492539882659912 2.7185916900634766 2.4353885650634766 1.7694426774978638 1.1816495656967163 1.2160725593566895 1.1562761068344116 0.8469560146331787
529 4.357536792755127 3.850046396255493 3.2518768310546875 2.6211748123168945 2.536560535430908 2.3359899520874023 1.5815199613571167 1.2365161180496216 1.2823622226715088 0.9039020538330078 0.7554089426994324
530 4.230894088745117 3.811509847640991 3.1747400760650635 2.6324658393859863 2.5990545749664307 2.3755943775177 1.5687819719314575 0.9817604422569275 0.8240991830825806 0.8914322853088379 0.8023709654808044
531 4.324894428253174 3.936429023742676 3.2940621376037598 2.5918798446655273 2.614293336868286 2.486765146255493 1.3815473318099976 0.7044244408607483 0.7503845691680908 0.7766977548599243 0.7719469666481018
532 4.311550140380859 3.8070192337036133 3.257568120956421 2.575345039367676 2.6268186569213867 2.446425437927246 1.4401534795761108 0.7635414004325867 0.884118914604187 0.7238999009132385 0.6637967228889465
533 4.1941680908203125 3.923612594604492 3.4470407962799072 2.668503761291504 2.7601206302642822 2.398296594619751 1.376547932624817 0.8418937921524048 0.7436946034431458 0.9313036203384399 0.7885249257087708
534 4.5644121170043945 4.091390609741211 3.5845344066619873 2.8127548694610596 2.8942747116088867 2.5149765014648438 1.4805994033813477 1.068634033203125 0.767323911190033 0.7610234022140503 0.7271016240119934
535 4.185434818267822 3.7836334705352783 3.4029500484466553 2.6963751316070557 2.727044105529785 2.2867984771728516 1.4934996366500854 0.638484537601471 0.7179996967315674 0.9529896378517151 0.8860440254211426
536 4.091925621032715 3.8568568229675293 3.5531368255615234 2.632086753845215 2.643465757369995 2.3954808712005615 1.5444635152816772 0.7488806843757629 0.8872768878936768 0.8840895295143127 0.9297212958335876
537 4.454351425170898 4.109905242919922 3.631993532180786 2.696367025375366 2.965799331665039 2.4846153259277344 1.505958080291748 0.6681745648384094 0.8553721904754639 1.3399850130081177 0.8185922503471375
538 4.574986934661865 4.436239719390869 3.488679885864258 2.865938425064087 2.7505476474761963 2.4077155590057373 1.8450106382369995 1.0092625617980957 0.8570627570152283 1.0951489210128784 0.9696625471115112
539 4.372104644775391 4.158329010009766 3.3918840885162354 2.557781219482422 2.7223501205444336 2.449875593185425 1.9723070859909058 0.8319041728973389 0.9314153790473938 1.2002973556518555 0.8858771324157715
540 4.248153209686279 3.9439613819122314 3.4700698852539063 2.399918794631958 2.7104332447052 2.291992425918579 2.2442069053649902 0.8605172634124756 0.7301368713378906 0.8850809931755066 0.9006895422935486
541 4.270957946777344 4.095888614654541 3.499505043029785 2.3759078979492188 2.726931095123291 2.5429790019989014 2.50441312789917 0.8225762248039246 0.9887966513633728 0.9638586044311523 0.9188141822814941
542 4.407143592834473 4.108445644378662 3.526624917984009 2.498889923095703 2.7671773433685303 2.3062708377838135 3.030573844909668 0.9456818103790283 0.8260469436645508 0.8341881036758423 0.5940914750099182
543 4.409732818603516 4.073322296142578 3.536256790161133 2.641540288925171 2.6685123443603516 2.389852285385132 2.944234609603882 1.0477215051651 0.8462048172950745 0.8613723516464233 0.7233256101608276
544 4.127933979034424 3.8382811546325684 3.1415693759918213 2.5443663597106934 2.4411652088165283 2.3356668949127197 2.9280691146850586 1.1250916719436646 0.8555508852005005 1.0015003681182861 0.8434935212135315
545 4.593901634216309 4.200326442718506 3.633716583251953 2.540578603744507 2.7561817169189453 2.3107714653015137 2.8887133598327637 1.1198338270187378 0.684552788734436 0.7506758570671082 0.8701574802398682
546 4.471935272216797 4.018385410308838 3.380413770675659 2.574418067932129 2.596703052520752 2.291149377822876 2.8130760192871094 1.3931937217712402 1.1482287645339966 1.2011349201202393 0.8226664066314697
547 4.439733028411865 4.1080451011657715 3.437993049621582 2.664501667022705 2.602442979812622 2.3085410594940186 2.7862045764923096 1.2794349193572998 1.0775171518325806 1.102681279182434 0.8615733981132507
548 4.07726526260376 3.8098812103271484 3.174067974090576 2.594513177871704 2.3093347549438477 2.286691427230835 2.8460679054260254 1.315869688987732 0.9511557817459106 0.9987184405326843 0.9048648476600647
549 4.2065253257751465 3.804328441619873 3.1116087436676025 2.509795904159546 2.269314765930176 2.1641345024108887 2.842712163925171 0.8852156400680542 0.7824429273605347 0.8521381616592407 1.1510655879974365
550 4.26828670501709 3.8287205696105957 3.405874013900757 2.6992156505584717 2.6059324741363525 2.190768241882324 2.95634126663208 0.8632964491844177 0.6419430375099182 0.9395468235015869 0.9776965379714966
551 4.294955730438232 3.84014630317688 3.2890689373016357 2.6727707386016846 2.6029844284057617 2.1955766677856445 3.0039267539978027 1.289738416671753 0.7920759916305542 0.8410792350769043 0.7631182074546814
552 4.5455708503723145 4.0871171951293945 3.1984074115753174 2.654022455215454 2.416912794113159 2.109018564224243 3.0626463890075684 1.1021276712417603 0.8214500546455383 0.8977600932121277 0.7631174921989441
553 4.583874225616455 4.336330890655518 3.3552868366241455 2.646367311477661 2.5326223373413086 2.069042205810547 3.001758098602295 1.1242889165878296 0.9840632081031799 0.8534680008888245 0.6312432885169983
554 4.3660807609558105 4.22261905670166 3.1893975734710693 2.507678747177124 2.3648922443389893 1.9782100915908813 2.972154378890991 1.2838165760040283 0.7892684936523438 0.775039553642273 0.9651041030883789
555 4.523985385894775 4.359922409057617 3.328624725341797 2.4700417518615723 2.5217010974884033 2.162513017654419 2.897249698638916 1.261289119720459 0.8273866176605225 1.0511468648910522 0.9643430113792419
556 4.24172306060791 4.06420373916626 3.2298583984375 2.459296226501465 2.3148915767669678 2.244828224182129 2.8883509635925293 1.1719443798065186 0.668552815914154 0.6658981442451477 0.9200860857963562
557 4.1328887939453125 3.932910203933716 3.2146034240722656 2.4574389457702637 2.3969860076904297 2.3904151916503906 2.9808363914489746 1.090986967086792 0.7185012698173523 0.7950015664100647 0.9359930753707886
558 4.3125200271606445 4.2208051681518555 3.3167784214019775 2.4788765907287598 2.4263832569122314 1.7656335830688477 3.0471415519714355 0.9938918352127075 1.002654790878296 0.6899743676185608 0.8537791967391968
559 4.157986164093018 4.0617523193359375 3.3702645301818848 2.468275785446167 2.5028750896453857 1.7797414064407349 2.9965429306030273 1.6371921300888062 0.6127097010612488 0.9815930128097534 0.7427386045455933
560 4.2856340408325195 4.252902984619141 3.3188014030456543 2.5729146003723145 2.552464723587036 1.8181800842285156 2.9055750370025635 1.4296886920928955 0.7792272567749023 0.9187758564949036 0.7607731223106384
561 3.9318935871124268 3.81323504447937 3.2437756061553955 2.5657312870025635 2.381392240524292 1.8317395448684692 2.7952768802642822 1.1456271409988403 0.8251200318336487 0.83821040391922 0.8615424036979675
562 3.9903924465179443 3.961979627609253 3.1951005458831787 2.682258367538452 2.4538445472717285 1.772593379020691 2.7959532737731934 1.2224676609039307 0.739018976688385 0.8033779859542847 0.6339815258979797
563 4.2720746994018555 4.270709991455078 3.2506778240203857 2.6510872840881348 2.4700942039489746 1.9081993103027344 2.2162959575653076 1.1978741884231567 0.6648921966552734 0.8326233625411987 0.7405310869216919
564 4.1129150390625 3.927170753479004 3.38751220703125 2.5743203163146973 2.6079938411712646 1.8002314567565918 2.189692258834839 1.322741150856018 0.6760989427566528 0.8468941450119019 0.9516064524650574
565 4.386343955993652 3.9508440494537354 3.665494441986084 2.6497790813446045 2.8605880737304688 1.6718717813491821 2.040060520172119 1.4965838193893433 0.9455018043518066 1.007278323173523 1.0116254091262817
566 4.194246768951416 3.6845030784606934 3.5477182865142822 2.808832883834839 2.7573299407958984 1.5777008533477783 2.3376197814941406 0.8130071759223938 0.9447720646858215 0.8976825475692749 0.8452971577644348
567 4.234531402587891 3.550287961959839 3.6491658687591553 2.4779393672943115 2.7877037525177 1.9805604219436646 2.3214104175567627 0.8360351920127869 0.7264243364334106 0.8505721092224121 0.7618011832237244
568 4.326985836029053 3.7616891860961914 3.5767385959625244 2.6649460792541504 2.9814538955688477 2.1327030658721924 2.037214756011963 0.9174026250839233 0.6886900067329407 0.527092695236206 0.7248749732971191
569 4.4671478271484375 4.2296671867370605 3.445547342300415 2.850306987762451 2.6996278762817383 2.0866754055023193 1.9786555767059326 1.0888011455535889 0.8353779911994934 0.9036063551902771 0.7718048691749573
570 4.453902721405029 4.091341495513916 3.456698179244995 2.685051441192627 2.7208049297332764 2.0724356174468994 2.1162946224212646 0.7907662987709045 0.90455561876297 0.9970830082893372 0.7050175666809082
571 4.26779317855835 3.799928903579712 3.4350485801696777 2.7751104831695557 2.6835827827453613 1.9409916400909424 2.1703503131866455 1.2820873260498047 1.0343763828277588 0.7790244817733765 0.7010111212730408
572 4.441498279571533 4.1303229331970215 3.352182149887085 2.7263779640197754 2.566124200820923 1.9766393899917603 2.003530502319336 0.8202608823776245 0.849384605884552 0.889916718006134 0.7265419363975525
573 4.205568790435791 3.940629720687866 3.433814287185669 2.635469913482666 2.6752047538757324 1.5546119213104248 2.112720251083374 1.0058608055114746 0.7642430663108826 1.1026877164840698 0.9181591272354126
574 4.18271541595459 3.8810362815856934 3.6047959327697754 2.7250657081604004 2.714390754699707 1.7043687105178833 2.267392873764038 1.1124393939971924 0.6877411603927612 0.9051315784454346 0.8436301350593567
575 4.01699161529541 3.743487596511841 3.490203857421875 2.7084341049194336 2.625368595123291 1.7675604820251465 1.9274760484695435 1.0107624530792236 0.7373470664024353 0.945733904838562 0.8934841752052307
576 4.070773601531982 3.8471617698669434 3.2945785522460938 2.4358577728271484 2.4744479656219482 2.1426491737365723 2.0829367637634277 1.1358517408370972 0.9217274785041809 1.0636147260665894 0.8177250623703003
577 4.266732215881348 3.7649295330047607 3.6269733905792236 2.659302234649658 2.8950014114379883 1.8637553453445435 2.1011834144592285 1.298763632774353 0.7930845618247986 0.8930679559707642 0.8968556523323059
578 4.348413467407227 3.9176511764526367 3.4715914726257324 2.5841171741485596 2.646519899368286 1.4785712957382202 2.245783805847168 1.2399872541427612 0.7641564011573792 0.7904508113861084 0.7797211408615112
579 4.528256893157959 3.9985835552215576 3.3026130199432373 2.539646863937378 2.5241506099700928 1.536492109298706 2.2554962635040283 1.0969384908676147 0.8227062821388245 1.1613342761993408 0.8075773119926453
580 4.092076301574707 3.76692271232605 3.3922393321990967 2.5144503116607666 2.641836643218994 1.4659980535507202 2.1891908645629883 1.183380126953125 0.7473610639572144 0.9340372681617737 0.6730773448944092
581 4.437828063964844 4.055882930755615 3.240227460861206 2.5112197399139404 2.526660203933716 1.4776811599731445 2.212615966796875 0.822883665561676 0.8571481108665466 1.2115533351898193 0.7284857630729675
582 4.514256477355957 3.934596061706543 3.4723904132843018 2.487774133682251 2.723466157913208 1.7488511800765991 2.1454272270202637 0.7254799008369446 0.92153000831604 1.223096489906311 0.8868653774261475
583 4.64047908782959 4.013780117034912 3.7094168663024902 2.601491689682007 2.873070240020752 1.9360105991363525 2.272512674331665 0.9876182675361633 0.6565874218940735 1.1757152080535889 0.8200682997703552
584 4.656037330627441 4.083799362182617 3.56855845451355 2.5946242809295654 2.6682889461517334 2.1193854808807373 2.385651111602783 1.1187208890914917 0.9789274334907532 1.0278047323226929 0.6459718942642212
585 5.063719749450684 4.401834011077881 3.572983503341675 2.714550733566284 2.686110496520996 2.103239059448242 2.1498873233795166 1.1439398527145386 0.7398344278335571 0.8632007837295532 0.6672889590263367
586 5.54547643661499 4.707456588745117 3.629465341567993 2.5080204010009766 2.725285530090332 2.3235692977905273 2.4811227321624756 1.3018708229064941 0.8145949244499207 1.0246105194091797 0.5951811075210571
587 5.199809551239014 4.155902862548828 3.5442981719970703 2.5446672439575195 2.5252292156219482 2.3468198776245117 2.332451820373535 0.9212344288825989 0.7881068587303162 1.0619925260543823 0.8612390756607056
588 5.157946586608887 4.155128479003906 3.6627395153045654 2.498034954071045 2.647636890411377 2.1490113735198975 2.3427789211273193 0.9170165061950684 0.90095055103302 0.8771545886993408 0.8604438304901123
589 5.386115550994873 4.424461841583252 3.658215284347534 2.641374111175537 2.6332552433013916 2.0676357746124268 2.339877128601074 1.157415747642517 1.0464166402816772 1.0068755149841309 0.6532749533653259
590 5.460470676422119 4.1004204750061035 3.855330467224121 2.61047625541687 2.6012234687805176 2.0283000469207764 2.184608221054077 1.0642207860946655 0.8889685273170471 1.0513420104980469 0.8561866283416748
591 5.179675579071045 4.0966081619262695 3.468787908554077 2.5593748092651367 2.3567326068878174 2.3203704357147217 2.3674862384796143 0.8941904902458191 0.7061813473701477 0.9535831809043884 0.8297876715660095
592 4.936420917510986 4.306717872619629 3.2330760955810547 2.70915150642395 2.3695502281188965 2.3840506076812744 2.4810168743133545 1.0209324359893799 0.7986913919448853 1.0524262189865112 0.8287090063095093
593 4.923097610473633 4.291788578033447 3.166398525238037 2.66951584815979 2.157416820526123 2.1441545486450195 2.61317777633667 1.3391146659851074 0.8214653730392456 1.0755460262298584 0.726639449596405
594 4.97025728225708 4.385989665985107 3.315272569656372 2.526829957962036 2.3628222942352295 2.100045680999756 2.5530805587768555 1.2015342712402344 0.747100293636322 1.0537852048873901 0.8853943943977356
595 5.016753196716309 4.5506911277771 3.0879580974578857 2.405174732208252 2.3244783878326416 2.2738165855407715 2.4260518550872803 1.5754797458648682 1.116852879524231 1.1014888286590576 0.9601373672485352
596 5.322201728820801 4.716854572296143 3.329782247543335 2.6718716621398926 2.471785306930542 2.210528612136841 2.492034673690796 1.2151095867156982 0.808456301689148 1.1209489107131958 0.7713125348091125
597 5.082791805267334 4.888442516326904 3.270996332168579 2.707853317260742 2.350332021713257 2.223944902420044 2.488086223602295 0.9884874224662781 0.6964327692985535 1.1794315576553345 0.8873822093009949
598 4.915249347686768 4.077620506286621 3.3927419185638428 2.573798179626465 2.4934520721435547 2.0245563983917236 2.511307716369629 1.539317011833191 0.8725486397743225 0.9976579546928406 0.8986049294471741
599 4.972265720367432 3.9653453826904297 3.514880418777466 2.5380048751831055 2.481076717376709 2.071229934692383 2.6290509700775146 0.9445830583572388 0.7084241509437561 0.8849096894264221 0.9837343692779541
600 5.019991397857666 4.162345886230469 3.486731767654419 2.583383083343506 2.534780740737915 1.9358097314834595 2.4991443157196045 1.1621021032333374 1.3208268880844116 0.6798290610313416 1.0168412923812866
601 4.991490840911865 4.153475761413574 3.509997606277466 2.481887102127075 2.6130118370056152 2.013089179992676 2.6151087284088135 0.9546960592269897 1.1153995990753174 1.058006763458252 1.1799085140228271
602 4.58854866027832 3.5799121856689453 3.346421957015991 2.457679033279419 2.383700132369995 2.1230666637420654 2.832763433456421 0.8891136050224304 1.2677620649337769 0.8090704083442688 1.1472400426864624
603 4.446723937988281 3.7184410095214844 3.3311352729797363 2.506697654724121 2.4504430294036865 2.116837739944458 2.699565887451172 1.335969090461731 0.8692940473556519 1.0118826627731323 1.0710721015930176
604 4.668372631072998 3.82794451713562 3.365903615951538 2.5748634338378906 2.512730121612549 2.158834218978882 2.4389328956604004 1.2528122663497925 0.7938791513442993 1.114617109298706 0.8930739164352417
605 4.867474555969238 3.9451816082000732 3.4354424476623535 2.668626308441162 2.7089571952819824 2.5283632278442383 2.6871230602264404 0.9641704559326172 0.7880401015281677 0.9880172610282898 0.8411645889282227
606 5.085843086242676 3.95906662940979 3.4713361263275146 2.6421961784362793 2.688525438308716 2.368194341659546 2.661864757537842 0.8783435821533203 0.7248307466506958 0.9254334568977356 0.985747218132019
607 4.5947346687316895 3.8257737159729004 3.1830649375915527 2.6185998916625977 2.3527917861938477 2.1728477478027344 2.3802998065948486 1.2833184003829956 1.2407773733139038 0.9486659169197083 0.9073951840400696
608 4.879089832305908 3.7845818996429443 3.4137985706329346 2.602167844772339 2.7259743213653564 2.2868809700012207 2.4390337467193604 0.9682031273841858 0.8438172936439514 1.0856671333312988 1.1024209260940552
609 4.75514030456543 3.7472057342529297 3.255054473876953 2.6021785736083984 2.5858075618743896 2.2666778564453125 2.5842838287353516 1.4454591274261475 0.6482356786727905 0.9935277700424194 0.7133709192276001
610 4.788888454437256 3.9510576725006104 3.1729090213775635 2.573869228363037 2.5778629779815674 2.2505602836608887 2.4298861026763916 0.8443624377250671 1.0097655057907104 0.9400263428688049 0.9774995446205139
611 4.784963607788086 3.481466770172119 3.432933807373047 2.4588851928710938 2.662062644958496 2.2080888748168945 2.2711620330810547 1.3636279106140137 0.9865866303443909 0.7634683847427368 0.9419686198234558
612 4.618076324462891 3.7609002590179443 3.2243149280548096 2.496384382247925 2.449185848236084 2.1490402221679688 2.0877788066864014 0.9889046549797058 1.3051230907440186 0.7547726035118103 0.8406904935836792
613 4.567961692810059 3.7463462352752686 3.2447850704193115 2.5168516635894775 2.415661334991455 2.3735251426696777 2.1532716751098633 1.1668111085891724 1.181225061416626 0.996488094329834 0.7905858159065247
614 4.390720367431641 3.7236969470977783 3.110792398452759 2.501159429550171 2.4361624717712402 2.169259548187256 2.1645514965057373 1.0541577339172363 1.1016275882720947 0.9254130125045776 0.8986896872520447
615 4.392710208892822 3.8481099605560303 3.09624981880188 2.358110189437866 2.2991294860839844 2.354377031326294 2.161073684692383 1.0171911716461182 0.9669936895370483 0.7487934827804565 0.9460203647613525
616 4.628952980041504 4.042634963989258 3.189507007598877 2.4812381267547607 2.242258310317993 2.487761974334717 2.2266464233398438 0.8832578659057617 0.9983417391777039 0.676303505897522 0.9714176058769226
617 4.64700174331665 3.969374179840088 3.198512077331543 2.3283705711364746 2.311436414718628 2.2620110511779785 2.1721577644348145 1.0884827375411987 0.8179470896720886 0.6980360746383667 0.9498456716537476
618 4.675319671630859 4.020722389221191 3.5056726932525635 2.3291826248168945 2.380685806274414 2.448859691619873 1.8583604097366333 0.7941999435424805 1.2068390846252441 0.8381682634353638 1.0487343072891235
619 4.491149425506592 3.928864002227783 3.2876672744750977 2.3262062072753906 2.4287354946136475 2.2843775749206543 2.254260301589966 0.8015006184577942 0.8302366733551025 0.8581076860427856 0.8440468311309814
620 4.281518936157227 3.9445226192474365 3.211559772491455 2.4886934757232666 2.3293988704681396 2.368093490600586 2.147334098815918 1.2468637228012085 0.6902016401290894 1.0227177143096924 0.8920616507530212
621 4.248912334442139 3.9666144847869873 3.4223339557647705 2.586942672729492 2.2172954082489014 2.347273349761963 2.1160128116607666 1.1978764533996582 0.996326208114624 0.9894232153892517 1.2568739652633667
622 4.18146276473999 3.6258556842803955 3.4241108894348145 2.3093032836914063 2.3703572750091553 2.351757526397705 2.1657001972198486 0.8726898431777954 1.111157774925232 0.8597703576087952 0.934688925743103
623 4.131290912628174 3.4775209426879883 3.2756171226501465 2.2687604427337646 2.517868995666504 2.3146040439605713 2.2895667552948 0.9485475420951843 1.1079692840576172 0.9669948220252991 0.897863507270813
624 4.100482940673828 3.520395517349243 3.1148478984832764 2.431976318359375 2.5186939239501953 2.172116756439209 2.215970277786255 1.0028409957885742 1.1410239934921265 1.2170624732971191 0.7602838277816772
625 3.9006800651550293 3.7098710536956787 3.1598501205444336 2.3681578636169434 2.333043098449707 2.267767906188965 2.067150831222534 0.9330483675003052 0.7869796752929688 1.1769709587097168 0.8071051836013794
626 3.8238272666931152 3.5172927379608154 3.1466336250305176 2.342618942260742 2.2760939598083496 2.4605398178100586 2.1064341068267822 1.0451639890670776 0.7603396773338318 1.0297915935516357 0.8843955397605896
627 3.8430209159851074 3.550868272781372 3.305957078933716 2.350593328475952 2.432093858718872 2.211444854736328 2.059065818786621 0.8259418606758118 0.7915412187576294 1.049059271812439 0.860786497592926
628 4.102941513061523 3.9210989475250244 3.1955668926239014 2.395643472671509 2.4412808418273926 2.311209201812744 2.186922311782837 0.9233902096748352 0.7572548389434814 1.0188915729522705 0.7752835154533386
629 4.010715007781982 3.6331119537353516 3.026423931121826 2.2348453998565674 2.39683198928833 2.4353420734405518 2.187143564224243 0.7874061465263367 1.0263028144836426 1.0050978660583496 0.9465563893318176
630 4.007204532623291 3.8882100582122803 3.0564494132995605 2.509615182876587 2.388547897338867 2.1124043464660645 2.111058235168457 0.9662085175514221 0.7585126161575317 1.1030665636062622 0.7943355441093445
631 3.9132943153381348 3.7068190574645996 3.119333028793335 2.492321252822876 2.370681047439575 2.1256191730499268 2.043941020965576 1.0914855003356934 0.7395299077033997 1.128060221672058 0.8680254220962524
632 4.230663299560547 3.646318197250366 3.0456814765930176 2.4328222274780273 2.2757761478424072 2.277761220932007 2.098698139190674 0.8902473449707031 1.1990574598312378 0.9798709154129028 0.8799228072166443
633 4.346407413482666 3.770994186401367 3.243483304977417 2.570483684539795 2.554279327392578 2.3081583976745605 2.1086108684539795 1.0532581806182861 1.1583529710769653 0.9845017790794373 0.9729819893836975
634 4.424688339233398 3.8602776527404785 3.076662063598633 2.576042413711548 2.3770523071289063 2.3326213359832764 2.354494094848633 0.9684160351753235 0.8179020881652832 1.0422687530517578 0.8738770484924316
635 4.251587867736816 3.7610559463500977 3.152829170227051 2.6433701515197754 2.4263510704040527 2.221086263656616 2.312276601791382 0.9058077931404114 0.9499728679656982 1.0648022890090942 1.0313576459884644
636 4.564338207244873 4.0821356773376465 3.31649112701416 2.7082479000091553 2.5745630264282227 2.421734571456909 2.4633569717407227 0.9476236701011658 1.191622018814087 0.9911977052688599 0.8300017714500427
637 4.3041582107543945 4.07088041305542 3.2626638412475586 2.623823642730713 2.427123785018921 2.4384493827819824 2.1843650341033936 0.876144528388977 1.058376669883728 1.2201170921325684 0.9628667831420898
638 4.742494583129883 4.416524410247803 3.2633447647094727 2.835787296295166 2.371516466140747 2.3145856857299805 2.5141170024871826 1.3266419172286987 0.7929975986480713 1.2481857538223267 0.9774526953697205
639 4.532787322998047 4.3070878982543945 3.2900099754333496 2.590559720993042 2.3520407676696777 2.1714627742767334 2.6075665950775146 1.3779155015945435 0.9104454517364502 1.2254490852355957 0.7377100586891174
640 4.508388042449951 3.9720945358276367 3.1549644470214844 2.608553886413574 2.3474133014678955 2.371046304702759 2.2657694816589355 1.247523546218872 0.648522675037384 1.173951506614685 0.8722822070121765
641 4.420106887817383 3.834789514541626 3.3885085582733154 2.538597583770752 2.4143283367156982 2.321300983428955 2.1903200149536133 1.640807032585144 0.769794225692749 1.0120748281478882 0.9588456749916077
642 4.53421688079834 3.866529703140259 3.382582664489746 2.6413919925689697 2.3692219257354736 2.2324159145355225 2.196481466293335 0.8750837445259094 1.227627158164978 1.1315065622329712 1.0102449655532837
643 4.690987586975098 4.066470146179199 3.2719085216522217 2.820284843444824 2.290093183517456 2.345003128051758 2.081847906112671 0.9725396633148193 0.8074255585670471 1.133574366569519 0.8759753108024597
644 4.482144355773926 3.898900270462036 3.3007256984710693 2.5725722312927246 2.3537557125091553 2.4674947261810303 1.9408601522445679 0.9557375311851501 0.9440363049507141 1.0916669368743896 0.8943967819213867
645 4.0931806564331055 3.821066379547119 2.9348437786102295 2.5955729484558105 2.1458370685577393 2.3547589778900146 1.8862377405166626 0.9973512887954712 1.1054015159606934 1.1345016956329346 0.9178921580314636
646 4.294448375701904 3.917851448059082 3.194767713546753 2.763249397277832 2.438138723373413 2.345287561416626 1.9705874919891357 0.8241294622421265 0.6840938925743103 1.1148462295532227 0.8480796813964844
647 4.229610443115234 3.837031602859497 3.0416910648345947 2.4915273189544678 2.223444938659668 2.4435412883758545 2.0711753368377686 1.1440725326538086 0.8751184344291687 1.1089872121810913 0.8871495127677917
648 4.546338081359863 4.175427436828613 3.097757339477539 2.7875401973724365 2.2693285942077637 2.515029191970825 2.28460955619812 1.186669945716858 1.1514369249343872 0.9775866270065308 0.8605285286903381
649 4.244253635406494 3.832549571990967 2.9352681636810303 2.7087814807891846 2.122406005859375 2.3852901458740234 2.295212984085083 1.1919920444488525 0.9299125671386719 1.147558331489563 0.8535827398300171
650 4.689750671386719 3.916837453842163 3.308084487915039 2.502131223678589 2.104734420776367 2.255199909210205 2.2960293292999268 1.323272466659546 1.0749387741088867 1.1978871822357178 0.9730446338653564
651 4.700882911682129 3.697862148284912 3.31846022605896 2.4848012924194336 2.2224082946777344 2.6017730236053467 2.0567638874053955 0.772158145904541 1.1311827898025513 0.9745221138000488 1.088877558708191
652 4.182745456695557 3.8631863594055176 3.1599321365356445 2.731765031814575 2.2370944023132324 2.3154847621917725 2.0626797676086426 1.3880571126937866 1.0035245418548584 1.1251916885375977 0.8018934726715088
653 3.997490644454956 3.7281622886657715 2.8944509029388428 2.690366506576538 1.970927119255066 2.173109769821167 2.0916662216186523 1.2685420513153076 1.149566411972046 1.0622373819351196 0.8222655653953552
654 4.184366226196289 3.9895598888397217 2.9996020793914795 2.740679979324341 2.110853433609009 2.28615140914917 1.977874755859375 1.4508857727050781 1.1396809816360474 0.9570116400718689 0.8315401077270508
655 4.287805080413818 4.158134937286377 3.0926673412323 2.9446980953216553 2.2453904151916504 2.3755080699920654 2.0177106857299805 1.1249815225601196 0.918093740940094 1.2064359188079834 0.7946078181266785
656 4.461258888244629 3.8861193656921387 3.1888792514801025 2.645725727081299 2.1122732162475586 2.113218069076538 1.9881864786148071 1.1268821954727173 0.8184176087379456 1.0976158380508423 0.730464518070221
657 4.629884243011475 3.8264808654785156 3.30129337310791 2.5452678203582764 2.2582297325134277 2.5423827171325684 2.006953477859497 1.158530592918396 0.9912316203117371 0.941657543182373 0.5843437910079956
658 4.616382598876953 4.104986190795898 3.2444496154785156 2.6983556747436523 2.2743008136749268 2.428673028945923 1.9348198175430298 1.0786106586456299 0.9295244216918945 1.0624217987060547 0.7644444108009338
659 4.571838855743408 3.986288070678711 3.1714813709259033 2.829949378967285 2.24735426902771 2.3236727714538574 1.912025809288025 1.5766716003417969 0.9622026681900024 1.0996928215026855 0.5840319395065308
660 4.211602210998535 3.72830867767334 3.13922381401062 2.772801160812378 2.2066667079925537 2.309947967529297 2.1712958812713623 1.152969241142273 0.9345269203186035 1.2478067874908447 0.6966083645820618
661 4.344550609588623 3.60540509223938 3.1382575035095215 2.7552590370178223 2.230761766433716 2.2763843536376953 1.9570207595825195 0.8874709010124207 1.162105679512024 1.0000548362731934 0.766411304473877
662 4.402795314788818 3.399462938308716 3.105116128921509 2.4708573818206787 2.0747103691101074 2.2403578758239746 1.9868468046188354 1.1054795980453491 0.919748842716217 1.0339195728302002 0.8513069748878479
663 4.508481979370117 3.7197775840759277 3.095320224761963 2.557011604309082 2.0231077671051025 2.2901792526245117 1.9499634504318237 1.0812067985534668 0.8469275236129761 1.0600978136062622 0.7237575650215149
664 4.585803031921387 3.8774733543395996 3.161198377609253 2.6105244159698486 2.14201283454895 2.302252769470215 1.9392400979995728 1.5895278453826904 1.0810338258743286 1.0160075426101685 0.8121101260185242
665 4.8332953453063965 3.9876110553741455 3.351431131362915 2.710890769958496 2.2410988807678223 2.2402005195617676 1.9555482864379883 1.2313982248306274 1.4215171337127686 0.9465838670730591 0.6284530162811279
666 4.608358383178711 3.816563606262207 3.408468723297119 2.655839681625366 2.3094735145568848 1.917330265045166 1.8913558721542358 1.1362566947937012 1.1256648302078247 0.9877267479896545 0.7301022410392761
667 4.313482761383057 3.691047430038452 3.2870121002197266 2.73107647895813 2.1790292263031006 2.2645909786224365 1.9684919118881226 0.8438106775283813 1.3513647317886353 0.8234946727752686 0.8129332065582275
668 4.16540002822876 3.792287826538086 3.1989927291870117 2.6536011695861816 2.295365571975708 2.257452964782715 1.985651969909668 0.9876227974891663 1.1405915021896362 1.0527487993240356 0.9131109714508057
669 4.195085048675537 3.6888890266418457 3.2415683269500732 2.5686159133911133 2.2539591789245605 1.970602035522461 2.098357677459717 1.0975040197372437 1.1897765398025513 0.8996024131774902 0.674437403678894
670 4.220879077911377 3.7195868492126465 3.275261163711548 2.7458677291870117 2.3281614780426025 2.2162282466888428 1.9917361736297607 1.0693974494934082 0.8583487272262573 1.0467429161071777 0.6862872838973999
671 4.200356960296631 3.808143377304077 3.2997896671295166 2.5764896869659424 2.412539482116699 2.3050990104675293 1.8801027536392212 0.9601360559463501 0.951497495174408 1.1011654138565063 0.7710930705070496
672 4.4133524894714355 3.828636884689331 3.29974365234375 2.8228919506073 2.3836095333099365 2.2434470653533936 2.032864809036255 1.2219438552856445 1.2179179191589355 1.0886690616607666 0.6458680629730225
673 4.5935492515563965 3.6926732063293457 3.243072271347046 2.68125057220459 2.2635498046875 2.289172649383545 2.1462020874023438 0.7701824307441711 1.1464792490005493 0.8800010681152344 0.5740137696266174
674 4.496847152709961 3.72177791595459 3.17342209815979 2.5634961128234863 2.223759889602661 2.217522144317627 1.9057220220565796 0.8861541152000427 1.0697818994522095 1.2130550146102905 0.6726455092430115
675 4.648904800415039 4.126547813415527 3.124393939971924 2.822758197784424 2.265892267227173 2.2395646572113037 2.0340664386749268 1.2440743446350098 0.9163804054260254 1.11066472530365 0.5488669872283936
676 4.5869011878967285 3.850348949432373 3.272691011428833 2.8286755084991455 2.275562047958374 2.2055768966674805 1.9579122066497803 0.9342024922370911 1.0805659294128418 1.0595109462738037 0.847523033618927
677 4.740207195281982 4.227362632751465 3.178664207458496 2.744143486022949 2.1375391483306885 2.230938673019409 2.0114638805389404 1.1865359544754028 2.013857126235962 1.013735055923462 0.7498753666877747
678 4.748265266418457 4.0459303855896 3.1071321964263916 2.6999332904815674 2.174999237060547 2.4073116779327393 1.825739860534668 1.0058298110961914 1.283904790878296 0.8801060318946838 0.7495363354682922
679 4.312795162200928 4.025076389312744 3.1022887229919434 2.742701768875122 2.3011343479156494 2.1782844066619873 1.9818109273910522 1.0463192462921143 1.2100155353546143 0.9831346273422241 0.7781429886817932
680 4.622216701507568 4.238914966583252 3.1277594566345215 2.8433644771575928 2.356948137283325 2.432589292526245 1.9154939651489258 1.475934386253357 1.290526270866394 1.0134977102279663 0.7831041812896729
681 4.557170391082764 4.281213760375977 3.2241573333740234 2.840111255645752 2.316041946411133 2.3775110244750977 1.8275190591812134 1.01408851146698 0.8652637600898743 1.0555028915405273 0.7476125955581665
682 4.427893161773682 4.096980571746826 3.18121600151062 2.458494186401367 2.2857871055603027 2.4820516109466553 1.8873059749603271 1.2441306114196777 0.8372287750244141 1.1252506971359253 0.8848645091056824
683 4.286274433135986 3.86557674407959 3.1681857109069824 2.6459312438964844 2.2047441005706787 2.3911852836608887 1.9053817987442017 0.8679449558258057 1.217721939086914 0.9256766438484192 0.7016716003417969
684 4.556711673736572 3.9632632732391357 3.1319169998168945 2.6777288913726807 2.1794443130493164 2.3386244773864746 1.9082424640655518 0.9979110360145569 0.9125040173530579 1.1208842992782593 0.6805688142776489
685 4.560499668121338 3.9782493114471436 3.210127115249634 2.673816204071045 2.203763723373413 2.295501947402954 1.7841713428497314 1.0867195129394531 0.9905633330345154 1.063060998916626 0.7384464740753174
686 4.636444568634033 3.8374805450439453 3.3698604106903076 2.7092933654785156 2.3774240016937256 2.399024486541748 1.9531720876693726 1.0789507627487183 0.759269118309021 1.106184720993042 0.7825222611427307
687 4.904001712799072 4.257950305938721 3.473252773284912 2.8369500637054443 2.481016159057617 2.395280122756958 1.8917347192764282 0.8569049835205078 1.3202488422393799 1.0220332145690918 0.8010079860687256
688 4.835996627807617 3.858999490737915 3.661759376525879 2.6862680912017822 2.4575130939483643 2.629378318786621 1.8665086030960083 0.7616415023803711 0.8679741621017456 1.0959933996200562 0.8495430946350098
689 4.840425968170166 4.180718421936035 3.463263988494873 2.640627145767212 2.3137898445129395 2.436450958251953 1.6332826614379883 0.8873541951179504 0.923513650894165 1.1374626159667969 0.7452871799468994
690 4.902625560760498 3.93860125541687 3.582216739654541 2.771444320678711 2.356010913848877 2.5842576026916504 1.6499706506729126 0.831964373588562 1.1400426626205444 1.0049693584442139 0.7236288189888
691 4.936214447021484 4.135441303253174 3.5226597785949707 2.709476947784424 2.422178268432617 2.586651086807251 1.827561855316162 1.1118104457855225 0.9263375997543335 0.8674941062927246 0.9084258079528809
692 5.0337138175964355 3.975023031234741 3.7025668621063232 2.780258893966675 2.4558796882629395 2.379756212234497 1.8219345808029175 0.7420811057090759 1.1098991632461548 1.0071485042572021 0.8149884343147278
693 5.02687931060791 4.103916168212891 3.46081280708313 2.839670181274414 2.4470441341400146 2.6469573974609375 1.7127161026000977 1.0300352573394775 1.1506164073944092 0.9544955492019653 0.7166230082511902
694 4.64418888092041 3.836623191833496 3.39597225189209 2.705216646194458 2.259253740310669 2.2727620601654053 2.022446393966675 1.027080774307251 1.036889672279358 1.1235973834991455 0.7323601245880127
695 4.568112850189209 3.9355311393737793 3.489506244659424 2.7387547492980957 2.5272278785705566 2.6189839839935303 1.979219913482666 1.0396771430969238 0.7727795243263245 0.8412460088729858 0.8403961658477783
696 4.8919806480407715 3.875412940979004 3.4617042541503906 2.618157148361206 2.553483247756958 2.4493746757507324 1.868592619895935 1.0693507194519043 0.8685056567192078 0.86521315574646 0.8371610045433044
697 4.612276077270508 3.631831407546997 3.4319546222686768 2.5491409301757813 2.3721811771392822 2.2100484371185303 1.9249720573425293 0.7885910868644714 0.9942795038223267 0.879208505153656 0.9166775345802307
698 4.8907904624938965 3.728738307952881 3.512777090072632 2.482922077178955 2.387108564376831 2.476325511932373 2.0387914180755615 1.0116851329803467 0.7496370673179626 1.0370244979858398 0.9580109715461731
699 4.881568908691406 3.492788553237915 3.584028720855713 2.5376315116882324 2.3451666831970215 2.433246374130249 1.7896112203598022 0.886913537979126 0.8138337135314941 0.971836507320404 0.9843173027038574
700 5.101935863494873 3.7183032035827637 3.643815755844116 2.3963279724121094 2.3818936347961426 2.2398247718811035 1.8869718313217163 0.922520637512207 0.9114891886711121 0.9694501757621765 0.8871358036994934
701 4.780949115753174 3.563796281814575 3.4643619060516357 2.473109722137451 2.3937556743621826 2.4434609413146973 2.044419765472412 1.2642091512680054 0.8614751696586609 0.8249989748001099 0.887527346611023
702 4.848188877105713 3.754396915435791 3.5364789962768555 2.550029993057251 2.2623870372772217 2.389678478240967 1.9972151517868042 0.8789176344871521 0.7239574193954468 0.7259368896484375 0.8860025405883789
703 4.742841720581055 3.927696466445923 3.323221445083618 2.5769598484039307 2.3790810108184814 2.515169858932495 1.9934706687927246 0.9695631265640259 0.9164875745773315 0.9388757348060608 0.8847476840019226
704 4.578239917755127 3.7465877532958984 3.391111373901367 2.4759795665740967 2.4222850799560547 2.5238940715789795 2.146003484725952 0.9705339074134827 1.2424017190933228 0.995198667049408 0.8908280730247498
705 4.646114826202393 4.000595569610596 3.3968446254730225 2.604381799697876 2.335221767425537 2.29202938079834 2.0597920417785645 1.1880521774291992 0.7704315781593323 0.985129714012146 0.8686359524726868
706 4.77085018157959 4.06363582611084 3.389336109161377 2.611518383026123 2.522270917892456 2.3303334712982178 1.8830190896987915 1.0579309463500977 0.9525468349456787 1.1027737855911255 0.8006278872489929
707 4.588018894195557 3.895216464996338 3.3548755645751953 2.4778079986572266 2.2768564224243164 2.3764591217041016 2.0741264820098877 1.300995111465454 1.3444507122039795 1.0682499408721924 0.821380078792572
708 4.874973773956299 3.8696486949920654 3.5247838497161865 2.718991994857788 2.585620880126953 2.345179557800293 1.9682048559188843 0.8407537937164307 0.8242766857147217 0.976630687713623 0.67811119556427
709 4.652048587799072 3.9709277153015137 3.3898379802703857 2.7739970684051514 2.459367513656616 2.446634292602539 1.8969613313674927 0.9400364756584167 1.0484912395477295 0.8552900552749634 0.7524255514144897
710 4.580661773681641 3.966881275177002 3.158372163772583 2.534998893737793 2.396012306213379 2.4542152881622314 1.759927749633789 0.9370366334915161 1.338128685951233 0.9201556444168091 0.7967441082000732
711 4.8422956466674805 3.951733350753784 3.210005283355713 2.8096506595611572 2.2721879482269287 2.210298776626587 1.788838505744934 0.960717499256134 1.0377168655395508 1.1137083768844604 0.8932679891586304
712 4.713108539581299 3.65438175201416 3.2099740505218506 2.634918212890625 2.331162691116333 2.3648841381073 1.785695195198059 0.9121807217597961 0.9601378440856934 0.8863842487335205 0.8891504406929016
713 4.666754245758057 3.767789363861084 3.4081130027770996 2.6794650554656982 2.4169185161590576 2.2462847232818604 1.9066040515899658 0.8609459400177002 0.8167078495025635 0.9751877784729004 0.8447166681289673
714 4.5936737060546875 4.029627323150635 3.246616840362549 2.874499797821045 2.4466030597686768 2.1826276779174805 1.8061256408691406 0.6682048439979553 0.8782867789268494 0.9762188792228699 0.8207381367683411
715 4.763582229614258 3.87863826751709 3.4506425857543945 2.8819141387939453 2.596900224685669 2.2626731395721436 1.7810003757476807 0.7202778458595276 0.8736196160316467 1.0086979866027832 0.8826445937156677
716 4.505070209503174 3.769890069961548 3.3096609115600586 2.6398732662200928 2.395171642303467 2.206634759902954 1.9534467458724976 0.8312950730323792 0.8912659883499146 0.907813310623169 0.7792606949806213
717 4.446826934814453 3.6038384437561035 3.245091438293457 2.6465208530426025 2.3952465057373047 2.417954683303833 1.772433876991272 0.6645172834396362 1.2463493347167969 0.7506492733955383 0.8208743333816528
718 4.935896396636963 3.7016327381134033 3.391118288040161 2.6806724071502686 2.6118977069854736 2.2749576568603516 1.9102236032485962 0.86360764503479 1.1548558473587036 0.9245789647102356 1.0337632894515991
719 4.606006622314453 3.6443729400634766 3.3498377799987793 2.71942138671875 2.4473989009857178 2.377798080444336 1.8905653953552246 0.9556863903999329 0.9362712502479553 0.9417473077774048 0.6998491883277893
720 4.889222145080566 3.752760887145996 3.6032347679138184 2.7585361003875732 2.497391939163208 2.300769090652466 1.927688717842102 0.7187731862068176 1.0327725410461426 1.004809856414795 0.8549666404724121
721 5.1996750831604 3.9725308418273926 3.7363457679748535 2.6740214824676514 2.6040420532226563 2.6172516345977783 1.946829915046692 0.8235334753990173 0.8979169130325317 0.8726011514663696 1.0545482635498047
722 4.833678722381592 3.724591016769409 3.42612886428833 2.5334537029266357 2.304845094680786 2.5186996459960938 1.9364970922470093 0.7755215764045715 0.8109082579612732 1.047924280166626 0.7378945350646973
723 4.8629608154296875 3.7683701515197754 3.5013046264648438 2.527454137802124 2.341309070587158 2.574474811553955 2.0690104961395264 0.9163358807563782 0.9756068587303162 1.0027023553848267 0.7251406908035278
724 5.010767936706543 4.0881428718566895 3.4947972297668457 2.6342623233795166 2.487745761871338 2.480475664138794 1.7583892345428467 0.8645616173744202 0.7641482353210449 1.062102198600769 0.8510159850120544
725 4.670720100402832 3.935382127761841 3.3458003997802734 2.658252716064453 2.2387290000915527 2.3724730014801025 1.9484394788742065 0.7185385823249817 1.0239404439926147 0.9726483821868896 0.9567323327064514
726 4.595619201660156 3.8608765602111816 3.3264379501342773 2.5798380374908447 2.3142333030700684 2.3473103046417236 1.7798941135406494 1.1091135740280151 1.0770246982574463 1.0165674686431885 0.9071130156517029
727 4.84017276763916 3.7896223068237305 3.379112720489502 2.5559346675872803 2.409205675125122 2.4332892894744873 1.8550925254821777 0.8497442007064819 1.2534353733062744 0.8800210952758789 0.9137282967567444
728 4.772398471832275 3.696871042251587 3.5599498748779297 2.625067710876465 2.5059008598327637 2.4186248779296875 2.030381679534912 0.6321696043014526 1.0520250797271729 0.9488153457641602 0.8941622972488403
729 5.278868198394775 3.9026682376861572 3.7256431579589844 2.7568612098693848 2.681910276412964 2.570089817047119 1.835608720779419 1.000110149383545 1.1175227165222168 0.8220561742782593 0.9662817716598511
730 5.126882076263428 4.0331034660339355 3.5362789630889893 2.585284471511841 2.5935111045837402 2.3485536575317383 1.8519036769866943 0.817295253276825 0.8473214507102966 0.8879376649856567 1.02449631690979
731 4.9801435470581055 4.030285358428955 3.4235150814056396 2.6906254291534424 2.5555763244628906 2.218498706817627 1.7062207460403442 1.1172207593917847 0.9583103060722351 0.8962312340736389 0.9802582263946533
732 4.983945369720459 4.060805320739746 3.629866123199463 2.583761692047119 2.60654878616333 2.4364614486694336 1.9082087278366089 0.7706738710403442 0.9274629354476929 1.0170626640319824 1.263053059577942
733 4.924958229064941 4.2616448402404785 3.365957260131836 2.631880283355713 2.525170087814331 2.3431828022003174 1.7658288478851318 1.0159868001937866 0.9043030142784119 1.0755598545074463 1.2731889486312866
734 5.013678073883057 4.21295690536499 3.3895936012268066 2.756896495819092 2.4607295989990234 2.3107993602752686 1.7316068410873413 0.9167705178260803 1.0839687585830688 0.99305659532547 1.057674527168274
735 5.305808067321777 4.260781764984131 3.561976194381714 2.7563350200653076 2.617666482925415 2.5715627670288086 1.755059838294983 0.9061243534088135 0.860939085483551 0.8884007334709167 1.1478066444396973
736 5.240056037902832 4.160642623901367 3.629132032394409 2.829751491546631 2.759408712387085 2.275524139404297 1.8990470170974731 1.23534095287323 0.9557937383651733 0.9294230937957764 1.3370965719223022
737 5.042557716369629 4.173070430755615 3.517613410949707 2.7590763568878174 2.5792646408081055 2.4749035835266113 1.7664929628372192 0.7536091208457947 1.1195939779281616 1.1088343858718872 1.3168023824691772
738 5.152804851531982 4.131710052490234 3.665412425994873 2.9613728523254395 2.5394721031188965 2.417896032333374 1.8534239530563354 0.767667293548584 0.9700649976730347 1.3861896991729736 1.2506145238876343
739 5.0638556480407715 3.809589385986328 3.527120590209961 2.7739899158477783 2.508047103881836 2.5463268756866455 1.8749092817306519 0.994318425655365 0.9263558983802795 1.339830756187439 1.138841986656189
740 5.032144069671631 3.8252954483032227 3.4452617168426514 2.538884401321411 2.4025845527648926 2.7750344276428223 1.8840794563293457 0.9258705973625183 1.071385145187378 0.963093101978302 1.2022305727005005
741 4.733985900878906 3.7413225173950195 3.2415876388549805 2.5372133255004883 2.2679007053375244 2.6925346851348877 1.7201133966445923 0.7734769582748413 0.7713267803192139 1.007022500038147 1.1268701553344727
742 4.643002986907959 3.6027262210845947 3.405601739883423 2.486161470413208 2.4830262660980225 2.7257230281829834 1.8960318565368652 0.9952703714370728 0.731686532497406 1.1110477447509766 1.3119134902954102
743 4.626631736755371 3.5191588401794434 3.405456066131592 2.614036798477173 2.3379101753234863 2.605402946472168 1.725788950920105 1.0137754678726196 0.9284214377403259 1.0467017889022827 1.338575839996338
744 4.860326766967773 3.5231993198394775 3.50429105758667 2.518336772918701 2.385773181915283 2.7562975883483887 1.7804077863693237 0.8974161148071289 1.0331043004989624 0.9101349115371704 1.315625786781311
745 4.610447406768799 3.5686285495758057 3.360069751739502 2.597503662109375 2.380796194076538 2.717087507247925 1.801648497581482 0.9172845482826233 0.7825140953063965 0.8146108984947205 1.523710012435913
746 4.980540752410889 3.67633056640625 3.5486204624176025 2.772440195083618 2.4715096950531006 2.5772018432617188 1.7351634502410889 1.1099876165390015 0.7023104429244995 1.0177949666976929 1.2046146392822266
747 5.182664394378662 3.747025728225708 3.7180182933807373 2.6124227046966553 2.55766224861145 2.349747657775879 1.8136368989944458 1.0393626689910889 1.3036259412765503 0.8630255460739136 1.4336373805999756
748 5.025692939758301 3.8046417236328125 3.538184404373169 2.6801650524139404 2.4516594409942627 2.386361598968506 1.767263650894165 1.1275053024291992 0.7422662377357483 0.8404374122619629 1.5446077585220337
749 5.1606974601745605 3.7782609462738037 3.4100310802459717 2.711754560470581 2.4309189319610596 2.4251110553741455 1.8606818914413452 0.8637053370475769 1.1427809000015259 0.8241550326347351 1.407211184501648
750 4.8684515953063965 4.049407005310059 3.4208555221557617 2.944722890853882 2.6126010417938232 2.151409149169922 1.6900227069854736 1.1772738695144653 1.092144250869751 0.9691541790962219 1.332424521446228
751 4.798925876617432 3.7115437984466553 3.288085460662842 2.7192349433898926 2.58656644821167 2.1663596630096436 1.746834635734558 1.113011121749878 0.7775697708129883 0.8443648219108582 1.353154182434082
752 4.453812599182129 3.6470141410827637 3.425652503967285 2.7306156158447266 2.712409734725952 1.9786591529846191 1.7680131196975708 0.8010402917861938 0.7720880508422852 0.9459404945373535 1.269439697265625
753 4.6433939933776855 3.7568166255950928 3.447542190551758 2.9024462699890137 2.778730630874634 1.7137693166732788 1.7632083892822266 1.037124752998352 0.909112274646759 0.7799177169799805 1.225844383239746
754 4.6246337890625 3.631242513656616 3.5129075050354004 2.5763185024261475 2.582111120223999 2.278818368911743 1.962075114250183 1.0039913654327393 0.9368433356285095 0.8787859082221985 1.2636780738830566
755 4.2581892013549805 3.8586196899414063 3.296456813812256 2.6729896068573 2.696544647216797 1.8785799741744995 1.75892972946167 0.9676581621170044 0.9495644569396973 0.8100261688232422 1.3721214532852173
756 4.252755641937256 3.989276647567749 3.1965622901916504 2.7687671184539795 2.5963339805603027 1.8766207695007324 1.8306946754455566 1.0858862400054932 0.8645059466362 0.9997509717941284 1.3522448539733887
757 4.683602333068848 3.7023279666900635 3.536752462387085 2.773813009262085 2.9029793739318848 1.9822622537612915 1.9072751998901367 0.6812919974327087 0.8673042058944702 0.8150103092193604 1.2973957061767578
758 4.261887550354004 3.5937914848327637 3.237252712249756 2.5637404918670654 2.622528314590454 1.97758150100708 1.8727161884307861 0.9687761068344116 1.030004858970642 0.6646881103515625 1.217616081237793
759 4.061546325683594 3.4806787967681885 3.1645619869232178 2.4971721172332764 2.491809368133545 2.0448415279388428 1.7858288288116455 0.8784566521644592 1.1277347803115845 0.8288103342056274 1.1936664581298828
760 3.9258503913879395 3.2560243606567383 3.188410997390747 2.327390432357788 2.402820587158203 2.1987507343292236 1.8095054626464844 1.0593265295028687 0.8779212236404419 0.8067920804023743 1.1558212041854858
761 3.906938076019287 3.2527430057525635 3.1815335750579834 2.284430742263794 2.4728357791900635 1.9732168912887573 1.8407560586929321 0.9471850395202637 1.1320689916610718 0.8112784028053284 1.2368671894073486
762 4.60882568359375 3.6285760402679443 3.4664382934570313 2.51395583152771 2.436358690261841 1.9066078662872314 1.6745080947875977 0.9682474732398987 0.8664300441741943 0.9841288924217224 1.24661123752594
763 4.5446271896362305 3.741281747817993 3.3573036193847656 2.5906920433044434 2.449705123901367 2.1974472999572754 1.746669054031372 0.8924048542976379 0.9428290128707886 0.9378604888916016 1.3851419687271118
764 4.444206237792969 3.734187364578247 3.3969922065734863 2.5676372051239014 2.550835371017456 1.979381799697876 1.816112756729126 1.053678035736084 1.1147360801696777 0.7932389378547668 1.2074891328811646
765 4.636922836303711 3.7320733070373535 3.466409921646118 2.6140432357788086 2.6280517578125 1.7782469987869263 1.8217370510101318 0.90860515832901 0.8825266361236572 0.7756697535514832 1.280340313911438
766 4.6298747062683105 3.8484742641448975 3.3957622051239014 2.806169271469116 2.6421587467193604 1.9074022769927979 1.8910466432571411 1.075427770614624 0.9490434527397156 0.8582956790924072 1.2051522731781006
767 4.747206687927246 3.8764514923095703 3.470426559448242 2.6531105041503906 2.7133147716522217 2.414830207824707 1.793056607246399 0.7918143272399902 0.9674088358879089 0.7895975708961487 1.0466011762619019
768 4.738687038421631 3.9390201568603516 3.3692145347595215 2.7338547706604004 2.480090379714966 2.34391713142395 1.9408061504364014 0.8942292332649231 0.8172060251235962 1.2543951272964478 1.1445916891098022
769 4.5656819343566895 3.4921281337738037 3.7041006088256836 2.620534896850586 2.592188835144043 2.3791751861572266 1.8213638067245483 0.7253552675247192 1.0201728343963623 0.9347096085548401 1.1733413934707642
770 4.4555230140686035 3.4083809852600098 3.6679763793945313 2.6009364128112793 2.6244938373565674 2.3141367435455322 1.722344160079956 0.8846858143806458 1.0921334028244019 0.9175807237625122 1.1341993808746338
771 4.429006576538086 3.5938429832458496 3.48148512840271 2.7129361629486084 2.555725336074829 2.2940165996551514 1.975856065750122 0.7001218795776367 0.9216177463531494 1.226961374282837 1.1285347938537598
772 4.382579326629639 3.514923095703125 3.437241315841675 2.471719264984131 2.592510223388672 2.141199827194214 1.9111244678497314 0.7781675457954407 0.8200495839118958 1.0984572172164917 1.064294457435608
773 4.544844150543213 3.6652510166168213 3.4910082817077637 2.6135194301605225 2.5095269680023193 2.4971842765808105 1.8779244422912598 1.1431267261505127 0.9579980373382568 0.9875167012214661 1.2833253145217896
774 4.731335639953613 3.699235200881958 3.4987473487854004 2.6900947093963623 2.543226957321167 2.326824426651001 1.9707014560699463 1.2712008953094482 0.8277775645256042 0.990207850933075 1.1519454717636108
775 4.5176591873168945 3.667431116104126 3.411989450454712 2.810195207595825 2.6031882762908936 2.3221001625061035 1.9990956783294678 0.9028319716453552 0.7373165488243103 1.130926489830017 1.2159291505813599
776 4.226194381713867 3.3713390827178955 3.366516351699829 2.6659231185913086 2.4884440898895264 1.9358993768692017 1.9440568685531616 0.9768857955932617 0.7585166096687317 1.0084940195083618 1.1854383945465088
777 4.341222763061523 3.501138687133789 3.5094144344329834 2.7351996898651123 2.66282057762146 1.7674211263656616 1.8986352682113647 0.9642102122306824 0.947952389717102 1.0640881061553955 1.1679078340530396
778 4.281799793243408 3.8439319133758545 3.432394504547119 2.915123701095581 2.694230079650879 1.653743028640747 1.9119960069656372 0.9144902229309082 0.7562988996505737 1.008839726448059 1.0573912858963013
779 4.15394401550293 3.643468141555786 3.4535627365112305 2.51886248588562 2.713442802429199 1.6854355335235596 1.8891241550445557 0.6746128797531128 0.6972877979278564 0.9294042587280273 1.1439625024795532
780 4.173843860626221 3.745295286178589 3.390374183654785 2.718695878982544 2.5674655437469482 1.9673213958740234 1.9174244403839111 0.7525319457054138 0.7824882864952087 0.8352736234664917 1.1234194040298462
781 4.1728363037109375 3.6678199768066406 3.3327150344848633 2.6500260829925537 2.6150240898132324 2.3114471435546875 1.9233583211898804 0.9364781975746155 0.7024649977684021 1.0901823043823242 0.8953648209571838
782 4.187075138092041 3.7958836555480957 3.42769718170166 2.9699745178222656 2.611403703689575 2.3744776248931885 1.8953237533569336 0.9650941491127014 0.9631974697113037 1.1343222856521606 1.2707123756408691
783 4.149533271789551 3.636801242828369 3.3251559734344482 2.6919174194335938 2.548612356185913 2.3012027740478516 1.8840947151184082 0.8181249499320984 1.3910608291625977 0.8785310983657837 1.2800045013427734
784 4.241718769073486 3.6372878551483154 3.242931842803955 2.8047473430633545 2.4991955757141113 1.8473037481307983 1.8241515159606934 0.7977041006088257 0.8736186027526855 0.770214855670929 0.9687466025352478
785 4.249006748199463 3.798705577850342 3.365154981613159 2.9547677040100098 2.473483085632324 2.131150960922241 1.9787049293518066 0.7113827466964722 1.1869657039642334 0.9783021211624146 1.0567883253097534
786 4.227595806121826 3.51749849319458 3.25228214263916 2.6867594718933105 2.482288360595703 1.9749304056167603 2.0738306045532227 0.6935715079307556 1.3489238023757935 0.9821536540985107 1.204801321029663
787 4.302631855010986 3.848243236541748 3.3749773502349854 3.040133237838745 2.6579625606536865 2.4067723751068115 2.0587897300720215 0.8183431029319763 1.1352508068084717 0.8765086531639099 1.3367730379104614
788 4.004957675933838 3.5773444175720215 3.314666986465454 2.815605401992798 2.627767562866211 2.2710721492767334 2.081535577774048 0.8260512948036194 1.065690517425537 0.8438736200332642 0.9108100533485413
789 3.9923830032348633 3.624938726425171 3.2137162685394287 2.8083655834198 2.426781415939331 2.1361753940582275 1.9100698232650757 0.9339674711227417 1.1373963356018066 0.9298738837242126 0.8818577527999878
790 3.9980318546295166 3.5845682621002197 3.303830623626709 2.7717721462249756 2.412550687789917 2.183122396469116 1.8990484476089478 1.0389368534088135 1.103927731513977 0.9524416923522949 0.8211517333984375
791 4.107530117034912 3.510751724243164 3.356896162033081 2.5351593494415283 2.427187919616699 2.2512941360473633 1.9577351808547974 0.8659510612487793 0.9649085998535156 0.8345662951469421 0.8627086281776428
792 4.321358680725098 3.4981625080108643 3.476825475692749 2.7372283935546875 2.4678564071655273 2.0053727626800537 1.8965173959732056 0.9223503470420837 1.3234950304031372 0.8591477274894714 0.8544503450393677
793 4.515373706817627 3.8078813552856445 3.3521618843078613 2.99251127243042 2.5051441192626953 1.7329742908477783 1.8558448553085327 0.9665704965591431 1.235887885093689 1.0028984546661377 0.8105194568634033
794 4.093013763427734 3.432513952255249 3.2026991844177246 2.716015577316284 2.3849165439605713 1.6681067943572998 1.7610872983932495 0.8632922768592834 1.3979120254516602 0.8357750773429871 0.763889491558075
795 4.039835453033447 3.391313076019287 3.229116916656494 2.656684637069702 2.361165761947632 1.7273920774459839 1.8287020921707153 0.9162047505378723 1.1178503036499023 0.9663211703300476 0.846116840839386
796 4.2450079917907715 3.4492459297180176 3.1480813026428223 2.814272880554199 2.256838798522949 2.0028018951416016 1.8816391229629517 0.8651710748672485 1.0425928831100464 0.9244351983070374 0.7485753297805786
797 4.456784725189209 3.200502395629883 3.3914430141448975 2.5964651107788086 2.5290608406066895 1.8692349195480347 1.8558133840560913 0.9464865326881409 1.153641700744629 0.9347893595695496 0.8297387361526489
798 4.490191459655762 3.4480111598968506 3.4079689979553223 2.684034585952759 2.6416242122650146 1.8014265298843384 1.9161864519119263 0.99595046043396 1.3405163288116455 0.9304669499397278 0.6439064741134644
799 4.3884196281433105 3.5217020511627197 3.3713178634643555 2.756762742996216 2.645963668823242 1.996561050415039 1.8619351387023926 0.8318973183631897 1.0780422687530518 1.0177682638168335 0.8966579437255859
800 4.230857849121094 3.615034580230713 3.4158365726470947 2.6364586353302 2.584710121154785 2.2516753673553467 1.8520779609680176 0.9778770804405212 0.9133297801017761 0.9017719626426697 0.682571530342102
801 4.39659309387207 3.619358539581299 3.374267816543579 2.8456718921661377 2.640126943588257 2.317983865737915 1.8730627298355103 1.269019365310669 0.9706904292106628 0.8371772170066833 0.8378555774688721
802 4.410490989685059 3.569948434829712 3.392408847808838 2.8014917373657227 2.5430448055267334 2.3626067638397217 2.048396587371826 0.7721375823020935 0.8725903034210205 0.8925172686576843 0.9938563704490662
803 4.501523494720459 3.619645118713379 3.4048640727996826 2.689920663833618 2.3977458477020264 2.3334004878997803 1.7369532585144043 0.8859474658966064 1.1731271743774414 1.1820191144943237 0.6946544051170349
804 4.625639915466309 3.8146111965179443 3.3751533031463623 2.7861199378967285 2.479771614074707 2.2533488273620605 1.80937659740448 0.9839469790458679 1.3323208093643188 1.0893149375915527 0.7460737228393555
805 5.0320868492126465 3.848498582839966 3.406205415725708 2.8067357540130615 2.688241720199585 2.0163516998291016 1.7937859296798706 1.2133934497833252 0.8302007913589478 0.8395265936851501 0.9713799953460693
806 4.94991397857666 3.662329912185669 3.527061700820923 2.8749332427978516 2.6169955730438232 2.101438283920288 1.7550477981567383 0.9969240427017212 1.1976876258850098 1.180493712425232 0.7242634892463684
807 4.858706951141357 3.587547779083252 3.5977954864501953 2.7444019317626953 2.6808278560638428 1.918875813484192 1.8610193729400635 0.9382813572883606 1.4122669696807861 1.137865424156189 0.7764784097671509
808 4.980859279632568 3.6171984672546387 3.5640718936920166 2.9129862785339355 2.642813205718994 2.138986349105835 1.8596916198730469 0.7868488430976868 0.8919082880020142 1.109498143196106 0.7327534556388855
809 4.983368396759033 3.6559886932373047 3.559691905975342 2.9611995220184326 2.6504859924316406 2.365659713745117 1.7310160398483276 0.7658790946006775 1.4439804553985596 1.0582163333892822 0.6545848846435547
810 4.7135396003723145 3.7206125259399414 3.458767890930176 2.8703136444091797 2.711909294128418 2.396667003631592 1.8643851280212402 0.8827109336853027 0.764299750328064 1.1281027793884277 0.6106455326080322
811 4.880980968475342 3.4383599758148193 3.61332106590271 2.8255295753479004 2.812804698944092 2.3632771968841553 1.8349412679672241 0.8602490425109863 1.0943337678909302 1.293888807296753 0.5989395976066589
812 4.8932719230651855 3.412363290786743 3.45685076713562 2.6627895832061768 2.647891044616699 2.2156894207000732 1.820928692817688 0.859179675579071 1.5807993412017822 1.0919023752212524 0.7838265299797058
813 4.9881911277771 3.761314630508423 3.52435302734375 2.858670473098755 2.8426218032836914 1.9880573749542236 1.730271816253662 0.9927269816398621 1.2092361450195313 1.1616313457489014 0.576162576675415
814 4.826924800872803 3.559622049331665 3.6174519062042236 2.7245898246765137 2.611528158187866 2.3455324172973633 1.7193251848220825 0.8103317022323608 0.9884811639785767 1.1494566202163696 0.6240925788879395
815 5.010003566741943 3.6985950469970703 3.830806016921997 2.7398462295532227 2.608457565307617 2.3411495685577393 1.6013067960739136 1.1530275344848633 1.4510947465896606 1.2414097785949707 0.8922075033187866
816 5.004796504974365 3.801414966583252 3.648747444152832 2.9449212551116943 2.544875144958496 2.190589189529419 1.8997703790664673 0.9299806952476501 0.9240862131118774 1.1941463947296143 0.7896470427513123
817 5.185345649719238 3.553805112838745 3.9530997276306152 2.7159464359283447 2.769385576248169 2.1292660236358643 1.876470923423767 0.9307540655136108 1.6544111967086792 1.171470046043396 0.7010794878005981
818 5.043605327606201 3.8025615215301514 3.6281824111938477 2.6712453365325928 2.4952826499938965 2.1547470092773438 1.8705657720565796 0.931567370891571 0.8889383673667908 1.2218544483184814 0.7569596171379089
819 4.812592506408691 3.725109100341797 3.7470085620880127 2.6907408237457275 2.7488887310028076 2.1879398822784424 1.834133505821228 1.0172669887542725 0.8128112554550171 1.0611599683761597 0.9061373472213745
820 4.524209976196289 3.6321911811828613 3.5415847301483154 2.6914663314819336 2.5681984424591064 2.0691771507263184 1.782450556755066 0.9587618708610535 1.0788019895553589 0.9417412281036377 0.486637145280838
821 4.595041275024414 3.7592239379882813 3.569762945175171 2.740095376968384 2.6873369216918945 2.2588675022125244 1.946060299873352 1.3047336339950562 1.3060288429260254 0.9150626063346863 0.8305633068084717
822 4.681878089904785 3.7506728172302246 3.640749931335449 2.7887628078460693 2.631868839263916 2.4765055179595947 1.8885056972503662 1.3511568307876587 1.343274474143982 0.9575031995773315 0.65321946144104
823 4.613346576690674 3.638092041015625 3.733988046646118 2.5799474716186523 2.740615129470825 2.358476161956787 1.867498755455017 1.1560863256454468 1.1753538846969604 1.0795568227767944 0.6457229852676392
824 4.381629943847656 3.8764445781707764 3.3965935707092285 3.004423141479492 2.489666700363159 2.3952746391296387 1.827670693397522 1.2824041843414307 1.1513550281524658 0.9885864853858948 0.7860001921653748
825 4.519294261932373 3.8726766109466553 3.624129295349121 2.8577818870544434 2.5952608585357666 2.2665343284606934 1.894234299659729 0.8743526935577393 1.0234942436218262 0.980095624923706 0.805286169052124
826 4.9205241203308105 3.9182991981506348 3.5856666564941406 3.0078771114349365 2.519439220428467 1.8930463790893555 1.8561551570892334 0.8266922235488892 1.1787867546081543 0.888651967048645 0.6098312735557556
827 4.667352676391602 3.7432363033294678 3.5293543338775635 2.9187817573547363 2.520866870880127 2.115901231765747 1.9916914701461792 0.9050732851028442 0.8459930419921875 0.8244231939315796 0.6994304060935974
828 4.641735553741455 3.696983814239502 3.572403907775879 2.740257740020752 2.619927167892456 1.9538761377334595 1.8280900716781616 0.9719764590263367 0.7168975472450256 0.8947563171386719 0.5216182470321655
829 4.746574401855469 3.8587701320648193 3.507966995239258 2.802260398864746 2.650632858276367 2.2344257831573486 1.864228367805481 0.7026428580284119 0.9875449538230896 0.774879515171051 0.9458052515983582
830 5.098466396331787 3.888732671737671 3.75302791595459 3.0819385051727295 2.832608699798584 2.302747964859009 1.8173937797546387 1.0354113578796387 1.0956262350082397 0.8449110388755798 0.6928985118865967
831 4.905602931976318 3.765868663787842 3.6071557998657227 2.9069089889526367 2.5931167602539063 2.371752977371216 1.752354621887207 0.9620293974876404 1.133988380432129 0.7661775350570679 0.7160479426383972
832 4.843006610870361 3.7082080841064453 3.671145439147949 2.9009902477264404 2.335628032684326 2.4216079711914063 1.9225820302963257 1.0535789728164673 1.2850394248962402 0.9724382162094116 0.934293806552887
833 5.026513576507568 3.794583797454834 3.7965235710144043 3.022188425064087 2.480849027633667 2.2763078212738037 1.806046724319458 0.9511935710906982 1.0169469118118286 0.9371022582054138 0.962428629398346
834 4.7756571769714355 3.6329636573791504 3.5665905475616455 2.7157435417175293 2.4204635620117188 2.5126171112060547 1.8570688962936401 0.8822221159934998 1.1056820154190063 1.1041967868804932 0.8400986194610596
835 4.756049156188965 3.6671833992004395 3.4538397789001465 2.8288514614105225 2.349670171737671 2.3757238388061523 2.056551694869995 1.0573312044143677 1.0426698923110962 0.8592469096183777 0.6136683821678162
836 4.76216983795166 3.8553013801574707 3.5529258251190186 2.7375049591064453 2.301013231277466 2.5973095893859863 1.9435666799545288 1.0699222087860107 0.9970605969429016 0.6314657926559448 0.8235510587692261
837 4.649929523468018 3.7931909561157227 3.5730319023132324 2.752253293991089 2.734389543533325 2.334139347076416 2.0078911781311035 1.091506838798523 0.9947313070297241 0.89071124792099 0.7782391309738159
838 4.6194167137146 3.6118526458740234 3.5664517879486084 2.8304390907287598 2.7426373958587646 2.3559837341308594 1.9561238288879395 1.0727345943450928 0.9241060018539429 0.8735377788543701 0.8092123866081238
839 4.52873420715332 3.5544350147247314 3.512467622756958 2.705390214920044 2.7517075538635254 2.1692841053009033 1.9746179580688477 0.8822792768478394 0.954412579536438 0.7952213287353516 0.6364268660545349
840 4.46025276184082 3.57657527923584 3.85152530670166 2.7107152938842773 2.8675830364227295 2.217580556869507 1.8251967430114746 0.9082371592521667 0.6608842015266418 0.9496031403541565 0.9016308188438416
841 4.834901809692383 4.0078125 3.801276206970215 2.9765360355377197 2.8251993656158447 2.095428466796875 1.9141361713409424 0.816912055015564 0.6935681700706482 0.9462205171585083 1.1241074800491333
842 4.511539459228516 3.841693162918091 3.6746182441711426 2.83266544342041 2.6309754848480225 2.3400723934173584 1.8638156652450562 0.7865504026412964 0.7916289567947388 0.9062954187393188 0.9889764785766602
843 4.223728656768799 3.535175323486328 3.5386247634887695 2.503861665725708 2.505622625350952 2.4507641792297363 1.7173930406570435 0.9100860953330994 0.9236541390419006 1.137471318244934 0.6658323407173157
844 4.2806077003479 3.690863609313965 3.6631720066070557 2.739548683166504 2.645236015319824 2.2418079376220703 1.7715251445770264 0.8724642992019653 0.8613685965538025 1.1499074697494507 0.8723914623260498
845 4.2744340896606445 3.8268558979034424 3.5889575481414795 2.835566282272339 2.3902597427368164 2.313436985015869 1.9720664024353027 0.8628545999526978 0.913948118686676 0.7092848420143127 0.9462348818778992
846 4.272400379180908 3.814378261566162 3.493830919265747 2.9103732109069824 2.69083833694458 2.126399278640747 1.9230742454528809 1.1529827117919922 0.8605495691299438 0.921694815158844 0.6894744634628296
847 4.479250907897949 3.850522518157959 3.7275278568267822 3.1034903526306152 2.7687668800354004 2.299407482147217 1.7726982831954956 1.2070304155349731 0.7521142363548279 0.8085443377494812 0.8834312558174133
848 4.362565994262695 3.705535411834717 3.4773008823394775 2.9217329025268555 2.6416196823120117 2.222287178039551 1.9937056303024292 1.3422515392303467 0.7908782958984375 0.816824197769165 0.8461014628410339
849 4.35317850112915 3.6008243560791016 3.6059987545013428 2.886486291885376 2.847029209136963 2.5017507076263428 1.8616375923156738 0.8774835467338562 0.9186179637908936 1.0180559158325195 0.849789023399353
850 4.450491428375244 3.693852424621582 3.4388444423675537 2.783830165863037 2.5876476764678955 2.424530267715454 1.814507246017456 1.0178974866867065 0.8049179911613464 0.7820191979408264 0.8069803714752197
851 4.509102821350098 3.9081919193267822 3.2612226009368896 2.8154921531677246 2.526677131652832 2.3819515705108643 1.7337945699691772 1.2121692895889282 1.074672818183899 0.860561192035675 0.6522996425628662
852 4.352856636047363 3.6353418827056885 3.341207981109619 2.621830940246582 2.5647099018096924 2.3117377758026123 1.953449010848999 1.3368170261383057 1.085543155670166 0.8894217014312744 0.6548771858215332
853 4.674832820892334 3.8212766647338867 3.497602701187134 2.762927293777466 2.641871929168701 2.392441511154175 1.8315695524215698 1.3556182384490967 0.965875506401062 0.7461444139480591 0.7516666650772095
854 4.804332733154297 4.041141033172607 3.4951536655426025 2.886789560317993 2.62701153755188 2.5221328735351563 1.811221957206726 0.8642463684082031 0.8138564825057983 0.7636489868164063 0.7522304058074951
855 4.669143199920654 3.7620468139648438 3.449049711227417 2.860551357269287 2.583901882171631 2.438958168029785 1.940419316291809 0.8194363117218018 0.8601669073104858 0.8397188782691956 0.706889808177948
856 4.6117329597473145 3.818171977996826 3.5500214099884033 2.783529758453369 2.635153293609619 2.1919734477996826 1.893542766571045 0.8873009085655212 0.8610827922821045 0.935863733291626 0.7447194457054138
857 4.701237201690674 3.962535858154297 3.679880380630493 2.8749403953552246 2.590803623199463 2.3057262897491455 1.748400330543518 1.0545276403427124 1.0579074621200562 0.7583333849906921 0.927203893661499
858 5.072149276733398 3.9255259037017822 3.73210072517395 2.948371648788452 2.664693832397461 1.9214553833007813 1.6355066299438477 1.0210386514663696 1.1878340244293213 0.7548659443855286 0.9873318076133728
859 5.076143264770508 4.023886203765869 3.926097869873047 2.8716812133789063 2.9959230422973633 2.0685508251190186 1.7942423820495605 0.9270843863487244 0.8703890442848206 0.8833162784576416 0.8700873255729675
860 4.85292911529541 3.680567979812622 3.6819827556610107 2.8768348693847656 2.7289395332336426 2.213721752166748 1.8054882287979126 1.2968217134475708 1.0968950986862183 0.8164783120155334 0.7010751962661743
861 4.998837947845459 3.803774833679199 3.815709114074707 2.8008320331573486 2.6364219188690186 2.084580659866333 1.9330419301986694 0.9799984097480774 0.9492347240447998 0.9838441014289856 0.8389029502868652
862 4.745142936706543 3.733036756515503 3.577948570251465 2.7807259559631348 2.5388762950897217 2.187638282775879 1.7721736431121826 1.185111403465271 0.6640092730522156 1.0952212810516357 1.0295476913452148
863 4.649403095245361 3.7457187175750732 3.520730972290039 2.592789649963379 2.5007741451263428 2.111644983291626 1.8046637773513794 1.1089600324630737 0.8895813226699829 0.865503191947937 0.9927374124526978
864 4.74683141708374 3.528719186782837 3.7680211067199707 2.7245306968688965 2.6680917739868164 2.2844719886779785 1.6792048215866089 1.0973930358886719 1.6163359880447388 0.70550137758255 0.7769344449043274
865 4.863952159881592 3.574629068374634 3.8453357219696045 2.7286102771759033 2.6045236587524414 2.495488166809082 1.9001809358596802 0.8903296589851379 1.222716212272644 0.7986311912536621 0.7580695152282715
866 5.050785064697266 3.53326153755188 3.9735779762268066 2.5846056938171387 2.6241843700408936 2.2508645057678223 1.845041275024414 1.5132215023040771 1.0173884630203247 0.8449385166168213 0.9889687895774841
867 4.489940643310547 3.3850927352905273 3.5152666568756104 2.605682611465454 2.403715133666992 2.3162291049957275 1.8590373992919922 1.0712488889694214 1.2377159595489502 0.6519735455513 0.7711895704269409
868 4.585247039794922 3.2205774784088135 3.640798330307007 2.500955581665039 2.5484061241149902 2.3110852241516113 1.8852766752243042 1.004683494567871 0.8685535192489624 0.9269718527793884 0.636928141117096
869 4.6079182624816895 3.3329837322235107 3.630286693572998 2.4971225261688232 2.5744192600250244 2.2338473796844482 1.7593265771865845 1.0251892805099487 1.1637223958969116 0.7706833481788635 0.7027813792228699
870 4.950427055358887 3.3583178520202637 3.8264129161834717 2.6766157150268555 2.492086172103882 2.2688076496124268 1.9515339136123657 0.6818615198135376 1.0616971254348755 0.6227923035621643 0.8786342144012451
871 4.745662212371826 3.32804536819458 3.8188118934631348 2.6196370124816895 2.64268159866333 2.00573992729187 1.8771343231201172 0.6667705774307251 0.9115308523178101 0.7041191458702087 0.6607365012168884
872 4.913790225982666 3.4201087951660156 3.881598949432373 2.596510171890259 2.563633918762207 2.3784873485565186 1.8235076665878296 0.8601549863815308 1.2811962366104126 0.9138847589492798 0.6777666807174683
873 5.285272598266602 3.485748052597046 4.005765914916992 2.597970724105835 2.53603196144104 2.275890827178955 1.8564565181732178 1.0572741031646729 1.258498191833496 0.9541178941726685 0.8298320174217224
874 4.779860019683838 3.3641154766082764 3.6598479747772217 2.629166603088379 2.494504451751709 2.3777942657470703 1.7826510667800903 1.0654326677322388 1.1354910135269165 1.0477041006088257 0.7621973752975464
875 4.978341579437256 3.442171573638916 3.7272372245788574 2.6837525367736816 2.6139912605285645 1.9823731184005737 1.9374386072158813 0.883630633354187 1.0112810134887695 0.9378606081008911 0.8455653786659241
876 4.840874671936035 3.6566648483276367 3.5473294258117676 2.880159616470337 2.6497998237609863 2.3206984996795654 1.940155029296875 0.9483863711357117 0.8934064507484436 1.024264931678772 0.7668318748474121
877 4.925815105438232 3.832108497619629 3.635340690612793 2.8647780418395996 2.6997971534729004 2.2563838958740234 1.6967829465866089 0.8580042123794556 0.7032564878463745 0.9676527976989746 0.9139797687530518
878 4.2596516609191895 3.7607028484344482 3.2816810607910156 2.5259435176849365 2.440258502960205 2.1581945419311523 1.7838850021362305 1.1057027578353882 0.9880355596542358 1.0618815422058105 0.8983604907989502
879 4.348710536956787 3.6226770877838135 3.420971393585205 2.6285784244537354 2.514025926589966 2.1885769367218018 1.9894543886184692 0.9059093594551086 0.9562910199165344 0.8595046401023865 0.7697992920875549
880 4.415156841278076 3.9006195068359375 3.4420394897460938 2.742987871170044 2.708496332168579 2.4375767707824707 1.785660743713379 0.8424001336097717 0.927349328994751 0.8938000798225403 0.6720119714736938
881 4.3569464683532715 3.812116861343384 3.3870480060577393 2.722675085067749 2.577688217163086 2.2803752422332764 2.0411295890808105 0.9259063005447388 0.8834311962127686 0.7039824724197388 0.6691446900367737
882 4.365659713745117 3.8300344944000244 3.2745964527130127 2.647538661956787 2.4451613426208496 2.2575409412384033 2.260554075241089 0.9862087965011597 0.9357057809829712 0.8912615180015564 0.7075294256210327
883 4.555606842041016 3.684638738632202 3.4887189865112305 2.602294921875 2.4702255725860596 2.1640660762786865 2.1157124042510986 1.5673645734786987 1.0366065502166748 0.7742792963981628 0.7144641280174255
884 4.336554050445557 3.5551223754882813 3.469193935394287 2.7450199127197266 2.37259840965271 2.22121262550354 1.737540602684021 0.8644340634346008 1.070688247680664 0.9291641116142273 0.7672497630119324
885 4.401050567626953 3.4196527004241943 3.352492570877075 2.715097188949585 2.417666435241699 2.180337429046631 1.8645933866500854 1.2247838973999023 0.9852967858314514 0.7726366519927979 0.6506261825561523
886 4.254435062408447 3.702718496322632 3.195119857788086 2.6541199684143066 2.2889089584350586 2.2471561431884766 1.7232471704483032 0.8377010226249695 0.9666423797607422 0.9288133978843689 0.6705084443092346
887 4.694226264953613 4.153657913208008 3.4144976139068604 2.9617908000946045 2.3560545444488525 2.343299627304077 1.7316073179244995 1.226182460784912 1.160693883895874 0.9681068658828735 0.7992087602615356
888 4.608121395111084 4.074428558349609 3.382107973098755 2.8293588161468506 2.6448934078216553 2.380706310272217 1.7283298969268799 1.3942064046859741 0.908898115158081 0.9442135691642761 0.7596262097358704
889 4.790616989135742 3.9074292182922363 3.4055604934692383 2.840945243835449 2.5864098072052 2.4353268146514893 1.8143062591552734 0.89510577917099 0.8313109278678894 0.8953021764755249 0.9293172359466553
890 4.406840801239014 3.778839111328125 3.451770544052124 2.7273495197296143 2.5991017818450928 2.4407424926757813 1.6816625595092773 0.8906946778297424 0.9708313941955566 0.7661983370780945 0.8331034779548645
891 4.573802947998047 3.721774101257324 3.7939724922180176 2.8125126361846924 2.904263973236084 2.4073219299316406 1.820465326309204 1.0850058794021606 0.8451091051101685 0.8934260010719299 0.9094524383544922
892 4.490767955780029 3.7618775367736816 3.5155766010284424 2.7844107151031494 2.631312131881714 2.1784238815307617 1.8523494005203247 0.8324863314628601 0.8041516542434692 0.9451436400413513 0.7200280427932739
893 4.962053298950195 3.9547810554504395 3.7937355041503906 2.821455478668213 2.621321439743042 2.246408462524414 1.7396992444992065 1.0056307315826416 1.0417393445968628 0.9532985687255859 0.9417961239814758
894 4.585774898529053 3.504666566848755 3.596602439880371 2.5672247409820557 2.6232481002807617 2.3493852615356445 1.8688864707946777 1.2425103187561035 0.8636760115623474 0.9105803370475769 0.7711875438690186
895 4.485041618347168 3.832690954208374 3.362318515777588 2.6309521198272705 2.555556297302246 2.2281389236450195 1.7601232528686523 1.1753393411636353 0.8771381378173828 0.954566478729248 0.8624364137649536
896 4.448537826538086 3.839414119720459 3.367119550704956 2.668872117996216 2.5691773891448975 2.305020809173584 1.8454763889312744 0.9045584797859192 0.8200720548629761 1.0360361337661743 0.8715343475341797
897 4.45029354095459 3.7804627418518066 3.3881797790527344 2.768641710281372 2.6619205474853516 2.5045106410980225 1.7675600051879883 1.0460034608840942 0.8668871521949768 0.9194963574409485 0.7463383078575134
898 4.539308547973633 3.5023159980773926 3.4481253623962402 2.7165873050689697 2.619969129562378 2.2802155017852783 1.8041987419128418 0.9407982230186462 0.7166876196861267 0.7665510773658752 0.9690355658531189
899 4.5087971687316895 3.591533899307251 3.3323585987091064 2.5999274253845215 2.540527820587158 2.53371524810791 1.7665002346038818 0.8937183618545532 1.0652283430099487 0.7465721368789673 0.9694280028343201
900 4.388163089752197 3.771876811981201 3.3515944480895996 2.75957989692688 2.6380820274353027 2.5128586292266846 1.867428183555603 0.6981072425842285 0.8292461037635803 0.7767487168312073 0.7808433771133423
901 4.446845054626465 3.8721325397491455 3.4541397094726563 2.701005458831787 2.495431423187256 2.410299301147461 1.7150986194610596 0.8556433916091919 0.9733041524887085 0.7111412286758423 1.0400137901306152
902 4.564118385314941 4.118826389312744 3.3418467044830322 2.83891224861145 2.54023814201355 2.425326108932495 1.7904473543167114 1.1655325889587402 1.081689715385437 1.0352294445037842 0.7041170001029968
903 4.741458415985107 4.578160285949707 3.2912256717681885 2.972059488296509 2.4713199138641357 2.2486519813537598 1.7190043926239014 0.8601437211036682 0.8148435950279236 0.8966876864433289 0.7111214399337769
904 4.901377201080322 4.5357255935668945 3.338184356689453 2.931464433670044 2.447977066040039 2.341789722442627 1.7750763893127441 1.0999404191970825 0.895417332649231 0.9548649787902832 0.831851065158844
905 4.858829975128174 4.126333713531494 3.414950370788574 2.7513160705566406 2.558069944381714 2.33276629447937 1.811376690864563 0.9784373044967651 0.8052293062210083 0.8112165331840515 0.8981311321258545
906 4.776403427124023 4.1483473777771 3.469176769256592 2.8585352897644043 2.6589925289154053 2.3953962326049805 1.856321096420288 0.9684276580810547 0.8234269022941589 0.7762738466262817 0.7741491198539734
907 4.622523307800293 4.459341526031494 3.318434715270996 2.8815832138061523 2.537860631942749 2.3364481925964355 1.7959898710250854 1.0359262228012085 1.1505194902420044 0.7580683827400208 0.8295676708221436
908 4.993656158447266 4.264597415924072 3.6118216514587402 2.8859517574310303 2.4418864250183105 2.450214385986328 2.0180866718292236 1.2980339527130127 0.9950965642929077 0.807722806930542 0.9033687710762024
909 4.960190773010254 4.218094348907471 3.628713846206665 2.6690587997436523 2.5493948459625244 2.3362507820129395 2.0592122077941895 1.4259560108184814 1.11240816116333 0.8404073715209961 0.9000018835067749
910 4.8448686599731445 3.986332654953003 3.4356417655944824 2.619617462158203 2.4837594032287598 2.6290743350982666 2.053657054901123 1.2928332090377808 0.9757878184318542 0.9646177291870117 0.8115628957748413
911 4.482536315917969 3.8763930797576904 3.2776615619659424 2.542388916015625 2.269916296005249 2.3978984355926514 1.9856563806533813 1.0383038520812988 0.7428078055381775 0.7995020151138306 0.9304004311561584
912 4.446596145629883 3.7544589042663574 3.6134250164031982 2.521836042404175 2.847172260284424 2.4054617881774902 1.947549819946289 0.885960578918457 0.988486111164093 0.9476776719093323 0.8652675151824951
913 4.4188008308410645 3.997251510620117 3.4230775833129883 2.756296157836914 2.53820538520813 2.370532989501953 1.9814072847366333 1.061138391494751 0.7476787567138672 0.7595272660255432 0.9547945261001587
914 4.162402629852295 3.862483501434326 3.347398042678833 2.687159538269043 2.5129847526550293 2.2842233180999756 2.008894681930542 0.8583778738975525 0.8517802357673645 0.8825758099555969 0.8805500864982605
915 4.502023696899414 4.190217018127441 3.3326680660247803 2.784510612487793 2.529179573059082 2.5290958881378174 1.8401044607162476 1.3500704765319824 0.9912667274475098 0.8110191822052002 0.8814422488212585
916 4.4904351234436035 4.028539180755615 3.3934454917907715 2.59899640083313 2.3650012016296387 2.4937360286712646 1.955431580543518 1.2952172756195068 0.6944692730903625 1.0759094953536987 0.8879453539848328
917 4.229052543640137 3.721381425857544 3.4742822647094727 2.570800542831421 2.5312211513519287 2.278305768966675 1.8441118001937866 1.018148422241211 0.6903892159461975 0.7403103113174438 0.9824600219726563
918 4.329898357391357 3.8571083545684814 3.4379491806030273 2.65258526802063 2.55635666847229 2.3833484649658203 1.8568803071975708 1.038874626159668 0.6299396753311157 0.7779860496520996 0.6873903870582581
919 4.329607963562012 3.81640887260437 3.4189600944519043 2.4415395259857178 2.5485148429870605 2.5117533206939697 1.8839997053146362 1.2089083194732666 0.6546338200569153 0.7611207365989685 0.8114690184593201
920 4.3550872802734375 3.517303228378296 3.45154070854187 2.543858528137207 2.47080659866333 2.2751219272613525 1.9750447273254395 1.1684101819992065 0.9497987031936646 0.8446606993675232 0.8464959263801575
921 4.197822093963623 3.512791395187378 3.2689754962921143 2.5687246322631836 2.3067758083343506 2.5131804943084717 1.8448961973190308 0.9064117074012756 0.7215679883956909 0.8344826698303223 0.7071880102157593
922 4.264658451080322 3.453766107559204 3.5036628246307373 2.6127731800079346 2.3358066082000732 2.6212120056152344 2.1929728984832764 0.7658700942993164 1.1226823329925537 0.7599756717681885 0.8375250101089478
923 4.25914192199707 3.3566956520080566 3.377366781234741 2.490663528442383 2.2994699478149414 2.5760209560394287 1.985808253288269 1.0364906787872314 1.1854031085968018 0.9088558554649353 0.8603619337081909
924 4.207403182983398 3.2344486713409424 3.2908542156219482 2.489765167236328 2.2735443115234375 2.476989984512329 2.02517032623291 0.9284159541130066 1.0499746799468994 0.6630749702453613 0.8306838870048523
925 4.573349952697754 3.5829694271087646 3.5624780654907227 2.5498297214508057 2.4853570461273193 2.442930221557617 1.9561889171600342 1.098630666732788 0.7277261018753052 1.0410076379776 0.8917943835258484
926 4.381627559661865 3.510071277618408 3.3997175693511963 2.4885246753692627 2.2581570148468018 2.557884454727173 2.0228755474090576 0.8548731803894043 1.0162012577056885 0.8580089211463928 1.0078142881393433
927 4.242467403411865 3.3152971267700195 3.411126136779785 2.5415656566619873 2.4577343463897705 2.43000864982605 1.9239717721939087 0.8197786211967468 1.2031877040863037 0.889546811580658 0.850393533706665
928 4.463680267333984 3.754474401473999 3.3544845581054688 2.742187976837158 2.347780227661133 2.5274174213409424 1.9589180946350098 0.7777062058448792 0.6596357822418213 1.087727427482605 0.7919458150863647
929 4.24622106552124 3.757843255996704 3.208085775375366 2.705714464187622 2.3116531372070313 2.4136898517608643 1.950386881828308 0.991642951965332 0.7693516612052917 1.1770868301391602 0.8587334156036377
930 4.2512006759643555 3.8454415798187256 3.3888847827911377 2.7419326305389404 2.3037004470825195 2.2528934478759766 1.739899754524231 1.0203187465667725 0.9005143642425537 0.8806670308113098 0.6671702265739441
931 3.860166072845459 3.472994804382324 3.2788877487182617 2.6347265243530273 2.250124931335449 2.4862005710601807 1.8811768293380737 1.134948492050171 0.9387614727020264 0.7984951138496399 0.7180312871932983
932 4.1578803062438965 3.6645255088806152 3.378514051437378 2.664193868637085 2.3868274688720703 2.4050590991973877 2.0635194778442383 0.8211734294891357 1.0010850429534912 0.6529442667961121 0.6932178139686584
933 4.02574348449707 3.658931255340576 3.2659661769866943 2.6398825645446777 2.3001248836517334 2.449842929840088 1.930033564567566 0.9138858914375305 0.8546159267425537 0.569281280040741 0.8136156797409058
934 4.3021464347839355 3.7978317737579346 3.400128126144409 2.6173837184906006 2.2356364727020264 2.508725166320801 2.024553060531616 1.0609345436096191 1.0440895557403564 0.8113839626312256 0.7214517593383789
935 4.425605297088623 4.005897521972656 3.4635040760040283 2.6459500789642334 2.5233285427093506 2.619375705718994 1.9267950057983398 1.4910407066345215 1.410919189453125 0.8524193167686462 0.6800670027732849
936 4.451591968536377 4.135413646697998 3.3028135299682617 2.620148181915283 2.447800397872925 2.6204144954681396 1.8946528434753418 1.4222629070281982 1.0544911623001099 1.0212923288345337 0.7859072685241699
937 4.745769023895264 4.312960624694824 3.3949639797210693 2.753392457962036 2.378632068634033 2.784468412399292 1.8579021692276 0.9670785069465637 1.0175944566726685 0.8361009359359741 0.7379999756813049
938 4.692749977111816 4.175078392028809 3.4502651691436768 2.6563894748687744 2.511223316192627 2.669938564300537 1.9479948282241821 0.7324320673942566 0.9923073649406433 0.724298357963562 0.8949800133705139
939 4.771533966064453 4.262593746185303 3.4297752380371094 2.752089500427246 2.4206526279449463 2.703658103942871 1.98918616771698 0.9580687880516052 0.7193668484687805 0.7184816598892212 0.7919195294380188
940 4.702718257904053 4.213944911956787 3.4592809677124023 2.774850368499756 2.4861016273498535 2.794769048690796 2.063427686691284 1.183617353439331 0.8576313853263855 0.6060460805892944 0.6570644378662109
941 4.6938323974609375 4.206927299499512 3.43369197845459 2.7076473236083984 2.3620378971099854 2.7741401195526123 1.9470385313034058 1.2285008430480957 0.7508623600006104 0.8084507584571838 0.6998916864395142
942 4.409255504608154 4.0275044441223145 3.384716272354126 2.754122018814087 2.5081965923309326 2.520742654800415 2.049623966217041 1.1255719661712646 0.6916475892066956 1.0342092514038086 0.6732385158538818
943 4.258066177368164 3.893712282180786 3.3111698627471924 2.578928232192993 2.3898942470550537 2.704209566116333 1.9290452003479004 1.0008670091629028 0.7471262216567993 1.0516899824142456 0.6310238242149353
944 4.421290874481201 4.142223834991455 3.3328328132629395 2.6265711784362793 2.5032148361206055 2.6648480892181396 1.954109787940979 1.1177597045898438 1.0206141471862793 0.9065999984741211 0.8330471515655518
945 4.547492504119873 4.341204643249512 3.2709996700286865 2.8333027362823486 2.4350051879882813 2.713740348815918 2.0328543186187744 0.9219722151756287 0.7679664492607117 0.813823401927948 0.7508153319358826
946 4.752920150756836 3.8283345699310303 3.493438243865967 2.6572539806365967 2.410627603530884 2.511356830596924 1.8801186084747314 1.2449105978012085 1.0888886451721191 0.8965721726417542 0.9221140146255493
947 4.419490337371826 4.026599884033203 3.4188995361328125 2.725112199783325 2.299592971801758 2.3006417751312256 1.5831334590911865 1.0428686141967773 1.2721413373947144 0.9533323645591736 1.081968903541565
948 4.57328462600708 4.046344757080078 3.463679313659668 2.6243863105773926 2.352522850036621 2.4137988090515137 1.3367791175842285 1.0987882614135742 1.1885714530944824 1.0281111001968384 0.9357893466949463
949 4.68037748336792 3.8807930946350098 3.547034978866577 2.785266876220703 2.5664405822753906 2.1777923107147217 1.9078375101089478 1.141952633857727 1.8314881324768066 0.8199954032897949 0.9331114888191223
950 4.7508864402771 3.834564685821533 3.462610960006714 2.6088132858276367 2.384411334991455 2.2944583892822266 2.0440115928649902 0.9957554340362549 1.262707233428955 0.8171151280403137 0.8192729353904724
951 4.574617862701416 3.9335083961486816 3.3683128356933594 2.7483882904052734 2.562655448913574 2.276563882827759 2.1190528869628906 0.8477697968482971 1.1159359216690063 0.9651653170585632 0.8079274892807007
952 4.603818893432617 3.9133219718933105 3.3709018230438232 2.880617141723633 2.3940649032592773 2.428687334060669 1.8945155143737793 0.749701976776123 0.9849764704704285 0.7790161371231079 0.7096326351165771
953 4.789473056793213 3.783935546875 3.4839704036712646 2.6808419227600098 2.247342348098755 2.249286651611328 2.0160915851593018 0.831738293170929 1.4582637548446655 0.8879407048225403 0.8798702955245972
954 4.562015056610107 3.748567581176758 3.4719796180725098 2.744178295135498 2.3301944732666016 2.450000524520874 1.7446718215942383 1.0725762844085693 1.4422610998153687 0.7390453815460205 0.746889591217041
955 4.518688201904297 3.591064214706421 3.461967706680298 2.6577305793762207 2.2792952060699463 2.4415762424468994 1.8928889036178589 1.0330233573913574 1.3422389030456543 0.823217511177063 0.6735084056854248
956 4.427572727203369 3.5524134635925293 3.292882204055786 2.632781982421875 2.087441921234131 2.248242139816284 1.7378087043762207 0.9043744802474976 1.1826528310775757 0.7440059781074524 0.6937676072120667
957 4.519826412200928 3.524160861968994 3.411149263381958 2.6006741523742676 2.2330482006073 2.4904794692993164 2.010070562362671 0.9603510499000549 0.8405022621154785 0.7496225833892822 0.6191511154174805
958 4.6508612632751465 3.449552297592163 3.648193120956421 2.5567121505737305 2.3106324672698975 2.1719868183135986 1.9457719326019287 1.0576750040054321 1.2045432329177856 0.7398189306259155 0.8074266314506531
959 4.716423034667969 3.8020896911621094 3.5949275493621826 2.7745540142059326 2.459019184112549 2.4033660888671875 2.033284902572632 1.1676369905471802 0.8489364385604858 0.7686421871185303 0.7519519329071045
960 4.641574382781982 3.535011053085327 3.652655839920044 2.5797696113586426 2.568721294403076 2.351553440093994 2.1746881008148193 0.8779944777488708 1.172239065170288 0.7145836353302002 0.8538617491722107
961 4.5027008056640625 3.602768898010254 3.442721366882324 2.5808634757995605 2.3954246044158936 2.428297281265259 2.006117105484009 0.9372842907905579 0.7797719240188599 0.8325502872467041 0.7671362161636353
962 4.843286514282227 3.2972049713134766 3.7296109199523926 2.47462797164917 2.3871138095855713 2.196457862854004 2.065537214279175 1.1472440958023071 1.117339015007019 0.7617275714874268 0.7919541597366333
963 4.830153942108154 3.6215014457702637 3.4320297241210938 2.6982479095458984 2.1938180923461914 2.4915666580200195 2.2827181816101074 0.8951079249382019 0.9562589526176453 0.7661407589912415 0.7985703945159912
964 4.9178338050842285 3.402554512023926 3.395291566848755 2.5737509727478027 2.2548182010650635 2.2128560543060303 2.1909427642822266 1.142856478691101 1.1369034051895142 0.6184611916542053 0.9611119031906128
965 4.6513519287109375 3.5836963653564453 3.414858818054199 2.587235689163208 2.300400733947754 2.361043930053711 1.9360740184783936 1.0255123376846313 0.8641102313995361 0.7324516177177429 0.905279815196991
966 4.8417277336120605 3.9661991596221924 3.2834582328796387 2.621730089187622 2.1158227920532227 2.5038464069366455 2.0653536319732666 1.287004828453064 1.3393653631210327 0.5211032629013062 0.6465335488319397
967 4.761266708374023 4.093818187713623 3.2714741230010986 2.6176517009735107 2.172116756439209 2.5445778369903564 2.013284683227539 1.1623784303665161 0.941926121711731 0.8170866966247559 0.6157618761062622
968 4.57847785949707 3.8926100730895996 3.1300580501556396 2.726271629333496 2.2320632934570313 2.4907360076904297 2.1580982208251953 1.1354635953903198 0.9386152029037476 0.7662944197654724 0.6444830298423767
969 4.499295711517334 3.828554153442383 3.332716464996338 2.5433509349823 2.4013195037841797 2.6305954456329346 2.277369260787964 1.4570820331573486 0.8040833473205566 0.7674515247344971 0.833209753036499
970 4.551627159118652 4.131629943847656 3.254467725753784 2.6268789768218994 2.3454766273498535 2.515583038330078 2.319489002227783 1.1147677898406982 0.7557953000068665 1.0718677043914795 0.8219507336616516
971 4.751338481903076 3.7029988765716553 3.3773176670074463 2.551877498626709 2.481029748916626 2.419755220413208 2.207352876663208 1.0737555027008057 1.1656595468521118 0.652761697769165 0.8715359568595886
972 4.9518513679504395 3.604314088821411 3.3728995323181152 2.511171817779541 2.302978992462158 2.574153423309326 2.077791213989258 0.9988694190979004 0.9855902194976807 0.7110700011253357 0.8449063897132874
973 4.88602352142334 3.581946849822998 3.707533836364746 2.5975067615509033 2.4682815074920654 2.3721201419830322 2.2218270301818848 0.8394377827644348 0.6790990829467773 1.0206886529922485 0.8984010815620422
974 4.926795482635498 3.883788824081421 3.3750693798065186 2.8771986961364746 2.502650499343872 2.4923999309539795 1.8643839359283447 0.9784181118011475 1.0736371278762817 0.7708986401557922 0.7007302641868591
975 4.960046291351318 3.7154622077941895 3.4704108238220215 2.713865041732788 2.492507219314575 2.2239797115325928 1.9208459854125977 0.8815491795539856 1.1899924278259277 0.7457560896873474 1.0238595008850098
976 5.098217487335205 3.7219700813293457 3.620424509048462 2.6819305419921875 2.3670668601989746 2.3442883491516113 1.9037851095199585 0.8944352865219116 1.0219343900680542 0.7188563942909241 0.8610695600509644
977 4.88663387298584 3.901123285293579 3.5191538333892822 2.688563823699951 2.459400177001953 2.546436309814453 1.9292007684707642 0.8688360452651978 1.010298490524292 0.6221206188201904 0.8771084547042847
978 4.69281530380249 3.6089651584625244 3.4680838584899902 2.50785756111145 2.2903831005096436 2.4664101600646973 1.8218727111816406 1.0552709102630615 1.2683123350143433 0.564525842666626 0.9997931122779846
979 4.84735107421875 3.6319122314453125 3.4674315452575684 2.5719175338745117 2.4441988468170166 2.5624165534973145 2.0323989391326904 1.0201389789581299 0.7581858038902283 0.7564349174499512 0.8216935396194458
980 4.548264026641846 3.564002513885498 3.425520181655884 2.575924873352051 2.3898398876190186 2.586247205734253 1.9770100116729736 1.0481947660446167 0.7780711650848389 0.7812241911888123 1.0085129737854004
981 4.581389427185059 3.747361898422241 3.574993848800659 2.6700639724731445 2.454406261444092 2.6710150241851807 1.9474241733551025 0.871340811252594 0.7747541666030884 1.0396767854690552 1.0655966997146606
982 4.5710554122924805 3.732321262359619 3.4143927097320557 2.5451083183288574 2.2721385955810547 2.7258455753326416 1.865067481994629 1.1174534559249878 1.046487808227539 0.7848999500274658 0.9302094578742981
983 4.691853046417236 3.7439401149749756 3.5905098915100098 2.567457675933838 2.394611120223999 2.4528510570526123 1.65806245803833 1.1126105785369873 0.7906376719474792 0.8189532160758972 0.7513949275016785
984 4.463850021362305 3.4377217292785645 3.3562276363372803 2.5530431270599365 2.2940800189971924 2.553494930267334 1.9622745513916016 0.8961984515190125 0.8737754821777344 0.7473993301391602 0.6365347504615784
985 4.496753215789795 3.634060859680176 3.3951196670532227 2.7989869117736816 2.2928109169006348 2.36852765083313 1.908629059791565 0.9616020321846008 1.2209745645523071 0.7957080602645874 0.7022907137870789
986 4.382270812988281 3.4422600269317627 3.2597405910491943 2.5150883197784424 2.3437423706054688 2.488992929458618 2.020477294921875 0.9938428401947021 0.8998339772224426 0.7484422326087952 0.6139145493507385
987 4.613911151885986 3.710237979888916 3.450287103652954 2.64154314994812 2.4199228286743164 2.563384771347046 1.8108350038528442 0.8597233891487122 0.9943315982818604 0.8998602032661438 0.7981327176094055
988 4.568389415740967 3.722480297088623 3.4384336471557617 2.601846218109131 2.3063907623291016 2.6782333850860596 1.862589716911316 0.8290294408798218 0.9819532036781311 0.7489240765571594 0.6053521037101746
989 4.650515079498291 3.6227002143859863 3.4155287742614746 2.840003252029419 2.382455825805664 2.419412612915039 1.7061458826065063 1.2596157789230347 1.3048182725906372 0.7503002882003784 0.9004555940628052
990 5.189206123352051 3.6253159046173096 3.610333204269409 2.8016135692596436 2.4785525798797607 2.5915846824645996 1.799231767654419 1.275294303894043 0.8378236889839172 1.0183128118515015 0.8052803874015808
991 4.55006217956543 3.630425214767456 3.035665273666382 2.5983939170837402 2.2791216373443604 2.4014365673065186 2.048945426940918 1.1088051795959473 0.8712275624275208 0.6782919764518738 0.7217743992805481
992 4.812361717224121 3.6411001682281494 3.335829973220825 2.7329041957855225 2.366177558898926 2.2992842197418213 1.8138427734375 1.1511945724487305 0.9719165563583374 0.87237548828125 0.9561666250228882
993 4.775426387786865 3.7820277214050293 3.2409746646881104 2.777818441390991 2.14428973197937 2.3695318698883057 1.9587163925170898 1.459348440170288 1.0966098308563232 0.7518429160118103 0.6884797215461731
994 4.877002716064453 3.942488431930542 3.481440544128418 2.817570924758911 2.2738418579101563 2.38627028465271 1.8823238611221313 0.9711156487464905 0.7534888386726379 0.7770543694496155 0.806368350982666
995 4.926863670349121 3.8681204319000244 3.7534353733062744 2.772507667541504 2.330538749694824 2.195800542831421 1.892633318901062 0.8801760673522949 0.9700958728790283 0.8067783713340759 0.752282440662384
996 4.603725910186768 3.4464566707611084 3.5091567039489746 2.656299591064453 2.383376359939575 2.3974225521087646 1.7339280843734741 1.0682041645050049 0.7953462600708008 0.7310678362846375 0.800437867641449
997 4.562789440155029 3.5325982570648193 3.5222458839416504 2.5432393550872803 2.4322588443756104 2.556126594543457 1.8066763877868652 1.272642731666565 1.2648333311080933 0.8116730451583862 0.8319103717803955
998 4.409924030303955 3.539949893951416 3.297351360321045 2.627052068710327 2.361987352371216 2.5016307830810547 1.892778754234314 1.325574517250061 0.7748656868934631 0.6230533123016357 0.8176397681236267
999 4.651128768920898 3.608006477355957 3.369903326034546 2.6616461277008057 2.3086869716644287 2.4381587505340576 1.878221035003662 1.1467006206512451 1.0955575704574585 0.730888307094574 0.9729188680648804
1000 4.269293785095215 3.907665729522705 2.9029130935668945 2.639838457107544 2.197620153427124 2.522942066192627 1.8042598962783813 1.239545464515686 0.8952338695526123 0.5985589623451233 0.8405161499977112
1001 4.34277868270874 3.742771625518799 3.157381057739258 2.678345203399658 2.357445240020752 2.3856515884399414 1.8826556205749512 1.0167837142944336 0.9127326607704163 0.8257821798324585 0.7597218751907349
1002 4.486147403717041 3.5855324268341064 3.38429594039917 2.6913869380950928 2.394421339035034 2.306856393814087 1.7324656248092651 0.9235800504684448 0.837209165096283 0.7163301706314087 0.7498188018798828
1003 4.435807228088379 3.665445566177368 3.3858652114868164 2.7490134239196777 2.230492353439331 2.4140055179595947 1.828348994255066 1.1098018884658813 1.1938620805740356 0.907884418964386 0.6942085027694702
1004 4.74113655090332 3.7325472831726074 3.7986161708831787 2.5997116565704346 2.274564266204834 2.498361349105835 1.897268295288086 1.3787763118743896 1.2052655220031738 0.9022352695465088 0.8280431032180786
