# Supplementary material for: Complexes of vertebrate TMC1/2 and CIB2/3 proteins form hair-cell mechanotransduction cation channels
Source: eLife. 2025 Jan 8;12:RP89719. doi: 10.7554/eLife.89719 (PMC11709434; doi:10.7554/eLife.89719)
Supplement: Figure 8—figure supplement 1—source data 1. [file elife-89719-fig8-figsupp1-data1.zip › RMSD-8-hsTMC2-hsCIB3-POPC-mineq.dat]

0 0.0 0.0 0.0 0.0 0.0 0.0 0.0 0.0 0.0 0.0 0.0
1 0.0 0.0 0.0 0.0 0.0 0.0 0.0 0.0 0.0 0.0 0.0
2 0.0 0.0 0.0 0.0 0.0 0.0 0.0 0.0 0.0 0.0 0.0
3 0.0 0.0 0.0 0.0 0.0 0.0 0.0 0.0 0.0 0.0 0.0
4 0.0 0.0 0.0 0.0 0.0 0.0 0.0 0.0 0.0 0.0 0.0
5 0.0 0.0 0.0 0.0 0.0 0.0 0.0 0.0 0.0 0.0 0.0
6 0.20819319784641266 0.20828786492347717 0.21244506537914276 0.20371560752391815 0.20208626985549927 0.19637039303779602 0.19678696990013123 0.15351031720638275 0.16430768370628357 0.18790799379348755 0.20417027175426483
7 0.2095465213060379 0.21257269382476807 0.21396546065807343 0.20437513291835785 0.20260973274707794 0.1881827861070633 0.19203567504882813 0.15986907482147217 0.1729445606470108 0.21099555492401123 0.17778000235557556
8 0.20964716374874115 0.2147258073091507 0.21050214767456055 0.20826676487922668 0.19992537796497345 0.1995491236448288 0.18953734636306763 0.18623729050159454 0.1892799735069275 0.1815052479505539 0.17756149172782898
9 0.20645640790462494 0.2119433879852295 0.20599733293056488 0.2004159688949585 0.19826577603816986 0.19456659257411957 0.19338561594486237 0.17588657140731812 0.16323190927505493 0.1765025407075882 0.17445248365402222
10 0.21189537644386292 0.21301312744617462 0.21778015792369843 0.20224331319332123 0.20656631886959076 0.19642332196235657 0.19526126980781555 0.18499349057674408 0.17272618412971497 0.1955309957265854 0.19207675755023956
11 0.635806679725647 0.629447340965271 0.6663896441459656 0.6245272159576416 0.6675528883934021 0.5418464541435242 0.5462241768836975 0.4835164546966553 0.50023353099823 0.42774498462677 0.5509878993034363
12 1.6443642377853394 1.5176111459732056 1.589226245880127 1.1961417198181152 1.2553555965423584 1.3839378356933594 1.0610381364822388 0.7845883965492249 0.7776324152946472 0.6405199766159058 0.7890677452087402
13 1.7463393211364746 1.6387640237808228 1.732922077178955 1.242506504058838 1.3450597524642944 1.3330466747283936 1.0432218313217163 0.9535361528396606 0.8801428079605103 0.7916406989097595 0.7349222302436829
14 2.0893774032592773 1.9776109457015991 1.7872940301895142 1.5493664741516113 1.3539166450500488 1.3646949529647827 1.012250304222107 1.1745024919509888 1.0623756647109985 0.7495930790901184 0.6113324165344238
15 2.042337417602539 1.8343011140823364 1.8442929983139038 1.5680909156799316 1.2982046604156494 1.8301987648010254 0.8839529156684875 0.8132126927375793 0.9143167734146118 0.7160964012145996 0.5440929532051086
16 2.0319042205810547 1.923395037651062 1.9816941022872925 1.6843862533569336 1.3051667213439941 1.4737082719802856 0.9532338976860046 0.7607523202896118 1.1405283212661743 0.7589885592460632 0.48846814036369324
17 2.144392490386963 1.8943955898284912 2.0757172107696533 1.635672688484192 1.3130683898925781 1.4231958389282227 0.8895335793495178 0.8717988133430481 0.9572932124137878 0.6174678206443787 0.627363383769989
18 2.296710729598999 1.9738463163375854 2.1518876552581787 1.56680166721344 1.2583155632019043 1.596161961555481 1.3626285791397095 0.9318714737892151 0.9034320116043091 0.6386485695838928 0.679898202419281
19 2.2525570392608643 1.9203784465789795 2.145336866378784 1.5159289836883545 1.4007080793380737 1.7463953495025635 1.0067644119262695 0.9829720854759216 0.9304293990135193 0.7161377668380737 0.7948028445243835
20 2.46952486038208 2.0648858547210693 2.353624105453491 1.5880128145217896 1.3914580345153809 1.6771245002746582 0.8755770921707153 0.9777029156684875 1.1025137901306152 0.7645238041877747 0.8341435790061951
21 2.491206645965576 2.1510024070739746 2.511899709701538 1.5891972780227661 1.3548516035079956 1.3820024728775024 0.9631364345550537 0.7476992011070251 0.939730703830719 0.8818223476409912 0.6720157265663147
22 2.7290334701538086 2.1370067596435547 2.5607402324676514 1.5017260313034058 1.5134283304214478 1.5457314252853394 1.343431830406189 0.7735523581504822 0.7612360715866089 0.8699659705162048 0.4506432116031647
23 2.830071449279785 2.1940248012542725 2.8284833431243896 1.528277039527893 1.6006858348846436 2.015509605407715 1.5442817211151123 0.9450154304504395 0.9855943918228149 0.9037028551101685 0.6580297946929932
24 2.830533504486084 2.343226909637451 2.973548412322998 1.70470130443573 1.6304948329925537 2.010584592819214 1.73819899559021 0.8637140393257141 0.8059395551681519 0.7610164284706116 0.4943830668926239
25 2.9992058277130127 2.492384672164917 2.9609973430633545 1.8627417087554932 1.4791080951690674 1.7876614332199097 1.6908292770385742 0.8680011630058289 1.1753476858139038 0.8420990109443665 0.6996023058891296
26 2.8803417682647705 2.3924789428710938 3.045698881149292 1.5675404071807861 1.6557763814926147 1.7004334926605225 1.4032598733901978 0.754386842250824 1.2968417406082153 0.8913208246231079 0.706415593624115
27 2.9736123085021973 2.567028522491455 2.97505784034729 1.741554856300354 1.5349714756011963 1.508170247077942 1.4662761688232422 0.8907930254936218 1.3779478073120117 0.8365207314491272 0.5274818539619446
28 3.0296950340270996 2.221336841583252 3.0962750911712646 1.5021429061889648 1.4848233461380005 1.6539826393127441 1.3814849853515625 0.7797983288764954 1.1149166822433472 0.7351102828979492 0.6067196130752563
29 2.894287109375 2.365325450897217 2.609142541885376 1.5197232961654663 1.3223941326141357 1.488976240158081 1.6898527145385742 1.1562789678573608 1.2842611074447632 0.7272602319717407 0.7213834524154663
30 2.9039244651794434 2.3557798862457275 2.6719751358032227 1.6625674962997437 1.365659475326538 2.0361218452453613 1.889655590057373 1.0675065517425537 1.383267879486084 0.7753317952156067 0.5674919486045837
31 3.4536421298980713 2.4454057216644287 2.8762803077697754 1.600659966468811 1.3479280471801758 1.763792872428894 2.1947531700134277 0.8964110612869263 1.1426283121109009 0.8134689331054688 0.7404661774635315
32 3.17191481590271 2.3405373096466064 2.390197992324829 1.5652457475662231 1.3462483882904053 1.8798779249191284 1.941163420677185 0.8896689414978027 1.2312229871749878 0.6911230087280273 0.5252600312232971
33 3.114630699157715 2.370129346847534 2.5301687717437744 1.6301393508911133 1.4207907915115356 1.378948450088501 2.211290121078491 0.7473284602165222 1.348260760307312 0.8652767539024353 0.5274363160133362
34 2.7085816860198975 2.167814254760742 2.3464736938476563 1.426252841949463 1.4338481426239014 1.8930046558380127 2.3523683547973633 0.9550204873085022 1.558333396911621 1.0030289888381958 0.5981423854827881
35 2.6452383995056152 2.386108636856079 2.5604522228240967 1.6176279783248901 1.6193095445632935 1.8541481494903564 1.703908085823059 1.2296931743621826 1.0236481428146362 0.6944571733474731 0.677807629108429
36 2.6554884910583496 2.4142684936523438 2.4692583084106445 1.628334879875183 1.498302698135376 1.8493000268936157 1.928493618965149 1.0879467725753784 1.0976680517196655 1.018837809562683 0.49834054708480835
37 2.5496726036071777 2.642188310623169 2.277150869369507 2.0408413410186768 1.4779201745986938 1.6189473867416382 1.735801339149475 0.7396024465560913 1.2342628240585327 0.932451605796814 0.5195877552032471
38 2.5695905685424805 2.2345094680786133 2.528804063796997 1.7433007955551147 1.4236561059951782 1.826893925666809 1.9362322092056274 1.048674464225769 0.9463191628456116 1.182815432548523 0.5341395735740662
39 2.784943103790283 2.552442789077759 2.4276721477508545 1.790962815284729 1.5040420293807983 1.406960368156433 2.1110281944274902 0.9173060655593872 1.198028564453125 0.9774737358093262 0.567238450050354
40 2.748121500015259 2.4295387268066406 2.701646566390991 1.81895911693573 1.5081669092178345 1.3087185621261597 2.147916316986084 1.0606176853179932 1.0568431615829468 0.8685813546180725 0.5765734314918518
41 3.2051563262939453 2.6643524169921875 2.9330005645751953 2.0516529083251953 1.5569037199020386 1.1946005821228027 2.3215279579162598 0.9838518500328064 1.1008483171463013 0.71559077501297 0.7650507092475891
42 3.093837261199951 2.4439520835876465 2.955777406692505 1.7794798612594604 1.5235579013824463 1.4407116174697876 1.9890990257263184 1.1790574789047241 1.1183027029037476 0.7898855805397034 0.8087684512138367
43 3.2386317253112793 2.308598518371582 3.031632900238037 1.710416316986084 1.638885498046875 1.1637778282165527 2.0996029376983643 1.1026153564453125 1.0183513164520264 0.6643171310424805 0.6912788152694702
44 3.3651764392852783 2.5140674114227295 2.916672468185425 1.7544025182724 1.5773484706878662 1.269510269165039 2.3498775959014893 1.0376598834991455 0.9275966882705688 0.8508205413818359 0.6992073655128479
45 3.121584177017212 2.6674768924713135 2.667222499847412 1.7576576471328735 1.4993106126785278 1.3494075536727905 2.0026156902313232 0.8704102039337158 0.9715924263000488 1.2966078519821167 0.6902428269386292
46 3.157258987426758 2.546046733856201 2.958811044692993 1.8381859064102173 1.4949700832366943 1.456359624862671 1.7175896167755127 1.3291020393371582 1.1053223609924316 0.8782814145088196 0.5243063569068909
47 3.0077719688415527 2.3638815879821777 3.036247730255127 1.7028207778930664 1.7212309837341309 1.7077176570892334 1.845767617225647 1.0383970737457275 1.127849817276001 1.1741468906402588 0.777826726436615
48 2.9184603691101074 2.292173385620117 2.824340343475342 1.7605417966842651 1.6834064722061157 1.5643093585968018 1.675491213798523 0.8736899495124817 0.9718310236930847 1.1089775562286377 0.6221569776535034
49 2.8155364990234375 2.4155125617980957 3.0352070331573486 1.8456122875213623 1.80439031124115 1.8391919136047363 1.6994152069091797 1.4253727197647095 0.9871186017990112 0.8794829249382019 0.7556340098381042
50 2.9221575260162354 2.524818181991577 2.9597346782684326 1.8657007217407227 1.8400243520736694 1.464894413948059 1.68765127658844 1.2781144380569458 0.8744100332260132 0.9163286685943604 0.7210803627967834
51 2.942718267440796 2.410461664199829 2.8332386016845703 1.7957183122634888 1.6187775135040283 1.377968668937683 1.6129273176193237 1.1059731245040894 0.9516328573226929 0.9473438858985901 0.692616879940033
52 2.8400564193725586 2.213681221008301 2.688675880432129 1.6350302696228027 1.6347219944000244 1.3008506298065186 1.754133939743042 1.2628724575042725 0.9913868308067322 0.8847780823707581 0.6085191965103149
53 2.8444108963012695 2.325355291366577 2.5213491916656494 1.7438170909881592 1.5554072856903076 1.3952240943908691 1.6419384479522705 0.8045541644096375 1.1293342113494873 0.8414506316184998 0.678260087966919
54 3.0692789554595947 2.5622618198394775 2.572031259536743 1.9850393533706665 1.6159776449203491 1.2259595394134521 1.5977556705474854 1.0259696245193481 1.375571846961975 0.970475971698761 0.6985655426979065
55 3.315720319747925 2.323439836502075 2.6641204357147217 1.76569664478302 1.5914404392242432 1.3814811706542969 1.6514408588409424 0.7819927930831909 1.063336968421936 0.8208675980567932 0.5764263272285461
56 3.4088778495788574 2.4485790729522705 2.639374256134033 1.8869304656982422 1.6694259643554688 1.3895680904388428 1.6184401512145996 0.8084146976470947 0.9634343981742859 1.0105926990509033 0.6383182406425476
57 3.4066965579986572 2.824050188064575 2.5787477493286133 2.1697235107421875 1.5735516548156738 1.615166425704956 1.5420880317687988 0.6741042137145996 0.8642652034759521 1.0161746740341187 0.4481118321418762
58 3.7197020053863525 2.865720748901367 2.9385287761688232 2.221172571182251 1.8222929239273071 1.6297180652618408 1.6917105913162231 0.8247920274734497 1.2810808420181274 0.9285020232200623 0.7324005961418152
59 3.5593862533569336 2.700705051422119 2.896206855773926 2.0765511989593506 1.721082091331482 1.4962708950042725 1.6283855438232422 0.9207223057746887 1.0234286785125732 0.910612940788269 0.7939280867576599
60 3.3535895347595215 2.5878846645355225 2.7662413120269775 1.8843917846679688 1.682875156402588 1.614972710609436 1.6843267679214478 0.852668821811676 0.9956876039505005 0.9695032238960266 0.7742990851402283
61 3.48390793800354 2.7085909843444824 3.17336106300354 2.1763601303100586 1.883415699005127 1.282831072807312 1.6782501935958862 1.0696735382080078 1.1689502000808716 1.1243929862976074 0.5945172905921936
62 3.378910541534424 2.4883830547332764 3.016089916229248 1.8255367279052734 1.8127397298812866 1.1946080923080444 1.6686418056488037 0.6778010129928589 0.9651671648025513 1.1475446224212646 0.7216509580612183
63 3.5353877544403076 2.71781587600708 2.90800404548645 2.0287153720855713 1.8836640119552612 1.4690967798233032 1.6670578718185425 0.6998000741004944 1.4026998281478882 1.108561396598816 0.671919047832489
64 3.4242489337921143 2.7512104511260986 2.7373154163360596 2.1934289932250977 1.7911105155944824 1.6408759355545044 1.5000064373016357 0.8957103490829468 0.9898526668548584 1.122621774673462 0.7279915809631348
65 3.6217455863952637 2.647833824157715 2.9618265628814697 1.9987926483154297 1.820671558380127 1.6031733751296997 1.4568637609481812 0.8683486580848694 1.0208719968795776 1.3232061862945557 1.0159931182861328
66 3.673389434814453 2.955418825149536 2.7074310779571533 2.2306668758392334 1.7757740020751953 1.558768391609192 1.6375852823257446 0.8168669939041138 1.0963455438613892 1.4387136697769165 0.7739793658256531
67 3.740530252456665 2.7422800064086914 2.609626293182373 1.9838277101516724 1.8191817998886108 1.396009087562561 1.3049888610839844 0.8174569606781006 0.9930082559585571 1.0956270694732666 0.8662762641906738
68 3.6346397399902344 3.0131428241729736 2.532489538192749 2.2115275859832764 1.765474796295166 1.5873005390167236 1.7010884284973145 0.7964255809783936 0.9473956227302551 1.5001519918441772 0.7929731011390686
69 3.677999258041382 2.770989418029785 2.3904359340667725 2.105485677719116 1.5809272527694702 1.559740662574768 1.5156251192092896 0.8222074508666992 1.1905813217163086 1.360214352607727 0.7387538552284241
70 3.6151926517486572 2.73223614692688 2.522883892059326 2.1644864082336426 1.5821828842163086 1.4735828638076782 1.5916584730148315 0.8659864068031311 1.0410946607589722 1.5727553367614746 0.6863672733306885
71 3.765913248062134 2.7957699298858643 2.5747172832489014 1.9042866230010986 1.5854148864746094 1.4005743265151978 1.9479235410690308 1.0326884984970093 1.105093240737915 1.2879427671432495 0.5974258780479431
72 3.8937437534332275 2.744929313659668 2.5315754413604736 1.8017632961273193 1.4334871768951416 1.2396293878555298 1.6651368141174316 1.010706901550293 0.938911497592926 1.093454360961914 0.8734320998191833
73 3.7952136993408203 3.0426862239837646 2.4085657596588135 2.112553358078003 1.5473136901855469 1.3238246440887451 1.3523757457733154 1.047203779220581 1.1251415014266968 1.1900461912155151 0.9438436031341553
74 3.5365166664123535 2.893112897872925 2.384819984436035 2.002713441848755 1.72250235080719 1.3749898672103882 1.6154868602752686 0.6734541058540344 1.0959556102752686 1.2361245155334473 0.7926315665245056
75 3.631830930709839 2.7387747764587402 2.530115842819214 1.8668081760406494 1.7130835056304932 1.303329586982727 1.6356781721115112 0.7457357048988342 0.9512014985084534 0.9402179718017578 0.783086359500885
76 3.7863614559173584 2.6501150131225586 2.8790485858917236 2.0425503253936768 1.580275058746338 1.2968032360076904 1.5016733407974243 0.7612480521202087 1.125154733657837 1.0325307846069336 0.7855860590934753
77 3.499052047729492 2.666555881500244 2.8791422843933105 2.0266544818878174 1.8330938816070557 1.5583652257919312 1.5511926412582397 1.1725503206253052 1.1325194835662842 1.0756900310516357 0.7874322533607483
78 3.4762134552001953 2.8037631511688232 2.6191508769989014 2.1015074253082275 1.7541040182113647 1.7537192106246948 1.657082438468933 1.1077880859375 0.8798273205757141 0.948633074760437 1.0679147243499756
79 3.5896217823028564 2.873577356338501 2.8611395359039307 2.09328031539917 1.8270275592803955 1.7142983675003052 2.091421365737915 1.0883365869522095 1.1726856231689453 0.8602258563041687 0.7907851934432983
80 3.705798387527466 2.766486167907715 2.844980001449585 2.109659433364868 1.817447304725647 1.8111871480941772 2.028623580932617 0.6573679447174072 1.1658610105514526 0.8439075350761414 0.5938156247138977
81 3.8964157104492188 2.7160589694976807 3.0188019275665283 1.9161094427108765 1.8495231866836548 1.890577793121338 1.449615478515625 1.0988595485687256 0.9544321894645691 0.6772215366363525 0.8181759715080261
82 3.7741663455963135 2.833468198776245 2.952070474624634 1.8693269491195679 1.71629798412323 1.7335323095321655 1.487144112586975 0.7647283673286438 1.0624555349349976 0.8436673283576965 0.6347161531448364
83 3.811518669128418 2.6252377033233643 2.8643798828125 1.948266625404358 1.750016689300537 1.9101985692977905 1.4679811000823975 0.7544019818305969 0.9713557958602905 0.8167421817779541 0.9115837216377258
84 3.8229479789733887 2.64679217338562 2.8755762577056885 1.9085992574691772 1.6710211038589478 1.854694128036499 1.546342134475708 0.7721782326698303 0.8508919477462769 0.6321168541908264 0.8080608248710632
85 3.729379892349243 2.8578221797943115 2.817951202392578 2.004110097885132 1.8063719272613525 1.8576045036315918 1.54234778881073 0.7624118328094482 0.7733719348907471 0.7176468968391418 0.640640377998352
86 3.5083155632019043 2.668020486831665 3.0177202224731445 1.9550889730453491 1.7249685525894165 1.5767842531204224 1.6273854970932007 0.6974960565567017 0.9424656629562378 0.8294533491134644 0.7998063564300537
87 3.8983001708984375 2.8345916271209717 3.1008808612823486 2.18768310546875 1.8020118474960327 1.6618449687957764 1.7664706707000732 0.7304903864860535 1.1372027397155762 0.8200416564941406 0.9290816187858582
88 4.1031413078308105 3.0149590969085693 3.2344272136688232 2.2837893962860107 1.8017412424087524 1.8436906337738037 1.6561815738677979 0.7296997904777527 1.2920690774917603 1.21185302734375 1.0031331777572632
89 3.982252597808838 2.814267158508301 3.4952199459075928 2.2718780040740967 1.7032097578048706 1.7134077548980713 1.7054896354675293 0.9840224981307983 1.268437147140503 1.0019692182540894 0.8432545065879822
90 4.045642852783203 3.098512887954712 3.6176202297210693 2.3356399536132813 1.965641975402832 1.8356069326400757 1.6925663948059082 0.904508650302887 1.6379839181900024 1.0665193796157837 0.8466716408729553
91 4.046711444854736 2.8998124599456787 3.2618837356567383 2.117495059967041 1.7449655532836914 1.8140393495559692 1.6551799774169922 0.8048896789550781 1.1619876623153687 0.807033121585846 0.7837879061698914
92 3.6466622352600098 2.7459750175476074 3.25186824798584 2.0003035068511963 2.0005176067352295 1.863499641418457 1.6796585321426392 0.8863102197647095 1.533984661102295 0.8107113838195801 0.6798641681671143
93 3.665186643600464 2.8352644443511963 3.0948824882507324 2.127031087875366 1.8243939876556396 1.833630919456482 2.1676816940307617 0.872762143611908 1.3319391012191772 0.7843639254570007 0.7816702127456665
94 3.7393763065338135 2.607240676879883 3.234647035598755 2.0625243186950684 1.8892016410827637 1.9086973667144775 1.7385319471359253 1.1841812133789063 1.3118910789489746 1.0055049657821655 0.7363256812095642
95 3.902291774749756 2.9031431674957275 3.07008957862854 2.1096460819244385 1.7710946798324585 1.9757754802703857 1.7518845796585083 0.8731826543807983 1.1422017812728882 0.9293918013572693 0.9781067371368408
96 3.9460413455963135 3.184751033782959 3.170517683029175 2.4378349781036377 1.855179786682129 1.9230319261550903 1.9703463315963745 0.9505916833877563 1.0232598781585693 0.9918960928916931 0.8608078956604004
97 4.139798164367676 3.2727596759796143 3.167987585067749 2.348966360092163 1.785274863243103 1.9923003911972046 1.6922276020050049 0.8158602714538574 1.1147167682647705 0.9781058430671692 0.8940721154212952
98 4.325153827667236 3.3007869720458984 2.9847216606140137 2.5418593883514404 1.7162216901779175 1.8160673379898071 2.0766148567199707 0.6521034836769104 1.1916595697402954 1.2034121751785278 0.7508991360664368
99 3.978607654571533 3.2783734798431396 3.0723350048065186 2.515806198120117 1.7251906394958496 1.667067050933838 1.9201176166534424 0.7528305053710938 1.282303810119629 1.2436953783035278 0.6096699237823486
100 4.259427070617676 3.2564287185668945 2.8918983936309814 2.588106632232666 1.7141525745391846 1.5719938278198242 2.0588738918304443 0.7893392443656921 1.2053531408309937 1.0453258752822876 0.5906596183776855
101 4.1882500648498535 3.227788209915161 2.9819936752319336 2.593160629272461 1.7627488374710083 1.5572203397750854 2.192533254623413 0.828380286693573 0.9353038668632507 1.103119969367981 0.8904094696044922
102 3.9042084217071533 3.02304744720459 3.272045373916626 2.582463502883911 1.8772701025009155 1.429909110069275 2.160834312438965 0.8252536058425903 1.0625953674316406 1.2505385875701904 0.7812889814376831
103 3.967757225036621 3.2231991291046143 2.828630208969116 2.7613587379455566 1.7673969268798828 1.4638211727142334 2.246408462524414 0.7833990454673767 1.285797357559204 0.9199134707450867 0.7935735583305359
104 4.098172187805176 3.215733528137207 2.9662668704986572 2.6941938400268555 1.6890884637832642 1.438196063041687 2.346186399459839 0.8847569227218628 1.2558274269104004 0.9635499119758606 0.9015887975692749
105 4.255171775817871 3.2676167488098145 2.9852967262268066 2.8499624729156494 1.76686429977417 1.640993356704712 2.3523612022399902 0.8564538359642029 1.2796485424041748 1.036511778831482 0.8169720768928528
106 4.323826789855957 3.2024762630462646 2.998016595840454 2.6964805126190186 1.640478253364563 1.7093839645385742 2.267390251159668 0.9088087677955627 1.054445743560791 0.8470885157585144 0.6870800256729126
107 4.3973469734191895 3.4085142612457275 3.106740951538086 2.899209499359131 1.8077187538146973 1.8627604246139526 2.291524648666382 0.8851795792579651 1.3505719900131226 0.8422114253044128 0.7222425937652588
108 4.161401271820068 3.1562178134918213 2.8167872428894043 2.69364070892334 1.7604790925979614 1.8400847911834717 2.0463407039642334 0.733332633972168 1.420466423034668 0.8295350074768066 0.8764861822128296
109 4.182711601257324 3.1919264793395996 2.9723751544952393 2.6025710105895996 1.7829744815826416 1.8594979047775269 1.9550151824951172 0.8021554350852966 1.167212963104248 0.7607691287994385 0.7137198448181152
110 4.114306926727295 3.098024845123291 2.884500741958618 2.524585485458374 1.7475080490112305 1.8298996686935425 2.236335277557373 0.7359074950218201 1.0717072486877441 0.7966960072517395 0.7606720328330994
111 4.264839172363281 3.3196496963500977 2.508206844329834 2.7409000396728516 1.5023800134658813 1.785529613494873 2.460660219192505 0.6403353810310364 1.034665822982788 0.9141091704368591 0.8093931078910828
112 4.176620006561279 3.168797492980957 2.833066940307617 2.6767184734344482 1.4811614751815796 2.0101938247680664 2.200009346008301 0.9421124458312988 1.2978323698043823 0.9800285696983337 0.9010867476463318
113 4.20580530166626 3.4019956588745117 2.809053659439087 2.7837371826171875 1.5998412370681763 1.7948812246322632 2.1409623622894287 0.8981406092643738 1.3955810070037842 0.8571475148200989 0.7869095802307129
114 3.80938458442688 3.2974228858947754 2.903869867324829 2.5379958152770996 1.561837911605835 1.9766032695770264 2.296483039855957 0.9540263414382935 1.4276580810546875 1.1292340755462646 0.6055598855018616
115 3.622485399246216 3.122385025024414 2.65793776512146 2.442943811416626 1.7064111232757568 1.7470242977142334 2.3406007289886475 1.0585863590240479 1.3782027959823608 1.212429404258728 0.8963778018951416
116 3.586080551147461 3.168821096420288 2.6735262870788574 2.442721128463745 1.756148338317871 1.580831527709961 2.4772088527679443 0.8060144186019897 1.358046531677246 1.1573262214660645 0.8920486569404602
117 3.757950782775879 3.253784656524658 2.6926774978637695 2.536581516265869 1.6553544998168945 1.779388189315796 2.014641523361206 1.2661633491516113 1.4280908107757568 1.247133493423462 0.8015068769454956
118 3.7469358444213867 3.0886895656585693 2.711500644683838 2.3462412357330322 1.632228970527649 1.7962864637374878 2.118372678756714 0.924955427646637 1.1712377071380615 1.0140628814697266 0.664480984210968
119 4.053138732910156 3.2759525775909424 2.8078250885009766 2.3156399726867676 1.5984289646148682 2.1028552055358887 2.270045518875122 0.7884588837623596 1.3330726623535156 1.087383508682251 0.7079669237136841
120 3.819789409637451 3.2253177165985107 2.657179355621338 2.389657974243164 1.490525245666504 1.8532947301864624 2.465097665786743 0.8732622265815735 0.9354805946350098 0.9453938603401184 0.7402461171150208
121 3.5054750442504883 2.9749722480773926 2.4175162315368652 2.2145473957061768 1.5594828128814697 1.6028800010681152 2.5612194538116455 0.980882465839386 1.2396354675292969 0.8264002203941345 0.6604754328727722
122 3.425581216812134 2.975921869277954 2.4368090629577637 2.2771029472351074 1.5419554710388184 1.7812079191207886 2.3660688400268555 0.7275680899620056 1.0443423986434937 0.9854245781898499 0.8115135431289673
123 3.7230944633483887 3.1185779571533203 2.597407579421997 2.2363922595977783 1.5652199983596802 1.7203218936920166 2.919149875640869 0.9359695315361023 1.0331867933273315 0.8438202738761902 0.7796249389648438
124 3.7922093868255615 3.2173163890838623 2.4618630409240723 2.3416945934295654 1.6012052297592163 1.6442022323608398 2.1762642860412598 0.9446350336074829 0.9721744060516357 1.1165599822998047 0.7403975129127502
125 3.699802875518799 3.19273042678833 2.500340461730957 2.3535358905792236 1.7016334533691406 1.8965332508087158 2.35628080368042 1.4516816139221191 1.0596249103546143 1.2011723518371582 0.5311779379844666
126 3.620478391647339 3.1994311809539795 2.420133113861084 2.601727247238159 1.540009617805481 1.7631553411483765 2.514986515045166 0.8388700485229492 1.1897940635681152 1.5247256755828857 0.6756872534751892
127 3.978346109390259 3.338062047958374 2.669987440109253 2.6058788299560547 1.5978597402572632 1.711875557899475 2.374962091445923 0.5750847458839417 1.191604733467102 1.3527604341506958 0.5946534872055054
128 3.818092107772827 3.2376644611358643 2.5535805225372314 2.3435330390930176 1.4827581644058228 1.8288501501083374 2.551215171813965 0.7979888916015625 1.0134161710739136 1.28638756275177 0.6907798051834106
129 3.9353389739990234 3.361675977706909 2.776080846786499 2.464411735534668 1.5649062395095825 1.7205091714859009 2.2810792922973633 1.0926681756973267 1.7331258058547974 1.679819107055664 0.7264521718025208
130 4.113152027130127 3.1704745292663574 2.7594408988952637 2.459777355194092 1.48671293258667 1.5667270421981812 2.4830546379089355 0.7419654130935669 0.9384774565696716 1.4737104177474976 0.6164168119430542
131 4.357944011688232 3.1072213649749756 2.8281137943267822 2.3306305408477783 1.6246260404586792 1.7261067628860474 2.4684150218963623 0.6862258911132813 1.1677075624465942 1.249360203742981 0.700411856174469
132 4.395619869232178 3.4002914428710938 2.66314697265625 2.459871768951416 1.4244303703308105 1.8240517377853394 2.5047569274902344 1.0211399793624878 0.9652630090713501 1.3293119668960571 0.6688421964645386
133 4.269171714782715 3.2775323390960693 2.643658399581909 2.5073986053466797 1.445784568786621 1.5690828561782837 2.236795425415039 0.8288375735282898 1.0964436531066895 1.490777850151062 0.7396491765975952
134 4.142561912536621 3.230160713195801 2.6016440391540527 2.321352958679199 1.5598951578140259 1.9459184408187866 2.7141709327697754 0.9477816224098206 0.8530391454696655 1.3705602884292603 0.6281905770301819
135 4.248536109924316 3.4974112510681152 2.3633317947387695 2.547877311706543 1.4739513397216797 2.1222715377807617 2.320603847503662 1.190739631652832 1.0479623079299927 1.5504705905914307 0.6952114105224609
136 4.428502559661865 3.4601359367370605 2.3696038722991943 2.6257917881011963 1.4904786348342896 2.05926513671875 2.4608724117279053 0.9464020729064941 0.9055522084236145 1.5271191596984863 0.756083071231842
137 4.437613010406494 3.6673548221588135 2.442228078842163 2.739116907119751 1.6213756799697876 1.7012193202972412 2.2872912883758545 0.7957891225814819 0.8027076721191406 1.4580248594284058 0.8223331570625305
138 4.438392162322998 3.38091778755188 2.439021587371826 2.677307367324829 1.5526409149169922 1.466169834136963 2.26364803314209 0.7011321783065796 0.8687087297439575 1.3642253875732422 0.7357268929481506
139 4.3732218742370605 3.350728750228882 2.4956395626068115 2.8202242851257324 1.578972339630127 1.6594165563583374 1.7603334188461304 0.7584916353225708 0.9204503297805786 1.5483595132827759 0.8391203880310059
140 4.172816276550293 3.2053585052490234 2.390180826187134 2.743082046508789 1.4960299730300903 1.4721877574920654 1.624053716659546 0.9461347460746765 0.7695075273513794 1.4103617668151855 0.6399197578430176
141 4.136703968048096 3.4005331993103027 2.447070598602295 2.815650701522827 1.562021017074585 1.580092430114746 1.761580467224121 1.3692691326141357 0.9559440016746521 1.2911566495895386 0.7238006591796875
142 4.318514347076416 3.4120869636535645 2.3131556510925293 3.005397081375122 1.554887056350708 1.5133099555969238 1.7903105020523071 0.8039814233779907 1.1776145696640015 1.5226352214813232 0.6118118762969971
143 4.609423637390137 3.3820478916168213 2.393723487854004 2.819507598876953 1.4243061542510986 1.5383212566375732 2.0279734134674072 0.7217052578926086 1.311440348625183 1.398956060409546 0.7388758063316345
144 4.806291103363037 3.25962495803833 2.313709259033203 2.653841733932495 1.507041335105896 1.505456805229187 1.809863805770874 0.8693087100982666 1.1839500665664673 1.3474236726760864 0.9202496409416199
145 4.74440860748291 3.328881025314331 2.5110292434692383 2.58056378364563 1.5553274154663086 1.4695137739181519 2.0025179386138916 1.2055081129074097 0.8377857804298401 1.388989806175232 0.9412882328033447
146 4.658432483673096 3.2324111461639404 2.370004653930664 2.5386760234832764 1.4973583221435547 1.6139488220214844 1.7878992557525635 0.989422619342804 1.2149593830108643 1.4273946285247803 0.7135225534439087
147 4.5476460456848145 3.100050687789917 2.4038634300231934 2.495448350906372 1.4360432624816895 1.5667688846588135 1.8768926858901978 0.9984867572784424 1.5663321018218994 1.3389708995819092 0.8209397792816162
148 4.4843597412109375 3.0571048259735107 2.5423576831817627 2.346674680709839 1.4225443601608276 1.4734586477279663 2.121602773666382 0.8381399512290955 1.2098697423934937 1.4477766752243042 0.6704967617988586
149 4.686669826507568 3.2820961475372314 2.586066246032715 2.524507761001587 1.4500993490219116 1.5516482591629028 1.7428933382034302 0.8610062003135681 1.7078909873962402 1.2606524229049683 0.6911329627037048
150 4.517950057983398 3.3474416732788086 2.492434024810791 2.592960834503174 1.5190160274505615 1.3277174234390259 1.956865668296814 0.7997220754623413 1.179613471031189 1.4036904573440552 0.7278701066970825
151 4.334712505340576 3.4020819664001465 2.452591896057129 2.634687900543213 1.5005853176116943 1.551448941230774 2.1779088973999023 1.0324206352233887 1.2440160512924194 1.4772981405258179 0.6772409677505493
152 4.458103656768799 3.4057517051696777 2.472343921661377 2.6936025619506836 1.5725141763687134 1.5270191431045532 1.7882810831069946 0.8885210156440735 1.1431357860565186 1.5156766176223755 0.5965089797973633
153 4.527828216552734 3.601456642150879 2.810495376586914 2.8241212368011475 1.5975209474563599 1.493007779121399 1.8846094608306885 1.0714212656021118 1.1012797355651855 1.6152029037475586 0.6221162676811218
154 4.514514923095703 3.6441843509674072 2.6395835876464844 2.8698668479919434 1.6546869277954102 1.3809453248977661 1.8500069379806519 0.9353877902030945 1.166130781173706 1.5832372903823853 0.5960828065872192
155 4.526589393615723 3.5095489025115967 2.6575779914855957 2.766927480697632 1.6278499364852905 1.3901101350784302 1.6766650676727295 1.1922588348388672 1.3149665594100952 1.816159725189209 0.5362348556518555
156 4.480555534362793 3.4624006748199463 2.6219887733459473 2.721987724304199 1.5936123132705688 1.857170820236206 1.6884205341339111 0.8957657217979431 0.9013580679893494 1.4451613426208496 0.6185935735702515
157 4.3816819190979 3.525977849960327 2.6439969539642334 2.7709801197052 1.607994556427002 1.7881759405136108 1.6282551288604736 0.9368110299110413 1.4189285039901733 1.3395161628723145 0.7736911773681641
158 4.454400539398193 3.589287757873535 2.6665194034576416 2.642104387283325 1.4944194555282593 1.5562057495117188 1.6141732931137085 1.1963679790496826 0.964942216873169 1.4031972885131836 0.7132971286773682
159 4.158033847808838 3.3957347869873047 2.495072364807129 2.5190937519073486 1.5909961462020874 1.6389106512069702 1.635537028312683 1.1343392133712769 0.8138505816459656 1.2701056003570557 0.7250124216079712
160 4.373013019561768 3.579230546951294 2.473890542984009 2.839806318283081 1.605097770690918 1.6032124757766724 1.7313876152038574 0.8388498425483704 0.936664342880249 1.415229082107544 0.6700119376182556
161 4.032251358032227 3.4383654594421387 2.475365161895752 2.58120059967041 1.5779902935028076 1.6166911125183105 1.7193715572357178 1.1668754816055298 1.0395525693893433 1.3172940015792847 0.6124740839004517
162 4.122546672821045 3.637830972671509 2.5900373458862305 2.6886231899261475 1.628868579864502 1.5659617185592651 1.4896279573440552 0.9402891993522644 1.15654718875885 1.2365182638168335 0.7140371203422546
163 4.274628162384033 3.8274474143981934 2.5852091312408447 2.5914459228515625 1.6082996129989624 1.4149397611618042 1.5756036043167114 1.28397798538208 1.0321505069732666 1.2934210300445557 0.6162660717964172
164 4.108370780944824 3.539043664932251 2.844973564147949 2.4279446601867676 1.7436753511428833 1.512239694595337 1.6503214836120605 1.032410979270935 1.195659875869751 1.2649940252304077 0.6689389944076538
165 3.924633502960205 3.528294563293457 2.6524431705474854 2.7277841567993164 1.5357438325881958 1.570430040359497 2.0513062477111816 0.9116459488868713 0.9935680031776428 1.3045499324798584 0.6867775917053223
166 4.1588454246521 3.6913368701934814 2.602569341659546 2.7448158264160156 1.5620967149734497 1.7978241443634033 2.3132119178771973 0.8700004816055298 1.4609296321868896 1.3045600652694702 0.6983389258384705
167 4.3128838539123535 3.790863513946533 2.823209285736084 2.854322910308838 1.5817302465438843 1.9389647245407104 2.5028932094573975 1.2193187475204468 1.133635401725769 1.2182475328445435 0.435763955116272
168 4.182803153991699 3.6174232959747314 3.0517022609710693 2.7869322299957275 1.721079707145691 1.9702768325805664 2.451368570327759 0.9035861492156982 1.1687424182891846 1.3148698806762695 0.5608912110328674
169 4.494136810302734 3.669572114944458 2.920550584793091 2.755420446395874 1.7575500011444092 1.9232456684112549 2.3409385681152344 1.061232089996338 1.1740857362747192 1.3590190410614014 0.6753668189048767
170 4.312443256378174 3.594434976577759 2.745976686477661 2.659066677093506 1.5562944412231445 1.9158967733383179 2.063135862350464 0.9635295867919922 1.2450308799743652 1.1784878969192505 0.5625798106193542
171 4.554529666900635 3.6106934547424316 2.9552273750305176 2.7002806663513184 1.626707673072815 1.8831467628479004 2.3738300800323486 0.7947424054145813 1.389366865158081 1.3980178833007813 0.7285975813865662
172 4.302028656005859 3.415078639984131 2.9543864727020264 2.487769842147827 1.895310401916504 1.975481390953064 2.0570154190063477 0.7710680365562439 1.1217375993728638 1.2040717601776123 0.7229992151260376
173 4.272442817687988 3.718839168548584 3.0006155967712402 2.6445391178131104 1.7791447639465332 1.8791710138320923 2.5284066200256348 0.914119303226471 1.1377462148666382 1.496411919593811 0.8711800575256348
174 4.072967052459717 3.5412447452545166 2.6302170753479004 2.58671236038208 1.5405939817428589 1.5870413780212402 2.1822938919067383 0.9939274191856384 1.261436939239502 1.2851345539093018 0.7214671969413757
175 4.061835765838623 3.8911404609680176 2.4906070232391357 2.799504041671753 1.5986732244491577 1.7056993246078491 2.1686363220214844 0.8839926719665527 1.2253482341766357 1.5119541883468628 0.7083819508552551
176 3.903468370437622 3.7195162773132324 2.541140556335449 2.935868501663208 1.5196503400802612 1.4782127141952515 2.003986358642578 0.8175681829452515 1.2838499546051025 1.436734676361084 0.7246487140655518
177 3.6582822799682617 3.7052547931671143 2.57393479347229 2.8981595039367676 1.6071734428405762 1.6099958419799805 1.9847376346588135 0.6923524737358093 0.9475605487823486 1.4467377662658691 0.5640456676483154
178 3.741142988204956 3.497025728225708 2.4599006175994873 2.7288818359375 1.6932775974273682 1.6395946741104126 1.4946396350860596 0.635110080242157 1.2762423753738403 1.2691478729248047 0.6485480070114136
179 3.743144989013672 3.565087080001831 2.5127551555633545 2.7125191688537598 1.7366060018539429 1.7437307834625244 1.6359803676605225 0.9670085310935974 1.179790735244751 1.2886288166046143 0.750129759311676
180 3.7105231285095215 3.503380298614502 2.7682812213897705 2.5346944332122803 1.7553768157958984 1.7003799676895142 1.6587876081466675 1.4939254522323608 1.109310507774353 1.1354907751083374 0.7994882464408875
181 3.8044984340667725 3.6351842880249023 2.5674264430999756 2.70155930519104 1.7249547243118286 1.6404598951339722 2.0073373317718506 0.7915176749229431 1.2728153467178345 1.2001625299453735 0.6390103697776794
182 3.8927876949310303 3.4426729679107666 2.553758144378662 2.5116405487060547 1.6917823553085327 1.6519540548324585 2.175726890563965 0.8668449521064758 1.157286286354065 1.232844352722168 0.6747626066207886
183 3.954587936401367 3.404433250427246 2.5455241203308105 2.3796160221099854 1.8030892610549927 1.846355676651001 2.321338415145874 0.9231044054031372 1.0786018371582031 1.2789710760116577 0.6479074954986572
184 3.742262125015259 3.3371081352233887 2.7347941398620605 2.460139036178589 1.737517237663269 1.996950387954712 1.998605728149414 1.0941154956817627 1.0140870809555054 1.3178337812423706 0.6028491854667664
185 3.677701950073242 3.4932751655578613 2.5470242500305176 2.520972728729248 1.743795394897461 1.6662185192108154 1.8299434185028076 1.0001699924468994 1.4060709476470947 1.7131115198135376 0.5735666751861572
186 3.9898393154144287 3.542112112045288 2.669583320617676 2.4303243160247803 1.6711763143539429 1.856345295906067 1.7184489965438843 0.9542156457901001 1.2983765602111816 1.6030000448226929 0.7202541828155518
187 4.083188056945801 3.6631340980529785 2.5874762535095215 2.4363930225372314 1.682861328125 1.725345492362976 1.6377358436584473 1.406371831893921 0.9171611666679382 1.2982302904129028 0.5798488259315491
188 3.9093196392059326 3.3531625270843506 2.697476863861084 2.2893717288970947 1.7882661819458008 1.6617554426193237 1.9271711111068726 0.8031691312789917 1.0310659408569336 1.3930448293685913 0.5299586057662964
189 3.7026679515838623 3.26920485496521 2.5788917541503906 2.3412163257598877 1.6528346538543701 1.6096868515014648 1.6413744688034058 0.9918261766433716 1.2671022415161133 1.2970068454742432 0.5260189771652222
190 3.977436065673828 3.477559804916382 2.7203640937805176 2.5565972328186035 1.834728717803955 1.6157931089401245 1.4670361280441284 1.0713669061660767 1.064335823059082 1.5308113098144531 0.8030285239219666
191 4.275260925292969 3.6594185829162598 2.874953269958496 2.704989433288574 1.7739585638046265 1.7280668020248413 1.5656940937042236 0.9841998815536499 1.1722090244293213 1.268784761428833 0.584689736366272
192 4.3874688148498535 3.733102560043335 2.8786070346832275 2.527711868286133 1.654894471168518 1.9752483367919922 1.6706337928771973 1.0285658836364746 1.2593132257461548 1.3875595331192017 0.7378995418548584
193 4.328089237213135 3.56455659866333 2.736025094985962 2.6455111503601074 1.539488434791565 1.6793214082717896 2.3895816802978516 0.9801852703094482 1.1277902126312256 1.336918830871582 0.7441089153289795
194 4.3577046394348145 3.568013906478882 2.758037805557251 2.3740742206573486 1.6250154972076416 1.8785556554794312 2.0835137367248535 0.9916186332702637 1.4933991432189941 1.3804384469985962 0.6528061628341675
195 4.1501054763793945 3.4301657676696777 2.790682792663574 2.495584487915039 1.6103639602661133 2.017505168914795 2.1138038635253906 1.1637996435165405 1.0135799646377563 1.4279890060424805 0.740824282169342
196 4.443774223327637 3.4617888927459717 2.7050936222076416 2.3048272132873535 1.6537188291549683 1.9168095588684082 2.0527150630950928 1.1495411396026611 1.071856141090393 1.4495269060134888 0.568172812461853
197 4.449802875518799 3.4751086235046387 2.7367823123931885 2.458916187286377 1.634790301322937 1.8928941488265991 1.9520738124847412 1.15934157371521 1.1511833667755127 1.3977521657943726 0.6438575983047485
198 4.547740459442139 3.5830090045928955 2.752142906188965 2.414529323577881 1.67826509475708 2.1143152713775635 1.9950826168060303 1.4120609760284424 1.2564460039138794 1.3504207134246826 0.7401324510574341
199 4.840212345123291 3.5894854068756104 2.787665843963623 2.5795624256134033 1.6019501686096191 2.0908091068267822 2.057276964187622 1.015086054801941 1.4837098121643066 1.6240090131759644 0.7512579560279846
200 4.936277389526367 3.7054219245910645 2.6755847930908203 2.6014256477355957 1.645118236541748 2.1220717430114746 2.1982741355895996 1.0161362886428833 1.3724806308746338 1.4277262687683105 0.6280747056007385
201 4.78516960144043 3.5361123085021973 2.7642385959625244 2.6469147205352783 1.6692559719085693 2.042361259460449 2.009878158569336 0.9382200241088867 1.3196452856063843 1.4094010591506958 0.6697620749473572
202 4.705874919891357 3.4338979721069336 2.850536823272705 2.532870292663574 1.7461817264556885 2.272818088531494 2.191537618637085 0.7421655654907227 1.455263614654541 1.430869698524475 0.7018706202507019
203 4.286470890045166 3.4621336460113525 2.625586748123169 2.4621708393096924 1.8006192445755005 2.1616454124450684 2.2077138423919678 0.9020033478736877 1.4229841232299805 1.4026665687561035 0.5082897543907166
204 4.384006500244141 3.5396933555603027 2.960824489593506 2.6579911708831787 1.9294334650039673 2.2283105850219727 1.5973892211914063 0.9095624089241028 0.9483935236930847 1.6038851737976074 0.6873440742492676
205 4.118794918060303 3.4129717350006104 2.7491230964660645 2.5178940296173096 1.884184718132019 2.4257397651672363 1.5372451543807983 0.9900819063186646 0.8416486382484436 1.4631175994873047 0.7830467820167542
206 4.179262638092041 3.490661382675171 2.9287378787994385 2.3981642723083496 2.0360770225524902 2.416898012161255 1.8147028684616089 1.1022769212722778 1.0614299774169922 1.3832814693450928 0.6993157863616943
207 4.606449127197266 3.4852750301361084 2.8945975303649902 2.6211090087890625 1.9241104125976563 2.187600612640381 1.8548614978790283 0.9634954929351807 0.8642396926879883 1.8934344053268433 0.704724133014679
208 4.469204425811768 3.5091841220855713 2.8999392986297607 2.619662046432495 1.7882798910140991 2.651991605758667 2.191915273666382 0.8600900173187256 0.8771318793296814 1.7508223056793213 0.7280317544937134
209 4.583409309387207 3.3607919216156006 2.9927163124084473 2.6897552013397217 1.7250096797943115 2.409142017364502 2.2397842407226563 1.055896520614624 0.9267986416816711 1.659213900566101 0.6635728478431702
210 4.28801155090332 3.295349359512329 2.9835422039031982 2.498987913131714 1.8437573909759521 2.408961296081543 1.5784047842025757 1.0957916975021362 0.9995169043540955 1.5464435815811157 0.7074660062789917
211 5.026897430419922 3.3822712898254395 3.1599011421203613 2.6506552696228027 1.9075194597244263 2.409522771835327 1.5769433975219727 1.0285322666168213 0.9828921556472778 1.6258362531661987 0.6814007759094238
212 5.320422172546387 3.4325928688049316 3.213578701019287 2.592073678970337 2.017521858215332 2.5130691528320313 1.8583956956863403 0.7462313771247864 1.0958925485610962 1.7831156253814697 0.6791447997093201
213 5.490890026092529 3.4436306953430176 3.521184206008911 2.5985372066497803 2.033489227294922 2.3492794036865234 1.9198395013809204 0.8527700901031494 1.2379432916641235 1.438694715499878 0.6326237916946411
214 5.238553524017334 3.400641918182373 3.472541332244873 2.616055965423584 2.1904537677764893 2.5916500091552734 1.653080940246582 1.0198994874954224 1.2124333381652832 1.5003862380981445 0.5760621428489685
215 5.580465793609619 3.4525082111358643 3.7089486122131348 2.6587183475494385 2.2914795875549316 2.749812126159668 1.9807984828948975 1.1526939868927002 1.067859172821045 1.3201364278793335 0.6739649772644043
216 5.657837867736816 3.3345212936401367 3.8627097606658936 2.490314483642578 2.119689702987671 2.7900502681732178 1.8996541500091553 1.1508640050888062 1.024417757987976 1.2147538661956787 0.6688868999481201
217 5.481476783752441 3.404987096786499 4.049051761627197 2.597224712371826 2.2923882007598877 2.600937843322754 1.8008089065551758 0.8722130060195923 1.0863405466079712 1.1644914150238037 0.6570075154304504
218 5.26452112197876 3.264382839202881 3.867859363555908 2.447467088699341 2.098982810974121 2.6531684398651123 1.8221944570541382 0.8351574540138245 1.084762454032898 1.0667754411697388 0.7524027228355408
219 5.600405216217041 3.4155590534210205 3.915726900100708 2.549506664276123 2.0485429763793945 2.638599157333374 1.7424923181533813 0.7208263278007507 1.1696434020996094 1.271937370300293 0.8208394050598145
220 5.1821699142456055 3.46445369720459 3.4580891132354736 2.6306543350219727 2.164196252822876 2.515749454498291 1.8714274168014526 0.8663008809089661 0.9763314723968506 1.2420518398284912 0.8500990867614746
221 5.0238423347473145 3.4283151626586914 3.5467379093170166 2.541408061981201 2.256932020187378 2.539405107498169 1.9127532243728638 1.2645779848098755 0.8906275629997253 1.3554399013519287 0.6765806078910828
222 5.265206813812256 3.6629645824432373 3.7557272911071777 2.50024676322937 2.1991217136383057 2.5326297283172607 1.7729356288909912 1.0665974617004395 0.9592480659484863 1.3735194206237793 0.8156372904777527
223 5.363554954528809 3.493603467941284 3.988058090209961 2.4922358989715576 2.1784422397613525 2.426586151123047 1.7689921855926514 0.6450439691543579 0.9855036735534668 1.194157361984253 0.688438355922699
224 5.349417209625244 3.6143274307250977 3.9732983112335205 2.459674119949341 2.0717720985412598 2.5886311531066895 1.9296278953552246 1.0703022480010986 0.9420778155326843 1.3904842138290405 0.8642174601554871
225 5.146877765655518 3.528846263885498 3.883230686187744 2.523056983947754 2.0998072624206543 2.5127663612365723 2.1319589614868164 0.8374717831611633 1.0713406801223755 1.3738168478012085 0.732846736907959
226 5.2922821044921875 3.6124725341796875 4.053692817687988 2.6328392028808594 2.062530040740967 2.413789987564087 2.006648302078247 1.1874637603759766 1.00465726852417 1.687491536140442 0.7027944326400757
227 5.231200695037842 3.5619993209838867 3.709030866622925 2.658203601837158 2.0202219486236572 2.4089581966400146 2.346679925918579 0.9361736178398132 1.1253712177276611 1.440721035003662 0.6460357308387756
228 5.264437675476074 3.4837021827697754 3.3233118057250977 2.556278705596924 1.7454389333724976 2.4189281463623047 2.154726028442383 0.6182321906089783 0.7392935752868652 1.3966598510742188 0.6904963850975037
229 4.944831371307373 3.308979034423828 3.513374090194702 2.4713008403778076 1.8801288604736328 2.637136936187744 1.948626160621643 0.6843997836112976 0.8804208636283875 1.3912913799285889 0.7464351058006287
230 4.918712139129639 3.521927833557129 3.439462900161743 2.6612658500671387 1.9135653972625732 2.6704275608062744 1.6091359853744507 0.9668583869934082 0.987880289554596 1.4106262922286987 0.744307279586792
231 4.94698429107666 3.619035243988037 3.590388059616089 2.750178337097168 1.9236390590667725 2.683156728744507 1.9849133491516113 0.7679103016853333 0.7776539325714111 1.3675163984298706 0.6334848999977112
232 4.545082092285156 3.457836866378784 3.194969892501831 2.6498043537139893 1.990071415901184 2.4703705310821533 1.9950615167617798 0.9897639751434326 0.7657718658447266 1.5086164474487305 0.7382128834724426
233 4.706586837768555 3.574044942855835 2.9917752742767334 2.6787989139556885 1.7905703783035278 2.1569437980651855 2.0614194869995117 0.8420548439025879 0.775784432888031 1.3733618259429932 0.8196132779121399
234 4.637965679168701 3.56788969039917 2.855680227279663 2.7339487075805664 1.8531959056854248 2.3801496028900146 2.110114097595215 0.7743836045265198 0.8497468829154968 1.5974692106246948 0.6245899796485901
235 5.109931945800781 3.527174949645996 3.4505860805511475 2.7330400943756104 2.1126365661621094 2.4864587783813477 2.0728397369384766 0.9260507822036743 1.0057586431503296 1.4616224765777588 0.7102885842323303
236 5.043409824371338 3.5473434925079346 3.787130832672119 2.7289929389953613 2.2684884071350098 2.2359492778778076 2.150818347930908 1.0944452285766602 1.580437183380127 1.4647369384765625 0.7267677187919617
237 5.052801609039307 3.4145560264587402 3.537898540496826 2.5887045860290527 1.9480619430541992 2.23885178565979 1.9078352451324463 1.0249111652374268 1.1303528547286987 1.4738569259643555 0.6646090745925903
238 5.127813339233398 3.68339467048645 3.3418986797332764 2.7594401836395264 1.9843811988830566 1.924261450767517 2.020012617111206 0.9239829778671265 1.0473169088363647 1.5266488790512085 0.7496631741523743
239 5.171744346618652 3.4998762607574463 3.506188154220581 2.6356070041656494 2.0216572284698486 1.9898370504379272 2.1684460639953613 0.7937291264533997 1.3197752237319946 1.7068417072296143 0.7936769127845764
240 5.4244303703308105 3.515651226043701 3.4305295944213867 2.7592265605926514 1.9296486377716064 2.10335111618042 2.1603851318359375 1.1684061288833618 1.1463474035263062 1.6905378103256226 0.7275793552398682
241 5.0973310470581055 3.3677115440368652 3.2684035301208496 2.695594072341919 1.6623919010162354 2.089503049850464 2.369150161743164 1.2860356569290161 1.3093165159225464 1.6213206052780151 0.7450416088104248
242 5.138189315795898 3.3014557361602783 3.1119754314422607 2.5808615684509277 1.8575307130813599 2.3262953758239746 2.1512291431427 0.8682666420936584 1.2816466093063354 1.6968759298324585 0.6072335839271545
243 5.113887786865234 3.2585463523864746 3.568740129470825 2.574740409851074 1.93778657913208 2.0983004570007324 2.344721794128418 0.976813554763794 1.2714232206344604 1.7761080265045166 0.7308071255683899
244 5.267026424407959 3.22351336479187 3.5546343326568604 2.4995524883270264 1.9472001791000366 2.0609161853790283 2.2452757358551025 0.8413287997245789 1.1524924039840698 1.518982172012329 0.8323929309844971
245 4.934296131134033 3.477648973464966 3.5208873748779297 2.71539306640625 1.8869459629058838 2.0775153636932373 2.1083908081054688 1.0329827070236206 1.3005191087722778 1.7264461517333984 0.7182095050811768
246 4.880120277404785 3.6785545349121094 3.4230175018310547 2.6601574420928955 1.7777106761932373 2.0772149562835693 2.0704498291015625 0.9004276394844055 1.2442737817764282 1.9621365070343018 0.7785333395004272
247 5.095415115356445 3.510951280593872 3.5112667083740234 2.489574909210205 1.8066946268081665 2.1124422550201416 2.229038715362549 0.7854347825050354 1.0918539762496948 1.5624613761901855 0.8682418465614319
248 5.132613182067871 3.3949639797210693 3.5523643493652344 2.416463851928711 1.9201300144195557 2.0333213806152344 2.161943197250366 0.9354504346847534 1.0856342315673828 1.6557189226150513 0.7948409914970398
249 4.709406852722168 3.384330987930298 3.223587989807129 2.3729865550994873 1.7940678596496582 1.9674876928329468 2.162097215652466 1.3473713397979736 1.12855064868927 1.4472646713256836 0.7619922161102295
250 4.730424404144287 3.378235101699829 3.083780527114868 2.514188528060913 1.6877979040145874 2.1097910404205322 2.1710352897644043 0.988470196723938 0.9086646437644958 1.512785792350769 0.7553910613059998
251 5.036430835723877 3.5495803356170654 3.2654922008514404 2.5842714309692383 1.9454543590545654 1.912354826927185 1.8292793035507202 1.0873887538909912 1.0222915410995483 1.4419785737991333 0.6632195711135864
252 5.2493486404418945 3.540191173553467 3.357109785079956 2.5830371379852295 1.930418848991394 2.0724403858184814 2.1817338466644287 1.2943838834762573 1.0693247318267822 1.4414411783218384 0.8208553791046143
253 4.872537612915039 3.5459556579589844 3.0697689056396484 2.557493209838867 1.8561664819717407 2.145800828933716 2.086496114730835 0.8210301399230957 0.9925185441970825 1.2471956014633179 0.5561128854751587
254 5.070839881896973 3.625781774520874 3.2833428382873535 2.473618268966675 2.0196943283081055 2.0298421382904053 1.9362081289291382 1.1076148748397827 0.841829240322113 1.417456030845642 0.6509103178977966
255 5.2987260818481445 3.7162065505981445 3.053258180618286 2.4979515075683594 1.8713308572769165 2.153521776199341 2.1027016639709473 1.2998355627059937 1.0629955530166626 1.5900182723999023 0.7885965704917908
256 4.974778652191162 3.6171343326568604 3.0169484615325928 2.560681104660034 1.834952473640442 2.158998489379883 2.0570905208587646 1.1767568588256836 0.978532612323761 1.9109406471252441 0.5510554909706116
257 4.946887493133545 3.6533567905426025 3.1724095344543457 2.655818462371826 1.9749455451965332 1.9622520208358765 1.9422560930252075 1.1604771614074707 0.9287279844284058 1.6425427198410034 0.7418373227119446
258 4.879027366638184 3.579475164413452 3.130629062652588 2.609949827194214 2.0503673553466797 1.9344385862350464 1.8567379713058472 0.7592277526855469 0.9714291095733643 1.6040163040161133 0.5777627229690552
259 4.810031414031982 3.5651798248291016 2.773123025894165 2.5448660850524902 1.8814815282821655 1.9770954847335815 2.1150336265563965 0.8364779353141785 0.9840378761291504 1.6201355457305908 0.7235990762710571
260 4.789348602294922 3.7209653854370117 2.9938151836395264 2.6160078048706055 1.8086456060409546 2.093583822250366 1.8626469373703003 0.9756931066513062 0.9377480745315552 1.8750511407852173 0.782830536365509
261 4.620883464813232 3.826807975769043 2.729703187942505 2.677964687347412 1.6197967529296875 2.066112995147705 2.119643211364746 1.0453143119812012 1.0242642164230347 1.7931464910507202 0.7198625206947327
262 4.781200408935547 3.730478525161743 2.9112961292266846 2.8346683979034424 1.6203129291534424 2.013828992843628 2.1214492321014404 0.830727219581604 0.8567491769790649 1.8737696409225464 0.7545415759086609
263 4.873852729797363 3.6593432426452637 2.858147382736206 2.8972489833831787 1.5763866901397705 2.0269277095794678 2.4046473503112793 1.3040851354599 1.1023846864700317 1.7582553625106812 0.6965228319168091
264 4.857948303222656 3.7942616939544678 2.7256553173065186 2.8198792934417725 1.7506763935089111 1.960551381111145 2.1936631202697754 1.3882819414138794 0.9013201594352722 1.6058217287063599 0.6302616596221924
265 4.830188274383545 3.7302486896514893 2.965280294418335 2.7764647006988525 1.7021385431289673 2.1821930408477783 2.345057487487793 1.2212159633636475 1.2811055183410645 1.7365381717681885 0.7555750608444214
266 4.881485462188721 3.695852041244507 3.0465121269226074 2.7135322093963623 1.8436071872711182 2.04522967338562 2.080317974090576 1.1319313049316406 1.1647025346755981 1.8452582359313965 0.761821985244751
267 4.978671550750732 3.5297889709472656 3.169445514678955 2.647845983505249 2.072145462036133 1.967430830001831 2.21612286567688 0.7732564806938171 1.1098730564117432 1.8037418127059937 0.5722339153289795
268 5.095036029815674 3.509406566619873 3.0459063053131104 2.659933090209961 1.9659016132354736 1.9724828004837036 2.206367015838623 1.1419858932495117 1.2487760782241821 1.7372745275497437 0.7305077314376831
269 4.716998100280762 3.2908687591552734 3.1060752868652344 2.439666271209717 2.0230491161346436 1.8944910764694214 1.6746340990066528 0.7831766605377197 0.8733657002449036 1.5730730295181274 0.6277478933334351
270 5.036186218261719 3.366748571395874 3.062469482421875 2.604337215423584 2.0584723949432373 1.8742425441741943 2.153728485107422 0.740269124507904 1.1643152236938477 1.6700856685638428 0.7832841873168945
271 4.71981143951416 3.3240742683410645 2.9574146270751953 2.400911331176758 2.09983229637146 2.064826488494873 2.1888391971588135 0.9995868802070618 0.8885785937309265 1.5945175886154175 0.8110358715057373
272 5.114643573760986 3.3592264652252197 3.0039901733398438 2.4927978515625 1.778436303138733 1.9879380464553833 2.422328472137451 1.019033670425415 1.0554790496826172 1.5372682809829712 0.7260566353797913
273 5.376295566558838 3.3791773319244385 3.265538454055786 2.467411518096924 1.9559448957443237 2.028069496154785 2.0560238361358643 0.9803214073181152 1.1223429441452026 1.5029187202453613 0.8754145503044128
274 5.537944316864014 3.4490528106689453 3.3402581214904785 2.3331410884857178 1.8577852249145508 1.9866949319839478 1.8645657300949097 1.2049676179885864 1.0985264778137207 1.4126588106155396 0.641221284866333
275 5.294564723968506 3.3574531078338623 3.439592123031616 2.400441884994507 1.892798662185669 1.981255292892456 1.9785311222076416 0.9206867218017578 1.1667994260787964 1.4557143449783325 0.6909571886062622
276 5.526909828186035 3.3781580924987793 3.54815673828125 2.5028035640716553 2.0114853382110596 1.9441455602645874 1.9875211715698242 1.286067008972168 1.0610649585723877 1.3681856393814087 0.5274373292922974
277 5.655919075012207 3.440908432006836 3.5302956104278564 2.631441831588745 1.992010474205017 1.9164129495620728 2.3098196983337402 0.7120312452316284 1.2170697450637817 1.6329132318496704 0.7753371596336365
278 5.375079154968262 3.305985927581787 2.8638556003570557 2.5303361415863037 1.702142596244812 2.054751396179199 2.0961084365844727 1.0956299304962158 1.2078558206558228 1.5796581506729126 0.7300868034362793
279 5.220763206481934 3.284233331680298 3.11521053314209 2.521646022796631 1.855967402458191 2.081929922103882 1.9203298091888428 0.7551512122154236 1.2433425188064575 1.5234864950180054 0.7782920598983765
280 5.623440742492676 3.216738224029541 3.5351147651672363 2.489697217941284 2.0917115211486816 2.0948684215545654 2.113687515258789 0.8087749481201172 1.0706524848937988 1.3557231426239014 0.700646698474884
281 5.378852367401123 3.369050979614258 3.120720624923706 2.4944241046905518 1.8027842044830322 2.105539083480835 2.0237178802490234 0.8233768343925476 0.943370521068573 1.429740071296692 0.8359935879707336
282 5.4244384765625 3.3676917552948 3.367849826812744 2.425685167312622 1.9424811601638794 2.055424451828003 2.2231345176696777 0.8464975953102112 0.9356080889701843 1.5907256603240967 1.0179414749145508
283 5.568103313446045 3.464590311050415 3.359942674636841 2.584834337234497 1.9748080968856812 2.402630090713501 2.1987686157226563 0.8829582333564758 0.9995129704475403 1.35009765625 0.7111244201660156
284 5.49113655090332 3.564558506011963 3.362010955810547 2.6446707248687744 1.9341424703598022 2.058277130126953 2.2470626831054688 1.1088961362838745 1.0978785753250122 1.4567188024520874 0.9745146036148071
285 5.436886787414551 3.4577624797821045 3.109222650527954 2.582871675491333 1.715904712677002 2.103128671646118 2.1443822383880615 1.3459264039993286 1.1294152736663818 1.1275742053985596 0.7905673980712891
286 5.610396862030029 3.492567777633667 3.1769301891326904 2.6741085052490234 1.8621211051940918 2.1315548419952393 2.365346670150757 0.9944874048233032 1.1473650932312012 1.3592722415924072 0.6768198609352112
287 5.815248489379883 3.516007900238037 3.3051793575286865 2.7283005714416504 1.7852684259414673 1.9389572143554688 2.4949240684509277 1.5157084465026855 1.0898394584655762 1.3785609006881714 0.6776400208473206
288 5.520262241363525 3.3781721591949463 3.233964443206787 2.4346323013305664 1.8123314380645752 1.9686692953109741 2.2823283672332764 1.3118836879730225 1.385383129119873 1.1245144605636597 0.8594170808792114
289 5.542356014251709 3.503863573074341 3.128009796142578 2.6608712673187256 1.7862294912338257 1.8878448009490967 2.319629192352295 1.4272253513336182 0.9224533438682556 1.1751117706298828 0.8082974553108215
290 5.578775882720947 3.4469566345214844 3.295102596282959 2.57523512840271 1.7870204448699951 2.018775224685669 2.2296063899993896 1.5807273387908936 0.9382550120353699 1.1084818840026855 0.8068122267723083
291 5.4724860191345215 3.48494815826416 3.202152729034424 2.6397902965545654 1.87132728099823 1.9894707202911377 2.315678358078003 1.2578924894332886 1.1757862567901611 1.1830990314483643 0.7630370259284973
292 5.821300506591797 3.627929449081421 3.2716939449310303 2.6488544940948486 1.8581199645996094 2.1337361335754395 2.344923257827759 1.6538838148117065 1.14788818359375 1.4819526672363281 0.8738669753074646
293 5.6056084632873535 3.4451751708984375 3.356783151626587 2.4935266971588135 1.9041167497634888 2.0389511585235596 2.393728733062744 1.2185262441635132 1.1364558935165405 1.356223464012146 0.7598006725311279
294 5.579026699066162 3.5788416862487793 3.2889509201049805 2.6742043495178223 1.9412592649459839 2.2306368350982666 2.2552669048309326 1.2713685035705566 1.023833155632019 1.5099515914916992 0.7822819948196411
295 5.058276653289795 3.36572003364563 3.2287673950195313 2.5687005519866943 2.051067590713501 2.203928232192993 2.3150081634521484 1.2772915363311768 1.2219817638397217 1.1363611221313477 0.8537995219230652
296 5.4442338943481445 3.556527853012085 3.5348458290100098 2.5609257221221924 2.0652029514312744 2.4734909534454346 2.3349368572235107 1.627177357673645 0.9892333745956421 1.3875783681869507 0.8896886110305786
297 5.295237064361572 3.467254161834717 3.3153653144836426 2.608823776245117 1.9975038766860962 2.3292245864868164 2.2524049282073975 1.2718836069107056 1.225193977355957 1.4099208116531372 0.742699146270752
298 5.011736869812012 3.5352535247802734 3.4036340713500977 2.6674773693084717 2.248697519302368 2.1174795627593994 2.3824524879455566 1.1758867502212524 1.0976670980453491 1.49546217918396 0.6586406826972961
299 4.906256198883057 3.7664895057678223 3.3095059394836426 2.8613150119781494 2.0547878742218018 2.0587873458862305 2.3588640689849854 1.7719937562942505 0.9792773723602295 1.5016624927520752 0.7865245938301086
300 5.303606033325195 3.766883611679077 3.608438014984131 2.8600666522979736 2.261880874633789 2.0864193439483643 2.2101590633392334 1.786610722541809 1.0552231073379517 1.2742241621017456 0.7599310874938965
301 5.25108528137207 3.924025535583496 3.453427314758301 2.8270349502563477 1.979933738708496 2.0835890769958496 2.199873924255371 1.69551682472229 1.3855090141296387 1.2076376676559448 0.6542621850967407
302 5.476743698120117 3.729499578475952 3.5058276653289795 2.663602352142334 2.0945088863372803 2.116673231124878 2.395674467086792 1.362463116645813 1.0230586528778076 1.2478379011154175 0.7758668661117554
303 5.254030227661133 3.7766926288604736 3.21132755279541 2.8310675621032715 1.8770561218261719 2.2383651733398438 2.1374897956848145 1.5673917531967163 1.5267399549484253 1.203488826751709 0.7936701774597168
304 5.584674835205078 3.638726234436035 3.7742631435394287 2.63559627532959 1.886147141456604 2.3819468021392822 2.485745429992676 1.7529438734054565 0.8779021501541138 1.1339530944824219 0.8565452694892883
305 5.7268290519714355 3.4497783184051514 3.9458963871002197 2.5562639236450195 1.8236415386199951 2.476625919342041 2.286659002304077 1.4699058532714844 1.1381727457046509 1.032073736190796 0.7694828510284424
306 5.674442768096924 3.3294289112091064 3.303037643432617 2.4621453285217285 1.753390908241272 2.4265265464782715 2.3842668533325195 1.3182837963104248 0.9559364914894104 1.0532525777816772 0.7272003293037415
307 5.227816581726074 3.4003360271453857 3.0202200412750244 2.489184617996216 1.7736397981643677 2.392090082168579 2.3330280780792236 1.7870954275131226 1.1685985326766968 1.3139514923095703 0.6733123064041138
308 5.541383743286133 3.3706865310668945 3.209074020385742 2.451843738555908 1.7508702278137207 2.368237257003784 2.184798002243042 1.5598660707473755 1.0601073503494263 1.1790876388549805 0.7674283981323242
309 6.114106178283691 3.5926549434661865 3.6638593673706055 2.5755066871643066 1.868392825126648 2.3968136310577393 1.9881943464279175 1.5565500259399414 1.2466437816619873 1.2923076152801514 0.8119609951972961
310 6.170754432678223 3.545523166656494 3.7002193927764893 2.491652250289917 2.0128133296966553 2.0755889415740967 2.079586982727051 1.5714232921600342 0.93511563539505 1.1922012567520142 0.711220383644104
311 6.20923376083374 3.423163890838623 3.594548463821411 2.479116678237915 1.8223532438278198 2.2941033840179443 2.2052576541900635 1.2860393524169922 1.125319480895996 1.1743916273117065 0.6507677435874939
312 6.275033950805664 3.6175215244293213 3.9067811965942383 2.4509341716766357 1.850515604019165 2.284735679626465 2.1495447158813477 1.4353710412979126 1.2076436281204224 1.281329870223999 0.7766099572181702
313 6.10335636138916 3.408926486968994 4.011978626251221 2.3278608322143555 1.837567687034607 2.254715919494629 2.363872766494751 1.40959894657135 1.3395793437957764 1.0531749725341797 0.9888466000556946
314 6.211195945739746 3.5005619525909424 3.6937384605407715 2.3036081790924072 1.8917558193206787 2.298424482345581 2.371352195739746 1.3141517639160156 1.1988292932510376 1.2615492343902588 0.70766282081604
315 5.94460391998291 3.455676317214966 3.755542278289795 2.5027828216552734 1.8104264736175537 2.3657138347625732 2.2881877422332764 0.9345937967300415 0.998482346534729 1.3385330438613892 0.6597675085067749
316 6.220763683319092 3.5811805725097656 3.571410655975342 2.6090755462646484 1.888564944267273 2.2870497703552246 2.5396976470947266 0.8756649494171143 1.0102957487106323 1.2321289777755737 0.7112191915512085
317 6.782958984375 3.6031086444854736 4.352532386779785 2.8136308193206787 1.9808429479599 2.3286101818084717 2.5905697345733643 0.8728599548339844 1.3021388053894043 1.3549870252609253 0.5649304389953613
318 6.469878673553467 3.5259549617767334 3.969057559967041 2.683340311050415 1.979527235031128 2.080744981765747 2.068664312362671 0.8309860825538635 1.162325143814087 1.3566631078720093 0.7279813289642334
319 6.528800964355469 3.603672742843628 3.8668439388275146 2.672935962677002 1.948830246925354 2.209104537963867 2.3962178230285645 0.9288753867149353 1.2597596645355225 1.4823932647705078 0.7280441522598267
320 6.19779634475708 3.6341850757598877 3.936485767364502 2.647362232208252 2.1297664642333984 2.1710054874420166 2.6362438201904297 0.8638534545898438 1.0933935642242432 1.1250909566879272 0.7902515530586243
321 6.103733539581299 3.891465902328491 4.046088695526123 2.911956548690796 1.9425983428955078 2.2763824462890625 2.3194265365600586 1.0606582164764404 1.2759963274002075 1.3300511837005615 1.0399314165115356
322 5.959832668304443 3.5650582313537598 4.0137739181518555 2.6414754390716553 1.9633160829544067 2.1845500469207764 2.1798763275146484 0.8792314529418945 1.6885716915130615 1.402873158454895 1.1489875316619873
323 6.072066307067871 3.541059732437134 3.7712433338165283 2.640509605407715 2.0146710872650146 1.8789457082748413 2.1812047958374023 0.7725493907928467 1.399951457977295 1.4859442710876465 0.9507518410682678
324 5.932237148284912 3.6498165130615234 4.032430648803711 2.602635145187378 1.9713413715362549 2.0898659229278564 2.2923495769500732 1.118826985359192 1.5218755006790161 1.6022192239761353 0.9603121280670166
325 6.111867904663086 3.6561591625213623 3.9949891567230225 2.669717788696289 2.039519786834717 2.2368457317352295 2.314326524734497 0.940919041633606 1.628897786140442 1.4781793355941772 0.8544527888298035
326 6.499327659606934 3.7135024070739746 4.168069362640381 2.6799473762512207 2.157358407974243 2.011589288711548 2.1685447692871094 0.9414860606193542 1.4348437786102295 1.3073352575302124 0.7820979356765747
327 6.30169677734375 3.7599287033081055 3.9822754859924316 2.7395331859588623 2.115018844604492 2.122952461242676 1.824022650718689 1.0526434183120728 1.336535930633545 1.5255173444747925 0.6490160822868347
328 6.449847221374512 4.0160112380981445 3.8243579864501953 2.993041753768921 1.9034647941589355 2.0605432987213135 1.9744579792022705 0.6101450324058533 1.5705702304840088 1.251102328300476 0.7542385458946228
329 6.039504528045654 3.5581440925598145 3.7483010292053223 2.785594940185547 1.8515963554382324 2.27803897857666 1.8078100681304932 0.8446615934371948 0.9971925020217896 1.3854858875274658 0.7709664106369019
330 6.008107662200928 3.5718953609466553 3.6370534896850586 2.7411038875579834 1.8243703842163086 2.496384859085083 2.445143699645996 0.766473650932312 1.2766860723495483 1.3334170579910278 0.670044481754303
331 6.037220478057861 3.8634181022644043 3.6012930870056152 2.820406436920166 1.9293239116668701 2.3412575721740723 1.9785304069519043 0.8922889232635498 1.1435848474502563 1.50105881690979 0.793147087097168
332 5.967841625213623 3.819349765777588 3.472935438156128 2.783644199371338 1.8976515531539917 2.3233070373535156 1.9171596765518188 0.7764183282852173 1.2567542791366577 1.525680661201477 0.8689477443695068
333 5.993739128112793 3.6930453777313232 3.4527695178985596 2.7425832748413086 1.9207617044448853 2.4579875469207764 1.9892724752426147 1.0852415561676025 1.2825895547866821 1.2879247665405273 0.9277623891830444
334 5.913695335388184 3.6817691326141357 3.5013415813446045 2.849867343902588 1.9448660612106323 2.3622286319732666 1.9266716241836548 1.1610603332519531 1.3376493453979492 1.1943877935409546 1.1186575889587402
335 5.83746337890625 3.6680002212524414 3.7821457386016846 2.748120069503784 1.9231922626495361 2.476097583770752 2.2191476821899414 0.8616901636123657 1.1853725910186768 1.3111144304275513 1.072058081626892
336 6.002367973327637 3.680994749069214 3.7081873416900635 2.7611770629882813 1.9284849166870117 2.17710280418396 2.0667643547058105 0.8571326732635498 1.251548409461975 1.355061411857605 0.7968005537986755
337 6.214601039886475 3.7611119747161865 3.714428424835205 2.907804250717163 1.9472771883010864 2.244769811630249 2.1522417068481445 0.8411943316459656 1.3401237726211548 0.9977082014083862 0.8347446322441101
338 5.994640827178955 3.89380145072937 3.5451500415802 2.9260880947113037 1.8331880569458008 2.1901543140411377 2.151557207107544 0.9269187450408936 1.230479121208191 1.2748055458068848 0.7344432473182678
339 5.589653968811035 3.660268783569336 3.500356674194336 2.618462562561035 1.9678786993026733 2.2188758850097656 2.287017822265625 0.7654934525489807 1.058545708656311 1.5774105787277222 1.0191025733947754
340 5.672406196594238 4.062417030334473 3.253120183944702 2.9547030925750732 1.9122366905212402 2.289386510848999 2.211458206176758 0.9121564626693726 1.0413014888763428 1.5110671520233154 1.1280617713928223
341 5.775510311126709 3.823570966720581 3.610095500946045 2.8087892532348633 1.95583176612854 2.099867105484009 2.108536958694458 0.7530785202980042 0.9605430364608765 1.4440702199935913 1.0908918380737305
342 5.82578706741333 3.6609301567077637 3.6177148818969727 2.6804823875427246 1.9386646747589111 2.1980435848236084 2.220545768737793 0.8818191885948181 1.082748532295227 1.1460007429122925 1.0167549848556519
343 5.507272720336914 3.6106324195861816 3.479989767074585 2.775594472885132 1.93022882938385 2.159639596939087 2.1481142044067383 0.7105073928833008 1.1542060375213623 1.2244943380355835 0.9132245779037476
344 5.496677398681641 3.718750476837158 3.385448694229126 2.8324079513549805 1.7336411476135254 2.289783477783203 2.129924774169922 1.22508704662323 1.1304715871810913 1.2128335237503052 0.8014802932739258
345 5.51719856262207 3.7100560665130615 3.4923653602600098 2.9178268909454346 1.8446359634399414 2.343487024307251 2.280308485031128 0.8998047709465027 1.2100622653961182 1.2390860319137573 0.9028184413909912
346 5.730107307434082 3.4206066131591797 3.771442413330078 2.8225345611572266 1.921873688697815 2.2622551918029785 2.360715389251709 1.137319803237915 1.304325819015503 1.211164116859436 0.842763364315033
347 5.815134048461914 3.6468076705932617 3.742603302001953 2.8537001609802246 1.8585833311080933 2.199526309967041 2.43296480178833 1.1784580945968628 1.3436459302902222 1.314767837524414 0.8752089142799377
348 5.999419689178467 3.656299591064453 3.7792625427246094 2.799683094024658 2.0186827182769775 2.175166368484497 2.418440818786621 1.293166995048523 1.2990318536758423 1.1835092306137085 0.9414255023002625
349 5.6063618659973145 3.7814552783966064 3.830385446548462 3.005387783050537 1.985959768295288 2.1861636638641357 2.393711805343628 1.0467400550842285 1.3913761377334595 1.2267884016036987 0.7682538032531738
350 5.184243679046631 3.51851749420166 3.562870502471924 2.8513998985290527 2.083524227142334 2.176490306854248 1.8282341957092285 1.367352843284607 1.2967034578323364 1.3149675130844116 1.299748182296753
351 5.593106746673584 3.716071367263794 3.734865188598633 3.1779160499572754 2.0698113441467285 2.2579214572906494 2.3340721130371094 1.144904375076294 1.1035429239273071 1.1923398971557617 1.1676160097122192
352 5.2831010818481445 3.6777219772338867 3.299149513244629 3.0356063842773438 2.0347797870635986 2.2076690196990967 1.9109995365142822 1.6432123184204102 0.8987632393836975 1.340744972229004 0.6688466668128967
353 5.47428035736084 3.531687021255493 3.3904404640197754 2.8209939002990723 2.037559986114502 2.4492619037628174 1.8738267421722412 1.328361988067627 1.3173426389694214 1.2541906833648682 0.9092440605163574
354 5.537211894989014 3.553100824356079 3.152848958969116 2.754237651824951 1.8891533613204956 2.570807933807373 2.000849485397339 0.9428360462188721 1.3212274312973022 1.2992404699325562 0.7112558484077454
355 5.5381760597229 3.553586483001709 3.256474018096924 2.8192174434661865 1.8476588726043701 2.4012982845306396 1.7932673692703247 1.3419560194015503 1.1938610076904297 1.2793536186218262 0.6828094124794006
356 6.043035984039307 3.4384148120880127 3.5991055965423584 2.661329746246338 1.8763669729232788 2.3400843143463135 1.99043869972229 1.5562957525253296 0.9866956472396851 1.314041018486023 0.8236247897148132
357 5.711568355560303 3.5426485538482666 3.3639464378356934 2.9289557933807373 1.956916332244873 2.3620307445526123 1.8072471618652344 1.3374199867248535 0.8861306309700012 1.1730660200119019 0.9208084940910339
358 6.230913162231445 3.554413318634033 3.7194526195526123 2.815124988555908 1.9089969396591187 2.3049838542938232 1.6385833024978638 0.9518986344337463 1.068314552307129 1.3262934684753418 0.8304553627967834
359 5.975711822509766 3.424095630645752 4.061733245849609 2.6188127994537354 2.063992738723755 2.44360089302063 1.752285361289978 1.173567295074463 0.9889039397239685 1.2486939430236816 1.0532824993133545
360 5.910334587097168 3.2224361896514893 4.04144287109375 2.571990966796875 2.0308544635772705 2.374903917312622 1.629204273223877 1.2160555124282837 1.1086516380310059 1.2572253942489624 1.0305886268615723
361 5.851449489593506 3.269794225692749 4.012183666229248 2.5626943111419678 2.1105475425720215 2.2258403301239014 1.931490421295166 1.339478611946106 0.9193329215049744 1.2865782976150513 1.0364576578140259
362 5.74461030960083 3.559312582015991 3.533202648162842 2.6558563709259033 1.9902496337890625 2.201186180114746 1.4264074563980103 1.4375571012496948 1.0017166137695313 1.4185383319854736 0.8772525191307068
363 5.952089786529541 3.464120626449585 3.9793035984039307 2.8477256298065186 1.8599964380264282 2.292741537094116 1.7827613353729248 0.9137490391731262 1.1054965257644653 1.3220009803771973 0.5480146408081055
364 5.6151227951049805 3.526045322418213 3.672633171081543 2.9430625438690186 1.9269355535507202 2.35876727104187 1.5953867435455322 1.0027493238449097 1.053283452987671 1.1873754262924194 0.9138440489768982
365 5.801689624786377 3.353135108947754 3.8304526805877686 2.6836493015289307 1.942463755607605 2.418710231781006 1.6167223453521729 1.123892068862915 1.0089070796966553 1.150160312652588 0.8754845857620239
366 5.601566314697266 3.4566526412963867 3.636622428894043 2.6399688720703125 1.828582525253296 2.3003358840942383 1.7997193336486816 1.4304014444351196 0.8531954884529114 1.2346715927124023 0.7828880548477173
367 5.722539901733398 3.366621255874634 3.6733553409576416 2.7240145206451416 1.847633957862854 2.2156944274902344 1.5611532926559448 1.2093164920806885 0.8228168487548828 1.1950138807296753 0.9535050392150879
368 5.776986598968506 3.476444721221924 3.880262851715088 2.7229764461517334 1.9478764533996582 2.3225226402282715 1.663145899772644 0.9559615850448608 0.943621039390564 1.218287706375122 0.9236624836921692
369 6.403846263885498 3.6933648586273193 3.9404687881469727 2.7439658641815186 1.9919650554656982 2.2449564933776855 1.9904506206512451 0.9710791110992432 0.9153597950935364 1.199301838874817 0.8963575959205627
370 6.481409072875977 3.707587718963623 3.9080190658569336 2.710982322692871 1.9722427129745483 2.2426905632019043 1.8793283700942993 1.384345531463623 0.8113210201263428 1.2260059118270874 1.0052438974380493
371 6.632691383361816 3.7892355918884277 4.094879627227783 2.8606581687927246 1.9478039741516113 2.190434217453003 1.801203727722168 1.2031968832015991 1.140092372894287 1.3172987699508667 0.9626949429512024
372 6.549820899963379 3.774731159210205 4.066827297210693 2.7317683696746826 1.984177589416504 1.9002386331558228 1.5208598375320435 1.4898602962493896 0.8465816974639893 1.1343531608581543 0.8678461313247681
373 6.245226860046387 3.7031073570251465 3.6463918685913086 2.74739146232605 1.9598157405853271 2.250326156616211 2.1294596195220947 1.4339395761489868 0.7949962615966797 1.2130711078643799 0.8637832403182983
374 6.305070877075195 3.72521710395813 3.870335578918457 2.7279763221740723 1.923011064529419 2.3507089614868164 1.7837406396865845 0.7684232592582703 1.147786021232605 1.21865975856781 0.9601187705993652
375 6.422377109527588 3.7161660194396973 3.7655277252197266 2.6976046562194824 1.879939079284668 2.0253689289093018 1.6855194568634033 0.927472710609436 1.136099100112915 1.251114010810852 0.8228775858879089
376 6.6929850578308105 3.6414005756378174 4.021726131439209 2.5106117725372314 1.821628451347351 2.178159475326538 1.6586580276489258 0.8744672536849976 1.0051348209381104 1.3392993211746216 0.8562882542610168
377 6.149467945098877 3.690866231918335 3.8276472091674805 2.6691014766693115 1.8515830039978027 2.1983327865600586 1.642448902130127 0.8911967873573303 1.033816933631897 0.9815937876701355 0.8456918597221375
378 6.089457988739014 3.4576566219329834 3.5777266025543213 2.592711925506592 1.877394199371338 2.5945675373077393 1.904998540878296 1.2812049388885498 1.032959222793579 1.228547215461731 0.8667409420013428
379 5.885941505432129 3.505647659301758 3.5636186599731445 2.7307956218719482 1.8829354047775269 2.3391621112823486 1.5700578689575195 1.0351345539093018 0.9824196696281433 1.1091557741165161 0.8564761877059937
380 6.180698394775391 3.659834861755371 3.500035524368286 2.842811107635498 1.8074842691421509 2.268015146255493 1.7457481622695923 0.7526798248291016 0.9774243831634521 1.206741213798523 0.9260787963867188
381 5.741544723510742 3.560408115386963 3.6269025802612305 2.759056329727173 1.909034013748169 2.515228271484375 1.9217098951339722 0.5964251756668091 1.1252161264419556 1.3536685705184937 0.7134674787521362
382 5.830079555511475 3.6056442260742188 3.5387518405914307 2.8032281398773193 1.889528751373291 2.3375327587127686 1.7729259729385376 0.8052228689193726 1.0598245859146118 1.3861342668533325 0.9301084876060486
383 5.762977600097656 3.483341693878174 3.291370391845703 2.77235746383667 1.9024709463119507 2.344479560852051 1.6795060634613037 0.9106517434120178 0.9014043807983398 1.198676586151123 0.8542584180831909
384 5.696800231933594 3.4814467430114746 3.550431251525879 2.7639830112457275 1.9910335540771484 2.1197469234466553 1.9132540225982666 0.9852650761604309 0.949380099773407 1.4287174940109253 0.5946618318557739
385 5.628983497619629 3.415761947631836 3.267369031906128 2.7244958877563477 1.930084466934204 2.1427505016326904 1.7401149272918701 1.0472760200500488 0.8588200807571411 1.2613922357559204 0.8990336060523987
386 5.815594673156738 3.491262435913086 3.6323435306549072 2.6748664379119873 1.946204423904419 2.151642084121704 1.898303747177124 0.779961884021759 1.031851887702942 1.3573713302612305 0.8916167616844177
387 6.209711074829102 3.641200304031372 3.3349761962890625 2.7689766883850098 1.8378962278366089 2.2810885906219482 2.050662040710449 0.8569245338439941 1.1308612823486328 1.3618381023406982 0.7554795742034912
388 5.91684627532959 3.641465902328491 3.364344596862793 2.841700315475464 1.841719627380371 2.1252427101135254 2.009131669998169 1.3416738510131836 1.0581897497177124 1.3297126293182373 0.7003546953201294
389 5.825235366821289 3.643582344055176 3.2530581951141357 2.816340684890747 1.8712339401245117 2.086369276046753 1.7640411853790283 1.3872488737106323 1.0555057525634766 1.3439936637878418 0.787844717502594
390 5.914496898651123 3.7125120162963867 3.2923805713653564 2.862384080886841 1.9281976222991943 2.245347499847412 1.7141070365905762 1.6564840078353882 1.4529250860214233 1.2159167528152466 0.8173381686210632
391 5.661035060882568 3.7769272327423096 3.406919479370117 2.9893910884857178 1.9917868375778198 2.084603786468506 1.7812529802322388 1.348729133605957 1.333948016166687 1.2289705276489258 0.7605929374694824
392 5.387943267822266 3.619046688079834 3.2034735679626465 2.768315553665161 1.9882158041000366 2.059795379638672 1.6398571729660034 1.5281517505645752 1.061319351196289 1.1952214241027832 1.0497130155563354
393 5.3109130859375 3.6716718673706055 2.8506405353546143 2.9435274600982666 1.9514036178588867 2.1387007236480713 1.9716395139694214 0.7729613184928894 0.9015166759490967 1.0634065866470337 0.7904900312423706
394 5.420440196990967 3.797051429748535 3.547508478164673 2.9958982467651367 2.050088882446289 2.1638808250427246 2.0302469730377197 1.1791090965270996 1.1383171081542969 1.2976255416870117 0.6598647832870483
395 5.51723051071167 3.569955825805664 3.581303119659424 2.7787485122680664 2.056734800338745 2.1593329906463623 2.014730930328369 0.9667591452598572 1.2536884546279907 1.3665506839752197 0.750137984752655
396 5.7995171546936035 3.7257707118988037 3.820838212966919 2.9682958126068115 1.9781876802444458 2.016618013381958 1.952910304069519 0.946399986743927 1.2929514646530151 1.2872604131698608 0.7165127396583557
397 5.609315872192383 3.444908380508423 3.862809658050537 2.7676808834075928 2.073227882385254 2.057934284210205 1.7947605848312378 0.9254876375198364 1.2492491006851196 1.1751434803009033 0.6426591277122498
398 5.879275321960449 3.5943446159362793 3.786607027053833 2.9068000316619873 1.9469261169433594 2.0672836303710938 1.6666738986968994 0.7753722071647644 1.3343971967697144 0.9570723176002502 0.6426023840904236
399 5.767970561981201 3.4174387454986572 3.619600534439087 2.808558702468872 1.857930302619934 1.9669296741485596 2.166640520095825 0.9926538467407227 1.4015578031539917 1.1279776096343994 0.7249109148979187
400 5.6844658851623535 3.5441646575927734 3.412727117538452 2.7240025997161865 1.877214789390564 1.8881468772888184 2.002082347869873 0.907200276851654 1.2670586109161377 1.1445387601852417 0.684412956237793
401 5.6860785484313965 3.6504244804382324 3.1398189067840576 2.75840163230896 1.9848902225494385 2.0185763835906982 2.0661375522613525 0.7649252414703369 1.3132153749465942 1.346814751625061 0.4836750328540802
402 5.971780300140381 3.6510586738586426 3.4561495780944824 2.836280584335327 1.8844314813613892 2.0000405311584473 1.7967063188552856 0.9470096230506897 1.1784262657165527 1.2710179090499878 0.7802250981330872
403 5.275012969970703 3.3270223140716553 3.0512280464172363 2.7450106143951416 1.8802721500396729 2.0740785598754883 1.7285596132278442 1.0652812719345093 1.0826678276062012 1.395850658416748 0.7132322788238525
404 5.405282497406006 3.3882038593292236 3.0703301429748535 2.753835439682007 1.8172746896743774 2.0225305557250977 1.8004117012023926 1.2860740423202515 0.9694643020629883 1.4246748685836792 0.5198114514350891
405 4.916784286499023 3.2848610877990723 2.878875970840454 2.6805198192596436 1.834478497505188 1.8964036703109741 1.8873323202133179 1.0332316160202026 0.9667266011238098 1.2084951400756836 0.6574861407279968
406 4.8334150314331055 3.3190300464630127 3.1073217391967773 2.7097229957580566 1.8057022094726563 2.1981561183929443 1.802216649055481 1.21088445186615 1.1348893642425537 1.307955026626587 0.6612400412559509
407 5.107445240020752 3.3705997467041016 3.2021586894989014 2.668412923812866 1.7254267930984497 2.1456005573272705 2.031139850616455 1.7241507768630981 1.0266444683074951 1.4916200637817383 0.5560290813446045
408 5.187108039855957 3.589927911758423 3.2288050651550293 2.920445680618286 1.818966031074524 2.0947928428649902 2.1132733821868896 1.3786029815673828 1.2260593175888062 1.258997917175293 0.5704583525657654
409 4.942411422729492 3.3678295612335205 3.065166711807251 2.746685266494751 1.7359139919281006 2.110927104949951 1.896152138710022 1.1666009426116943 1.146627426147461 1.2337696552276611 0.6136797070503235
410 4.905158042907715 3.3653767108917236 2.769423723220825 2.6407055854797363 1.8618918657302856 2.0814056396484375 1.7720916271209717 1.141882061958313 0.9544717073440552 1.254031777381897 0.5989201664924622
411 4.972054958343506 3.535649538040161 2.864379405975342 2.7912545204162598 1.794548511505127 2.1634998321533203 2.0728402137756348 1.603248953819275 1.0753542184829712 1.20620596408844 0.6360870599746704
412 4.430566310882568 3.503582000732422 2.78444242477417 2.739781618118286 1.808266520500183 2.10972261428833 1.8792814016342163 1.170202612876892 1.1276801824569702 1.3162486553192139 0.6234514713287354
413 4.91734504699707 3.4620234966278076 2.7868869304656982 2.834408760070801 1.8909103870391846 1.9604922533035278 1.7928919792175293 0.9159590601921082 0.9291331768035889 1.0936378240585327 0.5364854335784912
414 4.891295909881592 3.410804510116577 3.112982988357544 2.755025625228882 1.75152587890625 2.0186550617218018 1.8364801406860352 1.1363043785095215 0.9341992735862732 1.1126412153244019 0.5273786783218384
415 4.710864543914795 3.40411376953125 3.1230525970458984 2.7254905700683594 1.8599209785461426 2.072568416595459 1.6403933763504028 1.1239269971847534 1.2039662599563599 1.141355276107788 0.5559377074241638
416 4.687265872955322 3.418384552001953 3.1698384284973145 2.7990405559539795 1.8000495433807373 2.020382881164551 1.5381582975387573 0.9017382860183716 1.088997721672058 1.140762448310852 0.5799795389175415
417 4.685375690460205 3.3985869884490967 3.365807294845581 2.8439927101135254 1.8170549869537354 2.1320316791534424 1.6206365823745728 0.780404269695282 1.2552013397216797 1.2954809665679932 0.7208702564239502
418 5.024209499359131 3.6430819034576416 3.3223369121551514 3.041069507598877 1.8362548351287842 1.9038416147232056 1.745561122894287 0.9035431146621704 0.9909073114395142 1.0816737413406372 0.5056179165840149
419 4.830100059509277 3.5495481491088867 2.9533348083496094 2.9076008796691895 1.6933907270431519 2.026005983352661 1.816315770149231 0.9949384927749634 0.880055844783783 1.3324477672576904 0.5238194465637207
420 4.794191360473633 3.231895923614502 3.0693821907043457 2.6633524894714355 1.909872055053711 2.0357515811920166 1.940001130104065 1.147148609161377 1.1458454132080078 1.3749102354049683 0.6770287752151489
421 4.797647953033447 3.4019570350646973 3.0371551513671875 2.790443181991577 1.9108235836029053 2.1819560527801514 1.8785276412963867 1.2854866981506348 1.1499886512756348 1.2456233501434326 0.5874964594841003
422 5.111225128173828 3.6690773963928223 2.986701726913452 2.9325971603393555 1.8172358274459839 1.983133316040039 1.7259303331375122 1.30997633934021 1.2040185928344727 1.2669575214385986 0.5067973136901855
423 5.347714424133301 3.481348991394043 3.0288846492767334 2.956522226333618 1.8083627223968506 2.0524091720581055 1.9806463718414307 1.0392297506332397 1.1201426982879639 1.1391905546188354 0.6550943851470947
424 5.386392593383789 3.4303042888641357 3.0125606060028076 2.87441086769104 1.8403246402740479 1.989736795425415 2.043306350708008 0.9013732671737671 1.261508822441101 1.298240065574646 0.5615665316581726
425 5.436272621154785 3.709989547729492 3.1692662239074707 3.0806427001953125 1.8941954374313354 2.2032790184020996 1.9659984111785889 1.6378129720687866 1.3398027420043945 1.1940735578536987 0.5932811498641968
426 5.283182144165039 3.358346700668335 3.2448525428771973 2.6739614009857178 2.040036201477051 2.179051637649536 1.7607933282852173 1.6359689235687256 0.8179281949996948 1.1400798559188843 0.7107565999031067
427 5.21000862121582 3.499300718307495 3.197251081466675 2.783564329147339 1.9147268533706665 2.1858444213867188 1.8969095945358276 1.1956100463867188 1.0942038297653198 1.319997787475586 0.6797444224357605
428 5.23178768157959 3.521454095840454 3.3730623722076416 2.7768239974975586 1.9435451030731201 2.2808098793029785 2.2282681465148926 1.688819408416748 1.2347824573516846 1.2677892446517944 0.6302939057350159
429 4.811891555786133 3.5055456161499023 3.2979393005371094 2.7031118869781494 1.9235860109329224 2.1948065757751465 2.0580334663391113 1.5897854566574097 1.0361946821212769 1.186913251876831 0.8047796487808228
430 5.1710429191589355 3.5193710327148438 3.349482536315918 2.813918113708496 1.9710161685943604 2.1609532833099365 2.329078197479248 1.461966633796692 1.0836238861083984 1.1187995672225952 0.8050059080123901
431 5.593915939331055 3.4400908946990967 3.4811959266662598 2.7829370498657227 2.169508218765259 2.009474039077759 2.4030046463012695 1.2000302076339722 0.9738028645515442 0.9278279542922974 0.7679395079612732
432 5.74131441116333 3.5522878170013428 3.5176615715026855 2.699784278869629 2.0296928882598877 2.246859073638916 2.1543328762054443 1.5213260650634766 1.1874947547912598 1.1934027671813965 0.8369171023368835
433 5.585548400878906 3.2706897258758545 3.347067356109619 2.632267713546753 1.897416353225708 2.076115131378174 2.2837302684783936 1.7762492895126343 1.0915138721466064 1.1156471967697144 0.6106623411178589
434 6.116676330566406 3.475360870361328 4.0036797523498535 2.7292990684509277 1.9053876399993896 2.183676242828369 2.5440027713775635 1.5278016328811646 1.1618735790252686 1.3259199857711792 0.7405791282653809
435 6.063561916351318 3.5922956466674805 3.9170303344726563 2.6907341480255127 1.8720868825912476 2.0221095085144043 2.658735513687134 1.7124851942062378 1.143492341041565 1.3739607334136963 0.6487640142440796
436 5.477115154266357 3.2383153438568115 3.5364339351654053 2.6411304473876953 1.907755732536316 2.0756912231445313 2.315613269805908 1.0734120607376099 1.2810214757919312 1.1977496147155762 0.790125846862793
437 5.877121925354004 3.3532001972198486 3.6572492122650146 2.7180912494659424 1.933974266052246 2.128253936767578 2.4818084239959717 1.0433013439178467 1.1124683618545532 1.3401269912719727 0.7931588292121887
438 5.4692559242248535 3.4584059715270996 3.411799430847168 3.0337538719177246 1.9836934804916382 2.2528812885284424 2.2848448753356934 1.5444763898849487 1.3163090944290161 1.2428178787231445 0.5823813080787659
439 5.1439924240112305 3.434647560119629 3.736994504928589 2.81305193901062 2.1127495765686035 2.2123219966888428 1.88799250125885 1.206575632095337 1.5094784498214722 1.2336493730545044 0.7911840081214905
440 5.077736854553223 3.2214436531066895 3.315561056137085 2.6876072883605957 2.048978090286255 2.163236379623413 2.330538511276245 1.1793172359466553 1.1616162061691284 1.0078996419906616 0.7962716817855835
441 5.209700584411621 3.336819648742676 3.1363539695739746 2.6435792446136475 2.100402593612671 2.280583143234253 2.410372495651245 0.8500577211380005 0.9214087724685669 1.1937153339385986 0.8162100315093994
442 5.250528335571289 3.6214942932128906 3.218311309814453 2.8211326599121094 2.1556191444396973 2.259127140045166 2.3486111164093018 0.8382855653762817 1.1996088027954102 1.3977012634277344 0.7164578437805176
443 5.217978000640869 3.414438009262085 3.0862510204315186 2.5868959426879883 2.133265256881714 2.1449472904205322 2.4154884815216064 1.1370807886123657 0.9024119973182678 1.3857038021087646 0.64067143201828
444 5.360753059387207 3.5169267654418945 3.3500773906707764 2.9858267307281494 2.1314618587493896 2.1606760025024414 2.0511231422424316 1.1891828775405884 1.0833266973495483 1.4544148445129395 0.688301146030426
445 5.220747947692871 3.4160642623901367 3.372541904449463 2.8157906532287598 2.1170034408569336 2.1119422912597656 2.043809175491333 1.275206208229065 0.9132236242294312 1.2429006099700928 0.6666712760925293
446 5.2280497550964355 3.2796378135681152 3.453826427459717 2.727771282196045 2.365980863571167 2.2124767303466797 2.1205384731292725 1.01091468334198 1.124869465827942 1.272987961769104 0.7721136212348938
447 5.140594005584717 3.2289631366729736 3.3567519187927246 2.5085208415985107 2.341081380844116 2.0426886081695557 2.265469551086426 1.178562045097351 1.1236480474472046 1.0475893020629883 0.7641040086746216
448 4.631402015686035 3.137444257736206 3.16579008102417 2.4375967979431152 2.307840347290039 2.1792221069335938 2.3261985778808594 1.183180332183838 0.9424248933792114 1.0218945741653442 0.8861902952194214
449 4.774328231811523 3.1881320476531982 3.481884241104126 2.657489538192749 2.261641263961792 2.0434696674346924 2.1263413429260254 1.0841445922851563 1.1350585222244263 1.0283714532852173 0.5608433485031128
450 4.758290767669678 3.1064188480377197 3.3148820400238037 2.40683650970459 2.022110939025879 2.07136607170105 2.075305223464966 1.0083149671554565 1.1463022232055664 1.0137420892715454 0.6636779308319092
451 4.61812686920166 3.3129894733428955 3.2503130435943604 2.6778056621551514 2.185157537460327 2.162095546722412 2.216688871383667 1.1073945760726929 1.0459121465682983 1.101225733757019 0.5906585454940796
452 5.141744613647461 3.3300485610961914 3.4259116649627686 2.5654430389404297 2.029752254486084 2.2962915897369385 2.413912773132324 1.3993782997131348 1.0578477382659912 1.2424088716506958 0.774519145488739
453 5.142261981964111 3.4138946533203125 3.3875625133514404 2.7087435722351074 1.8936121463775635 2.004584550857544 2.2780895233154297 1.2491918802261353 1.194968581199646 1.09391450881958 0.6673264503479004
454 4.951611042022705 3.3359460830688477 3.1945109367370605 2.6513514518737793 1.8814592361450195 2.1307566165924072 2.1762642860412598 1.4818822145462036 0.9228684306144714 1.3069846630096436 0.7123453617095947
455 4.657879829406738 3.3143985271453857 3.2046585083007813 2.4811060428619385 1.9862746000289917 2.1138596534729004 1.8149769306182861 1.4247848987579346 0.7688997387886047 1.140665054321289 0.6506015062332153
456 4.471866607666016 3.130462646484375 3.353314161300659 2.5862715244293213 1.955145001411438 2.2473607063293457 2.2856483459472656 1.2763923406600952 1.0730403661727905 1.2839152812957764 0.7916510105133057
457 4.469362735748291 3.2137391567230225 3.2805774211883545 2.5831007957458496 1.841821312904358 2.2361581325531006 2.1051530838012695 1.431939959526062 1.0949668884277344 1.2631337642669678 0.6489328742027283
458 4.645217418670654 3.18247389793396 3.2755775451660156 2.5549094676971436 1.938781976699829 2.176849365234375 2.4552037715911865 1.329448938369751 1.4907735586166382 1.325595498085022 0.6921966075897217
459 4.420690536499023 3.3296058177948 3.110212802886963 2.7563016414642334 1.9508485794067383 2.1278562545776367 2.5327014923095703 1.1000444889068604 1.2309454679489136 0.8865490555763245 0.759695827960968
460 4.400221824645996 3.401176929473877 3.463879346847534 2.555363416671753 2.0383706092834473 2.0488007068634033 2.5833990573883057 1.225303053855896 0.8517667055130005 1.169950246810913 0.6767761707305908
461 4.506269931793213 3.3538105487823486 3.430129289627075 2.7830593585968018 2.083390951156616 2.302511215209961 2.8300881385803223 1.1275651454925537 0.974564790725708 1.2119115591049194 0.6993079781532288
462 4.332387447357178 3.191227436065674 3.2128348350524902 2.641396999359131 2.014677047729492 2.246170997619629 2.8089852333068848 1.1394411325454712 1.0317941904067993 1.138594388961792 0.8422768115997314
463 4.53948974609375 3.1960222721099854 3.2268223762512207 2.7092041969299316 2.1541593074798584 2.291407346725464 2.797616481781006 1.1392462253570557 0.9116719961166382 1.0861973762512207 0.7798359394073486
464 4.555363178253174 3.313585042953491 3.3283040523529053 2.8082809448242188 2.1438612937927246 2.322117567062378 2.6582555770874023 1.1298184394836426 0.9949049353599548 1.4375786781311035 0.6924099326133728
465 5.104383945465088 3.689385414123535 3.610217571258545 3.0514605045318604 2.095914602279663 2.2917490005493164 2.314812660217285 1.1570582389831543 1.2390949726104736 1.4512860774993896 0.7552096843719482
466 5.197704315185547 3.493718385696411 4.135356426239014 2.917816162109375 2.246164321899414 2.4013049602508545 2.5329627990722656 1.2441312074661255 1.1694936752319336 1.1427183151245117 0.6977273225784302
467 4.742034435272217 3.2339775562286377 3.6071197986602783 2.63407301902771 2.1794562339782715 2.3089263439178467 2.4884684085845947 1.2377166748046875 1.006868600845337 1.1444799900054932 0.7231444120407104
468 5.134376525878906 3.285539388656616 3.8903145790100098 2.527298927307129 2.0670182704925537 2.386202573776245 2.385350465774536 0.9377727508544922 1.133873462677002 1.265148639678955 0.7012372016906738
469 4.983102321624756 3.2202513217926025 3.780956268310547 2.477963447570801 2.061115264892578 2.25776743888855 2.3466556072235107 1.2184312343597412 1.0862702131271362 1.123229742050171 0.7719987630844116
470 5.192286491394043 3.4238078594207764 4.335423469543457 2.742949962615967 2.2077245712280273 2.172065258026123 2.514752149581909 0.9142559170722961 1.2707432508468628 1.055294394493103 0.8292402029037476
471 5.069446086883545 3.377687692642212 4.36799430847168 2.635838270187378 2.270240545272827 2.0890872478485107 2.3276209831237793 1.4665122032165527 1.1297249794006348 0.9487570524215698 0.7347679138183594
472 4.7718505859375 3.335862636566162 3.960806131362915 2.7309980392456055 2.3132312297821045 2.2653253078460693 2.12727427482605 0.9412809610366821 1.078479290008545 1.213097333908081 0.729318380355835
473 5.054477214813232 3.23700213432312 4.093478679656982 2.5920441150665283 2.2925591468811035 2.3776235580444336 2.2528634071350098 0.9419224262237549 1.473097324371338 1.108590006828308 0.7469657063484192
474 5.082058429718018 3.197087526321411 4.062842845916748 2.48301362991333 2.2632088661193848 2.272326946258545 2.620851516723633 1.3596833944320679 1.580791711807251 1.0479527711868286 0.9243478775024414
475 4.942233562469482 3.2540478706359863 3.952331066131592 2.53296160697937 2.4337027072906494 2.2956392765045166 2.347306966781616 1.1420936584472656 1.4870524406433105 1.26468825340271 0.8189213275909424
476 5.068541526794434 3.3242027759552 4.083216667175293 2.608290195465088 2.5346193313598633 2.154327154159546 2.52426815032959 0.9333745241165161 1.1494678258895874 0.9548277258872986 0.9027292728424072
477 5.005147933959961 3.215700626373291 3.8704745769500732 2.516416072845459 2.2561540603637695 2.2809853553771973 2.3631749153137207 1.0840073823928833 1.1760284900665283 1.1957069635391235 0.8146877884864807
478 5.209306716918945 3.3544795513153076 3.561725616455078 2.572540521621704 1.961695909500122 2.091459035873413 2.370746612548828 1.329422116279602 1.2707293033599854 1.070637583732605 0.7457641363143921
479 5.148092746734619 3.4595749378204346 3.830883502960205 2.878056526184082 2.0133113861083984 2.1470463275909424 2.204925775527954 1.2842578887939453 1.30614173412323 1.1098743677139282 0.6856024265289307
480 5.5784196853637695 3.5789997577667236 3.941239833831787 2.8449456691741943 2.134739637374878 2.3175857067108154 2.342761278152466 0.9945068955421448 1.1078953742980957 1.2918604612350464 0.6650926470756531
481 5.122848987579346 3.5999228954315186 3.710688829421997 2.8793935775756836 1.8993935585021973 2.223320245742798 2.2108142375946045 1.0071793794631958 1.2112876176834106 1.1676112413406372 0.606051504611969
482 4.940986633300781 3.578782081604004 3.7136154174804688 2.9066216945648193 1.904639720916748 2.341714382171631 2.1465299129486084 1.2087712287902832 1.3583413362503052 1.1147265434265137 0.6280166506767273
483 4.838010787963867 3.6010870933532715 3.5816729068756104 2.9216537475585938 2.0258331298828125 2.050966501235962 1.8690781593322754 1.221108317375183 1.2613457441329956 1.1077156066894531 0.6443048715591431
484 4.784788608551025 3.461906909942627 3.4535021781921387 2.874340295791626 2.2299373149871826 2.159520149230957 2.349071979522705 1.2689129114151 0.8474130630493164 1.1215265989303589 0.6855471730232239
485 4.988512992858887 3.302500009536743 3.661642551422119 2.7614870071411133 2.113863706588745 2.2638025283813477 2.5129542350769043 1.2345240116119385 1.193603515625 1.3583613634109497 0.7079471349716187
486 4.9648051261901855 3.6120357513427734 3.559542179107666 2.943643093109131 2.371225118637085 2.139479398727417 2.470071315765381 1.284692406654358 1.020749807357788 1.2272624969482422 0.7031056880950928
487 4.980927467346191 3.3905861377716064 3.448726177215576 2.619298219680786 2.2562570571899414 2.2093889713287354 2.6572861671447754 1.2792024612426758 0.9929720163345337 1.035692811012268 0.6731640696525574
488 4.964468002319336 3.1926236152648926 3.6871678829193115 2.511024236679077 2.345095157623291 2.1449835300445557 2.5944111347198486 1.3634272813796997 0.9092674851417542 1.149769902229309 0.6725845336914063
489 4.89545202255249 3.1771020889282227 3.8058106899261475 2.5612027645111084 2.277235507965088 2.3407766819000244 2.367966413497925 1.4721922874450684 1.0098459720611572 1.152156114578247 0.8358740210533142
490 4.844228267669678 3.4800326824188232 3.8106629848480225 2.900651454925537 2.1651265621185303 2.2037689685821533 2.2374634742736816 1.1987496614456177 1.175260305404663 1.0293726921081543 0.7891159057617188
491 4.820724010467529 3.418510913848877 3.639509677886963 2.8920061588287354 2.137172222137451 2.315458059310913 2.122683525085449 0.9663922786712646 0.8688068389892578 1.0638688802719116 0.539101243019104
492 4.67282247543335 3.2562851905822754 3.367382049560547 2.700798988342285 2.002548933029175 2.1787874698638916 2.249997138977051 1.0771740674972534 1.0904184579849243 1.2760584354400635 0.6262239813804626
493 4.961723327636719 3.447697639465332 3.3972251415252686 2.7934796810150146 1.9627712965011597 2.1451191902160645 2.1163504123687744 1.498640775680542 1.1658422946929932 1.2501780986785889 0.6374812126159668
494 4.91006326675415 3.39717960357666 3.323627233505249 2.749993085861206 1.9743902683258057 2.200242757797241 2.197378158569336 1.3660157918930054 1.4221184253692627 1.384940266609192 0.6580069065093994
495 4.635456085205078 3.425503969192505 3.2938766479492188 2.741874933242798 2.034796953201294 2.0780816078186035 2.3608572483062744 0.8989691138267517 1.0107523202896118 1.1757001876831055 0.5898298025131226
496 4.790958881378174 3.4054784774780273 3.4384706020355225 2.6090049743652344 2.246453285217285 2.157435417175293 2.2976064682006836 0.9249914884567261 1.042683720588684 1.0183768272399902 0.6714614033699036
497 5.187402248382568 3.358956813812256 3.8208789825439453 2.6185951232910156 2.212989330291748 2.0508360862731934 2.4351558685302734 1.1497323513031006 0.9290140867233276 1.438844919204712 0.6051116585731506
498 5.354501724243164 3.3416943550109863 3.5480778217315674 2.5506014823913574 1.913956880569458 2.0514066219329834 2.4577243328094482 1.030368685722351 1.07476806640625 1.2624163627624512 0.5903478264808655
499 5.484979629516602 3.417062282562256 3.563843250274658 2.6823806762695313 2.0600106716156006 2.1529297828674316 2.566948652267456 1.0491074323654175 0.8903194665908813 1.047615885734558 0.6221262812614441
500 5.133603572845459 3.346139907836914 3.477202892303467 2.565171957015991 1.8772268295288086 2.110373020172119 2.390620470046997 0.9596909880638123 1.1213475465774536 1.1666324138641357 0.6633328199386597
501 5.1313300132751465 3.368131637573242 3.467867136001587 2.7339258193969727 1.948494553565979 2.1621010303497314 2.5306291580200195 1.0170944929122925 1.2572534084320068 1.061137080192566 0.5577805042266846
502 5.242290019989014 3.3207955360412598 3.367507219314575 2.688680410385132 1.8770952224731445 2.1504271030426025 2.4001896381378174 1.541257381439209 1.1247310638427734 1.241437554359436 0.6972833871841431
503 5.270318984985352 3.5048668384552 3.3200278282165527 2.9850575923919678 1.9698063135147095 2.1625728607177734 2.3726723194122314 1.3614475727081299 1.1121093034744263 0.9655597805976868 0.6903883814811707
504 5.042570114135742 3.4703989028930664 3.2418622970581055 2.826476573944092 1.9858176708221436 2.129575729370117 2.0971696376800537 1.8819282054901123 1.1704041957855225 1.2180744409561157 0.5805763602256775
505 4.8614301681518555 3.2552123069763184 3.436866044998169 2.755993366241455 1.9939204454421997 2.039764642715454 2.403866767883301 1.2163256406784058 1.2500362396240234 1.1395549774169922 0.74140465259552
506 5.033555507659912 3.432652235031128 3.398590326309204 2.8563103675842285 2.1287600994110107 2.152811288833618 2.4578115940093994 1.1832014322280884 0.8607386350631714 1.089167594909668 0.6610036492347717
507 5.424505233764648 3.7416629791259766 3.4886412620544434 3.110687732696533 2.2178101539611816 2.0571045875549316 2.4313905239105225 1.344725489616394 1.1229490041732788 1.1242328882217407 0.6858811378479004
508 5.289337158203125 3.5608668327331543 3.3543813228607178 3.080021858215332 2.0044219493865967 2.01371431350708 2.3991987705230713 1.2167575359344482 1.1264487504959106 1.1992478370666504 0.7690494656562805
509 5.249091148376465 3.533950090408325 3.1276493072509766 2.828864336013794 2.0288689136505127 2.088916301727295 2.3614537715911865 1.1664925813674927 1.1103036403656006 1.0073970556259155 0.6613796353340149
510 5.104777812957764 3.3064675331115723 3.3614940643310547 2.606133460998535 1.9555253982543945 1.9506462812423706 2.321232557296753 0.9258439540863037 1.2232859134674072 1.0827454328536987 0.6646412014961243
511 5.017645359039307 3.3721721172332764 3.509481430053711 2.653693437576294 1.9942487478256226 2.015752077102661 2.4660041332244873 1.1544243097305298 1.2120726108551025 1.07063889503479 0.6094131469726563
512 5.067965030670166 3.261249542236328 3.2479939460754395 2.7111918926239014 1.9060359001159668 1.9636001586914063 2.7697839736938477 1.0761194229125977 1.2379251718521118 1.1328651905059814 0.7428052425384521
513 4.716317653656006 3.123114824295044 3.374638795852661 2.63299298286438 2.144630193710327 2.2060916423797607 2.3956234455108643 0.8449063301086426 0.9618658423423767 1.1089102029800415 0.4477739632129669
514 5.132815837860107 3.319302558898926 3.499739408493042 2.8250224590301514 2.112525224685669 2.097398281097412 1.9228039979934692 1.0452028512954712 1.199765920639038 1.0243713855743408 0.5592905282974243
515 5.175987243652344 3.571084976196289 3.1012392044067383 3.0628459453582764 2.1171703338623047 2.201937675476074 2.380152463912964 0.9326099157333374 1.2603943347930908 1.2540322542190552 0.5899602174758911
516 5.173940658569336 3.392195463180542 3.4599640369415283 2.9112606048583984 2.1844961643218994 2.1787636280059814 2.362380266189575 0.94966059923172 1.1642100811004639 1.0211178064346313 0.6426364183425903
517 4.7187042236328125 3.328446388244629 3.3185977935791016 2.7415473461151123 2.108132839202881 2.271815776824951 2.2340941429138184 1.0904276371002197 1.3091191053390503 1.133112907409668 0.605733335018158
518 4.8328657150268555 3.3352134227752686 3.500272750854492 2.95208477973938 2.1976213455200195 2.23075795173645 2.4713339805603027 1.0526801347732544 0.9845551252365112 1.0171375274658203 0.624029815196991
519 4.702309608459473 3.514090061187744 3.507089614868164 2.919403314590454 2.3091366291046143 2.1106884479522705 2.092273235321045 0.9593042135238647 1.0001813173294067 0.948111355304718 0.650780200958252
520 4.574117183685303 3.455167055130005 3.606410264968872 3.0019030570983887 2.3671133518218994 2.0730183124542236 2.179661989212036 0.754298746585846 1.180256724357605 0.8496937155723572 0.5137108564376831
521 4.62612771987915 3.4703781604766846 3.4099972248077393 2.8607406616210938 2.1614580154418945 2.030719041824341 1.9629786014556885 1.1122640371322632 1.1322633028030396 0.9359093904495239 0.6412066221237183
522 4.703094005584717 3.1044487953186035 3.6499056816101074 2.5597245693206787 2.3638105392456055 2.188709020614624 2.206531047821045 1.2668805122375488 1.2439111471176147 0.9274560809135437 0.6305626034736633
523 4.86912202835083 3.287932872772217 3.6608047485351563 2.8073699474334717 2.295276165008545 2.1564056873321533 2.122708320617676 1.1844011545181274 0.8782241940498352 1.0882889032363892 0.6190631985664368
524 4.64242696762085 3.2431764602661133 3.2919023036956787 2.7842235565185547 2.238532304763794 1.9696446657180786 2.312649965286255 0.994981050491333 0.9910733699798584 1.0852999687194824 0.6428276300430298
525 4.475947856903076 3.0969929695129395 3.3589446544647217 2.6775014400482178 2.245647430419922 1.9383465051651 2.3248894214630127 1.0898163318634033 0.977094292640686 1.003452181816101 0.6420521140098572
526 4.482185363769531 3.0350453853607178 3.376772403717041 2.5793495178222656 2.3994457721710205 1.97416090965271 2.1025550365448 1.2411807775497437 0.909936785697937 1.0914084911346436 0.5406637787818909
527 5.034140586853027 3.120725631713867 3.346548557281494 2.6174378395080566 2.2596373558044434 2.0012314319610596 2.370546817779541 1.586374044418335 1.066474437713623 1.0424580574035645 0.6791110634803772
528 5.3271965980529785 3.2276484966278076 3.4872593879699707 2.6676931381225586 2.1965668201446533 2.1536507606506348 2.3854527473449707 1.0348666906356812 0.8643141388893127 1.054065465927124 0.5534877777099609
529 5.613265514373779 3.2454347610473633 3.608454942703247 2.6715736389160156 2.1503894329071045 2.1059930324554443 2.0821802616119385 1.2002402544021606 0.7248897552490234 1.128611445426941 0.5602450966835022
530 5.3748931884765625 3.481356143951416 3.320540189743042 2.7571260929107666 2.3521554470062256 2.362731456756592 1.9624156951904297 0.8485752940177917 0.8702825903892517 1.1115251779556274 0.6584740281105042
531 5.512190818786621 3.5251991748809814 3.5569908618927 2.842956066131592 2.3715579509735107 2.02238392829895 1.8660893440246582 0.7567638158798218 1.0088651180267334 1.2080062627792358 0.5663310289382935
532 5.219223499298096 3.4707963466644287 3.24147629737854 2.784640312194824 2.3828234672546387 2.0236144065856934 1.8858717679977417 0.6920599937438965 0.7867909073829651 1.3954757452011108 0.6714325547218323
533 5.050830364227295 3.4720051288604736 3.433414936065674 2.825493335723877 2.4155783653259277 2.200986385345459 2.0318825244903564 1.0924091339111328 0.9362691640853882 1.2742619514465332 0.5628052353858948
534 5.107605457305908 3.4281082153320313 3.510317087173462 2.827929973602295 2.5137135982513428 2.158010959625244 1.9065238237380981 1.0743457078933716 0.819394052028656 1.0842978954315186 0.6353287696838379
535 5.1870574951171875 3.6407437324523926 3.496147871017456 2.929672956466675 2.2582716941833496 1.980049729347229 1.9484699964523315 1.0547946691513062 1.0528156757354736 1.1045368909835815 0.6111987233161926
536 5.208336353302002 3.5619137287139893 3.3749947547912598 2.899059534072876 2.357327699661255 1.9248064756393433 1.8506696224212646 0.8870346546173096 0.8221227526664734 1.1467459201812744 0.6366122364997864
537 5.502743244171143 3.6351747512817383 3.6337544918060303 2.880347967147827 2.3730475902557373 1.9140617847442627 2.1311399936676025 1.025164246559143 0.8385330438613892 1.1604048013687134 0.6422750353813171
538 5.389337062835693 3.4863080978393555 3.7103652954101563 2.8840742111206055 2.4802017211914063 1.955551028251648 1.9456994533538818 0.8653737306594849 0.8502078652381897 1.2545499801635742 0.597385823726654
539 5.268089771270752 3.5771594047546387 3.4852592945098877 2.962568521499634 2.308743715286255 1.9857971668243408 2.3653831481933594 0.9377492666244507 0.906388521194458 1.1453943252563477 0.5812951922416687
540 5.545429229736328 3.5123727321624756 3.598446846008301 3.0686354637145996 2.2248945236206055 2.00588321685791 2.1626572608947754 1.0321892499923706 1.0342429876327515 1.2746690511703491 0.6113280653953552
541 5.469573974609375 3.496598243713379 3.5089945793151855 2.925910711288452 2.1648967266082764 2.207122325897217 2.0758931636810303 1.0283846855163574 0.823136031627655 1.225217580795288 0.6140895485877991
542 5.255103588104248 3.510458469390869 3.399789333343506 2.975196123123169 2.0851218700408936 2.267550468444824 2.150191307067871 1.0144250392913818 0.9223787784576416 1.2942017316818237 0.5659076571464539
543 5.097068786621094 3.4314651489257813 3.463941812515259 2.917649030685425 2.304391622543335 2.377870798110962 2.3453407287597656 1.202723503112793 0.8418651819229126 1.2299859523773193 0.7441893219947815
544 5.167130947113037 3.4012560844421387 3.2872941493988037 2.9199776649475098 2.070283889770508 2.0768702030181885 2.311566114425659 0.9731764793395996 0.9287499785423279 1.1643664836883545 0.6474164128303528
545 4.931319713592529 3.446375608444214 3.2465898990631104 3.003242254257202 2.1392459869384766 2.276921272277832 2.2462055683135986 0.8394973874092102 0.8321762084960938 1.2116464376449585 0.6937336325645447
546 5.161921501159668 3.260575532913208 3.832753896713257 2.837317705154419 2.1922638416290283 2.0949525833129883 2.3722782135009766 0.9458666443824768 0.8529731035232544 1.0309715270996094 0.5437920093536377
547 5.005772113800049 3.3697621822357178 3.5440096855163574 2.909193515777588 2.011012077331543 2.0836145877838135 2.2804319858551025 0.9250615835189819 0.8102203607559204 1.1711941957473755 0.6245120167732239
548 4.919045925140381 3.22090220451355 3.6688196659088135 2.7552754878997803 2.098896026611328 2.0586395263671875 2.392307758331299 1.1311858892440796 1.046533226966858 1.201745867729187 0.7088741660118103
549 5.071467399597168 3.437410354614258 3.782576560974121 2.8725035190582275 2.1177921295166016 2.390251398086548 2.5812220573425293 1.4927891492843628 0.7556177377700806 1.3274998664855957 0.6767335534095764
550 4.759230613708496 3.3345580101013184 3.3657474517822266 2.9251415729522705 2.2521719932556152 2.2520225048065186 2.3354036808013916 1.2852015495300293 0.7306584119796753 1.1694306135177612 0.5609666705131531
551 5.148952960968018 3.452714443206787 3.5941710472106934 3.079771041870117 2.120011806488037 2.5115339756011963 2.6818771362304688 1.1330430507659912 0.9080183506011963 1.268466591835022 0.6101590991020203
552 4.924882411956787 3.463184118270874 3.305867910385132 3.1321544647216797 2.0636918544769287 2.339660882949829 2.517338991165161 1.1395379304885864 0.8533163666725159 1.2662605047225952 0.5691072940826416
553 5.042534828186035 3.3574914932250977 3.3745839595794678 2.996210813522339 1.931742548942566 2.433640956878662 2.5228710174560547 1.4135876893997192 0.7451634407043457 1.1458920240402222 0.5837218761444092
554 4.875483989715576 3.385901927947998 3.1308865547180176 3.008211135864258 1.9632537364959717 2.684251070022583 2.346949815750122 1.356873869895935 0.8896734118461609 1.332930564880371 0.6601665019989014
555 4.600157260894775 3.210853099822998 2.9491000175476074 2.7679641246795654 1.9248896837234497 2.4835000038146973 2.043161153793335 1.0710331201553345 0.8632969856262207 1.3119049072265625 0.6575615406036377
556 4.648575782775879 3.216756820678711 3.0395944118499756 2.7584173679351807 2.002897024154663 2.5802090167999268 1.9934029579162598 1.1013281345367432 0.9121552109718323 1.3865923881530762 0.6627614498138428
557 4.897950649261475 3.1093103885650635 3.2672901153564453 2.7433762550354004 1.8890342712402344 2.5270118713378906 1.8433949947357178 0.912449300289154 0.9121569395065308 1.225135087966919 0.7050774097442627
558 5.088773250579834 3.239840269088745 3.0496246814727783 2.8482234477996826 1.757014274597168 2.61053204536438 1.933565378189087 1.0129204988479614 0.976044237613678 1.3037813901901245 0.6097626090049744
559 5.268876552581787 3.6430585384368896 3.177732229232788 3.0614173412323 1.9051930904388428 2.5307071208953857 2.45733380317688 0.6610805988311768 0.8184177875518799 1.3542702198028564 0.7081201672554016
560 4.869596004486084 3.2782537937164307 3.0188241004943848 2.843336582183838 1.8160091638565063 2.3945915699005127 2.521998167037964 0.9813895225524902 1.033955693244934 1.4746590852737427 0.6412339806556702
561 5.191883087158203 3.533398389816284 3.2334775924682617 2.9291248321533203 1.9064747095108032 2.417118787765503 2.405212879180908 1.1425445079803467 1.0924865007400513 1.4237172603607178 0.5777153372764587
562 5.387012481689453 3.5285565853118896 3.1356258392333984 2.951467514038086 1.8256341218948364 2.3389077186584473 2.3013267517089844 1.306058406829834 1.0110493898391724 1.4125570058822632 0.7268062233924866
563 5.062290191650391 3.5174448490142822 3.17546010017395 2.994553327560425 2.0058979988098145 2.3956079483032227 2.251175880432129 0.6500258445739746 0.9773375988006592 1.2884844541549683 0.6240566968917847
564 5.470056056976318 3.71401309967041 3.5660722255706787 3.1839122772216797 2.046037197113037 2.323513984680176 2.4076011180877686 0.9297525882720947 0.8734279274940491 1.3005735874176025 0.6835615634918213
565 5.20202112197876 3.5788514614105225 3.3126606941223145 3.183537244796753 1.970055103302002 2.31143856048584 2.523254871368408 0.9138765931129456 1.0215213298797607 1.1509933471679688 0.6405185461044312
566 5.081404685974121 3.557889223098755 3.099228858947754 2.877328395843506 1.9767372608184814 2.443209171295166 2.4538474082946777 1.1652240753173828 0.9626166224479675 1.1709668636322021 0.6621987819671631
567 4.907268524169922 3.386392593383789 3.0522661209106445 2.7435102462768555 1.8966853618621826 2.3624918460845947 2.3191442489624023 1.1473957300186157 0.9037250876426697 1.1418157815933228 0.5694364309310913
568 5.140017986297607 3.536464214324951 3.3750250339508057 2.965470552444458 1.9601383209228516 2.2982125282287598 2.3061728477478027 0.6972939968109131 1.219822883605957 1.2886005640029907 0.6548126935958862
569 4.804677486419678 3.4444658756256104 3.2747366428375244 2.9662301540374756 2.0264134407043457 2.357813835144043 2.446105718612671 1.3508943319320679 1.1428290605545044 1.211082100868225 0.6294428706169128
570 4.680067539215088 3.228714942932129 3.436072826385498 2.770427703857422 2.011650562286377 2.4383420944213867 2.232269287109375 1.104568600654602 1.144592046737671 1.129944086074829 0.6926889419555664
571 4.768044471740723 3.4635279178619385 3.281421422958374 2.9928557872772217 2.0390818119049072 2.533177137374878 2.2683627605438232 1.8524975776672363 1.0373914241790771 1.2738392353057861 0.6619306206703186
572 4.655387878417969 3.3640859127044678 3.213857889175415 2.9819839000701904 2.0596954822540283 2.4378092288970947 2.193441152572632 1.4497352838516235 0.9536516070365906 1.1097612380981445 0.6329206228256226
573 4.381000995635986 3.2707858085632324 3.2646195888519287 2.7219979763031006 2.2489407062530518 2.4460818767547607 2.4765005111694336 1.2276331186294556 0.9743470549583435 1.0425900220870972 0.5342919826507568
574 4.293651580810547 3.1614327430725098 3.396012306213379 2.535869598388672 2.49286150932312 2.5501976013183594 2.242729902267456 0.927146315574646 0.9873216152191162 0.9983852505683899 0.532531201839447
575 4.511778831481934 3.25742506980896 3.1736559867858887 2.6064822673797607 2.1105008125305176 2.656522512435913 2.435051918029785 0.9972525835037231 1.2152448892593384 1.2873988151550293 0.5581821203231812
576 4.5825958251953125 3.376014232635498 3.222332239151001 2.7788021564483643 2.040659189224243 2.5479559898376465 2.337259531021118 1.1904469728469849 0.8907435536384583 1.260054349899292 0.743847668170929
577 4.513380527496338 3.3807854652404785 3.2242703437805176 2.783939838409424 2.261265754699707 2.6577744483947754 2.206901788711548 1.1470433473587036 0.8824833035469055 1.2689533233642578 0.7994998693466187
578 4.5249457359313965 3.324551582336426 3.3921115398406982 2.815735340118408 2.2883143424987793 2.481954574584961 2.3315114974975586 0.7203956246376038 1.0849426984786987 1.3601231575012207 0.6647728085517883
579 4.257317543029785 3.3373095989227295 3.0978569984436035 2.905017375946045 2.169400691986084 2.2970492839813232 1.9892535209655762 0.9581132531166077 1.0295581817626953 1.558354377746582 0.6284977197647095
580 4.351198673248291 3.210933208465576 3.229931592941284 2.836742639541626 2.1630501747131348 2.1414859294891357 2.066070556640625 0.7985056042671204 1.3872737884521484 1.2378987073898315 0.5916789174079895
581 4.383395671844482 3.1866888999938965 3.1061110496520996 2.763810396194458 2.0660417079925537 2.12380313873291 2.04156231880188 1.0989580154418945 1.2303091287612915 1.4975653886795044 0.6816749572753906
582 4.771754264831543 3.4729065895080566 3.410578966140747 2.929395914077759 2.1611831188201904 2.2739386558532715 2.4294662475585938 0.7248232960700989 0.9401055574417114 1.2019485235214233 0.577251136302948
583 4.735657691955566 3.516408681869507 3.1174843311309814 2.9945101737976074 1.9523839950561523 2.3862521648406982 2.171431303024292 1.1467466354370117 1.3116648197174072 1.1490429639816284 0.6362298130989075
584 4.66612434387207 3.288649082183838 3.244288682937622 2.703259229660034 2.1838114261627197 2.2914021015167236 2.0958175659179688 1.1507805585861206 1.5467619895935059 1.111617922782898 0.550169050693512
585 4.634848117828369 3.5334067344665527 3.131965160369873 2.952308416366577 1.9900310039520264 2.344634771347046 2.145550012588501 1.0489096641540527 1.0031949281692505 1.0239295959472656 0.7706422805786133
586 4.543912410736084 3.472613573074341 3.002311944961548 2.9002325534820557 2.037367343902588 2.253593921661377 2.0108301639556885 0.9385538101196289 0.8528268933296204 0.9759787321090698 0.6082422733306885
587 4.910980224609375 3.748605489730835 3.1668150424957275 3.0086476802825928 1.9702494144439697 2.231509208679199 2.155614137649536 0.9889079928398132 1.3016326427459717 0.9775696396827698 0.7703865766525269
588 4.567147254943848 3.703130006790161 3.1161201000213623 2.9427340030670166 2.059844970703125 2.204540967941284 1.8587944507598877 0.9417552351951599 1.0652730464935303 1.1547762155532837 0.6951015591621399
589 4.717235565185547 3.555703639984131 3.4388911724090576 2.8931124210357666 2.1201601028442383 2.216369867324829 1.8030827045440674 0.7599636316299438 1.4325199127197266 1.1176714897155762 0.7068988680839539
590 4.736976146697998 3.636345148086548 3.395763635635376 3.052203416824341 1.9538325071334839 2.414869546890259 2.1785812377929688 0.8628613948822021 1.1584869623184204 1.095630407333374 0.7517055869102478
591 4.804970741271973 3.70074462890625 3.4095778465270996 3.0982677936553955 2.067580223083496 2.3821208477020264 2.4029855728149414 1.060964822769165 1.1654691696166992 1.0652995109558105 0.6150686740875244
592 4.756935119628906 3.757385492324829 3.4062914848327637 3.131532669067383 2.205798387527466 2.5203099250793457 2.324742555618286 0.9950381517410278 1.2199543714523315 1.2657151222229004 0.572577953338623
593 4.477146625518799 3.834897994995117 3.355499267578125 3.2186741828918457 2.2271676063537598 2.5200111865997314 2.209350347518921 1.1004693508148193 1.4038618803024292 1.099392294883728 0.6790845990180969
594 4.3678297996521 3.738856554031372 3.3713626861572266 3.031966209411621 2.0905282497406006 2.473404884338379 2.257193088531494 0.9305513501167297 1.3697651624679565 1.0185108184814453 0.6599814295768738
595 4.291464805603027 3.6092934608459473 3.1925830841064453 2.8381295204162598 2.088681697845459 2.5576672554016113 2.0928869247436523 1.1766691207885742 1.1950114965438843 0.8478426933288574 0.742162823677063
596 4.643603801727295 3.378999948501587 3.718381643295288 2.840888500213623 2.0957586765289307 2.467339038848877 2.4498836994171143 0.9191493391990662 1.467368483543396 1.0447965860366821 0.648817777633667
597 4.540643692016602 3.6023898124694824 3.2816829681396484 2.956929922103882 2.1077072620391846 2.8483262062072754 2.352661609649658 1.0866433382034302 1.3422343730926514 0.9311968684196472 0.7056068778038025
598 4.616474628448486 3.570620059967041 3.3347575664520264 2.627614736557007 2.007890224456787 2.7084662914276123 2.4648423194885254 1.0684477090835571 1.2270386219024658 1.0032964944839478 0.7340677976608276
599 4.472195148468018 4.029903411865234 3.2239177227020264 3.0472607612609863 2.0042648315429688 2.6523427963256836 2.42944598197937 1.1115570068359375 1.084821343421936 1.3077707290649414 0.6885930895805359
600 4.408111572265625 3.698744773864746 3.300452470779419 2.799461603164673 1.9447171688079834 2.602050304412842 2.418363094329834 1.0727946758270264 1.2262274026870728 1.116356372833252 0.7317540645599365
601 4.588386058807373 3.8657913208007813 3.0398330688476563 3.020106077194214 1.9392205476760864 2.470644950866699 2.372725248336792 0.9456670880317688 0.9761115312576294 0.9643606543540955 0.7084914445877075
602 4.3300251960754395 3.5300180912017822 3.137502431869507 2.66194486618042 1.9757548570632935 2.4223692417144775 2.1924071311950684 0.8071837425231934 1.21299409866333 1.148163914680481 0.6771538257598877
603 4.618106365203857 3.9049603939056396 3.382220983505249 2.781517744064331 2.0258407592773438 2.429551839828491 2.3829193115234375 1.0204037427902222 1.2240240573883057 1.0959945917129517 0.5924606919288635
604 4.684504985809326 3.7496001720428467 3.436783790588379 2.6707286834716797 2.1542084217071533 2.4770660400390625 2.2597734928131104 1.1628007888793945 0.9710045456886292 1.1195176839828491 0.7062686085700989
605 4.81288480758667 3.9366140365600586 3.483011245727539 2.732180118560791 2.151951789855957 2.4100677967071533 2.256848096847534 0.8718903660774231 1.252156376838684 1.147576093673706 0.6917413473129272
606 4.929315567016602 3.7627718448638916 3.767132520675659 2.5870859622955322 2.2205028533935547 2.5220937728881836 2.200719118118286 0.9628052711486816 1.3073997497558594 0.7466824650764465 0.7691043615341187
607 4.740560531616211 3.5468966960906982 3.5947465896606445 2.6917123794555664 2.217895984649658 2.41552472114563 2.268984794616699 0.8029481768608093 1.0961416959762573 1.0487053394317627 0.7638593912124634
608 4.719912528991699 3.4978408813476563 3.7065868377685547 2.6971402168273926 1.9930750131607056 2.4708809852600098 2.354921579360962 0.8758419156074524 1.5593624114990234 0.9341049790382385 0.7061143517494202
609 5.050662517547607 3.5446536540985107 3.607166290283203 3.0232388973236084 2.020885705947876 2.71679425239563 2.2344024181365967 0.8723536729812622 1.0301140546798706 1.0101048946380615 0.7375478744506836
610 4.786491394042969 3.5683953762054443 3.606355905532837 2.824930429458618 2.0311713218688965 2.34126353263855 2.121335744857788 0.7381250262260437 0.9143810272216797 0.9324601292610168 0.7371117472648621
611 4.875923156738281 3.6492760181427 3.68142032623291 2.8433187007904053 1.9297020435333252 2.4682252407073975 2.0012731552124023 0.9433847665786743 1.2631906270980835 1.0125732421875 0.7119474411010742
612 4.962804317474365 3.4356625080108643 3.593080759048462 2.7936809062957764 1.7787648439407349 2.353151559829712 2.1475186347961426 0.5703279972076416 1.1381956338882446 1.2180160284042358 0.7065739035606384
613 4.8395185470581055 3.9154999256134033 3.532395362854004 3.256103277206421 1.9686580896377563 2.4286017417907715 2.536226749420166 0.9030806422233582 1.1360597610473633 1.2997692823410034 0.7175934910774231
614 4.744884490966797 3.7638607025146484 3.350013494491577 3.0988144874572754 1.9869879484176636 2.3880555629730225 1.998433232307434 0.8865048885345459 1.2615699768066406 1.1790430545806885 0.7022332549095154
615 4.647490978240967 4.046158313751221 3.5131914615631104 3.053145408630371 2.091153383255005 2.359456777572632 1.9817625284194946 0.7968602180480957 1.2421098947525024 1.331623911857605 0.47934961318969727
616 4.545671463012695 3.711775064468384 3.3244380950927734 2.885361671447754 2.095048189163208 2.3343141078948975 2.0156126022338867 1.0946321487426758 1.1511244773864746 1.0917474031448364 0.6142487525939941
617 4.532841205596924 3.623831033706665 3.377497673034668 2.944439172744751 2.098740816116333 2.364020824432373 1.9893579483032227 0.8373255133628845 1.366167426109314 1.2079921960830688 0.5372859835624695
618 4.6144609451293945 3.8037617206573486 3.4045562744140625 3.115581750869751 2.081172227859497 2.4671857357025146 2.0372984409332275 0.7447850704193115 1.315352439880371 1.0417002439498901 0.6222860813140869
619 4.881993293762207 4.042397499084473 3.448639392852783 3.102755069732666 2.153531074523926 2.615994691848755 2.2418816089630127 0.7541632056236267 1.2323936223983765 1.0090701580047607 0.6344402432441711
620 4.577388286590576 3.62322735786438 3.390413999557495 2.9413349628448486 2.042300224304199 2.413892984390259 2.5425801277160645 0.847217857837677 1.1366016864776611 0.9509871006011963 0.6968024373054504
621 4.746287822723389 3.6189160346984863 3.406111717224121 2.9842960834503174 2.1996355056762695 2.304469585418701 2.4779751300811768 0.5090728402137756 1.0176167488098145 0.8659606575965881 0.5067093372344971
622 4.586025238037109 3.811894178390503 3.1842589378356934 3.12117600440979 2.1361639499664307 2.4751322269439697 2.4080774784088135 0.6259765028953552 1.2737057209014893 0.8186164498329163 0.7126050591468811
623 4.868399620056152 3.955125093460083 3.405334711074829 3.219693899154663 2.045301675796509 2.486921787261963 2.365654468536377 0.6581155061721802 1.19277024269104 1.1496951580047607 0.8429288268089294
624 4.689798831939697 3.708892345428467 3.485809564590454 3.008820056915283 2.135960817337036 2.419646978378296 2.206900119781494 1.0186212062835693 1.3014520406723022 0.997666597366333 0.6914735436439514
625 4.677943229675293 3.6959195137023926 3.6407558917999268 3.0913991928100586 2.086122989654541 2.3014843463897705 1.9954290390014648 0.8189517855644226 1.282394289970398 1.157642126083374 0.6200297474861145
626 4.588077545166016 3.536811590194702 3.839820384979248 2.747358798980713 2.1638970375061035 2.4432427883148193 2.141129732131958 0.6335347890853882 1.1549046039581299 1.1086231470108032 0.7313268780708313
627 4.738892555236816 3.570502519607544 3.7603681087493896 3.0469484329223633 2.1909148693084717 2.427205801010132 2.1251747608184814 0.6536751985549927 0.9409351348876953 1.3662824630737305 0.7246479988098145
628 4.658456802368164 3.6270933151245117 3.6875665187835693 2.8647572994232178 2.212958812713623 2.336524724960327 2.0091798305511475 0.7426734566688538 1.1191505193710327 1.0146434307098389 0.7508885860443115
629 4.728639125823975 3.543264865875244 3.633394479751587 2.877915143966675 2.202887773513794 2.3871803283691406 2.2037622928619385 0.8843367099761963 1.1030577421188354 1.1459230184555054 0.8448368906974792
630 4.798371315002441 3.5384252071380615 3.477138042449951 2.8257672786712646 2.123241662979126 2.6003711223602295 2.0673420429229736 0.6241726875305176 0.9623702168464661 1.0217926502227783 0.7655645608901978
631 4.9951677322387695 3.4349710941314697 3.4834070205688477 2.8360671997070313 2.0824973583221436 2.392512321472168 1.8349072933197021 0.8316410183906555 1.0847203731536865 1.0998634099960327 0.5999966859817505
632 4.534318447113037 3.4310102462768555 3.4598913192749023 2.676854372024536 2.179903745651245 2.3497958183288574 2.138671398162842 0.9126012325286865 1.3129855394363403 1.0550602674484253 0.9033769965171814
633 4.644405364990234 3.438763380050659 3.45827579498291 2.79455304145813 2.277214765548706 2.3857779502868652 2.211411952972412 0.9367738962173462 1.1908949613571167 1.16277277469635 0.7761039137840271
634 4.518808841705322 3.618635654449463 3.4129090309143066 2.825920581817627 2.2341651916503906 2.539940595626831 1.7399377822875977 0.6911765336990356 1.0389068126678467 1.0512335300445557 0.8278899788856506
635 4.5258989334106445 3.472916603088379 3.490920066833496 2.7047536373138428 2.205335855484009 2.4373929500579834 2.1951169967651367 1.125286340713501 1.4230082035064697 0.9202333092689514 0.7291483879089355
636 4.860655784606934 3.4032397270202637 3.9961209297180176 2.5985610485076904 2.2044684886932373 2.4650075435638428 2.163804054260254 1.2283192873001099 1.3888317346572876 1.0351269245147705 0.881073534488678
637 4.631688594818115 3.5684375762939453 3.3651835918426514 2.8592967987060547 1.9358700513839722 2.4647467136383057 2.148850917816162 0.8523750901222229 1.2339043617248535 0.9684470295906067 0.762421727180481
638 4.633194446563721 3.433112382888794 3.6078875064849854 2.6353511810302734 2.0168538093566895 2.576869010925293 2.1992194652557373 0.962788462638855 1.227148175239563 1.1849949359893799 0.7628629207611084
639 4.515660762786865 3.2147340774536133 3.5501065254211426 2.6019232273101807 2.0982041358947754 2.446589231491089 2.0029234886169434 0.646334171295166 1.3500337600708008 0.9516950249671936 0.783959686756134
640 4.343268394470215 3.3069100379943848 3.4152493476867676 2.661856174468994 2.272749185562134 2.3545258045196533 1.7241462469100952 0.6432562470436096 1.2701753377914429 0.9594273567199707 0.8804653882980347
641 4.417516231536865 3.2891845703125 3.414177656173706 2.6341686248779297 2.22796893119812 2.5935964584350586 2.051331043243408 0.9477730393409729 1.2192392349243164 0.9857915043830872 0.8540236353874207
642 4.358161449432373 3.422391414642334 3.1653878688812256 2.751507520675659 2.101259231567383 2.557873010635376 1.995705008506775 0.8634330034255981 1.0612828731536865 0.9924881458282471 0.7997919917106628
643 4.493131160736084 3.1782267093658447 3.2702887058258057 2.636549472808838 2.0661046504974365 2.4344334602355957 2.0855154991149902 0.6750737428665161 0.8989705443382263 1.1200895309448242 0.8144527077674866
644 4.22332239151001 3.2084455490112305 3.1280224323272705 2.665050506591797 2.026552677154541 2.5155744552612305 1.9678549766540527 0.851081907749176 1.0209848880767822 0.9874070286750793 0.6342294812202454
645 4.403120517730713 3.2874743938446045 3.082150936126709 2.5704944133758545 1.939531683921814 2.4132041931152344 2.1801300048828125 0.824321985244751 1.178999900817871 1.0618078708648682 0.8447093963623047
646 4.3632731437683105 3.1623411178588867 3.5070884227752686 2.580878734588623 2.175182342529297 2.358668804168701 2.1184206008911133 0.6969855427742004 1.2172207832336426 0.939448356628418 0.7751806974411011
647 4.389245986938477 3.3167049884796143 3.3281447887420654 2.700913667678833 2.048687219619751 2.2513668537139893 2.286229372024536 0.8701387047767639 1.1632168292999268 1.1327006816864014 0.8038141131401062
648 4.620071887969971 3.5656704902648926 3.4192779064178467 2.8319642543792725 1.8982644081115723 2.478832960128784 2.0652849674224854 1.0914653539657593 1.1145278215408325 1.2744702100753784 0.8401172757148743
649 4.441085338592529 3.493945837020874 3.3919787406921387 2.5888583660125732 1.9890103340148926 2.606273889541626 2.1956770420074463 0.7695890069007874 1.0075632333755493 1.2286556959152222 0.8374915719032288
650 4.539097785949707 3.4538042545318604 3.713667154312134 2.7229955196380615 1.9500536918640137 2.5167195796966553 2.162238597869873 0.8997192978858948 1.1774320602416992 1.0290056467056274 0.8455114960670471
651 4.455453872680664 3.310856580734253 3.4795336723327637 2.55987811088562 1.8921836614608765 2.564335346221924 2.0350921154022217 0.8611608147621155 1.422939658164978 1.0966525077819824 0.8291982412338257
652 4.648701190948486 3.4977595806121826 3.714475631713867 2.757951498031616 1.7859686613082886 2.5302023887634277 2.2270376682281494 0.9429920315742493 1.5315370559692383 1.2760920524597168 0.9731621146202087
653 4.539154529571533 3.450350522994995 3.790130853652954 2.7623322010040283 1.7843512296676636 2.540851354598999 2.396895408630371 1.0816677808761597 1.3580758571624756 1.0398228168487549 0.891611635684967
654 4.737030029296875 3.4547078609466553 3.9216415882110596 2.7006959915161133 1.7604933977127075 2.5574095249176025 2.2866837978363037 0.7564264535903931 1.2593039274215698 1.0776747465133667 0.9616467356681824
655 4.53455114364624 3.6001768112182617 3.5222561359405518 2.6311681270599365 1.8706437349319458 2.534407377243042 2.0994386672973633 0.8500223755836487 1.2711327075958252 0.9022712111473083 0.8776121735572815
656 4.320844650268555 3.451474666595459 3.596132278442383 2.4779140949249268 1.753363013267517 2.499513864517212 2.1124587059020996 0.7972633242607117 0.9992097616195679 1.0912538766860962 0.8933883905410767
657 4.593575954437256 3.5306484699249268 3.806774854660034 2.555614948272705 1.7261713743209839 2.526923894882202 2.0884718894958496 1.700321912765503 1.3931466341018677 1.0571454763412476 0.8290297985076904
658 4.626321315765381 3.509533166885376 3.748044490814209 2.6690175533294678 1.773528814315796 2.463834524154663 1.9189999103546143 0.9100971817970276 1.349772572517395 1.1598398685455322 0.9740669131278992
659 4.4224677085876465 3.545644521713257 3.680140256881714 2.550637722015381 1.7408695220947266 2.6553423404693604 1.8139094114303589 1.0965349674224854 1.3182346820831299 1.0453475713729858 1.0210418701171875
660 4.466799259185791 3.2401931285858154 3.82218599319458 2.4941468238830566 1.9328020811080933 2.609304428100586 2.273704767227173 0.8167741894721985 1.2360631227493286 0.9743825793266296 0.9211630821228027
661 4.537364959716797 3.5879037380218506 3.955585479736328 2.7525854110717773 1.7475841045379639 2.523630380630493 2.1061789989471436 0.7992134094238281 0.9836751818656921 1.0662094354629517 0.7711036205291748
662 4.521422863006592 3.5934832096099854 3.633387804031372 2.7713704109191895 1.938002109527588 2.4143877029418945 2.200678586959839 1.0432952642440796 1.1086435317993164 0.8679618835449219 0.7554702758789063
663 4.36643123626709 3.400700092315674 3.7764246463775635 2.5641462802886963 2.106851577758789 2.5535929203033447 2.062427520751953 0.903973400592804 1.3173770904541016 1.006908893585205 0.8276351094245911
664 4.494020938873291 3.365680456161499 3.8683204650878906 2.6651389598846436 2.2476062774658203 2.5496742725372314 2.36877703666687 1.1771270036697388 0.8637005686759949 1.087103247642517 0.8138102293014526
665 4.767083644866943 3.672729730606079 3.756903886795044 2.954399347305298 2.0774106979370117 2.7862656116485596 2.192322254180908 1.4765390157699585 0.8304094672203064 0.930256187915802 0.9264148473739624
666 4.664390563964844 3.4550979137420654 3.678093910217285 2.7829370498657227 2.070214033126831 2.9215991497039795 2.2568235397338867 0.9016404151916504 1.1155664920806885 0.929864227771759 0.8166174292564392
667 4.497417449951172 3.3848745822906494 3.495793104171753 2.9339935779571533 2.1005759239196777 2.8895318508148193 1.9930413961410522 1.0763224363327026 1.0528666973114014 0.904051661491394 0.8408211469650269
668 4.441468715667725 3.3367607593536377 3.5928099155426025 2.6827447414398193 2.2446212768554688 2.768167495727539 1.8130735158920288 1.0379236936569214 0.8033660650253296 0.9205465912818909 0.8025311827659607
669 4.708611965179443 3.5332229137420654 3.887143611907959 3.0098376274108887 2.108815908432007 2.8716373443603516 2.164332628250122 1.1446961164474487 1.3418946266174316 0.9193369150161743 0.9127309918403625
670 4.476864337921143 3.465956449508667 3.745305299758911 2.956597328186035 2.0351016521453857 2.726034164428711 1.784177541732788 1.3774255514144897 0.8446123003959656 0.8923726081848145 0.8965902328491211
671 4.380813121795654 3.312204122543335 3.492799758911133 2.8316497802734375 1.9141979217529297 2.82468843460083 1.8263754844665527 0.9481798410415649 1.0978232622146606 1.131751298904419 0.8660526275634766
672 4.337302207946777 3.5292649269104004 3.4689769744873047 2.8280081748962402 1.8401985168457031 2.602165460586548 2.0766313076019287 0.8569789528846741 1.1667875051498413 1.276116132736206 0.9534767866134644
673 4.138851642608643 3.273085594177246 3.663968086242676 2.500189781188965 2.214016914367676 2.776601552963257 2.0969631671905518 1.3391002416610718 1.069482445716858 0.9263797402381897 0.886303186416626
674 4.22872257232666 3.5106499195098877 3.728590250015259 2.6820878982543945 2.058311700820923 2.628512144088745 2.158095121383667 0.9585373401641846 0.7506623864173889 1.1107174158096313 0.8525475859642029
675 4.3999433517456055 3.6796021461486816 3.52388072013855 2.8362576961517334 2.1189513206481934 2.6215596199035645 2.1638824939727783 1.2468842267990112 1.1337703466415405 0.9016156196594238 0.8356083631515503
676 4.407508373260498 3.634584903717041 3.6070001125335693 2.972625494003296 2.029266357421875 2.785475254058838 2.050279378890991 0.7581623196601868 0.9570967555046082 1.0415396690368652 0.7646859288215637
677 4.486285209655762 3.5511698722839355 3.6906535625457764 2.7771310806274414 2.1700124740600586 2.975576639175415 2.357041120529175 1.1404908895492554 0.9483788013458252 1.12050199508667 0.8688501715660095
678 4.407524108886719 3.5924720764160156 3.585278034210205 2.7626099586486816 2.0474557876586914 2.832745313644409 2.42230224609375 1.0986050367355347 0.844927966594696 0.8589274883270264 0.8440578579902649
679 4.307216644287109 3.8361635208129883 3.3931899070739746 2.983705997467041 2.1095306873321533 2.7096550464630127 2.2300949096679688 0.9610714316368103 1.1364747285842896 0.8807485699653625 0.856730043888092
680 4.373080253601074 3.706566333770752 3.346088171005249 2.8153891563415527 2.0075480937957764 2.747845411300659 2.2392449378967285 0.9355748295783997 1.163231372833252 1.0558000802993774 0.8920912742614746
681 4.3599066734313965 3.709914207458496 3.589460849761963 2.7736053466796875 2.0755391120910645 2.630692481994629 2.4260807037353516 0.9142460823059082 0.9561323523521423 1.116868257522583 0.8251971006393433
682 4.257243633270264 3.6279542446136475 3.5600621700286865 2.7696568965911865 2.098998546600342 2.586167335510254 2.1898632049560547 0.9968231320381165 1.1895232200622559 1.0471181869506836 0.7471133470535278
683 4.683520317077637 3.7166221141815186 3.7435734272003174 2.7790637016296387 2.264626979827881 2.5364818572998047 2.2992818355560303 0.9122759103775024 1.5961802005767822 0.9972997307777405 0.8887327313423157
684 4.8315863609313965 3.6951141357421875 4.161191940307617 2.8157544136047363 2.1495110988616943 2.3797647953033447 2.047649621963501 0.9647676944732666 1.1199679374694824 1.2463610172271729 0.8574134707450867
685 4.511098384857178 3.6849443912506104 3.9213387966156006 2.6088714599609375 2.1422104835510254 2.4509716033935547 1.9400181770324707 0.8022406101226807 1.3589602708816528 1.16688871383667 0.7305749654769897
686 4.831223487854004 3.9456722736358643 3.789801597595215 2.980059862136841 2.074221611022949 2.3808581829071045 2.2888760566711426 0.8007439374923706 1.4053168296813965 1.0627344846725464 0.9239488244056702
687 4.851607322692871 3.8179337978363037 4.1926589012146 2.8628926277160645 2.2002856731414795 2.638012409210205 2.173457145690918 0.8917362689971924 1.7478073835372925 1.2228790521621704 0.7810936570167542
688 4.756433963775635 3.516030788421631 4.240392684936523 2.751765251159668 2.075706720352173 2.581289052963257 2.3234424591064453 0.8823757171630859 1.668972373008728 1.319862961769104 0.934737503528595
689 4.85481071472168 3.4943795204162598 4.268593788146973 2.665775775909424 2.0591824054718018 2.531874418258667 1.955060362815857 0.8760921955108643 1.213226556777954 1.2646795511245728 0.939293384552002
690 4.746366500854492 3.661104917526245 4.170908451080322 2.6464242935180664 2.09785532951355 2.4963738918304443 2.167875289916992 0.9391512274742126 1.0409332513809204 1.2130193710327148 0.8575615286827087
691 4.993767261505127 3.706470012664795 4.52140998840332 2.7135469913482666 2.013859987258911 2.6159589290618896 2.234647750854492 0.7759649157524109 1.6562353372573853 1.4191837310791016 0.9348108768463135
692 4.828953742980957 3.685926914215088 4.342150688171387 2.6236653327941895 2.095022678375244 2.7589776515960693 2.1026766300201416 0.9070490598678589 1.3974273204803467 1.3523247241973877 1.0267874002456665
693 5.089068412780762 3.839306116104126 4.5258893966674805 2.705432653427124 2.107377290725708 2.518671989440918 2.3573505878448486 1.1481417417526245 1.4345459938049316 1.248075008392334 1.017133355140686
694 5.032011032104492 3.9873125553131104 4.2648797035217285 2.8993730545043945 2.191699504852295 2.4213318824768066 2.536208391189575 0.7987710237503052 1.516849398612976 1.4715304374694824 1.0838512182235718
695 4.946901321411133 3.7140066623687744 4.140251636505127 2.773930311203003 2.0213093757629395 2.4154255390167236 2.4581732749938965 0.9002915620803833 1.3077797889709473 1.1308470964431763 0.7969642281532288
696 4.964186668395996 3.490830898284912 4.273695468902588 2.6394176483154297 2.0646090507507324 2.3547825813293457 2.513646125793457 1.0454072952270508 1.14272940158844 1.2462055683135986 0.7011053562164307
697 4.780038833618164 3.408597707748413 4.094027996063232 2.5977389812469482 2.058609962463379 2.4549992084503174 2.4646339416503906 0.834764301776886 1.37310791015625 1.1826332807540894 0.763879656791687
698 4.541269779205322 3.611799478530884 4.07375431060791 2.4767065048217773 2.2370123863220215 2.463552951812744 2.4504246711730957 0.9140169620513916 1.2203068733215332 1.1046488285064697 0.7362184524536133
699 4.612926483154297 3.6312522888183594 4.049401760101318 2.716561794281006 2.22634220123291 2.3479208946228027 2.2643136978149414 1.09323251247406 1.1404049396514893 1.3863998651504517 0.7512224316596985
700 4.438423156738281 3.5063955783843994 4.011826992034912 2.6330511569976807 2.1396610736846924 2.554965019226074 2.1972146034240723 0.8112900853157043 1.4922170639038086 1.4017856121063232 0.7852506637573242
701 4.7574334144592285 3.697381019592285 4.220368385314941 2.532350540161133 2.1904702186584473 2.4816555976867676 2.16072678565979 1.028029441833496 1.1281768083572388 1.3552794456481934 0.7489745616912842
702 4.8634490966796875 3.863851547241211 4.106746196746826 2.7001113891601563 2.263226270675659 2.443321466445923 2.319082498550415 0.9808355569839478 1.4809622764587402 1.2039542198181152 0.8986320495605469
703 4.684598445892334 3.6455633640289307 3.9837841987609863 2.648679256439209 2.2399017810821533 2.5603368282318115 2.06878399848938 1.2080367803573608 1.070823073387146 1.170878529548645 0.861263632774353
704 4.751246929168701 3.728752613067627 3.8954713344573975 2.615447521209717 2.1719276905059814 2.4898464679718018 2.102546453475952 1.256903886795044 1.1427682638168335 1.194962501525879 0.9888454079627991
705 4.577939987182617 3.5097527503967285 3.8449289798736572 2.413055419921875 2.2929437160491943 2.244234561920166 2.1934351921081543 1.119075059890747 0.9718056917190552 1.088316798210144 0.9897924065589905
706 4.346169471740723 3.364699602127075 3.643016815185547 2.527513265609741 2.367103338241577 2.225139617919922 2.3059310913085938 0.6966485977172852 0.973061740398407 1.2272056341171265 0.8039626479148865
707 4.366007328033447 3.557647705078125 3.864082098007202 2.729275703430176 2.4001946449279785 2.202044725418091 2.27354097366333 1.0977752208709717 1.1802301406860352 1.619993805885315 1.0046164989471436
708 4.247076988220215 3.4818456172943115 3.7031209468841553 2.6957571506500244 2.229463815689087 2.426241636276245 2.072800874710083 0.7969412803649902 1.1176565885543823 1.178181767463684 0.7875077724456787
709 4.484957695007324 3.659003257751465 3.8718488216400146 2.9184882640838623 2.2067744731903076 2.222630023956299 2.1492931842803955 1.1277931928634644 2.031123161315918 1.260933756828308 0.8607008457183838
710 4.6338210105896 3.802495002746582 3.7772486209869385 3.057091236114502 2.2944600582122803 2.375556230545044 2.141127586364746 1.0690754652023315 1.1656991243362427 1.3058327436447144 0.9596675038337708
711 4.391238689422607 3.537700653076172 3.3811283111572266 2.806340217590332 2.3066000938415527 2.333385467529297 2.0400190353393555 1.0873887538909912 1.035374402999878 1.1717902421951294 1.03889000415802
712 4.158202648162842 3.351602792739868 3.4341914653778076 2.746981620788574 2.2279083728790283 2.383488178253174 2.0587542057037354 1.0521984100341797 0.9729672074317932 1.2501968145370483 1.0451037883758545
713 4.130773544311523 3.3389406204223633 3.3091225624084473 2.748046875 2.4165849685668945 2.2931745052337646 1.9018341302871704 0.8785580396652222 0.8771814107894897 1.3218048810958862 0.7763668298721313
714 4.155584812164307 3.2859928607940674 3.4653282165527344 2.585296154022217 2.367358922958374 2.409780263900757 1.7736129760742188 0.9325007200241089 1.059829831123352 1.3932350873947144 0.9656249284744263
715 4.027369022369385 3.2486321926116943 3.4215691089630127 2.5094738006591797 2.3948516845703125 2.381514310836792 1.994109034538269 1.324035882949829 0.9910622239112854 1.4570434093475342 1.0033038854599
716 3.9890100955963135 3.1547818183898926 3.436959981918335 2.495206832885742 2.3006088733673096 2.2962098121643066 2.13691782951355 0.8334131240844727 0.9407445192337036 1.2002954483032227 0.9716790318489075
717 4.054891586303711 3.16593599319458 3.4806406497955322 2.495260238647461 2.1829915046691895 2.4216692447662354 2.3015520572662354 0.9955565333366394 0.8358065485954285 1.3629072904586792 0.9053774476051331
718 4.174269199371338 3.1730711460113525 3.503175973892212 2.4690420627593994 2.3444395065307617 2.415515899658203 2.415520429611206 1.2026268243789673 0.8940375447273254 1.2421284914016724 1.1404286623001099
719 4.386092185974121 3.3185040950775146 3.848809242248535 2.4482412338256836 2.448863983154297 2.44753098487854 2.209148645401001 1.1812646389007568 1.0455330610275269 1.3538272380828857 1.2802448272705078
720 4.476540565490723 3.648787498474121 3.5839126110076904 2.5803213119506836 2.1218011379241943 2.334240436553955 2.2177529335021973 1.6051043272018433 1.0755038261413574 1.463358998298645 0.9058891534805298
721 4.354554653167725 3.3215408325195313 3.602119207382202 2.4799821376800537 2.2993955612182617 2.4661006927490234 2.4753425121307373 1.1164462566375732 0.808087170124054 1.1498630046844482 0.9851396083831787
722 4.312827110290527 3.369004726409912 3.4959757328033447 2.5349373817443848 2.30369234085083 2.383423089981079 2.137882709503174 1.3387006521224976 0.7978924512863159 1.431381344795227 1.04022216796875
723 4.295600414276123 3.301811933517456 3.308598279953003 2.4311444759368896 2.143131732940674 2.318610906600952 2.0273895263671875 0.9534533023834229 0.7809042930603027 1.1019082069396973 0.9029814004898071
724 4.2800068855285645 3.3470396995544434 3.5703296661376953 2.609928607940674 2.047532081604004 2.518419027328491 2.186816453933716 1.0538275241851807 1.5220606327056885 1.2895821332931519 1.3439550399780273
725 4.312734603881836 3.459866762161255 3.3817250728607178 2.579685688018799 2.200443983078003 2.2847275733947754 2.143385648727417 1.0003972053527832 0.9176309704780579 1.206010103225708 1.128138780593872
726 4.150132656097412 3.29783034324646 3.1651809215545654 2.4907987117767334 2.001894950866699 2.5260543823242188 1.9846924543380737 0.9992855787277222 0.9766812920570374 1.1729050874710083 0.8981022834777832
727 4.406491279602051 3.2963948249816895 3.4665122032165527 2.4245128631591797 2.2873501777648926 2.4361042976379395 1.9103875160217285 0.9053833484649658 1.229892373085022 1.1351497173309326 1.0734649896621704
728 4.404786586761475 3.4856865406036377 3.689887523651123 2.4588069915771484 2.379025459289551 2.234262466430664 2.121701717376709 1.1014471054077148 1.2386044263839722 1.1355717182159424 1.0008524656295776
729 4.2943291664123535 3.4170026779174805 3.5450730323791504 2.5263733863830566 2.2629611492156982 2.322054386138916 2.1607866287231445 1.0215647220611572 0.9528395533561707 1.2633787393569946 0.9008300304412842
730 4.314614772796631 3.5057013034820557 3.4552831649780273 2.5457913875579834 2.114333391189575 2.4010751247406006 2.3112924098968506 0.6410976648330688 0.9679611325263977 1.3647671937942505 0.8733416795730591
731 4.347719669342041 3.579202651977539 3.540132999420166 2.7175657749176025 2.1058473587036133 2.2439939975738525 2.142561674118042 1.0635236501693726 1.0268102884292603 1.6090952157974243 0.9360325336456299
732 4.290284156799316 3.3120675086975098 3.740992546081543 2.4834580421447754 2.3089802265167236 2.3234217166900635 2.074453830718994 0.8961628079414368 1.3372201919555664 1.1495821475982666 0.8302282691001892
733 4.289541244506836 3.394235610961914 3.335644245147705 2.4364490509033203 2.1958305835723877 2.21687650680542 2.197711944580078 0.8785586357116699 0.9644965529441833 1.05322265625 0.9407529234886169
734 4.423338890075684 3.4234302043914795 3.675753593444824 2.5793957710266113 2.215257167816162 2.4247913360595703 2.2619707584381104 1.0459635257720947 1.0497368574142456 1.2989786863327026 0.9714645743370056
735 4.478482246398926 3.856081008911133 3.4019954204559326 2.738741874694824 2.138617753982544 2.1691415309906006 2.1900625228881836 0.9751413464546204 0.9619189500808716 1.416419267654419 0.9344357848167419
736 4.450821399688721 3.5698885917663574 3.450415849685669 2.410572052001953 2.275242805480957 2.109902858734131 1.970015525817871 0.625920832157135 1.167944073677063 1.3630081415176392 1.0490909814834595
737 4.039433002471924 3.4775807857513428 3.2321698665618896 2.521472930908203 2.2548046112060547 2.2543728351593018 1.8415439128875732 0.6733085513114929 1.0430618524551392 1.1587517261505127 0.97803795337677
738 4.58020544052124 3.7740471363067627 3.319516181945801 2.7692670822143555 2.1205742359161377 2.2863001823425293 1.695770502090454 1.038473129272461 1.5405197143554688 1.2990546226501465 0.9761591553688049
739 4.289670944213867 3.4398319721221924 3.1081976890563965 2.4681177139282227 2.073021650314331 2.4658188819885254 1.6270393133163452 1.0099272727966309 0.9978173971176147 1.3753122091293335 0.8295382261276245
740 4.233046531677246 3.4659838676452637 3.2329654693603516 2.608384370803833 2.146484375 2.167891502380371 1.6981749534606934 1.1273359060287476 1.1676441431045532 1.5665478706359863 0.9313920140266418
741 4.058722496032715 3.29809308052063 3.120893955230713 2.4700815677642822 1.9947454929351807 2.374107837677002 1.735662817955017 0.8701637387275696 1.375684380531311 1.0652309656143188 0.996860682964325
742 4.28148889541626 3.4947402477264404 3.3277156352996826 2.549042224884033 2.060839891433716 2.144026279449463 1.926331639289856 1.1458009481430054 1.2872486114501953 1.5005115270614624 0.7568930983543396
743 4.220025062561035 3.5613770484924316 3.147599935531616 2.6280391216278076 2.1157913208007813 2.121631145477295 1.8367317914962769 0.7067257165908813 1.2317378520965576 1.4211913347244263 0.9588503241539001
744 4.075168132781982 3.401172637939453 3.0790188312530518 2.457956552505493 1.942896842956543 2.2163681983947754 1.7760833501815796 0.913901150226593 0.9260856509208679 1.607956886291504 0.9510022401809692
745 4.336236000061035 3.4485056400299072 3.1019842624664307 2.457839250564575 2.1843950748443604 2.218160629272461 1.6388905048370361 1.098370909690857 0.9852184653282166 1.234418272972107 0.8167368769645691
746 4.032231330871582 3.480651617050171 3.1000823974609375 2.4586586952209473 2.2304370403289795 2.2679824829101563 1.710754632949829 1.261124610900879 0.9329183101654053 1.4001946449279785 0.8338174223899841
747 3.937260150909424 3.3560619354248047 3.0593667030334473 2.5206594467163086 2.206493854522705 2.2825779914855957 1.748328447341919 1.1288048028945923 1.0253523588180542 1.3645241260528564 1.1523337364196777
748 3.8901097774505615 3.1923956871032715 3.1300928592681885 2.3574798107147217 1.9217464923858643 2.303859233856201 1.789996862411499 0.7105032205581665 1.2304891347885132 1.1448038816452026 0.9259702563285828
749 4.0680670738220215 3.4166901111602783 3.1805217266082764 2.6170125007629395 2.2234079837799072 2.241486072540283 1.9663301706314087 0.9261409044265747 1.1354490518569946 1.4490904808044434 0.9916278719902039
750 3.9471192359924316 3.3713314533233643 3.350193500518799 2.522677183151245 2.2855939865112305 2.09893798828125 1.965969443321228 0.9940526485443115 1.1229956150054932 1.4003130197525024 0.9845388531684875
751 3.867845058441162 3.201458215713501 3.355917453765869 2.4268202781677246 2.238013982772827 2.0544397830963135 1.8951201438903809 0.9041305780410767 1.0163912773132324 1.2674223184585571 0.8594045042991638
752 3.99177885055542 3.280536651611328 3.289571523666382 2.4798619747161865 2.1948282718658447 2.1717276573181152 2.0150365829467773 0.9639948606491089 1.1236798763275146 1.1434214115142822 1.0360337495803833
753 4.03863000869751 3.529409408569336 3.3446481227874756 2.5894954204559326 2.243115186691284 2.20224666595459 1.844386339187622 1.113945484161377 1.4582266807556152 1.301674246788025 0.8994246125221252
754 3.770847797393799 3.2645533084869385 3.2761378288269043 2.469597816467285 2.127256155014038 2.0237181186676025 1.7056270837783813 0.7512893080711365 1.110722541809082 1.3253140449523926 0.8196592330932617
755 3.8795862197875977 3.373694658279419 3.1582446098327637 2.604681968688965 2.3381612300872803 2.1339609622955322 1.600999116897583 1.189037799835205 0.9847540259361267 1.3391538858413696 0.8571887016296387
756 3.6652393341064453 3.0975217819213867 3.215534210205078 2.343231678009033 2.4524354934692383 2.127790927886963 1.626035451889038 0.9488152265548706 0.9827003479003906 1.0870002508163452 0.873462438583374
757 3.7651889324188232 2.883786678314209 3.4228005409240723 2.265603542327881 2.3789210319519043 2.1574301719665527 1.7397780418395996 0.9656117558479309 0.947382390499115 1.2180907726287842 1.0357264280319214
758 4.2340288162231445 3.210247039794922 3.6147098541259766 2.528651475906372 2.47674560546875 2.242671489715576 1.8923903703689575 0.8103688359260559 1.230574607849121 1.1732882261276245 0.9052909016609192
759 4.1914286613464355 3.1817097663879395 3.54628324508667 2.6553139686584473 2.3176822662353516 2.1167595386505127 2.2369282245635986 0.9658414721488953 0.9213725924491882 1.0553778409957886 0.8422846794128418
760 4.388911724090576 3.1776764392852783 3.9302430152893066 2.5598201751708984 2.3366196155548096 2.1464474201202393 1.8215081691741943 0.9453621506690979 0.9763074517250061 1.0093051195144653 1.0670634508132935
761 4.184511184692383 2.954923152923584 3.8297462463378906 2.372471809387207 2.4284939765930176 2.1313116550445557 1.8793635368347168 0.796560525894165 0.995848536491394 0.9349798560142517 0.9489691853523254
762 4.090977191925049 3.1339316368103027 3.6632070541381836 2.4902560710906982 2.5352604389190674 2.211069107055664 2.114276647567749 1.0333961248397827 1.0830458402633667 0.8224032521247864 1.0420832633972168
763 3.7679810523986816 3.0851550102233887 3.4143476486206055 2.488232374191284 2.2866358757019043 2.2925214767456055 2.027514696121216 1.190316081047058 0.9043416380882263 1.1108473539352417 0.9737535715103149
764 3.79201602935791 3.1091320514678955 3.430659770965576 2.445199728012085 2.1679251194000244 2.3053205013275146 1.89629065990448 0.7885530591011047 1.1456049680709839 1.0715614557266235 1.0227142572402954
765 3.8211863040924072 3.1732311248779297 3.486053943634033 2.5782511234283447 2.3245790004730225 2.424008369445801 1.6163759231567383 1.085914969444275 0.9691323041915894 0.9300196766853333 1.018994688987732
766 3.7858941555023193 3.106656551361084 3.4427433013916016 2.460843563079834 2.2768731117248535 2.460143804550171 1.542112112045288 0.7555472254753113 1.0748534202575684 0.8582195043563843 0.8868598341941833
767 3.80035138130188 3.32119083404541 3.5218255519866943 2.531981945037842 2.426574945449829 2.281656265258789 1.6268037557601929 1.036062479019165 1.2320783138275146 1.0455149412155151 1.0353792905807495
768 3.864659547805786 3.5352041721343994 3.238534688949585 2.6274092197418213 2.236015558242798 2.430896520614624 1.7121260166168213 1.0494023561477661 1.139042615890503 0.9458959102630615 0.9610399007797241
769 3.6896286010742188 3.2642195224761963 3.3649983406066895 2.510862350463867 2.327439069747925 2.160693407058716 1.8234024047851563 0.8466091752052307 1.1105321645736694 0.9884889721870422 0.9774028658866882
770 3.703622341156006 3.1766295433044434 3.388301134109497 2.469177484512329 2.430063486099243 2.1353776454925537 1.6464388370513916 0.9719340205192566 1.1245900392532349 1.0832518339157104 1.0125337839126587
771 3.680677890777588 3.0455973148345947 3.25826358795166 2.380120038986206 2.332749128341675 2.1179141998291016 1.5361899137496948 0.9400600790977478 0.8265116810798645 1.1205307245254517 0.9370471239089966
772 3.6101479530334473 3.0923755168914795 3.3163833618164063 2.418090343475342 2.476156711578369 2.0934295654296875 1.5691169500350952 0.7384240031242371 0.8837947249412537 1.130342721939087 1.000958800315857
773 3.8600223064422607 3.0230534076690674 3.55991268157959 2.4636411666870117 2.455153465270996 2.1100316047668457 1.6755576133728027 0.8741443157196045 1.0621482133865356 1.0682368278503418 1.0713402032852173
774 3.605443239212036 3.059037446975708 3.298633575439453 2.483815908432007 2.4059205055236816 2.060621738433838 1.5947637557983398 0.918729841709137 1.1108747720718384 1.1483728885650635 0.9506603479385376
775 3.6537375450134277 3.079495906829834 3.2331905364990234 2.4115426540374756 2.542466640472412 2.1107869148254395 1.726707935333252 0.7750076651573181 1.0928438901901245 1.2985892295837402 0.8650774955749512
776 3.5401804447174072 3.1740658283233643 3.1799423694610596 2.4114913940429688 2.536558151245117 2.1641643047332764 1.6200405359268188 0.7158566117286682 0.8788468837738037 1.135836124420166 0.7472414374351501
777 3.7440104484558105 3.1676883697509766 3.3124167919158936 2.483436346054077 2.488898992538452 2.145850658416748 2.1052932739257813 0.8307678699493408 1.008137583732605 1.318384051322937 0.9802386164665222
778 3.498868703842163 3.0796077251434326 2.9343791007995605 2.412292242050171 2.3351991176605225 2.239065170288086 2.0766375064849854 0.668796181678772 0.8780721426010132 1.1712040901184082 0.8819758892059326
779 3.724123954772949 3.1614723205566406 3.120323896408081 2.4865338802337646 2.2288269996643066 2.3702759742736816 2.228374719619751 1.1389113664627075 1.1559466123580933 1.197790503501892 0.9054335951805115
780 3.6248621940612793 3.1367781162261963 3.1160407066345215 2.389366626739502 2.223060369491577 2.130844831466675 2.118256092071533 1.003172516822815 1.143645167350769 0.914139986038208 1.0701532363891602
781 3.584822654724121 3.1023788452148438 3.1511118412017822 2.5444223880767822 2.338313579559326 2.2432305812835693 2.1271092891693115 0.842822253704071 0.9584132432937622 1.1488454341888428 1.1231518983840942
782 3.6689674854278564 3.054588794708252 3.328535556793213 2.3859915733337402 2.3314220905303955 2.288149356842041 2.0884692668914795 0.8540236353874207 1.2390146255493164 1.1607916355133057 0.9651151299476624
783 3.619044065475464 2.967043161392212 3.143768310546875 2.3986034393310547 2.3296937942504883 2.1402909755706787 2.06473708152771 0.6602086424827576 1.2788121700286865 1.0665534734725952 0.977700412273407
784 3.6543633937835693 3.1337227821350098 3.355025291442871 2.3943099975585938 2.3915598392486572 2.132218360900879 1.6629630327224731 0.773017406463623 1.1898822784423828 1.1157114505767822 1.1178406476974487
785 3.5514066219329834 3.065457582473755 3.2757997512817383 2.371177911758423 2.3708837032318115 1.9171186685562134 1.6951014995574951 1.252097725868225 1.1684181690216064 1.197009801864624 1.0163301229476929
786 3.5803239345550537 3.088775634765625 2.9810729026794434 2.275963306427002 2.1398534774780273 2.3950023651123047 1.613515853881836 0.7984982132911682 0.9096493124961853 1.1158050298690796 0.8077092170715332
787 3.6027486324310303 3.0945162773132324 3.2874515056610107 2.4060840606689453 2.4406352043151855 2.3261661529541016 1.7207647562026978 1.107515573501587 1.063209056854248 1.1172386407852173 1.2503252029418945
788 3.5711286067962646 3.160675048828125 3.213815212249756 2.2699196338653564 2.322925090789795 2.3945178985595703 1.6721755266189575 1.00973379611969 1.3163238763809204 1.2090942859649658 1.009367823600769
789 3.4933152198791504 3.0223758220672607 3.151495933532715 2.182929039001465 2.3713881969451904 2.437950611114502 1.8193638324737549 1.4539395570755005 1.2071342468261719 0.9739656448364258 0.9079512357711792
790 3.721348285675049 3.20753812789917 3.159982442855835 2.3954825401306152 2.2681655883789063 2.537334442138672 1.6878176927566528 1.0678750276565552 1.0621587038040161 1.0786582231521606 0.6940901279449463
791 3.6967434883117676 3.1423487663269043 3.156339168548584 2.4591615200042725 2.2239346504211426 2.525242567062378 1.765906810760498 1.6523687839508057 1.249224066734314 1.0983161926269531 1.0139716863632202
792 3.783787488937378 3.065394163131714 3.443154811859131 2.4415040016174316 2.3846335411071777 2.476550579071045 1.6849266290664673 1.0083585977554321 1.26957106590271 0.9216486811637878 1.0238038301467896
793 3.731027841567993 3.0461456775665283 3.0151984691619873 2.265967607498169 2.2457973957061768 2.353886604309082 1.7135696411132813 1.144291639328003 1.0219835042953491 1.0016742944717407 1.179732084274292
794 3.651280403137207 3.139082908630371 3.0096943378448486 2.4129536151885986 2.2980830669403076 2.410782814025879 1.7427301406860352 1.4758367538452148 0.8729638457298279 1.1141881942749023 0.8274310231208801
795 3.716113567352295 3.093341112136841 3.18985915184021 2.5609045028686523 2.3101351261138916 2.4449591636657715 1.8388053178787231 1.2356586456298828 0.9787335395812988 1.1273216009140015 0.9201714992523193
796 3.7837090492248535 3.1598751544952393 3.364880084991455 2.5647196769714355 2.4488980770111084 2.3045430183410645 2.1580569744110107 1.3402411937713623 1.189452052116394 1.0656949281692505 0.8658979535102844
797 3.8258674144744873 3.2449898719787598 3.245448589324951 2.6405768394470215 2.3564138412475586 2.460679292678833 2.134162664413452 1.4091825485229492 1.0137890577316284 0.9539693593978882 0.7639711499214172
798 3.7670626640319824 3.1738715171813965 3.304795742034912 2.453324317932129 2.4070754051208496 2.3378827571868896 2.2330710887908936 1.4026492834091187 1.1021538972854614 1.0601950883865356 0.8289051055908203
799 3.9568614959716797 3.1668601036071777 3.3731236457824707 2.615957021713257 2.30657958984375 2.4070160388946533 2.3725054264068604 1.2489209175109863 0.883255660533905 1.0366570949554443 1.073015570640564
800 3.875091075897217 3.087141990661621 3.418506622314453 2.544609546661377 2.374974012374878 2.4346911907196045 2.2693490982055664 1.1929911375045776 0.72027587890625 1.2962398529052734 0.9643318057060242
801 3.811084508895874 3.2780168056488037 3.1568641662597656 2.694971799850464 2.3267452716827393 2.3029470443725586 2.115770101547241 1.1822857856750488 0.9495207071304321 1.0861819982528687 0.8150336742401123
802 3.847038507461548 3.238067388534546 3.2366549968719482 2.5459256172180176 2.4333388805389404 2.2597875595092773 2.4304442405700684 1.0130329132080078 1.0047633647918701 1.0725367069244385 0.7769752740859985
803 3.629659652709961 3.17471981048584 3.0545132160186768 2.4908673763275146 2.415372610092163 2.2681736946105957 2.610459327697754 1.53096604347229 0.9763421416282654 1.1295223236083984 0.849208652973175
804 3.625088930130005 3.124052047729492 3.1997501850128174 2.5707430839538574 2.5984153747558594 2.4039103984832764 2.452878713607788 1.1813737154006958 0.9390565156936646 1.0536363124847412 0.8002123236656189
805 3.679405927658081 3.2733280658721924 3.1576642990112305 2.5882527828216553 2.586211681365967 2.4648334980010986 2.6534879207611084 1.1702163219451904 0.9320987462997437 0.9873164296150208 0.8677910566329956
806 3.8288471698760986 3.4097511768341064 3.0921988487243652 2.67189884185791 2.381753444671631 2.427219867706299 2.546987533569336 1.5749256610870361 0.9685282707214355 1.1277365684509277 0.9262098670005798
807 4.081210613250732 3.429205894470215 3.3230509757995605 2.850113868713379 2.477701187133789 2.313251495361328 2.4364168643951416 1.2240601778030396 1.0760314464569092 1.2136945724487305 0.8187914490699768
808 3.977748394012451 3.282259225845337 3.2360496520996094 2.589012861251831 2.439439058303833 2.531113624572754 2.2678678035736084 1.3717893362045288 1.4929038286209106 1.2440869808197021 0.8006178736686707
809 4.138505935668945 3.47670316696167 3.1592695713043213 2.80781888961792 2.37101674079895 2.3297102451324463 2.036769151687622 1.1639906167984009 1.2435370683670044 1.0130791664123535 0.8265438675880432
810 3.799497127532959 3.231588840484619 2.9689414501190186 2.6223819255828857 2.3638556003570557 2.4339792728424072 2.0591988563537598 1.276623249053955 1.407278060913086 1.0452712774276733 0.9114217162132263
811 3.8573403358459473 3.1458704471588135 3.124537944793701 2.618293523788452 2.368450880050659 2.3222999572753906 2.057361602783203 1.1450252532958984 1.6964714527130127 1.1016325950622559 0.8452900052070618
812 4.071204662322998 3.4012444019317627 3.328731060028076 2.7315754890441895 2.4425063133239746 2.360689878463745 2.1695446968078613 0.9613829255104065 1.3567460775375366 1.2963204383850098 0.901535153388977
813 3.7850656509399414 3.4389328956604004 3.085935592651367 2.7190334796905518 2.287933111190796 2.4317612648010254 2.2615411281585693 1.2144042253494263 1.55491304397583 1.0402300357818604 0.7841203808784485
814 3.7847952842712402 3.3049087524414063 3.1835572719573975 2.6725313663482666 2.3452463150024414 2.453399419784546 2.1615915298461914 1.0716407299041748 1.0909502506256104 1.1936321258544922 0.934012770652771
815 3.8890419006347656 3.3790524005889893 3.098623514175415 2.5925815105438232 2.2404518127441406 2.39623761177063 2.0179436206817627 1.031679391860962 1.257863163948059 1.2724043130874634 0.7705347537994385
816 3.9141640663146973 3.2651610374450684 3.102271318435669 2.5794119834899902 2.3118226528167725 2.5756959915161133 2.1442928314208984 1.111930012702942 1.1748946905136108 1.1126197576522827 0.865611732006073
817 3.8400704860687256 3.2689077854156494 3.338496208190918 2.6533923149108887 2.3643293380737305 2.316321849822998 2.083911895751953 1.195971965789795 0.9445897340774536 0.9818840026855469 0.8694274425506592
818 3.8004531860351563 3.3326501846313477 3.1774065494537354 2.6619713306427 2.2609481811523438 2.443528652191162 2.2141337394714355 1.0757373571395874 0.9472718834877014 1.1196885108947754 0.7983919382095337
819 3.9451100826263428 3.584186553955078 3.2063064575195313 2.7930710315704346 2.4609458446502686 2.378218412399292 2.046968460083008 1.3158040046691895 1.0020469427108765 1.1394325494766235 0.86131751537323
820 4.122033596038818 3.3553926944732666 3.450124740600586 2.7732439041137695 2.5462517738342285 2.421213388442993 2.102680206298828 1.2549277544021606 0.8760817050933838 1.1971690654754639 0.9276751279830933
821 3.915462017059326 3.380795955657959 3.435180187225342 2.831141710281372 2.555300712585449 2.3281288146972656 2.146064281463623 1.1849671602249146 1.0483317375183105 0.9817752242088318 0.8650809526443481
822 3.735325813293457 3.427664041519165 3.1240406036376953 2.705531120300293 2.363114595413208 2.2830920219421387 2.145066738128662 1.258431315422058 0.8766652941703796 1.0127753019332886 0.9065896272659302
823 3.9015722274780273 3.5980494022369385 3.5162501335144043 2.823259115219116 2.407559633255005 2.172675371170044 2.1248743534088135 1.4326143264770508 1.018099069595337 1.04967200756073 0.9061641097068787
824 3.872877359390259 3.5705161094665527 3.3744771480560303 2.8336358070373535 2.4952430725097656 2.271430730819702 1.8906874656677246 0.9821699261665344 1.1743555068969727 1.1343698501586914 0.9028328061103821
825 4.041869163513184 3.6901373863220215 3.368844747543335 3.0156936645507813 2.6303224563598633 2.4570469856262207 1.9986222982406616 0.957271933555603 1.276119589805603 1.0508873462677002 0.8406868577003479
826 4.160478591918945 3.660815477371216 3.7152516841888428 2.986266613006592 2.7678232192993164 2.327420473098755 2.2965025901794434 1.641451358795166 1.3053663969039917 1.0751965045928955 0.9365196228027344
827 4.015488147735596 3.7047982215881348 3.3391518592834473 3.059933662414551 2.4748117923736572 2.5589544773101807 2.182136058807373 1.1323350667953491 1.3159303665161133 1.0734238624572754 0.8754428625106812
828 3.924285411834717 3.5311663150787354 3.28444242477417 2.912940740585327 2.396178722381592 2.179546356201172 2.006605863571167 0.8570622205734253 1.2000770568847656 0.9973411560058594 1.00792396068573
829 3.704765796661377 3.480858564376831 3.1532845497131348 2.934649705886841 2.3322722911834717 2.2316946983337402 2.2202701568603516 0.8121659755706787 1.1298819780349731 0.9860528707504272 1.0747714042663574
830 4.068831443786621 3.46370267868042 3.4644501209259033 2.8904454708099365 2.4194083213806152 2.2955543994903564 2.2886946201324463 1.0474523305892944 0.8787313103675842 0.9013368487358093 1.1611106395721436
831 4.036921501159668 3.5092427730560303 3.349874258041382 2.9357829093933105 2.4950783252716064 2.2454731464385986 1.9748421907424927 0.9336163401603699 0.9888288974761963 0.9436724185943604 0.9965391159057617
832 3.921538829803467 3.172893524169922 3.4533309936523438 2.6511788368225098 2.5732309818267822 2.328061819076538 2.002561330795288 0.8611816167831421 1.115470290184021 1.0041823387145996 0.9101067781448364
833 3.888913869857788 3.232017993927002 3.594787120819092 2.6030900478363037 2.6446170806884766 2.2953715324401855 2.1326119899749756 0.7918103337287903 1.0717885494232178 0.9504416584968567 1.0627679824829102
834 3.868813991546631 3.391519069671631 3.3623130321502686 2.8243114948272705 2.50295090675354 2.3315446376800537 2.09782075881958 1.177833914756775 0.8351861238479614 0.9431673288345337 0.9358209371566772
835 3.7550835609436035 3.3591036796569824 3.526275396347046 2.63627552986145 2.7050535678863525 2.2674176692962646 2.057096242904663 1.3569464683532715 1.1292388439178467 1.050424575805664 0.8347952365875244
836 3.7739181518554688 3.3200736045837402 3.5410869121551514 2.689276933670044 2.7150652408599854 2.2431914806365967 1.9708305597305298 1.101365089416504 0.9753572940826416 1.0160526037216187 0.8499208092689514
837 3.742288112640381 3.274836540222168 3.4258382320404053 2.5273921489715576 2.705681324005127 2.32987642288208 1.9038041830062866 1.1406006813049316 1.155629277229309 1.203554630279541 1.110066533088684
838 3.959796667098999 3.447420358657837 3.637960195541382 2.5735366344451904 2.938505172729492 2.3080666065216064 1.927399754524231 1.269559383392334 1.0289874076843262 0.9235306978225708 0.9880695343017578
839 3.9483633041381836 3.366187572479248 3.5763142108917236 2.538851261138916 2.7889890670776367 2.4401650428771973 1.8889946937561035 1.0292439460754395 1.1087582111358643 0.9230690002441406 0.985874354839325
840 3.9278011322021484 3.1668460369110107 3.827270269393921 2.461435556411743 2.8206653594970703 2.4093265533447266 2.0859687328338623 1.1617578268051147 1.2457249164581299 0.9679397940635681 0.9621073007583618
841 4.142449855804443 3.497539520263672 4.090601921081543 2.9181458950042725 2.826184034347534 2.331648826599121 1.756355881690979 1.326255202293396 1.4612642526626587 1.091210126876831 0.9633369445800781
842 4.056629657745361 3.3296010494232178 4.06587028503418 2.674710750579834 3.0095832347869873 2.3853795528411865 1.6974397897720337 1.3803988695144653 1.2033344507217407 0.9719659090042114 0.9589070081710815
843 4.075121879577637 3.3002302646636963 3.926948070526123 2.6995460987091064 2.883287191390991 2.3585875034332275 1.8589118719100952 0.9148608446121216 1.289207100868225 1.0423452854156494 1.299728274345398
844 4.304512977600098 3.170536756515503 4.12470006942749 2.660120725631714 3.0179905891418457 2.500746965408325 2.306225061416626 0.7665222883224487 1.1320910453796387 0.9996560215950012 1.0515788793563843
845 4.103378772735596 3.3111813068389893 3.7597224712371826 2.808405876159668 2.876171112060547 2.4297590255737305 1.8529554605484009 0.8985285758972168 1.1252148151397705 0.9588871002197266 1.0320178270339966
846 4.081614017486572 3.2455251216888428 3.891725778579712 2.7508482933044434 2.9642300605773926 2.381585121154785 2.0175108909606934 1.160618543624878 1.322036623954773 1.2275828123092651 0.9785873293876648
847 3.9557535648345947 3.227672815322876 3.6342873573303223 2.7641072273254395 2.7827744483947754 2.3476884365081787 2.1200156211853027 1.3266600370407104 1.2887976169586182 1.1111706495285034 1.1990342140197754
848 3.9229321479797363 3.552886486053467 3.5445005893707275 2.909482479095459 2.698373556137085 2.2701475620269775 1.9650487899780273 1.2403113842010498 1.0794963836669922 1.0078566074371338 1.0854436159133911
849 3.9689741134643555 3.4049265384674072 3.878727912902832 2.8325774669647217 2.9249110221862793 2.332796573638916 2.0250401496887207 0.9608065485954285 1.0894864797592163 1.0351675748825073 1.372249722480774
850 3.9925804138183594 3.418394088745117 3.886669874191284 2.7050364017486572 2.931696891784668 2.410742998123169 2.082754373550415 1.1185221672058105 1.2848477363586426 0.9131090044975281 1.250319004058838
851 3.970123052597046 3.2649741172790527 3.6741082668304443 2.7455132007598877 2.897677421569824 2.384939193725586 1.9133446216583252 1.005154013633728 1.1821069717407227 1.076099157333374 1.0498353242874146
852 4.029465198516846 3.255685329437256 3.9256136417388916 2.7953670024871826 2.9293320178985596 2.445905923843384 1.904721975326538 0.9155789017677307 1.5109630823135376 1.1893939971923828 1.1068168878555298
853 4.18280029296875 3.4935386180877686 3.9840335845947266 2.8958232402801514 2.8277337551116943 2.1840319633483887 1.7944079637527466 1.2177906036376953 1.0881348848342896 1.1264944076538086 1.1405467987060547
854 4.067576885223389 3.512667179107666 3.924299478530884 2.8740222454071045 2.8027586936950684 2.2047717571258545 2.130502462387085 1.091493844985962 1.1606252193450928 1.0517033338546753 1.0576857328414917
855 4.038208484649658 3.202813148498535 3.889453887939453 2.6228814125061035 2.8999640941619873 2.3561408519744873 2.3039803504943848 1.3225462436676025 1.2359724044799805 1.16150963306427 1.1482977867126465
856 3.855501651763916 3.1735458374023438 3.4106814861297607 2.599355697631836 2.525536298751831 2.400914192199707 2.2468221187591553 1.1490349769592285 1.2511805295944214 0.9421222805976868 1.0862926244735718
857 3.7865874767303467 2.8466691970825195 3.593479633331299 2.344571828842163 2.7815654277801514 2.4033963680267334 2.1900157928466797 1.1088526248931885 1.065371036529541 0.9184508919715881 1.110992431640625
858 3.6870036125183105 3.0750303268432617 3.4833266735076904 2.5759174823760986 2.8348193168640137 2.2936174869537354 2.405658721923828 1.4496092796325684 1.1414414644241333 1.0888689756393433 1.1084545850753784
859 4.149280548095703 3.183274745941162 3.73413348197937 2.68894362449646 2.9363842010498047 2.4703965187072754 2.2793633937835693 1.3262181282043457 1.0132720470428467 1.0600979328155518 1.1950181722640991
860 4.082668304443359 3.1014111042022705 3.643012762069702 2.623643636703491 2.7813549041748047 2.3327248096466064 2.2637429237365723 1.1803523302078247 1.034976601600647 1.2909985780715942 1.1040695905685425
861 4.320583343505859 3.195692777633667 4.0059494972229 2.6534500122070313 2.84671950340271 2.351424217224121 2.1265017986297607 1.3004305362701416 0.9349903464317322 0.9810206294059753 1.234283447265625
862 4.054112434387207 3.119703769683838 3.773120164871216 2.5685715675354004 2.6945128440856934 2.587801694869995 2.173464298248291 1.3176790475845337 0.9284495115280151 0.9275853633880615 1.300193190574646
863 4.013826847076416 3.120373249053955 3.6521975994110107 2.4496090412139893 2.6796798706054688 2.557175874710083 2.126185894012451 1.3670912981033325 1.1319085359573364 1.1236926317214966 1.315706729888916
864 3.8525922298431396 2.9921958446502686 3.4130699634552 2.4287071228027344 2.66206693649292 2.55045747756958 2.071483850479126 1.3720999956130981 0.9331008791923523 0.9440312385559082 1.0657585859298706
865 4.021803855895996 3.299107313156128 3.4681038856506348 2.720010995864868 2.5946872234344482 2.4341342449188232 2.2570016384124756 1.2301937341690063 0.9968446493148804 0.8471720218658447 1.1086969375610352
866 4.378539085388184 3.1163766384124756 3.9572622776031494 2.4689383506774902 2.9799630641937256 2.4771084785461426 2.325836658477783 1.201921820640564 1.007432222366333 0.9061043858528137 1.2050373554229736
867 4.297356605529785 3.1122055053710938 4.063820838928223 2.5036275386810303 2.888270616531372 2.4698245525360107 2.5873076915740967 1.0150108337402344 1.1270315647125244 1.0538440942764282 1.0929151773452759
868 4.249001502990723 3.5187735557556152 3.8004186153411865 2.6430985927581787 2.8865437507629395 2.45353627204895 2.5183050632476807 1.2230224609375 1.0171937942504883 1.0701483488082886 1.3434447050094604
869 4.352138042449951 3.32243013381958 4.006523132324219 2.634399890899658 2.951857328414917 2.5342235565185547 2.2692394256591797 1.099064588546753 1.1792269945144653 0.9747924208641052 1.1782811880111694
870 4.479106903076172 3.5441153049468994 3.8116307258605957 2.529247999191284 2.9224321842193604 2.5706026554107666 2.545062780380249 1.020414113998413 1.0182549953460693 1.1407948732376099 1.2217589616775513
871 4.094824314117432 3.335798740386963 3.6963353157043457 2.655560255050659 2.7022206783294678 2.5643551349639893 2.013826608657837 0.9761699438095093 1.043067216873169 0.9540656208992004 1.4077723026275635
872 3.9009287357330322 3.1676390171051025 3.687138080596924 2.621669054031372 2.7173547744750977 2.637401580810547 2.1920228004455566 1.23826265335083 1.0546526908874512 1.0606191158294678 1.2514824867248535
873 3.9835567474365234 3.2353382110595703 3.761000156402588 2.6691954135894775 2.8384766578674316 2.3458285331726074 2.2976608276367188 0.8595724701881409 1.103564977645874 1.0885615348815918 1.2601290941238403
874 3.858877182006836 3.3355343341827393 3.714103937149048 2.732637643814087 2.6879096031188965 2.456355094909668 2.201137065887451 1.3822226524353027 1.404780387878418 1.0639021396636963 1.1365195512771606
875 3.6742029190063477 3.145857334136963 3.4297564029693604 2.664449691772461 2.6050350666046143 2.263265609741211 2.06429386138916 1.3370189666748047 1.0095528364181519 1.0328361988067627 1.1198742389678955
876 3.808877468109131 3.1597113609313965 3.6055479049682617 2.55318284034729 2.773837089538574 2.2808048725128174 2.4622421264648438 1.1385416984558105 1.1107616424560547 1.0592875480651855 1.079093098640442
877 3.7906887531280518 3.114407777786255 3.4963879585266113 2.562113046646118 2.8747718334198 2.33915376663208 2.3107247352600098 0.9850349426269531 0.9827468991279602 1.0656248331069946 1.188701868057251
878 3.962773084640503 3.1743416786193848 3.7499477863311768 2.471261978149414 2.966496229171753 2.49277925491333 2.2427539825439453 0.9931235909461975 0.9732909202575684 1.2000658512115479 1.0079965591430664
879 3.6377947330474854 3.2514028549194336 3.4456396102905273 2.6496143341064453 2.7026889324188232 2.524130344390869 2.2427845001220703 1.322657823562622 1.1076122522354126 1.1376938819885254 1.1785571575164795
880 3.8072597980499268 3.4326443672180176 3.7085483074188232 2.758514404296875 2.842926025390625 2.418801784515381 2.1577200889587402 0.9556921124458313 0.8792158961296082 1.1777863502502441 1.1802490949630737
881 3.833850383758545 3.1490209102630615 3.9709789752960205 2.4633805751800537 2.9597654342651367 2.437079906463623 2.125331401824951 1.4131829738616943 1.4191701412200928 1.2460217475891113 1.0964229106903076
882 3.935818910598755 3.1957967281341553 3.9474425315856934 2.4129843711853027 2.892303705215454 2.528186798095703 2.241213321685791 0.804536759853363 1.7566132545471191 1.000722885131836 1.2029086351394653
883 4.001605033874512 3.1820459365844727 3.9153389930725098 2.549884080886841 2.8173656463623047 2.598738193511963 2.3327505588531494 1.0480318069458008 1.7070307731628418 1.1305739879608154 1.274545431137085
884 3.9406113624572754 3.3339667320251465 3.66239333152771 2.643531322479248 2.7672202587127686 2.5179598331451416 2.311976909637451 1.145229697227478 1.476150393486023 0.9559487104415894 0.9170061349868774
885 3.8383419513702393 3.1915252208709717 3.796851396560669 2.40878963470459 2.9500982761383057 2.4882609844207764 2.1463332176208496 0.891569197177887 0.900702953338623 1.1040468215942383 1.0443241596221924
886 3.906355619430542 3.2288713455200195 3.8666181564331055 2.4859111309051514 3.002171039581299 2.24566650390625 2.0723061561584473 1.1414990425109863 1.0092253684997559 0.944417417049408 0.9486325979232788
887 3.7653326988220215 3.239687442779541 3.742812156677246 2.444183588027954 2.8331878185272217 2.1504414081573486 2.461514949798584 1.0323017835617065 1.0166819095611572 1.1554365158081055 1.0507339239120483
888 3.762413501739502 3.3141489028930664 3.6688947677612305 2.504375457763672 2.7268731594085693 2.358548402786255 2.4115068912506104 0.7545169591903687 1.0961674451828003 1.1294275522232056 1.2124606370925903
889 3.895334005355835 3.226254940032959 3.8062009811401367 2.5733346939086914 3.042315721511841 2.267394542694092 2.4316797256469727 0.8612173795700073 0.9452372193336487 1.1005113124847412 1.0100882053375244
890 3.7144761085510254 3.2798030376434326 3.6251542568206787 2.6585967540740967 2.8068618774414063 2.4593875408172607 1.8393293619155884 1.001869559288025 1.3441307544708252 1.025059700012207 1.010718822479248
891 3.8446106910705566 3.1020400524139404 3.9519925117492676 2.3294565677642822 3.0784873962402344 2.454263687133789 1.8538602590560913 1.2704572677612305 1.173261046409607 0.9609251618385315 0.9079009294509888
892 3.838615655899048 3.30906343460083 3.717505931854248 2.470703125 3.0066797733306885 2.469269037246704 1.8329640626907349 1.1855539083480835 0.9372372031211853 1.3449052572250366 0.8999624252319336
893 3.879054307937622 3.271357536315918 3.8322227001190186 2.625107526779175 3.1481919288635254 2.537321090698242 2.005802631378174 0.9565030336380005 1.1293104887008667 1.0343430042266846 1.0425070524215698
894 4.105302810668945 3.4388420581817627 3.7836713790893555 2.710395574569702 2.942324161529541 2.5194294452667236 1.9516983032226563 0.6706002354621887 0.9574170112609863 1.1768380403518677 0.9943462610244751
895 3.9378740787506104 3.318157434463501 3.7152652740478516 2.7430813312530518 2.922173500061035 2.517737865447998 2.067915439605713 1.0179027318954468 0.9261331558227539 1.1189250946044922 0.9845248460769653
896 3.8543102741241455 3.4048001766204834 3.5941689014434814 2.723385810852051 2.8069980144500732 2.5530197620391846 2.0987963676452637 0.9103041887283325 1.1415296792984009 0.9237231612205505 0.9274696707725525
897 4.123079776763916 3.595522880554199 3.834623098373413 2.892866611480713 2.763981819152832 2.4512205123901367 2.1954994201660156 0.8100560307502747 1.1095349788665771 1.148325800895691 0.8573806285858154
898 4.301969051361084 3.7433598041534424 3.878709316253662 2.801983118057251 2.8860814571380615 2.5852575302124023 2.2733237743377686 0.8272451162338257 0.9443109035491943 1.1684749126434326 0.801527202129364
899 4.167244911193848 3.5804319381713867 3.8721702098846436 2.812774419784546 3.1138532161712646 2.585479497909546 1.869686484336853 0.8684340715408325 1.0178636312484741 1.1319860219955444 1.0327526330947876
900 4.132833957672119 3.8447985649108887 3.511688470840454 2.751993417739868 2.9182498455047607 2.466890335083008 1.7924110889434814 1.7231780290603638 0.955075204372406 1.022833228111267 0.9355005621910095
901 4.124485969543457 3.5116469860076904 3.833949089050293 2.5593016147613525 3.0482444763183594 2.5020241737365723 1.7347397804260254 0.6630005240440369 1.0361418724060059 1.0174548625946045 0.9247360229492188
902 4.175193786621094 3.544170379638672 3.9435856342315674 2.6304967403411865 3.1874122619628906 2.5054872035980225 1.8966891765594482 1.0660525560379028 1.0568270683288574 1.195015549659729 1.1361159086227417
903 4.274682521820068 3.5268993377685547 3.8652594089508057 2.570275068283081 3.0422987937927246 2.6453888416290283 2.0656726360321045 1.1759893894195557 1.0293114185333252 1.1547393798828125 1.0725677013397217
904 4.175595760345459 3.5667474269866943 3.7584054470062256 2.6394541263580322 2.9108400344848633 2.4819908142089844 2.3558461666107178 1.265148639678955 1.057064414024353 1.020544171333313 0.9783980250358582
905 4.029109954833984 3.5850107669830322 3.7026708126068115 2.806474447250366 2.932492733001709 2.223517894744873 2.683530807495117 1.3354984521865845 1.0516846179962158 1.206973671913147 1.009832739830017
906 4.291431427001953 3.6653575897216797 3.987360715866089 2.9157943725585938 3.0753684043884277 2.524872064590454 2.8192176818847656 1.1688305139541626 1.0195499658584595 1.1901830434799194 0.8273202180862427
907 4.111575126647949 3.327531337738037 3.926870822906494 2.6730358600616455 2.8919172286987305 2.6291019916534424 2.561048984527588 1.5001310110092163 1.2765735387802124 1.1320745944976807 1.134132742881775
908 4.0452351570129395 3.307482957839966 3.9036576747894287 2.6945903301239014 3.0662128925323486 2.5059616565704346 2.651845932006836 0.9171120524406433 0.9586935043334961 1.0083736181259155 1.117466926574707
909 3.8638620376586914 3.1979522705078125 3.4708447456359863 2.621127128601074 2.878894090652466 2.3069615364074707 2.4218318462371826 1.3413902521133423 0.9019681215286255 1.1811814308166504 1.0574567317962646
910 3.999445676803589 3.291875123977661 3.7564749717712402 2.6698577404022217 2.973041296005249 2.260223627090454 2.49670147895813 1.0517388582229614 0.8964360952377319 1.03192138671875 1.088781476020813
911 4.167578220367432 3.411219835281372 3.9864983558654785 2.7721219062805176 3.036511182785034 2.2179763317108154 2.3307855129241943 0.9148457646369934 1.0520431995391846 1.105612874031067 1.1433202028274536
912 4.195666790008545 3.509366512298584 3.931666612625122 2.863057851791382 2.8881514072418213 2.382575511932373 2.7115631103515625 0.847807765007019 1.0555708408355713 1.0298055410385132 0.8354784846305847
913 4.13322114944458 3.401991605758667 3.9698550701141357 2.844034433364868 2.883432388305664 2.399625301361084 2.4153287410736084 0.9162763953208923 0.8931138515472412 0.9636216759681702 1.1965558528900146
914 4.120228290557861 3.3981876373291016 3.9563982486724854 2.7581093311309814 2.921243667602539 2.357243061065674 2.6602842807769775 1.1864354610443115 1.1675100326538086 1.1344497203826904 1.3232917785644531
915 4.159851551055908 3.3553006649017334 3.7568116188049316 2.8470442295074463 2.8537516593933105 2.6445484161376953 2.6598398685455322 1.4149101972579956 1.1671370267868042 1.0459299087524414 0.9727197289466858
916 4.011947154998779 3.3578836917877197 3.760566473007202 2.7039835453033447 2.8071064949035645 2.4289803504943848 2.4629967212677 1.240688681602478 0.7983283996582031 1.0456442832946777 1.2956275939941406
917 4.15004825592041 3.4896068572998047 3.8996405601501465 2.805102586746216 2.9488699436187744 2.4400439262390137 2.4158124923706055 1.1056511402130127 1.0967804193496704 1.2298831939697266 1.1149011850357056
918 4.193800926208496 3.500805139541626 3.9184646606445313 2.963286876678467 3.0381100177764893 2.303027629852295 2.265756845474243 1.0615136623382568 1.1389347314834595 1.1078232526779175 1.2481671571731567
919 4.042183876037598 3.340566635131836 3.976947784423828 2.7315924167633057 3.134138345718384 2.329371452331543 2.2791640758514404 0.8935542106628418 1.0521273612976074 1.110306739807129 1.0873620510101318
920 3.941851854324341 3.3607277870178223 3.6330056190490723 2.702531099319458 2.817389488220215 2.3419203758239746 2.013263702392578 0.8925347328186035 1.0250263214111328 1.0286201238632202 1.2511333227157593
921 3.940047025680542 3.510625123977661 3.6224303245544434 2.8109002113342285 2.952629566192627 2.2886314392089844 2.5550055503845215 1.0296088457107544 0.9555926322937012 1.0140327215194702 1.1664824485778809
922 3.7579946517944336 3.1500344276428223 3.693143129348755 2.581974506378174 2.807311773300171 2.4356467723846436 2.4203836917877197 1.1704363822937012 0.9931710362434387 1.1596850156784058 1.1794880628585815
923 3.7999517917633057 3.0421769618988037 3.513458490371704 2.565427780151367 2.6783065795898438 2.2644593715667725 2.71640682220459 0.8511873483657837 0.8660104274749756 1.1050992012023926 1.0964006185531616
924 3.928424835205078 3.1535489559173584 3.4740712642669678 2.652223587036133 2.8178863525390625 2.435006856918335 2.6052262783050537 1.1183534860610962 1.0194984674453735 1.0370032787322998 1.097713589668274
925 3.945791006088257 3.2692553997039795 3.756472587585449 2.6677842140197754 3.062225580215454 2.258572578430176 2.5203800201416016 0.7614932060241699 1.1289217472076416 1.025475025177002 1.0953515768051147
926 3.7519073486328125 3.1164159774780273 3.5654430389404297 2.684483528137207 2.998474597930908 2.3480401039123535 2.539121627807617 0.9411987066268921 0.9398386478424072 0.9359217882156372 1.12558114528656
927 3.848177194595337 3.133373975753784 3.5526294708251953 2.594241142272949 2.7693357467651367 2.431975841522217 2.7747299671173096 0.9548592567443848 0.7840327620506287 1.2500379085540771 0.9148340821266174
928 3.9221644401550293 3.1276302337646484 3.5921895503997803 2.624152898788452 2.7912702560424805 2.4954679012298584 2.7713623046875 0.9603602290153503 0.9595083594322205 1.1201781034469604 1.0358620882034302
929 3.8483972549438477 3.2316744327545166 3.5433785915374756 2.5572757720947266 2.7927398681640625 2.6113595962524414 2.638775110244751 1.0278663635253906 0.9330086708068848 1.0054728984832764 1.0518522262573242
930 3.8959293365478516 3.0777623653411865 3.736760139465332 2.3997750282287598 2.962897300720215 2.585106611251831 2.452418565750122 1.1693183183670044 0.901335597038269 1.1525871753692627 0.9648276567459106
931 4.172704696655273 3.136653423309326 3.830493211746216 2.4672274589538574 2.9397687911987305 2.6115102767944336 2.8293535709381104 0.7901080846786499 0.987641453742981 1.048939824104309 1.154908537864685
932 4.028822898864746 3.0975356101989746 3.5665340423583984 2.5523719787597656 2.720519542694092 2.408158302307129 2.93996000289917 0.9399836659431458 0.9627684354782104 0.9627317190170288 1.1184017658233643
933 3.9364054203033447 3.0914924144744873 3.4731171131134033 2.6008574962615967 2.604522466659546 2.4997873306274414 2.5820138454437256 0.9465391039848328 0.9440245032310486 1.0186437368392944 1.1256866455078125
934 4.104465484619141 3.3769054412841797 3.797589063644409 2.642841100692749 2.9208548069000244 2.573362112045288 2.7825238704681396 0.9200601577758789 1.0038403272628784 1.1693662405014038 1.0296434164047241
935 3.867795467376709 3.487610340118408 3.562281847000122 2.683037281036377 2.727893590927124 2.493286371231079 2.4607694149017334 0.9410748481750488 1.056351900100708 1.1622772216796875 1.0689228773117065
936 4.25860071182251 3.558440685272217 3.900697946548462 2.6701009273529053 3.0434253215789795 2.51263427734375 2.4713900089263916 1.1279162168502808 0.9187926650047302 1.4485033750534058 1.0651711225509644
937 4.139135837554932 3.6316330432891846 3.501147985458374 2.7473087310791016 2.8651375770568848 2.4954869747161865 2.423285961151123 1.0282026529312134 1.2526236772537231 1.413468837738037 1.1348909139633179
938 3.817493200302124 3.5915935039520264 3.335742950439453 2.7347354888916016 2.7802867889404297 2.4244189262390137 2.5681021213531494 1.0058174133300781 1.1705976724624634 1.2830129861831665 1.044849157333374
939 3.8023922443389893 3.411882162094116 3.4157066345214844 2.5817816257476807 2.848613977432251 2.4058115482330322 2.414412021636963 1.0555850267410278 1.1091678142547607 1.0216169357299805 0.9809338450431824
940 4.073108673095703 3.2160303592681885 3.8023481369018555 2.401834487915039 3.1216495037078857 2.2226758003234863 2.586420774459839 1.1371421813964844 1.455366611480713 1.4618456363677979 0.849139392375946
941 4.143537998199463 3.375638246536255 3.977078437805176 2.619335889816284 3.051027297973633 2.2750332355499268 2.2720835208892822 1.1059753894805908 1.1974663734436035 1.1799417734146118 0.9705249071121216
942 4.3700852394104 3.5431275367736816 3.8937623500823975 2.652920961380005 3.005092144012451 2.3663883209228516 2.6776199340820313 1.003514289855957 0.8274549841880798 1.097408652305603 0.9554401636123657
943 4.408751010894775 3.6108899116516113 4.200813293457031 2.9249837398529053 3.2269651889801025 2.4445016384124756 2.364252805709839 1.2832932472229004 1.1223348379135132 1.3534939289093018 1.1827715635299683
944 4.223583698272705 3.414214611053467 3.908721446990967 2.6260645389556885 2.8933231830596924 2.4546639919281006 2.880040168762207 1.0062916278839111 1.1437957286834717 1.1033401489257813 1.1242790222167969
945 4.169107913970947 3.517038106918335 3.7612738609313965 2.6696643829345703 2.9961490631103516 2.4310314655303955 2.6467225551605225 0.8907957673072815 0.8336943984031677 1.2801692485809326 0.9579979181289673
946 4.310433387756348 3.5068764686584473 3.9384870529174805 2.6074435710906982 3.047058343887329 2.6107096672058105 2.87634539604187 1.0211830139160156 0.8452182412147522 1.0477283000946045 0.9982962012290955
947 4.268803596496582 3.588927984237671 3.9686310291290283 2.8426454067230225 3.087862253189087 2.662548780441284 2.5325064659118652 1.0899271965026855 0.8652812242507935 1.3281193971633911 1.0537242889404297
948 4.098649978637695 3.3697400093078613 3.6699371337890625 2.769787311553955 2.992182970046997 2.455198287963867 2.6222116947174072 1.2797541618347168 0.9737311601638794 1.2237725257873535 0.9060746431350708
949 4.128451347351074 3.160372734069824 3.7108399868011475 2.578420639038086 3.043477773666382 2.5745527744293213 2.5094664096832275 1.4134693145751953 1.4124114513397217 1.2313547134399414 0.9321997761726379
950 4.320873260498047 3.3649635314941406 4.049879550933838 2.7280449867248535 3.1480700969696045 2.5255396366119385 2.0152368545532227 1.1977812051773071 1.4674211740493774 1.1675134897232056 1.0323350429534912
951 4.2038350105285645 3.5606117248535156 3.7428669929504395 2.6402599811553955 3.052696943283081 2.531505823135376 2.0799248218536377 1.1820863485336304 1.3064051866531372 1.374585747718811 1.0433306694030762
952 4.217288494110107 3.560415029525757 3.756420135498047 2.6263134479522705 3.049635887145996 2.4994635581970215 2.140019178390503 1.382765769958496 0.9047972559928894 1.4221583604812622 1.2608100175857544
953 4.11367654800415 3.6645288467407227 3.6634774208068848 2.8034167289733887 2.8742458820343018 2.609005928039551 2.3656980991363525 1.1295150518417358 1.209973931312561 1.6212189197540283 0.8654249310493469
954 4.263060092926025 3.7360970973968506 3.7930972576141357 2.7437551021575928 3.1709988117218018 2.717420816421509 2.2558345794677734 0.9759602546691895 1.423317790031433 1.1558544635772705 1.0489532947540283
955 4.228415489196777 3.6803929805755615 3.6737751960754395 2.7518227100372314 2.9572408199310303 2.5209641456604004 2.018282175064087 1.0433188676834106 1.3675215244293213 1.3123202323913574 0.9874709248542786
956 4.3310065269470215 3.7607548236846924 3.7482175827026367 2.7978522777557373 3.1030941009521484 2.361379623413086 1.790838360786438 0.9215102791786194 0.937769889831543 1.155495524406433 1.003026008605957
957 4.16245174407959 3.843111276626587 3.4685254096984863 2.762962818145752 2.94228196144104 2.5153913497924805 2.112495183944702 1.0510729551315308 0.8316726088523865 1.2202467918395996 0.9901517033576965
958 4.076159954071045 3.9400291442871094 3.371328592300415 2.732323408126831 2.9325289726257324 2.6644816398620605 2.169898271560669 1.076372504234314 0.8829792141914368 1.2704086303710938 1.0298529863357544
959 4.220767498016357 3.8522748947143555 3.511167049407959 2.580899238586426 2.9160547256469727 2.3988876342773438 2.206979751586914 1.4977275133132935 1.1450769901275635 0.9895954728126526 1.0579164028167725
960 4.167196273803711 3.685807466506958 3.610771656036377 2.64916729927063 3.065876007080078 2.6289260387420654 2.2040939331054688 1.0871212482452393 0.8546286821365356 1.1369125843048096 1.0107622146606445
961 4.083333492279053 3.722975969314575 3.587005138397217 2.650916337966919 3.0457801818847656 2.5418407917022705 2.7064049243927 1.128710389137268 0.9362624287605286 1.1445088386535645 1.0295379161834717
962 3.996249198913574 3.611612319946289 3.467468738555908 2.5668587684631348 2.920747995376587 2.5249273777008057 2.3908660411834717 0.9664902687072754 1.1054952144622803 1.2112090587615967 0.8431097269058228
963 3.974689245223999 3.533151388168335 3.4815938472747803 2.545764446258545 3.027066946029663 2.4548230171203613 2.351918935775757 0.9744809865951538 0.9721523523330688 0.978934109210968 0.9918006062507629
964 4.177832126617432 3.537310838699341 3.6371006965637207 2.533094882965088 2.847212553024292 2.318636655807495 2.57269549369812 1.1285723447799683 0.977079451084137 1.0591709613800049 0.9741787910461426
965 4.174487113952637 3.7194104194641113 3.405687093734741 2.626110315322876 2.9291975498199463 2.1090211868286133 2.3044962882995605 0.8304948806762695 0.9554699659347534 1.115161418914795 1.1217964887619019
966 4.145380020141602 3.585066080093384 3.581495523452759 2.6659610271453857 2.9439258575439453 2.1399357318878174 2.3786914348602295 1.2092258930206299 1.3950364589691162 1.1314772367477417 0.9934378266334534
967 4.010476589202881 3.672163248062134 3.4918694496154785 2.5368082523345947 2.8151819705963135 2.0717499256134033 2.3299384117126465 1.049134373664856 1.4744313955307007 0.9979330897331238 1.1602559089660645
968 3.9849562644958496 3.5814692974090576 3.4754929542541504 2.5189406871795654 2.7850539684295654 2.3313066959381104 2.7153570652008057 1.070394515991211 1.47044837474823 1.2727888822555542 1.1282144784927368
969 4.106835842132568 3.588750123977661 3.5663819313049316 2.626495838165283 2.935995101928711 2.178961753845215 2.5474720001220703 0.9521896243095398 1.4509474039077759 1.0426770448684692 1.1172468662261963
970 4.32902193069458 3.6599550247192383 3.7358810901641846 2.613004446029663 3.0562856197357178 2.120278835296631 2.344709873199463 1.0817294120788574 1.51572847366333 0.9774361848831177 1.171709656715393
971 4.301019191741943 3.6814470291137695 3.519793748855591 2.8200883865356445 2.9156384468078613 2.3769478797912598 2.453148603439331 0.9302874207496643 1.5298327207565308 1.137331485748291 1.141729712486267
972 4.176691055297852 3.6058506965637207 3.768541097640991 2.699345588684082 3.085071086883545 2.2000246047973633 2.241914987564087 0.9368560314178467 1.0716193914413452 1.1015288829803467 0.8869515061378479
973 4.274748802185059 3.7782399654388428 3.7522177696228027 2.7110722064971924 3.0075602531433105 2.3083395957946777 1.9682279825210571 1.0007132291793823 1.307542324066162 0.97246253490448 0.9227759838104248
974 4.222326278686523 3.7985169887542725 3.7726938724517822 2.7089850902557373 3.078974485397339 2.198361873626709 2.2466073036193848 1.0151046514511108 1.131048321723938 0.8745938539505005 0.9811928868293762
975 4.272128105163574 3.8960988521575928 4.027651309967041 2.7580618858337402 2.9810781478881836 2.1711156368255615 2.2281222343444824 1.1874245405197144 1.2131073474884033 0.9504108428955078 1.1609714031219482
976 4.334989070892334 3.9940338134765625 3.926443576812744 2.7511656284332275 3.1073925495147705 2.2307193279266357 2.210110902786255 1.4618685245513916 1.2938657999038696 0.9822997450828552 1.1968649625778198
977 4.4796929359436035 4.036855220794678 3.8794355392456055 2.810521364212036 2.953333616256714 2.2733917236328125 1.9827511310577393 1.0146273374557495 1.0656076669692993 0.878173291683197 1.1256712675094604
978 4.500268936157227 3.868913412094116 4.068785667419434 2.6771395206451416 3.0156257152557373 2.1254940032958984 2.250659942626953 1.0425336360931396 1.3233697414398193 0.9702326059341431 0.858264684677124
979 4.559816360473633 3.855128049850464 4.055577754974365 2.697571039199829 3.007828712463379 2.1749284267425537 2.6526966094970703 1.155095100402832 1.2553372383117676 0.8512198328971863 0.9889220595359802
980 4.540380477905273 3.7473344802856445 4.289207458496094 2.8427164554595947 2.9802772998809814 2.254232168197632 2.2139949798583984 1.0187932252883911 1.6683480739593506 0.9121651649475098 1.0235542058944702
981 4.44763708114624 3.8853981494903564 3.7597484588623047 2.9558281898498535 2.8620259761810303 2.4842610359191895 1.875815749168396 1.027742624282837 1.0282652378082275 0.985679566860199 1.0708893537521362
982 4.2105607986450195 3.6688616275787354 3.713411331176758 2.824352979660034 2.858395576477051 2.5125572681427 1.9654757976531982 1.3404202461242676 1.0204355716705322 0.9115191102027893 1.0852500200271606
983 4.399409770965576 3.705287218093872 3.9287822246551514 2.6610653400421143 2.990466594696045 2.728081464767456 1.5412503480911255 1.1199400424957275 1.7458832263946533 0.8648180961608887 1.0065803527832031
984 4.249046802520752 3.731769561767578 3.84045672416687 2.6790828704833984 3.0113682746887207 2.4388375282287598 1.7248088121414185 1.2007932662963867 1.5012481212615967 0.8997657895088196 0.965848982334137
985 4.025345802307129 3.767927646636963 3.5279622077941895 2.8971614837646484 2.9964983463287354 2.5109703540802 1.686368703842163 1.1440891027450562 1.2107349634170532 0.9187531471252441 1.0630664825439453
986 4.129429340362549 3.761350631713867 3.4965527057647705 2.6927597522735596 2.7187955379486084 2.7158477306365967 1.8703806400299072 1.2757680416107178 1.0845214128494263 1.1068669557571411 1.0384399890899658
987 4.137020111083984 3.6998209953308105 3.5759379863739014 2.716691255569458 2.937622308731079 2.513287305831909 1.9024397134780884 0.8845202326774597 1.1055653095245361 0.9127019047737122 0.9986350536346436
988 4.008543491363525 3.620762348175049 3.6156792640686035 2.8337321281433105 2.916635751724243 2.5527145862579346 1.7545803785324097 0.8969619870185852 1.1423115730285645 1.0188238620758057 0.9917771220207214
989 4.169135093688965 3.6895265579223633 3.8364031314849854 2.7909984588623047 2.9876320362091064 2.236926794052124 1.9026037454605103 0.9115519523620605 1.2205497026443481 0.9219664931297302 1.0698904991149902
990 4.278980255126953 3.7437524795532227 3.7253377437591553 2.8817946910858154 2.975609064102173 2.437502145767212 2.116903305053711 1.0339298248291016 1.2838084697723389 0.8889947533607483 1.0215696096420288
991 4.081043720245361 3.4165470600128174 3.619105815887451 2.7418837547302246 2.941477060317993 2.4506497383117676 2.5814735889434814 1.1319063901901245 1.2105649709701538 0.8892775177955627 1.0319106578826904
992 4.154577732086182 3.6213173866271973 3.611361026763916 2.698385238647461 2.889930486679077 2.642307758331299 2.3485238552093506 1.5778337717056274 1.1007083654403687 0.8733400702476501 1.0167053937911987
993 4.2127227783203125 3.4820337295532227 3.8548030853271484 2.6572389602661133 2.8740222454071045 2.551483154296875 2.278759479522705 1.1206324100494385 1.1805448532104492 0.8049212098121643 1.233697772026062
994 4.603161811828613 3.875446319580078 3.7665469646453857 2.6220853328704834 2.9587936401367188 2.6234230995178223 2.3732454776763916 1.3924689292907715 0.9522243738174438 1.0149309635162354 1.16715669631958
995 4.523816108703613 3.73870587348938 3.693284273147583 2.6023664474487305 2.8740291595458984 2.514456033706665 2.3354692459106445 1.3901329040527344 1.225076675415039 0.9085419178009033 1.1767220497131348
996 4.321604251861572 3.678699254989624 3.535801410675049 2.729135513305664 2.902906894683838 2.4346742630004883 2.4493720531463623 1.3785171508789063 1.1891050338745117 1.0246596336364746 1.1547739505767822
997 4.254983425140381 3.721667528152466 3.3597216606140137 2.577425003051758 2.7965316772460938 2.298194169998169 2.4441120624542236 1.1708922386169434 1.0517823696136475 0.9317833781242371 0.9019110202789307
998 4.3069963455200195 3.635223865509033 3.2728917598724365 2.5605287551879883 2.8463962078094482 2.4684102535247803 2.0417516231536865 0.8662765622138977 1.0450268983840942 0.8877639770507813 1.1125519275665283
999 4.2025370597839355 3.4624533653259277 3.4751219749450684 2.5224928855895996 3.0532171726226807 2.1961042881011963 2.0839548110961914 1.0582537651062012 1.0158771276474 0.8972792625427246 1.1059956550598145
1000 4.109547138214111 3.5500247478485107 3.3766162395477295 2.6780412197113037 2.9073948860168457 2.3241775035858154 1.9624969959259033 0.8666606545448303 1.0813484191894531 1.033987283706665 0.9919403195381165
1001 4.077349662780762 3.520998001098633 3.3683624267578125 2.677511692047119 2.7408816814422607 2.476848840713501 1.8803622722625732 0.9033728241920471 1.018600583076477 0.7991881370544434 0.9089850187301636
1002 4.08473014831543 3.3346951007843018 3.556140184402466 2.4999899864196777 2.8378336429595947 2.1537535190582275 1.9075860977172852 1.0631495714187622 0.9828326106071472 0.9352203607559204 0.8929426074028015
1003 4.039795875549316 3.5648651123046875 3.645429849624634 2.7132503986358643 2.98875093460083 2.3000082969665527 1.4802823066711426 0.8609467148780823 1.039249300956726 1.023593544960022 0.9377914071083069
1004 4.1309027671813965 3.6347692012786865 3.721775531768799 2.737011671066284 2.94753360748291 2.528463125228882 1.7962497472763062 1.3171242475509644 1.378676414489746 0.8996663689613342 0.8966467976570129
