# Supplementary material for: Complexes of vertebrate TMC1/2 and CIB2/3 proteins form hair-cell mechanotransduction cation channels
Source: eLife. 2025 Jan 8;12:RP89719. doi: 10.7554/eLife.89719 (PMC11709434; doi:10.7554/eLife.89719)
Supplement: Figure 8—figure supplement 1—source data 1. [file elife-89719-fig8-figsupp1-data1.zip › RMSD-9-hsTMC2-hsCIB3-CaMixed-mineq.dat]

0 0.0 0.0 0.0 0.0 0.0 0.0 0.0 0.0 0.0 0.0 0.0
1 0.23748157918453217 0.24457019567489624 0.24468886852264404 0.22009484469890594 0.2270980179309845 0.20855656266212463 0.2052209973335266 0.19556130468845367 0.22118525207042694 0.22443167865276337 0.20137126743793488
2 0.24119585752487183 0.23993828892707825 0.2560332119464874 0.21687504649162292 0.23499788343906403 0.20673753321170807 0.2136528193950653 0.20652280747890472 0.20141737163066864 0.21808484196662903 0.20392228662967682
3 0.24165575206279755 0.2439299076795578 0.24530558288097382 0.22127662599086761 0.23148807883262634 0.227479487657547 0.22305379807949066 0.1936989724636078 0.2042619287967682 0.191006138920784 0.19855643808841705
4 0.23622174561023712 0.23940134048461914 0.2420383095741272 0.2146272510290146 0.2151045799255371 0.20811492204666138 0.22160694003105164 0.1995212286710739 0.19913765788078308 0.17457857728004456 0.1934831589460373
5 0.23347589373588562 0.23719538748264313 0.24320796132087708 0.20848289132118225 0.22555938363075256 0.19940736889839172 0.20626085996627808 0.19207151234149933 0.19722971320152283 0.17568784952163696 0.18490995466709137
6 0.20200709998607635 0.20414546132087708 0.20264433324337006 0.19791574776172638 0.19155651330947876 0.19209560751914978 0.19392673671245575 0.15072378516197205 0.1750938445329666 0.17871609330177307 0.17061369121074677
7 0.21358610689640045 0.2135687917470932 0.2182118445634842 0.19564296305179596 0.21267220377922058 0.20268210768699646 0.20041395723819733 0.18345235288143158 0.19717516005039215 0.17267215251922607 0.1894879937171936
8 0.21419642865657806 0.21380484104156494 0.22059184312820435 0.20673048496246338 0.2103518843650818 0.1956510990858078 0.1981622278690338 0.16371141374111176 0.18203984200954437 0.15775148570537567 0.20176547765731812
9 0.21324120461940765 0.217361181974411 0.21518048644065857 0.20604193210601807 0.20644748210906982 0.1977526992559433 0.19405144453048706 0.1758306920528412 0.19593341648578644 0.1929730474948883 0.17459946870803833
10 0.21447233855724335 0.2188565880060196 0.21607112884521484 0.20064802467823029 0.21386238932609558 0.1922571212053299 0.20741815865039825 0.19525890052318573 0.17670565843582153 0.17295099794864655 0.1543700248003006
11 0.642598032951355 0.6493501663208008 0.6730097532272339 0.6664316058158875 0.624384343624115 0.47889506816864014 0.529816746711731 0.5200040340423584 0.541797399520874 0.3453466296195984 0.44138333201408386
12 1.6853665113449097 1.396311640739441 1.591426968574524 1.20547616481781 1.2654619216918945 1.250657320022583 1.1072670221328735 0.6953809857368469 0.788266122341156 0.7537268400192261 0.8231317400932312
13 2.1799240112304688 1.5888601541519165 1.6993741989135742 1.2685227394104004 1.3296263217926025 1.4562053680419922 1.119734525680542 0.8937125205993652 0.7339313626289368 0.8626753091812134 0.5707681179046631
14 2.4418578147888184 1.7158644199371338 1.7750523090362549 1.3125951290130615 1.3308533430099487 2.039797306060791 1.7507613897323608 1.5185279846191406 0.8091254234313965 0.9652002453804016 0.5943759083747864
15 2.4964277744293213 1.715612530708313 1.9445290565490723 1.4377309083938599 1.4539626836776733 1.693345308303833 1.4446508884429932 1.0998302698135376 0.8801203966140747 0.6540892720222473 0.4899596869945526
16 2.661986827850342 1.7960684299468994 2.0303382873535156 1.4220150709152222 1.3052021265029907 1.5385955572128296 1.1034424304962158 0.8535760045051575 0.8262439370155334 0.8548598289489746 0.6171438097953796
17 2.558533191680908 2.0392727851867676 1.8217864036560059 1.6463972330093384 1.3205701112747192 1.381452202796936 1.0743446350097656 0.927189290523529 0.7028844356536865 0.629725456237793 0.6340011358261108
18 2.930224657058716 2.0595338344573975 2.1696560382843018 1.7781250476837158 1.3518540859222412 1.4902909994125366 1.0004851818084717 0.887961745262146 0.7397103309631348 1.005987524986267 0.6052740812301636
19 3.036240816116333 2.1772944927215576 1.8949558734893799 1.7943171262741089 1.3402330875396729 1.4424010515213013 1.217146873474121 1.1649492979049683 0.8034260869026184 1.2046180963516235 0.7855771780014038
20 3.1053364276885986 2.3908729553222656 1.9059197902679443 1.9340744018554688 1.3083170652389526 1.7957152128219604 1.060210108757019 1.2336117029190063 0.967595636844635 1.2817119359970093 0.7322010397911072
21 3.064406394958496 2.30301833152771 2.265495777130127 1.656479001045227 1.4929136037826538 1.3350543975830078 1.1777749061584473 0.9944062829017639 0.805621862411499 1.287231683731079 0.7126289010047913
22 2.655257225036621 1.9312455654144287 1.9675788879394531 1.4209856986999512 1.379159927368164 1.2900433540344238 1.1621248722076416 1.3124927282333374 0.717339277267456 1.3172520399093628 0.8616102337837219
23 2.8710532188415527 2.0718836784362793 2.0533082485198975 1.5102593898773193 1.3353008031845093 1.172177791595459 1.2226202487945557 1.0930938720703125 0.9284936785697937 1.6981241703033447 0.9524858593940735
24 2.7840723991394043 2.0451064109802246 1.9880213737487793 1.4637846946716309 1.384514331817627 1.7506650686264038 1.4014451503753662 0.8496262431144714 0.855656623840332 1.8774110078811646 1.011997103691101
25 2.788724660873413 2.271629571914673 1.9836251735687256 1.5570809841156006 1.4059083461761475 1.6762555837631226 1.478941798210144 0.9220011830329895 0.7391614317893982 1.695664644241333 0.7362992763519287
26 3.031141757965088 2.1941676139831543 2.070610761642456 1.7140448093414307 1.5109397172927856 1.661118507385254 1.645699381828308 1.1085517406463623 0.7025173902511597 1.7674587965011597 0.8529542088508606
27 3.077887773513794 2.140885829925537 2.0757946968078613 1.7782214879989624 1.5213468074798584 1.7069861888885498 1.3965660333633423 0.9499247670173645 0.8346186876296997 1.7665525674819946 0.6428125500679016
28 3.077139377593994 2.0761966705322266 2.1359236240386963 1.6708357334136963 1.6604169607162476 1.561293363571167 1.2600722312927246 1.0464178323745728 0.7289564609527588 1.7888299226760864 0.6632658243179321
29 3.151630163192749 2.2006611824035645 2.1516449451446533 1.6083124876022339 1.5283420085906982 1.2380017042160034 1.1468806266784668 1.0095782279968262 0.8243187069892883 1.7573546171188354 0.7607982158660889
30 2.9734182357788086 2.067845106124878 2.2490363121032715 1.581308126449585 1.475718379020691 1.7492564916610718 1.287325143814087 0.8446311950683594 1.0074458122253418 2.0222020149230957 0.8624396324157715
31 3.207304000854492 2.145097494125366 2.4982614517211914 1.6509793996810913 1.8538569211959839 1.5320959091186523 1.207519292831421 0.5417502522468567 0.8271868228912354 1.8353419303894043 0.6401744484901428
32 3.3042523860931396 2.368767261505127 2.4258503913879395 1.8578457832336426 1.7654310464859009 1.6108407974243164 1.4781122207641602 0.7365219593048096 0.9400246739387512 1.771425724029541 0.6906110048294067
33 3.1312804222106934 2.303842067718506 2.289376735687256 1.8967241048812866 1.802196741104126 1.8638824224472046 1.353496789932251 0.5960347056388855 0.816508412361145 1.7510159015655518 0.7736573219299316
34 3.347141742706299 2.2982659339904785 2.452141523361206 1.7236136198043823 1.8752472400665283 2.094266176223755 1.1986948251724243 0.8408747315406799 0.7945395112037659 1.669226050376892 0.6617860198020935
35 3.341646432876587 2.317638635635376 2.492269515991211 1.8184763193130493 1.8244162797927856 1.9165244102478027 1.2115261554718018 0.9296886920928955 0.9811282157897949 1.772377371788025 0.6164126396179199
36 3.1632447242736816 2.1804211139678955 2.2624709606170654 1.8357808589935303 1.5368441343307495 1.539065957069397 1.355467438697815 0.8948841691017151 0.6352764964103699 1.7546731233596802 0.6990006566047668
37 3.2023696899414063 2.224609851837158 2.0537471771240234 1.7627873420715332 1.4382423162460327 1.358718991279602 1.4603761434555054 0.8542940020561218 0.6338512301445007 1.7298734188079834 0.5980600714683533
38 3.4874417781829834 2.1732192039489746 2.6122283935546875 1.7101866006851196 1.7376458644866943 1.4835480451583862 1.6420947313308716 1.2062339782714844 1.2162319421768188 1.7650861740112305 0.7145392894744873
39 3.7409651279449463 2.4641730785369873 2.498399257659912 1.9263648986816406 1.7793840169906616 1.5731712579727173 1.259783387184143 1.1481281518936157 1.2946895360946655 1.9119622707366943 0.5970389246940613
40 3.852008104324341 2.518350601196289 2.528144359588623 1.8606724739074707 1.951339602470398 1.7760417461395264 1.376764178276062 0.6881356835365295 0.9007939100265503 1.8538105487823486 0.6848524808883667
41 3.5627403259277344 2.334101438522339 2.413794994354248 1.9072734117507935 1.7322040796279907 1.666058897972107 1.2982345819473267 0.7774081826210022 0.9414219260215759 1.8329664468765259 0.6006474494934082
42 3.7157952785491943 2.6362853050231934 2.76151180267334 1.8695050477981567 2.0701286792755127 1.6874535083770752 1.3540550470352173 0.8864612579345703 1.0815460681915283 1.7804583311080933 0.5985325574874878
43 3.826735734939575 2.5123069286346436 2.800610303878784 1.7499399185180664 1.9984517097473145 1.6954288482666016 1.3279727697372437 0.8801005482673645 0.7899236679077148 1.816022276878357 0.6999161839485168
44 3.4586844444274902 2.42678165435791 2.3274590969085693 1.8346164226531982 1.8417783975601196 1.624584674835205 1.3636767864227295 0.8420557975769043 0.8180291056632996 1.8591190576553345 0.5585812926292419
45 3.4967446327209473 2.5564494132995605 2.2781739234924316 1.9359462261199951 1.8003416061401367 1.614994764328003 1.3242157697677612 1.0459299087524414 1.2189505100250244 1.9206023216247559 0.38250163197517395
46 3.640516757965088 2.4563987255096436 2.16613507270813 1.7943612337112427 1.6419254541397095 1.7264289855957031 1.204810380935669 0.9967767596244812 1.1894553899765015 1.9666602611541748 0.7074221968650818
47 3.656251907348633 2.339308738708496 2.213705062866211 1.6937912702560425 1.595482587814331 1.830710768699646 1.5736442804336548 0.9173371195793152 1.4139974117279053 1.9152153730392456 0.6273261904716492
48 3.3445956707000732 2.2301156520843506 2.143120288848877 1.669477939605713 1.6865366697311401 1.9075736999511719 1.4715652465820313 0.7153776288032532 1.2270007133483887 1.8321964740753174 0.7379547953605652
49 3.597264289855957 2.293519973754883 2.1150991916656494 1.8041322231292725 1.5395616292953491 1.7054028511047363 1.5288362503051758 1.0446628332138062 0.9584330320358276 1.9472390413284302 0.5632553100585938
50 3.3355557918548584 2.3317670822143555 2.0859975814819336 1.819014549255371 1.6275585889816284 1.732832431793213 2.0558793544769287 0.6614999771118164 0.9494327902793884 1.8590575456619263 1.0782614946365356
51 3.640133857727051 2.1797471046447754 2.265956163406372 1.699172854423523 1.826909065246582 1.857197880744934 2.4764041900634766 0.7073847055435181 0.9172099232673645 1.7963693141937256 1.0011467933654785
52 3.5297999382019043 2.2588117122650146 2.296761989593506 1.6991633176803589 1.614403486251831 2.061269760131836 2.3592071533203125 0.7450255751609802 1.0005711317062378 1.7618616819381714 0.922493040561676
53 3.4580140113830566 2.295034170150757 2.4816746711730957 1.7357895374298096 1.7626233100891113 2.0739593505859375 2.2991483211517334 0.7572826147079468 0.9717032313346863 1.9275609254837036 0.7254995107650757
54 3.477898359298706 2.1244215965270996 2.326737403869629 1.635133147239685 1.8756835460662842 2.483250856399536 2.1434388160705566 0.6249167919158936 0.7316185235977173 1.714418649673462 0.5772176384925842
55 3.942215919494629 2.1963160037994385 2.640641689300537 1.62421715259552 2.020206928253174 2.351264715194702 2.2395694255828857 0.9034364223480225 0.9090466499328613 1.651910662651062 0.7971909642219543
56 3.8500051498413086 2.287478446960449 2.570131301879883 1.7477858066558838 1.8989436626434326 2.308469533920288 1.662723422050476 0.8991771936416626 0.874546468257904 1.7930412292480469 0.6812344193458557
57 3.8851704597473145 2.2352654933929443 2.6566271781921387 1.7012661695480347 1.5120983123779297 2.485010862350464 1.9042612314224243 0.992629885673523 1.415177583694458 1.8487555980682373 0.7486580014228821
58 3.810976505279541 2.210143804550171 2.6718406677246094 1.6597658395767212 1.8074579238891602 2.4051506519317627 1.972447395324707 0.9269245862960815 1.5461419820785522 1.6585749387741089 0.8100366592407227
59 3.8771841526031494 2.4142251014709473 2.4386022090911865 1.6859647035598755 1.6496554613113403 2.295578956604004 2.6064233779907227 1.1313610076904297 1.1522800922393799 1.677927851676941 0.7160605192184448
60 3.8565125465393066 2.463818311691284 2.272442102432251 1.8342528343200684 1.755651831626892 2.0996384620666504 2.566826105117798 1.194026231765747 1.1224921941757202 1.6290408372879028 0.703368067741394
61 4.079992771148682 2.3615338802337646 2.57157826423645 1.7691760063171387 1.8088088035583496 2.131957530975342 2.778348207473755 0.7161558270454407 1.1653096675872803 1.6710377931594849 0.661219596862793
62 3.966168165206909 2.3914966583251953 2.782809257507324 1.7408665418624878 2.046379566192627 2.185852527618408 2.9877827167510986 0.8877191543579102 1.562910556793213 1.5870507955551147 0.81565260887146
63 4.023991584777832 2.5531504154205322 2.876455068588257 1.8415045738220215 2.154858112335205 2.1443474292755127 2.597616195678711 0.9069350957870483 1.104093074798584 1.6673078536987305 0.9132765531539917
64 3.7718420028686523 2.3728082180023193 2.376166343688965 1.7287286520004272 1.8336670398712158 2.1225838661193848 2.5199265480041504 0.9164690375328064 1.1330289840698242 1.6495003700256348 0.7951496839523315
65 3.760070562362671 2.6020469665527344 2.5900073051452637 1.8103774785995483 2.0437471866607666 2.004166841506958 2.4165797233581543 1.322048544883728 1.254676103591919 1.68196702003479 0.8092290163040161
66 3.8761842250823975 2.775744915008545 2.409801483154297 1.8394135236740112 1.8463228940963745 2.124095916748047 2.359632968902588 1.2051100730895996 0.9200816750526428 1.6416252851486206 1.0769752264022827
67 3.682847738265991 2.690295696258545 2.485013961791992 1.9161471128463745 1.9321768283843994 2.073698043823242 2.3369035720825195 0.9604325294494629 0.8977062106132507 1.6847089529037476 0.7071644067764282
68 3.967477560043335 2.719017267227173 2.57696795463562 1.6633167266845703 1.934476613998413 1.9072933197021484 2.434602737426758 0.8440217971801758 1.2518309354782104 1.7860699892044067 0.9293271899223328
69 3.650287389755249 2.63360857963562 2.5823652744293213 1.8983449935913086 1.9110581874847412 1.8809406757354736 2.6680045127868652 1.2356843948364258 1.0887426137924194 1.6943079233169556 0.6664251089096069
70 3.7609684467315674 2.5709986686706543 2.628500461578369 1.8759124279022217 1.945885419845581 2.056386947631836 2.6699442863464355 0.7788667678833008 1.183855414390564 1.7346612215042114 0.7484198808670044
71 3.8730058670043945 2.836697578430176 2.851919651031494 2.1058363914489746 2.0371243953704834 1.9040309190750122 2.7368407249450684 1.3144747018814087 1.0372952222824097 1.6263455152511597 0.859338104724884
72 3.578029155731201 2.6682488918304443 2.4738640785217285 1.9062780141830444 1.7959915399551392 2.023256540298462 2.7810170650482178 0.8680457472801208 0.9577701687812805 1.7566934823989868 0.9409651160240173
73 3.535480499267578 2.6801798343658447 2.448143720626831 1.919416069984436 1.90094792842865 1.8819751739501953 2.898541212081909 1.0917468070983887 1.2644327878952026 1.6748688220977783 0.6529672741889954
74 3.418165683746338 2.835303783416748 2.4429941177368164 2.0112013816833496 1.8522329330444336 1.8650081157684326 2.7070765495300293 1.0429728031158447 1.3765264749526978 1.75026535987854 0.8612157702445984
75 3.620081663131714 2.919008255004883 2.5388612747192383 2.0463638305664063 1.8592771291732788 1.7447985410690308 2.692680835723877 1.158927083015442 1.044809341430664 1.7666667699813843 0.9932572841644287
76 3.3153305053710938 2.6265296936035156 2.736818790435791 1.989222526550293 1.8147118091583252 1.907119870185852 2.6351654529571533 0.7665320634841919 1.4895679950714111 1.6885899305343628 0.8080273270606995
77 3.378693103790283 2.5869369506835938 2.548464298248291 2.048534393310547 1.922768235206604 1.7578949928283691 2.695554494857788 0.8047038316726685 1.0777747631072998 1.6601821184158325 0.9627313613891602
78 3.520026922225952 2.63852596282959 2.47269344329834 1.9063018560409546 1.776566505432129 1.5753825902938843 2.7937681674957275 1.1789612770080566 1.0129343271255493 1.7041674852371216 0.7791222929954529
79 3.7381603717803955 2.8615057468414307 2.371521472930908 1.9655416011810303 1.7832330465316772 1.7298723459243774 2.717897653579712 0.9100860357284546 0.9375941753387451 1.728625774383545 0.7421556711196899
80 3.8415768146514893 2.73616623878479 2.444667339324951 1.9561713933944702 1.8870782852172852 1.8068639039993286 2.788620710372925 1.1834466457366943 0.8500882983207703 1.7917284965515137 0.8684629797935486
81 3.5500872135162354 2.686086654663086 2.496217727661133 1.8624505996704102 1.7802350521087646 1.7544976472854614 2.5629639625549316 1.2626250982284546 0.9347939491271973 1.7339112758636475 0.8365795016288757
82 3.5131285190582275 2.5435099601745605 2.577044725418091 1.9300798177719116 1.9237948656082153 1.7202380895614624 2.798405170440674 0.9102395176887512 1.4037798643112183 1.764370322227478 0.7543659806251526
83 3.3577916622161865 2.5998001098632813 2.3430299758911133 1.91059410572052 1.6558184623718262 1.7631169557571411 2.716756820678711 1.0823543071746826 1.071149468421936 1.6732029914855957 0.7470288872718811
84 3.6776695251464844 2.6920604705810547 2.547483205795288 1.920825719833374 1.7503900527954102 1.6836457252502441 3.03141450881958 0.8431388139724731 1.1458690166473389 1.6337244510650635 1.0695018768310547
85 3.5202600955963135 2.430245876312256 2.4074316024780273 1.7318260669708252 1.6765995025634766 1.5265237092971802 2.683812379837036 0.7948021292686462 1.0122877359390259 1.653878927230835 0.808524489402771
86 3.568646192550659 2.519803285598755 2.675647258758545 1.8182718753814697 1.8412188291549683 1.9233895540237427 2.8742005825042725 0.7754803895950317 1.0881283283233643 1.7160327434539795 1.0625611543655396
87 3.6988208293914795 2.2174994945526123 2.644667625427246 1.6606395244598389 1.818961262702942 1.6161211729049683 2.6680967807769775 0.6730175614356995 0.8241122961044312 1.653507947921753 1.3479571342468262
88 3.50582218170166 2.35345196723938 2.7262659072875977 1.5571843385696411 1.9188807010650635 1.4847944974899292 2.60860013961792 0.9662293791770935 1.2631522417068481 1.742200493812561 1.0920984745025635
89 3.4766616821289063 2.3615312576293945 2.389033555984497 1.5618319511413574 1.7629101276397705 1.6734087467193604 2.346892833709717 0.9718044996261597 0.8350920677185059 1.6618894338607788 0.9509337544441223
90 3.652797222137451 2.3341875076293945 2.548017740249634 1.6341530084609985 1.718133568763733 1.6137712001800537 2.1367275714874268 1.1734907627105713 1.1974092721939087 1.7191637754440308 1.0568581819534302
91 3.3866467475891113 2.3649089336395264 2.5030739307403564 1.6108901500701904 1.7829694747924805 1.7496148347854614 2.291825532913208 1.0581427812576294 1.0052375793457031 1.58266282081604 1.249981164932251
92 3.407437562942505 2.422987222671509 2.4851629734039307 1.6687990427017212 1.8094701766967773 1.6564851999282837 2.6024160385131836 0.8570352792739868 0.9932256937026978 1.6343952417373657 1.0291666984558105
93 3.2594897747039795 2.4336533546447754 2.3122620582580566 1.6568756103515625 1.7284468412399292 1.800838589668274 2.6568539142608643 1.1545875072479248 1.1089969873428345 1.6915665864944458 0.8835780024528503
94 3.441157341003418 2.669506788253784 2.4566025733947754 1.7406505346298218 1.7903296947479248 1.7047497034072876 2.4943294525146484 1.340185284614563 1.0838515758514404 1.8384238481521606 0.8657161593437195
95 3.682637929916382 2.6275277137756348 2.5927200317382813 1.7751762866973877 1.7553460597991943 1.8614076375961304 2.5508551597595215 1.6071794033050537 1.0010184049606323 1.657160997390747 0.6209755539894104
96 3.3611552715301514 2.7554750442504883 2.3758907318115234 1.933753490447998 1.8628252744674683 1.7500717639923096 2.622598171234131 2.2327535152435303 1.0923367738723755 1.7018142938613892 0.5706264972686768
97 3.350154161453247 2.7009618282318115 2.3653736114501953 1.8451290130615234 1.7580909729003906 1.763323187828064 2.6849992275238037 2.111361265182495 0.8588047027587891 1.6170378923416138 0.5613541603088379
98 3.3079607486724854 2.8164374828338623 2.395007610321045 2.100231647491455 1.8125874996185303 1.5284123420715332 2.72383713722229 2.4071152210235596 0.944865345954895 1.6301474571228027 0.5533037185668945
99 3.3553271293640137 2.8512330055236816 2.3219470977783203 2.0739529132843018 1.6356925964355469 1.7767621278762817 2.7082457542419434 2.687818765640259 0.8808375000953674 1.683325171470642 0.5940152406692505
100 3.3401103019714355 2.72404408454895 2.2772185802459717 1.8698464632034302 1.6048282384872437 1.8996766805648804 2.7113895416259766 2.60046124458313 1.052380084991455 1.5870299339294434 0.7535039186477661
101 3.152442455291748 2.7147233486175537 2.3471627235412598 1.970732569694519 1.858718752861023 1.8146522045135498 2.6164908409118652 2.315525531768799 0.9646340012550354 1.582735538482666 0.6042032837867737
102 3.26436710357666 2.6776809692382813 2.3931660652160645 1.822079062461853 1.8831340074539185 1.7062267065048218 2.383573055267334 2.051229953765869 1.0111216306686401 1.5861018896102905 0.5927771925926208
103 3.1646437644958496 2.6955606937408447 2.5115714073181152 1.9783161878585815 1.710042119026184 1.7767677307128906 2.5220706462860107 1.96242094039917 0.99934321641922 1.6207363605499268 0.5135424733161926
104 3.254512071609497 2.7450339794158936 2.348700761795044 1.8861721754074097 1.7814093828201294 1.737157940864563 2.7248339653015137 2.5600078105926514 1.201883316040039 1.5138261318206787 0.5884652137756348
105 3.0797836780548096 2.863673686981201 2.1119823455810547 1.9105473756790161 1.651801586151123 1.5876274108886719 2.5257835388183594 2.6670491695404053 0.8579542636871338 1.3290385007858276 0.6157541275024414
106 3.1665115356445313 2.8566696643829346 2.3652138710021973 1.938863754272461 1.8767573833465576 1.7959179878234863 2.779256582260132 2.583200216293335 0.9855614900588989 1.3676605224609375 0.6521417498588562
107 3.2450950145721436 2.7534303665161133 2.4543192386627197 1.859823226928711 1.860039234161377 1.5850588083267212 2.6236510276794434 2.558706760406494 1.0106403827667236 1.527158260345459 0.45191675424575806
108 3.258737325668335 2.886634588241577 2.343742847442627 1.8629599809646606 1.8145297765731812 1.6845672130584717 2.6888785362243652 2.910085439682007 0.8925147652626038 1.454607605934143 0.8156279921531677
109 3.4060568809509277 2.8970158100128174 2.281033992767334 2.0242719650268555 1.7722046375274658 1.7410142421722412 2.6558194160461426 2.3718433380126953 1.0113401412963867 1.5580793619155884 0.6750833988189697
110 3.469134569168091 2.8399479389190674 2.5583860874176025 2.074662446975708 1.9500974416732788 1.7808165550231934 2.4979496002197266 1.9373729228973389 0.7881333231925964 1.4814517498016357 0.5556666254997253
111 3.546222448348999 2.995793342590332 2.477658987045288 2.19484281539917 1.8588781356811523 1.736525058746338 2.7105069160461426 1.9079316854476929 1.0261402130126953 1.3904727697372437 0.820504367351532
112 3.425750494003296 3.1351218223571777 2.2762794494628906 2.359196662902832 1.8454312086105347 1.7518212795257568 2.554023504257202 2.0879154205322266 0.8874183893203735 1.5215750932693481 0.5646589994430542
113 3.4948158264160156 2.9757556915283203 2.450707197189331 2.21238374710083 1.8800588846206665 1.80609929561615 2.5736613273620605 2.3488290309906006 0.7883341312408447 1.5742464065551758 0.750033438205719
114 3.3696820735931396 3.013150691986084 2.3987503051757813 2.2434518337249756 1.8683855533599854 1.9858253002166748 2.5618720054626465 2.4573397636413574 1.0788062810897827 1.4382925033569336 0.8165758848190308
115 3.410064697265625 2.893068552017212 2.4716856479644775 2.0253891944885254 1.8168035745620728 1.978182315826416 2.6982545852661133 2.4792556762695313 1.2438486814498901 1.4298533201217651 0.6825181841850281
116 3.508197784423828 2.7996342182159424 2.505697011947632 1.9503787755966187 1.9073580503463745 2.0097951889038086 2.717604875564575 2.4805009365081787 1.0038223266601563 1.4950681924819946 0.4991469383239746
117 3.355881690979004 2.7459452152252197 2.3775599002838135 1.939019799232483 1.8386179208755493 1.734979510307312 2.494145154953003 2.6853365898132324 1.0898445844650269 1.3652862310409546 0.5010985732078552
118 3.547884702682495 2.6716439723968506 2.4611873626708984 1.7687692642211914 1.7945412397384644 1.6002442836761475 2.3481810092926025 2.4671905040740967 1.1680723428726196 1.4006701707839966 0.6411377787590027
119 3.6320252418518066 2.680476188659668 2.598686456680298 1.8418742418289185 1.9030725955963135 1.575098991394043 2.5811755657196045 2.3856260776519775 0.9245404601097107 1.2551863193511963 0.653103768825531
120 3.4815409183502197 2.603684663772583 2.5014405250549316 1.8195242881774902 1.901903748512268 1.9037096500396729 2.5535478591918945 2.2887914180755615 0.7665894627571106 1.4840034246444702 0.6857438683509827
121 3.712338924407959 2.5760324001312256 2.887892484664917 1.6495800018310547 2.271772861480713 1.6618000268936157 2.5836315155029297 2.349863052368164 0.937492847442627 1.3489423990249634 0.5608640313148499
122 3.506290912628174 2.552442789077759 2.58862042427063 1.6654386520385742 1.943977952003479 1.8397239446640015 2.5891523361206055 2.5240306854248047 0.9368351697921753 1.390545129776001 0.5134187936782837
123 3.469249725341797 2.7139151096343994 2.400819778442383 1.9014976024627686 1.8296139240264893 1.9470312595367432 2.446462631225586 2.6798126697540283 0.9001272320747375 1.2411690950393677 0.6667383909225464
124 3.3031492233276367 2.5393192768096924 2.5042123794555664 1.790777564048767 1.920371651649475 1.7507463693618774 2.453195571899414 2.197268486022949 0.9680641293525696 1.1511194705963135 0.666347086429596
125 3.3217546939849854 2.626006841659546 2.442185401916504 1.9233191013336182 1.8421146869659424 1.5266145467758179 2.5702738761901855 2.2340750694274902 0.9026243686676025 1.3574620485305786 0.6451950073242188
126 3.555074453353882 2.512014627456665 2.677912473678589 1.7746292352676392 1.9594969749450684 1.6221712827682495 2.576359748840332 2.156824827194214 0.9169498085975647 1.330018162727356 0.7037112712860107
127 3.5441291332244873 2.5891339778900146 2.617363214492798 2.0002951622009277 1.963154673576355 1.6348060369491577 2.598461866378784 1.7790753841400146 0.7627754807472229 1.3068968057632446 0.7117023468017578
128 3.33493971824646 2.4993927478790283 2.6235384941101074 1.7999743223190308 1.8904138803482056 1.632554054260254 2.5171315670013428 1.8127845525741577 1.2785781621932983 1.5229560136795044 0.8789592385292053
129 3.3556935787200928 2.632091760635376 2.286161184310913 1.8905044794082642 1.6000337600708008 1.727489709854126 2.629040241241455 1.4209449291229248 0.8198914527893066 1.4082382917404175 0.9630535840988159
130 3.4235522747039795 2.737039566040039 2.4491474628448486 1.9706329107284546 1.784996747970581 1.7020916938781738 2.652358293533325 1.847558617591858 1.0612552165985107 1.3963104486465454 0.9199202656745911
131 3.3521833419799805 2.4155499935150146 2.3660242557525635 1.8044394254684448 1.78078031539917 1.668161153793335 2.5039093494415283 1.7954100370407104 1.041500449180603 1.41494619846344 1.1547307968139648
132 3.273677349090576 2.470329999923706 2.2829408645629883 1.8189647197723389 1.6285704374313354 1.7013099193572998 2.5196821689605713 1.4238255023956299 1.3301706314086914 1.0458658933639526 1.0153417587280273
133 3.177854061126709 2.524080753326416 2.313713788986206 1.774155616760254 1.7083384990692139 1.565250039100647 2.569047689437866 1.3020763397216797 0.8818076252937317 1.3243948221206665 0.9878692030906677
134 3.192817449569702 2.484370708465576 2.210886240005493 1.8371862173080444 1.7402485609054565 1.7213752269744873 2.5909340381622314 0.9127623438835144 0.816966712474823 1.3530006408691406 0.9664962887763977
135 3.1717867851257324 2.6849873065948486 2.120854616165161 1.8870413303375244 1.760637640953064 1.5396065711975098 2.5524823665618896 1.2757059335708618 0.8712109327316284 1.3784540891647339 0.8678798675537109
136 3.186897039413452 2.7844607830047607 2.247546672821045 1.975036859512329 1.7036062479019165 1.7625367641448975 2.522213935852051 1.1570520401000977 1.2775259017944336 1.1111761331558228 0.8700165748596191
137 3.311614990234375 2.592128276824951 2.3498880863189697 1.7126868963241577 1.7292933464050293 1.7445753812789917 2.4567959308624268 1.545720100402832 1.1654459238052368 1.4432543516159058 0.8971103429794312
138 3.2960386276245117 2.525153636932373 2.2172975540161133 1.6475062370300293 1.781057596206665 1.861985445022583 2.520667552947998 0.8656113743782043 1.0658340454101563 1.1555448770523071 1.1048941612243652
139 3.41475248336792 2.624605417251587 2.3071467876434326 1.661393404006958 1.7780423164367676 1.990891695022583 2.4668500423431396 1.0669190883636475 0.9252668619155884 1.0995579957962036 0.9772311449050903
140 3.3276426792144775 2.640756607055664 2.313622236251831 1.7683485746383667 1.768235206604004 1.8856979608535767 2.5882229804992676 0.8003010749816895 1.4106855392456055 1.1692701578140259 1.0410654544830322
141 3.3543312549591064 2.6960842609405518 2.1716742515563965 1.9596153497695923 1.6438663005828857 1.8073015213012695 2.482624053955078 1.146968126296997 1.2672145366668701 1.1263641119003296 0.7264037728309631
142 3.478074550628662 2.4563252925872803 2.4621968269348145 1.7444944381713867 1.994795799255371 1.688084602355957 2.386683702468872 0.8232476711273193 1.0036925077438354 1.145537257194519 0.9202691912651062
143 3.4569172859191895 2.4747934341430664 2.3234004974365234 1.7756115198135376 1.7033666372299194 1.7774728536605835 2.4371659755706787 0.8993721604347229 0.9321340322494507 1.0225818157196045 0.6756448149681091
144 3.5114142894744873 2.7693119049072266 2.4526162147521973 1.9702454805374146 1.6901617050170898 1.771565556526184 2.492779016494751 0.8848192691802979 1.1677759885787964 1.4031867980957031 0.9715728163719177
145 3.5389904975891113 2.5257110595703125 2.2979705333709717 1.7973054647445679 1.5363328456878662 1.7559936046600342 2.333576202392578 0.994436502456665 1.0166025161743164 1.3880633115768433 0.8979412913322449
146 3.4669690132141113 2.5787417888641357 2.6641955375671387 1.8911880254745483 1.9043338298797607 2.011000156402588 2.4560317993164063 0.7422484159469604 0.9132655262947083 1.4148430824279785 1.051505208015442
147 3.4270389080047607 2.3317372798919678 2.3846187591552734 1.7047427892684937 1.6635921001434326 1.9270508289337158 2.362523317337036 0.8018174171447754 1.0470772981643677 1.4067202806472778 0.8938954472541809
148 3.420104742050171 2.3397762775421143 2.4300215244293213 1.7147716283798218 1.8826029300689697 1.8324702978134155 2.457078456878662 0.8558608293533325 0.8615238666534424 1.3785723447799683 0.9769734144210815
149 3.413114547729492 2.448061943054199 2.5052196979522705 1.7017875909805298 1.8492655754089355 1.6620343923568726 2.3875248432159424 0.8385891914367676 1.0122710466384888 1.4133045673370361 1.07719886302948
150 3.2341973781585693 2.463813304901123 2.463216781616211 1.680545449256897 1.7330209016799927 1.7484689950942993 2.4801790714263916 0.8876725435256958 0.7515673041343689 1.489979863166809 1.1254655122756958
151 3.392646551132202 2.5422182083129883 2.5575106143951416 1.7854653596878052 1.804570198059082 1.594095230102539 2.398367166519165 0.7827275991439819 1.101061224937439 1.4895731210708618 0.9494094252586365
152 3.340498924255371 2.5064547061920166 2.571284532546997 1.8578718900680542 1.669129490852356 1.6674970388412476 2.390512466430664 0.87713623046875 1.1357791423797607 1.382062315940857 0.9298562407493591
153 3.5128073692321777 2.512571096420288 2.5003583431243896 1.8574174642562866 1.7835196256637573 1.7106852531433105 2.4802937507629395 0.6716574430465698 0.9974796772003174 1.3997657299041748 0.8819169998168945
154 3.309138298034668 2.510511636734009 2.6618435382843018 1.9048128128051758 1.7918990850448608 1.6985102891921997 2.349844455718994 0.8106203675270081 1.4904974699020386 1.4700899124145508 0.8069096207618713
155 3.3043081760406494 2.631547451019287 2.596548080444336 1.9513834714889526 1.636174201965332 1.8590255975723267 2.2808637619018555 0.7781134247779846 0.972700297832489 1.3318450450897217 0.7746772170066833
156 3.3456993103027344 2.5639305114746094 2.693387985229492 1.8278523683547974 1.8410861492156982 1.8215923309326172 2.2882368564605713 0.930042028427124 1.3339054584503174 1.2749743461608887 0.775089681148529
157 3.1586809158325195 2.574317216873169 2.3412039279937744 1.7574877738952637 1.579099416732788 2.0328454971313477 2.166212797164917 0.8571248650550842 1.1516392230987549 1.3653488159179688 0.9229637384414673
158 3.3644838333129883 2.651648998260498 2.472393274307251 1.7529901266098022 1.6816110610961914 2.181288003921509 2.353630542755127 1.675602674484253 0.9565688371658325 1.2569289207458496 0.9933868646621704
159 3.2927396297454834 2.7833592891693115 2.4821882247924805 1.8115068674087524 1.7267742156982422 1.6405385732650757 2.3006560802459717 1.272948980331421 1.0551611185073853 1.1486568450927734 0.8467868566513062
160 3.411367177963257 2.7924489974975586 2.598902702331543 1.9563485383987427 1.895224690437317 1.912044882774353 2.441061496734619 1.2419228553771973 0.7363598346710205 1.3151204586029053 0.9391334652900696
161 3.726048231124878 2.7431752681732178 2.981614589691162 1.8877851963043213 2.1161892414093018 1.8033391237258911 2.4568305015563965 0.9739440083503723 1.096074104309082 1.2475271224975586 0.799918532371521
162 3.737456798553467 2.629045248031616 3.1182518005371094 1.697941541671753 2.2315165996551514 1.8822460174560547 2.4328224658966064 1.1427314281463623 1.7250163555145264 1.2549076080322266 0.9635009169578552
163 3.4598212242126465 2.7828831672668457 2.7948782444000244 1.9935790300369263 2.075354814529419 1.6435803174972534 2.5665152072906494 1.1701534986495972 0.9549511075019836 1.4608763456344604 0.7261925935745239
164 3.447068214416504 2.5958032608032227 2.54166579246521 1.7760123014450073 1.9782477617263794 2.033841848373413 2.5947301387786865 0.9613552689552307 0.7349492311477661 1.5587607622146606 0.7467491030693054
165 3.5269618034362793 2.535200834274292 2.613297939300537 1.5675480365753174 1.8224842548370361 1.6903523206710815 2.6634762287139893 0.9272279739379883 1.0719393491744995 1.3319944143295288 0.7579838037490845
166 3.541861057281494 2.832078456878662 2.7713632583618164 1.4996068477630615 1.9518133401870728 1.8112835884094238 2.9629368782043457 0.9966458082199097 1.2384113073349 1.331041693687439 0.6868031620979309
167 3.5689027309417725 2.6825997829437256 2.6939165592193604 1.6752543449401855 1.8546087741851807 1.8489575386047363 2.745696783065796 0.8087103962898254 1.2238975763320923 1.290452480316162 0.8058619499206543
168 3.3706936836242676 2.586421251296997 2.8758597373962402 1.7038617134094238 1.8627924919128418 1.8070785999298096 2.711787462234497 1.0261467695236206 1.1906245946884155 1.2744773626327515 0.827020525932312
169 3.6402173042297363 2.4932775497436523 3.062117576599121 1.7138452529907227 2.19880747795105 1.8925522565841675 2.7363343238830566 1.2176182270050049 1.0256757736206055 1.257028341293335 0.766534686088562
170 3.4586775302886963 2.5312979221343994 2.7421977519989014 1.569921612739563 2.0152204036712646 1.793289065361023 2.7475521564483643 0.9689211249351501 1.0600684881210327 1.4181612730026245 0.6940719485282898
171 3.415997266769409 2.4978926181793213 2.778040647506714 1.5676807165145874 2.0694637298583984 1.7636691331863403 2.6737020015716553 1.1997735500335693 1.277456521987915 1.3314294815063477 0.8775395154953003
172 3.5244064331054688 2.4505059719085693 2.6564342975616455 1.4978066682815552 1.9871020317077637 1.7592710256576538 2.6929478645324707 1.3176966905593872 1.0157864093780518 1.6167198419570923 0.7751489281654358
173 3.7936038970947266 2.58591628074646 2.7336695194244385 1.5448064804077148 2.0231077671051025 1.9640508890151978 2.754199981689453 1.1573011875152588 1.1014419794082642 1.4085944890975952 0.8934721350669861
174 3.7310125827789307 2.5610742568969727 2.5930228233337402 1.6448974609375 1.981927752494812 1.8459570407867432 2.915261745452881 0.9789708852767944 1.222350835800171 1.362975001335144 0.7009403109550476
175 3.8004143238067627 2.4764702320098877 2.8653013706207275 1.769601821899414 2.109520435333252 1.8292940855026245 2.8519651889801025 1.139038324356079 1.0189374685287476 1.2296603918075562 0.6808358430862427
176 3.8391077518463135 2.5933191776275635 2.8653223514556885 1.7844648361206055 2.1437530517578125 1.7278329133987427 2.812950372695923 1.128684163093567 0.9279630184173584 1.3173751831054688 0.6044189929962158
177 4.0137810707092285 2.753458261489868 2.9859488010406494 2.0648441314697266 2.2202320098876953 1.895402431488037 2.7817723751068115 0.9667249917984009 1.1594597101211548 1.300811767578125 0.7389374375343323
178 3.9089303016662598 2.6493802070617676 2.8221309185028076 1.834046721458435 2.118061065673828 1.788166880607605 2.769807815551758 1.1509685516357422 0.8475233912467957 1.2582511901855469 0.660302460193634
179 4.0594482421875 2.561086654663086 2.849558115005493 1.6414875984191895 2.2168779373168945 1.8830870389938354 2.7719433307647705 0.8587989807128906 0.9175739884376526 1.4926116466522217 0.6163792014122009
180 4.115365505218506 2.6074347496032715 2.9373161792755127 1.731152892112732 2.3099091053009033 1.8190407752990723 2.895055055618286 1.168136477470398 1.3740521669387817 1.3402472734451294 0.6988763213157654
181 4.228315830230713 2.6679513454437256 2.995603561401367 1.8501173257827759 2.267113447189331 1.7927106618881226 2.825502634048462 0.9369668960571289 1.012404441833496 1.339800238609314 0.6716443300247192
182 4.15178918838501 2.6732959747314453 2.8928682804107666 1.7662441730499268 2.305579662322998 1.8158971071243286 2.7373039722442627 0.7203853726387024 0.9197189807891846 1.3324934244155884 0.6309043765068054
183 3.9500908851623535 2.593449592590332 2.754657745361328 1.7554842233657837 2.1343460083007813 1.6031033992767334 2.872370481491089 0.9458887577056885 1.1666526794433594 1.3917043209075928 0.5501609444618225
184 3.9958131313323975 2.780158758163452 2.8565330505371094 1.90086030960083 2.1138436794281006 1.7679336071014404 2.844916582107544 0.745204746723175 0.9055069088935852 1.2243382930755615 0.5958081483840942
185 3.971836805343628 2.7694761753082275 2.9278955459594727 1.801887035369873 2.1991870403289795 1.6634100675582886 2.7818098068237305 1.1012489795684814 1.1384609937667847 1.4982293844223022 0.5482137203216553
186 3.811354875564575 2.7243287563323975 2.7492835521698 1.8564661741256714 2.0738685131073 1.552822470664978 2.752089262008667 0.9163123369216919 1.1747924089431763 1.4619052410125732 0.6713976860046387
187 3.72996187210083 2.7137985229492188 2.9258205890655518 1.9354933500289917 2.181810140609741 1.6522302627563477 2.8277745246887207 0.9123123288154602 0.9944882988929749 1.0941798686981201 0.6696816086769104
188 3.8432114124298096 2.6394426822662354 2.8320322036743164 1.6667766571044922 2.117241382598877 1.6618826389312744 2.8035733699798584 0.9644691348075867 1.0178781747817993 1.3004885911941528 0.48755553364753723
189 3.6222243309020996 2.733238458633423 2.8014490604400635 1.8308024406433105 2.1401150226593018 1.6371089220046997 2.9019227027893066 1.0341283082962036 1.0845050811767578 1.1338304281234741 0.4660111665725708
190 3.6443586349487305 2.766512870788574 2.9653337001800537 1.8315913677215576 2.238140821456909 1.8914088010787964 2.7784042358398438 0.8727422952651978 1.1901441812515259 1.1537655591964722 0.540428102016449
191 3.7868103981018066 2.946087598800659 2.678223133087158 1.9796663522720337 2.0472185611724854 1.6163450479507446 2.9992024898529053 0.9253502488136292 1.2103452682495117 1.1862856149673462 0.5172079205513
192 3.8017055988311768 2.8126580715179443 2.651827812194824 1.890675663948059 2.1037089824676514 1.8129609823226929 2.866525888442993 1.1106337308883667 1.0069348812103271 1.1367400884628296 0.4787102937698364
193 3.800584554672241 2.818481206893921 2.623753070831299 1.8624910116195679 2.081544876098633 1.6259444952011108 2.889059066772461 1.139331340789795 1.3133621215820313 1.1463122367858887 0.5111309289932251
194 3.896756887435913 3.1484293937683105 2.7967023849487305 2.1871984004974365 2.1573634147644043 1.2899601459503174 2.9072632789611816 1.1976301670074463 0.9350103735923767 1.3390969038009644 0.5584672093391418
195 3.7863972187042236 3.17264986038208 3.018003463745117 2.251873254776001 2.2514586448669434 1.1395554542541504 2.976926326751709 0.7858187556266785 1.178697109222412 1.3240622282028198 0.5260213017463684
196 3.6762499809265137 2.8642032146453857 2.849156618118286 2.0843417644500732 2.1684508323669434 1.2080425024032593 3.0573782920837402 0.8308791518211365 1.2473657131195068 1.1110137701034546 0.3603823184967041
197 3.7730414867401123 2.8652713298797607 2.8330399990081787 1.9369301795959473 2.0880954265594482 1.1642169952392578 2.7343904972076416 1.0574332475662231 1.218677282333374 1.0958900451660156 0.4658592641353607
198 3.8247759342193604 2.5797617435455322 2.898559331893921 1.7872556447982788 2.1223936080932617 1.1515607833862305 2.947463274002075 0.8125867247581482 0.7954831719398499 1.090420126914978 0.5054361820220947
199 3.8741352558135986 2.846867561340332 2.859109401702881 1.951392412185669 1.951346755027771 1.3112910985946655 3.0792477130889893 0.8932968974113464 1.04486882686615 1.1762949228286743 0.40019112825393677
200 3.9616880416870117 2.952366828918457 2.6020588874816895 1.9989310503005981 1.9359906911849976 1.889997959136963 2.988332986831665 1.1566420793533325 1.1892904043197632 1.4893795251846313 0.6147096157073975
201 3.843461275100708 2.6477761268615723 2.622410535812378 1.797761082649231 1.954306960105896 1.928105115890503 2.9024298191070557 0.7508721947669983 0.9637829661369324 1.5345302820205688 0.6090439558029175
202 4.077500343322754 2.7135939598083496 2.720473527908325 1.7596758604049683 1.946901798248291 2.01292085647583 3.021723985671997 1.0032744407653809 0.7425606846809387 1.3937760591506958 0.540411651134491
203 3.9726760387420654 2.7145802974700928 2.6283609867095947 1.7708262205123901 1.859836459159851 1.8521146774291992 3.0099174976348877 0.8937310576438904 1.6291794776916504 1.1628612279891968 0.4673406183719635
204 3.996734857559204 2.7133326530456543 2.8142640590667725 1.861051082611084 2.02963924407959 2.0386242866516113 2.970118761062622 1.034886360168457 1.1263136863708496 1.0935841798782349 0.6435888409614563
205 3.575026273727417 2.6992924213409424 2.3804309368133545 1.9104021787643433 1.703143835067749 2.1077399253845215 2.9674158096313477 0.8802098631858826 1.1844053268432617 1.5021445751190186 0.4149053990840912
206 3.625896453857422 2.7629525661468506 2.5623795986175537 2.0430703163146973 1.8056234121322632 1.9909721612930298 2.8031601905822754 0.9723665714263916 1.1208328008651733 1.3170965909957886 0.32132333517074585
207 3.606586456298828 2.74942946434021 2.8009495735168457 2.171189785003662 1.940860390663147 1.9558581113815308 2.7171876430511475 0.8924465179443359 1.5485620498657227 1.4137499332427979 0.43735671043395996
208 3.728325843811035 2.7775256633758545 2.6873860359191895 1.9410228729248047 1.9569753408432007 1.9607046842575073 2.6850011348724365 1.0303584337234497 0.9661422967910767 1.3708118200302124 0.640386700630188
209 3.467411756515503 2.7298336029052734 2.432918071746826 1.9124667644500732 1.8028850555419922 1.9129668474197388 2.533240795135498 0.8978191018104553 1.2754625082015991 1.409969687461853 0.4624843895435333
210 3.661147117614746 2.7986655235290527 2.371138572692871 2.1201908588409424 1.7298098802566528 1.989160180091858 2.7656686305999756 1.0844056606292725 1.2006375789642334 1.3973426818847656 0.5371192693710327
211 3.7759077548980713 2.82961106300354 2.5442235469818115 2.06988787651062 1.8576799631118774 1.8667243719100952 2.300246000289917 1.1201409101486206 1.3292748928070068 1.3676210641860962 0.36811521649360657
212 3.7841410636901855 2.5785648822784424 2.7472476959228516 1.8928653001785278 2.0222666263580322 1.9122307300567627 2.306910276412964 1.0216606855392456 1.377071738243103 1.2835099697113037 0.4121737778186798
213 3.835167169570923 2.645939350128174 3.0482263565063477 1.831760287284851 2.230123996734619 2.0119717121124268 1.9808928966522217 0.9846615195274353 1.155098795890808 1.4213436841964722 0.7074088454246521
214 3.8567919731140137 2.750218152999878 2.888556718826294 1.9985414743423462 2.1991002559661865 2.043275833129883 2.353248119354248 0.9909794330596924 1.0468571186065674 1.415992021560669 0.45838499069213867
215 3.7803571224212646 2.905989170074463 2.691392421722412 1.9618487358093262 1.8464155197143555 1.9027612209320068 2.3869574069976807 0.8475152850151062 1.0060548782348633 1.4521905183792114 0.5589548945426941
216 3.9262402057647705 2.7143821716308594 2.773404359817505 1.797286868095398 1.884363055229187 1.816482424736023 2.3772053718566895 0.8925137519836426 1.2678948640823364 1.4496594667434692 0.6634727716445923
217 3.9199554920196533 2.557748317718506 2.700641632080078 1.6758813858032227 1.8976744413375854 1.783591866493225 2.3354852199554443 0.851538360118866 1.006648302078247 1.264703392982483 0.5759351253509521
218 3.8778278827667236 2.7088382244110107 2.5513365268707275 1.7339950799942017 1.8581832647323608 1.946699857711792 2.462503433227539 1.0388716459274292 1.2256665229797363 1.4229179620742798 0.5753443241119385
219 3.8879787921905518 2.7579891681671143 2.469287395477295 1.8763363361358643 1.7223126888275146 1.7588822841644287 2.5342917442321777 1.0467948913574219 1.0789332389831543 1.4499378204345703 0.5006323456764221
220 3.9598324298858643 2.7265515327453613 2.458587408065796 1.7458913326263428 1.7672629356384277 1.5890922546386719 2.533860206604004 1.2318346500396729 0.9114957451820374 1.4296032190322876 0.5832989811897278
221 4.16963529586792 2.660924196243286 2.8683416843414307 1.696850299835205 2.065744638442993 1.588212013244629 2.448699951171875 0.7460393309593201 1.0309406518936157 1.3727803230285645 0.5409500002861023
222 4.1053266525268555 2.619300365447998 2.5228164196014404 1.7455788850784302 1.7916791439056396 1.7375327348709106 2.72043776512146 1.0587023496627808 1.081484079360962 1.393092393875122 0.618543803691864
223 4.206232070922852 2.6622314453125 2.740924596786499 1.7280960083007813 1.9334328174591064 1.666809320449829 2.8674988746643066 0.9784454107284546 1.4522597789764404 1.1918598413467407 0.686405599117279
224 4.124822616577148 2.63667368888855 2.8547825813293457 1.7648526430130005 1.9756439924240112 1.6408411264419556 2.8062283992767334 0.833162248134613 1.15238618850708 1.4366620779037476 0.9659838080406189
225 4.002131938934326 2.6511428356170654 2.6707568168640137 1.7087856531143188 1.9036829471588135 1.7056149244308472 2.7532122135162354 0.9459992051124573 0.916284441947937 1.3448033332824707 0.5807086825370789
226 3.900454521179199 2.9172961711883545 2.6683363914489746 2.009824514389038 1.9145231246948242 1.6093791723251343 2.5785789489746094 1.4600346088409424 0.8915143013000488 1.3579810857772827 0.4807683229446411
227 3.984870672225952 2.685941219329834 2.8649752140045166 1.9053947925567627 1.9683811664581299 1.6175540685653687 2.5122320652008057 0.9147587418556213 1.1576820611953735 1.6127506494522095 0.626789927482605
228 4.362443923950195 2.8363871574401855 2.8695015907287598 2.033159017562866 2.059126615524292 1.7235277891159058 2.531359910964966 1.040575385093689 1.0171595811843872 1.333345651626587 0.7180381417274475
229 4.47452449798584 3.0074996948242188 3.0352895259857178 1.9249465465545654 2.2118067741394043 1.7002809047698975 2.6093883514404297 0.8120411038398743 1.123454213142395 1.3434439897537231 0.5418449640274048
230 4.891738414764404 2.734942674636841 3.627697467803955 1.754043698310852 2.2663516998291016 1.833321213722229 2.5938191413879395 0.8993431329727173 0.8178636431694031 1.218464732170105 0.9503177404403687
231 4.657439708709717 2.752782106399536 3.4442474842071533 1.7823681831359863 2.184840440750122 1.533364176750183 2.543853282928467 0.9067890048027039 1.1877332925796509 1.114054799079895 0.4828568994998932
232 4.946324348449707 2.8851473331451416 3.361175060272217 1.9115447998046875 2.1849453449249268 1.7365949153900146 2.6433329582214355 0.892702579498291 1.3802435398101807 1.2104450464248657 0.5906270146369934
233 4.798218727111816 2.80627703666687 3.3558290004730225 1.8161312341690063 2.396339178085327 1.6799604892730713 2.550199031829834 0.9763644337654114 1.1300455331802368 1.1803196668624878 0.6875316500663757
234 4.596323013305664 2.774144172668457 3.2840468883514404 1.738889455795288 2.3910536766052246 1.730860710144043 2.7595479488372803 0.9675696492195129 0.8330336809158325 1.3141849040985107 0.5770214200019836
235 4.322628974914551 2.7986066341400146 3.1297457218170166 1.7643091678619385 2.1486263275146484 1.6448029279708862 2.702470064163208 0.8001969456672668 1.295629858970642 1.4652281999588013 0.4839065968990326
236 4.3717265129089355 2.7838099002838135 2.9585413932800293 1.8481494188308716 2.145355463027954 1.4434261322021484 2.739651918411255 0.849051833152771 1.0538935661315918 1.4271258115768433 0.5838081240653992
237 4.42697811126709 2.9178881645202637 3.0531938076019287 2.0251543521881104 2.206066846847534 1.75791335105896 2.6339173316955566 1.1404900550842285 1.3397510051727295 1.4385302066802979 0.4728330969810486
238 4.376448154449463 2.8625080585479736 3.4619765281677246 1.9674922227859497 2.3644561767578125 1.7507199048995972 2.284966468811035 0.9783536195755005 0.9154600501060486 1.4050140380859375 0.6166474223136902
239 4.404411792755127 2.892522096633911 3.4948482513427734 1.9827795028686523 2.3056187629699707 1.6687228679656982 2.5424389839172363 0.8848257660865784 1.0807629823684692 1.3653980493545532 0.6329159736633301
240 4.484957695007324 2.8294780254364014 3.264697551727295 1.8537636995315552 2.2436130046844482 1.8473241329193115 2.616950750350952 1.0256857872009277 1.164717674255371 1.5453808307647705 0.8087676167488098
241 4.401926517486572 2.910654306411743 3.0926456451416016 1.939835548400879 2.1176228523254395 1.5780612230300903 2.5035934448242188 0.9372430443763733 0.9283695220947266 1.226098895072937 0.6722390055656433
242 4.344520092010498 2.939401865005493 3.088531732559204 1.886906623840332 2.1698710918426514 1.7214635610580444 2.5559520721435547 0.8017244338989258 0.8373119831085205 1.1768133640289307 1.0565900802612305
243 4.471379280090332 2.956467390060425 3.045058488845825 1.920761227607727 2.071882724761963 1.6821258068084717 2.652620792388916 0.8959193825721741 0.9094491600990295 1.3778132200241089 0.6910690069198608
244 4.519870758056641 3.0690805912017822 3.228792667388916 1.8131681680679321 2.137392044067383 1.6328039169311523 2.702620267868042 0.9921144843101501 0.8769738674163818 1.4874162673950195 0.6218014359474182
245 4.514439105987549 2.9171218872070313 3.401585817337036 1.914482593536377 2.2180821895599365 1.6608327627182007 2.8557991981506348 0.7609887719154358 0.9846242666244507 1.4778990745544434 0.6679980754852295
246 4.10546875 2.805936574935913 3.2068686485290527 1.9180564880371094 1.9804950952529907 1.6470545530319214 2.5907580852508545 1.2073556184768677 0.7619831562042236 1.381134271621704 0.7423989772796631
247 4.156234264373779 2.9180240631103516 3.307374954223633 1.9219943284988403 2.1625280380249023 1.8018478155136108 2.842827320098877 0.9334152340888977 1.07731032371521 1.3902842998504639 0.6188269853591919
248 4.450755596160889 2.8661258220672607 3.2299134731292725 1.8431787490844727 2.085308313369751 1.7498934268951416 2.638111114501953 0.8737381100654602 1.2062671184539795 1.4299376010894775 0.6032499670982361
249 4.5624871253967285 2.9179275035858154 3.4151456356048584 1.9321470260620117 2.02907657623291 1.6951206922531128 2.7292494773864746 1.0143264532089233 0.8577442169189453 1.0122500658035278 0.7254346013069153
250 4.478764057159424 2.7907752990722656 3.268242835998535 1.8096346855163574 2.1169419288635254 1.6325668096542358 2.832624912261963 0.8543932437896729 1.0676507949829102 1.2950774431228638 0.6358429789543152
251 4.45440673828125 2.80161190032959 3.12221360206604 1.7712178230285645 1.982757806777954 1.7925206422805786 2.717564105987549 0.9413597583770752 1.1098376512527466 1.2791231870651245 0.8237008452415466
252 4.393459320068359 2.8283636569976807 3.375502347946167 1.9206677675247192 2.1798174381256104 1.6548075675964355 2.5267581939697266 0.8661516308784485 0.8154300451278687 1.4933381080627441 0.7296316623687744
253 4.389721393585205 2.8504579067230225 3.2305736541748047 1.9207122325897217 2.1900947093963623 1.4723492860794067 2.5361523628234863 1.0432357788085938 1.472926378250122 1.5763462781906128 0.6588591933250427
254 4.723702907562256 3.317318916320801 3.28000807762146 2.0287163257598877 2.077868938446045 1.7042350769042969 2.4952168464660645 1.2400444746017456 1.381988525390625 1.4675359725952148 0.6855559945106506
255 4.7708845138549805 3.3609747886657715 3.4136574268341064 2.2135305404663086 2.1828176975250244 1.4718409776687622 2.632075071334839 1.1839135885238647 1.0154856443405151 1.744248867034912 0.6292101144790649
256 4.549292087554932 3.266326904296875 3.32283353805542 2.1165969371795654 2.191857099533081 1.660841703414917 2.682021379470825 0.8097195625305176 1.0884305238723755 1.5363121032714844 0.6734338402748108
257 4.567973613739014 3.3661913871765137 3.1115427017211914 2.0048508644104004 2.1475281715393066 1.5924646854400635 2.58949613571167 0.9750975370407104 1.5413784980773926 1.4751251935958862 0.7509741187095642
258 4.517428874969482 3.2229855060577393 3.047016143798828 2.096508741378784 2.237088918685913 1.5168792009353638 2.850484848022461 1.1332411766052246 1.112837791442871 1.5543596744537354 0.6683143973350525
259 4.436557292938232 3.1206071376800537 3.036712646484375 1.9709129333496094 2.1928200721740723 1.845331072807312 2.8778176307678223 0.910495400428772 0.8151363730430603 1.4845893383026123 0.7149030566215515
260 4.522220611572266 3.035318613052368 3.264738082885742 2.149012565612793 2.2630972862243652 1.8034535646438599 3.0408542156219482 0.9208857417106628 1.0940998792648315 1.3718702793121338 0.7120203971862793
261 4.31453800201416 2.8557379245758057 3.1624550819396973 2.0025572776794434 2.209545612335205 1.6232681274414063 2.8578474521636963 0.9099382758140564 0.9860494136810303 1.5894399881362915 0.5848026275634766
262 4.747066974639893 2.959045886993408 3.3396072387695313 2.076204299926758 2.2221474647521973 1.6106488704681396 2.634599447250366 0.8416698575019836 0.943121075630188 1.3275766372680664 0.8170577883720398
263 4.858287811279297 3.1300113201141357 3.294595241546631 2.0880062580108643 2.2325527667999268 1.5936259031295776 2.660238265991211 0.8944289684295654 0.7486026883125305 1.4919763803482056 0.955691397190094
264 4.7422261238098145 3.230902910232544 3.3971803188323975 2.2268173694610596 2.365758180618286 1.6894593238830566 2.6613528728485107 0.8668245077133179 1.1285845041275024 1.5276492834091187 0.877456784248352
265 4.636433124542236 3.0696139335632324 3.376923084259033 2.1551222801208496 2.250523805618286 1.776492953300476 2.787957191467285 0.9242136478424072 1.0443358421325684 1.2771977186203003 0.9593377113342285
266 4.431814193725586 3.1318199634552 3.21486234664917 2.335472822189331 2.18721866607666 1.527495265007019 2.6449596881866455 1.0247782468795776 0.9027094841003418 1.7043001651763916 0.810753583908081
267 4.593270778656006 3.257690668106079 3.2051117420196533 2.3151259422302246 2.3168859481811523 1.7268062829971313 2.8148953914642334 0.8710016012191772 0.9182681441307068 1.6904096603393555 0.7744240164756775
268 4.683743000030518 3.1753861904144287 3.404158353805542 2.2360036373138428 2.2269551753997803 1.5655101537704468 2.68757700920105 0.8333045840263367 1.2089955806732178 1.5310567617416382 0.8326902985572815
269 4.611454963684082 3.329648971557617 3.614922046661377 2.4240450859069824 2.3988711833953857 1.6620241403579712 2.7016916275024414 0.7771783471107483 0.9666761755943298 1.4845287799835205 0.7669829726219177
270 4.58111572265625 3.0875089168548584 3.5981881618499756 2.271696090698242 2.321654796600342 1.7965452671051025 2.6763086318969727 0.8243088722229004 1.1219836473464966 1.5059006214141846 0.776879072189331
271 4.591598987579346 3.025803327560425 3.486201524734497 2.2167716026306152 2.2532293796539307 1.910017490386963 1.854748010635376 1.0571855306625366 0.949476957321167 1.5781786441802979 0.6372101902961731
272 4.387892723083496 3.221719980239868 3.0487279891967773 2.389914035797119 1.9091229438781738 1.743199110031128 1.8524525165557861 1.0624009370803833 0.8397241830825806 1.469024419784546 0.46688205003738403
273 4.39846134185791 3.220503807067871 3.3112831115722656 2.3003551959991455 2.105668783187866 1.6225165128707886 2.0358941555023193 0.906128466129303 1.0102583169937134 1.4854058027267456 0.5670347213745117
274 4.686275959014893 3.643219232559204 3.432762861251831 2.643049478530884 2.402479410171509 1.9373319149017334 1.989904761314392 0.9179457426071167 1.1796000003814697 1.6997071504592896 0.5104188323020935
275 4.522797584533691 3.64882230758667 3.0551981925964355 2.6140084266662598 2.0819568634033203 1.7637693881988525 1.895673394203186 1.0723793506622314 1.0693631172180176 1.5245325565338135 0.6664838790893555
276 4.239378452301025 3.307981491088867 2.8579981327056885 2.4299750328063965 2.1098990440368652 1.7130776643753052 1.7480928897857666 1.0151671171188354 1.1225297451019287 1.2989147901535034 0.5717150568962097
277 4.454268932342529 3.443413734436035 2.8382160663604736 2.4488205909729004 2.118504762649536 1.7630817890167236 1.9950352907180786 0.9071617126464844 0.963937520980835 1.4427415132522583 0.5933222770690918
278 4.531047344207764 3.5500831604003906 2.9248716831207275 2.507568597793579 1.926397442817688 1.6757619380950928 1.9089909791946411 1.116397500038147 1.0405268669128418 1.7326209545135498 0.6071901917457581
279 4.469343185424805 3.706183671951294 2.9855380058288574 2.438617706298828 1.9698854684829712 1.8651888370513916 2.0339901447296143 1.0038005113601685 0.9287884831428528 1.34483802318573 0.5556567311286926
280 4.127587795257568 3.4338488578796387 2.788724899291992 2.5918703079223633 2.1116676330566406 1.852811336517334 2.0570766925811768 1.146471381187439 1.0153251886367798 1.5822960138320923 0.6781870126724243
281 4.403672218322754 3.321972131729126 2.986741065979004 2.3944060802459717 2.201169967651367 1.6713818311691284 2.0698978900909424 1.456559658050537 0.7772374153137207 1.2338964939117432 0.532131016254425
282 4.526643753051758 3.5858805179595947 3.0901103019714355 2.458463191986084 2.2579402923583984 1.6981006860733032 1.8521205186843872 0.8497188687324524 0.7984846234321594 1.5317447185516357 0.5122715830802917
283 4.417819023132324 3.3173296451568604 3.199800968170166 2.438652276992798 2.29502534866333 1.7659045457839966 1.9047938585281372 1.0218957662582397 0.9533090591430664 1.1636810302734375 0.5703796148300171
284 4.405471324920654 3.3768749237060547 3.438859224319458 2.5387914180755615 2.302083730697632 1.7372374534606934 1.8995400667190552 0.9234693646430969 1.3163176774978638 1.204964280128479 0.7081161737442017
285 4.396596908569336 3.7000980377197266 3.278273105621338 2.590811014175415 2.3009192943573 1.8741769790649414 1.7410600185394287 0.8504931926727295 1.135892391204834 1.3845499753952026 0.6683964133262634
286 4.849066734313965 3.821746587753296 3.563157320022583 2.54175066947937 2.3114709854125977 1.6218451261520386 1.5807738304138184 1.1658344268798828 1.3936823606491089 1.4452314376831055 0.7148246169090271
287 4.847083568572998 3.756711006164551 3.78533935546875 2.517200231552124 2.078899383544922 1.6084436178207397 1.769829273223877 1.091941475868225 1.0971887111663818 1.4970446825027466 0.6501929759979248
288 4.60913610458374 3.696765661239624 3.553239107131958 2.378833770751953 2.069075584411621 1.638870358467102 1.8077160120010376 1.0640672445297241 1.4385104179382324 1.4347338676452637 0.6469944715499878
289 4.8074631690979 3.358478307723999 3.8167998790740967 2.291508197784424 2.327287435531616 1.5518603324890137 1.6772617101669312 0.9813835620880127 1.1383960247039795 1.4895634651184082 0.7336253523826599
290 4.833327770233154 3.550184488296509 3.7824623584747314 2.6295018196105957 2.500776529312134 1.530741572380066 1.5675978660583496 0.9571471810340881 1.1150610446929932 1.3807684183120728 0.581280529499054
291 4.5589752197265625 3.274174451828003 3.917914390563965 2.4138317108154297 2.5643181800842285 1.6360344886779785 1.833181619644165 0.9677102565765381 1.1910340785980225 0.9611876606941223 0.5591397881507874
292 4.408006191253662 3.3396871089935303 3.8357274532318115 2.3910701274871826 2.516045331954956 1.5153435468673706 1.4552512168884277 1.0537683963775635 1.0801715850830078 0.9257838726043701 0.6098552346229553
293 4.556586265563965 3.5116114616394043 3.7213218212127686 2.3532867431640625 2.4985318183898926 1.8227829933166504 1.7542977333068848 0.8512636423110962 1.1186907291412354 0.8090871572494507 0.5439770221710205
294 4.510023593902588 3.1895787715911865 3.7933554649353027 2.3413960933685303 2.497352123260498 1.8130980730056763 1.7829033136367798 0.8834975361824036 1.4296351671218872 0.7592719793319702 0.5527048110961914
295 4.661439895629883 3.1377313137054443 3.8005824089050293 2.3566861152648926 2.4865031242370605 1.7828282117843628 1.517961859703064 1.2362290620803833 0.9979888796806335 0.7761714458465576 0.8004053235054016
296 4.594114780426025 3.051492214202881 3.6785030364990234 2.221428155899048 2.4775214195251465 1.5777138471603394 1.7566893100738525 0.9453864097595215 0.9976029396057129 0.8678603172302246 0.6286499500274658
297 4.695488452911377 3.128305435180664 3.76904296875 2.4460880756378174 2.554788827896118 1.7643405199050903 1.8068934679031372 0.7898206114768982 1.2081029415130615 0.8226215243339539 0.6269540190696716
298 4.918477535247803 3.0151026248931885 3.920119524002075 2.278660774230957 2.5410542488098145 1.8035391569137573 1.786346197128296 0.7464653253555298 1.232156753540039 0.8489408493041992 0.5594770908355713
299 4.708656311035156 3.026822805404663 3.8579506874084473 2.1528499126434326 2.302290678024292 1.5888761281967163 2.0065720081329346 0.8751287460327148 0.9759109616279602 0.8412614464759827 0.5469917058944702
300 4.519003868103027 3.26678466796875 3.5717074871063232 2.359663486480713 2.3090033531188965 1.5288851261138916 1.9895774126052856 1.0568561553955078 1.0680689811706543 0.9017170667648315 0.6115686893463135
301 4.891203880310059 3.330415725708008 3.8866162300109863 2.3690507411956787 2.183913230895996 1.4917529821395874 2.2117419242858887 1.2812869548797607 1.0039268732070923 0.821139931678772 0.7654759287834167
302 4.9616804122924805 3.4557769298553467 4.164427757263184 2.528489112854004 2.187161922454834 1.6154372692108154 2.0917460918426514 0.7716455459594727 0.8464469313621521 0.8554824590682983 0.983275830745697
303 4.951446056365967 3.330035924911499 4.273974418640137 2.363572120666504 2.458639621734619 1.6328967809677124 2.092301368713379 0.8606381416320801 1.3551695346832275 0.8079535961151123 0.7978744506835938
304 4.77406120300293 3.4395694732666016 3.887329339981079 2.2928268909454346 2.178328514099121 1.7476017475128174 2.223371744155884 1.1322989463806152 1.0970488786697388 0.7382516264915466 0.9044672250747681
305 4.659860610961914 3.605854034423828 3.895949602127075 2.6702804565429688 2.445570707321167 1.6954567432403564 2.1673758029937744 0.7870314717292786 0.9833341836929321 0.6756952404975891 0.7125421166419983
306 4.467639923095703 3.378342628479004 3.6982970237731934 2.2919139862060547 2.1691105365753174 1.9713679552078247 2.0932729244232178 0.9616557955741882 0.7475634217262268 0.8275559544563293 0.6686678528785706
307 4.865644454956055 3.371943712234497 4.213347911834717 2.440293312072754 2.4855759143829346 1.9168709516525269 2.3316421508789063 0.9502730369567871 0.9551600813865662 0.7503138184547424 0.7333364486694336
308 4.902737140655518 3.5961997509002686 4.336928367614746 2.5173537731170654 2.434314012527466 1.9135433435440063 2.1660497188568115 0.7963813543319702 1.1120021343231201 0.7814589142799377 0.5939140319824219
309 4.542985439300537 3.494198799133301 3.8776495456695557 2.5270419120788574 2.5159900188446045 1.8235430717468262 1.9603667259216309 0.9701804518699646 0.9358807802200317 0.73825603723526 0.6170363426208496
310 4.7924957275390625 3.4116687774658203 4.174764156341553 2.34651255607605 2.4122278690338135 1.7793006896972656 1.9165338277816772 0.7224292755126953 0.9953325986862183 0.7138202786445618 0.7618555426597595
311 4.569944858551025 3.4674487113952637 3.9406321048736572 2.3873019218444824 2.3164544105529785 1.888720989227295 2.0606958866119385 0.9377597570419312 1.3164056539535522 0.6968413591384888 0.586982011795044
312 4.553884983062744 3.4825823307037354 3.9347431659698486 2.3976848125457764 2.299272060394287 1.9224562644958496 2.0709075927734375 0.8707992434501648 0.8711085915565491 0.8593581914901733 0.7941401600837708
313 4.355786323547363 3.2812821865081787 3.6752095222473145 2.2558677196502686 2.235753297805786 1.9571279287338257 2.221287488937378 0.886900782585144 0.8204443454742432 0.9322795271873474 0.9956225156784058
314 4.409001350402832 3.4074058532714844 3.916161298751831 2.3360331058502197 2.3962488174438477 1.99759042263031 2.2968502044677734 0.9674515724182129 0.889924943447113 0.637248694896698 0.7997056245803833
315 4.374704360961914 3.1940970420837402 3.6163065433502197 2.1780340671539307 2.3126304149627686 1.8673466444015503 2.0341508388519287 1.1592472791671753 1.058131217956543 0.958764374256134 0.7934959530830383
316 4.588554382324219 3.4176084995269775 4.069835186004639 2.4877994060516357 2.61161470413208 1.8784589767456055 2.2920451164245605 1.1070117950439453 0.9108219146728516 0.911663293838501 0.7203029990196228
317 4.49910831451416 3.3528566360473633 3.732084274291992 2.5780248641967773 2.5644710063934326 2.0531070232391357 2.049989700317383 1.2786766290664673 1.122772216796875 0.8809188008308411 0.7230535745620728
318 4.8826494216918945 3.2555947303771973 3.912767171859741 2.3780879974365234 2.533114194869995 2.0498626232147217 1.9560118913650513 1.1735113859176636 0.9251099824905396 0.8995783925056458 0.6016136407852173
319 4.605226039886475 3.1468605995178223 3.6896677017211914 2.323542356491089 2.195307970046997 2.160626173019409 1.9132120609283447 1.1096725463867188 0.8220091462135315 0.8630850911140442 0.7554395794868469
320 4.769074440002441 3.2738568782806396 4.146103382110596 2.406782627105713 2.4848296642303467 2.0026702880859375 2.1934916973114014 0.8690515160560608 1.3383121490478516 0.7260703444480896 0.6930188536643982
321 4.699309825897217 3.164435386657715 4.218908309936523 2.4210689067840576 2.497253179550171 2.17218017578125 2.1823880672454834 0.7441756129264832 1.4431085586547852 0.6953869462013245 0.6450931429862976
322 4.917421340942383 3.1455154418945313 4.306196212768555 2.2499842643737793 2.525064468383789 2.28871750831604 2.040557861328125 0.9688618779182434 1.1614083051681519 0.7785985469818115 0.7014850974082947
323 4.460370063781738 3.3663411140441895 3.8587405681610107 2.3945977687835693 2.3463563919067383 1.9844905138015747 2.340787887573242 1.0210801362991333 1.144940972328186 0.7979055643081665 0.6420524716377258
324 4.532793045043945 3.243236780166626 4.005600452423096 2.4300386905670166 2.396071195602417 2.1958155632019043 2.4271035194396973 0.8965908288955688 0.9728499054908752 0.7220732569694519 0.7169865369796753
325 4.696455955505371 3.5965893268585205 4.063846588134766 2.55446195602417 2.4736368656158447 2.082885980606079 2.370882034301758 0.9960599541664124 0.9665590524673462 0.9027677774429321 0.5142449140548706
326 4.464567184448242 3.788438558578491 3.7475502490997314 2.704601526260376 2.4456305503845215 2.0092153549194336 2.115908145904541 0.9101970791816711 0.9446554780006409 0.8119758367538452 0.6612073183059692
327 4.636792182922363 3.427133798599243 3.7501280307769775 2.3209714889526367 2.5314645767211914 2.1559414863586426 2.0262629985809326 0.7585921883583069 0.7931556105613708 0.8707612156867981 0.6403626203536987
328 4.365840911865234 3.1086020469665527 3.7232022285461426 2.2620792388916016 2.4218385219573975 2.124452829360962 1.9939483404159546 1.3229436874389648 0.9183685779571533 0.8155836462974548 0.838935911655426
329 4.312862873077393 3.5183558464050293 3.396705150604248 2.5991318225860596 2.3807132244110107 1.9700990915298462 2.0854108333587646 0.8535509705543518 0.8800145983695984 0.9409404397010803 0.6244468688964844
330 4.245599746704102 3.4113168716430664 3.5132598876953125 2.373906135559082 2.436497449874878 2.1402246952056885 2.0411863327026367 0.8142072558403015 1.1491880416870117 0.8849545121192932 0.7069341540336609
331 4.349997520446777 3.612518548965454 3.572080135345459 2.520352840423584 2.488943576812744 2.200378656387329 2.058272361755371 0.8578861951828003 1.2572836875915527 0.8629019856452942 0.6636489033699036
332 4.56497859954834 3.702918767929077 3.7593019008636475 2.7542686462402344 2.278341770172119 1.8910880088806152 2.1852378845214844 1.0530192852020264 1.0237749814987183 0.8220272064208984 0.6236305236816406
333 4.696793556213379 3.334038496017456 3.8760147094726563 2.4031901359558105 2.350597381591797 2.151387929916382 2.0514402389526367 0.9333797097206116 0.9756951332092285 0.8219075202941895 0.8494375944137573
334 4.847376346588135 3.4020779132843018 3.863675832748413 2.4435641765594482 2.4162333011627197 2.441586494445801 2.0517663955688477 1.0214488506317139 1.0475236177444458 0.8183189034461975 0.8418487310409546
335 4.683666229248047 3.4113030433654785 3.8127353191375732 2.346778392791748 2.3472707271575928 1.984643578529358 2.3603639602661133 1.0098754167556763 1.2240839004516602 1.0249232053756714 0.6611941456794739
336 4.547927379608154 3.5364997386932373 3.7939960956573486 2.4022905826568604 2.255309820175171 1.9594299793243408 2.4549996852874756 1.018433690071106 0.8899121880531311 0.8816757202148438 0.7770824432373047
337 4.96887731552124 3.5937721729278564 4.069632530212402 2.5634775161743164 2.2222378253936768 1.9063334465026855 2.4411864280700684 0.7913942337036133 0.9186485409736633 0.9556044936180115 0.9267064332962036
338 4.594165325164795 3.7309319972991943 3.892484188079834 2.5962367057800293 2.4106667041778564 1.8777849674224854 2.503204107284546 0.7605258226394653 0.9790854454040527 0.8676241040229797 0.8706533312797546
339 4.623614311218262 3.677344560623169 3.997756242752075 2.5280439853668213 2.4331071376800537 2.0212929248809814 2.109132766723633 0.7988065481185913 1.0153428316116333 0.8756048083305359 0.7121755480766296
340 4.8502068519592285 3.409255027770996 4.4653000831604 2.3940014839172363 2.514683246612549 1.958703637123108 2.2903120517730713 0.9358477592468262 1.1252038478851318 0.8327531218528748 0.9743688106536865
341 5.061136245727539 3.4950830936431885 4.676969051361084 2.5948610305786133 2.570756196975708 1.9886226654052734 2.1193630695343018 1.1086143255233765 0.8105944395065308 0.7745066285133362 0.7381936311721802
342 4.987608432769775 3.269667863845825 4.648062229156494 2.2449045181274414 2.3303565979003906 2.0741772651672363 2.216865301132202 0.9311480522155762 0.9537233114242554 0.7824198603630066 0.6779360175132751
343 5.08492374420166 3.4439918994903564 4.689235210418701 2.4857566356658936 2.3627920150756836 2.0706253051757813 2.268270492553711 1.2078083753585815 1.3397867679595947 0.6647580862045288 0.8482071161270142
344 4.758901596069336 3.419842481613159 4.291201114654541 2.3213093280792236 2.5516459941864014 2.3096516132354736 2.34751033782959 0.8089223504066467 1.7630641460418701 0.7471811175346375 0.7022989392280579
345 4.6646223068237305 3.3367059230804443 4.010035037994385 2.3871753215789795 2.2952146530151367 2.0209717750549316 2.009472131729126 1.0983890295028687 2.079658269882202 0.6018460392951965 0.7749278545379639
346 4.513608932495117 3.355670928955078 3.666151523590088 2.254274368286133 2.2844605445861816 2.183979034423828 2.166053056716919 0.7565588355064392 1.6290847063064575 0.7008223533630371 0.8910699486732483
347 4.494795799255371 3.396333932876587 3.638404369354248 2.125800609588623 2.3459529876708984 2.4097981452941895 2.1322505474090576 0.9503957629203796 1.027553677558899 0.918580174446106 0.776470959186554
348 4.438068389892578 3.2254674434661865 3.7705745697021484 2.2315919399261475 2.3717234134674072 2.3108861446380615 1.7168065309524536 1.0458602905273438 1.0901731252670288 0.8217648863792419 0.6847473978996277
349 4.702121734619141 3.485337018966675 4.114390850067139 2.3140029907226563 2.4549102783203125 2.123835325241089 1.9391255378723145 1.0384801626205444 1.1820319890975952 0.8355369567871094 0.7200387716293335
350 4.739717960357666 3.4134294986724854 4.388866901397705 2.3100337982177734 2.5969760417938232 2.312587022781372 2.029097318649292 0.8377276062965393 1.0653752088546753 0.8731333613395691 0.7545839548110962
351 4.781512260437012 3.6417458057403564 4.541806697845459 2.506643056869507 2.524740695953369 2.1734962463378906 1.9956648349761963 0.9365894198417664 1.0106828212738037 1.0900177955627441 0.6622545719146729
352 4.6757612228393555 3.4346773624420166 4.251001358032227 2.218844413757324 2.4267466068267822 2.3330743312835693 2.26415753364563 0.9087806344032288 1.1603223085403442 0.8977870941162109 0.7468599677085876
353 4.8017730712890625 3.6789438724517822 3.984870672225952 2.3528261184692383 2.390334129333496 2.483031988143921 2.227769374847412 0.9180358052253723 1.1590073108673096 0.936699390411377 0.6989066004753113
354 4.607451438903809 3.539799928665161 3.845890998840332 2.3100709915161133 2.3053081035614014 2.4814932346343994 2.584991455078125 1.0618300437927246 1.4730676412582397 1.0622596740722656 0.5492007732391357
355 4.8766608238220215 3.9058823585510254 4.1464715003967285 2.5465188026428223 2.546748638153076 2.4647629261016846 2.298889398574829 0.9184919595718384 1.2129143476486206 0.8940110206604004 0.6616703271865845
356 4.694530487060547 3.7594711780548096 3.941152572631836 2.3885087966918945 2.4058103561401367 2.3735604286193848 2.49479341506958 1.0263192653656006 0.8626869916915894 0.8843114376068115 0.8545750379562378
357 4.551074981689453 3.5950567722320557 3.6828129291534424 2.34041166305542 2.462522029876709 2.3140692710876465 2.5165786743164063 0.8760889768600464 0.8476786017417908 0.9797769784927368 0.7895676493644714
358 4.764367580413818 3.4151692390441895 4.137964248657227 2.1533522605895996 2.4530248641967773 2.424335479736328 2.6316163539886475 0.8847109079360962 1.181534767150879 0.7947304248809814 0.40387406945228577
359 4.613645553588867 3.3977861404418945 4.282326698303223 2.3115739822387695 2.4477345943450928 2.1877243518829346 2.377608299255371 0.8627699613571167 0.9040186405181885 0.8389285206794739 0.6914969086647034
360 4.670219421386719 3.8154585361480713 4.1466264724731445 2.4818992614746094 2.4333336353302 2.041283130645752 2.235241651535034 0.949502170085907 0.8996208906173706 1.0160855054855347 0.6508287787437439
361 4.738314628601074 3.54120135307312 4.245957851409912 2.372760057449341 2.362981081008911 2.1815710067749023 2.2562193870544434 0.8051983118057251 1.2815136909484863 0.8407654762268066 0.554803192615509
362 4.539209842681885 3.5632593631744385 3.840017318725586 2.3459784984588623 2.2200403213500977 2.1676363945007324 2.5423128604888916 1.2056694030761719 0.9933821558952332 0.809257447719574 0.6606718897819519
363 4.67397403717041 3.343696117401123 4.209460258483887 2.1240713596343994 2.5392093658447266 2.1336019039154053 2.554805278778076 1.1140941381454468 0.9024946689605713 0.8257370591163635 0.7697046399116516
364 4.758127212524414 3.276616096496582 4.098673343658447 2.1674740314483643 2.4856112003326416 2.294959783554077 2.40543270111084 0.9746512770652771 1.6142902374267578 0.7192997932434082 0.6781830191612244
365 4.619797706604004 3.281118154525757 4.2425432205200195 2.3024637699127197 2.284790515899658 2.0013110637664795 2.4368622303009033 0.8822495937347412 1.7946906089782715 0.8107123374938965 0.4740046560764313
366 4.743273735046387 3.34615421295166 4.142370700836182 2.220310688018799 2.3631746768951416 2.10017991065979 2.7044928073883057 0.8055497407913208 1.714745044708252 0.7531992793083191 0.8205791115760803
367 4.935725212097168 3.420767068862915 4.575199127197266 2.3552305698394775 2.252755641937256 1.9028023481369019 2.395345687866211 0.9368512630462646 0.9950343370437622 0.8216158151626587 0.7075505256652832
368 4.8231306076049805 3.4580748081207275 4.553964138031006 2.433185338973999 2.338447332382202 2.039321184158325 2.3913142681121826 0.9719882607460022 1.3362619876861572 0.7503742575645447 0.576221764087677
369 4.79981803894043 3.185833692550659 4.4832658767700195 2.1948375701904297 2.448949098587036 1.830208420753479 2.5681281089782715 1.0036637783050537 1.3309736251831055 0.7740057706832886 0.7001036405563354
370 4.593496322631836 3.4026808738708496 4.340827941894531 2.4488041400909424 2.34072208404541 1.8980450630187988 2.7477173805236816 0.9159212708473206 1.1175645589828491 0.8379223942756653 0.6594876050949097
371 4.473810195922852 3.317439317703247 4.086242198944092 2.3559024333953857 2.396212577819824 1.8981428146362305 2.680621385574341 1.053375005722046 1.0640482902526855 0.5325031876564026 0.7005777359008789
372 4.608397960662842 3.3892738819122314 4.331381320953369 2.2673211097717285 2.440929889678955 2.1156840324401855 2.652376174926758 0.7424927353858948 1.2074699401855469 0.9024834036827087 0.900020956993103
373 4.399454593658447 3.40987491607666 3.976423740386963 2.410611152648926 2.2265446186065674 1.9875714778900146 2.554436206817627 0.9970585703849792 1.2878397703170776 0.6316136121749878 0.8291130065917969
374 4.586028575897217 2.9917826652526855 4.138364791870117 2.0814170837402344 2.380427360534668 1.970278024673462 2.6824252605438232 0.8018451929092407 0.9301431775093079 0.6264128684997559 0.9851338267326355
375 4.333498477935791 3.209880828857422 3.9010636806488037 2.220489025115967 2.3356552124023438 2.071477174758911 2.888270139694214 0.8792933821678162 1.0226821899414063 0.6297541856765747 0.6422701478004456
376 4.191240310668945 3.1496431827545166 3.8093247413635254 2.2607924938201904 2.2580251693725586 1.9761602878570557 2.8133299350738525 0.9410727620124817 0.8899884819984436 0.7625850439071655 0.8503251671791077
377 4.342419147491455 3.1870992183685303 3.789973497390747 2.236945867538452 2.100236654281616 1.956234335899353 2.9379262924194336 0.8977081179618835 0.792512834072113 0.6236429214477539 0.8183895349502563
378 4.4035115242004395 3.251103162765503 3.706117868423462 2.1025116443634033 2.3839516639709473 2.1992263793945313 2.9436914920806885 0.8932316303253174 0.8374215364456177 0.6355330348014832 0.9537898898124695
379 4.347394943237305 3.0301904678344727 3.9542720317840576 2.1631853580474854 2.3673388957977295 1.752445936203003 2.774834156036377 1.0722883939743042 1.1020293235778809 0.6773218512535095 0.9804693460464478
380 4.503462791442871 3.4297726154327393 3.753126859664917 2.396130084991455 2.27225399017334 1.555338740348816 2.699514865875244 0.8465288877487183 0.8952451348304749 0.807218611240387 0.8857889771461487
381 4.473424434661865 2.992579221725464 3.7320785522460938 2.0722341537475586 2.1182589530944824 1.7893450260162354 2.7593994140625 0.9650641083717346 0.9443981647491455 0.7750987410545349 1.0649001598358154
382 4.240060806274414 3.2875003814697266 3.4994349479675293 2.02449631690979 2.1079163551330566 1.7304903268814087 2.6788747310638428 1.0968153476715088 0.9633197784423828 0.8722390532493591 0.7469080686569214
383 4.437206268310547 3.2003390789031982 3.7880115509033203 2.1496455669403076 2.0860469341278076 1.8651988506317139 2.421311140060425 0.7965319752693176 1.0622478723526 0.692006528377533 0.7824193835258484
384 4.6128153800964355 3.287578821182251 4.035952568054199 2.194338321685791 2.1981379985809326 1.9163131713867188 2.4289727210998535 1.0048726797103882 1.0782979726791382 0.5546033382415771 0.8461703658103943
385 4.497747898101807 3.21065092086792 3.7819647789001465 2.0661535263061523 2.168213129043579 2.0584232807159424 2.637580633163452 0.8743336200714111 0.8755072355270386 0.6844268441200256 0.8363792896270752
386 4.405970573425293 3.1948816776275635 3.849318265914917 2.452064275741577 2.0870583057403564 1.9064892530441284 2.6253974437713623 0.9867199659347534 1.115105390548706 0.6383330821990967 0.8186221718788147
387 4.645228385925293 3.220890760421753 4.040225028991699 2.338754653930664 2.2818527221679688 1.8324767351150513 2.4062368869781494 1.0364432334899902 0.9247894287109375 0.7557632327079773 0.9157689213752747
388 4.405375957489014 3.195859432220459 3.7313930988311768 2.228780746459961 2.310811996459961 1.644891381263733 2.5646326541900635 0.9358893036842346 0.976018488407135 0.6679475903511047 0.9878154993057251
389 4.518841743469238 3.195044994354248 3.931417465209961 2.227336883544922 2.3236241340637207 1.9331616163253784 2.5229973793029785 0.6960024833679199 0.8648355007171631 0.5818626880645752 0.7334151268005371
390 4.305401802062988 3.064872980117798 3.808298349380493 2.23893666267395 2.2474894523620605 1.9986510276794434 2.503019332885742 0.997731626033783 0.9459429979324341 0.5220264792442322 0.9203376770019531
391 4.5010528564453125 3.1064109802246094 3.7161037921905518 2.333468437194824 2.255661725997925 1.8076813220977783 2.5889768600463867 0.9247088432312012 0.7401543855667114 0.5087904930114746 0.9733023047447205
392 4.565494060516357 3.255260705947876 3.8325116634368896 2.384006977081299 2.3305962085723877 1.8255724906921387 2.2925069332122803 0.8984899520874023 1.0329031944274902 0.556489884853363 0.7967097163200378
393 4.320536136627197 3.2066659927368164 3.792034149169922 2.151737689971924 2.223071575164795 2.016895055770874 2.3886332511901855 1.05105459690094 1.3406935930252075 0.5970721244812012 0.6431612372398376
394 4.384031295776367 3.3120076656341553 3.853470802307129 2.2759904861450195 2.193075656890869 1.6722630262374878 2.4582223892211914 0.8548818826675415 0.9421502947807312 0.4847613275051117 0.9066481590270996
395 4.462741374969482 3.391573905944824 3.818040132522583 2.400555372238159 2.403740882873535 1.8418618440628052 2.3406600952148438 0.8923808932304382 0.8677718043327332 0.6794363856315613 0.6936533451080322
396 4.731898784637451 3.3915209770202637 3.8664486408233643 2.438781976699829 2.3369662761688232 1.6849104166030884 2.42834210395813 0.6973502039909363 0.9849677085876465 0.6727762818336487 0.8616568446159363
397 4.443085193634033 3.487401247024536 3.584204912185669 2.389615058898926 2.0038158893585205 1.6777328252792358 2.273716449737549 0.7365898489952087 0.79295414686203 0.7676572203636169 0.9032210111618042
398 4.390163421630859 3.3094289302825928 3.585075855255127 2.28155255317688 2.255723714828491 1.8488714694976807 2.462900161743164 1.2150628566741943 0.8365890383720398 0.5750967264175415 0.9854369759559631
399 4.468724250793457 3.2344729900360107 3.873368978500366 2.2488744258880615 2.3170955181121826 1.8479946851730347 2.4653618335723877 1.0364751815795898 0.6143394112586975 0.8013569712638855 0.8155170679092407
400 4.335176944732666 3.2364988327026367 3.534792184829712 2.4212417602539063 2.076185464859009 1.8113951683044434 2.3613505363464355 0.8495948314666748 0.8202525973320007 0.8871265053749084 0.8010511994361877
401 4.334306240081787 3.163668155670166 3.6081535816192627 2.2481024265289307 2.1244399547576904 1.8537342548370361 2.6380622386932373 0.8141734600067139 1.0783600807189941 0.759842038154602 0.8554600477218628
402 4.762826919555664 3.418750286102295 3.8958096504211426 2.3859550952911377 2.4262754917144775 1.685449481010437 2.493752956390381 1.0052909851074219 0.7972208857536316 0.8301624655723572 1.048431158065796
403 4.705501556396484 3.4968924522399902 3.703406810760498 2.4642996788024902 2.218717575073242 1.7928177118301392 2.7398204803466797 0.7731038928031921 1.3880910873413086 0.8218334317207336 0.800462007522583
404 4.713921070098877 3.334190607070923 3.8015599250793457 2.340250015258789 2.2192399501800537 1.8499494791030884 2.241713762283325 0.7355053424835205 1.1307297945022583 0.8978788256645203 0.8642603158950806
405 4.630664825439453 3.2989110946655273 3.890608549118042 2.391270875930786 2.378234386444092 1.737952709197998 2.4524335861206055 0.9151764512062073 0.8941931128501892 0.7805177569389343 0.6538463234901428
406 4.5260491371154785 3.3718202114105225 3.8179094791412354 2.2121832370758057 2.199708938598633 1.8155829906463623 2.157749891281128 1.0596603155136108 1.0313847064971924 0.7161869406700134 0.9113357067108154
407 4.660952091217041 3.3658013343811035 3.730649471282959 2.3309807777404785 2.1955466270446777 1.777951717376709 2.5393781661987305 0.7130652666091919 0.895514190196991 0.792295515537262 0.8886282444000244
408 4.69907808303833 3.4887778759002686 3.6482737064361572 2.4328486919403076 1.981510043144226 1.8614251613616943 2.5979833602905273 0.8082959055900574 0.9421020746231079 0.9320675730705261 0.892387330532074
409 4.732330322265625 3.3401103019714355 3.7276763916015625 2.1701934337615967 2.0545389652252197 1.673874855041504 2.4358062744140625 1.1110363006591797 1.2652714252471924 0.8473865985870361 0.8155049681663513
410 4.520731449127197 3.3037962913513184 3.570512294769287 2.307769298553467 2.0677247047424316 1.8100180625915527 2.513594388961792 1.0314301252365112 0.8415569067001343 0.7080509066581726 0.8035882711410522
411 4.697432518005371 3.081488847732544 3.880693197250366 2.198897361755371 2.1700069904327393 1.7403879165649414 2.2036349773406982 0.8496270775794983 0.8893587589263916 0.8012043833732605 0.5906373858451843
412 4.740321159362793 3.2666242122650146 3.768860340118408 2.354358434677124 2.1155378818511963 1.7292134761810303 2.3185698986053467 0.8585419654846191 1.1386770009994507 0.6537699103355408 0.7174212336540222
413 4.839669704437256 3.3306808471679688 4.007705211639404 2.3545615673065186 2.2843105792999268 1.8565529584884644 2.439822196960449 1.0808717012405396 0.8868261575698853 0.6981909275054932 0.7305077314376831
414 4.506606578826904 3.307866334915161 3.5572125911712646 2.334986448287964 2.180185079574585 1.989335298538208 2.5269861221313477 0.9829592704772949 0.9096454381942749 0.6355367302894592 0.7393181324005127
415 4.566195964813232 3.1859185695648193 3.6522583961486816 2.1365370750427246 2.1267902851104736 1.7348413467407227 2.6379542350769043 1.032721757888794 1.601020336151123 0.6455361843109131 0.719969630241394
416 4.37241792678833 3.3179931640625 3.646756172180176 2.211702346801758 2.2314984798431396 1.9805642366409302 2.438380479812622 0.9968564510345459 1.2286995649337769 0.8622688055038452 0.9067079424858093
417 4.320765018463135 3.225550889968872 3.4602649211883545 2.266310214996338 2.204711437225342 2.04020619392395 2.393094062805176 0.9016283750534058 1.0649924278259277 0.786689043045044 0.892387330532074
418 4.4677324295043945 2.988675832748413 3.6706151962280273 2.2264328002929688 2.0957443714141846 1.9879510402679443 2.2645270824432373 0.8249106407165527 1.2952380180358887 0.7611517310142517 1.0356990098953247
419 4.480137348175049 3.209807872772217 3.500339984893799 2.216080665588379 2.0306081771850586 1.9087790250778198 2.1696529388427734 1.0941834449768066 0.9069202542304993 0.7985514998435974 0.834595799446106
420 4.5564799308776855 3.054063081741333 3.7006232738494873 2.1293675899505615 2.2158567905426025 1.956610083580017 2.3988590240478516 1.2698560953140259 1.0419565439224243 0.8532212972640991 0.8456056714057922
421 4.497009754180908 2.9045186042785645 3.6496479511260986 2.175323486328125 2.169045925140381 1.896416187286377 2.5796215534210205 0.7944365739822388 1.4987424612045288 0.7885407209396362 0.7874144315719604
422 4.533298015594482 2.892132520675659 3.610076665878296 2.0569841861724854 2.0804340839385986 1.6979572772979736 2.6900181770324707 1.0283207893371582 0.9323685169219971 0.6687802672386169 0.7444157004356384
423 4.656517028808594 2.998039960861206 3.690051555633545 2.219752550125122 2.0681209564208984 1.9429187774658203 2.806215286254883 1.2045701742172241 1.1164063215255737 0.6665840744972229 0.7565847039222717
424 4.774876117706299 3.054471492767334 3.9025895595550537 2.2557191848754883 2.199577569961548 2.003685235977173 2.757098436355591 1.1303046941757202 0.7451860308647156 0.698100209236145 0.6911687850952148
425 4.979711532592773 2.8815808296203613 3.951374053955078 2.116804361343384 2.1785731315612793 2.0100982189178467 2.824915647506714 1.1947283744812012 1.4642201662063599 0.8195943832397461 1.100180983543396
426 4.995963096618652 3.0472140312194824 3.930732488632202 2.3377060890197754 2.327199697494507 1.8317221403121948 2.9188127517700195 1.340347409248352 0.9115275144577026 0.6268278956413269 0.9108390808105469
427 4.860156059265137 3.0212128162384033 3.686310052871704 2.022310256958008 2.1970860958099365 1.8640577793121338 2.851785182952881 1.6151492595672607 1.1876614093780518 0.7621966600418091 0.6322059631347656
428 4.530911922454834 2.9571549892425537 3.753159284591675 2.2248456478118896 2.1303672790527344 1.8527195453643799 2.767313003540039 1.271952509880066 1.1587798595428467 0.8454086780548096 0.655985414981842
429 4.834935188293457 2.8287198543548584 3.7624855041503906 2.0560617446899414 2.255552291870117 1.991745948791504 2.888943910598755 1.2722694873809814 1.444231390953064 0.6908025741577148 1.2421069145202637
430 4.8350300788879395 3.0769636631011963 3.518934726715088 2.077890634536743 2.084076166152954 1.9646365642547607 2.634582757949829 1.2631416320800781 1.0710957050323486 0.7452783584594727 0.542547345161438
431 4.8920979499816895 2.8296797275543213 3.7588577270507813 1.9572430849075317 2.1591908931732178 2.110330820083618 2.849961757659912 1.2197438478469849 0.9848545789718628 0.7969213724136353 0.7625820636749268
432 4.770374774932861 3.0728087425231934 3.6480495929718018 2.3929123878479004 2.226039171218872 2.0863282680511475 2.882662534713745 1.0330499410629272 0.81795734167099 0.735163152217865 0.7993115782737732
433 5.012505531311035 2.937617778778076 3.9248733520507813 2.104992389678955 1.9942052364349365 1.9649738073349 2.9789977073669434 1.3169885873794556 0.9812203049659729 0.6944565176963806 0.7046095132827759
434 5.454230785369873 3.034606695175171 4.231136322021484 2.1857175827026367 2.0483365058898926 1.8271563053131104 2.875377893447876 1.1418814659118652 0.7273581624031067 0.6872067451477051 0.7689279913902283
435 5.242227554321289 2.957792043685913 4.0550408363342285 2.111755609512329 2.048226833343506 1.74135160446167 2.7390387058258057 1.1077919006347656 0.687988817691803 0.7585111856460571 1.2414727210998535
436 5.365090847015381 3.0006496906280518 4.055739879608154 2.137923240661621 2.1323249340057373 1.6450459957122803 2.890169143676758 0.8653455972671509 1.309486985206604 0.8497505187988281 1.1328449249267578
437 5.28706169128418 2.938502788543701 3.8926594257354736 2.1730923652648926 2.0255777835845947 1.418715476989746 2.8651034832000732 1.0101960897445679 0.8576833009719849 0.7581960558891296 0.9872255325317383
438 5.838134765625 3.2192511558532715 4.475619316101074 2.448803424835205 2.370112657546997 1.6992946863174438 2.9761502742767334 1.1056534051895142 1.1582679748535156 0.7734809517860413 0.8251351714134216
439 5.522305488586426 3.217315912246704 3.9867804050445557 2.345350503921509 2.2192468643188477 1.4070769548416138 3.055476427078247 1.5789355039596558 1.107601523399353 0.7309684157371521 0.6068307161331177
440 5.376778602600098 3.235178232192993 4.140604019165039 2.3770751953125 2.29294753074646 1.3977206945419312 3.2841408252716064 1.4509198665618896 1.114276647567749 1.0013068914413452 0.6882928013801575
441 5.143786430358887 3.198068141937256 3.973024845123291 2.2418346405029297 2.177273750305176 1.1447186470031738 3.0507683753967285 1.261112093925476 1.1006574630737305 0.8339040875434875 0.7801528573036194
442 5.46710729598999 3.1562962532043457 4.085444927215576 2.0977721214294434 2.237051486968994 1.3498451709747314 3.1115407943725586 1.1268008947372437 1.088616967201233 0.9354071617126465 0.6810311675071716
443 5.353214740753174 3.3633975982666016 4.105108737945557 2.511751174926758 2.242006301879883 1.3119195699691772 3.053149938583374 1.1874922513961792 1.2332208156585693 0.9894629716873169 0.6916581392288208
444 5.255667209625244 3.1593658924102783 4.12912130355835 2.436138868331909 2.2559237480163574 1.5537056922912598 3.0489041805267334 1.17580246925354 0.7152414917945862 1.0911445617675781 0.6999279260635376
445 5.510101795196533 3.2539875507354736 4.0220208168029785 2.2814600467681885 2.213819980621338 1.7367641925811768 3.142280340194702 0.9569181203842163 1.0112446546554565 0.8495471477508545 0.6301695704460144
446 5.252902507781982 3.3867485523223877 3.8158581256866455 2.3627729415893555 2.2896664142608643 1.7895957231521606 3.163595199584961 0.8451780080795288 0.8878101706504822 0.9233956933021545 0.8272575736045837
447 5.249258041381836 3.2889773845672607 3.7998712062835693 2.191145896911621 2.2831931114196777 2.0469346046447754 2.9397220611572266 1.3552533388137817 1.053383469581604 0.7156908512115479 0.5926352739334106
448 4.936514854431152 3.2873547077178955 3.5398197174072266 2.3327796459198 2.267282485961914 2.1069936752319336 2.9136972427368164 0.9996826648712158 0.8029255270957947 0.8478571176528931 0.6989193558692932
449 4.998434066772461 3.1107020378112793 3.9415407180786133 2.1737401485443115 2.1124963760375977 1.9558016061782837 2.89528226852417 0.9868844747543335 1.4295464754104614 0.8853508830070496 0.6139127612113953
450 4.911783218383789 3.1011812686920166 3.9126906394958496 2.164369583129883 2.201209545135498 2.031116247177124 2.8795650005340576 0.8414210677146912 0.9543469548225403 0.8326165676116943 0.8401741981506348
451 5.06938362121582 3.118790864944458 3.9790267944335938 2.0697028636932373 2.1921980381011963 1.7433652877807617 3.013476848602295 0.8251490592956543 0.9333145618438721 0.9120639562606812 0.754924476146698
452 5.401994705200195 3.4706852436065674 4.20676326751709 2.111332893371582 2.4801132678985596 1.682224154472351 2.941892623901367 0.8897988796234131 0.9232988953590393 0.8883504271507263 0.9459785223007202
453 5.299563407897949 3.588578701019287 3.3979640007019043 2.2133095264434814 1.967499017715454 1.688848853111267 3.0450055599212646 1.0150009393692017 0.6167083978652954 0.9812834858894348 0.8622194528579712
454 5.028528213500977 3.239480495452881 3.319812059402466 2.1482656002044678 1.957889199256897 1.9427753686904907 2.9429948329925537 0.8391242027282715 0.7150399684906006 0.9295819401741028 0.8433265089988708
455 4.987464904785156 3.251638889312744 3.47935152053833 2.1334381103515625 2.027617931365967 1.8628137111663818 3.0030810832977295 0.7282994389533997 0.9759703874588013 0.708855390548706 0.8440678119659424
456 4.840028762817383 3.153607130050659 3.7132575511932373 2.0580809116363525 2.213372230529785 1.8461427688598633 2.922072410583496 0.7664172649383545 1.3005187511444092 0.8271509408950806 0.9919901490211487
457 5.143555164337158 3.247006416320801 3.8889312744140625 2.207371950149536 2.0782604217529297 2.1988534927368164 2.9982247352600098 1.4526023864746094 0.8227025270462036 0.9308024644851685 0.8445545434951782
458 5.266010761260986 3.1232872009277344 4.192627906799316 2.04335355758667 2.457165479660034 1.9634711742401123 2.999558687210083 1.3714910745620728 1.1611309051513672 0.7914265394210815 0.7465689778327942
459 5.038695335388184 2.9932382106781006 3.901414632797241 1.922522783279419 2.1871683597564697 1.8152185678482056 2.9807443618774414 0.9776203632354736 1.3722203969955444 0.9120534062385559 0.849570631980896
460 5.13831090927124 3.0732483863830566 3.983773708343506 2.1346611976623535 2.2305638790130615 1.8416707515716553 2.869657516479492 1.1763792037963867 0.9402098655700684 0.7408588528633118 0.9070958495140076
461 5.326501846313477 3.337886333465576 4.006409168243408 2.2995944023132324 2.289184093475342 1.602556586265564 2.9380104541778564 1.282682180404663 0.9030010104179382 0.685230016708374 0.8885180950164795
462 5.263709545135498 2.9637739658355713 4.157046794891357 1.8569345474243164 2.273533821105957 1.6453250646591187 2.9282186031341553 1.3406082391738892 0.7503730058670044 0.8614514470100403 0.901238203048706
463 5.267415523529053 3.046595573425293 3.8971824645996094 1.957247257232666 2.2875266075134277 1.682586669921875 2.9783291816711426 0.9618894457817078 0.9001666903495789 0.8089511394500732 0.8824169039726257
464 5.31126070022583 3.037630319595337 3.95744252204895 1.9660440683364868 2.2163991928100586 1.6007481813430786 2.940385103225708 1.1044260263442993 0.901035726070404 0.7790523767471313 0.8417024612426758
465 5.2276177406311035 3.1965017318725586 3.964160442352295 2.052546977996826 2.307194709777832 1.650194764137268 2.900893449783325 1.1252542734146118 0.8663341999053955 0.8330466151237488 0.6405016183853149
466 5.338569641113281 3.2026760578155518 4.1131911277771 2.128556489944458 2.201172113418579 1.7589373588562012 2.834430456161499 1.0662459135055542 0.8456261157989502 0.8245585560798645 0.7805057764053345
467 5.196322441101074 3.1246180534362793 3.932971715927124 2.1360950469970703 2.167982339859009 1.7927827835083008 2.9106674194335938 0.920296847820282 0.8396005630493164 0.6766238212585449 0.750986635684967
468 5.419046401977539 2.9954371452331543 4.236697673797607 2.0066404342651367 2.274414539337158 1.6755927801132202 2.8800554275512695 0.902966320514679 0.9709595441818237 0.7559179067611694 0.9325718879699707
469 5.303609371185303 2.9192955493927 3.97983717918396 1.7860095500946045 2.1323952674865723 1.7675535678863525 2.8313722610473633 1.2079755067825317 0.9160628914833069 0.6051443815231323 0.9074910283088684
470 5.01362419128418 3.00966477394104 3.8630716800689697 2.0411438941955566 2.021878957748413 1.7100975513458252 2.877758264541626 1.255850076675415 0.8628271222114563 0.721842885017395 0.8984700441360474
471 5.511167049407959 2.853994369506836 4.132257461547852 1.9241358041763306 1.9682354927062988 1.700128197669983 2.9016222953796387 1.4295032024383545 0.7760525941848755 0.7800087332725525 0.7225883603096008
472 5.330136775970459 2.9250576496124268 4.256343841552734 1.9678987264633179 2.1611952781677246 1.8814352750778198 3.0512914657592773 1.3179535865783691 0.8193355798721313 0.7524322867393494 0.8624542951583862
473 5.653939247131348 2.840155601501465 4.436133861541748 2.0459468364715576 2.1631345748901367 1.784451961517334 3.1117136478424072 1.4314758777618408 0.8142257928848267 0.865048348903656 0.9045497179031372
474 5.864419460296631 2.791917562484741 4.9410295486450195 1.9498884677886963 2.39443302154541 2.0241448879241943 3.0071682929992676 1.1009830236434937 0.9747181534767151 0.7672888040542603 0.714314341545105
475 5.645392894744873 2.968404769897461 4.498676300048828 1.942862629890442 2.25398325920105 1.7788182497024536 2.778843879699707 1.674966812133789 0.9356035590171814 0.9442055821418762 0.9283636212348938
476 5.23892879486084 3.0564687252044678 4.038822174072266 2.19555401802063 2.1301584243774414 1.8881621360778809 3.0102808475494385 1.6043415069580078 0.6655701994895935 0.7975670695304871 0.7338089346885681
477 5.675671577453613 2.9795994758605957 4.283169746398926 2.2447431087493896 2.251577377319336 1.985025405883789 2.9743597507476807 1.3880692720413208 0.7223787903785706 0.8831157088279724 0.8050574660301208
478 5.18909215927124 2.862844944000244 3.812652111053467 2.1311357021331787 2.106016159057617 2.046311855316162 2.9634997844696045 1.0346746444702148 0.7559558153152466 0.6958651542663574 0.9298752546310425
479 5.628424644470215 3.0556674003601074 4.297770023345947 2.2782793045043945 2.3912549018859863 2.080622673034668 3.1390435695648193 1.6702919006347656 0.7065891027450562 0.8405781388282776 0.7502171397209167
480 5.364009380340576 3.044276237487793 4.247750282287598 2.2271602153778076 2.1793713569641113 2.114328145980835 3.1086158752441406 1.1706626415252686 0.8889433145523071 0.8802446126937866 0.7553758025169373
481 5.762683868408203 3.2573068141937256 4.471508502960205 2.383570432662964 2.278463125228882 2.243013620376587 2.9716362953186035 1.2472903728485107 0.7636619806289673 0.8941788077354431 0.8298067450523376
482 5.617237091064453 3.1876797676086426 4.580507278442383 2.2748608589172363 2.296002149581909 2.034604787826538 2.955749273300171 1.2774497270584106 1.1897414922714233 0.7335016131401062 0.9551703333854675
483 5.666355133056641 3.034592866897583 4.586882591247559 2.1108293533325195 2.3567676544189453 1.9640775918960571 3.0912890434265137 1.3039301633834839 0.8621840476989746 0.833526611328125 1.0302242040634155
484 5.534139633178711 3.0840232372283936 4.362011909484863 2.252362012863159 2.3360791206359863 1.921205997467041 3.036365032196045 1.1752362251281738 0.7633357048034668 0.8144726157188416 1.1253185272216797
485 5.522565841674805 3.214031219482422 4.098388671875 2.23703932762146 2.280214309692383 1.8738032579421997 2.927640199661255 1.4754353761672974 0.8444124460220337 0.69026780128479 0.8147776126861572
486 5.395838260650635 3.153740406036377 4.203347206115723 2.2076122760772705 2.332677125930786 1.696168065071106 2.995222568511963 1.6704457998275757 1.0134321451187134 0.797622799873352 0.8959346413612366
487 5.518937587738037 3.4902501106262207 4.336698532104492 2.475987434387207 2.3221967220306396 1.881829857826233 2.9263482093811035 1.209140658378601 1.2655978202819824 0.842526376247406 0.8101183176040649
488 5.675589561462402 3.2804067134857178 4.482156276702881 2.348721742630005 2.4677484035491943 2.0338900089263916 3.0174920558929443 1.2822620868682861 1.3429793119430542 0.8998061418533325 0.8902749419212341
489 5.505364894866943 3.315819025039673 4.3536152839660645 2.4875454902648926 2.4496560096740723 1.901012897491455 2.9797065258026123 1.3038275241851807 1.1192164421081543 0.767212450504303 0.8035209774971008
490 5.958047866821289 3.3213601112365723 4.433048725128174 2.488743543624878 2.4959115982055664 1.7367362976074219 2.922029495239258 0.8151680827140808 0.8738183379173279 0.733913779258728 0.8830208778381348
491 5.786737442016602 3.2578248977661133 4.474298000335693 2.2849254608154297 2.66052508354187 1.8140846490859985 3.1099915504455566 1.0536856651306152 0.8813899755477905 0.5567383766174316 0.8037711381912231
492 5.531344413757324 3.109666585922241 4.354898929595947 2.1905276775360107 2.4849295616149902 1.7157433032989502 3.041893243789673 0.763953447341919 1.3259838819503784 0.7731254696846008 0.6275887489318848
493 5.26304292678833 2.9914872646331787 4.089803218841553 2.122169256210327 2.4716978073120117 1.6810508966445923 2.9898557662963867 0.9960891604423523 1.0785084962844849 0.6136853694915771 0.880712628364563
494 5.389822006225586 2.996995449066162 4.122073173522949 2.1186513900756836 2.5666089057922363 1.3848026990890503 2.87274169921875 1.0675424337387085 1.130876064300537 0.6366145014762878 1.113251805305481
495 5.614811420440674 3.1010217666625977 4.289376258850098 2.170024871826172 2.6394784450531006 1.717042088508606 2.991215467453003 0.8985674977302551 1.2849568128585815 0.7653478980064392 0.9515158534049988
496 5.674720287322998 3.013446807861328 4.436451435089111 2.006441593170166 2.420145034790039 1.6877108812332153 3.2846646308898926 1.5303893089294434 1.349107265472412 0.7447136640548706 0.9153489470481873
497 5.57654333114624 3.3483688831329346 4.012405872344971 2.301257610321045 2.282625913619995 1.7345809936523438 3.280754327774048 1.4684759378433228 1.178998589515686 0.8204421997070313 0.8328882455825806
498 5.888998508453369 3.182478904724121 4.581702709197998 2.2634212970733643 2.2916643619537354 1.5958197116851807 2.953284740447998 1.1942963600158691 1.2318439483642578 0.7550155520439148 0.8555923104286194
499 5.7094292640686035 3.1158151626586914 4.401014804840088 2.154139518737793 2.326350212097168 1.5972936153411865 3.138232946395874 1.3051035404205322 1.2395708560943604 0.8407682180404663 0.9397132396697998
500 5.824092388153076 3.456974744796753 4.426636219024658 2.541328191757202 2.5409255027770996 2.0252292156219482 3.102200508117676 1.217703938484192 1.347136378288269 0.7709156274795532 0.9008144736289978
501 5.551347255706787 3.2991161346435547 4.263727188110352 2.2350893020629883 2.1996889114379883 1.8601511716842651 3.0246293544769287 1.7764413356781006 0.9738998413085938 0.7716100811958313 1.0362848043441772
502 5.635818958282471 3.5187368392944336 4.053997039794922 2.3923513889312744 2.260857105255127 1.7397091388702393 2.982163429260254 1.5124726295471191 1.0746889114379883 0.7723091244697571 0.8332036733627319
503 5.587685585021973 3.3628218173980713 4.341468811035156 2.23262357711792 2.591984272003174 1.5490249395370483 3.0341670513153076 1.1788803339004517 1.401294231414795 0.786512553691864 0.7902396321296692
504 5.523615837097168 3.4912734031677246 4.221946716308594 2.2964580059051514 2.528315544128418 1.576882004737854 2.9970955848693848 1.3374656438827515 1.0434776544570923 0.6992371082305908 0.7401481866836548
505 5.494225978851318 3.299592971801758 4.223278999328613 2.321206569671631 2.538557291030884 1.974672794342041 3.105193614959717 1.4207082986831665 0.9288955926895142 0.7884361743927002 1.0076920986175537
506 5.779980182647705 3.1705641746520996 4.447047233581543 2.2380268573760986 2.3272502422332764 1.5991277694702148 3.0041465759277344 1.3031208515167236 0.8943732976913452 0.8472543954849243 0.7805476188659668
507 5.609057903289795 3.105130672454834 4.5530924797058105 2.3950343132019043 2.557366132736206 1.7043086290359497 2.959768056869507 1.0415245294570923 1.1622716188430786 0.6297008395195007 0.8650478720664978
508 5.373198509216309 3.021545648574829 4.305048942565918 2.2735238075256348 2.4993820190429688 1.6413264274597168 2.990302085876465 1.344472885131836 0.8743727803230286 0.7664358019828796 0.9572130441665649
509 5.342215538024902 2.974524736404419 4.3168253898620605 2.1090927124023438 2.4766576290130615 1.6702805757522583 2.902488946914673 1.1013768911361694 1.0372296571731567 0.6930299401283264 0.9424625039100647
510 5.35906457901001 3.0251529216766357 4.179900646209717 2.2991783618927 2.516963481903076 1.5048269033432007 2.609142780303955 0.8076222538948059 1.155352234840393 0.8137738704681396 1.048052430152893
511 5.311701774597168 2.9147791862487793 4.336915493011475 2.059199571609497 2.50173282623291 1.6399235725402832 2.874243974685669 1.0046437978744507 1.09031343460083 0.7992064952850342 1.0152310132980347
512 5.484698295593262 3.0413246154785156 4.395853042602539 2.1216161251068115 2.5616095066070557 1.913097620010376 2.831366539001465 1.176089882850647 0.8209304213523865 0.7247848510742188 1.0537910461425781
513 5.60310173034668 3.1664886474609375 4.385051250457764 2.482898235321045 2.768734931945801 1.9231523275375366 3.032038688659668 0.9096031785011292 0.6649489402770996 0.8973724842071533 0.8412051796913147
514 5.650712966918945 3.037839889526367 4.332592010498047 2.260457754135132 2.5163822174072266 1.7563856840133667 3.129333019256592 1.0031068325042725 0.8880335688591003 0.9546988606452942 0.9589175581932068
515 5.57071590423584 3.4789652824401855 4.430235862731934 2.742555618286133 2.701054334640503 1.7325241565704346 2.784313201904297 1.1242576837539673 0.695273756980896 0.835217297077179 1.0889222621917725
516 5.822249412536621 3.1555261611938477 4.348904609680176 2.4767038822174072 2.536447763442993 1.648739218711853 2.7694766521453857 1.1548428535461426 0.972723662853241 0.8665784001350403 1.180342435836792
517 5.847524166107178 3.4163389205932617 4.195777893066406 2.630100727081299 2.116793394088745 1.81099534034729 2.8211114406585693 1.1146042346954346 0.945337176322937 0.8419927954673767 1.043348789215088
518 5.710070610046387 3.123241662979126 4.355591773986816 2.316574811935425 2.1874406337738037 1.943717122077942 2.829397439956665 1.0151759386062622 1.06633722782135 0.9082436561584473 0.910782516002655
519 5.7060770988464355 3.0751571655273438 4.3224196434021 2.2718660831451416 2.35825252532959 1.748594045639038 2.890411138534546 0.8964106440544128 0.9552983641624451 0.9116845726966858 0.9074918627738953
520 5.250116348266602 3.34849214553833 3.9133825302124023 2.5083608627319336 2.4242210388183594 1.639801263809204 2.99747371673584 0.9006547331809998 0.8642743825912476 1.068265438079834 0.8898935914039612
521 5.153853893280029 3.2327184677124023 3.8385941982269287 2.4542648792266846 2.362626314163208 2.0052073001861572 2.9643406867980957 1.0952749252319336 0.8533684611320496 0.8260164260864258 0.7573890686035156
522 5.030280590057373 3.0351943969726563 3.720776319503784 2.227930784225464 2.050464391708374 1.7382230758666992 2.8111045360565186 0.8508135676383972 0.933259129524231 0.8503665328025818 0.914801299571991
523 5.485653400421143 3.1887710094451904 3.8743066787719727 2.209798812866211 2.164987325668335 1.9041041135787964 2.8811216354370117 1.2342902421951294 1.4388188123703003 0.7986024618148804 1.1541248559951782
524 5.566384792327881 3.2131612300872803 4.171823978424072 2.2488226890563965 1.9931403398513794 1.714823842048645 2.9722259044647217 1.1659947633743286 1.1644079685211182 0.9713069796562195 1.1120539903640747
525 5.082271099090576 3.341689109802246 3.9937644004821777 2.3492136001586914 2.011204957962036 1.4621596336364746 2.846250534057617 1.1673402786254883 0.8838330507278442 1.0112086534500122 1.1474257707595825
526 5.247564792633057 3.120265007019043 4.047626972198486 2.2037410736083984 2.1331348419189453 1.8332033157348633 2.9260826110839844 1.333282709121704 0.8337405920028687 0.8474714159965515 0.9093683362007141
527 5.046594619750977 3.1968889236450195 3.9385175704956055 2.4191415309906006 2.2522671222686768 1.605872631072998 2.9652440547943115 1.1071046590805054 1.3151525259017944 0.8642286658287048 0.9127287268638611
528 5.186646938323975 3.1843857765197754 4.173102855682373 2.3630762100219727 2.205568313598633 1.5083513259887695 2.9798526763916016 1.127659559249878 1.0095834732055664 0.8421878218650818 0.9263988137245178
529 5.3798298835754395 3.0326828956604004 4.33019495010376 2.1634418964385986 2.3253331184387207 1.258705496788025 2.8419547080993652 1.0002578496932983 1.1796218156814575 0.89720618724823 0.9715266227722168
530 5.344545364379883 2.9376113414764404 3.9670162200927734 1.883708119392395 2.254744529724121 1.7871410846710205 3.0054030418395996 1.50882089138031 0.8420982956886292 0.655001699924469 0.8529538512229919
531 5.480836391448975 3.1611697673797607 3.7751142978668213 2.0592048168182373 2.2984373569488525 1.8137727975845337 2.9494054317474365 1.057080626487732 0.9634584784507751 0.9069275259971619 1.134443759918213
532 5.555057525634766 3.2253382205963135 4.062623023986816 2.1100046634674072 2.356814384460449 1.8682937622070313 2.823826313018799 0.9145585894584656 0.811664342880249 0.8570512533187866 1.0770739316940308
533 4.99355411529541 3.0454373359680176 3.3966877460479736 1.9790126085281372 2.0837559700012207 1.7495137453079224 2.935919761657715 1.1706962585449219 0.8485649824142456 0.7024688124656677 0.9553799033164978
534 5.08050537109375 3.079613447189331 3.6525073051452637 1.9178375005722046 2.2643322944641113 1.7553030252456665 3.040797233581543 1.164503574371338 0.9370864033699036 0.8857501149177551 0.9199593663215637
535 5.344799518585205 2.952122211456299 4.038719177246094 1.996093511581421 2.3227508068084717 1.6622369289398193 2.9528110027313232 1.069446325302124 0.7681491374969482 0.8831398487091064 0.9995042085647583
536 5.482988357543945 3.092456817626953 4.239651203155518 2.064389944076538 2.4088869094848633 1.6443601846694946 2.981666088104248 0.837908923625946 0.9581818580627441 0.9265642762184143 1.1459686756134033
537 5.228408336639404 2.9655020236968994 4.106812000274658 2.0854380130767822 2.224828004837036 1.4814629554748535 2.9152486324310303 1.1340465545654297 1.0177701711654663 0.877382755279541 1.1005332469940186
538 5.369015216827393 3.1513876914978027 4.051113128662109 2.199788808822632 2.2287397384643555 1.5561962127685547 2.848161458969116 0.7415459156036377 0.9410271644592285 0.8515762686729431 1.0933856964111328
539 5.854265213012695 3.389163017272949 4.180479049682617 2.413616180419922 2.0179080963134766 1.6716092824935913 2.778099775314331 0.9449720978736877 0.7834769487380981 1.0942243337631226 1.084321141242981
540 5.733722686767578 3.0964109897613525 4.331583499908447 2.203925371170044 2.1869380474090576 1.785620927810669 2.81988263130188 1.2675999402999878 0.8992618322372437 0.8217283487319946 1.0455955266952515
541 5.804052352905273 3.195300579071045 4.288031101226807 1.8659882545471191 2.217539072036743 1.7682400941848755 2.7534608840942383 1.145002841949463 0.9229047298431396 0.8441339135169983 0.7516518831253052
542 6.1190361976623535 3.4343297481536865 4.500191688537598 2.0872437953948975 2.0866692066192627 1.6470822095870972 2.8805465698242188 0.9601025581359863 0.8714414834976196 0.8173654079437256 0.8833293914794922
543 5.840226173400879 3.337161064147949 4.540924549102783 2.114215850830078 2.2600865364074707 1.546852707862854 2.8930976390838623 0.9748342633247375 1.3879952430725098 0.7369352579116821 1.218529462814331
544 5.608066558837891 3.157273292541504 4.080721855163574 2.1555516719818115 2.173645496368408 1.5232057571411133 2.8637518882751465 0.8748623132705688 1.3561779260635376 0.9540923237800598 0.7977786660194397
545 5.469317436218262 3.20479154586792 4.290853977203369 2.138132095336914 2.2221872806549072 1.738808035850525 3.076453447341919 1.4020130634307861 0.8990210294723511 0.8017737865447998 0.9468684196472168
546 5.470078468322754 3.1780059337615967 4.116909027099609 2.2276413440704346 2.197092294692993 1.8246928453445435 3.0242459774017334 1.0222384929656982 0.786687970161438 0.8042724132537842 0.8821101188659668
547 5.600508689880371 2.80946946144104 4.384847640991211 2.1101303100585938 2.1705195903778076 1.786831259727478 3.121366500854492 1.0579029321670532 0.9986058473587036 0.8617759346961975 0.8637803792953491
548 5.433187961578369 2.9900994300842285 4.242683410644531 2.1692302227020264 2.1930811405181885 1.8008414506912231 3.101548194885254 1.0088225603103638 0.9468897581100464 0.8011075258255005 0.7215769290924072
549 5.3679399490356445 2.9045064449310303 4.062465190887451 2.04756760597229 2.260155200958252 1.810750961303711 3.0132644176483154 1.186092495918274 0.7434457540512085 0.9577116370201111 0.8037658333778381
550 5.368971824645996 2.800311326980591 4.176156044006348 2.037968158721924 2.1673572063446045 2.04427433013916 2.9574787616729736 0.8780196309089661 0.9702979326248169 0.7639800906181335 0.8577233552932739
551 5.2003350257873535 2.7776055335998535 4.189651012420654 1.8340119123458862 2.1523425579071045 1.7144588232040405 2.99641752243042 1.1637574434280396 0.8255273103713989 0.9131344556808472 0.9855399131774902
552 5.200421333312988 2.6810975074768066 3.889059066772461 1.6634401082992554 2.1223723888397217 1.9177159070968628 2.9605987071990967 0.8333770036697388 0.8900617361068726 0.8889234066009521 1.1085293292999268
553 5.479264259338379 2.8797080516815186 3.978393077850342 1.8310741186141968 2.3064968585968018 1.8893777132034302 3.006070137023926 0.9401443600654602 0.881177544593811 0.9185876250267029 0.8341600894927979
554 5.134214878082275 2.8788485527038574 3.719421863555908 2.100811243057251 2.114863872528076 1.9955365657806396 2.8866117000579834 0.9286062121391296 0.810813307762146 0.8321353197097778 0.9225851893424988
555 5.304905891418457 2.989144802093506 4.018759727478027 2.141855239868164 2.248391628265381 1.9199342727661133 3.0820279121398926 1.0399365425109863 1.1462360620498657 1.016055941581726 1.0849575996398926
556 5.2378082275390625 2.8411948680877686 4.289371490478516 1.9124962091445923 2.378988027572632 1.9052696228027344 3.0666513442993164 0.8129055500030518 1.2527917623519897 0.7151367664337158 1.0765886306762695
557 5.363729000091553 2.8422722816467285 4.210714340209961 2.0174217224121094 2.2367124557495117 2.180428981781006 2.914606809616089 1.1600359678268433 0.7583603262901306 0.8588399887084961 1.0343512296676636
558 5.26196813583374 2.9576144218444824 4.332433223724365 1.996214747428894 2.0470120906829834 2.2335331439971924 2.9359683990478516 1.2617785930633545 0.9377720355987549 0.8868460059165955 0.9529765248298645
559 4.759538173675537 2.8457744121551514 3.7066664695739746 1.9215447902679443 1.873200535774231 2.047576665878296 2.929307460784912 1.0500850677490234 1.0085909366607666 0.7994388341903687 0.8523573875427246
560 4.925987720489502 3.108926773071289 3.744574546813965 2.0744781494140625 2.0610437393188477 1.9607199430465698 2.9203343391418457 1.1224825382232666 0.8063509464263916 1.0531072616577148 0.919582724571228
561 4.869531154632568 3.3978371620178223 3.924467086791992 2.1455371379852295 2.2731051445007324 1.7298824787139893 2.9071109294891357 0.986903727054596 1.3421465158462524 0.9917488098144531 0.7447611093521118
562 4.8987860679626465 3.0307955741882324 3.6791584491729736 2.2052385807037354 2.2404744625091553 1.568777322769165 2.9960625171661377 0.8973037600517273 1.2467129230499268 0.9148039221763611 0.7321865558624268
563 4.935358047485352 3.281282663345337 3.798001527786255 2.2037620544433594 2.156844139099121 1.633887529373169 2.9854588508605957 1.2346062660217285 1.3069170713424683 0.8680253028869629 0.9473372101783752
564 5.415918350219727 3.24944806098938 4.312960147857666 2.251149892807007 2.317495107650757 1.599464774131775 2.9693055152893066 1.08366858959198 1.3541383743286133 0.9015313982963562 0.7816013097763062
565 5.137519836425781 3.224926471710205 4.285701751708984 2.219386577606201 2.467719793319702 1.0885857343673706 2.913424491882324 1.321495532989502 1.1287649869918823 0.8369500041007996 0.7188886404037476
566 5.154268741607666 3.2249841690063477 4.245767116546631 2.272892951965332 2.251110076904297 1.5205695629119873 2.9247686862945557 0.917338490486145 0.9597951769828796 0.9270398020744324 0.8444951176643372
567 5.005276679992676 3.4519708156585693 3.7751033306121826 2.4195284843444824 2.0556225776672363 1.8564456701278687 2.9805262088775635 0.9061341285705566 1.3865007162094116 0.8482487201690674 0.8329939246177673
568 4.93071174621582 2.9997785091400146 3.443016767501831 2.069746971130371 1.9453731775283813 2.103346824645996 3.0493226051330566 1.1116803884506226 1.1327018737792969 0.8705201745033264 0.9448511004447937
569 4.7220458984375 2.810572624206543 3.738952398300171 2.0041210651397705 2.042065143585205 1.980351448059082 2.888230323791504 1.1492319107055664 0.9052352905273438 0.894757091999054 0.9760985970497131
570 4.699489116668701 2.9034130573272705 3.7309999465942383 1.9209691286087036 2.096639633178711 1.8990167379379272 2.890951156616211 1.3224326372146606 0.9245993494987488 0.8501482605934143 0.8240340352058411
571 4.863729476928711 2.9356043338775635 3.8344693183898926 2.033898115158081 1.8465851545333862 1.4343395233154297 2.8473939895629883 1.2314752340316772 1.0916409492492676 0.8272666931152344 0.9234234094619751
572 5.252973556518555 3.270548105239868 4.21121883392334 2.2470059394836426 1.8687736988067627 1.38862943649292 3.044428586959839 1.3054370880126953 1.028261661529541 0.711093544960022 0.8392878174781799
573 5.055064678192139 3.156867027282715 4.018695831298828 2.178266763687134 2.0226430892944336 1.2814953327178955 2.95129132270813 1.3979122638702393 1.529090166091919 0.7057998180389404 0.8189517259597778
574 5.20874547958374 3.0108866691589355 4.165491580963135 2.1929500102996826 1.9459627866744995 1.2021676301956177 2.8566081523895264 1.2175791263580322 0.8999411463737488 0.9671502113342285 0.8564009070396423
575 5.007427215576172 2.8545191287994385 4.094657897949219 2.089540481567383 1.7659155130386353 1.7136715650558472 3.0471394062042236 0.9527077078819275 1.715483546257019 1.013278603553772 0.7785252332687378
576 5.106172561645508 2.9939284324645996 4.205544948577881 2.1600732803344727 1.860439419746399 1.8929598331451416 2.9281442165374756 1.4476875066757202 1.9255472421646118 0.7915377616882324 0.8795838356018066
577 4.8940205574035645 3.090644598007202 3.9406754970550537 2.1995768547058105 2.0715279579162598 1.9404165744781494 2.9627933502197266 1.519059181213379 2.2579267024993896 0.8403825163841248 0.7862289547920227
578 4.846501350402832 3.232786178588867 3.74472975730896 2.333237648010254 1.9678763151168823 1.7351704835891724 2.8733677864074707 1.3959845304489136 1.912687063217163 0.8212312459945679 0.7524815201759338
579 4.890582084655762 3.2281341552734375 3.62007474899292 2.263409376144409 1.9717216491699219 1.807587742805481 2.967928886413574 1.0499783754348755 1.0713647603988647 0.8605718612670898 0.7213505506515503
580 5.586089611053467 3.309234380722046 4.106137275695801 2.2377562522888184 1.9727542400360107 1.5667673349380493 2.992941379547119 0.962834358215332 0.987146258354187 0.7048114538192749 0.8780848383903503
581 5.444441318511963 3.1445248126983643 4.214048385620117 2.083566188812256 1.90350341796875 1.8863184452056885 2.8340187072753906 1.1745723485946655 1.0986288785934448 0.7658758759498596 0.7608683109283447
582 5.62899112701416 3.191073417663574 4.3966193199157715 2.1583831310272217 2.012511968612671 2.153717041015625 2.89028000831604 0.8920425176620483 1.2407383918762207 0.8769169449806213 0.9275574684143066
583 5.984586238861084 3.1732232570648193 4.620723724365234 2.0199198722839355 2.1345934867858887 1.8273969888687134 2.96016263961792 1.090140700340271 0.8980929255485535 0.7897171378135681 0.9432204365730286
584 5.9991936683654785 3.1274702548980713 4.354957580566406 2.1542110443115234 2.1218185424804688 1.934125304222107 2.9459245204925537 0.640723705291748 1.278691291809082 0.7615394592285156 0.963692843914032
585 5.932145595550537 3.0913662910461426 4.452304840087891 1.890976905822754 1.9109303951263428 1.7300443649291992 2.843193531036377 0.8795319199562073 0.9067244529724121 0.7925271391868591 0.9219825863838196
586 5.4448628425598145 2.9246139526367188 4.053125858306885 1.9688975811004639 1.9486109018325806 1.671358585357666 2.8729970455169678 0.7829362154006958 0.9884811043739319 0.8081375360488892 0.8929267525672913
587 5.575257778167725 3.0373435020446777 4.310305118560791 2.0812630653381348 1.940665364265442 2.1573009490966797 2.983034133911133 0.9879714846611023 1.274193525314331 0.655500590801239 0.9013038873672485
588 5.706716537475586 3.0025694370269775 4.35280704498291 2.083028554916382 2.189185380935669 1.8181819915771484 2.8706154823303223 0.7974562644958496 0.9851144552230835 0.7850126624107361 0.8576271533966064
589 5.931643009185791 3.1289985179901123 4.489794731140137 2.128873586654663 2.1086721420288086 1.8473703861236572 2.8240859508514404 0.8120737671852112 0.7782194018363953 0.7988279461860657 0.8444980382919312
590 5.771594524383545 3.073655843734741 4.1849141120910645 2.0734596252441406 2.1559507846832275 1.8722115755081177 2.901777505874634 0.7352055907249451 0.9166691899299622 0.7990481853485107 0.9550134539604187
591 5.591734409332275 2.9583957195281982 4.294793605804443 1.9467493295669556 2.1146907806396484 1.752020001411438 2.795405864715576 0.8826769590377808 1.2420259714126587 0.7898392081260681 0.946414589881897
592 5.972724914550781 2.9252545833587646 4.553736686706543 1.9707512855529785 2.141523599624634 1.7692033052444458 2.89770245552063 0.8747303485870361 1.1508901119232178 0.8671000599861145 0.9775188565254211
593 5.672736644744873 3.1197831630706787 4.182121753692627 1.978972315788269 2.2568750381469727 1.837074637413025 2.9271433353424072 0.8976905345916748 1.000816822052002 0.8651813268661499 0.9481959939002991
594 5.527863502502441 3.2453720569610596 4.0144758224487305 2.0580549240112305 2.0757253170013428 1.7919989824295044 2.844007730484009 0.8495951294898987 1.0868927240371704 0.9217875599861145 0.7936259508132935
595 5.455831527709961 3.23465633392334 4.145461082458496 1.9594252109527588 2.0594828128814697 1.6614192724227905 2.9470877647399902 1.0403326749801636 1.6962181329727173 0.8377244472503662 0.8908042907714844
596 5.928705215454102 3.2638673782348633 4.315415382385254 2.0770363807678223 2.2705271244049072 1.6484023332595825 2.943455219268799 1.1665935516357422 1.2813491821289063 0.8073257803916931 0.8905733227729797
597 6.010125637054443 3.279269218444824 4.282903671264648 2.185149908065796 2.3261141777038574 1.8615107536315918 2.990093946456909 0.8236117362976074 1.162458896636963 0.8404332995414734 0.9332734942436218
598 5.712017059326172 3.3637452125549316 3.8129684925079346 1.9084433317184448 1.9684737920761108 1.7022650241851807 2.7772581577301025 0.9831109642982483 0.9816166758537292 0.8500370383262634 0.833453357219696
599 5.881971836090088 3.2632880210876465 4.097414493560791 2.0898847579956055 2.328070878982544 1.6524029970169067 2.8331491947174072 1.333418607711792 0.9909122586250305 0.9200394749641418 0.9407832622528076
600 5.87569522857666 3.0110363960266113 4.296372413635254 1.9693717956542969 2.384446382522583 1.7535561323165894 2.721085548400879 1.345691204071045 0.913719654083252 0.9013363718986511 0.8381648063659668
601 5.3685173988342285 3.001730442047119 3.7798945903778076 1.908989667892456 2.199953079223633 1.7392425537109375 2.5160863399505615 1.2934386730194092 1.0210845470428467 0.761089026927948 0.8211983442306519
602 5.4026103019714355 3.1628329753875732 4.010882377624512 1.9622563123703003 2.4092440605163574 1.805652379989624 2.575328826904297 1.5103731155395508 1.1803256273269653 0.9241249561309814 0.9210809469223022
603 5.648707389831543 3.416224241256714 4.010064601898193 2.163971424102783 2.199936628341675 1.7721084356307983 2.874796152114868 1.549473762512207 0.9399011135101318 0.6665843725204468 1.0548524856567383
604 5.374573230743408 3.180882453918457 3.743685722351074 2.0063247680664063 2.243175745010376 1.7652013301849365 2.9341745376586914 1.5651665925979614 0.9034284353256226 0.7887386083602905 1.0663800239562988
605 5.415290832519531 3.299633264541626 3.693963050842285 1.9329577684402466 2.141202211380005 1.8044472932815552 2.8596384525299072 1.4416214227676392 1.0280143022537231 0.7905061841011047 0.9231336712837219
606 5.482448577880859 3.3775720596313477 3.672419548034668 2.1001951694488525 2.0774075984954834 2.007643461227417 2.8792901039123535 1.8216195106506348 0.9519702196121216 0.7456942200660706 1.004279613494873
607 5.418406009674072 3.2698864936828613 3.979743242263794 2.039167881011963 2.2313404083251953 1.7641382217407227 2.954681396484375 1.8228638172149658 0.8986354470252991 0.821699857711792 0.8822951316833496
608 5.558340549468994 3.2392523288726807 3.834139823913574 2.0109426975250244 2.5476930141448975 1.8585706949234009 2.9035606384277344 1.4854521751403809 1.272278070449829 0.8095560073852539 0.9622710347175598
609 5.512537479400635 3.1223556995391846 3.846381187438965 1.9514331817626953 2.4760901927948 2.010024309158325 2.904829978942871 1.512865424156189 1.2762787342071533 0.7792485952377319 1.0455485582351685
610 5.677545070648193 3.449167013168335 3.5672731399536133 2.087357997894287 2.378809928894043 1.7924522161483765 2.9218459129333496 1.4517055749893188 1.2601181268692017 0.7989974617958069 0.8943548798561096
611 5.779576301574707 3.3126115798950195 3.686882734298706 1.9668177366256714 2.16367769241333 1.9644323587417603 2.861898422241211 1.503288745880127 1.1751686334609985 0.8777500987052917 0.899790346622467
612 6.017545700073242 3.3249547481536865 3.78940749168396 2.0656495094299316 2.36966609954834 1.9246783256530762 2.9927752017974854 1.5820958614349365 0.9985201954841614 0.7694907188415527 0.9559851288795471
613 5.86469030380249 3.4333090782165527 3.833430290222168 2.199441432952881 2.310495615005493 2.0423049926757813 2.8825199604034424 1.577399730682373 1.6405584812164307 0.6977606415748596 1.036210298538208
614 5.9794816970825195 3.554715156555176 3.834993362426758 2.143179416656494 2.2555902004241943 1.8144968748092651 2.923213005065918 1.8678439855575562 1.3263977766036987 0.8188624382019043 1.1076406240463257
615 5.829169273376465 3.4422225952148438 3.7918407917022705 2.0857841968536377 2.3191072940826416 1.8893359899520874 2.9580190181732178 1.4285622835159302 1.657955288887024 0.761033833026886 0.7526769042015076
616 5.490229606628418 3.220341682434082 3.66139817237854 2.1430511474609375 2.189706325531006 1.855627179145813 2.8934035301208496 1.282157063484192 1.1406501531600952 0.8274213671684265 0.9251308441162109
617 5.498976230621338 3.242692470550537 3.7145400047302246 2.1649928092956543 2.386700391769409 1.7603068351745605 2.959495782852173 1.4395338296890259 1.039211392402649 0.7826195955276489 0.9041367769241333
618 5.39654016494751 3.266740560531616 3.686596155166626 1.9962784051895142 2.401597023010254 1.6525583267211914 2.924140691757202 1.9846768379211426 1.1188440322875977 0.7272031903266907 0.7347633838653564
619 5.371478080749512 3.3656506538391113 3.6354176998138428 2.2275662422180176 2.347564458847046 1.6371030807495117 2.876953601837158 1.7591948509216309 1.1707837581634521 0.8620949983596802 1.165735125541687
620 5.156399726867676 3.0604429244995117 3.6165385246276855 1.9320244789123535 2.272003650665283 1.457460641860962 2.8566150665283203 1.9933580160140991 1.2955741882324219 0.8031108975410461 0.988368809223175
621 5.504519939422607 3.1821165084838867 3.7549242973327637 2.1019253730773926 2.2317593097686768 1.6996079683303833 2.837599039077759 2.081066608428955 1.2049434185028076 0.8160585761070251 0.9807663559913635
622 5.491066932678223 3.1309022903442383 3.740206480026245 1.9507701396942139 2.171644926071167 1.6844638586044312 2.8160719871520996 1.8144898414611816 1.353624701499939 0.7341305613517761 1.277016282081604
623 5.644814968109131 3.2419626712799072 3.8397233486175537 2.0812952518463135 2.092155933380127 1.7052028179168701 2.8121190071105957 1.8144176006317139 1.3491265773773193 0.8313484191894531 1.037431001663208
624 5.807854652404785 3.44044828414917 4.015750408172607 2.2429568767547607 2.385354995727539 1.8004182577133179 2.8671977519989014 1.9782224893569946 1.3510098457336426 0.7912344336509705 1.4392436742782593
625 6.2650957107543945 3.46315336227417 4.477138519287109 2.471911907196045 2.6177494525909424 1.6534157991409302 2.785390615463257 2.203144073486328 1.2138437032699585 0.8007251024246216 1.1816084384918213
626 5.810358047485352 3.4612081050872803 4.071154594421387 2.3929176330566406 2.4711227416992188 1.7968523502349854 2.819999933242798 2.624225378036499 1.2184613943099976 0.8276371955871582 1.1707763671875
627 5.492927074432373 3.1614508628845215 3.650536298751831 2.1014983654022217 2.337644100189209 1.9605610370635986 2.932870388031006 2.507587432861328 1.5087825059890747 0.8107500076293945 1.1656450033187866
628 5.512540340423584 3.417121410369873 3.572953462600708 2.3845245838165283 2.3943259716033936 1.923832893371582 2.8068466186523438 2.0584185123443604 1.179570198059082 0.8025956749916077 1.0984928607940674
629 5.314640522003174 3.1349174976348877 3.8645265102386475 2.068659543991089 2.5472216606140137 1.9697262048721313 2.7356131076812744 2.137056350708008 0.8547501564025879 0.9072482585906982 1.1505132913589478
630 5.384734630584717 3.26682448387146 3.7806010246276855 2.2318849563598633 2.448976993560791 2.292992115020752 2.8026134967803955 2.0669803619384766 1.0453027486801147 0.8313315510749817 1.1774483919143677
631 5.347856521606445 3.3156118392944336 3.81048583984375 2.2765657901763916 2.3701329231262207 2.024143695831299 2.759079694747925 2.301269292831421 0.9369838833808899 0.7046605348587036 1.1643229722976685
632 5.832467555999756 3.4203245639801025 4.049856662750244 2.3719475269317627 2.582447052001953 2.155393123626709 2.876664161682129 2.4063022136688232 0.9226287603378296 0.7324672341346741 0.9847131371498108
633 5.698747634887695 3.4209141731262207 3.992844581604004 2.1913721561431885 2.3830296993255615 1.9829168319702148 2.8788771629333496 2.356175184249878 0.8774681687355042 0.7488925457000732 0.7806951403617859
634 5.372377872467041 3.3188576698303223 3.6362247467041016 2.0925772190093994 2.4020674228668213 2.077383518218994 2.8748064041137695 2.5621497631073 0.9382142424583435 0.9429051876068115 0.8021027445793152
635 5.394124507904053 3.286595582962036 3.6903204917907715 2.241039752960205 2.445093870162964 1.999788761138916 2.820951223373413 1.3819856643676758 0.984862208366394 0.8618672490119934 0.7617178559303284
636 5.495439529418945 3.389893054962158 3.7107486724853516 2.2977938652038574 2.278088092803955 2.297468662261963 2.886270046234131 1.2243951559066772 1.1582386493682861 0.8555260896682739 0.9358291029930115
637 5.430851459503174 3.5588016510009766 3.5637271404266357 2.3087363243103027 2.2859063148498535 1.9508074522018433 2.868321418762207 1.1873888969421387 0.9352878928184509 0.839470386505127 0.9600602388381958
638 5.243052959442139 3.3849542140960693 3.324349880218506 2.2431118488311768 2.2409508228302 1.7521082162857056 2.7289130687713623 1.1219972372055054 0.8949319124221802 0.802942156791687 0.8552965521812439
639 5.283413410186768 3.230921745300293 3.3830831050872803 2.1868858337402344 2.247722625732422 1.9318066835403442 2.802016019821167 1.2138783931732178 0.794758677482605 0.8958675861358643 0.8361924290657043
640 5.561649322509766 3.318337917327881 3.8707337379455566 2.390587568283081 2.5874457359313965 1.92877197265625 2.6941771507263184 1.2542880773544312 1.3031625747680664 0.8531473278999329 1.0047167539596558
641 5.2888102531433105 3.257448434829712 3.6063878536224365 2.2793140411376953 2.3880038261413574 2.009500026702881 2.839470863342285 1.2568702697753906 1.0091317892074585 0.994388997554779 0.935998797416687
642 5.490703582763672 3.319117546081543 3.8644535541534424 2.3271515369415283 2.48892879486084 2.1037323474884033 2.9265003204345703 1.0489782094955444 1.0025577545166016 0.9274962544441223 1.0490773916244507
643 5.374227523803711 3.2959489822387695 3.8317694664001465 2.20015025138855 2.4400787353515625 2.063493490219116 2.748976945877075 1.2968878746032715 0.9732677936553955 1.015512466430664 0.8986825942993164
644 5.359522342681885 3.2491800785064697 3.6902363300323486 2.2065532207489014 2.187746524810791 2.057035207748413 2.870918035507202 1.2967147827148438 0.9136261343955994 0.7363326549530029 0.9614602327346802
645 5.223510265350342 3.5452780723571777 3.3550429344177246 2.5921530723571777 2.0480620861053467 2.038587808609009 2.7867727279663086 1.1416658163070679 1.2146142721176147 0.8860192894935608 0.993912398815155
646 4.967388153076172 3.351184129714966 3.2652735710144043 2.600432872772217 2.151542901992798 1.8964132070541382 2.6935298442840576 1.0211328268051147 1.1519184112548828 0.8084776997566223 1.098937749862671
647 4.917983055114746 3.2756705284118652 3.234355926513672 2.2427022457122803 2.189244031906128 1.8686615228652954 2.7523560523986816 1.391173243522644 1.4660927057266235 0.7230218052864075 0.8682361841201782
648 4.8967790603637695 3.098449468612671 3.1115968227386475 2.181501626968384 1.9606521129608154 1.8339629173278809 2.7785215377807617 1.2947522401809692 0.9461442232131958 0.8630695939064026 1.0874369144439697
649 4.865767002105713 3.0558173656463623 3.2266242504119873 2.107145071029663 2.0094635486602783 2.019812822341919 2.671412706375122 1.2787623405456543 1.4756258726119995 0.7554360628128052 0.8329170346260071
650 5.052214622497559 3.124082088470459 3.2888617515563965 2.2108476161956787 2.11674165725708 1.8691092729568481 2.75079345703125 1.3197814226150513 1.1761107444763184 0.7126360535621643 0.8822794556617737
651 5.2881011962890625 3.363337278366089 3.261380195617676 2.3684515953063965 2.125110149383545 1.836631178855896 2.7357449531555176 1.0205984115600586 0.8583968281745911 0.8025146126747131 1.028611660003662
652 4.9276933670043945 3.1859025955200195 3.3684518337249756 2.1503970623016357 2.3822429180145264 1.7610200643539429 2.8527462482452393 1.3280761241912842 1.2959299087524414 1.0521490573883057 0.8589995503425598
653 5.036531448364258 3.1812477111816406 3.185250997543335 2.2663586139678955 2.277838706970215 1.9401459693908691 2.8170247077941895 1.04836106300354 1.409436583518982 0.9135729074478149 0.882107675075531
654 4.939480304718018 3.122997999191284 3.334170341491699 2.343440532684326 2.4080777168273926 1.8600517511367798 2.84281849861145 1.1093604564666748 0.9337993264198303 0.8434463143348694 0.8900521397590637
655 5.231074810028076 3.3364017009735107 3.510929584503174 2.3800268173217773 2.4753775596618652 1.6784083843231201 2.7858877182006836 1.0973601341247559 0.918432354927063 0.8417021036148071 1.030442237854004
656 4.87574577331543 3.130993127822876 3.409970283508301 2.3543708324432373 2.2783865928649902 1.9890986680984497 3.042191743850708 1.1853976249694824 1.2702370882034302 0.8745971322059631 0.8899209499359131
657 5.044352054595947 3.2850563526153564 3.2811825275421143 2.5061917304992676 2.3023436069488525 1.8141990900039673 2.969717264175415 1.4968786239624023 1.1838430166244507 0.6917639970779419 1.0468617677688599
658 4.767251491546631 3.1231842041015625 3.1629297733306885 2.259612560272217 2.11277174949646 2.063147783279419 2.6860294342041016 1.218075156211853 1.2627087831497192 0.8085505366325378 0.885023295879364
659 4.942964553833008 3.0411736965179443 3.4276981353759766 2.256115198135376 2.303201675415039 1.9207481145858765 2.7281219959259033 1.0535975694656372 0.9331510066986084 0.8657975196838379 0.9385941028594971
660 5.116089344024658 3.1071977615356445 3.2425975799560547 2.335617780685425 2.2947781085968018 2.0556302070617676 2.625101089477539 1.197977066040039 1.2679225206375122 0.8244345784187317 0.9366615414619446
661 4.909762859344482 3.0126893520355225 3.2858502864837646 2.1036930084228516 2.202852249145508 1.8007138967514038 2.5391244888305664 1.0160627365112305 1.4648417234420776 0.800595760345459 1.041661024093628
662 4.923954010009766 3.119724750518799 3.1929738521575928 2.1678521633148193 2.070758581161499 1.8723500967025757 2.7006919384002686 1.1733654737472534 0.8638489246368408 0.7894545197486877 1.0090919733047485
663 5.102254867553711 3.0045981407165527 3.53728985786438 2.007533311843872 2.359602212905884 1.6884939670562744 2.450199604034424 1.045755386352539 1.596258282661438 0.7470145225524902 1.1382373571395874
664 4.806105613708496 3.0648305416107178 3.225480794906616 2.060755968093872 2.3170876502990723 1.7120893001556396 2.5377678871154785 1.3391265869140625 1.4229421615600586 0.8022955656051636 0.9730098843574524
665 4.682296276092529 3.171482801437378 3.1739749908447266 1.9709688425064087 2.248436212539673 1.7182236909866333 2.5378613471984863 1.3566452264785767 1.4856351613998413 0.7585274577140808 0.7079693078994751
666 4.567405700683594 3.08703875541687 3.130197525024414 2.0112252235412598 2.1878721714019775 1.601270079612732 2.420896530151367 1.1560006141662598 1.634281039237976 0.8378118276596069 0.861174464225769
667 4.728858470916748 3.0272464752197266 3.268287181854248 2.1318368911743164 2.060683250427246 1.6459605693817139 2.49951171875 1.4164355993270874 1.7733575105667114 0.8096376061439514 1.0639859437942505
668 4.8429341316223145 3.2190046310424805 3.4151339530944824 2.175701141357422 2.0910768508911133 1.6215342283248901 2.471857786178589 1.452774167060852 1.571466326713562 0.9183025360107422 1.023108959197998
669 4.729127407073975 3.0976369380950928 3.0896031856536865 2.1250600814819336 2.1773457527160645 1.5107063055038452 2.526733875274658 1.1996277570724487 1.590384840965271 0.8612231016159058 0.814022421836853
670 5.006909370422363 3.130171060562134 3.1914889812469482 2.127227306365967 2.112264394760132 1.6517211198806763 2.516878366470337 1.3479118347167969 0.8775022625923157 0.8288509249687195 1.0011249780654907
671 5.245899200439453 3.1804654598236084 3.3712351322174072 2.225165605545044 2.4081974029541016 1.7254395484924316 2.6296284198760986 1.2111575603485107 1.7273714542388916 0.6851862668991089 1.0512337684631348
672 5.2469353675842285 3.2022974491119385 3.4015190601348877 2.2470221519470215 2.4541492462158203 1.7955693006515503 2.598923444747925 1.3151764869689941 1.3532406091690063 0.9876563549041748 0.8688480854034424
673 5.100099563598633 3.281691789627075 3.2933318614959717 2.3319430351257324 2.257361888885498 1.786736011505127 2.479569911956787 1.2856528759002686 1.7141005992889404 0.7562769055366516 0.9743759632110596
674 5.357882022857666 3.170353651046753 3.6115591526031494 2.4129092693328857 2.443418502807617 1.7888031005859375 2.5785679817199707 1.3456090688705444 1.693491816520691 0.8971662521362305 1.0283842086791992
675 5.205877304077148 3.1809232234954834 3.555678367614746 2.1957077980041504 2.2879371643066406 1.817039132118225 2.5370655059814453 1.2322953939437866 2.135645866394043 0.9465208649635315 0.914167582988739
676 4.766957759857178 3.0483903884887695 3.2435593605041504 2.0918614864349365 2.2663729190826416 1.8403069972991943 2.4382095336914063 1.5176059007644653 1.6318325996398926 0.7401466965675354 0.92631596326828
677 4.974788188934326 3.222377061843872 3.3397514820098877 2.3455238342285156 2.3714637756347656 1.7808178663253784 2.4437777996063232 1.1183273792266846 1.9153790473937988 0.9191799759864807 0.9990577101707458
678 4.8538818359375 2.9955761432647705 3.413362503051758 2.0247278213500977 2.4222636222839355 1.8653712272644043 2.55798602104187 1.420376181602478 1.9158856868743896 0.9598731994628906 0.9052730798721313
679 5.181246757507324 3.288761854171753 3.6515567302703857 2.313037872314453 2.4084668159484863 1.7669888734817505 2.483330488204956 1.1770657300949097 1.5496705770492554 1.0681769847869873 0.9639243483543396
680 5.197923183441162 3.276930570602417 3.6191511154174805 2.445465326309204 2.2637882232666016 1.9049749374389648 2.6416749954223633 1.0637986660003662 1.7065988779067993 0.9779002070426941 1.093004822731018
681 5.300629138946533 3.4219727516174316 3.809875011444092 2.550215721130371 2.473145008087158 1.7650141716003418 2.3553061485290527 1.091684341430664 1.6061547994613647 0.9600198268890381 1.1972357034683228
682 5.228085994720459 3.2032809257507324 3.8318748474121094 2.4395220279693604 2.541443347930908 1.7553379535675049 2.5502915382385254 1.2115648984909058 1.177014708518982 0.8902229070663452 1.1918007135391235
683 5.220586776733398 3.254808187484741 3.805804967880249 2.362957239151001 2.7548913955688477 1.8567941188812256 2.2230732440948486 1.2516752481460571 1.310102105140686 0.7261897325515747 1.1844786405563354
684 5.2061767578125 3.182690143585205 3.9236321449279785 2.399707555770874 2.5896387100219727 1.8947328329086304 2.608973979949951 0.9247086644172668 1.4335342645645142 0.8019078969955444 1.1893490552902222
685 5.684293746948242 3.454360008239746 4.045680999755859 2.362811803817749 2.477198600769043 1.7613751888275146 2.4962058067321777 1.0623958110809326 1.2402375936508179 1.0214431285858154 1.1504837274551392
686 5.557051658630371 3.4512479305267334 3.896153688430786 2.4858551025390625 2.278226852416992 1.5697849988937378 2.779947280883789 1.109757900238037 1.1769440174102783 0.7371783256530762 1.102014422416687
687 5.508007526397705 3.4029667377471924 3.686851739883423 2.373232841491699 2.184089422225952 1.6507012844085693 2.6806397438049316 1.1293951272964478 1.217628836631775 0.8598854541778564 0.9469741582870483
688 5.812378406524658 3.428783416748047 3.9025135040283203 2.380929470062256 2.51487135887146 1.7125991582870483 2.539473533630371 1.0057435035705566 1.1128273010253906 0.787567675113678 0.938605010509491
689 5.403392314910889 3.5024664402008057 3.5859947204589844 2.5343849658966064 2.40427565574646 1.4904735088348389 2.4945271015167236 1.122221827507019 1.0059876441955566 0.9902830123901367 0.9230223894119263
690 5.405852317810059 3.6890485286712646 3.44852352142334 2.3864457607269287 2.1451072692871094 1.6791822910308838 2.2865140438079834 1.2200582027435303 1.080450415611267 1.0716392993927002 1.0389564037322998
691 5.128077030181885 3.74489688873291 3.4218344688415527 2.328281879425049 2.1692817211151123 1.7335408926010132 2.28853702545166 1.413252592086792 1.3821276426315308 0.8912204504013062 0.8410074710845947
692 5.068888187408447 3.419790029525757 3.3165054321289063 2.4449713230133057 2.254718780517578 1.65730881690979 2.3602683544158936 1.4498661756515503 1.1074880361557007 0.8164961338043213 0.791176438331604
693 5.282717704772949 3.565485954284668 3.6883437633514404 2.4407646656036377 2.395962953567505 1.7013660669326782 2.466257095336914 1.299760341644287 1.1077642440795898 0.6692822575569153 0.91274094581604
694 5.216498374938965 3.439631462097168 3.608715534210205 2.2721076011657715 2.2765181064605713 1.6310361623764038 2.4331107139587402 1.1916511058807373 1.3377552032470703 0.7568272948265076 0.8339590430259705
695 5.35343074798584 3.548978805541992 3.6105191707611084 2.3359808921813965 2.326052188873291 1.6173828840255737 2.5643703937530518 1.0933221578598022 1.0042461156845093 0.9114590883255005 0.9839575290679932
696 5.633151054382324 3.6012182235717773 3.6793487071990967 2.5791327953338623 2.3451223373413086 1.751509189605713 2.4622490406036377 1.231734275817871 1.3359861373901367 0.7909595370292664 1.2904889583587646
697 4.949195384979248 3.427816390991211 3.3080968856811523 2.3609821796417236 2.26153564453125 1.7119134664535522 2.4395415782928467 1.1411265134811401 1.2367632389068604 1.023805022239685 1.2610406875610352
698 5.122304439544678 3.641456365585327 3.336350917816162 2.556765079498291 2.272407054901123 1.5130568742752075 2.415598154067993 1.3704652786254883 1.2969284057617188 0.8770683407783508 0.9836856722831726
699 5.196816444396973 3.5329666137695313 3.4204885959625244 2.4608545303344727 2.2549703121185303 1.5626214742660522 2.471285104751587 1.1958447694778442 1.583570957183838 0.8029129505157471 0.8252924084663391
700 5.255831241607666 3.3833515644073486 3.472698450088501 2.3665852546691895 2.1265506744384766 1.400505781173706 2.2998690605163574 1.163629174232483 1.1649175882339478 0.9243001937866211 0.8687584400177002
701 5.426248073577881 3.474395275115967 3.5987865924835205 2.3416106700897217 2.1418135166168213 1.6514383554458618 2.2405059337615967 1.2611607313156128 1.2098251581192017 1.009386420249939 0.8665260076522827
702 5.411423683166504 3.331238269805908 3.68292236328125 2.3228657245635986 2.241630792617798 1.5449497699737549 2.2858831882476807 0.9828832745552063 1.307253122329712 1.0542991161346436 0.8052491545677185
703 5.074709415435791 3.3593857288360596 3.550732374191284 2.3046274185180664 2.2111880779266357 1.5043549537658691 2.258383274078369 1.3591246604919434 1.3486967086791992 0.8029797673225403 0.9992596507072449
704 5.238009929656982 3.4190001487731934 3.6197574138641357 2.444119453430176 2.2122347354888916 1.4967676401138306 2.4157111644744873 1.0712307691574097 1.2469279766082764 1.1077380180358887 1.1428775787353516
705 4.918333053588867 3.303217649459839 3.5378661155700684 2.191176652908325 2.1448118686676025 1.5880752801895142 2.5092358589172363 0.9376833438873291 0.6225507855415344 1.003297209739685 0.9105235934257507
706 5.051424503326416 3.192131996154785 3.7616188526153564 2.172196626663208 2.5482540130615234 1.5972105264663696 2.127243995666504 1.4110642671585083 0.8035102486610413 0.8490930199623108 1.2138328552246094
707 5.028616428375244 3.313358783721924 3.847477674484253 2.3257834911346436 2.338261842727661 1.5458855628967285 2.3223586082458496 1.128139853477478 1.183089017868042 1.0967793464660645 1.1691595315933228
708 5.029281139373779 3.076871395111084 4.123251914978027 2.3092002868652344 2.5868678092956543 1.7578802108764648 2.6663284301757813 1.1964131593704224 1.255834937095642 0.9549840092658997 1.0887705087661743
709 5.045984745025635 3.166602611541748 4.065162658691406 2.277980327606201 2.670954704284668 1.646870493888855 2.7131104469299316 1.0555698871612549 1.0797317028045654 0.8781920671463013 1.1750949621200562
710 5.020179748535156 3.241041660308838 4.028040409088135 2.368696451187134 2.573113441467285 1.716850996017456 2.689332962036133 1.1769812107086182 1.0091968774795532 0.9557093977928162 1.143524408340454
711 5.008686065673828 3.314631462097168 3.864511728286743 2.301565647125244 2.5427792072296143 1.7818299531936646 2.626685380935669 1.17600417137146 1.086645483970642 0.7049139738082886 1.1876330375671387
712 4.8761162757873535 3.171663761138916 3.7534055709838867 2.1076436042785645 2.517551898956299 1.8296195268630981 2.5366604328155518 1.0733439922332764 1.6079410314559937 0.8008582592010498 1.1012914180755615
713 4.834232807159424 3.3400299549102783 3.7560300827026367 2.1837105751037598 2.5191988945007324 2.089864730834961 2.615943670272827 1.0481786727905273 1.3293564319610596 0.8108391761779785 1.1695579290390015
714 4.642977237701416 3.1911141872406006 3.616421699523926 2.101489305496216 2.608096122741699 1.901338815689087 2.7082605361938477 1.2204636335372925 1.3123477697372437 0.8268517851829529 1.0868299007415771
715 4.647299289703369 3.410982608795166 3.368163585662842 2.1493453979492188 2.192310333251953 2.1223247051239014 2.5885508060455322 1.6536375284194946 1.314089298248291 1.046657681465149 1.1211849451065063
716 4.713998794555664 3.3814733028411865 3.487579822540283 2.1495540142059326 2.3832719326019287 1.713523030281067 2.613737106323242 1.3643783330917358 1.1008694171905518 1.2237205505371094 0.9868918061256409
717 4.756775379180908 3.3355274200439453 3.50104022026062 2.285851240158081 2.424668788909912 2.024559497833252 2.5415236949920654 0.9643380045890808 1.063412070274353 1.0313327312469482 1.0224841833114624
718 4.863048076629639 3.3175292015075684 3.4776883125305176 2.3445065021514893 2.462562322616577 1.9679046869277954 2.7209808826446533 0.844536542892456 1.0032382011413574 1.2548857927322388 1.0486053228378296
719 4.865403652191162 3.1937577724456787 3.2697207927703857 2.280593156814575 2.326789379119873 2.00419020652771 2.6631972789764404 0.871067225933075 1.0851550102233887 1.1862484216690063 1.099011778831482
720 4.985659599304199 3.3578317165374756 3.2421555519104004 2.300401210784912 2.2543420791625977 2.2388525009155273 2.7146482467651367 1.1881542205810547 0.9785991311073303 0.8666141629219055 1.1782089471817017
721 5.375967979431152 3.4085679054260254 3.5793673992156982 2.3837461471557617 2.348175525665283 2.0215442180633545 2.6140084266662598 1.0017820596694946 1.238343358039856 1.0421416759490967 1.3058942556381226
722 5.415688514709473 3.5844669342041016 3.555068016052246 2.4811172485351563 2.381114959716797 1.8713210821151733 2.5195822715759277 1.3224592208862305 1.0955384969711304 0.8208025693893433 1.323418378829956
723 5.020292282104492 3.406179189682007 3.3490753173828125 2.4249463081359863 2.3396995067596436 1.9641779661178589 2.441847562789917 1.1371891498565674 1.2040700912475586 0.824333131313324 1.2580299377441406
724 5.4777445793151855 3.4971086978912354 3.598574161529541 2.4226250648498535 2.412292718887329 1.648682951927185 2.504122495651245 1.1251155138015747 1.1951711177825928 0.9000020027160645 1.2285064458847046
725 5.333968639373779 3.5927276611328125 3.5809431076049805 2.441678762435913 2.163649082183838 1.439558744430542 2.5707061290740967 1.1336613893508911 0.947044849395752 0.7583552002906799 1.1323294639587402
726 5.343109607696533 3.8695671558380127 3.4733505249023438 2.5498037338256836 2.246103286743164 1.4714032411575317 2.7024142742156982 0.884244441986084 0.7481414079666138 0.9517380595207214 1.2488658428192139
727 5.324704170227051 3.6696054935455322 3.338536500930786 2.3435137271881104 2.2083210945129395 1.4564694166183472 2.5049962997436523 1.262622356414795 0.9675567746162415 1.104241967201233 0.9256739616394043
728 5.430114269256592 3.6974587440490723 3.4146041870117188 2.1668202877044678 2.1603941917419434 1.747178554534912 2.4967727661132813 1.1793491840362549 1.1494641304016113 1.2647616863250732 1.0285232067108154
729 5.706109523773193 3.8429877758026123 3.5876502990722656 2.4135947227478027 2.3066444396972656 1.9342799186706543 2.4704694747924805 1.131657361984253 1.1402983665466309 1.2357536554336548 1.0168300867080688
730 5.408681869506836 3.707979440689087 3.4803202152252197 2.450546979904175 2.407705307006836 1.634725570678711 2.299919366836548 1.0371958017349243 0.947508692741394 1.2323542833328247 1.1320728063583374
731 5.645256996154785 3.7107341289520264 3.5442733764648438 2.4540247917175293 2.355816602706909 1.907708764076233 2.586021661758423 1.0090726613998413 1.2693743705749512 1.1688225269317627 1.0682063102722168
732 5.443141937255859 3.4691226482391357 3.2673330307006836 2.3436174392700195 2.136505126953125 1.597611665725708 2.6656997203826904 1.1582990884780884 1.179377794265747 1.316189169883728 1.1473915576934814
733 5.028724670410156 3.6328952312469482 3.2632365226745605 2.3152618408203125 2.1105751991271973 1.7894301414489746 2.609567165374756 0.946968138217926 1.045896291732788 1.1985507011413574 0.9798835515975952
734 5.15858268737793 3.9184045791625977 3.2046029567718506 2.6831607818603516 1.9044727087020874 1.6670032739639282 2.53747820854187 1.1712301969528198 1.2782161235809326 1.4937788248062134 0.9930013418197632
735 4.925082683563232 3.3469948768615723 3.2705485820770264 2.2609305381774902 2.1877732276916504 1.7108927965164185 2.2551753520965576 1.077295184135437 0.958453357219696 1.361383080482483 1.2079061269760132
736 4.831571578979492 3.5608227252960205 3.3220980167388916 2.3478078842163086 2.266354560852051 1.7790067195892334 2.489213466644287 0.9855707287788391 1.265901803970337 1.369720697402954 1.1787737607955933
737 4.817235469818115 3.3494133949279785 3.3902788162231445 2.310894012451172 2.3120832443237305 1.6157379150390625 2.302598237991333 0.9933254718780518 1.3614661693572998 1.280758261680603 1.256942868232727
738 4.715762138366699 3.536954641342163 3.5241780281066895 2.282697916030884 2.52583646774292 1.600632667541504 2.424668550491333 1.0578471422195435 0.9011593461036682 1.3283023834228516 1.2079707384109497
739 4.236298084259033 3.467491865158081 3.0263521671295166 2.3704071044921875 2.0545177459716797 1.5698360204696655 2.2426095008850098 0.9683268666267395 0.9731660485267639 1.1476435661315918 1.2060627937316895
740 4.445075988769531 3.424081325531006 3.3005948066711426 2.3490095138549805 2.2590458393096924 1.534463882446289 2.2412021160125732 1.0528193712234497 1.0041215419769287 1.1364396810531616 1.2850080728530884
741 4.503297328948975 3.2322897911071777 3.5729944705963135 2.404165267944336 2.305694580078125 1.2613345384597778 2.3471717834472656 1.282475471496582 1.127005696296692 1.1486105918884277 1.3373851776123047
742 4.5742902755737305 3.2255239486694336 3.420135974884033 2.2351908683776855 2.272061347961426 1.4782822132110596 2.379615306854248 1.114272952079773 1.0333107709884644 1.086746096611023 1.2496639490127563
743 4.661113262176514 3.1685545444488525 3.3617632389068604 2.1633312702178955 2.2754874229431152 1.5125298500061035 2.4813218116760254 1.3039212226867676 1.263047456741333 0.9677273035049438 1.2092936038970947
744 4.965799331665039 3.3234267234802246 3.6968495845794678 2.257512092590332 2.352006435394287 1.500784158706665 2.6298019886016846 1.3315107822418213 1.4752278327941895 1.143721342086792 1.4212453365325928
745 4.4100422859191895 3.1800642013549805 3.538783311843872 2.30727481842041 2.4515321254730225 1.631271243095398 2.72908878326416 1.1312432289123535 1.0984035730361938 1.110569715499878 1.2479583024978638
746 4.439098358154297 2.8844761848449707 3.4807801246643066 2.039655923843384 2.390369176864624 1.7070391178131104 2.565964937210083 1.1270498037338257 1.0737311840057373 1.0699586868286133 1.1723706722259521
747 4.677839279174805 3.221930742263794 3.642216920852661 2.3207826614379883 2.1404664516448975 1.6828560829162598 2.7223072052001953 1.2705073356628418 0.9031633734703064 1.2616117000579834 0.9595893621444702
748 4.5932745933532715 3.026683807373047 3.598494291305542 2.286647319793701 2.1854074001312256 1.7416154146194458 2.5757334232330322 1.1692001819610596 1.274524450302124 1.118274450302124 1.094223141670227
749 4.550098419189453 3.2273287773132324 3.2426950931549072 2.4216856956481934 2.0264687538146973 2.0518834590911865 2.6224565505981445 1.4509888887405396 1.3127564191818237 1.2132238149642944 1.0293585062026978
750 4.862244606018066 3.105125665664673 3.5604493618011475 2.2799899578094482 2.223518133163452 1.8669042587280273 2.7195677757263184 1.4141522645950317 1.1063534021377563 1.1401499509811401 0.9866083860397339
751 4.90313196182251 3.133661985397339 3.478748083114624 2.2575740814208984 2.176969528198242 1.6980892419815063 2.5599405765533447 1.2912483215332031 0.9712016582489014 1.1834629774093628 1.0267329216003418
752 5.100728511810303 3.3500819206237793 3.7002627849578857 2.423280954360962 2.2373428344726563 1.7929317951202393 2.6104302406311035 1.320196509361267 0.8020768761634827 1.1946910619735718 1.0977087020874023
753 5.576065540313721 3.3247430324554443 4.170278072357178 2.0293850898742676 2.368379831314087 1.7701022624969482 2.7338802814483643 1.2025994062423706 1.2481443881988525 1.3154526948928833 1.2058112621307373
754 5.57076358795166 3.2996602058410645 4.392298698425293 2.179621458053589 2.371293544769287 1.6590138673782349 2.6975033283233643 0.8413345813751221 0.9729259014129639 1.085258960723877 1.286258339881897
755 5.425259590148926 3.418104887008667 3.9513051509857178 2.261009454727173 2.236367702484131 1.7404874563217163 2.918680191040039 1.1054855585098267 1.1030480861663818 1.0835037231445313 1.2085322141647339
756 5.327699184417725 3.391148328781128 4.260560035705566 2.1945207118988037 2.5869123935699463 1.55683171749115 2.7840826511383057 0.9780255556106567 1.258507490158081 1.1324777603149414 1.23661208152771
757 5.22575569152832 3.2884109020233154 4.028545379638672 2.1685774326324463 2.2709131240844727 1.571373701095581 2.945570468902588 0.9006816148757935 0.8588963150978088 0.9967049360275269 1.331646203994751
758 5.0320611000061035 3.356653928756714 3.676671028137207 2.2943263053894043 2.2177844047546387 1.6054571866989136 2.9562857151031494 1.0445585250854492 0.9907915592193604 1.0780783891677856 1.3461772203445435
759 4.861814022064209 3.258333444595337 3.810826301574707 2.137586832046509 2.509235382080078 1.5187909603118896 2.860253095626831 1.0717532634735107 0.846287190914154 0.9079451560974121 1.164955735206604
760 4.853874206542969 3.2083487510681152 3.7270495891571045 2.1037840843200684 2.267373561859131 1.5813432931900024 2.9266889095306396 1.307359218597412 1.0752642154693604 1.1181256771087646 1.13222336769104
761 4.884354591369629 3.236917734146118 3.852508783340454 2.0517399311065674 2.3258655071258545 1.6477829217910767 2.912252902984619 1.1250582933425903 0.9758467078208923 1.209959864616394 1.0175013542175293
762 5.497937202453613 3.458892345428467 4.008409023284912 2.4172770977020264 2.581686496734619 1.7698419094085693 2.9035403728485107 1.1782619953155518 1.0071355104446411 1.0532021522521973 1.1419717073440552
763 5.562723159790039 3.4494125843048096 4.303704738616943 2.4947640895843506 2.610833168029785 1.647640347480774 2.7956578731536865 1.314237356185913 1.0008010864257813 1.1266262531280518 1.0846278667449951
764 5.167644500732422 3.259983539581299 4.061440467834473 2.3606483936309814 2.5840606689453125 1.6637961864471436 2.8365259170532227 1.1349033117294312 1.164839506149292 1.0410276651382446 1.1837295293807983
765 4.964487075805664 3.0028793811798096 3.8991341590881348 2.0854623317718506 2.412946939468384 1.7496763467788696 2.83109450340271 1.1435456275939941 1.1874973773956299 1.1082305908203125 1.1204503774642944
766 4.902973175048828 3.0026047229766846 4.070755958557129 2.0977518558502197 2.6727216243743896 1.5359641313552856 3.074784755706787 1.4442083835601807 1.5308691263198853 1.0661652088165283 1.0123564004898071
767 5.048045635223389 3.226999521255493 3.84716796875 2.239515781402588 2.376018762588501 1.7340936660766602 2.9828529357910156 1.4544999599456787 1.1852855682373047 1.1770261526107788 1.1194106340408325
768 4.786656379699707 3.2193753719329834 3.5274150371551514 2.279232978820801 2.2434678077697754 1.8087846040725708 2.7525839805603027 1.3473097085952759 0.8465316891670227 1.1496469974517822 1.0114800930023193
769 4.883812427520752 3.235600709915161 3.8488547801971436 2.290804624557495 2.610081434249878 1.7107388973236084 2.8066420555114746 1.7397006750106812 0.8264057040214539 1.0308630466461182 1.151633381843567
770 5.083592414855957 3.456728458404541 3.434629201889038 2.2494053840637207 2.254549741744995 1.6797614097595215 2.8771023750305176 0.9971134066581726 0.9044319987297058 1.0211260318756104 1.1414910554885864
771 5.088376045227051 3.3662383556365967 3.8342208862304688 2.4461755752563477 2.383759021759033 1.744276523590088 3.059019088745117 0.9626868367195129 0.8957411646842957 1.01875638961792 1.1477174758911133
772 5.177469730377197 3.2772417068481445 3.661604166030884 2.111652135848999 2.4896886348724365 1.6505897045135498 2.823639154434204 1.1895451545715332 0.8616498708724976 1.160892128944397 1.0983613729476929
773 5.138439655303955 3.3731729984283447 3.6478850841522217 2.32936692237854 2.4271860122680664 1.5628286600112915 2.9295592308044434 0.8689541220664978 1.1186645030975342 1.1724854707717896 1.214080810546875
774 5.013844013214111 3.2482967376708984 3.5355069637298584 2.136305332183838 2.3080921173095703 1.4574894905090332 2.7887866497039795 1.264299750328064 0.89216148853302 1.22533118724823 1.2761642932891846
775 4.635559558868408 3.281848192214966 3.1965651512145996 2.189070224761963 2.3205759525299072 1.6415996551513672 2.7973616123199463 1.0263581275939941 1.056588888168335 1.1959649324417114 1.3035203218460083
776 4.701240539550781 3.3734498023986816 3.375413179397583 2.3786041736602783 2.5099079608917236 1.7511447668075562 2.897003173828125 1.017185091972351 0.9197036623954773 1.1958961486816406 1.2167683839797974
777 4.7482404708862305 3.2160229682922363 3.3748934268951416 2.1824400424957275 2.4164962768554688 1.801766037940979 2.60115385055542 1.1118525266647339 1.6532368659973145 1.365890622138977 1.2013336420059204
778 4.704103946685791 3.1593167781829834 3.332777738571167 2.1299638748168945 2.4038987159729004 1.6602275371551514 2.6644484996795654 1.8505616188049316 1.3945561647415161 1.157167911529541 1.3292042016983032
779 4.5789103507995605 3.1043052673339844 3.308540105819702 2.097019910812378 2.386777400970459 1.7547903060913086 2.675137519836426 1.386262059211731 0.7804659605026245 1.1110345125198364 1.1216256618499756
780 4.786550521850586 3.2835822105407715 3.3529131412506104 2.169048547744751 2.293081283569336 1.92505943775177 2.4035274982452393 1.4494647979736328 0.8776759505271912 1.2847185134887695 1.1801612377166748
781 4.82322359085083 3.261157274246216 3.546886444091797 2.2200746536254883 2.4529688358306885 1.7501511573791504 2.342832326889038 1.3256559371948242 1.0576834678649902 1.2384282350540161 1.2755546569824219
782 4.880284309387207 3.199955463409424 3.5621337890625 2.2523224353790283 2.4144043922424316 1.514746069908142 2.5961599349975586 1.4475548267364502 1.3236149549484253 1.3543237447738647 1.3374898433685303
783 4.74635124206543 3.077122688293457 3.8704581260681152 2.165393352508545 2.6309919357299805 1.6811580657958984 2.4785146713256836 1.4108498096466064 1.4536216259002686 1.2984161376953125 1.508232831954956
784 5.117702007293701 3.4771945476531982 3.8824706077575684 2.3585100173950195 2.4519340991973877 1.6954340934753418 2.6034860610961914 1.1593031883239746 1.0767091512680054 1.3726505041122437 1.3212552070617676
785 5.237635135650635 3.4372899532318115 4.054335117340088 2.413439989089966 2.377807855606079 1.970493197441101 2.701103448867798 1.2920972108840942 1.3278709650039673 1.2188273668289185 1.368361473083496
786 5.210314750671387 3.615537405014038 3.7144033908843994 2.478562831878662 2.3210110664367676 1.822533130645752 2.560699939727783 1.2493921518325806 0.8002621531486511 1.2887448072433472 1.4768054485321045
787 5.151205539703369 3.6319117546081543 3.781236410140991 2.5461525917053223 2.447279691696167 1.940799355506897 2.199916362762451 1.498354196548462 0.9431751370429993 1.1676685810089111 1.5800466537475586
788 5.31162691116333 3.8219642639160156 3.6308770179748535 2.585402011871338 2.152940511703491 1.6820580959320068 2.401348114013672 1.5144774913787842 0.745218813419342 1.2447630167007446 1.700907588005066
789 5.372689247131348 3.70951771736145 3.894205331802368 2.3915395736694336 2.4883735179901123 1.3152140378952026 2.328827381134033 1.1059691905975342 1.0972079038619995 1.3319988250732422 1.6176406145095825
790 5.435507774353027 3.684098482131958 3.8845620155334473 2.4305176734924316 2.4273428916931152 1.6727771759033203 2.5108730792999268 1.2492282390594482 0.8787199854850769 1.2779606580734253 1.5302857160568237
791 5.872917652130127 3.931986093521118 4.109128475189209 2.4756391048431396 2.2761151790618896 1.9987410306930542 2.6741161346435547 1.0745017528533936 0.7534444332122803 1.2651171684265137 1.6230844259262085
792 5.901392459869385 3.9083101749420166 4.279996871948242 2.5286903381347656 2.414996385574341 2.080317258834839 2.738046646118164 1.2524992227554321 0.7288199067115784 1.2142977714538574 1.7163907289505005
793 5.616017818450928 3.813784599304199 4.184564113616943 2.6940083503723145 2.577436685562134 2.2423861026763916 2.569127082824707 1.2164610624313354 0.8343784213066101 1.1761022806167603 1.6741819381713867
794 5.533552646636963 3.8479197025299072 3.904071092605591 2.5544395446777344 2.4271233081817627 2.1170523166656494 2.6378912925720215 0.9637879729270935 0.8779552578926086 1.2421168088912964 1.7457027435302734
795 5.796197891235352 3.7913200855255127 4.298480033874512 2.5000500679016113 2.677215099334717 2.3111705780029297 2.713468074798584 1.2278382778167725 0.8161678910255432 1.346972107887268 1.7477608919143677
796 5.892833709716797 3.6876821517944336 4.501281261444092 2.6299209594726563 2.6012706756591797 1.871063232421875 2.869603157043457 1.0050407648086548 0.7465159296989441 1.3246705532073975 1.857611894607544
797 5.806276798248291 3.644479274749756 4.225965976715088 2.6493279933929443 2.5971343517303467 1.9681988954544067 2.7915639877319336 1.1515809297561646 1.0441339015960693 1.2032355070114136 1.9887871742248535
798 5.515535354614258 3.853797435760498 4.181632995605469 2.89502215385437 2.5474610328674316 1.8773524761199951 2.6468517780303955 0.9928956031799316 0.5567876100540161 1.209578275680542 1.9677577018737793
799 5.478527069091797 3.6188416481018066 4.538154602050781 2.6403539180755615 2.8344004154205322 1.9447712898254395 2.7656404972076416 1.4659873247146606 0.6350359916687012 1.0698035955429077 1.9024122953414917
800 5.587866306304932 3.981447219848633 4.066744804382324 2.855977773666382 2.5721657276153564 1.909593939781189 2.4960408210754395 1.2497165203094482 1.081044316291809 1.1208765506744385 1.7377923727035522
801 5.402092456817627 3.612626552581787 4.212802410125732 2.5504872798919678 2.706310272216797 1.9144548177719116 2.662233591079712 1.0503853559494019 1.1260172128677368 1.390525221824646 1.7417466640472412
802 5.823064804077148 3.638607978820801 4.2586541175842285 2.618267297744751 2.3509674072265625 2.1309995651245117 2.7418761253356934 1.0979996919631958 1.050868034362793 1.2288837432861328 1.9260271787643433
803 5.970769882202148 3.6958837509155273 4.390633583068848 2.624502658843994 2.716282367706299 2.183554172515869 2.4978725910186768 1.17335844039917 0.8728290796279907 1.361823320388794 1.9688347578048706
804 6.234262943267822 3.838094711303711 4.620058536529541 2.8618955612182617 2.6097140312194824 2.094611644744873 2.4030942916870117 1.3078007698059082 0.8230095505714417 1.1807126998901367 1.945182204246521
805 5.776220321655273 3.70066499710083 4.078195095062256 2.4975295066833496 2.4347360134124756 1.9477872848510742 2.2648990154266357 1.7412070035934448 0.7696089148521423 1.2388031482696533 1.9246928691864014
806 6.142996788024902 3.9904370307922363 4.08306360244751 2.7131600379943848 2.408867120742798 2.2839291095733643 2.1598262786865234 0.9439355134963989 0.9544677138328552 1.1659411191940308 1.8551853895187378
807 6.0136613845825195 4.007328510284424 4.040572643280029 2.5338022708892822 2.445695400238037 2.100593090057373 2.398080587387085 1.1020597219467163 0.9280303120613098 1.2906793355941772 2.081433057785034
808 5.938770771026611 3.7841956615448 4.179058074951172 2.60551118850708 2.367614507675171 2.171715497970581 2.1996233463287354 1.1174755096435547 0.9336029291152954 1.233622670173645 1.888666033744812
809 6.2898969650268555 4.067103862762451 4.289928436279297 2.5794448852539063 2.565093994140625 2.1625635623931885 2.217592477798462 1.4128453731536865 1.1556936502456665 1.3721239566802979 2.072725772857666
810 6.134359359741211 3.896045207977295 4.181718826293945 2.7005045413970947 2.398176431655884 2.2004640102386475 2.3230865001678467 1.1054860353469849 0.9126654267311096 1.3614442348480225 1.9825440645217896
811 6.365242004394531 4.080692291259766 4.350454330444336 2.928286075592041 2.3070733547210693 2.2910196781158447 2.39202618598938 1.1456079483032227 0.9390864968299866 1.375740647315979 1.947064995765686
812 6.678886890411377 4.150306224822998 4.431400299072266 2.9346492290496826 2.3874902725219727 2.1550021171569824 2.437523365020752 1.0536069869995117 1.1763404607772827 1.1745177507400513 2.0376055240631104
813 6.0833821296691895 3.9071953296661377 4.190627574920654 2.8877525329589844 2.376868963241577 2.047109603881836 2.4419617652893066 1.2437912225723267 0.8130345940589905 1.0995848178863525 2.083559036254883
814 6.061365604400635 4.0582709312438965 3.972587823867798 2.823136568069458 2.4827237129211426 2.1234045028686523 2.3882622718811035 1.0393656492233276 0.9334421753883362 1.3027249574661255 1.6965243816375732
815 6.690514087677002 4.237605094909668 4.572120666503906 3.124865770339966 2.672079086303711 2.0615720748901367 2.1103765964508057 1.1403117179870605 1.0406253337860107 1.4379006624221802 1.7739582061767578
816 6.328620433807373 4.049916744232178 4.310715198516846 2.9197494983673096 2.3522233963012695 2.14257550239563 2.2254886627197266 1.3705049753189087 0.952722430229187 1.2357696294784546 1.6686389446258545
817 6.3614397048950195 4.173275947570801 4.412158012390137 3.141246795654297 2.6635658740997314 2.0823137760162354 2.1889076232910156 1.096145510673523 0.9906855225563049 1.2184985876083374 1.630799412727356
818 6.928508758544922 4.380088806152344 4.651594638824463 3.227205991744995 2.809704303741455 2.0716006755828857 2.225409984588623 1.1192716360092163 1.0411016941070557 1.3869024515151978 1.7257028818130493
819 6.984394550323486 4.245173454284668 4.647568225860596 3.0585899353027344 2.5529470443725586 2.0513365268707275 2.2426207065582275 1.3148422241210938 1.0456199645996094 1.1465281248092651 1.6796104907989502
820 6.918522834777832 4.275567054748535 4.417464256286621 3.260179042816162 2.7709131240844727 1.9656095504760742 2.3012912273406982 1.0059459209442139 1.0202692747116089 1.2532596588134766 1.5725950002670288
821 7.320634841918945 4.493308067321777 4.952878952026367 3.442983865737915 2.634380578994751 2.14570689201355 2.24454927444458 0.8270027041435242 1.396651268005371 1.3462467193603516 1.6412463188171387
822 6.968808650970459 3.9367663860321045 5.056352615356445 2.8742828369140625 2.656968116760254 2.062931537628174 2.200174570083618 1.02127206325531 1.0305020809173584 1.273759365081787 1.658233880996704
823 7.052240371704102 3.9702064990997314 5.085618495941162 2.9597043991088867 2.710904121398926 2.18324613571167 2.196850299835205 1.0873534679412842 1.3593871593475342 1.1290318965911865 1.9466620683670044
824 6.923067569732666 4.059671878814697 4.903966426849365 3.0021402835845947 2.768991231918335 1.9926252365112305 2.1350674629211426 1.1989604234695435 1.3498258590698242 1.1236580610275269 1.5605440139770508
825 7.108238220214844 4.212737083435059 5.252647876739502 3.09476375579834 2.8933990001678467 2.1276700496673584 2.2195703983306885 1.0567435026168823 0.978820264339447 1.2375489473342896 1.6195367574691772
826 7.139380931854248 4.2888407707214355 5.165692329406738 2.9823718070983887 2.9306838512420654 2.161010980606079 2.0298562049865723 1.2750686407089233 1.1005040407180786 1.1501630544662476 1.5440834760665894
827 7.385176658630371 4.322150230407715 5.042912483215332 2.9834630489349365 2.7719972133636475 2.182908535003662 2.399204730987549 1.1826790571212769 1.113037109375 1.1149905920028687 1.763914942741394
828 7.476834297180176 4.411830902099609 4.831857204437256 3.0746891498565674 2.37921404838562 2.202479839324951 2.4292335510253906 1.2810965776443481 1.276419997215271 1.2061848640441895 1.6566779613494873
829 7.3582868576049805 4.154083728790283 5.137973785400391 3.069030284881592 2.489743947982788 1.9915764331817627 2.2540740966796875 1.22855544090271 1.0700803995132446 1.292428970336914 1.9265577793121338
830 7.356820106506348 4.059442043304443 5.031083106994629 3.100801467895508 2.4218859672546387 2.017949104309082 2.3796417713165283 1.3507616519927979 1.2327083349227905 1.236219048500061 1.7747002840042114
831 7.387983322143555 4.144406795501709 4.840867519378662 2.987964630126953 2.2905008792877197 2.349663496017456 2.4537880420684814 1.1460096836090088 0.7618193626403809 1.3257733583450317 1.6614784002304077
832 7.570380210876465 4.186537742614746 5.159852504730225 2.9056544303894043 2.4690089225769043 2.198366403579712 2.3970425128936768 1.0503528118133545 1.1559967994689941 1.3114758729934692 1.6531939506530762
833 7.268080234527588 4.391666412353516 5.2130327224731445 2.9224746227264404 2.7850258350372314 2.213926076889038 2.4509787559509277 1.1070820093154907 1.0611335039138794 1.458106279373169 1.8357627391815186
834 7.137500286102295 3.988232135772705 5.3194098472595215 2.8993899822235107 2.64736270904541 2.252180576324463 2.362746238708496 0.9471693634986877 1.1092456579208374 1.2690796852111816 1.6329363584518433
835 7.457223892211914 4.256211757659912 5.379602432250977 3.013698101043701 2.629595994949341 2.112114667892456 2.5000061988830566 1.140607237815857 0.886868417263031 1.3928114175796509 2.006272792816162
836 7.486367702484131 4.189810752868652 5.251236438751221 3.0216803550720215 2.743027448654175 2.2064929008483887 2.297736406326294 1.106357216835022 1.2950469255447388 1.6570898294448853 1.8927377462387085
837 7.290281295776367 4.231400012969971 5.197916030883789 3.1248295307159424 2.69504714012146 2.085658073425293 2.390700101852417 1.4210014343261719 1.0577621459960938 1.531124234199524 1.8352688550949097
838 7.281495094299316 4.04720401763916 5.420826435089111 2.9049556255340576 2.646885871887207 2.1838643550872803 2.313932418823242 0.9324220418930054 1.1552406549453735 1.4868773221969604 1.9697227478027344
839 7.117249488830566 4.051340103149414 5.126649379730225 3.0432045459747314 2.714571475982666 2.097092866897583 2.2975668907165527 1.0815560817718506 1.1578803062438965 1.5598959922790527 1.6255989074707031
840 6.811900615692139 3.801645040512085 4.895496845245361 3.1651883125305176 2.4576034545898438 2.1187713146209717 2.4767704010009766 1.2175567150115967 1.3441652059555054 1.3254146575927734 1.7117353677749634
841 6.838921070098877 3.906080722808838 4.689805030822754 2.956698179244995 2.4390101432800293 2.276686191558838 2.3900163173675537 1.467160940170288 1.004688024520874 1.2670797109603882 1.9901973009109497
842 6.958455562591553 3.8403196334838867 4.779886245727539 2.876443862915039 2.4744701385498047 2.1240367889404297 2.535992383956909 1.018446922302246 1.0210731029510498 1.4647773504257202 1.8222205638885498
843 6.65449333190918 3.895285129547119 4.53665828704834 2.8758842945098877 2.3503658771514893 2.1063449382781982 2.5357377529144287 1.2450439929962158 0.8476696610450745 1.4707667827606201 1.8858431577682495
844 6.542199611663818 3.7707862854003906 4.560270309448242 2.833695888519287 2.343122959136963 2.1712722778320313 2.5451698303222656 1.1825402975082397 0.7786017060279846 1.2832138538360596 1.5599957704544067
845 6.5541582107543945 3.9515156745910645 4.572403907775879 2.8974945545196533 2.3228745460510254 2.1570985317230225 2.3261375427246094 1.2933104038238525 0.84194016456604 1.2815017700195313 1.5913108587265015
846 6.538572311401367 3.9516208171844482 4.3889007568359375 2.8628532886505127 2.1920993328094482 2.2736597061157227 2.44423246383667 1.184920072555542 0.9872948527336121 1.2187598943710327 1.614115595817566
847 6.2742791175842285 3.840817928314209 4.387375831604004 2.8406240940093994 2.3913066387176514 2.253201484680176 2.436906576156616 1.2717076539993286 0.7922816872596741 1.2030102014541626 1.504930853843689
848 6.341914176940918 4.022596836090088 4.293213367462158 3.0525288581848145 2.377539873123169 2.26288104057312 2.2697324752807617 1.1366498470306396 0.8397457003593445 1.3611695766448975 1.5449053049087524
849 6.7465596199035645 3.9252374172210693 4.516647815704346 2.974313974380493 2.0877912044525146 2.2132961750030518 2.3237435817718506 1.2373416423797607 0.7997556328773499 1.1225489377975464 1.650343894958496
850 6.52384614944458 3.9809412956237793 4.315842628479004 2.8702478408813477 2.366067886352539 2.0539050102233887 2.318699359893799 1.0861393213272095 0.9643462300300598 1.2140123844146729 1.526892066001892
851 6.700265407562256 3.938250780105591 4.48587703704834 2.9748189449310303 2.4789786338806152 2.0922067165374756 2.3537299633026123 1.0805941820144653 0.9106403589248657 1.1941572427749634 1.5642088651657104
852 6.223431587219238 3.693105459213257 4.393267631530762 2.7444121837615967 2.549225091934204 2.084193706512451 2.373443841934204 1.2005850076675415 0.9226391315460205 1.123844861984253 1.5898133516311646
853 6.58095121383667 3.6937966346740723 4.653718948364258 2.7442543506622314 2.662971019744873 1.9985922574996948 2.2989704608917236 1.2637133598327637 1.1457151174545288 1.1904224157333374 1.8308628797531128
854 6.8194580078125 4.127391815185547 4.70672082901001 3.203108310699463 2.6218059062957764 2.0665597915649414 2.232341766357422 1.1462070941925049 0.9622829556465149 1.2918784618377686 1.5039567947387695
855 6.821444511413574 3.939729928970337 4.748685359954834 3.0895133018493652 2.499441623687744 2.057002305984497 2.410731792449951 1.2415521144866943 1.309853196144104 1.0838290452957153 1.6269009113311768
856 6.807364463806152 4.155803203582764 4.586645126342773 3.0869994163513184 2.577854633331299 2.1751718521118164 2.429654598236084 1.3045213222503662 1.2445181608200073 1.1887627840042114 1.267719030380249
857 6.827872276306152 4.267539978027344 4.640735626220703 3.1711530685424805 2.736940860748291 1.8643381595611572 2.375882387161255 1.6093664169311523 1.0099354982376099 1.248344898223877 1.391627311706543
858 6.883105278015137 4.097967624664307 4.773045063018799 2.926699161529541 2.6906235218048096 1.8503046035766602 2.2680389881134033 1.1635887622833252 0.9957249760627747 1.259584665298462 1.2651386260986328
859 7.006485939025879 3.84114670753479 5.038445949554443 2.878960132598877 2.865933895111084 1.9480781555175781 2.323352098464966 1.179341197013855 1.0882394313812256 1.1983215808868408 1.3640553951263428
860 7.232172012329102 3.8058884143829346 5.1698689460754395 2.8220267295837402 2.8139564990997314 1.7428268194198608 2.1188504695892334 1.0096145868301392 1.0721596479415894 1.3253248929977417 1.5209993124008179
861 7.055874347686768 3.8105361461639404 5.151616096496582 2.699486494064331 2.6523773670196533 1.7903695106506348 2.378528118133545 1.020519733428955 0.9995977878570557 0.9644165635108948 1.4932900667190552
862 7.104491710662842 4.080784797668457 5.184783458709717 3.061579704284668 2.929318428039551 1.8913390636444092 2.4306628704071045 1.628498911857605 0.67545086145401 1.0969687700271606 1.7085037231445313
863 7.412586688995361 4.046233654022217 5.221176624298096 2.8347904682159424 2.804896116256714 1.8741174936294556 2.4410336017608643 1.0403532981872559 0.602656900882721 1.0133329629898071 1.8053275346755981
864 7.3509674072265625 3.6951990127563477 4.97838830947876 2.7776882648468018 2.457894802093506 1.7142847776412964 2.48335862159729 0.8895787596702576 0.8177487850189209 1.0241516828536987 1.7532939910888672
865 6.720892429351807 3.6346218585968018 4.561093807220459 2.724652051925659 2.175494432449341 1.8381853103637695 2.305769681930542 1.0949972867965698 0.7803299427032471 1.1362720727920532 1.6279308795928955
866 6.790693283081055 3.4111461639404297 4.636364936828613 2.635554552078247 2.198228359222412 1.7829413414001465 2.35559344291687 1.1125242710113525 1.0877376794815063 1.1275283098220825 1.6517635583877563
867 7.02113676071167 3.4551143646240234 5.02163553237915 2.5834217071533203 2.3030686378479004 1.9808621406555176 2.4772918224334717 1.3556797504425049 0.9319260120391846 1.1717884540557861 1.5600159168243408
868 6.729768753051758 3.3122692108154297 4.929714202880859 2.402519702911377 2.1858103275299072 1.77017343044281 2.506678581237793 1.1351479291915894 0.9422529935836792 1.0873461961746216 1.7637907266616821
869 7.250361919403076 3.3762271404266357 5.271416187286377 2.62985897064209 2.1823415756225586 1.7477972507476807 2.3702356815338135 0.8923099637031555 0.8743653297424316 1.1855347156524658 1.9075669050216675
870 7.2395782470703125 3.5003676414489746 5.498204231262207 2.829612970352173 2.361813545227051 1.6596688032150269 2.2266123294830322 0.9861292243003845 0.8734622597694397 1.1262612342834473 1.751908302307129
871 7.615078926086426 3.573451280593872 5.583507537841797 2.8398091793060303 2.2659261226654053 1.9283217191696167 2.2619006633758545 1.2512513399124146 1.2123051881790161 1.1349912881851196 1.7177624702453613
872 7.436789512634277 3.6588034629821777 5.451362609863281 2.7545905113220215 2.1408748626708984 1.654067873954773 2.491766929626465 0.931108295917511 0.9960883259773254 1.2421784400939941 1.673675537109375
873 7.495560646057129 3.7773828506469727 5.565945148468018 3.02437424659729 2.3777694702148438 1.6256800889968872 2.595719575881958 1.1043716669082642 0.7677213549613953 1.0632437467575073 1.566548466682434
874 7.544241905212402 3.829936981201172 5.53433895111084 3.0266191959381104 2.3988256454467773 2.185347557067871 2.3899285793304443 1.2938292026519775 0.8022562861442566 1.2016923427581787 1.6543254852294922
875 7.462646484375 3.9102654457092285 5.430409908294678 2.98738169670105 2.1428637504577637 1.999656081199646 2.4492976665496826 0.909751296043396 1.0785791873931885 1.218200445175171 1.841274619102478
876 7.6482014656066895 3.971661329269409 5.5267133712768555 3.050724744796753 2.275620698928833 1.3243730068206787 2.421804666519165 1.2250365018844604 0.9261072278022766 1.185999870300293 1.8052587509155273
877 7.491300582885742 3.8797144889831543 5.254220485687256 2.9725799560546875 2.227985143661499 1.4437222480773926 2.4268524646759033 1.1963598728179932 1.1185765266418457 1.1542882919311523 1.614058017730713
878 7.542395114898682 4.300679683685303 5.259801387786865 3.081234931945801 2.343721389770508 1.4407488107681274 2.358686685562134 1.3052819967269897 1.1007373332977295 1.1110224723815918 1.6022884845733643
879 7.584633827209473 4.193615913391113 5.228850364685059 3.0359535217285156 2.232515811920166 1.567101240158081 2.4582324028015137 1.116944432258606 0.9958431124687195 1.2288728952407837 1.5854018926620483
880 7.366412162780762 4.075860023498535 5.262424468994141 2.9117932319641113 2.1360585689544678 1.8590929508209229 2.3199377059936523 1.2921900749206543 0.8939838409423828 1.2170696258544922 1.8523361682891846
881 7.56655740737915 4.2470879554748535 5.2934489250183105 2.972364664077759 2.2699410915374756 2.3813767433166504 2.4193508625030518 1.587201714515686 0.8990616798400879 1.2208820581436157 1.5168288946151733
882 7.206192970275879 4.130837440490723 5.200864791870117 2.9597787857055664 2.3745808601379395 2.0977277755737305 2.420083999633789 1.060713768005371 0.7544442415237427 1.1313389539718628 1.5289522409439087
883 7.286225318908691 4.316245079040527 5.14660120010376 2.9305479526519775 2.4650466442108154 2.100308418273926 2.3765642642974854 1.3170201778411865 1.0167014598846436 1.1568167209625244 1.425012230873108
884 7.003585338592529 4.1010260581970215 4.84121561050415 2.6593337059020996 2.19258975982666 1.7746965885162354 2.5655393600463867 1.3409438133239746 0.8525405526161194 1.2300385236740112 1.5115845203399658
885 7.194040298461914 4.062104225158691 4.9937310218811035 2.771000862121582 2.151716709136963 1.879380226135254 2.6203131675720215 1.3615320920944214 0.9774446487426758 1.2718133926391602 1.6449484825134277
886 6.686373233795166 3.638251543045044 4.698552131652832 2.7420389652252197 1.9443351030349731 1.9597394466400146 2.4922871589660645 1.1275084018707275 1.2988948822021484 1.1907687187194824 1.5604997873306274
887 6.805141925811768 3.5874369144439697 4.892152786254883 2.5455358028411865 1.9996038675308228 2.2648377418518066 2.445624589920044 1.1007119417190552 1.137825846672058 1.4386389255523682 1.5656282901763916
888 6.95180606842041 3.4944238662719727 5.3191046714782715 2.590437650680542 2.1157150268554688 2.1146700382232666 2.5767831802368164 1.169854998588562 0.8857043981552124 1.3217642307281494 1.631622314453125
889 7.232854843139648 3.69264817237854 5.5718584060668945 2.7814431190490723 2.218431234359741 2.08778977394104 2.568732976913452 1.3767774105072021 0.8269715309143066 1.134579062461853 1.6275032758712769
890 7.111606597900391 3.5627787113189697 5.25127649307251 2.66211199760437 2.0478134155273438 2.191847562789917 2.563748836517334 1.0020145177841187 1.145416021347046 1.2243324518203735 1.8074653148651123
891 7.171910762786865 3.7107601165771484 5.34990119934082 2.9028801918029785 2.2924301624298096 2.1306285858154297 2.5930614471435547 1.0863778591156006 1.039384365081787 1.0242747068405151 1.5388823747634888
892 7.044132232666016 3.6636838912963867 5.141953468322754 2.9267828464508057 2.2140274047851563 2.104191780090332 2.6480953693389893 0.9094322323799133 1.1541413068771362 1.1728661060333252 1.4516074657440186
893 6.689387321472168 3.701613187789917 4.685481071472168 2.94625186920166 2.2136027812957764 2.1733014583587646 2.6457669734954834 1.2885969877243042 1.304255485534668 1.1906253099441528 1.7720861434936523
894 6.450959205627441 3.590728759765625 4.6902546882629395 2.719843864440918 2.1022450923919678 2.2774431705474854 2.623457670211792 1.3638958930969238 1.1054558753967285 1.4106900691986084 1.4900919198989868
895 6.068469524383545 3.4974911212921143 3.9991562366485596 2.7393720149993896 2.0572335720062256 2.184354543685913 2.563126564025879 1.0856359004974365 1.0530314445495605 1.2909365892410278 1.5506720542907715
896 6.496271133422852 3.6088364124298096 4.479502201080322 2.820246934890747 2.299989700317383 2.1925618648529053 2.511683464050293 1.2885769605636597 0.9602957963943481 1.2338919639587402 1.516964316368103
897 6.715889930725098 3.613926410675049 4.553694725036621 2.8983702659606934 1.991207480430603 2.170743465423584 2.4990782737731934 1.1668580770492554 0.7520354390144348 1.3199055194854736 1.4692939519882202
898 6.368593692779541 3.6328322887420654 4.539592742919922 2.6715686321258545 2.0014641284942627 2.1494088172912598 2.5359537601470947 0.925851047039032 1.3648419380187988 1.11677885055542 1.5285158157348633
899 7.066645622253418 3.750467538833618 4.7576212882995605 2.853153705596924 1.9038649797439575 2.4113683700561523 2.4489312171936035 1.0287810564041138 1.0165468454360962 1.2648968696594238 1.7257243394851685
900 6.826993942260742 3.682366371154785 4.7392377853393555 2.9781157970428467 1.9779449701309204 2.275256872177124 2.410722255706787 1.2691031694412231 0.8310124278068542 1.191009759902954 1.6257681846618652
901 6.774200439453125 3.8558108806610107 4.3877153396606445 2.992551803588867 1.909853219985962 2.1832921504974365 2.428133010864258 1.2489802837371826 0.8749833703041077 1.2657279968261719 1.6174920797348022
902 6.431699752807617 3.621368885040283 4.515870094299316 2.623774290084839 2.2849338054656982 2.2034547328948975 2.422107696533203 1.1062880754470825 0.8586346507072449 1.0451385974884033 1.485994577407837
903 6.381619930267334 3.5743138790130615 4.369507789611816 2.774080991744995 2.249272584915161 2.265861749649048 2.328778028488159 1.2074854373931885 0.7668145895004272 1.075921893119812 1.5366092920303345
904 6.434305191040039 3.584763765335083 4.33362340927124 2.87961745262146 2.0728585720062256 2.308197259902954 2.4823784828186035 1.3514243364334106 1.160329818725586 1.1141486167907715 1.6657795906066895
905 6.192361831665039 3.427206516265869 4.0225911140441895 2.6880338191986084 1.9876154661178589 2.2109556198120117 2.222743511199951 1.4380375146865845 0.9270861744880676 1.1209536790847778 1.4573826789855957
906 6.058755397796631 3.425668954849243 4.334502220153809 2.625018358230591 2.126553535461426 2.552696466445923 2.3980393409729004 1.4988847970962524 0.9946235418319702 1.1558301448822021 1.6412768363952637
907 6.279270648956299 3.522785186767578 4.4847211837768555 2.6694061756134033 2.1460585594177246 2.532428503036499 2.4470176696777344 1.6579082012176514 0.9629963040351868 1.091193675994873 1.7100101709365845
908 6.334799289703369 3.4356436729431152 4.632471084594727 2.643643856048584 2.231083393096924 2.4471771717071533 2.3560731410980225 1.862221360206604 0.7717627882957458 1.097224473953247 1.705448865890503
909 6.445254325866699 3.5935895442962646 4.706305503845215 2.734722375869751 2.303112030029297 2.5294244289398193 2.494034767150879 1.4825944900512695 1.042378544807434 1.2547047138214111 1.5586464405059814
910 6.3909077644348145 3.4328243732452393 4.500205993652344 2.693953037261963 2.2085466384887695 2.5010757446289063 2.3469583988189697 1.7485944032669067 0.8002217411994934 1.2318053245544434 1.5791258811950684
911 6.379479885101318 3.4953579902648926 4.287944316864014 2.47780442237854 2.0787556171417236 2.519573926925659 2.3384053707122803 1.5800546407699585 0.7654349207878113 1.2102314233779907 1.6036829948425293
912 6.146909713745117 3.6584999561309814 4.201843738555908 2.6985576152801514 2.055391550064087 2.574125051498413 2.279374599456787 1.491714596748352 0.9530647397041321 1.189132571220398 1.6503174304962158
913 6.2946014404296875 3.7808616161346436 4.342247486114502 2.71871018409729 2.1351702213287354 2.461578845977783 2.422546148300171 1.549278974533081 0.7404859066009521 1.1832715272903442 1.9602386951446533
914 6.193046569824219 3.4660651683807373 4.223325729370117 2.569195508956909 2.10725736618042 2.3964998722076416 2.555083751678467 1.3495336771011353 0.8282042145729065 1.1524065732955933 2.1357295513153076
915 6.2174553871154785 3.5669145584106445 4.0904388427734375 2.8274171352386475 2.213378667831421 2.3126635551452637 2.4364538192749023 1.3246426582336426 0.8420066833496094 1.017290711402893 1.9961507320404053
916 6.375186443328857 3.663982391357422 4.261530876159668 2.8639326095581055 2.279994010925293 2.5058658123016357 2.560415267944336 1.5423959493637085 0.8987368941307068 1.2004152536392212 1.878324031829834
917 5.7790703773498535 3.418138265609741 4.080601215362549 2.746609687805176 2.0732719898223877 2.4582231044769287 2.5182058811187744 1.6640983819961548 0.895114541053772 1.1839699745178223 2.015949249267578
918 5.845248699188232 3.3404014110565186 4.209677696228027 2.5391910076141357 2.148355722427368 2.5041046142578125 2.3396549224853516 1.4063725471496582 0.9396510124206543 1.023990511894226 1.7695385217666626
919 5.7114715576171875 3.2896130084991455 4.040284633636475 2.5070393085479736 2.076563835144043 2.521371364593506 2.4563584327697754 1.2285600900650024 0.8384826183319092 1.3170462846755981 1.9973548650741577
920 5.746819496154785 3.309870958328247 4.01947546005249 2.4666850566864014 2.143035650253296 2.6051783561706543 2.306957960128784 1.701234221458435 0.8492532968521118 1.0545296669006348 2.0113930702209473
921 6.16079044342041 3.440812349319458 4.0452117919921875 2.611055850982666 2.1858386993408203 2.5761899948120117 2.5660433769226074 1.8846855163574219 0.9045268297195435 1.1484559774398804 2.2276201248168945
922 6.085226058959961 3.386859893798828 3.9598288536071777 2.6104812622070313 2.1110968589782715 2.524693012237549 2.472872495651245 2.047882318496704 0.6733461618423462 1.224501371383667 1.902022361755371
923 5.950774192810059 3.4623613357543945 4.018929958343506 2.5700552463531494 2.094552516937256 2.3968677520751953 2.5398812294006348 2.2599728107452393 0.8775998950004578 1.2391042709350586 1.8977943658828735
924 6.000186443328857 3.2811896800994873 4.146149635314941 2.4066100120544434 2.2681708335876465 2.2191977500915527 2.5410170555114746 2.1493959426879883 1.1776117086410522 1.2482666969299316 1.9219677448272705
925 6.010655403137207 3.4369404315948486 4.1055121421813965 2.5575568675994873 2.182511568069458 2.133596420288086 2.2737927436828613 2.00258731842041 0.7734503149986267 1.1967864036560059 2.106898784637451
926 5.858244895935059 3.4538111686706543 3.824641466140747 2.5413625240325928 2.1167008876800537 2.2628233432769775 2.276869058609009 1.914772629737854 0.9761919975280762 1.2445652484893799 1.7279937267303467
927 6.026194095611572 3.5686748027801514 3.9772520065307617 2.596998691558838 2.1469686031341553 2.1895763874053955 2.3874878883361816 1.283288598060608 1.0365430116653442 1.0658676624298096 1.5878894329071045
928 5.814599514007568 3.422964096069336 4.2426629066467285 2.5925180912017822 2.3073830604553223 2.0246193408966064 2.347036361694336 1.434342861175537 1.7466384172439575 1.0780490636825562 1.5952068567276
929 5.749817848205566 3.5082285404205322 4.009624481201172 2.568844795227051 2.185378074645996 2.1518547534942627 2.4194421768188477 1.3289726972579956 0.7393460869789124 1.1439430713653564 1.516042947769165
930 5.40628719329834 3.2461864948272705 3.8463146686553955 2.4479496479034424 2.318589687347412 2.242090940475464 2.6929125785827637 1.5025454759597778 0.944507896900177 1.1761682033538818 1.8042153120040894
931 5.355989456176758 3.3710949420928955 3.7467169761657715 2.4606199264526367 2.29233980178833 2.139357089996338 2.422398328781128 1.4304382801055908 0.8155984878540039 1.0852222442626953 1.7774698734283447
932 5.898213863372803 3.5685765743255615 3.857905149459839 2.4657700061798096 2.194368839263916 2.1864328384399414 2.5750017166137695 1.577926516532898 1.039733648300171 1.1126039028167725 1.8049910068511963
933 6.018197536468506 3.342024803161621 4.0841064453125 2.432016134262085 2.213101625442505 2.251467704772949 2.4292333126068115 1.422162652015686 0.7797585129737854 1.1406724452972412 1.7539167404174805
934 6.070315361022949 3.2451987266540527 4.246332168579102 2.41532039642334 2.267500162124634 2.1308093070983887 2.464233875274658 1.3971196413040161 1.0437984466552734 1.1458548307418823 1.883428692817688
935 5.86570405960083 3.4315640926361084 4.163716793060303 2.4441254138946533 2.390383243560791 2.2428112030029297 2.40109920501709 1.440936803817749 0.8340645432472229 1.2375752925872803 1.8256629705429077
936 5.6787872314453125 3.456427812576294 4.1849541664123535 2.4941565990448 2.368889808654785 2.437211513519287 2.276667356491089 1.2796688079833984 0.879407525062561 1.166676640510559 1.9315464496612549
937 5.830423355102539 3.344057559967041 4.2433366775512695 2.403998374938965 2.4287261962890625 2.65206241607666 2.1092841625213623 1.3345413208007813 0.967492938041687 1.157890796661377 1.8475520610809326
938 5.785853385925293 3.3446462154388428 4.214364528656006 2.315084934234619 2.210190534591675 2.670398235321045 2.3986728191375732 1.5441575050354004 0.8627011775970459 1.1536073684692383 1.8492590188980103
939 5.752342224121094 3.338205575942993 4.335395336151123 2.399470329284668 2.3549184799194336 2.348632335662842 2.3435771465301514 1.3016812801361084 1.0261797904968262 1.2652888298034668 1.812135934829712
940 5.740228176116943 3.4089505672454834 4.419131755828857 2.581076145172119 2.4510228633880615 2.128835678100586 2.483170986175537 1.2398979663848877 0.7485314607620239 1.3461834192276 1.7528687715530396
941 5.8580641746521 3.4626643657684326 4.421418190002441 2.448162317276001 2.3985371589660645 2.192960739135742 2.2965338230133057 1.3560553789138794 1.0256198644638062 1.2644349336624146 1.8651248216629028
942 5.859591007232666 3.7916007041931152 4.225635528564453 2.7068910598754883 2.313145637512207 2.3606534004211426 2.296658992767334 1.302588939666748 0.615466296672821 1.2058719396591187 1.90092134475708
943 6.115595817565918 3.618504524230957 4.686214447021484 2.6407265663146973 2.2312328815460205 2.505396604537964 2.416705369949341 1.3336472511291504 1.066414713859558 1.2364060878753662 1.7636641263961792
944 5.964139461517334 3.63118052482605 4.42751407623291 2.441474676132202 1.9934073686599731 2.59592866897583 2.1535563468933105 1.2723468542099 0.8469377160072327 1.2924696207046509 1.7777032852172852
945 6.583264350891113 3.638319253921509 4.9182538986206055 2.479948043823242 2.159630298614502 2.4407079219818115 2.329578161239624 1.3795742988586426 1.0534809827804565 1.2774763107299805 1.7665467262268066
946 6.507211208343506 3.946484088897705 4.6378397941589355 2.5539474487304688 2.0484700202941895 2.548727512359619 2.30619478225708 1.3004759550094604 0.9617903232574463 1.3437871932983398 1.8012588024139404
947 6.494999885559082 3.8934030532836914 4.521279335021973 2.4993674755096436 1.9098337888717651 2.5980217456817627 2.28273606300354 1.2339938879013062 0.7979455590248108 1.2486708164215088 1.9897559881210327
948 6.186614513397217 3.754789352416992 4.45283842086792 2.493910312652588 2.156567096710205 2.371051073074341 2.242548704147339 1.32779860496521 0.9092727899551392 1.233349323272705 1.6920257806777954
949 6.431680679321289 3.89495849609375 4.775555610656738 2.7339870929718018 2.4767816066741943 2.4793431758880615 2.291168689727783 1.2611833810806274 0.9919202923774719 1.2122814655303955 2.0412111282348633
950 6.332570552825928 3.5831196308135986 4.796306610107422 2.4312472343444824 2.4515044689178467 2.4917709827423096 2.2464356422424316 1.4977421760559082 0.9453744292259216 1.2234275341033936 2.17331600189209
951 6.109166622161865 3.6226930618286133 4.731466770172119 2.3035876750946045 2.2682554721832275 2.448556661605835 2.21431040763855 1.4150136709213257 0.9659082293510437 1.0979942083358765 1.9538249969482422
952 5.866271018981934 3.6140458583831787 4.353365898132324 2.397092819213867 2.1115403175354004 2.1833934783935547 2.1443710327148438 1.5498257875442505 1.1643304824829102 1.0768983364105225 1.9584383964538574
953 5.794561862945557 3.367891550064087 4.4355854988098145 2.4171671867370605 2.202136993408203 2.1567564010620117 2.2006115913391113 1.3733035326004028 1.0348806381225586 1.2085603475570679 1.795669674873352
954 5.645583152770996 3.1751794815063477 4.4510908126831055 2.32969331741333 2.111933469772339 2.28493070602417 2.22975754737854 1.4407291412353516 0.7961065769195557 1.2777408361434937 1.8647687435150146
955 6.077581882476807 3.3525075912475586 4.690367698669434 2.3903424739837646 2.2576744556427 2.35662579536438 2.241412878036499 1.2950170040130615 0.7944203615188599 1.2379214763641357 1.8214377164840698
956 6.032468795776367 3.6597468852996826 4.592491149902344 2.430476427078247 2.178779125213623 2.4145617485046387 2.2025306224823 1.4911646842956543 1.1038187742233276 1.1751489639282227 1.785428762435913
957 5.77703857421875 3.3584485054016113 4.2952189445495605 2.4018476009368896 2.1114449501037598 2.364295721054077 2.398228645324707 1.3580671548843384 0.8443652987480164 1.0757688283920288 1.740134596824646
958 5.577368259429932 3.673286199569702 3.9873287677764893 2.629286289215088 2.0234034061431885 2.274139404296875 2.396911859512329 1.5167412757873535 0.9464931488037109 1.1484618186950684 1.8025990724563599
959 5.904393672943115 3.764329433441162 4.372161388397217 2.784005641937256 2.2952709197998047 2.1445889472961426 2.4724717140197754 1.4240463972091675 0.8086622357368469 1.2037994861602783 1.7638179063796997
960 5.884642601013184 3.7893755435943604 4.470957279205322 2.6942760944366455 2.2601091861724854 2.090468168258667 2.6644508838653564 1.6481356620788574 0.9003217220306396 1.2455893754959106 1.7370944023132324
961 5.8534836769104 3.94602632522583 4.412993907928467 2.7808754444122314 2.336423873901367 1.8360635042190552 2.569056987762451 1.5846989154815674 0.9311972260475159 1.1790364980697632 1.6808570623397827
962 5.648746490478516 3.8426387310028076 4.234768867492676 2.9052340984344482 2.412386894226074 1.9827184677124023 2.594029188156128 1.5214751958847046 0.8144384622573853 1.1961201429367065 1.5643091201782227
963 5.524020195007324 3.7128281593322754 4.216677665710449 2.607982873916626 2.2401599884033203 1.8552497625350952 2.4666965007781982 1.5388097763061523 0.9971609115600586 1.2155412435531616 1.584650993347168
964 5.672762870788574 3.699676990509033 4.359432220458984 2.4488985538482666 2.4216153621673584 2.1163594722747803 2.65561842918396 1.393878698348999 0.6811514496803284 1.47829270362854 1.5913869142532349
965 5.69750452041626 3.545994520187378 4.10821533203125 2.627185583114624 2.2414205074310303 2.4276247024536133 2.601386785507202 1.4785648584365845 1.1400160789489746 1.4326202869415283 1.5859097242355347
966 6.040057182312012 3.4615631103515625 4.337357997894287 2.6588008403778076 2.394646406173706 2.639660358428955 2.6478402614593506 1.2994139194488525 1.033591866493225 1.3989264965057373 1.5635439157485962
967 6.383548259735107 3.6310863494873047 4.615925312042236 2.613538980484009 2.2103216648101807 2.714181661605835 2.410210132598877 1.6357673406600952 1.003185749053955 1.302469253540039 1.5003230571746826
968 6.024599075317383 3.4677116870880127 4.497663974761963 2.549346923828125 2.3297502994537354 2.762132167816162 2.676121950149536 1.2735342979431152 0.974419355392456 1.471721887588501 1.6756024360656738
969 6.257177352905273 3.499347686767578 4.559295177459717 2.46359920501709 2.3820064067840576 2.778414726257324 2.513291835784912 1.435551404953003 1.106812596321106 1.2356544733047485 1.6105759143829346
970 6.10095739364624 3.599891185760498 4.487369060516357 2.444178342819214 2.3409693241119385 2.7458956241607666 2.659228563308716 1.2874175310134888 0.8264351487159729 1.1609704494476318 1.657285451889038
971 5.974609851837158 3.4446189403533936 4.349917411804199 2.491826057434082 2.4024457931518555 2.693784713745117 2.5229783058166504 1.4971156120300293 0.705559492111206 1.2182129621505737 1.7191617488861084
972 5.841869831085205 3.405444860458374 4.288416385650635 2.509465217590332 2.370863914489746 2.46264386177063 2.4368836879730225 1.3195997476577759 0.8242807984352112 1.1016051769256592 1.5107717514038086
973 6.285166263580322 3.5442075729370117 4.447551250457764 2.578409433364868 2.163513660430908 2.579439163208008 2.302401542663574 1.3609496355056763 0.8813305497169495 1.0123608112335205 1.5766571760177612
974 6.020325183868408 3.220200777053833 4.448096752166748 2.2643158435821533 2.10105562210083 2.5961132049560547 2.3391225337982178 1.5094447135925293 1.1434402465820313 1.239094614982605 1.489547610282898
975 6.03809928894043 3.361175298690796 4.459774017333984 2.303722620010376 2.2417688369750977 2.628618001937866 2.4861233234405518 1.5176894664764404 1.0381475687026978 1.1022542715072632 1.4884474277496338
976 6.227501392364502 3.261627197265625 4.58877420425415 2.510146379470825 2.2222015857696533 2.318530559539795 2.618830442428589 1.376355528831482 0.9191287755966187 1.0474932193756104 1.3641252517700195
977 6.233895301818848 3.3209805488586426 4.533946990966797 2.500154972076416 2.1878721714019775 2.6320641040802 2.479583978652954 1.9697201251983643 1.2694066762924194 1.2087637186050415 1.3982335329055786
978 6.74620246887207 3.3575127124786377 5.047062397003174 2.5151000022888184 2.40388822555542 2.583921432495117 2.599775552749634 1.5426347255706787 0.7618707418441772 1.1378588676452637 1.4836739301681519
979 6.801429748535156 3.3176236152648926 5.126035213470459 2.4292163848876953 2.312699794769287 2.4451904296875 2.7260069847106934 1.4599969387054443 0.9284136295318604 1.154633641242981 1.7309569120407104
980 6.527322769165039 3.3437585830688477 5.050670146942139 2.3635642528533936 2.204036235809326 2.3940324783325195 2.8764145374298096 1.3000290393829346 0.9542428255081177 1.0781736373901367 1.4111756086349487
981 6.217865467071533 3.27541446685791 4.89619255065918 2.3438870906829834 2.320943832397461 2.282658100128174 2.7929375171661377 1.3747650384902954 0.8196313977241516 1.1131017208099365 1.5474942922592163
982 6.164620399475098 3.471684694290161 4.547314643859863 2.4307150840759277 2.1806910037994385 2.5117039680480957 2.689134359359741 1.5226060152053833 0.6686397194862366 1.0664821863174438 1.5853863954544067
983 6.277318000793457 3.611696720123291 4.450460910797119 2.4228813648223877 2.2696423530578613 2.6512367725372314 2.807141065597534 1.368971586227417 0.8561552166938782 1.0852383375167847 1.7879449129104614
984 6.2660346031188965 3.756596088409424 4.7410149574279785 2.5673115253448486 2.272935152053833 2.639650583267212 2.859804630279541 1.3679875135421753 0.7277244925498962 0.9834555983543396 1.8026466369628906
985 6.151031494140625 3.648777961730957 4.5851945877075195 2.4653077125549316 2.2814581394195557 2.558251142501831 2.620450496673584 1.4326847791671753 0.9016607999801636 1.1469944715499878 1.8814477920532227
986 6.539461612701416 3.7975971698760986 4.811194896697998 2.5038394927978516 2.369309425354004 2.65108060836792 2.557957410812378 1.3980402946472168 1.0859051942825317 1.3061754703521729 1.9556808471679688
987 6.445102691650391 3.4720325469970703 4.94206428527832 2.522367238998413 2.299675226211548 2.495410680770874 3.0307695865631104 1.6564160585403442 0.8949078321456909 1.2088757753372192 2.0079729557037354
988 6.639248371124268 3.4098446369171143 4.916214466094971 2.599672794342041 2.405503988265991 2.4450080394744873 2.788252115249634 1.4915708303451538 1.0491175651550293 1.2681924104690552 1.8437819480895996
989 6.681848526000977 3.5904700756073 5.146204948425293 2.5698161125183105 2.470860004425049 2.4788851737976074 3.012965440750122 1.3473063707351685 1.4902842044830322 1.2891173362731934 1.9246379137039185
990 6.694545745849609 3.626159906387329 5.155194282531738 2.4848620891571045 2.4771952629089355 2.5087013244628906 2.5379278659820557 1.539992094039917 0.9873875975608826 1.1364516019821167 1.9426617622375488
991 6.652252197265625 3.36572527885437 4.975511074066162 2.3866090774536133 2.3656585216522217 2.6589090824127197 2.833540916442871 1.4154211282730103 1.1370422840118408 1.1597009897232056 1.9995198249816895
992 6.814382553100586 3.6721246242523193 4.98900032043457 2.415560245513916 2.3940892219543457 2.690568447113037 2.827726125717163 1.5284777879714966 0.797369122505188 1.1141356229782104 1.8708943128585815
993 6.645515441894531 3.388699769973755 5.297704696655273 2.2884490489959717 2.3823134899139404 2.5678648948669434 2.821474313735962 1.4077433347702026 0.8577427864074707 1.2655506134033203 1.944307804107666
994 6.728131294250488 3.3931052684783936 4.991193771362305 2.5259652137756348 2.3209140300750732 2.5500402450561523 2.6060402393341064 1.372543454170227 0.8111163377761841 1.2806984186172485 1.8990285396575928
995 6.0594964027404785 3.318260431289673 4.806992053985596 2.5214555263519287 2.198880910873413 2.268272638320923 2.7108020782470703 1.1644184589385986 0.8981049656867981 1.256037712097168 1.5962046384811401
996 6.138946533203125 3.207658529281616 4.9728851318359375 2.322791814804077 2.4526922702789307 2.4172191619873047 2.725278615951538 1.2176856994628906 0.7152933478355408 1.4588600397109985 1.8312358856201172
997 6.233539581298828 3.4925413131713867 4.847085475921631 2.7066802978515625 2.217120885848999 2.252786159515381 2.802342176437378 1.1922568082809448 1.029801368713379 1.3199759721755981 1.9546469449996948
998 6.280460357666016 3.2892160415649414 4.780448913574219 2.4665613174438477 2.3554224967956543 2.3562185764312744 2.829916477203369 1.2528815269470215 1.2599291801452637 1.4019038677215576 1.7541860342025757
999 6.501598358154297 3.2994420528411865 5.084453105926514 2.5190231800079346 2.5520520210266113 2.6631245613098145 2.667724132537842 1.3909176588058472 0.7724324464797974 1.1111940145492554 2.0222980976104736
1000 6.241480827331543 3.373812437057495 4.836980819702148 2.5769412517547607 2.3657054901123047 2.544987916946411 2.4201202392578125 1.4110416173934937 0.9205843806266785 1.07156503200531 1.9161863327026367
1001 6.182569980621338 3.4484503269195557 4.694267749786377 2.5391547679901123 2.1593637466430664 2.589470863342285 2.714965581893921 1.433180570602417 0.9441183805465698 1.1597176790237427 1.7725682258605957
1002 6.544800758361816 3.501774787902832 4.980053424835205 2.5599849224090576 2.5061140060424805 2.580845832824707 2.6154496669769287 1.372289776802063 0.9952517747879028 1.0865387916564941 2.017678737640381
1003 6.603513240814209 3.4719786643981934 4.686520576477051 2.613906145095825 2.424677610397339 2.751044273376465 2.7494261264801025 1.2459759712219238 1.2083051204681396 1.016446590423584 2.2573068141937256
