# Supplementary material for: Complexes of vertebrate TMC1/2 and CIB2/3 proteins form hair-cell mechanotransduction cation channels
Source: eLife. 2025 Jan 8;12:RP89719. doi: 10.7554/eLife.89719 (PMC11709434; doi:10.7554/eLife.89719)
Supplement: Figure 8—figure supplement 1—source data 1. [file elife-89719-fig8-figsupp1-data1.zip › RMSD-10-hsTMC2-hsCIB3-Mixed-mineq.dat]

0 0.0 0.0 0.0 0.0 0.0 0.0 0.0 0.0 0.0 0.0 0.0
1 0.23351801931858063 0.23011146485805511 0.24449001252651215 0.22037306427955627 0.2186090350151062 0.21218110620975494 0.2204509824514389 0.18760257959365845 0.19574737548828125 0.16696317493915558 0.22868545353412628
2 0.23620885610580444 0.23159737884998322 0.24855494499206543 0.22075404226779938 0.2140820473432541 0.22528797388076782 0.21007531881332397 0.2306796908378601 0.21379195153713226 0.16767007112503052 0.21870392560958862
3 0.22827555239200592 0.2263268679380417 0.24018020927906036 0.21887843310832977 0.20695549249649048 0.21161721646785736 0.19875548779964447 0.19116060435771942 0.22254741191864014 0.18403244018554688 0.22281041741371155
4 0.23403146862983704 0.23541678488254547 0.24179019033908844 0.21982133388519287 0.2172250896692276 0.2068958729505539 0.21470965445041656 0.19972750544548035 0.22234100103378296 0.18885798752307892 0.20490610599517822
5 0.23141710460186005 0.22660675644874573 0.24681438505649567 0.2129845917224884 0.22260333597660065 0.19913622736930847 0.21018275618553162 0.18110345304012299 0.20505265891551971 0.1769038736820221 0.17762315273284912
6 0.20638729631900787 0.20401529967784882 0.21147297322750092 0.18670180439949036 0.19601725041866302 0.19600839912891388 0.19729074835777283 0.16351136565208435 0.16533805429935455 0.19605079293251038 0.1779649257659912
7 0.2136979103088379 0.2171337753534317 0.214873269200325 0.20895551145076752 0.21243822574615479 0.2087397277355194 0.19516214728355408 0.19025687873363495 0.17921017110347748 0.14541281759738922 0.17589280009269714
8 0.2111506164073944 0.20354048907756805 0.22472278773784637 0.2043142467737198 0.21140336990356445 0.19729019701480865 0.19514870643615723 0.1778431087732315 0.17556966841220856 0.15716218948364258 0.2145226001739502
9 0.2154216170310974 0.21444623172283173 0.221686452627182 0.20577697455883026 0.21133258938789368 0.20222583413124084 0.19814305007457733 0.19111990928649902 0.18771977722644806 0.19721989333629608 0.19579051434993744
10 0.2084873765707016 0.20830067992210388 0.21612247824668884 0.1991117149591446 0.2005665898323059 0.18727339804172516 0.1926676481962204 0.19811733067035675 0.18381956219673157 0.18532739579677582 0.20855864882469177
11 0.6342024803161621 0.6417955756187439 0.6368471384048462 0.6641911864280701 0.6364758014678955 0.5912668704986572 0.5191481709480286 0.39162999391555786 0.5161300897598267 0.3445620536804199 0.44240352511405945
12 1.6795216798782349 1.642411708831787 1.555253267288208 1.318184733390808 1.1186017990112305 1.1358498334884644 1.1225614547729492 0.808618426322937 1.1358835697174072 0.8565698862075806 0.5751647353172302
13 1.75407874584198 1.6980512142181396 1.6124428510665894 1.4804502725601196 1.0275294780731201 0.9752830266952515 1.2252577543258667 0.771049976348877 0.9411676526069641 0.6592719554901123 0.9188428521156311
14 1.9661800861358643 1.7154991626739502 1.7972429990768433 1.5008519887924194 1.1391406059265137 1.0744132995605469 1.4157018661499023 0.8781571984291077 0.9424451589584351 0.5637344121932983 1.2391945123672485
15 1.9996870756149292 1.8338366746902466 1.864807367324829 1.5760167837142944 1.1445807218551636 1.3253649473190308 1.6399809122085571 0.6995183825492859 0.9786314368247986 0.6258213520050049 0.5688636302947998
16 2.1516880989074707 2.1306569576263428 2.027385950088501 1.7539969682693481 1.3689604997634888 1.2088005542755127 1.9306182861328125 0.7726006507873535 0.9398509860038757 0.6932051777839661 0.6537447571754456
17 2.4151060581207275 2.158674716949463 2.242021322250366 1.8147952556610107 1.5752509832382202 1.2468256950378418 1.0988425016403198 0.9770209789276123 0.8782348036766052 0.5701944231987 0.7212878465652466
18 2.4104747772216797 2.161611557006836 2.2251179218292236 1.7146044969558716 1.5481901168823242 1.1900794506072998 1.1729532480239868 0.8397489190101624 1.1268205642700195 0.5105956792831421 0.6942989230155945
19 2.8141558170318604 2.089620351791382 2.644543409347534 1.6127594709396362 1.6893266439437866 1.1931614875793457 0.9992478489875793 0.8489891290664673 1.048584222793579 0.5884921550750732 0.6769643425941467
20 2.705535888671875 2.312579393386841 2.315371513366699 1.6921201944351196 1.5126197338104248 1.1581417322158813 1.082266926765442 1.0579618215560913 0.9542098045349121 0.5592753291130066 0.6239360570907593
21 2.848210334777832 2.1785526275634766 2.2785165309906006 1.7158844470977783 1.5796171426773071 1.6324034929275513 1.0416591167449951 0.9242815971374512 0.7332702279090881 0.6091372966766357 0.5116104483604431
22 2.8798506259918213 2.1938064098358154 2.2288596630096436 1.6619594097137451 1.5185983180999756 1.5527658462524414 1.1553955078125 1.0910693407058716 0.6349348425865173 0.5826572179794312 0.5653200149536133
23 3.1677896976470947 2.4415438175201416 2.233525037765503 1.5626206398010254 1.5378531217575073 1.254385232925415 1.7114474773406982 0.831305205821991 0.9621351361274719 0.7808074951171875 0.5782915949821472
24 3.1689631938934326 2.6618573665618896 2.393568515777588 1.5769990682601929 1.4005526304244995 0.962010383605957 1.5796955823898315 1.1358057260513306 0.9895030856132507 0.8230811357498169 0.6502707004547119
25 2.8111977577209473 2.1744682788848877 2.301100015640259 1.4242721796035767 1.6674484014511108 1.2876787185668945 1.2287589311599731 1.1219693422317505 1.299637794494629 0.7270201444625854 0.470081090927124
26 3.0116143226623535 2.6836533546447754 2.312748908996582 1.836560606956482 1.520187258720398 1.1314715147018433 1.2739946842193604 0.756219744682312 0.8157436847686768 0.8109005689620972 0.6890251636505127
27 3.2282090187072754 2.6805765628814697 2.4183034896850586 1.9726518392562866 1.4331995248794556 1.010881781578064 1.4212753772735596 0.9661689400672913 1.1720515489578247 0.9463991522789001 0.49342992901802063
28 3.153846263885498 2.435009717941284 2.4596877098083496 1.7186279296875 1.4720584154129028 1.2313238382339478 1.1803953647613525 0.9405196309089661 0.9465970993041992 1.098572015762329 0.5844383835792542
29 3.4392528533935547 2.6584129333496094 2.5468013286590576 2.039231538772583 1.5201854705810547 1.5541388988494873 1.0933524370193481 0.8935943245887756 1.1529455184936523 1.0366626977920532 0.8347989916801453
30 3.224886417388916 2.6394410133361816 2.703559398651123 1.850646734237671 1.8632177114486694 1.3679240942001343 1.1815781593322754 0.9815966486930847 0.8991426825523376 0.9755312204360962 0.695428192615509
31 3.238847255706787 2.377804756164551 2.733449697494507 1.8008496761322021 2.029815196990967 1.6233824491500854 1.500627040863037 0.8927193880081177 0.9274284839630127 0.7115160226821899 0.5957028269767761
32 3.1261191368103027 2.3114242553710938 2.4615275859832764 1.6513500213623047 1.6006684303283691 1.528628945350647 1.2334803342819214 1.0646618604660034 0.8978959321975708 0.514586865901947 0.670240581035614
33 3.187859535217285 2.3926656246185303 2.448667526245117 1.6837096214294434 1.515851616859436 1.4281498193740845 1.6008615493774414 0.8838410973548889 1.2911632061004639 0.6732059717178345 0.6146573424339294
34 2.9154462814331055 2.246047258377075 2.284477949142456 1.44674551486969 1.4762628078460693 1.3013306856155396 1.4431818723678589 0.8222259283065796 0.9204246401786804 0.5961549878120422 0.4772196114063263
35 3.1556029319763184 2.4888534545898438 2.606389284133911 1.699761986732483 1.6031503677368164 1.396657109260559 1.5061938762664795 0.6517845392227173 1.0481921434402466 0.520546019077301 0.4125295877456665
36 2.9790751934051514 2.4159388542175293 2.4010214805603027 1.5451604127883911 1.546396255493164 1.2407630681991577 1.799640417098999 0.8409063220024109 0.93387770652771 0.8312761783599854 0.6023419499397278
37 3.1636834144592285 2.6669981479644775 2.5122439861297607 1.785413384437561 1.5924973487854004 1.31749427318573 1.7131184339523315 0.9273547530174255 1.1525490283966064 0.6872740983963013 0.578386664390564
38 3.136336088180542 2.615118980407715 2.24704647064209 1.7978862524032593 1.556329607963562 1.5440748929977417 1.7260515689849854 0.9236443638801575 0.7169403433799744 0.6792535781860352 0.6141518950462341
39 3.440274953842163 2.504194736480713 2.7744569778442383 1.809592604637146 1.9091532230377197 1.5198974609375 1.7237659692764282 1.0234348773956299 0.8817269802093506 0.9223501682281494 0.6744944453239441
40 3.472301483154297 2.598637104034424 2.487179756164551 1.7609623670578003 1.7741942405700684 1.298561453819275 1.7999311685562134 1.068680763244629 0.9764031171798706 0.7320466041564941 0.6965751647949219
41 3.6745519638061523 2.765026807785034 2.6332271099090576 2.01235294342041 1.7396647930145264 1.410994052886963 1.9654459953308105 0.8970516324043274 0.9999969601631165 0.6268722414970398 0.44122517108917236
42 3.8252627849578857 3.0756635665893555 2.6557457447052 2.071786642074585 1.886397361755371 1.429380178451538 2.112682580947876 1.2042783498764038 1.3308268785476685 0.5926359295845032 0.5378627777099609
43 3.856710195541382 2.979787826538086 2.3771846294403076 1.997235655784607 1.7093709707260132 1.3463371992111206 1.953956127166748 0.7999519109725952 1.2294118404388428 0.6142511367797852 0.5082302689552307
44 3.8054230213165283 2.9247710704803467 2.319124221801758 2.035395622253418 1.6279609203338623 1.360756754875183 1.4905587434768677 0.9258518218994141 1.0606967210769653 0.49748164415359497 0.5413781404495239
45 3.6118505001068115 3.122272491455078 2.2897701263427734 2.2021849155426025 1.6399178504943848 1.272576928138733 1.4360166788101196 1.2100898027420044 1.2092314958572388 0.6041519045829773 0.6336402893066406
46 3.5357604026794434 2.9536805152893066 2.4207115173339844 2.240318775177002 1.6365529298782349 1.2750494480133057 1.792920470237732 0.9715997576713562 1.3487257957458496 0.755480170249939 0.5505369305610657
47 3.5144739151000977 3.099161386489868 2.378080368041992 2.330493927001953 1.6414777040481567 1.591138482093811 1.9377235174179077 1.0469659566879272 1.071478009223938 0.6284779906272888 0.5734248757362366
48 3.4597086906433105 3.2125611305236816 2.281008243560791 2.3884353637695313 1.5149521827697754 1.373044729232788 1.8880223035812378 0.883745014667511 0.761606752872467 0.755083441734314 0.7172843217849731
49 3.449777603149414 3.1000306606292725 2.4324753284454346 2.3814687728881836 1.8281186819076538 1.334118127822876 1.8063490390777588 0.7585365772247314 0.7606616020202637 0.7635939717292786 0.6586474180221558
50 3.6827380657196045 3.0128417015075684 2.231316566467285 2.3304145336151123 1.5440351963043213 1.7367289066314697 1.8935637474060059 1.1178840398788452 0.8095964193344116 0.549899160861969 0.6289631724357605
51 3.5971767902374268 3.1111223697662354 2.442171573638916 2.2462234497070313 1.6003111600875854 1.337281346321106 1.7765536308288574 1.08676278591156 0.969831109046936 0.5701860785484314 0.811570942401886
52 3.6487438678741455 3.369422435760498 2.5165650844573975 2.525534152984619 1.8454936742782593 1.480840802192688 1.5455683469772339 1.159521460533142 1.0189658403396606 0.5595947504043579 0.6847317814826965
53 3.634732723236084 3.0685198307037354 2.5148215293884277 2.174700975418091 1.8021297454833984 1.4915696382522583 2.1205451488494873 1.0287517309188843 1.2934868335723877 0.6314175128936768 0.670977771282196
54 3.8897342681884766 2.895404815673828 2.5483760833740234 2.2623026371002197 1.7436226606369019 1.3805592060089111 1.924573302268982 1.0472145080566406 0.9824055433273315 0.5841956734657288 0.5408449769020081
55 3.710493564605713 2.909156322479248 2.436577081680298 2.3489749431610107 1.663227915763855 1.5258718729019165 2.011608362197876 0.9094029664993286 0.828721821308136 0.6318255066871643 0.6173987984657288
56 3.410832643508911 2.7426743507385254 2.548105239868164 2.225693702697754 1.7662464380264282 1.2948417663574219 1.865035057067871 0.9496120810508728 1.0637106895446777 0.679902195930481 0.6049551367759705
57 3.669481039047241 2.8462886810302734 2.1990551948547363 2.0919713973999023 1.5411697626113892 1.5780689716339111 1.927017331123352 1.085423231124878 0.7067001461982727 0.7975142598152161 0.6557884812355042
58 3.861757755279541 2.774738073348999 2.238615036010742 2.249542474746704 1.5166921615600586 1.5348570346832275 2.0276732444763184 0.9516250491142273 0.7488625645637512 0.6348592638969421 0.6335278749465942
59 4.107019901275635 3.0338892936706543 2.4397218227386475 2.5153019428253174 1.5519341230392456 1.4870851039886475 1.3138879537582397 1.2328429222106934 1.020365595817566 0.7033771872520447 0.7907133102416992
60 4.036235809326172 2.9340898990631104 2.4781136512756348 2.412808895111084 1.5219275951385498 1.2625313997268677 1.633110523223877 0.973067045211792 1.0859872102737427 0.6125307679176331 0.5547722578048706
61 3.795933961868286 3.1411917209625244 2.4038009643554688 2.6107165813446045 1.5551460981369019 1.341884970664978 1.7306069135665894 1.117605209350586 1.0190114974975586 0.8256883025169373 0.55484539270401
62 3.660853862762451 2.924259662628174 2.2714695930480957 2.46242618560791 1.5461522340774536 1.4894440174102783 1.587296962738037 1.0334045886993408 0.9499161243438721 0.5512787103652954 0.5620923638343811
63 3.453763484954834 3.2566916942596436 2.2466771602630615 2.6073455810546875 1.4204649925231934 1.5197174549102783 1.2900899648666382 0.8985053300857544 0.878276526927948 0.6136541962623596 0.6688420176506042
64 3.251739740371704 2.910398006439209 2.262735366821289 2.4281985759735107 1.5180435180664063 1.6506633758544922 1.140516757965088 0.9029796123504639 1.0352729558944702 0.5165119767189026 0.7377209663391113
65 3.4630286693573 2.9808943271636963 2.217027425765991 2.342775344848633 1.4972275495529175 1.665441632270813 1.4540576934814453 0.9098028540611267 0.9250383377075195 0.5457137227058411 0.6236857175827026
66 3.402752637863159 2.9925835132598877 2.1505281925201416 2.2663495540618896 1.440929889678955 1.723366141319275 1.478166937828064 0.9465000033378601 0.7781640887260437 0.5975322127342224 0.7020216584205627
67 3.839543581008911 3.050826072692871 2.48954176902771 2.4042470455169678 1.4575648307800293 1.7560441493988037 1.1371420621871948 0.9239652156829834 1.2238677740097046 0.5733447074890137 0.6035720705986023
68 3.687647819519043 3.0552499294281006 2.471726179122925 2.4841952323913574 1.4024152755737305 1.7184083461761475 1.7029410600662231 0.9345411062240601 1.4972671270370483 0.6623710989952087 0.7409152388572693
69 3.6259572505950928 2.9688100814819336 2.19543719291687 2.4501357078552246 1.4059721231460571 1.5029370784759521 1.7283767461776733 1.0990676879882813 1.4972665309906006 0.617927610874176 0.6039600372314453
70 3.722405195236206 3.1849348545074463 2.301210641860962 2.6524741649627686 1.4488388299942017 1.2175151109695435 1.3710139989852905 1.0430575609207153 1.4219931364059448 0.5370847582817078 0.7097363471984863
71 3.442734718322754 3.1032323837280273 2.31193208694458 2.5418038368225098 1.456831693649292 1.2680439949035645 1.2825385332107544 0.8511418104171753 1.427222490310669 0.7724354267120361 0.6913313865661621
72 3.630740165710449 3.0457053184509277 2.2026212215423584 2.4979569911956787 1.385703444480896 1.45039963722229 1.173879861831665 0.861937940120697 1.2482755184173584 0.7047532200813293 0.590279221534729
73 3.687563180923462 3.0617685317993164 2.1409316062927246 2.686408519744873 1.3487725257873535 1.3541306257247925 1.205800175666809 0.8610467314720154 1.3529436588287354 0.6067736744880676 0.546819269657135
74 3.4684805870056152 2.921546697616577 2.103747844696045 2.455111265182495 1.3375729322433472 1.4735103845596313 1.0799463987350464 0.8266828656196594 1.4983850717544556 0.643587052822113 0.6418620944023132
75 3.596773147583008 2.7982594966888428 2.1938791275024414 2.308760404586792 1.2699037790298462 1.369651436805725 1.132083773612976 0.7323305010795593 1.7952163219451904 0.5709298849105835 0.7176021337509155
76 3.539902687072754 2.8101465702056885 2.179110527038574 2.2073941230773926 1.359170913696289 1.4779767990112305 1.037032127380371 1.248283863067627 1.2015823125839233 0.6450076699256897 0.7824270725250244
77 3.3919267654418945 2.83606219291687 2.2017886638641357 2.274117946624756 1.4029725790023804 1.3251515626907349 1.2057936191558838 0.9181815385818481 1.6142135858535767 0.713668704032898 0.6092352867126465
78 3.5326898097991943 2.7887847423553467 2.321537494659424 2.2891733646392822 1.4365187883377075 1.3589115142822266 1.0927139520645142 0.890007495880127 1.7050399780273438 0.6108249425888062 0.6030721664428711
79 3.6567306518554688 2.896535634994507 2.343942403793335 2.3221042156219482 1.3149439096450806 1.670510172843933 1.4254294633865356 0.852864146232605 1.960871696472168 0.7422909736633301 0.5659035444259644
80 3.6378486156463623 2.965040683746338 2.2753794193267822 2.315859794616699 1.3793952465057373 1.5577856302261353 1.8298755884170532 0.945404589176178 2.1334855556488037 0.6850364208221436 0.7017582654953003
81 3.778700828552246 3.128380060195923 2.4025654792785645 2.4617295265197754 1.3971365690231323 1.3597619533538818 1.4428728818893433 1.0446676015853882 2.045841693878174 0.6665433645248413 0.7253729701042175
82 3.7255759239196777 3.4501678943634033 2.4041213989257813 2.554790496826172 1.397961139678955 1.5974793434143066 1.3693863153457642 0.9258281588554382 2.0917344093322754 0.6805450916290283 0.640070378780365
83 3.1177783012390137 3.1530921459198 2.3526506423950195 2.2995834350585938 1.4588901996612549 1.4884992837905884 1.2130277156829834 1.210974097251892 1.9634710550308228 0.8257704973220825 0.5991179347038269
84 3.428931713104248 3.17859148979187 2.4954371452331543 2.367997169494629 1.571549415588379 1.336734652519226 1.2358474731445313 1.1116360425949097 2.1529250144958496 0.6338504552841187 0.6152369379997253
85 3.297039270401001 3.143761396408081 2.4225986003875732 2.3089683055877686 1.676910161972046 1.164198398590088 1.100339651107788 1.1288915872573853 2.0206849575042725 0.5823179483413696 0.6471045017242432
86 3.5761611461639404 3.0865683555603027 2.397264242172241 2.4088146686553955 1.508754849433899 1.807492733001709 1.7178229093551636 0.8658007383346558 1.8981698751449585 0.5585306286811829 0.506741464138031
87 3.7921142578125 3.1558189392089844 2.5147135257720947 2.532695770263672 1.5283303260803223 1.626848578453064 1.5100021362304688 1.0730470418930054 1.9815688133239746 0.5857251882553101 0.5128259062767029
88 3.532308578491211 2.8628673553466797 2.533327579498291 2.0952277183532715 1.5333787202835083 1.2101268768310547 1.7237205505371094 1.1095410585403442 1.9255825281143188 0.6427411437034607 0.5666624903678894
89 3.7144529819488525 2.882455348968506 2.5247063636779785 2.236544132232666 1.5891823768615723 1.0751056671142578 1.9837274551391602 1.061022400856018 2.008549213409424 0.5985696315765381 0.6177706122398376
90 3.5892131328582764 3.0608599185943604 2.4962027072906494 2.3508102893829346 1.6749807596206665 1.1855815649032593 1.9478548765182495 0.9827842712402344 1.9887375831604004 0.670455276966095 0.5463489890098572
91 3.5859811305999756 2.9576902389526367 2.4209659099578857 2.3545217514038086 1.5545735359191895 1.4458714723587036 1.9474304914474487 0.8595548868179321 1.9964576959609985 0.8218839168548584 0.5089501738548279
92 3.846330165863037 3.0560004711151123 2.4654159545898438 2.227964162826538 1.6989527940750122 1.8973947763442993 1.7385563850402832 0.8986673355102539 1.6731457710266113 0.7443700432777405 0.5780606865882874
93 3.5933353900909424 3.1979284286499023 2.215364456176758 2.4004578590393066 1.3841439485549927 1.5884578227996826 1.8131839036941528 0.8430647253990173 1.7698545455932617 0.6298585534095764 0.5844248533248901
94 3.542630672454834 2.9354817867279053 2.2737700939178467 2.1204538345336914 1.659740924835205 1.5614367723464966 1.9444891214370728 1.1197915077209473 1.1136341094970703 0.6571061611175537 0.5760067701339722
95 3.6094441413879395 2.926917552947998 2.091952323913574 2.2544548511505127 1.4438107013702393 1.1683791875839233 1.8506171703338623 1.1271231174468994 1.5960160493850708 0.6003978848457336 0.7781532406806946
96 3.8861825466156006 3.1188344955444336 2.3750712871551514 2.2643649578094482 1.3786554336547852 1.6840394735336304 1.9803721904754639 1.0486146211624146 1.7375319004058838 0.7830365896224976 0.7757775187492371
97 3.840677499771118 3.344959259033203 2.2181100845336914 2.374687671661377 1.517523169517517 1.6534453630447388 1.9111943244934082 1.0417003631591797 1.3187317848205566 0.7080180644989014 0.8887491822242737
98 3.9469738006591797 3.338548183441162 2.403146982192993 2.4531219005584717 1.7517770528793335 1.753373146057129 1.9426629543304443 0.9603609442710876 1.3609403371810913 0.7680608630180359 0.656380832195282
99 4.1616926193237305 3.07969069480896 2.574302911758423 2.402892589569092 1.8780415058135986 1.1976207494735718 1.8504222631454468 1.2579257488250732 1.2190357446670532 0.6907489895820618 0.6839236617088318
100 4.033724308013916 3.087246894836426 2.520280599594116 2.2623302936553955 1.8280091285705566 1.456091284751892 2.1306707859039307 1.0988959074020386 1.1070221662521362 0.6481717228889465 0.7150466442108154
101 3.9974863529205322 3.0378265380859375 2.5156078338623047 2.3796427249908447 1.7324155569076538 1.7539098262786865 1.8185765743255615 0.77658611536026 0.9279419779777527 0.7376447916030884 0.8000264167785645
102 3.970707893371582 3.1023173332214355 2.428513526916504 2.5101144313812256 1.7621170282363892 1.5574798583984375 2.0169289112091064 0.7363726496696472 1.3696659803390503 0.7550827264785767 0.5731539726257324
103 3.79854679107666 2.9703805446624756 2.7010910511016846 2.3811135292053223 1.795331358909607 1.395119547843933 1.806647777557373 1.1446741819381714 1.3876125812530518 0.6743980050086975 0.6270720958709717
104 3.9255905151367188 2.967905044555664 2.7155520915985107 2.324803113937378 1.7888309955596924 1.4975035190582275 2.03303599357605 0.9889453053474426 1.534830093383789 0.9693664312362671 0.7095232009887695
105 4.161346912384033 2.9385948181152344 2.8116095066070557 2.4146828651428223 1.862617015838623 1.7513344287872314 1.7445471286773682 0.765396773815155 1.6073843240737915 0.6718376278877258 0.8435661792755127
106 3.846956729888916 2.899224042892456 2.29274320602417 2.340723752975464 1.639800786972046 1.6215585470199585 1.7149235010147095 0.737532913684845 1.4218984842300415 0.7164852023124695 0.7673897743225098
107 4.258754253387451 3.264692783355713 2.7320215702056885 2.5618019104003906 1.72957181930542 1.465329647064209 1.9814343452453613 0.7672679424285889 1.7341992855072021 0.691813051700592 0.5729709267616272
108 3.8782448768615723 3.200068712234497 2.4290688037872314 2.494922637939453 1.5514918565750122 1.272533893585205 1.8251510858535767 0.8564348220825195 1.264006495475769 0.7569841742515564 0.7754580974578857
109 3.882214307785034 3.0713226795196533 2.537076950073242 2.288525104522705 1.683017611503601 1.0858726501464844 1.8750754594802856 0.8735662698745728 1.405661702156067 0.6182022094726563 0.488971471786499
110 3.878777027130127 3.076897382736206 2.71059513092041 2.2372026443481445 1.6627459526062012 1.2131742238998413 1.9023807048797607 0.9064648151397705 1.926954746246338 0.6229012608528137 0.6811700463294983
111 4.044920921325684 3.2376770973205566 2.6143476963043213 2.4653735160827637 1.649955153465271 1.2070841789245605 2.03936767578125 0.8603742718696594 1.258109450340271 0.7991731762886047 0.6052292585372925
112 3.751213550567627 2.956807851791382 2.7260351181030273 2.294581651687622 1.6434165239334106 1.195520281791687 1.7995858192443848 0.8277961015701294 1.4466955661773682 0.9110420346260071 0.8000091910362244
113 3.8039708137512207 3.026080369949341 2.8211679458618164 2.372464895248413 1.882331371307373 1.0574142932891846 1.5588581562042236 0.7465287446975708 1.2258827686309814 0.7146721482276917 0.6824250817298889
114 3.926285982131958 2.9266345500946045 2.9842214584350586 2.288642168045044 1.8562891483306885 1.4030039310455322 1.838181734085083 0.9263975620269775 1.0356123447418213 0.7458974719047546 0.5251836180686951
115 3.8979969024658203 3.185588836669922 2.790841579437256 2.4017138481140137 1.6243624687194824 1.536255121231079 1.5628652572631836 1.0887500047683716 1.343597412109375 0.553071141242981 0.6811829209327698
116 4.002256393432617 3.250565767288208 2.6081535816192627 2.467906951904297 1.6051517724990845 1.666948676109314 1.6526554822921753 0.8704800605773926 0.7127810716629028 0.6082192063331604 0.5653527975082397
117 4.132922172546387 3.444118022918701 2.7133941650390625 2.619845390319824 1.6793098449707031 1.7789781093597412 1.9648486375808716 1.049731731414795 0.9452993869781494 0.7595104575157166 0.6047232747077942
118 3.9965360164642334 3.2816808223724365 2.640617847442627 2.485135793685913 1.595513939857483 1.6310181617736816 1.7698493003845215 0.9148920774459839 1.2383334636688232 0.6675428152084351 0.6567283868789673
119 4.579479694366455 3.333890199661255 2.9039599895477295 2.7086265087127686 1.84880793094635 1.878705620765686 1.5056309700012207 0.9588471055030823 1.0388565063476563 0.6643654108047485 0.7295608520507813
120 4.34002685546875 2.864086151123047 2.959775924682617 2.280033588409424 1.6653354167938232 1.8830657005310059 1.710324764251709 0.8854199647903442 1.0773637294769287 0.8816083073616028 0.6450119018554688
121 4.004495620727539 2.90177583694458 2.714860677719116 2.3284831047058105 1.673509955406189 1.3706762790679932 1.6382170915603638 0.9292140007019043 0.9797234535217285 0.7624304890632629 0.5722222328186035
122 4.044684886932373 2.7405645847320557 2.7173116207122803 2.1643590927124023 1.7147411108016968 1.6591236591339111 1.9456413984298706 1.195518136024475 1.224324345588684 0.7990965247154236 0.6535292267799377
123 4.0778303146362305 2.78356671333313 2.822265863418579 2.299508810043335 1.8194180727005005 1.192981481552124 1.92215895652771 1.0731101036071777 1.241980791091919 0.6821579337120056 0.6714764833450317
124 4.09165620803833 2.785593032836914 2.560924768447876 2.356520652770996 1.6842061281204224 1.16801917552948 1.5219547748565674 0.7775948643684387 0.8198050856590271 0.8440355062484741 0.5605220794677734
125 3.954880475997925 2.87433123588562 2.3839526176452637 2.4109573364257813 1.5626074075698853 1.4175097942352295 1.5446373224258423 1.0670380592346191 0.8789821863174438 0.7520529627799988 0.6251809597015381
126 3.735013246536255 2.6024656295776367 2.4807257652282715 2.217794418334961 1.716099500656128 1.438460350036621 1.5611178874969482 0.9512468576431274 1.0908803939819336 0.8396162986755371 0.6818425059318542
127 3.835465669631958 2.914782762527466 2.4776604175567627 2.4025936126708984 1.537538766860962 1.1921300888061523 1.4987678527832031 0.9902294278144836 1.4503145217895508 0.6837074756622314 0.6946854591369629
128 3.896878719329834 2.9067249298095703 2.383908271789551 2.303272008895874 1.5541365146636963 1.1175868511199951 1.4780296087265015 0.8418628573417664 1.4308730363845825 0.63322514295578 0.6320390105247498
129 4.116775035858154 2.893505811691284 2.6790812015533447 2.4401113986968994 1.5456504821777344 1.2196931838989258 1.8509929180145264 0.7633246779441833 0.9366213083267212 0.700981616973877 0.5856507420539856
130 4.141516208648682 3.2290163040161133 2.540309190750122 2.597626209259033 1.4413708448410034 1.2823559045791626 1.607608675956726 0.9725249409675598 1.1572951078414917 0.5777024030685425 0.7284426689147949
131 3.988257646560669 3.147707462310791 2.637640953063965 2.4890995025634766 1.5799537897109985 1.568763256072998 1.4036442041397095 0.6903765797615051 1.3608448505401611 0.6911460161209106 0.8360387682914734
132 4.0470757484436035 3.1409289836883545 2.8392927646636963 2.3731043338775635 1.6343261003494263 1.4886804819107056 1.4624687433242798 1.2205228805541992 1.6848301887512207 0.7509145140647888 0.6038539409637451
133 3.7790353298187256 3.0742828845977783 2.720442771911621 2.3387088775634766 1.5439400672912598 1.4472512006759644 1.6110965013504028 0.9026449918746948 1.1448776721954346 0.7943101525306702 0.6435511708259583
134 4.21600866317749 3.4753012657165527 2.621974229812622 2.5451371669769287 1.406929612159729 1.4157559871673584 1.6900513172149658 1.0239644050598145 0.9691118597984314 0.7896302342414856 0.5320479273796082
135 4.10132360458374 3.277191162109375 2.6668014526367188 2.482879638671875 1.7378803491592407 1.4091405868530273 1.6447418928146362 0.7843139171600342 1.3895843029022217 0.6421476006507874 0.6462639570236206
136 4.0265936851501465 3.1405158042907715 2.75111985206604 2.4822802543640137 1.7978463172912598 1.8290523290634155 1.6896114349365234 1.030754804611206 1.076507329940796 0.6195229291915894 0.7532547116279602
137 4.049912452697754 3.139965295791626 2.630817174911499 2.4379851818084717 1.615674614906311 1.1508331298828125 1.5057646036148071 0.5690767168998718 0.9383605122566223 0.7599281072616577 0.7733747363090515
138 4.310762882232666 3.262781858444214 2.7962300777435303 2.556955337524414 1.5833057165145874 1.6989641189575195 1.7663265466690063 0.9546140432357788 1.0178645849227905 0.8281192183494568 0.8426238894462585
139 4.211512088775635 3.02838134765625 2.5051052570343018 2.476977586746216 1.5392786264419556 1.7224757671356201 1.5523985624313354 0.9167944192886353 1.0201470851898193 0.7673832774162292 0.6566306352615356
140 4.317678451538086 2.8069264888763428 2.7212491035461426 2.3477017879486084 1.702498197555542 2.0916435718536377 1.417016863822937 0.8917577862739563 1.0039793252944946 0.9712725281715393 0.7264140844345093
141 4.796149730682373 2.9995856285095215 2.9450201988220215 2.379608392715454 1.5030572414398193 1.5743842124938965 1.6812771558761597 0.9263095855712891 1.1091117858886719 0.619515061378479 0.7433174252510071
142 4.766097545623779 2.898695707321167 2.9672906398773193 2.3535611629486084 1.5944182872772217 1.7612212896347046 1.714154601097107 0.971784770488739 1.28922700881958 0.6751231551170349 0.8552015423774719
143 5.002597808837891 3.1855721473693848 2.6886332035064697 2.4485390186309814 1.6974577903747559 2.125929355621338 1.7926605939865112 1.007279634475708 0.9513189196586609 0.8662282228469849 0.7656834721565247
144 4.867526531219482 3.173285961151123 3.257812738418579 2.5150210857391357 2.0908210277557373 2.2327957153320313 1.3688750267028809 0.8468529582023621 0.9198866486549377 0.7206932902336121 0.7802786827087402
145 4.788339614868164 3.068720579147339 2.8969435691833496 2.433166980743408 1.6933839321136475 1.8603227138519287 1.3661909103393555 0.9133179783821106 0.9086560606956482 0.9463224411010742 0.8161220550537109
146 4.765249729156494 3.1704823970794678 2.8043296337127686 2.3130335807800293 1.7619855403900146 2.0644259452819824 1.6641665697097778 0.8237386345863342 0.7944123148918152 0.9364262223243713 0.750190258026123
147 4.880641937255859 3.481748580932617 3.1129889488220215 2.601151466369629 1.6310685873031616 1.997770071029663 1.7889366149902344 0.9084497690200806 0.9500879645347595 0.7995635867118835 0.7868555188179016
148 4.906408786773682 3.301734447479248 3.0454914569854736 2.607393264770508 1.7900309562683105 1.8887734413146973 1.6383452415466309 1.3962502479553223 0.9856101870536804 0.9209165573120117 0.9519594311714172
149 5.1822733879089355 3.361065149307251 3.1397695541381836 2.5721540451049805 1.818008542060852 1.4313592910766602 1.8604767322540283 0.911389946937561 1.3480662107467651 0.9848325252532959 0.7571298480033875
150 5.078616142272949 3.1969220638275146 3.187926769256592 2.368797779083252 1.7869068384170532 1.518738031387329 1.8916157484054565 0.9021784067153931 1.0073450803756714 0.9884164929389954 0.789650022983551
151 4.755259990692139 3.197049856185913 2.8988728523254395 2.3997673988342285 2.030485153198242 1.5531240701675415 1.6823900938034058 0.9912562966346741 1.087019681930542 0.836570680141449 0.7180740237236023
152 5.052576065063477 3.4660420417785645 2.8950047492980957 2.6322669982910156 1.8315585851669312 1.555923342704773 1.4985255002975464 1.3661402463912964 0.9152908325195313 0.789862334728241 0.8804259896278381
153 5.0322651863098145 3.173147439956665 2.8874104022979736 2.3875391483306885 1.863478183746338 1.8686813116073608 1.6383157968521118 0.8776306509971619 1.0210543870925903 0.8734120726585388 0.7627509236335754
154 4.7812819480896 3.286228656768799 2.8975651264190674 2.5703723430633545 1.8341796398162842 1.3841520547866821 1.9896820783615112 0.8689934611320496 0.8273754119873047 0.6499355435371399 0.6930813789367676
155 4.70430850982666 3.352804660797119 2.746615409851074 2.763561248779297 1.8745323419570923 1.3136096000671387 2.0083112716674805 0.7774168848991394 1.0018558502197266 0.6795427203178406 0.7974888682365417
156 4.813089847564697 3.6116578578948975 2.893003463745117 2.718621253967285 2.1052684783935547 1.440918207168579 1.793915033340454 1.034251093864441 1.0242745876312256 0.515105128288269 0.8265284299850464
157 4.811508655548096 3.402409791946411 3.1061923503875732 2.6435837745666504 1.6635169982910156 1.4792616367340088 1.8399502038955688 1.385188102722168 1.072967767715454 0.6030018329620361 0.9842575192451477
158 4.784007549285889 3.5764570236206055 3.270904302597046 2.759660482406616 1.9472014904022217 1.7824848890304565 2.1413841247558594 0.9583218097686768 1.0728703737258911 0.6157455444335938 0.819033145904541
159 4.751372814178467 3.430659294128418 3.0942392349243164 2.6350088119506836 1.8494923114776611 1.6130083799362183 2.1593799591064453 1.0428602695465088 0.9678912162780762 0.6266090869903564 0.7578509449958801
160 5.045981407165527 3.3552348613739014 3.2306418418884277 2.5240910053253174 1.795507550239563 1.474334716796875 2.1369569301605225 0.8260347247123718 1.1798644065856934 0.8306517004966736 0.9490919709205627
161 5.103869438171387 3.5937752723693848 3.230060338973999 2.697896718978882 1.8604589700698853 1.383966088294983 1.9941182136535645 1.0386897325515747 0.9023312330245972 0.84281325340271 0.7642357349395752
162 4.839795112609863 3.411295175552368 3.0373177528381348 2.563547372817993 1.8435121774673462 1.5645067691802979 2.267564058303833 0.7737517356872559 0.9817637205123901 0.7746548652648926 0.848216712474823
163 5.081418991088867 3.5766377449035645 2.8783717155456543 2.8033034801483154 1.871043086051941 2.043492078781128 2.1020896434783936 0.8591272830963135 1.0570117235183716 0.6862075924873352 0.664178729057312
164 5.2483744621276855 3.5835564136505127 3.349668264389038 2.792201280593872 2.0534071922302246 1.679582118988037 2.029177665710449 0.9370762705802917 0.9505682587623596 0.7479377388954163 1.0249719619750977
165 4.82755708694458 3.3549654483795166 3.176243543624878 2.745140552520752 2.116939067840576 1.5271774530410767 2.3235204219818115 0.8194335699081421 0.9626063704490662 0.5934871435165405 0.7580071091651917
166 5.085024833679199 3.6397171020507813 3.0873725414276123 2.962570905685425 1.8495335578918457 1.5985158681869507 2.46232008934021 0.7107229828834534 1.0320903062820435 0.5193142294883728 1.0081043243408203
167 4.699272632598877 3.5680277347564697 2.788639545440674 2.728541135787964 1.9388190507888794 2.060533285140991 2.785820722579956 0.8383376002311707 1.2527992725372314 0.6529067158699036 0.8321747183799744
168 4.473435878753662 3.284313440322876 3.087254762649536 2.478419780731201 2.1606228351593018 1.7472468614578247 2.5226047039031982 0.8640403151512146 1.2233998775482178 0.6611888408660889 0.8203626871109009
169 5.207992076873779 3.693786144256592 3.464951276779175 2.8291738033294678 2.312624216079712 1.5910800695419312 2.5436763763427734 0.8023083806037903 0.8467596769332886 0.6904311180114746 0.7608457803726196
170 5.053821086883545 3.6198296546936035 3.398622751235962 3.1225085258483887 2.1159908771514893 1.2571158409118652 2.1742780208587646 0.96490877866745 1.155379056930542 0.6628190279006958 0.8117184042930603
171 5.082767486572266 3.7047202587127686 3.121392011642456 3.0309371948242188 2.010197401046753 1.3896355628967285 2.2722327709198 0.7710780501365662 1.0676566362380981 0.6073582172393799 0.9378161430358887
172 5.299658298492432 3.625694513320923 3.2450478076934814 2.884608507156372 1.9290066957473755 1.747239351272583 2.63356614112854 1.148965835571289 0.7883073687553406 0.4876028895378113 0.9787537455558777
173 5.506743907928467 3.5614662170410156 3.1106784343719482 2.8493900299072266 1.9237090349197388 1.231668472290039 2.3320443630218506 1.5003893375396729 0.9015180468559265 0.5125961899757385 0.9178930521011353
174 5.388485908508301 3.802830696105957 3.07319974899292 3.1417531967163086 1.9882563352584839 1.5223644971847534 1.9257768392562866 1.0003200769424438 1.1034327745437622 0.7266154885292053 1.0669267177581787
175 5.483497142791748 3.7115461826324463 3.0849499702453613 3.1857807636260986 2.0111875534057617 1.4383987188339233 2.0092508792877197 0.8136284947395325 1.0116305351257324 0.7136330604553223 0.9218445420265198
176 5.094094753265381 3.546309471130371 2.9673619270324707 2.94966459274292 1.873247504234314 1.5595436096191406 1.700883388519287 0.8117650747299194 1.033577561378479 0.657357394695282 0.9413307309150696
177 4.979888916015625 3.360668897628784 3.1771650314331055 2.879622220993042 1.8197516202926636 1.5010578632354736 2.050978660583496 0.9017084240913391 1.1342498064041138 0.48260441422462463 0.9832272529602051
178 4.833928108215332 3.339006185531616 2.948136329650879 2.6696977615356445 1.7789928913116455 1.5110245943069458 1.9375454187393188 0.8960704803466797 1.0053189992904663 0.5360037684440613 0.9033908247947693
179 4.897866725921631 3.3577322959899902 3.0877878665924072 2.7232887744903564 1.8263059854507446 1.483973741531372 2.160254716873169 0.9955558180809021 1.02557373046875 0.6251643896102905 0.9352099895477295
180 4.728275775909424 3.3278565406799316 3.186694860458374 2.6555306911468506 2.1356570720672607 1.450513243675232 1.9701358079910278 0.8616365790367126 1.2182056903839111 0.6676667332649231 0.9264989495277405
181 4.775654315948486 3.4153802394866943 3.452185869216919 2.845306158065796 2.0626590251922607 1.5751399993896484 1.784018635749817 0.8773741126060486 1.2072433233261108 0.7590835094451904 0.9841855764389038
182 4.619931697845459 3.6026811599731445 2.8408052921295166 2.919809103012085 1.782547116279602 2.1409764289855957 1.5971759557724 0.9506783485412598 1.0227947235107422 0.7239975929260254 1.0458598136901855
183 4.850704193115234 3.5536298751831055 2.8776588439941406 3.012197971343994 1.7952560186386108 1.9949979782104492 1.887190341949463 1.0769351720809937 1.1031676530838013 0.7537074685096741 1.1011701822280884
184 4.938374042510986 3.5660135746002197 3.212428331375122 2.913255453109741 2.053683042526245 1.9674712419509888 1.7619998455047607 1.2442270517349243 1.4493026733398438 0.5389901399612427 0.9775410890579224
185 5.030031681060791 3.681766986846924 3.1262612342834473 3.0252833366394043 2.070207357406616 1.8940380811691284 1.4667302370071411 1.5978786945343018 0.7666087746620178 0.655691385269165 0.9997620582580566
186 4.885641574859619 3.4682774543762207 2.9218435287475586 2.958920955657959 1.8262561559677124 1.8165349960327148 1.460505723953247 1.3034204244613647 0.9441991448402405 0.7358988523483276 1.1069681644439697
187 4.693119525909424 3.447053909301758 2.90336275100708 2.978666305541992 1.8030856847763062 1.5557382106781006 1.4926730394363403 0.8451418280601501 1.1597161293029785 0.6622440814971924 1.0917556285858154
188 4.611247539520264 3.393742322921753 2.8934876918792725 2.706080198287964 1.7238726615905762 1.5611460208892822 1.5097379684448242 0.9046193957328796 0.9727850556373596 0.8152891397476196 1.012845754623413
189 4.712350368499756 3.51444935798645 3.081109046936035 2.7090039253234863 1.8806339502334595 1.3699768781661987 1.7244327068328857 1.343738079071045 1.0658084154129028 0.707543134689331 0.961315393447876
190 4.494955539703369 3.2410056591033936 3.079054594039917 2.6808407306671143 1.8647104501724243 1.3815512657165527 1.6055783033370972 1.1219761371612549 0.9677305221557617 0.7549813985824585 1.0150575637817383
191 4.455692768096924 3.379246711730957 3.054478406906128 2.823296308517456 1.9222495555877686 1.4934959411621094 1.7635434865951538 0.7578785419464111 0.6922860145568848 0.577859103679657 1.1126827001571655
192 4.741021633148193 3.310080051422119 2.9876279830932617 2.7701098918914795 1.8508481979370117 1.5196665525436401 1.8242336511611938 0.9076711535453796 1.17189359664917 0.46200060844421387 0.8791269659996033
193 4.655179023742676 3.15525484085083 2.8252458572387695 2.644066095352173 1.6793429851531982 1.5506430864334106 1.7021899223327637 1.0946662425994873 1.1915770769119263 0.693549394607544 0.9196135401725769
194 4.723764419555664 3.2723898887634277 2.8100879192352295 2.784254550933838 1.6849000453948975 1.6710100173950195 1.678361415863037 1.0023999214172363 0.9192703366279602 0.517428994178772 1.0159058570861816
195 4.711178302764893 3.2337963581085205 2.896230936050415 2.667729377746582 1.7572228908538818 1.7810362577438354 1.6283279657363892 0.8742427229881287 1.0869275331497192 0.550879955291748 1.012047290802002
196 4.468228816986084 3.1306631565093994 3.045846700668335 2.7017908096313477 1.8929805755615234 1.177587866783142 1.758865475654602 0.9926341772079468 1.1715993881225586 0.6682894229888916 1.2643102407455444
197 4.538908958435059 3.2053959369659424 3.077956438064575 2.679764747619629 1.9658410549163818 1.4247490167617798 1.6883597373962402 1.484605312347412 1.0274183750152588 0.5855203866958618 1.045475721359253
198 4.441452980041504 3.0119168758392334 3.1591763496398926 2.4416229724884033 1.9056379795074463 1.511099934577942 1.7298330068588257 1.0179351568222046 0.8683777451515198 0.6815155148506165 1.0499346256256104
199 4.633009433746338 3.102304458618164 3.08310604095459 2.658957004547119 1.9553560018539429 1.3119804859161377 1.7530012130737305 0.9520440101623535 1.0841702222824097 0.6024557948112488 0.9403767585754395
200 4.445372581481934 2.907536745071411 2.7264907360076904 2.381586790084839 1.7307111024856567 1.422798752784729 1.6395410299301147 0.9830614924430847 1.0098439455032349 0.7386384010314941 1.0674117803573608
201 4.186311721801758 3.019789695739746 2.759646415710449 2.525148391723633 1.7107030153274536 1.767393946647644 1.6062977313995361 0.9834091663360596 0.994268000125885 0.7074276208877563 1.0798341035842896
202 4.134378433227539 3.109761953353882 2.7302515506744385 2.4262890815734863 1.564723014831543 1.2895270586013794 1.4853543043136597 1.236663579940796 0.7820634841918945 0.584472119808197 1.0673288106918335
203 4.259222984313965 3.1378161907196045 2.757875680923462 2.6475906372070313 1.5339107513427734 1.4009442329406738 1.9339112043380737 1.0931106805801392 0.897835373878479 0.5354225635528564 1.1735221147537231
204 4.7962236404418945 3.3125948905944824 2.8865344524383545 2.759996175765991 1.7935315370559692 1.4156855344772339 1.8125239610671997 1.0044467449188232 1.1207761764526367 0.6855844259262085 1.0686248540878296
205 4.4362568855285645 3.1279284954071045 2.857367992401123 2.6569395065307617 1.9000582695007324 2.1196486949920654 1.4638354778289795 0.9247345328330994 0.9785758852958679 0.5736793279647827 0.9862828254699707
206 4.660490036010742 3.0485963821411133 2.9706809520721436 2.577829599380493 1.9101194143295288 2.247918128967285 1.4276580810546875 1.040086030960083 1.0514830350875854 0.5504072308540344 1.127075433731079
207 4.555410861968994 2.977457284927368 3.0919063091278076 2.4302268028259277 2.072551965713501 1.9822044372558594 1.7486382722854614 0.9952410459518433 0.7652133703231812 0.501083493232727 0.9743958711624146
208 4.390937328338623 3.185051918029785 2.8937880992889404 2.735060930252075 2.0469729900360107 2.2881226539611816 1.7897093296051025 1.0489754676818848 0.8980398774147034 0.5187675356864929 1.0958583354949951
209 4.360922336578369 3.036524772644043 2.8039844036102295 2.4663987159729004 1.9583016633987427 2.0929577350616455 1.7358604669570923 0.9531334042549133 1.0479545593261719 0.778668999671936 1.0472445487976074
210 4.632115364074707 3.2579267024993896 2.9020354747772217 2.5851480960845947 2.080895185470581 2.1174986362457275 1.6844922304153442 0.8971782326698303 0.8611595630645752 0.6539191603660583 1.032955288887024
211 4.837427139282227 3.1349661350250244 3.0060136318206787 2.621739387512207 2.164004325866699 2.1764473915100098 1.839632272720337 0.9105104207992554 0.6668725609779358 0.6178871393203735 0.9891597032546997
212 4.511869430541992 2.9638044834136963 2.803931713104248 2.5116143226623535 2.086142063140869 1.9810909032821655 1.957534909248352 1.2385914325714111 0.9526326060295105 0.7028566002845764 0.972667932510376
213 4.5186309814453125 3.2549240589141846 2.8138043880462646 2.669083595275879 1.9599792957305908 2.155623435974121 1.859981894493103 0.8375588655471802 0.9364145398139954 0.6077978610992432 0.9493259787559509
214 4.7450361251831055 3.0771000385284424 2.9388976097106934 2.5065395832061768 1.9790185689926147 2.0067343711853027 1.7592833042144775 0.853826105594635 0.829670786857605 0.7332286238670349 1.0748451948165894
215 4.495155334472656 3.16420841217041 2.835981607437134 2.588191509246826 2.0363759994506836 1.9607126712799072 1.8649605512619019 1.0040653944015503 0.7500556111335754 0.5788244605064392 0.8842883706092834
216 4.70021390914917 3.03964900970459 2.811340093612671 2.5057241916656494 1.870158076286316 2.0083038806915283 1.7240030765533447 0.8411362171173096 0.9933762550354004 0.5051113367080688 1.0431132316589355
217 4.927431106567383 3.1624903678894043 2.738140344619751 2.597477912902832 1.845212697982788 2.0212812423706055 1.9022716283798218 0.9004064798355103 1.0131149291992188 0.6360729932785034 0.9678617119789124
218 4.523383617401123 3.077343702316284 2.6395623683929443 2.448106527328491 1.706085443496704 2.1242973804473877 1.7725614309310913 0.8750170469284058 1.0529240369796753 0.6272608637809753 1.01158607006073
219 4.944072723388672 3.0681638717651367 2.828054904937744 2.5370829105377197 1.6270155906677246 1.9607203006744385 2.1424431800842285 0.9167786240577698 0.9813798666000366 0.5999758839607239 0.9537243247032166
220 4.927342414855957 3.0271551609039307 3.0062179565429688 2.3645713329315186 1.7647643089294434 2.123331308364868 1.9998189210891724 0.8182306885719299 0.8066979646682739 0.6399193406105042 0.8808111548423767
221 4.746338844299316 3.1664280891418457 2.7944302558898926 2.4919369220733643 1.661940336227417 1.8824081420898438 1.9821679592132568 1.081546664237976 0.9373128414154053 0.5983577370643616 1.0304758548736572
222 4.6514763832092285 3.155576229095459 2.7562291622161865 2.5754647254943848 1.6044306755065918 1.9308658838272095 1.959039330482483 1.0461909770965576 1.2833095788955688 0.763454020023346 1.177433967590332
223 4.654451847076416 3.018432855606079 2.942943572998047 2.4111859798431396 1.8827123641967773 2.008354663848877 2.049659252166748 0.6864120364189148 1.1893984079360962 0.7382380366325378 1.1090197563171387
224 4.65523099899292 3.1025962829589844 2.675929069519043 2.4184975624084473 1.7165268659591675 2.1526482105255127 1.9684134721755981 0.7841130495071411 0.8782208561897278 0.592801570892334 0.9167553782463074
225 4.577703952789307 3.119297981262207 2.9467954635620117 2.614720106124878 1.8506131172180176 2.208448886871338 1.799091100692749 0.9550535082817078 0.9049201607704163 0.5927558541297913 1.19144606590271
226 4.671281337738037 3.2033073902130127 3.0856831073760986 2.6207101345062256 2.038879156112671 1.9905328750610352 2.0586655139923096 1.0044190883636475 0.8358041644096375 0.6935480833053589 1.1117609739303589
227 4.653632640838623 3.218337297439575 2.6324498653411865 2.5951802730560303 1.9803191423416138 2.193758487701416 1.9910647869110107 0.8089075684547424 0.9659354090690613 0.7296862602233887 1.0489016771316528
228 4.663608551025391 3.2563135623931885 2.7476460933685303 2.6131885051727295 1.9629288911819458 2.1134769916534424 2.4545412063598633 1.1450484991073608 0.8261215090751648 0.6581679582595825 0.9922749996185303
229 4.83427095413208 3.2665510177612305 2.8404245376586914 2.645036458969116 1.7870569229125977 2.2371716499328613 2.1974399089813232 0.7991981506347656 0.7474792003631592 0.5622068643569946 0.999627947807312
230 4.948497772216797 3.299936532974243 2.7288126945495605 2.6876068115234375 1.8187978267669678 2.187426805496216 2.263521432876587 1.2776176929473877 0.6909936666488647 0.49618276953697205 0.8676525354385376
231 5.083507537841797 3.411702871322632 2.8942861557006836 2.4774205684661865 1.9244003295898438 2.224726438522339 2.2298951148986816 0.9638190865516663 0.6987432241439819 0.7631278038024902 0.8445423245429993
232 4.942185401916504 3.226811408996582 3.0010194778442383 2.5449445247650146 1.8924801349639893 2.4218828678131104 2.149121046066284 1.1755722761154175 0.7943786978721619 0.6632484197616577 1.0146794319152832
233 5.090184211730957 3.4167537689208984 3.0236923694610596 2.6770589351654053 1.9644957780838013 2.375689744949341 1.760485053062439 1.0302376747131348 0.9936881065368652 0.5398741960525513 1.0301216840744019
234 5.012479782104492 3.4579246044158936 3.07792067527771 2.7526988983154297 1.8305277824401855 2.4766361713409424 1.9299556016921997 1.0958290100097656 1.0509257316589355 0.5725131034851074 1.0713081359863281
235 4.961881637573242 3.44334077835083 2.995892286300659 2.664889097213745 1.7061952352523804 2.48217511177063 1.652335286140442 1.0107368230819702 0.9866719245910645 0.5332852602005005 1.145646572113037
236 4.9458489418029785 3.4533915519714355 3.0875587463378906 2.673548698425293 1.9920787811279297 2.588191032409668 1.9352707862854004 0.8745703101158142 0.8404404520988464 0.5797777771949768 1.0030165910720825
237 4.786184310913086 3.3736071586608887 2.7789089679718018 2.6393024921417236 1.9494147300720215 2.2145309448242188 1.8224865198135376 0.7495969533920288 0.763363778591156 0.6759289503097534 0.8172595500946045
238 4.807218551635742 3.3987746238708496 2.630760908126831 2.5496103763580322 1.7205485105514526 2.2481043338775635 1.8476786613464355 0.928852379322052 1.3302860260009766 0.5547224283218384 0.9681286811828613
239 4.633259296417236 3.396301746368408 2.809337854385376 2.4896466732025146 1.7366304397583008 2.498826742172241 1.5249391794204712 1.414196491241455 1.5832738876342773 0.6133372187614441 0.7038931250572205
240 4.637722969055176 3.451559543609619 2.8199901580810547 2.5295090675354004 1.9694064855575562 2.545337677001953 1.6223468780517578 1.1559476852416992 1.2140929698944092 0.6600857973098755 0.5769478678703308
241 4.361319065093994 3.0966365337371826 2.855827569961548 2.472249746322632 2.110659599304199 2.338528633117676 1.6595442295074463 1.0335532426834106 1.102036952972412 0.6795119047164917 0.7471609711647034
242 4.446132659912109 3.1448543071746826 2.8469467163085938 2.4533543586730957 1.8994418382644653 2.3359203338623047 1.712187647819519 0.7181153893470764 0.7191225290298462 0.7829151749610901 0.9119909405708313
243 4.648531436920166 3.2850139141082764 3.0217678546905518 2.59940242767334 2.0396370887756348 2.414219856262207 1.7401732206344604 0.9682337045669556 0.9697563648223877 0.6564236283302307 0.6661864519119263
244 4.5698418617248535 3.2007102966308594 2.803840398788452 2.5299861431121826 1.783683180809021 2.3381779193878174 1.8296769857406616 0.9686886072158813 0.7800768613815308 0.6220357418060303 0.7168149352073669
245 4.657065391540527 3.0395524501800537 2.8482906818389893 2.3074069023132324 1.63083016872406 2.250478744506836 1.6787861585617065 0.8453615307807922 0.9198523759841919 0.7742732167243958 0.9942392706871033
246 4.5235595703125 3.0387160778045654 3.2347543239593506 2.4607200622558594 2.011577844619751 2.075399875640869 1.727288842201233 0.6480768918991089 0.8185704350471497 0.5421240925788879 0.9515500664710999
247 4.167550086975098 2.97076153755188 3.007589340209961 2.5434446334838867 1.9101910591125488 2.1420459747314453 1.759283423423767 0.8913328647613525 0.9314132332801819 0.5966498255729675 1.089037299156189
248 4.494017124176025 2.994596004486084 3.025714874267578 2.588347911834717 1.9567465782165527 2.071873903274536 1.8402183055877686 1.0070544481277466 1.0317788124084473 0.6913912892341614 1.1363568305969238
249 4.394632816314697 2.9665582180023193 3.08656907081604 2.6177897453308105 1.7556767463684082 2.0518527030944824 1.4969079494476318 0.9422445893287659 0.743398129940033 0.6646177172660828 0.9677205681800842
250 4.416374683380127 3.0466501712799072 3.1864655017852783 2.52912974357605 1.9067381620407104 2.0677616596221924 1.671682596206665 0.9724307656288147 0.8592113256454468 0.9297753572463989 0.9067714214324951
251 4.17790412902832 2.913471221923828 2.9511232376098633 2.516458749771118 1.734629511833191 2.217421770095825 1.7659175395965576 1.0589001178741455 1.0330864191055298 0.7737653255462646 1.2351149320602417
252 4.320478916168213 2.910151243209839 2.902941942214966 2.4817402362823486 1.738840937614441 2.134190082550049 1.9819228649139404 1.1751776933670044 0.5876563191413879 0.7491868138313293 1.049802541732788
253 4.459671497344971 3.037311315536499 3.223048686981201 2.4964118003845215 1.8683953285217285 2.1486003398895264 1.815003514289856 1.0202642679214478 0.8966343998908997 0.787223219871521 0.9034186005592346
254 4.399137020111084 3.0444180965423584 3.0188465118408203 2.440338134765625 1.9853782653808594 2.2042317390441895 1.5401633977890015 0.6799139976501465 1.085479736328125 0.7593106031417847 1.0067381858825684
255 4.605647563934326 3.179828643798828 3.2123703956604004 2.523726224899292 1.9466710090637207 1.9845454692840576 1.593861699104309 0.8422756195068359 1.1034938097000122 1.0364941358566284 0.9620993137359619
256 4.6136956214904785 3.243753433227539 3.0958290100097656 2.6702356338500977 2.069246768951416 2.206148862838745 1.4228386878967285 0.9963642954826355 1.061227560043335 1.011683702468872 1.0271855592727661
257 4.773090839385986 3.2074201107025146 3.158550977706909 2.6590187549591064 1.911861777305603 2.2655248641967773 1.4851701259613037 0.8113188743591309 0.6955854892730713 0.8861376047134399 1.0351475477218628
258 4.307202339172363 3.2635080814361572 3.159062147140503 2.5119879245758057 1.9246301651000977 2.2130966186523438 1.4448171854019165 0.7742849588394165 1.0335417985916138 1.1448421478271484 0.940113365650177
259 4.3337225914001465 3.1351215839385986 3.1724812984466553 2.5134003162384033 2.149686574935913 2.1383423805236816 1.4510912895202637 0.8499378561973572 0.9135129451751709 1.125315546989441 1.3617080450057983
260 4.365781784057617 3.189049243927002 3.0372979640960693 2.396371364593506 1.871488094329834 2.0885558128356934 1.3706437349319458 0.7598063945770264 0.79253751039505 1.0806914567947388 1.3426177501678467
261 4.663383483886719 3.228234052658081 3.0807881355285645 2.473177433013916 1.9549036026000977 1.888258695602417 1.2104721069335938 0.9572514295578003 0.7746387720108032 1.1814842224121094 1.0309306383132935
262 4.51241397857666 3.278441905975342 3.0379467010498047 2.4737532138824463 2.0372543334960938 1.9850770235061646 1.312166690826416 0.8905762434005737 0.9711270332336426 1.103458285331726 1.1820411682128906
263 4.56398868560791 3.3301517963409424 3.231113910675049 2.4124159812927246 2.114064931869507 2.0532453060150146 1.6380776166915894 0.8239307999610901 0.7672508358955383 1.307887315750122 1.060952067375183
264 4.419716835021973 3.028747081756592 3.3933749198913574 2.3480520248413086 2.2284727096557617 1.9684207439422607 1.7519419193267822 0.8401480317115784 0.8678362369537354 1.0722700357437134 0.9863944053649902
265 4.648892402648926 3.2321252822875977 3.45024037361145 2.5048224925994873 2.1344120502471924 2.0209765434265137 1.5498243570327759 1.1791675090789795 0.7645019888877869 1.0344537496566772 1.1592309474945068
266 4.724202632904053 3.2490477561950684 3.329153060913086 2.323918104171753 2.0305254459381104 2.198773145675659 1.7479277849197388 1.1525423526763916 0.8497962355613708 1.3301622867584229 0.7920380234718323
267 4.814958095550537 3.3102948665618896 3.3333702087402344 2.4741837978363037 1.881611704826355 2.2251057624816895 1.6948864459991455 0.8446254134178162 0.8838348984718323 1.0464346408843994 1.0920144319534302
268 4.494882106781006 3.255007743835449 3.165907144546509 2.2485175132751465 1.7039352655410767 2.0950188636779785 1.4587597846984863 0.9344934225082397 0.7481014728546143 1.0915231704711914 0.7877769470214844
269 4.083108425140381 2.8898563385009766 3.1096272468566895 2.249744415283203 1.8038309812545776 2.203843355178833 1.3690800666809082 0.866201639175415 0.9076738953590393 1.0345486402511597 0.6824737191200256
270 4.12957763671875 3.109707832336426 2.8066561222076416 2.22021222114563 1.9000606536865234 2.338062047958374 1.608993411064148 0.9104251861572266 0.9301751852035522 0.8544853329658508 0.9148451089859009
271 4.198766231536865 3.209468364715576 3.016524314880371 2.2175817489624023 1.8810343742370605 2.345508337020874 1.6190687417984009 0.7456385493278503 1.2436589002609253 0.8600504398345947 0.9456615447998047
272 4.047714710235596 3.1451826095581055 2.9224841594696045 2.1796393394470215 1.7976237535476685 2.4407951831817627 1.549264907836914 0.9169241189956665 0.801751434803009 0.8271678686141968 0.9062035083770752
273 4.038713455200195 3.093986988067627 3.063108205795288 2.3381831645965576 1.888786792755127 2.352099895477295 1.8455591201782227 1.3058695793151855 0.9803363680839539 0.6976438760757446 1.0563937425613403
274 3.9860928058624268 3.1443638801574707 3.075922727584839 2.444268226623535 1.7538666725158691 2.1010890007019043 1.907448649406433 1.219485878944397 0.9751486778259277 0.596735417842865 0.9807642698287964
275 4.02860164642334 2.9239871501922607 3.1985061168670654 2.2180848121643066 1.7993724346160889 2.0476133823394775 2.0664260387420654 0.8554738163948059 1.2165042161941528 0.6198128461837769 0.8874966502189636
276 3.9343414306640625 3.0273597240448 3.032933473587036 2.3243556022644043 1.6925675868988037 2.134536027908325 2.023829936981201 0.9148516654968262 0.6907446384429932 0.9767698645591736 0.8476894497871399
277 4.062488079071045 3.019761085510254 3.01131534576416 2.1882808208465576 1.7112630605697632 2.031965732574463 1.9431750774383545 0.8173497319221497 1.0993611812591553 0.9247850775718689 0.9323515892028809
278 4.32827091217041 3.07415509223938 2.937943458557129 2.2490811347961426 1.6208257675170898 1.9777553081512451 2.0808722972869873 1.1058598756790161 0.8229566812515259 0.8590049743652344 1.121648907661438
279 4.276137828826904 2.978724956512451 3.0711259841918945 2.387868881225586 1.7254087924957275 2.0942907333374023 1.8342493772506714 1.4181954860687256 1.2211087942123413 0.6388918161392212 0.8246992826461792
280 4.011739730834961 3.0587236881256104 3.057199478149414 2.281787157058716 1.7821656465530396 2.113740921020508 2.108069658279419 1.943506121635437 0.933152973651886 0.6924062967300415 0.9666927456855774
281 4.041095733642578 3.1007752418518066 2.8329665660858154 2.2937943935394287 1.854556918144226 2.117640495300293 1.9334690570831299 1.733132243156433 0.7686018943786621 0.7726828455924988 0.8863187432289124
282 4.3205389976501465 3.4621806144714355 3.0119307041168213 2.438481092453003 1.693740725517273 2.3580756187438965 2.007150888442993 1.6790838241577148 1.0978690385818481 0.8405314087867737 0.985346257686615
283 4.2755513191223145 3.2887632846832275 2.8732614517211914 2.519843101501465 1.750646710395813 2.5837697982788086 1.9667332172393799 1.7167458534240723 0.6303121447563171 0.8017570376396179 0.8491614460945129
284 4.028325080871582 3.0183064937591553 3.057185411453247 2.243232488632202 1.7215291261672974 2.681633234024048 1.9997797012329102 1.6181089878082275 0.918612539768219 0.7567188739776611 0.755220353603363
285 4.018148899078369 3.070896625518799 2.997309446334839 2.197441816329956 1.742276906967163 2.5448033809661865 1.998590111732483 1.5904418230056763 1.0133934020996094 0.7950062155723572 0.9586659669876099
286 4.381383895874023 3.0931026935577393 3.114633321762085 2.1742050647735596 1.878149390220642 2.3194994926452637 2.0045695304870605 1.7055494785308838 0.6443864107131958 0.7917160391807556 0.922166109085083
287 4.074791431427002 3.1001856327056885 3.032144069671631 2.468020439147949 1.8644280433654785 2.1708035469055176 2.0662338733673096 1.6654651165008545 0.9329623579978943 0.6807069182395935 1.0757631063461304
288 4.335439682006836 3.0501880645751953 3.1037168502807617 2.2979259490966797 1.8017131090164185 2.130331039428711 2.0662310123443604 1.5200008153915405 0.9185322523117065 0.7890216708183289 1.1408778429031372
289 4.059603691101074 3.196319580078125 3.2708537578582764 2.536628246307373 1.8062546253204346 2.177471160888672 2.0724174976348877 1.5202953815460205 0.8744683265686035 0.8649001121520996 0.8547263145446777
290 3.9827914237976074 3.414550304412842 2.9746129512786865 2.5107388496398926 1.7366812229156494 2.3043930530548096 2.045555591583252 1.6331192255020142 0.9640861749649048 0.6550503373146057 1.0126969814300537
291 4.0353875160217285 3.152087688446045 3.1314353942871094 2.290980100631714 1.7750953435897827 2.20070743560791 1.9731932878494263 1.2189698219299316 0.9135599732398987 0.6243956685066223 0.707859992980957
292 3.9046037197113037 2.923717975616455 3.0501139163970947 2.1869280338287354 1.636760950088501 2.3814947605133057 1.8674800395965576 1.4497712850570679 1.3998446464538574 0.6001061797142029 0.9690495729446411
293 3.700524091720581 2.79577374458313 2.860677719116211 2.118678092956543 1.6806508302688599 2.3055901527404785 1.8880425691604614 1.2170501947402954 0.9661557674407959 0.6792925596237183 0.8339418768882751
294 4.017190456390381 2.9716882705688477 2.9342880249023438 2.2656803131103516 1.8142454624176025 2.418262481689453 1.8487355709075928 1.2197924852371216 0.918721079826355 0.5859466791152954 0.8745730519294739
295 4.05342960357666 3.121112108230591 2.89752197265625 2.5080580711364746 1.6639255285263062 2.130427837371826 2.230743408203125 1.2412688732147217 0.9442666172981262 0.7203693389892578 0.8493764400482178
296 4.003329277038574 3.1509969234466553 3.115579843521118 2.601719617843628 1.7608827352523804 2.2149055004119873 2.370854616165161 1.1005367040634155 0.7848754525184631 0.6717137694358826 0.9331005811691284
297 3.838783025741577 2.8670222759246826 3.0080127716064453 2.250835418701172 1.8004097938537598 2.1732420921325684 2.0649092197418213 1.2568691968917847 0.697265625 0.6498456001281738 0.833979606628418
298 4.061211109161377 3.1305434703826904 3.217014789581299 2.2565724849700928 1.8845653533935547 2.4026143550872803 2.0185914039611816 1.4224544763565063 0.5886184573173523 0.7859740257263184 0.8736398220062256
299 3.833599090576172 3.174694538116455 3.1000587940216064 2.2656450271606445 1.719573974609375 2.4917566776275635 1.9082087278366089 1.3898793458938599 0.696854293346405 0.5649662613868713 0.8482771515846252
300 4.088616847991943 3.162121534347534 3.036003828048706 2.2845687866210938 1.7250205278396606 2.4583969116210938 1.5532735586166382 1.420071005821228 0.6601071357727051 0.702336311340332 1.0618114471435547
301 4.0260186195373535 3.410576343536377 2.9664318561553955 2.4050703048706055 1.8369390964508057 2.5360107421875 1.25507652759552 1.1730024814605713 0.8565176129341125 0.6824179291725159 0.9343289732933044
302 4.174602508544922 3.250100612640381 3.111452579498291 2.533005952835083 1.7989510297775269 2.656353712081909 1.3745332956314087 0.8252281546592712 0.7100794911384583 0.7164410948753357 0.998677670955658
303 3.999255418777466 3.131563425064087 2.887967348098755 2.3851335048675537 1.86138117313385 2.539106845855713 1.3438917398452759 0.664154052734375 0.8150660395622253 0.830328106880188 0.8252078890800476
304 3.8322911262512207 3.0036442279815674 3.027771472930908 2.32779860496521 1.8779603242874146 2.5089778900146484 1.4737728834152222 0.6517723202705383 1.2083317041397095 0.7446981072425842 0.9372181296348572
305 3.9463555812835693 3.1295034885406494 2.7778074741363525 2.6674630641937256 1.7998424768447876 2.3699951171875 1.8288230895996094 0.808865487575531 0.8453909158706665 0.6286183595657349 0.8480623364448547
306 4.202986240386963 3.1245083808898926 2.995436429977417 2.3399295806884766 2.0503251552581787 2.507622480392456 1.5820821523666382 1.0784200429916382 0.9862495064735413 0.7497967481613159 0.7030291557312012
307 4.00930643081665 3.1475155353546143 2.897808790206909 2.4976377487182617 1.8244926929473877 2.2978007793426514 1.7145068645477295 1.0419425964355469 0.7991450428962708 0.7417194843292236 0.7603942155838013
308 4.016175270080566 3.133491039276123 3.1690821647644043 2.288163661956787 1.772806167602539 2.493934392929077 2.111924648284912 0.9459633827209473 1.0560970306396484 0.5476201176643372 0.7412509322166443
309 4.178382873535156 3.0213687419891357 3.3594086170196533 2.3179688453674316 1.6951640844345093 2.485727071762085 2.0366604328155518 0.7554011344909668 1.043063759803772 0.6057512164115906 0.9218569397926331
310 3.9490795135498047 3.0891804695129395 3.126497268676758 2.422091245651245 2.0647525787353516 2.2975316047668457 2.1100711822509766 0.714594841003418 1.064422607421875 0.6529443860054016 0.8661252856254578
311 3.93723726272583 3.227069854736328 2.929480791091919 2.4344072341918945 1.761215329170227 2.3525924682617188 2.122302532196045 0.8403147459030151 0.9465009570121765 0.6884840726852417 0.8320881724357605
312 3.986894130706787 3.310748338699341 3.0008106231689453 2.5145363807678223 1.8380485773086548 2.314378023147583 2.1064810752868652 1.0258057117462158 0.9209653735160828 0.9152678847312927 0.8052777647972107
313 4.074536323547363 3.5167160034179688 3.012298345565796 2.629539728164673 1.9205410480499268 2.432504653930664 1.9768104553222656 0.9972345232963562 0.951054573059082 0.7872787714004517 0.7646136283874512
314 4.107117652893066 3.5993971824645996 3.072901725769043 2.701874256134033 1.951477289199829 2.244514226913452 2.0470361709594727 0.9650897979736328 1.27708899974823 0.7121729850769043 0.9071769714355469
315 3.8736424446105957 3.4243435859680176 2.865689277648926 2.525635004043579 1.6583075523376465 2.1833558082580566 2.1530306339263916 0.8351794481277466 1.085910677909851 0.6696158051490784 0.99256831407547
316 4.100529193878174 3.4518864154815674 2.8709022998809814 2.736811399459839 1.7882922887802124 2.4106009006500244 1.9862631559371948 0.7812106609344482 0.9274863004684448 0.6028971076011658 0.7524281144142151
317 4.030325412750244 3.18196439743042 2.9659430980682373 2.637636184692383 2.003755569458008 2.4087400436401367 2.1179399490356445 0.9033234715461731 1.1564429998397827 0.576131284236908 1.0315659046173096
318 3.6989853382110596 3.026404619216919 3.0354676246643066 2.4754302501678467 1.829068899154663 2.313398599624634 2.2891016006469727 0.8928135633468628 1.0419620275497437 0.6670935153961182 0.973417341709137
319 3.6991970539093018 2.9025838375091553 3.0578532218933105 2.4397530555725098 1.9537420272827148 2.3746838569641113 2.164517641067505 0.7976879477500916 1.0195564031600952 0.6072518825531006 0.8123192191123962
320 3.9024271965026855 3.2243103981018066 3.1534793376922607 2.815232276916504 2.1227834224700928 2.332972288131714 2.176792860031128 0.8622524738311768 1.0659255981445313 0.673668622970581 1.110385537147522
321 3.940279722213745 3.3007659912109375 3.235244035720825 2.8910539150238037 2.289895534515381 2.575239658355713 2.1121861934661865 0.8050858974456787 1.30767023563385 0.6732212901115417 1.0248723030090332
322 4.0555033683776855 3.412461519241333 3.2375879287719727 2.937020778656006 2.115920305252075 2.4567110538482666 2.1974477767944336 0.7716962099075317 0.9430712461471558 0.5131934285163879 1.0059993267059326
323 4.726356506347656 3.7930092811584473 3.5379908084869385 3.3496007919311523 2.1155712604522705 2.409717321395874 2.2309021949768066 0.7709466814994812 0.9254916906356812 0.5797428488731384 0.9856597781181335
324 4.391384124755859 3.769796133041382 3.4408416748046875 3.151425838470459 1.8588963747024536 2.2379708290100098 2.1993296146392822 1.222702145576477 0.8227617740631104 0.5945588946342468 0.8930962681770325
325 4.311126708984375 3.6456542015075684 3.172123670578003 3.1210880279541016 1.8404842615127563 2.3444697856903076 2.030686855316162 0.9858798384666443 0.7102863788604736 0.6217656135559082 1.0512588024139404
326 4.352114200592041 3.5704843997955322 2.879847764968872 3.1891837120056152 1.956484317779541 2.31234073638916 2.0280933380126953 0.8719631433486938 0.9678378701210022 0.7139763832092285 0.9798992872238159
327 4.10674524307251 3.0795156955718994 3.045645236968994 2.4854507446289063 1.8604633808135986 2.2501323223114014 1.8755779266357422 0.6714383363723755 1.1083987951278687 0.5148448348045349 0.8519799709320068
328 4.042732238769531 3.0950376987457275 2.972341775894165 2.751140832901001 1.9164267778396606 2.12679386138916 2.007255792617798 0.9704462289810181 1.007012128829956 0.6467041969299316 1.1959905624389648
329 4.097167491912842 3.3605329990386963 2.961247682571411 2.9117441177368164 1.8902324438095093 2.1637356281280518 2.099989652633667 1.0533297061920166 0.9624444246292114 0.7086520791053772 1.2028173208236694
330 4.365078449249268 3.1948349475860596 3.1665055751800537 2.788520336151123 1.8555561304092407 2.4953994750976563 2.1560187339782715 0.8378429412841797 0.8347927927970886 0.6990412473678589 1.0144333839416504
331 4.246054649353027 3.187558650970459 3.082418918609619 2.6051764488220215 1.9890505075454712 2.1893253326416016 2.212730884552002 1.0896178483963013 0.8635082244873047 0.6035032272338867 1.100294828414917
332 4.508467674255371 3.4504523277282715 3.0419819355010986 2.8364498615264893 2.091294288635254 2.280949354171753 2.2708375453948975 0.7976529598236084 0.8414522409439087 0.7487768530845642 0.9303637146949768
333 4.331392765045166 3.2157444953918457 3.2370855808258057 2.8537192344665527 1.9932661056518555 1.7205606698989868 2.0804405212402344 0.7839327454566956 0.939517080783844 0.7389684915542603 0.726283609867096
334 4.250636577606201 3.3688974380493164 2.9730236530303955 2.941345691680908 1.9611016511917114 1.929809808731079 2.164639949798584 0.8456389307975769 0.7829754948616028 0.710690438747406 0.9266157150268555
335 4.545790672302246 3.2717673778533936 3.2468883991241455 2.6718008518218994 2.067009687423706 2.4641940593719482 2.214674949645996 0.8991466760635376 0.9386603236198425 0.6979473829269409 0.8831498622894287
336 4.928585529327393 3.566377878189087 3.034179925918579 2.8443641662597656 1.8332717418670654 2.4059605598449707 2.133579969406128 1.067980170249939 0.6776506900787354 0.7363048195838928 0.856464684009552
337 4.63123893737793 3.5650689601898193 3.2642061710357666 2.773524284362793 2.0193517208099365 2.4717257022857666 2.2360987663269043 0.8932657837867737 1.0056172609329224 0.7586744427680969 0.9679951667785645
338 4.708399772644043 3.687351942062378 3.2594425678253174 2.7941863536834717 2.0839757919311523 2.239081621170044 2.2655344009399414 1.0796892642974854 0.9336121082305908 0.6775181889533997 1.0831639766693115
339 4.594218730926514 3.958660125732422 3.1812033653259277 2.8414950370788574 1.9592492580413818 2.4088149070739746 2.2341864109039307 1.4088162183761597 0.9167302250862122 0.6696744561195374 0.9718013405799866
340 4.397960662841797 3.503340721130371 3.169511079788208 2.6570212841033936 2.0156054496765137 2.288893461227417 2.0366334915161133 1.2931078672409058 0.9168176054954529 0.5590731501579285 0.7935217022895813
341 4.647569179534912 3.481163501739502 3.1189188957214355 2.7030720710754395 2.05780029296875 2.1309986114501953 1.9826362133026123 1.0166712999343872 0.8337838649749756 0.5745900273323059 1.005942940711975
342 4.379640102386475 3.3736751079559326 3.252605676651001 2.6484789848327637 2.351846933364868 2.4182333946228027 2.0423107147216797 0.8335447907447815 0.7179499864578247 0.5192857980728149 0.8640385270118713
343 4.353549003601074 3.3209071159362793 3.131861448287964 2.6528263092041016 1.944120168685913 2.3453519344329834 2.095172166824341 1.0387725830078125 0.6906725168228149 0.6198886036872864 1.0043761730194092
344 4.187509059906006 3.5423550605773926 3.0788228511810303 2.704209327697754 1.8497720956802368 2.3446171283721924 2.1115012168884277 1.1155004501342773 0.8331314325332642 0.7044513821601868 0.7429790496826172
345 3.98580265045166 3.3886539936065674 3.05344820022583 2.6358072757720947 1.9254721403121948 2.3925650119781494 2.0738043785095215 1.2943037748336792 0.8881834745407104 0.5925065279006958 0.8724315166473389
346 4.222110271453857 3.4868032932281494 3.2044155597686768 2.7131528854370117 2.2196731567382813 2.444897413253784 2.0774166584014893 0.9792903661727905 0.84519362449646 0.7235403656959534 0.961922824382782
347 4.132227420806885 3.1641478538513184 2.964634895324707 2.780153512954712 2.019263505935669 2.418546438217163 2.1434972286224365 0.9313141703605652 0.7615140676498413 0.8291794657707214 1.1912901401519775
348 4.129283905029297 3.4750237464904785 3.008469343185425 2.869546413421631 2.0059728622436523 2.285494327545166 2.1283395290374756 0.9400492310523987 0.6255000829696655 0.5807982087135315 0.9732849597930908
349 4.306340217590332 3.4179635047912598 3.278006076812744 2.739610433578491 2.053835391998291 2.383694648742676 2.212773561477661 0.9744021892547607 0.7989857792854309 0.7089047431945801 1.1869447231292725
350 4.258661270141602 3.410057544708252 3.0736305713653564 2.8233773708343506 1.9080888032913208 2.5410008430480957 2.1272788047790527 0.956354558467865 0.7799094915390015 0.6060531139373779 1.0759031772613525
351 4.299552917480469 3.343881130218506 3.1737492084503174 2.679625988006592 1.9194014072418213 2.4928531646728516 2.0728347301483154 1.0982873439788818 0.8398893475532532 0.5925177335739136 1.080417513847351
352 4.332984924316406 3.3870577812194824 3.3491599559783936 2.7951366901397705 2.0928494930267334 2.4222378730773926 1.9620270729064941 1.024985432624817 0.9129514098167419 0.5414286851882935 1.122188925743103
353 4.281669616699219 3.6625070571899414 3.1397292613983154 3.0189080238342285 2.007166624069214 2.4080803394317627 1.9933117628097534 1.0432099103927612 0.7093498110771179 0.5176482200622559 1.134507656097412
354 4.420633316040039 3.59909987449646 3.386820077896118 2.899177312850952 2.287104845046997 2.182783365249634 1.9314419031143188 0.9586413502693176 0.8004130125045776 0.5150091648101807 1.0334584712982178
355 4.3280348777771 3.2745161056518555 3.362337112426758 2.7822866439819336 2.401324987411499 2.2236061096191406 2.241809606552124 1.1626156568527222 0.8086912035942078 0.5528512001037598 1.0656770467758179
356 4.268430709838867 3.5362393856048584 3.1754274368286133 2.6604349613189697 2.0234696865081787 2.3740055561065674 2.1139073371887207 1.2053722143173218 0.7463610768318176 0.7004654407501221 1.1392606496810913
357 4.0247416496276855 3.356111526489258 2.9355878829956055 2.577948570251465 1.9025734663009644 2.4492697715759277 2.0640790462493896 0.8111425042152405 0.7100059986114502 0.6769984364509583 1.1325438022613525
358 3.8250555992126465 3.2065162658691406 2.8651599884033203 2.3660480976104736 1.833666205406189 2.504814863204956 2.0998921394348145 1.0288968086242676 0.7157242894172668 0.5661143064498901 1.1287481784820557
359 3.987541913986206 3.3007102012634277 2.822965383529663 2.4707350730895996 1.8515158891677856 2.4372687339782715 2.123262643814087 0.8764457106590271 0.5134736895561218 0.7674667239189148 1.0698221921920776
360 4.210843086242676 3.3489882946014404 2.913740396499634 2.6240551471710205 2.057253122329712 2.6678640842437744 2.2608249187469482 1.0563726425170898 0.8072420954704285 0.619999885559082 1.2056312561035156
361 4.124091625213623 3.394509792327881 2.939061164855957 2.642186164855957 1.9779808521270752 2.2231485843658447 2.0806257724761963 0.9986549615859985 0.7845562696456909 0.7271090149879456 1.3936060667037964
362 3.9584293365478516 3.2020962238311768 3.0497891902923584 2.5998313426971436 2.168410062789917 2.3417811393737793 2.0587856769561768 0.8721228241920471 0.6805751919746399 0.7080865502357483 0.9854920506477356
363 3.9939143657684326 3.4685051441192627 2.9791862964630127 2.7441251277923584 2.0119659900665283 2.4450125694274902 2.1558432579040527 1.3171414136886597 0.9269307851791382 0.7775217890739441 1.0870932340621948
364 4.119080543518066 3.6325979232788086 3.0878682136535645 2.7142279148101807 2.207153081893921 2.5207297801971436 2.141842842102051 0.9317964315414429 0.715695858001709 0.9866800308227539 1.1300055980682373
365 4.148649215698242 3.241443395614624 3.1475372314453125 2.507178544998169 1.964774250984192 2.3442749977111816 2.0904722213745117 0.9934730529785156 0.8579389452934265 1.009026288986206 1.0836645364761353
366 4.17711067199707 3.236455202102661 3.1355481147766113 2.4847068786621094 1.9290828704833984 2.478239059448242 2.19039249420166 1.2413434982299805 0.6606345176696777 0.856786847114563 1.1821247339248657
367 4.1642537117004395 3.4280457496643066 2.8948352336883545 2.5915474891662598 1.8638628721237183 2.5015676021575928 2.278217077255249 1.3834724426269531 0.9137101173400879 0.9253337979316711 1.2815622091293335
368 4.142341136932373 3.3611223697662354 2.9421167373657227 2.574096918106079 1.9896670579910278 2.5830821990966797 2.2824623584747314 1.0969579219818115 0.9677931070327759 0.9997536540031433 1.210789442062378
369 4.124556541442871 3.5466196537017822 2.8541581630706787 2.7035648822784424 2.0102553367614746 2.272747278213501 2.3176021575927734 1.2850730419158936 0.7386580109596252 0.8257881999015808 1.3980739116668701
370 4.097375869750977 3.3937642574310303 2.8471007347106934 2.6578335762023926 1.9439165592193604 2.188547372817993 2.21893310546875 0.8667649626731873 0.9047740697860718 0.7410754561424255 1.0517407655715942
371 4.02518892288208 3.3543875217437744 2.8736815452575684 2.5365030765533447 1.833626627922058 2.2323367595672607 2.189159631729126 1.3015838861465454 0.8598304986953735 0.6631353497505188 1.0750751495361328
372 4.239536285400391 3.572953224182129 3.0882761478424072 2.6793735027313232 1.9470850229263306 2.276310682296753 2.215022563934326 1.0753599405288696 0.8944292664527893 0.7468931674957275 1.0496585369110107
373 4.061282157897949 3.162598133087158 2.9145402908325195 2.5195302963256836 1.8279794454574585 2.266479969024658 2.0510056018829346 0.8817902207374573 1.0508047342300415 0.6601898074150085 0.8137204647064209
374 3.882359743118286 3.2336905002593994 2.8303897380828857 2.5628678798675537 1.9611127376556396 2.367455005645752 2.1441690921783447 0.9799141883850098 1.0854554176330566 0.7426611185073853 1.0213803052902222
375 3.8012888431549072 3.3385558128356934 2.840327262878418 2.5211832523345947 1.891575574874878 2.3822054862976074 2.1104674339294434 1.0452756881713867 1.1777548789978027 0.64439457654953 1.3980079889297485
376 3.812819242477417 3.325986623764038 2.767056465148926 2.524563789367676 1.819520354270935 2.249852418899536 1.9757113456726074 1.0884062051773071 0.953851044178009 0.5582916140556335 1.0078670978546143
377 3.8681480884552 3.3623714447021484 2.9592299461364746 2.673933982849121 1.919144630432129 2.371591091156006 2.235490560531616 1.1322505474090576 1.0593401193618774 0.5546358227729797 0.9227560758590698
378 3.8989529609680176 3.505293607711792 2.894062042236328 2.79018235206604 1.864314317703247 2.3851990699768066 2.0137946605682373 0.8497835397720337 0.8881067037582397 0.5428372025489807 0.9729873538017273
379 3.8196685314178467 3.516864776611328 2.9304563999176025 2.677360773086548 2.0698306560516357 2.245253562927246 2.155385971069336 1.268219232559204 0.9592800140380859 0.5026307106018066 0.7557244300842285
380 4.053915023803711 3.4680893421173096 3.010634422302246 2.741452932357788 2.1103339195251465 2.3061742782592773 2.079962968826294 1.290337324142456 0.9456813335418701 0.6088913679122925 1.0470211505889893
381 3.8523519039154053 3.4356698989868164 2.9455270767211914 2.810649871826172 2.098304510116577 2.167168140411377 2.1367077827453613 0.910978376865387 0.7917078733444214 0.5491020083427429 1.0129855871200562
382 3.831674337387085 3.2032620906829834 2.853957414627075 2.638187885284424 1.9766535758972168 2.3061490058898926 2.169090986251831 1.0649733543395996 1.1578937768936157 0.6260590553283691 1.1177047491073608
383 3.7511258125305176 3.164787530899048 3.1031129360198975 2.526601552963257 2.0678834915161133 2.2221436500549316 2.13059663772583 1.0275084972381592 0.9063218832015991 0.6696151494979858 0.8168768286705017
384 3.8599743843078613 3.2744038105010986 2.9571588039398193 2.56319260597229 2.082319736480713 2.074350595474243 2.0008785724639893 0.7188051342964172 0.9963544607162476 0.7294979095458984 0.9493948817253113
385 3.719634532928467 3.1971821784973145 3.1488656997680664 2.5287282466888428 2.2145817279815674 2.1919870376586914 2.0766592025756836 0.9106437563896179 1.350464940071106 0.6999127864837646 1.0181961059570313
386 3.7930846214294434 3.382124900817871 3.0886576175689697 2.7448341846466064 2.0590202808380127 2.2261412143707275 2.1512269973754883 1.1613394021987915 0.7742365598678589 0.7710362076759338 1.0474902391433716
387 3.7557601928710938 3.270277261734009 3.1659209728240967 2.6829631328582764 2.0126123428344727 2.0494987964630127 1.9131481647491455 1.1677565574645996 0.8931741714477539 0.608429491519928 1.0107712745666504
388 3.876833915710449 3.00089168548584 3.2516908645629883 2.4248199462890625 1.9710216522216797 2.188154458999634 1.931103229522705 1.0612359046936035 0.7893036007881165 0.645851194858551 0.8705137372016907
389 4.139567852020264 3.0813872814178467 3.7361361980438232 2.6107089519500732 2.2661702632904053 2.2374212741851807 2.0670018196105957 1.1021301746368408 0.873434841632843 0.7194761037826538 0.9688576459884644
390 4.306199550628662 3.1912055015563965 3.4699831008911133 2.6378860473632813 2.1824793815612793 2.126628875732422 2.134108781814575 1.0201866626739502 1.2403851747512817 0.7091825604438782 0.8109312057495117
391 4.287491798400879 3.2106521129608154 3.4661359786987305 2.686203956604004 2.1791393756866455 2.14774751663208 2.3878233432769775 1.1189606189727783 0.7933955192565918 0.5581101775169373 0.8090481162071228
392 4.205496788024902 3.0167407989501953 3.3364269733428955 2.4269819259643555 2.22037935256958 2.24422025680542 2.5178422927856445 1.1373933553695679 0.8101931810379028 0.7977306246757507 0.9496033787727356
393 4.112419605255127 3.207810878753662 3.192856788635254 2.5549027919769287 1.9920579195022583 2.212054491043091 2.3669826984405518 0.8264350295066833 0.6929239630699158 0.6318087577819824 1.0282716751098633
394 4.3177170753479 3.337711811065674 3.1419246196746826 2.603421211242676 1.9167747497558594 2.3040761947631836 2.1760146617889404 0.8120438456535339 0.7568967938423157 0.6567360162734985 0.8909584283828735
395 4.304226398468018 3.219555139541626 3.2487242221832275 2.659954786300659 1.9359962940216064 2.1102583408355713 1.8847026824951172 0.8690505623817444 0.9359986782073975 0.6294494867324829 0.851340651512146
396 4.368597507476807 3.1812245845794678 3.353384494781494 2.6343371868133545 1.9766457080841064 2.261481285095215 2.0515871047973633 0.8073120713233948 0.7309162020683289 0.819827139377594 1.145440936088562
397 4.066470146179199 3.083005428314209 3.2958312034606934 2.6073598861694336 2.148378610610962 2.3711509704589844 2.0771069526672363 0.8969025611877441 0.882866382598877 0.6671785116195679 0.8630927801132202
398 3.8815560340881348 3.078369379043579 3.147216320037842 2.487287998199463 2.0634682178497314 2.3078880310058594 1.887997031211853 0.7800953388214111 0.8463923335075378 0.6450951099395752 0.9017463326454163
399 4.212814807891846 3.2159807682037354 3.339857816696167 2.517232894897461 2.2804312705993652 2.3013558387756348 2.141327142715454 0.9052782654762268 0.8696632981300354 0.8088078498840332 1.043013095855713
400 4.509348392486572 3.1754462718963623 3.4230549335479736 2.5643041133880615 2.4105887413024902 1.975001335144043 2.133002996444702 0.8552473187446594 0.7155906558036804 0.648475170135498 0.8917451500892639
401 4.388239860534668 3.031017780303955 3.1725637912750244 2.444756507873535 2.167879819869995 2.16049861907959 2.183295965194702 0.8568323254585266 0.9830989837646484 0.6319647431373596 1.1190416812896729
402 4.553092002868652 3.0483827590942383 3.148021697998047 2.560883045196533 2.144920587539673 2.325479745864868 2.2557241916656494 0.9599962830543518 0.82228022813797 0.6251360774040222 1.1598466634750366
403 4.487438201904297 3.1513736248016357 3.3386154174804688 2.4910712242126465 2.433741569519043 2.3536949157714844 2.2053539752960205 1.065637469291687 0.8784222602844238 0.8054327368736267 1.1940901279449463
404 4.329010486602783 3.0546679496765137 3.3421545028686523 2.4659297466278076 2.147796392440796 2.377232551574707 1.995223879814148 0.9370070099830627 0.8811701536178589 0.6514999270439148 1.1383655071258545
405 4.3889336585998535 2.98870587348938 3.3164420127868652 2.4405243396759033 1.9615497589111328 2.368938684463501 2.0274298191070557 0.9144717454910278 0.9357210993766785 0.6967828273773193 1.083366870880127
406 4.7190985679626465 3.1687843799591064 3.20444917678833 2.512871026992798 2.104696273803711 2.633376359939575 2.0729315280914307 1.070961594581604 1.0124485492706299 0.8395705819129944 0.9407724142074585
407 4.356409549713135 3.130263090133667 3.285557508468628 2.5608813762664795 2.1003994941711426 2.407352924346924 2.1144840717315674 0.8574512004852295 1.1198774576187134 0.6743053197860718 0.9638417959213257
408 4.483381271362305 3.02121639251709 3.394773483276367 2.4876363277435303 1.9231846332550049 2.388828992843628 2.05867862701416 0.9532489776611328 0.9131710529327393 0.6241756677627563 0.9794337749481201
409 4.659392833709717 3.037111520767212 3.2348649501800537 2.4189882278442383 2.083632707595825 2.4319870471954346 2.004552125930786 1.075241208076477 0.7657588720321655 0.8157907724380493 0.9617369174957275
410 4.320262432098389 3.0417680740356445 3.3142406940460205 2.520007848739624 1.9467778205871582 2.513983964920044 2.0827200412750244 0.8559020757675171 0.9343947768211365 1.0264800786972046 1.0119653940200806
411 4.332163333892822 3.0990939140319824 3.1908700466156006 2.4851694107055664 1.8339698314666748 2.5057804584503174 1.896134853363037 0.6312521696090698 0.8266242742538452 0.6263598799705505 1.2168869972229004
412 4.448208808898926 3.15641713142395 3.0749094486236572 2.607421636581421 1.9044992923736572 2.3915746212005615 2.137812614440918 1.0124911069869995 1.3449519872665405 0.5996919274330139 0.8714266419410706
413 4.362644195556641 2.9968793392181396 3.16739559173584 2.3935933113098145 1.8948948383331299 2.317624807357788 2.295689821243286 0.9197826981544495 1.3779168128967285 0.7146099805831909 0.9587495923042297
414 4.507578372955322 3.1463754177093506 3.352734327316284 2.4938066005706787 2.1761252880096436 2.3832082748413086 2.130232572555542 1.0089911222457886 1.1647886037826538 0.7227314114570618 1.0834698677062988
415 4.434525489807129 3.221356153488159 3.146023750305176 2.60225248336792 1.9281471967697144 2.4700205326080322 1.8286631107330322 1.2515900135040283 1.0879780054092407 0.7700597643852234 0.9631010890007019
416 4.555558204650879 3.3301641941070557 3.4516658782958984 2.6036360263824463 2.1643593311309814 2.3320884704589844 1.9361616373062134 0.7478416562080383 0.9165103435516357 0.6730688810348511 1.2222726345062256
417 4.410263538360596 3.112255096435547 3.303191661834717 2.5206823348999023 1.948179006576538 2.554643154144287 1.809493064880371 0.6927685141563416 0.8121922612190247 0.6819156408309937 1.250809907913208
418 4.501593112945557 3.3365683555603027 3.1838836669921875 2.7118709087371826 1.759511947631836 2.4052891731262207 1.957429051399231 0.7891167998313904 1.2427769899368286 0.6173521876335144 0.9019761681556702
419 4.442509174346924 3.0937435626983643 3.317453622817993 2.584810972213745 2.1216132640838623 2.453000783920288 1.8077229261398315 0.7771864533424377 0.8478103876113892 0.49118688702583313 0.8452407121658325
420 4.259979724884033 3.2969422340393066 3.227062463760376 2.753059148788452 1.929369330406189 2.487183094024658 1.737359881401062 1.0371681451797485 0.7615146636962891 0.7332123517990112 0.9422734975814819
421 4.189083576202393 3.2153470516204834 3.24757981300354 2.7060840129852295 2.011875867843628 2.3246772289276123 1.8786789178848267 0.8652185797691345 0.8512377738952637 0.5872572064399719 0.9124206304550171
422 4.03729248046875 3.3587605953216553 3.23185658454895 2.6839423179626465 2.0813822746276855 2.430251359939575 1.7783403396606445 0.863179624080658 0.7450575828552246 0.6421796679496765 1.0716147422790527
423 4.346862316131592 3.5016374588012695 3.1385202407836914 2.684041976928711 1.9285593032836914 2.4156057834625244 1.9257922172546387 0.8291161060333252 0.8065541982650757 0.715480387210846 0.9039163589477539
424 4.13120698928833 3.331632137298584 3.169384717941284 2.6744444370269775 2.0020453929901123 2.3808863162994385 1.8188046216964722 0.9821990132331848 0.7558839321136475 0.8818951845169067 0.8042611479759216
425 4.2232985496521 3.3958635330200195 2.9181735515594482 2.7728705406188965 1.9141857624053955 2.232133388519287 1.8029000759124756 0.6447679400444031 0.9872990846633911 0.636252224445343 0.8552054762840271
426 4.191825866699219 3.1058897972106934 3.173494577407837 2.468550205230713 1.7844902276992798 2.469959020614624 1.8584160804748535 0.9856569766998291 0.8130049705505371 0.7907174825668335 0.8662750720977783
427 4.121315002441406 3.274284839630127 3.041391134262085 2.5158677101135254 1.7424440383911133 2.460076332092285 1.9331581592559814 0.8107049465179443 1.0361721515655518 0.7168429493904114 0.9081470966339111
428 4.065006256103516 3.2758655548095703 2.8389885425567627 2.5192360877990723 1.6987248659133911 2.370356798171997 1.8443727493286133 0.8871542811393738 0.6485854983329773 0.5406213402748108 0.8564820289611816
429 4.248691082000732 3.0431370735168457 2.881645679473877 2.487962245941162 1.6825194358825684 2.2381954193115234 1.8308395147323608 0.9385877251625061 0.7583783864974976 0.5862241983413696 0.8241283297538757
430 4.090175151824951 3.320889711380005 2.8111608028411865 2.6906211376190186 1.7007992267608643 2.3301656246185303 1.9028258323669434 0.9484962821006775 0.8709739446640015 0.6510120630264282 0.853607714176178
431 3.920433759689331 3.3366756439208984 2.9553635120391846 2.7058467864990234 1.7676979303359985 2.3053970336914063 1.960600733757019 0.9442802667617798 0.7190751433372498 0.6433500051498413 0.9741794466972351
432 4.099725723266602 3.2210283279418945 2.9000279903411865 2.602046251296997 1.7011175155639648 2.4542746543884277 1.841140866279602 1.3865925073623657 0.8399554491043091 0.7849304676055908 0.8586410284042358
433 4.146217346191406 3.593738079071045 2.7291393280029297 2.7591843605041504 1.7287349700927734 2.410223960876465 2.070404052734375 0.6863778829574585 0.7090045809745789 0.684822678565979 1.0279752016067505
434 4.189751148223877 3.3512260913848877 3.064113140106201 2.647900342941284 1.956905722618103 2.4917216300964355 2.2834994792938232 0.9810401201248169 0.9176723957061768 0.7085727453231812 0.8450689911842346
435 4.007455348968506 3.2349298000335693 2.810985803604126 2.6160428524017334 1.7337604761123657 2.359543561935425 2.1557939052581787 0.8386905789375305 0.8026578426361084 0.6007511019706726 0.8982644081115723
436 4.223649501800537 3.415022850036621 2.834744453430176 2.560943841934204 1.750470519065857 2.553523540496826 2.2343719005584717 1.5761637687683105 0.8770192265510559 0.6310664415359497 0.8499855995178223
437 3.955338954925537 3.187310218811035 2.952655792236328 2.513770341873169 1.8142104148864746 2.3589160442352295 2.2027974128723145 0.8216871619224548 0.8157004117965698 0.6459024548530579 0.9065499305725098
438 4.153514385223389 3.341909646987915 2.903052568435669 2.3671698570251465 1.8073428869247437 2.362962245941162 2.2166054248809814 1.221290946006775 0.8458292484283447 0.7905064821243286 0.986082136631012
439 4.266068458557129 2.9234726428985596 3.111400604248047 2.350680351257324 1.8642855882644653 2.1540236473083496 2.2035202980041504 0.9503400921821594 0.8561366200447083 0.6377489566802979 1.0557187795639038
440 4.176910877227783 2.900723934173584 3.0307915210723877 2.420048475265503 1.743788242340088 2.221402883529663 2.299593925476074 1.0805134773254395 0.8749736547470093 0.5195903778076172 0.8765971660614014
441 4.178525447845459 3.131530523300171 3.160067319869995 2.4584877490997314 1.8989624977111816 2.287899971008301 2.1858179569244385 1.4787933826446533 0.8388239145278931 0.7362293601036072 1.0436277389526367
442 4.0819597244262695 3.049975633621216 3.075145959854126 2.5440890789031982 1.9283367395401 2.1827003955841064 2.1884701251983643 1.1852384805679321 1.1101634502410889 0.6803082823753357 0.7895333170890808
443 4.227359771728516 3.179856061935425 2.8046417236328125 2.629934072494507 1.762411117553711 2.2156927585601807 2.1678693294525146 1.3536001443862915 1.3309566974639893 0.6421698927879333 0.8670169711112976
444 4.172718524932861 3.0524649620056152 2.7777862548828125 2.54007625579834 1.81399405002594 2.3863584995269775 2.2637834548950195 1.0542850494384766 1.3134005069732666 0.7173158526420593 0.8507623076438904
445 4.515127182006836 3.325782060623169 3.1406779289245605 2.7140421867370605 1.9445265531539917 2.3749330043792725 2.357513189315796 0.848784327507019 1.2510242462158203 0.7562915086746216 0.8080111145973206
446 4.569775104522705 3.3689470291137695 3.170469284057617 2.622446060180664 1.8908636569976807 2.4287400245666504 2.218981981277466 1.03425931930542 0.963257372379303 0.8037358522415161 0.922973096370697
447 4.3693389892578125 3.0491440296173096 3.0170044898986816 2.516221046447754 1.8620163202285767 2.5018038749694824 2.190720558166504 1.0932056903839111 0.9384118318557739 0.8582127690315247 1.0666207075119019
448 4.175689697265625 2.9988155364990234 2.9562084674835205 2.5268354415893555 1.8359935283660889 2.2777180671691895 2.145692825317383 1.325097918510437 1.3209253549575806 0.7953742146492004 1.1958683729171753
449 3.9164555072784424 2.770754814147949 2.858151435852051 2.3393290042877197 1.67017662525177 2.450629711151123 2.1582705974578857 1.1754270792007446 0.9619470834732056 0.6844378709793091 0.9989478588104248
450 3.9237966537475586 2.930159568786621 3.1984856128692627 2.4888198375701904 1.9417941570281982 2.407896041870117 2.262924909591675 0.8498042821884155 1.360532522201538 0.7566076517105103 0.856928288936615
451 3.8925700187683105 2.865191698074341 2.94694185256958 2.561736583709717 1.8524956703186035 2.37913179397583 2.308271884918213 0.993768572807312 0.8314245343208313 0.6350707411766052 1.0271387100219727
452 4.029114723205566 3.0471954345703125 3.007991313934326 2.8085925579071045 1.8908418416976929 2.3351409435272217 2.099242687225342 1.0191147327423096 0.9940665364265442 0.7473633885383606 0.8907225131988525
453 4.137470245361328 2.871811866760254 3.0818991661071777 2.659308671951294 1.8653544187545776 2.4655721187591553 2.1766345500946045 1.1010568141937256 0.9739674925804138 0.5688555836677551 1.0710982084274292
454 3.896426200866699 2.8517849445343018 3.1503500938415527 2.6347596645355225 1.957022786140442 2.310297966003418 2.216615915298462 0.9057590365409851 1.1213738918304443 0.6011980175971985 0.8896313309669495
455 3.9563260078430176 2.907780170440674 3.073540687561035 2.650669813156128 1.976491093635559 2.3396692276000977 2.4102330207824707 0.9803881049156189 0.9344240427017212 0.5175391435623169 0.9761788845062256
456 4.032350540161133 3.086780309677124 3.1291847229003906 2.71828293800354 1.937264084815979 2.3358540534973145 2.3456363677978516 1.1227831840515137 0.9269683957099915 0.5893574357032776 0.9453816413879395
457 4.2895636558532715 3.2667696475982666 2.9911746978759766 2.6450560092926025 1.7707493305206299 2.468636989593506 2.475907564163208 1.0120402574539185 0.8715922236442566 0.5996609926223755 0.8721267580986023
458 4.564884185791016 3.394299268722534 3.153099298477173 2.7391529083251953 1.8661425113677979 2.6526875495910645 2.5003502368927 1.588441252708435 1.2175184488296509 0.6285346746444702 1.0689411163330078
459 4.593488693237305 3.235970973968506 3.3730051517486572 2.6150810718536377 1.9047082662582397 2.6051080226898193 2.584392547607422 1.1310561895370483 0.9796469211578369 0.5383198857307434 0.997686505317688
460 4.596742630004883 3.311077117919922 3.5148472785949707 2.552597761154175 2.102375030517578 2.3309977054595947 2.6214187145233154 0.6533903479576111 0.9055772423744202 0.6567744016647339 1.0364766120910645
461 4.528896808624268 3.112355947494507 3.0336520671844482 2.4756581783294678 1.7929500341415405 2.2643985748291016 2.5965166091918945 0.8024418354034424 1.002496361732483 0.7938984632492065 0.8321912288665771
462 4.439101696014404 3.347593307495117 3.1623008251190186 2.78110671043396 2.0102317333221436 2.5364034175872803 2.65920352935791 0.9038633108139038 0.9317479133605957 0.49767786264419556 0.9028220772743225
463 4.039547920227051 3.21071457862854 2.9613935947418213 2.649596691131592 1.7546626329421997 2.515166997909546 2.536297559738159 1.1809695959091187 1.0810385942459106 0.6808043718338013 0.979499340057373
464 4.170258522033691 3.2579965591430664 2.9874207973480225 2.6861016750335693 1.6883735656738281 2.344449043273926 2.6018259525299072 1.073668122291565 0.8644638061523438 0.6541563868522644 1.0426740646362305
465 4.127586364746094 3.164139986038208 3.155942678451538 2.800431251525879 1.8996095657348633 2.440629482269287 2.5223817825317383 0.867040753364563 1.1991535425186157 0.5242694020271301 0.9427350163459778
466 4.128390789031982 3.284304141998291 3.2153635025024414 2.670370101928711 1.9191884994506836 2.4732658863067627 2.383716344833374 1.0292905569076538 1.1152490377426147 0.5304414629936218 0.7790446281433105
467 4.1354827880859375 3.2082724571228027 3.2341489791870117 2.7108352184295654 2.0283055305480957 2.70759916305542 2.5219404697418213 1.3337103128433228 1.191584587097168 0.5126787424087524 0.8465072512626648
468 4.194132328033447 3.16961407661438 3.238487720489502 2.6795005798339844 1.9806573390960693 2.5172314643859863 2.4795525074005127 0.8635188937187195 1.1776552200317383 0.5762820243835449 1.0960737466812134
469 4.0687031745910645 3.213348388671875 3.322908878326416 2.7456836700439453 2.008030414581299 2.5596697330474854 2.3963520526885986 0.8256555199623108 1.075573444366455 0.5652020573616028 1.0302484035491943
470 3.9539389610290527 3.152219295501709 3.043055295944214 2.773364782333374 1.9164878129959106 2.700838565826416 2.4663500785827637 0.9205912351608276 1.332696795463562 0.5706853270530701 0.7594215869903564
471 4.006199359893799 3.0597078800201416 3.132066249847412 2.553480386734009 2.026925563812256 2.7186331748962402 2.3167951107025146 1.169989824295044 1.1005728244781494 0.45410391688346863 1.0431071519851685
472 4.151045322418213 2.9597654342651367 3.4700429439544678 2.644843578338623 2.2459707260131836 2.4775102138519287 2.270638942718506 0.6906577944755554 0.837337851524353 0.6114797592163086 0.9773080945014954
473 4.336550235748291 3.1579504013061523 3.5664381980895996 2.719081163406372 1.9994510412216187 2.3930654525756836 2.3059043884277344 0.8837692141532898 0.9684535264968872 0.6284862756729126 0.834311306476593
474 4.502167224884033 3.3229408264160156 3.552626132965088 2.718674421310425 2.1210052967071533 2.7604188919067383 2.5900821685791016 0.9421926140785217 0.9054194688796997 0.5685372352600098 0.9787268042564392
475 4.267851829528809 3.1678898334503174 3.2989211082458496 2.6471047401428223 1.9914164543151855 2.531292200088501 2.7363247871398926 0.9200917482376099 1.3323554992675781 0.6446061134338379 0.8997743725776672
476 4.430228233337402 3.209562301635742 3.2380592823028564 2.7122089862823486 1.7705682516098022 2.3963754177093506 2.579026222229004 0.9400200247764587 0.7782167196273804 0.6136986613273621 0.8938201069831848
477 4.272350788116455 3.050820827484131 3.016191244125366 2.65020751953125 1.7405171394348145 2.4259772300720215 2.687429904937744 0.9992596507072449 1.240342617034912 0.52900630235672 1.0000011920928955
478 4.4755072593688965 3.132124185562134 3.1292543411254883 2.6731510162353516 1.785327672958374 2.6169753074645996 2.746701955795288 0.9135485291481018 1.0972387790679932 0.6183717250823975 0.9928739070892334
479 4.322080135345459 3.0750136375427246 3.019569158554077 2.51301908493042 1.625328779220581 2.4994399547576904 2.8381149768829346 1.1853724718093872 1.2853549718856812 0.5985772609710693 0.8966162800788879
480 4.56682825088501 3.3290717601776123 3.1612448692321777 2.5584685802459717 1.8343180418014526 2.445911169052124 2.646848201751709 0.8614069223403931 1.3213908672332764 0.7171590328216553 1.0098832845687866
481 4.4267778396606445 3.2277560234069824 2.9845550060272217 2.6184070110321045 1.6825535297393799 2.453773260116577 2.5364201068878174 0.9250825643539429 1.4311305284500122 0.6956295967102051 0.8067617416381836
482 4.43623161315918 3.1471400260925293 3.1007308959960938 2.558712959289551 1.739691972732544 2.7076029777526855 2.781371593475342 0.9605507850646973 1.294050931930542 0.6914635896682739 0.8216519355773926
483 4.3837890625 3.147717237472534 3.088203191757202 2.6452152729034424 1.6567422151565552 2.6926591396331787 2.800455093383789 0.9971190690994263 1.2260565757751465 0.6251530051231384 1.0046755075454712
484 4.645965099334717 3.3401167392730713 3.0764877796173096 2.7998557090759277 1.7275967597961426 3.1686384677886963 2.6506893634796143 1.2387925386428833 0.9942067861557007 0.541043221950531 0.867702841758728
485 4.327468395233154 3.232335329055786 2.984524965286255 2.600827217102051 1.5914260149002075 2.9071829319000244 2.7860867977142334 1.1846222877502441 1.145003080368042 0.5110896825790405 1.0414435863494873
486 4.354681015014648 3.153650999069214 2.8760385513305664 2.6264612674713135 1.5692378282546997 3.0274548530578613 2.672224283218384 0.9889891147613525 1.3453259468078613 0.6036320328712463 1.0506296157836914
487 4.300239562988281 3.150707960128784 2.889782190322876 2.804975748062134 1.7108234167099 2.8997466564178467 2.6596157550811768 1.1051559448242188 1.276533603668213 0.3901643455028534 0.9812336564064026
488 4.3583903312683105 3.1920166015625 2.9811694622039795 2.6816794872283936 1.8245497941970825 2.7984869480133057 2.6452019214630127 1.3031212091445923 0.7484002709388733 0.472796231508255 1.065852165222168
489 4.40626859664917 3.4479894638061523 2.845432758331299 2.8769147396087646 1.7605760097503662 2.8091275691986084 2.383164167404175 1.5845812559127808 1.3135490417480469 0.5632653832435608 0.9226642847061157
490 4.818864822387695 3.304534912109375 3.0510551929473877 2.6828129291534424 1.7632285356521606 3.0236966609954834 2.491008758544922 1.1851024627685547 1.4382842779159546 0.4673139452934265 0.7969110012054443
491 4.646847248077393 3.3525304794311523 2.881380796432495 2.7721827030181885 1.4982844591140747 2.84578013420105 2.1918387413024902 1.5019065141677856 1.0683413743972778 0.48213326930999756 0.9048959612846375
492 4.835995197296143 3.255244493484497 2.9798364639282227 2.707808494567871 1.699612021446228 2.7266745567321777 1.8168566226959229 1.6086772680282593 1.1090415716171265 0.7047390937805176 1.0473144054412842
493 5.016662120819092 3.049076557159424 3.2536392211914063 2.675907850265503 1.7882888317108154 2.6434109210968018 2.407343864440918 1.3539007902145386 1.0359467267990112 0.6413848400115967 0.8428032398223877
494 4.408120155334473 3.100193500518799 2.8844122886657715 2.748460531234741 1.6410655975341797 2.4955341815948486 1.8275123834609985 1.0807194709777832 0.8506301045417786 0.6430885791778564 0.9231424927711487
495 4.477100372314453 3.105126142501831 3.0942065715789795 2.716357946395874 1.623988389968872 2.6183297634124756 2.367642402648926 1.10880446434021 0.8395829200744629 0.5009860992431641 0.8349902629852295
496 4.622899055480957 3.2078022956848145 3.2265326976776123 2.733612060546875 1.589720368385315 2.416428327560425 2.1556472778320313 1.5207819938659668 0.7047709226608276 0.6183748245239258 0.6941983103752136
497 4.28732967376709 3.106811285018921 3.1906821727752686 2.661951780319214 1.529675841331482 1.8824653625488281 2.1788620948791504 1.495959758758545 0.9454144239425659 0.6607401371002197 0.7446901202201843
498 4.049074649810791 3.0268642902374268 3.0205600261688232 2.6673645973205566 1.6169319152832031 1.8848495483398438 1.642557978630066 1.0790691375732422 0.8917031288146973 0.5830472707748413 0.8273201584815979
499 4.217869281768799 3.1084752082824707 3.0320687294006348 2.720653533935547 1.5644750595092773 1.8919837474822998 1.7745189666748047 1.1551297903060913 0.8939657211303711 0.48707714676856995 0.942241370677948
500 4.365685939788818 3.0842857360839844 2.9998929500579834 2.5818448066711426 1.6280125379562378 1.8780614137649536 1.8621922731399536 1.1095690727233887 0.8883293867111206 0.9394582509994507 0.8637344241142273
501 4.491307258605957 3.294516086578369 3.1154730319976807 2.4946036338806152 1.6833473443984985 2.4099948406219482 1.7714793682098389 1.342742681503296 0.8690639138221741 0.8516692519187927 0.8803291916847229
502 4.166436195373535 3.1755526065826416 3.0283620357513428 2.4856324195861816 1.6831111907958984 1.9903870820999146 1.6946336030960083 1.43722403049469 0.8521432280540466 0.6943528056144714 0.8023616671562195
503 4.282285213470459 3.1838889122009277 3.0996780395507813 2.7227580547332764 1.5997284650802612 1.891042709350586 1.5427067279815674 1.2235643863677979 0.7600350379943848 0.6361596584320068 0.8591680526733398
504 4.356952667236328 3.1237597465515137 2.9565041065216064 2.4552881717681885 1.7580043077468872 1.6895649433135986 1.5621169805526733 1.1718782186508179 0.7752845883369446 0.7782148122787476 0.8338654637336731
505 4.459444999694824 3.331005573272705 3.097490072250366 2.561034679412842 1.7815985679626465 1.8391494750976563 1.4658371210098267 1.0046383142471313 1.1709778308868408 0.7936366200447083 0.8279356360435486
506 4.56895112991333 3.488893508911133 3.0519769191741943 2.953338623046875 1.8135560750961304 1.9064406156539917 1.4355570077896118 1.1375453472137451 0.7209774851799011 0.7105827927589417 1.016241431236267
507 4.370321273803711 3.1893744468688965 3.0351312160491943 2.8304948806762695 1.8009397983551025 1.9994717836380005 1.33808171749115 1.435257911682129 1.0088748931884766 0.7133328318595886 0.7875834107398987
508 4.165530681610107 3.323742628097534 2.95885968208313 2.7802228927612305 1.6918118000030518 1.7402300834655762 1.5614515542984009 1.243723750114441 0.8347355127334595 0.6055189371109009 0.978025496006012
509 4.3589558601379395 3.2673869132995605 3.0857796669006348 2.7588675022125244 1.555241346359253 1.6389950513839722 1.4595896005630493 1.1055169105529785 0.8728274703025818 0.6293284893035889 0.8689295053482056
510 4.429471969604492 3.6251916885375977 2.975260019302368 3.0352907180786133 1.5841567516326904 2.0053093433380127 1.4927538633346558 1.3252513408660889 0.960561215877533 0.5948736667633057 0.968478262424469
511 4.489011764526367 3.3047025203704834 3.203624963760376 2.7933082580566406 1.480592131614685 2.279702663421631 1.3953427076339722 1.2833441495895386 0.9725797772407532 0.8375584483146667 0.9134876132011414
512 4.607243061065674 3.6257693767547607 3.256906270980835 3.1013970375061035 1.7796109914779663 2.337303876876831 1.5305356979370117 0.8746484518051147 1.1020839214324951 0.7392059564590454 0.8404631018638611
513 4.338619709014893 3.223980188369751 3.0732502937316895 2.739211082458496 1.7345584630966187 2.3454346656799316 1.2670800685882568 0.9036220908164978 1.0544575452804565 0.5011693239212036 0.8279539346694946
514 4.4101033210754395 3.310314893722534 3.0399885177612305 2.724034070968628 1.6809850931167603 1.744579553604126 1.4533449411392212 1.129651427268982 0.7372034192085266 0.6131550073623657 0.9206498861312866
515 4.564279079437256 3.3713743686676025 3.121149778366089 2.679151773452759 1.8904640674591064 1.7721855640411377 1.7654517889022827 1.2007946968078613 0.8387314081192017 0.7897605299949646 1.0734562873840332
516 4.313307762145996 3.3028221130371094 3.0338478088378906 2.6892125606536865 1.6597927808761597 1.7803847789764404 1.8629683256149292 0.8283180594444275 1.0022131204605103 0.7319180369377136 1.1484196186065674
517 4.286643981933594 3.195017099380493 3.1018478870391846 2.5890700817108154 1.8913507461547852 2.1579596996307373 1.8759843111038208 1.0403162240982056 1.125023603439331 0.5125274658203125 1.0195882320404053
518 4.437091827392578 3.4317595958709717 3.2107207775115967 2.851907968521118 2.0243771076202393 2.184185028076172 2.021442413330078 1.0879453420639038 1.5570772886276245 0.6429489850997925 0.9393047094345093
519 4.572202682495117 3.2271203994750977 3.2845473289489746 2.617851495742798 1.9830368757247925 2.1859097480773926 1.9687992334365845 1.2680895328521729 1.5396205186843872 0.8504403233528137 0.7897151708602905
520 4.47328519821167 3.255230188369751 3.076166868209839 2.6285715103149414 1.814846396446228 1.741870641708374 2.1888844966888428 1.0295181274414063 0.9141154885292053 0.8146830201148987 0.8212378621101379
521 4.609554767608643 3.169487953186035 3.1462972164154053 2.7488534450531006 1.7536911964416504 1.745631456375122 1.9597173929214478 1.122870922088623 1.1555558443069458 0.7600625157356262 0.9938521385192871
522 4.603299617767334 3.2537105083465576 3.194683074951172 2.8228931427001953 1.678825855255127 2.3191003799438477 1.590851902961731 0.9212085604667664 1.1029692888259888 0.712196946144104 0.8528636693954468
523 4.553280353546143 3.1879172325134277 3.394956111907959 2.6802847385406494 1.8189902305603027 2.5533692836761475 1.5787968635559082 1.032258152961731 0.7164214849472046 0.6255694031715393 0.933178186416626
524 4.3376617431640625 3.205984115600586 3.221574544906616 2.69431471824646 2.0373079776763916 2.3295907974243164 2.1468725204467773 0.8785822987556458 0.8190610408782959 0.6826266646385193 1.0592395067214966
525 4.539396286010742 3.160939931869507 3.5524768829345703 2.7259860038757324 1.765134334564209 2.6208138465881348 1.9412304162979126 1.2029813528060913 1.228079080581665 0.7178394794464111 0.9443358182907104
526 4.667534828186035 3.197134494781494 3.6031885147094727 2.4854679107666016 1.9054230451583862 2.6456925868988037 2.0154387950897217 1.0473110675811768 0.7959592342376709 0.6847970485687256 0.9238750338554382
527 4.582075595855713 3.1426079273223877 3.543588399887085 2.621511936187744 1.8072201013565063 2.106032371520996 2.189028263092041 1.3162550926208496 0.9312469959259033 0.5961858034133911 0.9795687794685364
528 4.524761199951172 3.169074296951294 3.714081048965454 2.5900189876556396 1.819560170173645 2.2802934646606445 2.2037441730499268 1.8474136590957642 0.8056648969650269 0.5246925950050354 0.9142591953277588
529 4.379365921020508 3.1152563095092773 3.724181890487671 2.623610734939575 2.0001721382141113 1.9876699447631836 2.483668565750122 1.2012425661087036 0.9481692910194397 0.6600540280342102 0.9524970054626465
530 4.457273006439209 3.1060149669647217 3.7530744075775146 2.703315019607544 2.0010225772857666 1.961227536201477 2.0184552669525146 0.9074971079826355 0.8906821012496948 0.7222284078598022 0.8530460000038147
531 4.23864221572876 3.141930103302002 3.6398680210113525 2.70867657661438 1.9630464315414429 2.240795135498047 1.9121394157409668 1.0622323751449585 0.9201778769493103 0.7355067729949951 0.9140212535858154
532 4.3410186767578125 3.1826632022857666 3.7579054832458496 2.72633957862854 2.1849937438964844 2.5000553131103516 1.8200618028640747 1.1733511686325073 0.8067879676818848 0.8112912178039551 0.8801464438438416
533 4.28035831451416 3.2971174716949463 3.549575090408325 2.7557973861694336 2.0525989532470703 2.588371992111206 1.330770492553711 0.9856835007667542 0.6763995885848999 0.6951094269752502 0.8431577682495117
534 4.409994125366211 3.325650215148926 3.8765347003936768 2.786954879760742 2.0378310680389404 2.0275816917419434 1.5265933275222778 1.4833060503005981 0.7653721570968628 0.6655517220497131 0.8609494566917419
535 4.302192211151123 3.2211084365844727 3.7108209133148193 2.7109172344207764 1.9217876195907593 2.02974009513855 1.421473741531372 1.0381669998168945 0.7875726222991943 0.6847692131996155 0.9931257963180542
536 4.2602219581604 3.0879201889038086 3.69368052482605 2.6703810691833496 2.132807493209839 2.349839687347412 1.4121971130371094 1.329060435295105 1.0712871551513672 0.6725131273269653 1.168587565422058
537 4.426340579986572 3.311047315597534 3.704728841781616 2.7960715293884277 2.2576041221618652 2.0163168907165527 1.4916285276412964 1.3550864458084106 0.7583040595054626 0.6862236261367798 1.1207956075668335
538 4.238591194152832 3.4179189205169678 3.3484368324279785 2.8290748596191406 2.0130863189697266 2.222902774810791 1.7868807315826416 0.909637451171875 0.847135603427887 0.6534360647201538 1.1842989921569824
539 4.3354973793029785 3.433372974395752 3.2746994495391846 2.889972448348999 2.072023630142212 2.2592878341674805 1.6357554197311401 0.956494152545929 0.8207867741584778 0.6510352492332458 0.964676022529602
540 4.161581516265869 3.1775283813476563 3.1942362785339355 2.6156628131866455 1.8021492958068848 1.9759526252746582 1.4701327085494995 1.362234354019165 0.7934739589691162 0.6384318470954895 1.1687722206115723
541 4.029721736907959 3.136884927749634 3.3192806243896484 2.55513858795166 1.7176934480667114 1.986261248588562 1.2526540756225586 1.1856502294540405 1.1782721281051636 0.6419219374656677 0.7338061332702637
542 4.088832855224609 3.065507411956787 3.071007251739502 2.5976078510284424 1.6596568822860718 2.134791374206543 1.2206827402114868 1.316171407699585 1.0234298706054688 0.6137927770614624 0.8700023293495178
543 4.194801330566406 3.2362496852874756 3.1268069744110107 2.896498441696167 1.6135210990905762 2.4419922828674316 1.3354151248931885 1.439112663269043 0.8079858422279358 0.5166785717010498 0.8970102071762085
544 3.9351491928100586 3.137549877166748 3.0595390796661377 2.739470958709717 1.7625433206558228 2.450878858566284 1.1828974485397339 1.0779715776443481 0.9830153584480286 0.4957042336463928 1.0054196119308472
545 3.9699103832244873 3.0891222953796387 3.0911502838134766 2.6175549030303955 1.709844708442688 2.5659122467041016 1.2583794593811035 1.4133188724517822 1.0014466047286987 0.6092885136604309 0.8741759657859802
546 3.9557712078094482 3.0006604194641113 3.106433629989624 2.5264103412628174 1.7754160165786743 2.935149908065796 1.3177909851074219 1.3211827278137207 0.9111298322677612 0.6333947777748108 0.8993301391601563
547 4.2879109382629395 3.3381237983703613 3.3990495204925537 2.7202200889587402 1.7506258487701416 2.781572103500366 1.2288628816604614 1.3325334787368774 0.6458943486213684 0.539390504360199 0.9808142185211182
548 3.911485433578491 3.172961473464966 3.2832767963409424 2.672919511795044 1.752779483795166 2.5481889247894287 1.4918564558029175 1.0709552764892578 1.0228781700134277 0.596912145614624 0.9086032509803772
549 4.137845516204834 3.1838457584381104 3.3922982215881348 2.7317135334014893 1.7757741212844849 2.6047017574310303 1.3129969835281372 0.916258692741394 0.6886776685714722 0.7012451887130737 0.9525070190429688
550 4.266091346740723 3.032827615737915 3.5463078022003174 2.5861496925354004 1.9382790327072144 2.5857086181640625 1.5492799282073975 1.252098798751831 0.8122289180755615 0.6634752750396729 0.9469412565231323
551 4.2132673263549805 3.138141632080078 3.5324878692626953 2.7355451583862305 2.020594835281372 2.718085289001465 1.587700366973877 1.2730610370635986 0.8151313066482544 0.6349441409111023 0.9358192682266235
552 4.173806667327881 3.2356605529785156 3.382601261138916 2.7645576000213623 1.8386473655700684 2.5335278511047363 1.9244710206985474 1.2439485788345337 1.1845697164535522 0.633401095867157 1.1828625202178955
553 4.2139434814453125 3.1187100410461426 3.4949700832366943 2.7186954021453857 1.8710681200027466 2.29780912399292 2.193150281906128 1.263675332069397 0.8034049868583679 0.4881942570209503 1.0665194988250732
554 4.412285804748535 3.1875293254852295 3.4438085556030273 2.8700499534606934 1.6249423027038574 2.589057207107544 2.2582430839538574 1.0477927923202515 0.7268871665000916 0.6310173869132996 1.0328301191329956
555 4.444952964782715 3.318254232406616 3.494617223739624 2.9422426223754883 1.8006422519683838 2.6798245906829834 2.0932180881500244 1.0177656412124634 0.717051088809967 0.558864176273346 0.8334083557128906
556 4.7675580978393555 3.2572782039642334 3.6279830932617188 2.786236047744751 1.985500693321228 2.696648120880127 2.0252718925476074 1.1709785461425781 0.8787298798561096 0.560409665107727 0.9509139060974121
557 4.644537448883057 3.2295515537261963 3.641688585281372 2.7743237018585205 2.0667402744293213 2.1484873294830322 1.9949461221694946 1.01060152053833 0.993576169013977 0.7610536217689514 0.8988080024719238
558 4.61461877822876 3.0554709434509277 3.6240596771240234 2.6089062690734863 1.9647340774536133 2.2147045135498047 1.622665524482727 0.954820454120636 0.790674090385437 0.663939893245697 0.9457550644874573
559 5.01555061340332 3.144927501678467 3.7603468894958496 2.711714029312134 2.251340627670288 2.571959972381592 1.6745014190673828 0.8153567910194397 0.7836007475852966 0.6963741183280945 0.9115372896194458
560 5.376603126525879 3.4557011127471924 3.857745409011841 2.959721326828003 1.99494206905365 2.5981791019439697 1.4194320440292358 1.0525343418121338 0.8971402049064636 0.6998342275619507 0.8608962297439575
561 5.235447883605957 3.3877651691436768 3.8719730377197266 2.8587536811828613 2.252507448196411 2.622864246368408 1.9432344436645508 1.4383755922317505 0.9080615639686584 0.729866087436676 0.9527270197868347
562 5.0245795249938965 3.3586838245391846 3.8661956787109375 2.881378650665283 2.073160171508789 2.7890403270721436 1.7098886966705322 1.3929439783096313 0.9127191305160522 0.7003774642944336 0.8243538737297058
563 4.964543342590332 3.4620871543884277 3.6433966159820557 2.839364528656006 2.1360042095184326 2.8935160636901855 1.63224458694458 1.1862016916275024 0.7383154630661011 0.5859737396240234 1.0331752300262451
564 4.734281539916992 3.3527657985687256 3.6788203716278076 2.8569092750549316 2.052072048187256 2.933933734893799 1.662166953086853 1.2030233144760132 0.9254030585289001 0.6889420747756958 0.794007420539856
565 4.952652931213379 3.5785510540008545 3.4794960021972656 3.044245958328247 1.9219011068344116 3.0466737747192383 1.5208479166030884 1.2407344579696655 0.8436099290847778 0.6624711155891418 0.7099089026451111
566 4.646215915679932 3.265314817428589 3.4543111324310303 2.9435267448425293 1.9042266607284546 2.801642417907715 1.4619961977005005 1.2369848489761353 0.78550785779953 0.6266135573387146 0.8605627417564392
567 4.701389789581299 3.2065083980560303 3.6180083751678467 2.8070297241210938 1.9452111721038818 2.8025600910186768 1.5907574892044067 1.4898751974105835 0.8207657337188721 0.6883876919746399 0.8845279812812805
568 4.651885509490967 3.1690218448638916 3.577545404434204 2.8453032970428467 2.114823341369629 3.1995110511779785 1.6486120223999023 1.2735124826431274 0.9058374762535095 0.736790120601654 0.846179187297821
569 4.554635524749756 3.23093581199646 3.506053924560547 2.951720952987671 1.8803999423980713 2.8464972972869873 1.5763399600982666 1.213063359260559 0.838542103767395 0.5748562216758728 0.8045616149902344
570 4.474239349365234 3.2514665126800537 3.6561384201049805 2.7770674228668213 2.1835289001464844 3.026108980178833 1.5810213088989258 1.2603148221969604 0.9090775847434998 0.6090970039367676 0.8478192090988159
571 4.183739185333252 3.180007219314575 3.4323251247406006 2.757150411605835 1.9581694602966309 2.9908945560455322 1.4866341352462769 1.1761826276779175 0.9128991961479187 0.5713611841201782 0.8529224395751953
572 4.137728214263916 3.203030586242676 3.410572052001953 2.6466073989868164 1.876154899597168 3.0064196586608887 1.6204514503479004 1.253767967224121 0.8870212435722351 0.6070277094841003 0.7037628889083862
573 4.500319480895996 3.2144923210144043 3.437168836593628 2.6606695652008057 1.8417099714279175 2.9875643253326416 1.625696063041687 1.2442506551742554 0.8363045454025269 0.46374380588531494 0.784892201423645
574 4.719735622406006 3.511650562286377 3.6261696815490723 2.645362615585327 1.9946740865707397 2.961318016052246 2.0316617488861084 1.223656177520752 0.9723819494247437 0.6385021805763245 0.8730770945549011
575 4.611318588256836 3.3189399242401123 3.5585415363311768 2.7798352241516113 1.9037487506866455 3.0134823322296143 1.530550241470337 1.0422635078430176 0.6821798086166382 0.7540497779846191 0.8351935744285583
576 4.710679054260254 3.2245142459869385 3.764920949935913 2.649466037750244 2.096590995788574 2.9457051753997803 1.8882499933242798 1.0194417238235474 0.9841264486312866 0.7427378296852112 0.8844403624534607
577 4.776860237121582 3.1862709522247314 3.449404716491699 2.5057849884033203 1.9827648401260376 3.0044212341308594 1.319138526916504 0.9781234264373779 0.7929798364639282 0.6841043829917908 0.7553202509880066
578 4.609955787658691 3.235034465789795 3.5239017009735107 2.7120420932769775 2.033316135406494 3.013810873031616 1.277151107788086 1.1344070434570313 1.0083521604537964 0.6212750673294067 0.6280866861343384
579 5.074788570404053 3.2857680320739746 3.7528274059295654 2.6989781856536865 1.9697916507720947 2.8826663494110107 1.6342217922210693 0.945450484752655 0.9998207688331604 0.6871508955955505 0.767458438873291
580 4.901826858520508 3.3030107021331787 3.756369113922119 2.630566358566284 1.8591058254241943 3.0436971187591553 1.356154203414917 1.0037635564804077 1.4415203332901 0.6272149682044983 0.8387492299079895
581 4.611451625823975 3.292768716812134 3.537855386734009 2.7645063400268555 1.8490979671478271 2.9849886894226074 1.5235744714736938 1.1935806274414063 0.9756931066513062 0.7317471504211426 0.7927833199501038
582 4.858833312988281 3.196957588195801 3.658480644226074 2.685542583465576 1.9328734874725342 2.895017385482788 1.3918321132659912 1.023827075958252 0.8777953386306763 0.6288021802902222 0.748895525932312
583 5.005044460296631 3.354935884475708 3.726034164428711 2.658540964126587 1.9691545963287354 2.96384596824646 1.3646481037139893 1.3814177513122559 0.7190550565719604 0.7400144934654236 1.07309889793396
584 4.878777980804443 3.2113873958587646 3.4712090492248535 2.6857898235321045 1.8671053647994995 2.887347459793091 1.5073843002319336 0.8272107243537903 0.9903384447097778 0.8024259209632874 0.9946537613868713
585 4.940615653991699 3.368746042251587 3.2368462085723877 2.6518161296844482 1.8096258640289307 2.980241060256958 1.3464611768722534 1.2487441301345825 0.9027442932128906 0.6837756633758545 0.9965259432792664
586 4.847641468048096 3.4527759552001953 3.268656015396118 2.6064276695251465 1.6569514274597168 2.9675285816192627 1.6644465923309326 1.1572479009628296 0.9446595311164856 0.7959880232810974 0.9376031756401062
587 4.955650806427002 3.6221108436584473 3.2543795108795166 2.822704792022705 1.6659139394760132 3.0323143005371094 1.5028496980667114 1.258898138999939 0.9035378694534302 0.8685206174850464 0.8948798775672913
588 4.674541473388672 3.4590890407562256 3.209252119064331 2.988250494003296 1.828962802886963 3.1495234966278076 1.510109782218933 0.9673125743865967 0.9466144442558289 0.681550145149231 0.6869792342185974
589 4.6084136962890625 3.3971517086029053 3.1363422870635986 2.8028900623321533 1.783745288848877 3.086580753326416 1.3718897104263306 1.3330144882202148 0.6663578748703003 0.7305171489715576 1.0595638751983643
590 4.858665943145752 3.6827926635742188 3.4804434776306152 2.8828835487365723 2.01171875 3.022261142730713 1.3031080961227417 1.1819816827774048 0.8109913468360901 0.7538238763809204 0.7970009446144104
591 5.009180545806885 3.3416664600372314 3.541529655456543 2.848432779312134 1.9127129316329956 2.8545563220977783 1.4722660779953003 1.2855347394943237 0.8648179769515991 0.711293637752533 1.0301333665847778
592 4.904719829559326 3.29848575592041 3.638554096221924 2.816760540008545 2.051837205886841 3.081829071044922 1.7179208993911743 1.0340549945831299 0.8344685435295105 0.7877441048622131 0.8472048044204712
593 4.996796131134033 3.2970125675201416 3.7622532844543457 2.802577018737793 2.12959361076355 2.7433745861053467 1.5162785053253174 1.1239407062530518 0.8679734468460083 0.8779382705688477 0.9105351567268372
594 4.739538669586182 3.2098772525787354 3.7368195056915283 2.9827675819396973 2.1099131107330322 2.977773427963257 1.5103238821029663 1.0152782201766968 0.9712353348731995 0.602285623550415 0.7964252829551697
595 5.089399814605713 3.225857973098755 4.270565032958984 2.834041118621826 1.9363713264465332 2.982667922973633 1.9275825023651123 0.994217574596405 1.2749247550964355 0.6277539134025574 0.8979260921478271
596 4.800831317901611 3.3230278491973877 3.7890148162841797 2.777916193008423 1.9620518684387207 2.891634225845337 1.5118993520736694 1.138020396232605 0.9789930582046509 0.6819611191749573 0.877866804599762
597 4.690202713012695 3.529078722000122 3.635868549346924 2.9275357723236084 1.830823302268982 2.9158592224121094 1.5417454242706299 1.0388871431350708 1.006730079650879 0.7272228002548218 0.7291524410247803
598 4.910004615783691 3.500364303588867 3.8147988319396973 2.889596939086914 2.276139259338379 3.0669217109680176 1.4313548803329468 0.8767610788345337 0.7560647130012512 0.8210570812225342 0.7393149137496948
599 4.9443535804748535 3.355520009994507 3.968116044998169 2.7146313190460205 2.2175889015197754 2.811222791671753 1.428195595741272 1.3283648490905762 0.8356075286865234 0.8048025369644165 0.8204968571662903
600 4.585150241851807 3.1690237522125244 3.6974942684173584 2.840299367904663 2.1554486751556396 2.868128538131714 1.3818742036819458 1.3275007009506226 0.911094605922699 0.6189342141151428 0.8169237971305847
601 4.731516361236572 3.1529815196990967 3.6830875873565674 2.693671226501465 2.35945200920105 3.060015916824341 1.251556634902954 1.126853585243225 0.7516186237335205 0.8005588054656982 0.8145788311958313
602 4.705554485321045 3.230091094970703 3.517697811126709 2.742720603942871 2.352553367614746 2.940791130065918 1.4355162382125854 1.3302611112594604 0.8063715100288391 0.6912140846252441 0.8840665221214294
603 4.587239742279053 3.107738494873047 3.469754695892334 2.6638994216918945 2.1901986598968506 2.965195655822754 1.3537663221359253 1.1569594144821167 0.8689828515052795 0.7943559885025024 0.8566654920578003
604 4.730983257293701 3.413346290588379 3.4257864952087402 2.9205527305603027 2.0274763107299805 2.7815473079681396 1.784311056137085 1.1636124849319458 0.8567917346954346 0.6677460074424744 0.8691577911376953
605 4.651254653930664 3.4336304664611816 3.5340487957000732 2.8376195430755615 2.1086883544921875 2.820324182510376 1.6007120609283447 1.336592674255371 0.9427601099014282 0.6763603091239929 0.9664064049720764
606 4.696098804473877 3.272961378097534 3.3015477657318115 2.780876636505127 1.866901159286499 2.894012928009033 1.8307188749313354 1.0035512447357178 0.8497762084007263 0.7112597823143005 0.7874213457107544
607 4.988120079040527 3.007722854614258 3.5302515029907227 2.6616833209991455 1.8764519691467285 2.875859260559082 1.5221024751663208 0.8588175773620605 0.8759733438491821 0.7451741695404053 0.7690353393554688
608 5.207198619842529 3.350478410720825 3.681708335876465 2.801466703414917 1.8593980073928833 3.006721019744873 1.9160138368606567 1.0688291788101196 1.0113070011138916 0.9283231496810913 0.6956601738929749
609 5.168445110321045 3.2520604133605957 3.4296536445617676 2.770808696746826 1.8244602680206299 2.947382926940918 1.9781168699264526 1.3370749950408936 0.9914174675941467 0.7809997797012329 0.7113508582115173
610 5.315675258636475 3.525920867919922 3.447995901107788 2.7465438842773438 2.028982639312744 3.050572633743286 1.9978874921798706 1.3634370565414429 0.7707400321960449 0.83014976978302 0.6896539926528931
611 5.147785186767578 3.1302480697631836 3.4107744693756104 2.595066547393799 2.0694289207458496 2.9784812927246094 2.0718016624450684 1.4859051704406738 0.7585265040397644 0.9351668357849121 0.7641233801841736
612 4.85107946395874 3.1070616245269775 3.488379716873169 2.4142448902130127 2.0373024940490723 2.9052796363830566 2.616473436355591 1.0868549346923828 0.8341466188430786 0.7523183226585388 0.8309916257858276
613 4.812798023223877 3.167438507080078 3.100820541381836 2.5019304752349854 1.9173516035079956 2.9895317554473877 2.1539087295532227 1.1617592573165894 0.8996524810791016 1.0079978704452515 0.7935941815376282
614 4.470074653625488 3.148076295852661 3.0553855895996094 2.5295445919036865 1.8379136323928833 2.8524022102355957 2.4472036361694336 1.398179292678833 0.9108820557594299 0.9631733894348145 0.6457903385162354
615 4.78744649887085 3.31024169921875 2.9588732719421387 2.6122028827667236 1.56791353225708 2.974508762359619 2.5920450687408447 1.0248889923095703 0.800498902797699 0.9676806330680847 0.8891818523406982
616 4.718876361846924 3.437938928604126 3.0981109142303467 2.6936094760894775 1.7096171379089355 2.9382920265197754 2.157015800476074 1.0938607454299927 0.8841413259506226 0.9677578210830688 0.8817375898361206
617 4.5764617919921875 3.2856743335723877 3.1031243801116943 2.770400047302246 1.9029862880706787 2.9945228099823 1.8799982070922852 1.2051266431808472 0.917782187461853 1.0963128805160522 0.8939744830131531
618 4.32589054107666 3.3741776943206787 3.128755569458008 2.691227674484253 2.0150647163391113 3.0408546924591064 2.013361692428589 1.1766427755355835 0.7543092966079712 1.078744888305664 0.5667747259140015
619 4.543476104736328 3.299100637435913 3.240938186645508 2.7007477283477783 2.06003475189209 2.8454864025115967 2.218477964401245 1.1246458292007446 1.126067876815796 0.9509919285774231 0.6620249152183533
620 4.636277198791504 3.2371129989624023 3.51440167427063 2.7143890857696533 2.1479170322418213 3.0161941051483154 2.00937557220459 0.8730360269546509 0.7775036096572876 0.956463098526001 0.7736557722091675
621 4.43885612487793 3.22248911857605 3.439681053161621 2.678584575653076 2.062239646911621 2.811192750930786 2.0880136489868164 1.3645678758621216 0.7947549223899841 1.070372462272644 0.8155592083930969
622 4.509634494781494 3.1481282711029053 3.133636713027954 2.7087340354919434 1.9294029474258423 3.135712146759033 2.140475273132324 1.0761722326278687 0.8609683513641357 0.9192941784858704 0.7635183930397034
623 4.474679470062256 3.0445408821105957 3.3672518730163574 2.6692492961883545 1.9115926027297974 3.2368674278259277 2.2813336849212646 1.3378976583480835 0.9433163404464722 0.8083758354187012 0.8406559824943542
624 4.577174186706543 3.233534336090088 3.2278757095336914 2.7352726459503174 1.8325419425964355 3.392508029937744 2.3620495796203613 1.4247081279754639 0.9676427245140076 1.0747406482696533 0.7654690742492676
625 4.517572402954102 3.1247823238372803 3.0458858013153076 2.6234452724456787 1.7873663902282715 3.3049662113189697 1.9995760917663574 1.4649842977523804 0.8786842226982117 0.8369351625442505 0.7382223606109619
626 4.465178489685059 3.001000165939331 2.917921304702759 2.672954559326172 1.7780975103378296 3.3577117919921875 2.082146406173706 1.3088477849960327 1.3493095636367798 0.8891422748565674 0.8931336402893066
627 4.194222927093506 3.0050230026245117 2.862642765045166 2.5346667766571045 1.683213710784912 3.4291915893554688 1.6730420589447021 1.382275104522705 1.0277684926986694 0.8568780422210693 0.8218003511428833
628 4.444532871246338 3.144927740097046 3.1863222122192383 2.646087646484375 1.8327890634536743 3.4323391914367676 1.5979034900665283 1.4608442783355713 0.8365336060523987 0.8864032030105591 0.9709509611129761
629 4.432243347167969 3.0396296977996826 3.1529769897460938 2.5787718296051025 1.8701246976852417 3.3727264404296875 1.5693809986114502 1.3746976852416992 0.9348355531692505 0.9493529796600342 0.8612397313117981
630 4.497087478637695 3.1626107692718506 3.135446786880493 2.618461847305298 1.7450752258300781 2.876471519470215 1.7859692573547363 1.324729084968567 0.8078910708427429 0.8817341327667236 0.8013392090797424
631 4.725707530975342 3.1256484985351563 3.1069724559783936 2.729001998901367 1.6620131731033325 3.0046098232269287 1.391785740852356 1.3760143518447876 0.7522338628768921 1.0310248136520386 0.7515952587127686
632 4.617055892944336 3.135782480239868 3.068819761276245 2.6424973011016846 1.7050949335098267 2.961134195327759 1.263387680053711 1.7556718587875366 0.9315404891967773 0.8653020262718201 0.7505955100059509
633 4.5701398849487305 3.0166242122650146 3.0730018615722656 2.7734484672546387 1.6379940509796143 2.998772621154785 1.4620827436447144 1.486325740814209 0.9843202829360962 0.8702186942100525 0.7799761295318604
634 4.710087299346924 3.4083240032196045 3.0468828678131104 2.924410820007324 1.704836368560791 2.9746625423431396 1.7705353498458862 2.034818649291992 0.8191182613372803 0.8038401007652283 0.9417338371276855
635 5.0550360679626465 3.463641881942749 3.5136940479278564 2.8875784873962402 1.859330415725708 3.0286078453063965 1.7568084001541138 1.9782873392105103 0.9346946477890015 0.934762716293335 0.9248605370521545
636 5.075542449951172 3.465750217437744 3.176490068435669 3.0036075115203857 1.8534456491470337 3.0054471492767334 1.5662521123886108 1.6970009803771973 1.0689313411712646 1.0130095481872559 0.990307092666626
637 4.893283367156982 3.319826364517212 3.081017017364502 2.6904280185699463 1.7904536724090576 2.9364407062530518 1.9440568685531616 1.7539225816726685 0.9967472553253174 1.0587537288665771 0.8170421123504639
638 4.813586235046387 3.4959981441497803 2.893577814102173 2.9808788299560547 1.7694834470748901 2.8391060829162598 1.4690924882888794 1.484322428703308 0.9049725532531738 1.1681580543518066 0.8392812013626099
639 4.786160945892334 3.6126155853271484 2.890615701675415 3.0836427211761475 2.0749728679656982 3.1421709060668945 1.6229606866836548 1.3657302856445313 1.3017865419387817 1.2657819986343384 0.9751846790313721
640 4.926595211029053 3.694953680038452 2.9318039417266846 2.9937705993652344 1.983597755432129 2.9701430797576904 1.986524224281311 1.2064939737319946 0.9866458177566528 1.1988487243652344 0.9740668535232544
641 4.785394668579102 3.74988055229187 2.7430830001831055 2.944758415222168 1.7899831533432007 3.254000663757324 2.052185297012329 1.5368510484695435 0.8724344372749329 0.974937379360199 0.8830723762512207
642 5.054439067840576 3.8990743160247803 2.648062229156494 3.079939365386963 1.7992374897003174 3.050344228744507 2.1409854888916016 1.1604121923446655 0.7448610663414001 1.1906667947769165 0.7646840810775757
643 5.29817008972168 3.773228168487549 3.095595121383667 3.112938404083252 1.8140664100646973 3.1691606044769287 2.3868768215179443 1.2551981210708618 0.9161612391471863 1.0968419313430786 0.9400416016578674
644 5.076530933380127 3.5626060962677 3.2889564037323 2.9592411518096924 1.7266216278076172 2.90295147895813 2.4210567474365234 1.5991299152374268 1.3622181415557861 0.8350199460983276 1.1313737630844116
645 5.209780216217041 3.5181427001953125 3.1295528411865234 2.804703950881958 1.592712640762329 3.233562469482422 2.4348294734954834 1.539902687072754 0.8804562091827393 1.1566839218139648 0.7409037947654724
646 5.119321346282959 3.589738368988037 3.1640076637268066 2.957420587539673 1.7435897588729858 3.0294175148010254 2.577559232711792 1.5698109865188599 0.9445465803146362 1.0556581020355225 0.7906907796859741
647 5.220030307769775 3.4492533206939697 3.077096462249756 2.926635265350342 1.5136369466781616 3.069000482559204 2.4422361850738525 1.2476532459259033 1.034415602684021 1.1128371953964233 0.8428744077682495
648 5.313451766967773 3.633969783782959 3.304316997528076 2.8695619106292725 1.6178350448608398 3.2760913372039795 2.1482415199279785 1.6958532333374023 1.0290744304656982 1.0644704103469849 0.9161577224731445
649 5.307141304016113 3.6445908546447754 2.944902181625366 3.012263774871826 1.5946749448776245 2.9586024284362793 1.9803699254989624 1.7817180156707764 0.734539270401001 0.9486595988273621 0.8593655228614807
650 5.416418075561523 3.6493289470672607 3.1844520568847656 3.020167350769043 1.7258100509643555 2.7823002338409424 2.4868593215942383 1.3599129915237427 0.9290359020233154 1.0168638229370117 1.0925501585006714
651 5.35557222366333 3.592374086380005 3.4098780155181885 2.899752616882324 1.6057475805282593 2.896625518798828 2.4467387199401855 1.5374412536621094 0.8806624412536621 0.8201538920402527 1.0554237365722656
652 5.180880546569824 3.5719144344329834 3.1381995677948 2.9855804443359375 1.5276985168457031 3.1363296508789063 2.3858256340026855 1.3366230726242065 0.8635624647140503 0.7803555727005005 0.8772649765014648
653 5.563516616821289 3.6196911334991455 3.5772225856781006 3.135830879211426 1.7636321783065796 2.9842867851257324 2.528337240219116 1.1653839349746704 0.7592139840126038 0.844456136226654 0.8598341941833496
654 5.263665199279785 3.6001479625701904 3.2791411876678467 3.0809240341186523 1.4957283735275269 3.0406136512756348 2.507148265838623 1.0373749732971191 0.9241149425506592 0.7990978360176086 0.8841388821601868
655 5.085009574890137 3.5369856357574463 2.9686262607574463 2.8961663246154785 1.4796953201293945 2.9905364513397217 2.2663910388946533 1.4180095195770264 0.8981682658195496 0.9074535965919495 0.9089117646217346
656 4.988266468048096 3.4474663734436035 3.0299034118652344 3.0241241455078125 1.6281360387802124 2.9608712196350098 2.2174742221832275 1.2753437757492065 1.4803317785263062 0.6514451503753662 0.7328073382377625
657 5.0896196365356445 3.495591878890991 2.9182488918304443 2.954702138900757 1.514947772026062 3.006251811981201 2.212691307067871 1.1551159620285034 1.0395634174346924 0.8515066504478455 0.8478548526763916
658 5.043562412261963 3.372637987136841 3.0766425132751465 2.8870956897735596 1.4728446006774902 3.0679354667663574 2.4724533557891846 1.1675090789794922 1.0491714477539063 1.056612491607666 0.8056198358535767
659 5.206927299499512 3.4631712436676025 3.3986146450042725 2.845078229904175 1.5109275579452515 3.059493064880371 2.627838134765625 1.576202630996704 0.7466965317726135 0.8424537777900696 1.0135434865951538
660 5.157129287719727 3.517505407333374 3.1059141159057617 2.917341947555542 1.5892210006713867 2.721200466156006 2.1241955757141113 1.3729381561279297 0.9960143566131592 0.7359634637832642 0.8366904854774475
661 5.32940673828125 3.487175941467285 3.3530731201171875 3.0445311069488525 1.7745215892791748 3.0328469276428223 2.003723382949829 1.6116833686828613 0.7767432332038879 0.8281656503677368 0.887259840965271
662 5.374078273773193 3.6445746421813965 3.0520408153533936 3.1145970821380615 1.761389136314392 2.8642654418945313 1.8576897382736206 1.2672417163848877 0.764979898929596 0.7213730216026306 0.7815672159194946
663 5.535165786743164 3.623425006866455 3.078470230102539 3.218088388442993 1.6602585315704346 2.955827474594116 1.806671380996704 1.1641932725906372 0.8806890845298767 0.7383074760437012 0.6260542273521423
664 5.3920392990112305 3.525622844696045 2.9867353439331055 3.0360703468322754 1.6819300651550293 3.1493639945983887 1.9928436279296875 1.227445125579834 0.950950562953949 0.6915837526321411 0.8239657878875732
665 5.046350955963135 3.3355960845947266 3.21183443069458 3.1134724617004395 1.8389513492584229 3.2764358520507813 2.063788652420044 1.1823617219924927 0.6649866700172424 0.7783808708190918 0.7665344476699829
666 4.827555179595947 3.5215904712677 2.9648818969726563 3.1924526691436768 1.7980406284332275 3.076322317123413 1.6567190885543823 0.7957766652107239 0.8481671214103699 0.8830897212028503 0.8071048259735107
667 4.932193279266357 3.4666218757629395 3.016605854034424 3.0960755348205566 1.899281620979309 3.130774736404419 1.5047409534454346 1.2625939846038818 0.893869161605835 0.8950412273406982 0.9385504126548767
668 4.977494239807129 3.4836809635162354 2.9218461513519287 2.920748710632324 1.8191864490509033 2.9745616912841797 1.8433133363723755 0.9889234900474548 0.7292366623878479 0.6645268797874451 0.8797603845596313
669 4.827383041381836 3.2924649715423584 2.7969753742218018 2.853480100631714 1.7099921703338623 2.622128963470459 1.7900755405426025 1.0974013805389404 1.1231002807617188 0.7648389935493469 0.8430418372154236
670 5.020957946777344 3.6073968410491943 2.9189610481262207 3.0359256267547607 1.7468419075012207 2.8190290927886963 1.7280700206756592 0.9913720488548279 0.7123938798904419 1.0657002925872803 0.7190640568733215
671 5.616233825683594 3.8746397495269775 3.0344460010528564 3.3553853034973145 1.713706135749817 3.009246826171875 1.760176658630371 1.1587642431259155 0.8254644274711609 0.9366793632507324 0.7935680150985718
672 5.204912185668945 3.677248239517212 2.9726076126098633 3.167846202850342 1.6064282655715942 2.801297426223755 2.0356380939483643 1.265994668006897 0.8222715258598328 0.9793075919151306 0.8272994160652161
673 5.211728096008301 3.5045461654663086 2.7960638999938965 3.032061815261841 1.610336422920227 2.4973340034484863 2.333040237426758 1.268739938735962 1.0234934091567993 0.9708389639854431 0.750231921672821
674 4.977065086364746 3.5314202308654785 2.757495880126953 2.9423673152923584 1.6227024793624878 2.7783377170562744 2.51178240776062 1.1754533052444458 0.9118556380271912 0.829725444316864 0.924961268901825
675 5.152080535888672 3.571718215942383 2.9321460723876953 2.9132518768310547 1.5711557865142822 2.952324867248535 2.2261173725128174 1.389910340309143 0.8817417621612549 0.9256488084793091 0.7204593420028687
676 5.042549133300781 3.672584295272827 3.0050086975097656 3.105767250061035 1.7814805507659912 3.0941295623779297 2.449582815170288 1.362181544303894 0.8426681160926819 0.8108446002006531 0.851861834526062
677 4.812424659729004 3.3075385093688965 3.003108024597168 2.8590457439422607 1.849851369857788 3.0494847297668457 2.660475730895996 1.0128790140151978 0.8725461959838867 0.9446804523468018 0.8473185896873474
678 4.772810935974121 3.362152338027954 2.8230233192443848 2.896263837814331 1.694846749305725 3.1869750022888184 2.342118978500366 0.7625626921653748 0.8824598789215088 0.7670561075210571 0.7475401163101196
679 4.694121360778809 3.1675713062286377 2.9003708362579346 2.568554162979126 1.7699276208877563 2.916048288345337 2.275627374649048 1.18830406665802 0.8504992127418518 0.7992420196533203 0.6684310436248779
680 4.957887649536133 3.242421865463257 2.8726298809051514 2.5394372940063477 1.6734365224838257 2.9295268058776855 2.161681652069092 0.9332241415977478 1.0304449796676636 0.8226980566978455 0.7271072864532471
681 4.8472580909729 3.1980373859405518 2.937570333480835 2.64750337600708 1.5377248525619507 2.732670307159424 2.172434091567993 1.0566984415054321 1.0321547985076904 0.7531536817550659 0.8523458242416382
682 4.713584899902344 3.299422264099121 2.9350826740264893 2.7829835414886475 1.6451271772384644 2.678772449493408 1.8517284393310547 1.0371583700180054 0.6230043768882751 0.7560842037200928 0.8280458450317383
683 4.858859539031982 3.2245800495147705 2.9293344020843506 2.8050687313079834 1.5619304180145264 2.661139965057373 1.7903902530670166 1.1573796272277832 0.981259822845459 0.9645016193389893 0.8721332550048828
684 4.87239933013916 3.325587272644043 2.8560333251953125 2.8134055137634277 1.6733131408691406 2.7631924152374268 2.132810354232788 1.2723286151885986 0.9018340706825256 0.8528444170951843 0.8112344145774841
685 4.701620578765869 3.2847423553466797 2.759657382965088 2.8176968097686768 1.5477336645126343 2.6610517501831055 2.235663414001465 1.2963097095489502 0.9522717595100403 0.7992778420448303 0.9007522463798523
686 4.72223424911499 3.212393045425415 2.6896812915802 2.702033042907715 1.5176031589508057 2.6473844051361084 2.4940638542175293 1.288200855255127 0.7064681649208069 1.0653592348098755 0.799062967300415
687 5.034158706665039 3.4890248775482178 2.525216817855835 2.7514498233795166 1.421683669090271 2.605807065963745 2.250901460647583 1.4490561485290527 0.8283983469009399 0.7864904999732971 0.8451955318450928
688 4.775151252746582 3.413383960723877 2.6280364990234375 2.7524964809417725 1.4243015050888062 2.6464898586273193 2.404282569885254 1.620613694190979 0.9456334710121155 0.791540801525116 0.7773758769035339
689 4.931343078613281 3.3057353496551514 2.876760959625244 2.6418678760528564 1.4938088655471802 2.5920357704162598 2.135807991027832 1.1610037088394165 0.8601871728897095 0.8442746996879578 0.8309775590896606
690 5.110599517822266 3.3724582195281982 2.9847805500030518 2.5876400470733643 1.4221762418746948 2.714146137237549 2.3707878589630127 1.3804030418395996 0.8495062589645386 0.7722315192222595 0.7779220342636108
691 5.014017105102539 3.2733304500579834 2.8105390071868896 2.632256507873535 1.3985222578048706 2.6756558418273926 2.198228120803833 1.5019551515579224 0.815355658531189 0.6357452273368835 0.7489929795265198
692 5.010266304016113 3.3997385501861572 2.934037923812866 2.762380599975586 1.4897303581237793 2.422187566757202 2.1195340156555176 1.5091040134429932 0.7527315616607666 0.7036897540092468 0.739978015422821
693 4.820625305175781 3.457923173904419 2.9956612586975098 2.9470276832580566 1.6269723176956177 2.592594623565674 2.1030466556549072 1.1901142597198486 0.7760640978813171 0.6173522472381592 0.8967404961585999
694 4.9814934730529785 3.376469850540161 2.9003095626831055 2.853658676147461 1.3988524675369263 2.5497350692749023 2.7406225204467773 1.4548052549362183 1.0405043363571167 0.614523708820343 0.9450798630714417
695 5.02078104019165 3.286383628845215 2.82887864112854 2.828852891921997 1.4384244680404663 2.6316211223602295 2.4721436500549316 1.0994174480438232 0.7385690808296204 0.5498272776603699 0.8857860565185547
696 4.966830253601074 3.4465136528015137 2.7004318237304688 2.9464802742004395 1.3957806825637817 2.7662034034729004 2.542188882827759 1.082889437675476 0.8922765254974365 0.6574662327766418 0.8164704442024231
697 5.125583171844482 3.449004650115967 2.947601318359375 2.8829100131988525 1.5911667346954346 2.835432767868042 2.263350486755371 1.1428091526031494 1.0014773607254028 0.6302881836891174 0.7815724015235901
698 4.924018859863281 3.2869112491607666 2.8478145599365234 2.8055853843688965 1.541978120803833 2.7671539783477783 2.3788583278656006 0.943688154220581 1.109907865524292 0.5062521696090698 0.8625279664993286
699 4.789920330047607 3.402919054031372 2.821755886077881 2.857917308807373 1.5472575426101685 2.7422351837158203 2.228853464126587 1.0356988906860352 1.0183632373809814 0.7875086665153503 0.7416539788246155
700 5.009980201721191 3.3603322505950928 2.6724424362182617 2.762159585952759 1.430867075920105 2.669390916824341 1.7473045587539673 1.0223760604858398 0.9687009453773499 0.7674629092216492 0.9674981832504272
701 5.191268444061279 3.5662600994110107 2.807426691055298 3.022904396057129 1.4918726682662964 2.911068916320801 1.962824821472168 1.2559192180633545 1.0175535678863525 0.7653375267982483 0.9486781358718872
702 4.882406234741211 3.3434789180755615 2.7551558017730713 2.7445321083068848 1.5817853212356567 2.995555877685547 2.43936824798584 0.9522406458854675 1.1414090394973755 0.6625633835792542 0.9324997663497925
703 4.829422473907471 3.269152879714966 2.836047649383545 2.7087249755859375 1.4294911623001099 2.916332483291626 2.1765458583831787 1.1308114528656006 0.9594618678092957 0.7136726379394531 0.7834699153900146
704 5.135501384735107 3.5526857376098633 2.897465467453003 2.785501480102539 1.5151270627975464 2.8197691440582275 2.235821485519409 1.2454837560653687 0.7907887697219849 0.6487302184104919 0.8622015118598938
705 5.356268405914307 3.645174026489258 2.9158899784088135 3.046435594558716 1.5345879793167114 2.9762320518493652 2.340141534805298 0.9014426469802856 0.7275986075401306 0.557499885559082 0.8039358258247375
706 5.288801193237305 3.9487881660461426 2.6231319904327393 3.4707071781158447 1.4878205060958862 2.786447763442993 2.4142799377441406 1.3355897665023804 1.1955790519714355 0.730143129825592 0.9600356221199036
707 4.898436546325684 3.6532459259033203 2.586214303970337 3.2989869117736816 1.5199458599090576 2.7216970920562744 2.2206156253814697 1.135718822479248 1.0995731353759766 0.8421188592910767 0.8247489929199219
708 4.8374199867248535 3.4934091567993164 2.7941503524780273 3.133466958999634 1.5017417669296265 2.729133367538452 2.255425214767456 1.3476643562316895 0.9125459790229797 0.7556030750274658 0.8770961761474609
709 5.0464558601379395 3.4893505573272705 2.894526958465576 3.0686771869659424 1.6105488538742065 2.6763999462127686 2.438856840133667 1.4691885709762573 0.7278659343719482 0.7584576606750488 0.8438014984130859
710 5.124931335449219 3.320991039276123 2.897709369659424 3.0132699012756348 1.6107285022735596 2.936513900756836 2.17311429977417 1.0603652000427246 0.8204677700996399 0.704916775226593 0.8868989944458008
711 5.306228160858154 3.43624210357666 2.9689457416534424 3.0518321990966797 1.7529455423355103 3.2093393802642822 2.287459373474121 1.3459420204162598 0.8064954280853271 0.7748722434043884 0.9375011920928955
712 4.956629753112793 3.3073718547821045 2.999481439590454 2.710710048675537 1.7529970407485962 2.912820339202881 2.402618408203125 1.4566580057144165 1.2696303129196167 0.7302950024604797 0.793121874332428
713 4.978490352630615 3.492973566055298 2.836853504180908 2.721127986907959 1.498855471611023 2.972644805908203 2.1730570793151855 1.4749149084091187 0.7846621870994568 1.0087954998016357 0.8253324031829834
714 5.324531555175781 3.5051589012145996 3.0754916667938232 2.6889700889587402 1.6489026546478271 3.1153411865234375 2.2860326766967773 1.5616328716278076 0.9916858673095703 0.9245436191558838 0.8695223927497864
715 5.054622650146484 3.2727837562561035 3.0189008712768555 2.634823799133301 1.6354761123657227 3.0646133422851563 2.1893434524536133 1.4623569250106812 0.8644001483917236 0.8341349959373474 0.9393612742424011
716 5.037585258483887 3.340243101119995 2.990598201751709 2.6681675910949707 1.59072744846344 3.027278184890747 2.427694320678711 1.4215636253356934 1.327805519104004 0.9619551301002502 1.0198585987091064
717 4.934642314910889 3.3324129581451416 2.8443188667297363 2.6027657985687256 1.547046422958374 2.994396209716797 2.3067216873168945 1.3861085176467896 0.8240102529525757 0.8276110291481018 0.8601009845733643
718 5.2100830078125 3.516767978668213 2.8976824283599854 2.7049179077148438 1.6484556198120117 3.190467119216919 2.4936671257019043 1.5232603549957275 1.045555591583252 0.8101337552070618 0.8050233721733093
719 5.122996807098389 3.6626060009002686 3.0046327114105225 2.8181674480438232 1.6993457078933716 3.0685086250305176 2.278301239013672 1.559052586555481 0.8005359768867493 0.8949023485183716 0.7731300592422485
720 4.7855143547058105 3.375839948654175 2.7425506114959717 2.697319746017456 1.5961127281188965 3.101780652999878 2.2060234546661377 1.2673838138580322 0.8495429158210754 0.7333926558494568 0.7989148497581482
721 5.2375593185424805 3.4899230003356934 3.1378209590911865 2.7182674407958984 1.5459096431732178 3.0556461811065674 2.2588236331939697 1.3522697687149048 0.8991262316703796 0.6496170163154602 0.8127411603927612
722 4.808335304260254 3.3406121730804443 2.862276315689087 2.8165903091430664 1.4911298751831055 2.9662139415740967 2.312242031097412 1.2930376529693604 1.1080291271209717 0.7260652780532837 0.9849615693092346
723 4.901556968688965 3.3448410034179688 3.1797637939453125 2.8103678226470947 1.572529673576355 2.9567887783050537 2.4503540992736816 1.3630738258361816 1.0088448524475098 0.7917534112930298 0.8732723593711853
724 4.966339111328125 3.4122135639190674 2.9430997371673584 2.7672579288482666 1.59490168094635 3.085479974746704 2.547841787338257 1.3283764123916626 0.8009519577026367 0.5506959557533264 0.8345035314559937
725 5.192065715789795 3.6776230335235596 3.050410747528076 2.555109977722168 1.5836886167526245 2.955885887145996 2.3338334560394287 1.3247554302215576 0.9310606718063354 0.6932403445243835 0.9151023030281067
726 5.035970687866211 3.609827756881714 2.7966020107269287 2.675673723220825 1.4968514442443848 3.0455572605133057 2.166071891784668 1.4791078567504883 0.9459888935089111 0.6191288828849792 0.7549282312393188
727 5.025454521179199 3.6017580032348633 2.786574602127075 2.5702762603759766 1.4790921211242676 2.9368982315063477 2.0979576110839844 1.460112452507019 1.1673957109451294 0.6414420008659363 0.9219709038734436
728 5.163311958312988 3.5987558364868164 2.921703815460205 2.741492748260498 1.5149428844451904 3.1012094020843506 2.3665859699249268 1.4463098049163818 0.7995622754096985 0.7373513579368591 0.9418290257453918
729 4.9838032722473145 3.406513214111328 3.051865816116333 2.645946741104126 1.6071186065673828 3.030442953109741 2.4861812591552734 1.4989449977874756 1.0705029964447021 0.46911856532096863 0.9300758242607117
730 4.920970439910889 3.4263815879821777 2.751418352127075 2.9332427978515625 1.5058672428131104 3.0186924934387207 2.5056867599487305 1.6740792989730835 1.4544349908828735 0.6580690145492554 0.8966467976570129
731 5.093000411987305 3.551471471786499 2.9417765140533447 3.0628678798675537 1.41310453414917 2.5975136756896973 2.3112387657165527 1.4138315916061401 1.316658854484558 0.5668521523475647 0.7452712655067444
732 4.917108535766602 3.6205732822418213 3.0138700008392334 3.0115978717803955 1.6488248109817505 2.656700611114502 2.3488962650299072 1.549869418144226 1.0540506839752197 0.6243552565574646 0.9003728628158569
733 4.709573268890381 3.492931604385376 2.863541603088379 2.8861119747161865 1.6816134452819824 2.78552508354187 2.344947099685669 1.4032639265060425 0.8053925633430481 0.650887131690979 0.7977544665336609
734 4.837891578674316 3.344329595565796 2.9080703258514404 2.7702982425689697 1.5441561937332153 2.7976315021514893 2.44757080078125 1.5266202688217163 0.8464787602424622 0.6594938039779663 0.7052300572395325
735 4.935943126678467 3.453458547592163 3.074470281600952 2.789581298828125 1.6704562902450562 3.0185723304748535 2.3759889602661133 1.5105549097061157 0.9259849786758423 0.9392510652542114 0.7014062404632568
736 5.120251178741455 3.6145060062408447 3.0924344062805176 2.959486484527588 1.6533383131027222 2.8371524810791016 2.288489818572998 1.2884554862976074 1.1345020532608032 0.6988663077354431 0.7908439636230469
737 4.981378078460693 3.6488282680511475 2.8699951171875 2.7330923080444336 1.7018824815750122 3.1411354541778564 2.356356382369995 1.3428106307983398 1.0443042516708374 0.7880584597587585 0.8732557892799377
738 5.265782833099365 3.8485708236694336 2.80631685256958 2.8262908458709717 1.5465214252471924 2.98062801361084 2.314830780029297 1.7500866651535034 1.2192624807357788 0.5899204611778259 0.7103177309036255
739 5.117049217224121 3.7725679874420166 2.87471079826355 2.7908666133880615 1.6108264923095703 2.909912347793579 2.304591655731201 1.5580201148986816 0.9149960279464722 0.7260392904281616 0.8611786961555481
740 5.146039962768555 3.6576311588287354 3.1459007263183594 2.746886730194092 1.711555004119873 2.864485263824463 2.300678014755249 1.6760685443878174 0.9854472875595093 0.7472360730171204 0.7973868250846863
741 4.715487957000732 3.4671194553375244 2.8805081844329834 2.808710813522339 1.6538763046264648 3.080238103866577 2.401493787765503 1.3953664302825928 0.9374785423278809 0.5842912793159485 0.7508459687232971
742 5.3296613693237305 3.53469181060791 3.103672504425049 2.93336820602417 1.6306841373443604 2.940596580505371 2.337104320526123 1.3964704275131226 0.9674119353294373 0.7669515013694763 0.7770752310752869
743 5.300854682922363 3.696571111679077 3.3443830013275146 2.855480670928955 1.6613160371780396 2.8024070262908936 2.5177388191223145 1.486758828163147 1.0983939170837402 0.6285911798477173 0.8531504273414612
744 5.395453453063965 3.6986703872680664 3.2591629028320313 3.0295801162719727 1.5805684328079224 2.834679126739502 2.4882895946502686 1.2992897033691406 0.949479341506958 0.6682680249214172 0.9772186875343323
745 5.221609115600586 3.7160582542419434 3.0866589546203613 2.90226674079895 1.618980884552002 3.050976514816284 2.40116286277771 1.4510654211044312 0.9311122894287109 0.7091102004051208 0.801115870475769
746 4.8659210205078125 3.4781665802001953 2.6794686317443848 2.897258758544922 1.4921461343765259 2.67768931388855 2.4346492290496826 1.2617151737213135 1.0882724523544312 0.6721996068954468 0.7885039448738098
747 4.944178581237793 3.43863844871521 2.9169907569885254 2.8018410205841064 1.6273891925811768 2.8715009689331055 2.17631459236145 1.287064552307129 0.8247063755989075 0.6980851888656616 0.7113951444625854
748 4.82838773727417 3.3262197971343994 3.0986759662628174 2.740342378616333 1.7140858173370361 2.8965718746185303 2.1140830516815186 1.4257957935333252 0.6916406154632568 0.5778887271881104 0.7033471465110779
749 4.981277942657471 3.4751579761505127 3.2605249881744385 2.80918288230896 1.670641541481018 2.8852665424346924 2.4797983169555664 1.4739326238632202 0.8961879014968872 0.6206325888633728 0.7887485027313232
750 4.872814178466797 3.46618390083313 3.2839856147766113 2.7727556228637695 1.7005555629730225 2.9567923545837402 2.142273426055908 1.427533507347107 0.8908372521400452 0.7281439900398254 0.8876648545265198
751 5.14423942565918 3.590376853942871 2.9288272857666016 2.912151575088501 1.5821945667266846 2.9368538856506348 2.2602639198303223 1.1252609491348267 0.8771663308143616 0.848059892654419 0.8399177193641663
752 5.155134201049805 3.7067177295684814 2.97019624710083 2.736997365951538 1.655940294265747 3.112438678741455 2.2722742557525635 1.3221486806869507 1.0798022747039795 0.8645060062408447 0.9654684066772461
753 4.795119285583496 3.5281550884246826 2.872023820877075 2.8828489780426025 1.5681767463684082 2.8745081424713135 2.0223114490509033 1.7177894115447998 0.9589987397193909 1.0586769580841064 0.79974764585495
754 5.301748752593994 3.5765812397003174 3.123230457305908 2.739689826965332 1.6094533205032349 2.8931210041046143 2.280475378036499 2.2089083194732666 0.9354912042617798 0.9659414887428284 1.0093994140625
755 5.301497936248779 3.79533052444458 3.239244222640991 3.190333366394043 1.6025869846343994 2.808650255203247 2.227309226989746 2.1778616905212402 1.1351865530014038 0.8068785071372986 1.027279257774353
756 5.212116241455078 3.543125867843628 3.187883138656616 2.957080602645874 1.622801661491394 2.8764779567718506 2.3265225887298584 2.1338798999786377 1.03810453414917 0.7681283950805664 0.7789096236228943
757 5.1926445960998535 3.57519793510437 3.155513286590576 2.8475301265716553 1.5447072982788086 2.8468453884124756 2.5215773582458496 2.0315513610839844 0.879548966884613 0.8336453437805176 0.6453548073768616
758 5.324827194213867 3.754850387573242 3.301949977874756 2.8610007762908936 1.655808687210083 2.8009390830993652 2.44305682182312 2.297924757003784 0.929989755153656 0.7575589418411255 0.5825868844985962
759 4.965576648712158 3.470391273498535 3.0738983154296875 2.5621142387390137 1.6036046743392944 2.7542223930358887 2.297482967376709 2.146757125854492 1.0184599161148071 0.6967207789421082 0.550582766532898
760 5.118399143218994 3.281458616256714 3.223243236541748 2.6185641288757324 1.8279387950897217 2.7391974925994873 2.051978588104248 1.7681890726089478 1.0493018627166748 0.7179173231124878 0.5850162506103516
761 5.170015811920166 3.332472801208496 3.3172318935394287 2.657813310623169 1.598741054534912 2.995758533477783 2.3640496730804443 1.5409595966339111 0.9050577878952026 0.550247073173523 0.5882319808006287
762 5.0542778968811035 3.5141854286193848 3.3042891025543213 2.7618491649627686 1.6743297576904297 2.8860933780670166 2.3710713386535645 2.0504870414733887 1.1203758716583252 0.7209360599517822 0.4338657557964325
763 5.199921131134033 3.474058151245117 3.36366605758667 2.7110471725463867 1.6717963218688965 2.9361846446990967 2.273040771484375 1.5520890951156616 0.8547926545143127 0.6086120009422302 0.7471104264259338
764 5.306840896606445 3.5964479446411133 3.4706687927246094 2.802886962890625 1.7238738536834717 2.8696067333221436 2.7614054679870605 1.8274049758911133 0.7878526449203491 0.5178458094596863 0.9046629071235657
765 4.976934432983398 3.640289068222046 3.375537633895874 2.7644202709198 1.7354131937026978 2.854980707168579 2.276634931564331 1.8705432415008545 1.021722435951233 0.7058571577072144 0.91519695520401
766 5.002281188964844 3.6080148220062256 3.1175644397735596 2.9008023738861084 1.7659525871276855 2.9477427005767822 2.1642909049987793 1.5577040910720825 0.9080172777175903 0.6205451488494873 0.789752721786499
767 5.066850662231445 3.698207139968872 3.252802848815918 2.9018969535827637 1.8085877895355225 2.9279236793518066 2.0850296020507813 1.8263212442398071 0.9974309802055359 0.8669121861457825 0.8188053965568542
768 5.0592780113220215 3.8159444332122803 3.440382242202759 2.8099236488342285 1.9012436866760254 2.953617811203003 2.479241132736206 1.5749050378799438 0.8743095993995667 0.7780752778053284 0.7249556183815002
769 4.987330436706543 3.7019248008728027 3.343064785003662 2.64163875579834 1.7362698316574097 2.8948631286621094 2.4471969604492188 1.932332992553711 0.9514294266700745 0.624723494052887 0.7756838202476501
770 4.853372573852539 3.557300567626953 3.2910447120666504 2.7264273166656494 1.885667324066162 2.8625009059906006 2.5852742195129395 1.3122221231460571 0.8142309784889221 0.8344706296920776 0.8319849967956543
771 5.221886157989502 3.7268548011779785 3.474045753479004 2.885265827178955 1.7045137882232666 2.9913368225097656 2.5244412422180176 1.0895191431045532 0.6141055822372437 0.9475863575935364 0.8562374114990234
772 5.112118244171143 3.8868603706359863 3.3823556900024414 3.130465030670166 1.8341588973999023 2.982929229736328 2.4568557739257813 1.1619746685028076 0.8585352897644043 0.7375221252441406 0.8010360598564148
773 5.501774787902832 4.03740119934082 3.505282163619995 2.915316581726074 1.6782886981964111 3.1229047775268555 2.295912027359009 0.9847635626792908 1.1237682104110718 0.7397563457489014 0.800311803817749
774 5.272494316101074 3.8257453441619873 3.4498329162597656 2.7480688095092773 1.7492640018463135 3.0227510929107666 2.526954174041748 1.2176636457443237 1.005208134651184 0.559170126914978 1.0476170778274536
775 5.159513473510742 3.7648470401763916 3.527855634689331 2.86464262008667 1.6681276559829712 2.8497231006622314 2.5304224491119385 1.2154098749160767 0.9831018447875977 0.6707137227058411 0.7959915995597839
776 5.3452911376953125 3.7852909564971924 3.4326462745666504 2.9103591442108154 1.6175838708877563 3.0294125080108643 2.466384172439575 1.3140982389450073 0.9082455635070801 0.8023860454559326 0.7156065106391907
777 4.9161272048950195 3.794565439224243 3.149681806564331 2.8115618228912354 1.6290788650512695 2.996516466140747 2.3012566566467285 1.0495891571044922 0.6711413860321045 0.6628767848014832 0.6388500928878784
778 5.215216636657715 3.840054750442505 3.1343834400177 2.9567251205444336 1.5612648725509644 2.864323377609253 2.2561960220336914 1.0645891427993774 0.8587371110916138 0.7144666314125061 0.8243950605392456
779 5.122365951538086 3.7869935035705566 3.1828551292419434 2.7457807064056396 1.6645054817199707 2.901484489440918 2.3124210834503174 0.980148196220398 1.0041438341140747 0.8860502243041992 0.9026036262512207
780 4.714155673980713 3.4878149032592773 2.947192430496216 2.8255538940429688 1.7158184051513672 2.970740795135498 2.256887197494507 0.9243041276931763 0.8228985667228699 0.5885469913482666 0.8909031748771667
781 4.829905986785889 3.4967780113220215 3.1183054447174072 2.950409412384033 1.7867013216018677 2.8708112239837646 2.075932264328003 0.9281691908836365 0.8280606269836426 1.0393683910369873 0.7799792289733887
782 4.629887580871582 3.4587581157684326 3.0890374183654785 2.7268426418304443 1.7539434432983398 3.0661869049072266 1.9507288932800293 1.2816753387451172 0.7868816256523132 0.6764718890190125 0.8651595711708069
783 4.703830242156982 3.6797051429748535 2.966701030731201 2.7892746925354004 1.6088234186172485 2.961249351501465 2.1857686042785645 0.9252434372901917 0.737641453742981 0.5340573191642761 0.6426394581794739
784 4.495294570922852 3.4752979278564453 2.95878267288208 2.865422487258911 1.683326005935669 2.6401760578155518 2.3423280715942383 1.1279886960983276 0.9489681124687195 0.7447491884231567 0.8253467082977295
785 4.3016252517700195 3.3351144790649414 2.969236373901367 2.690053701400757 1.573650598526001 2.8261725902557373 2.4741926193237305 1.0196000337600708 0.9849366545677185 0.6297270059585571 0.8169805407524109
786 4.442654132843018 3.3697080612182617 2.9317758083343506 2.5962963104248047 1.6507240533828735 2.78418231010437 2.321465015411377 1.0784186124801636 1.2036103010177612 0.6870607137680054 0.7748716473579407
787 4.638251304626465 3.4200618267059326 2.979495048522949 2.6403214931488037 1.5706613063812256 2.899553060531616 2.4108974933624268 1.0906916856765747 1.483985185623169 0.804564356803894 1.0140478610992432
788 4.738373756408691 3.4833266735076904 2.9960052967071533 2.7907211780548096 1.6160629987716675 3.0491981506347656 2.405958890914917 1.132838487625122 1.0032881498336792 0.8555359840393066 1.0792096853256226
789 4.404687404632568 3.4134292602539063 3.1030726432800293 2.68251895904541 1.6805918216705322 2.940075397491455 2.300654888153076 1.5799332857131958 1.0377649068832397 0.9588141441345215 1.12498140335083
790 4.730772972106934 3.5298240184783936 3.192676305770874 2.768489122390747 1.7637784481048584 2.9633753299713135 2.5617477893829346 1.4050782918930054 0.950565755367279 0.8133593201637268 0.9094797968864441
791 4.4305830001831055 3.537663698196411 2.8854825496673584 2.6700363159179688 1.714267611503601 2.9971437454223633 2.174981117248535 1.5701558589935303 1.109640121459961 0.6444227695465088 0.7774305939674377
792 4.230743885040283 3.488711357116699 2.9138386249542236 2.7333972454071045 1.726143717765808 2.839555501937866 2.3172953128814697 1.678605079650879 1.059053659439087 0.6712362170219421 0.7390432953834534
793 4.210371494293213 3.3904471397399902 3.021451234817505 2.6748721599578857 1.672781229019165 2.9403076171875 2.307011604309082 1.3888932466506958 0.753887414932251 0.8282478451728821 0.691792905330658
794 4.443272113800049 3.425004482269287 3.073883295059204 2.612680435180664 1.811598777770996 2.992194890975952 2.3952622413635254 1.3643088340759277 0.9207062125205994 0.6361741423606873 0.8042011260986328
795 4.651668548583984 3.612793445587158 3.1290061473846436 2.8272016048431396 1.8416900634765625 2.890469789505005 2.187349557876587 1.4425522089004517 1.0700139999389648 0.7487157583236694 0.967047393321991
796 4.614139080047607 3.556837797164917 3.248769998550415 2.802187919616699 1.9447213411331177 2.9968209266662598 2.3263254165649414 1.4361902475357056 0.674824059009552 0.6632739305496216 1.1537727117538452
797 4.760580062866211 3.5110042095184326 3.184687614440918 2.707258462905884 1.7315926551818848 2.9299912452697754 2.53798246383667 1.5540740489959717 1.1782580614089966 0.7558242678642273 0.9008131623268127
798 4.381166458129883 3.5521719455718994 2.888273239135742 2.774984121322632 1.659210205078125 2.8226630687713623 2.4623985290527344 1.4215317964553833 1.0327829122543335 0.774644672870636 0.8872775435447693
799 4.810760498046875 3.7206132411956787 3.0175464153289795 2.8347723484039307 1.6358412504196167 2.956568717956543 2.483659505844116 1.3028299808502197 1.2369670867919922 0.7949281930923462 0.7280212044715881
800 4.727327346801758 3.6066248416900635 3.137983560562134 2.720081329345703 1.699741244316101 2.784813404083252 2.3341829776763916 1.270732045173645 0.9557304382324219 0.8034487962722778 0.7957776784896851
801 4.3911967277526855 3.5810036659240723 2.9784560203552246 2.7185440063476563 1.6266529560089111 2.8853254318237305 2.4804186820983887 1.1984453201293945 0.9036369323730469 0.5407071113586426 1.1311538219451904
802 4.4682817459106445 3.454770565032959 3.069681167602539 2.7043044567108154 1.6824904680252075 2.860039472579956 2.4260683059692383 1.701429009437561 0.9381787776947021 0.836535632610321 0.8965901732444763
803 4.714583873748779 3.5995066165924072 2.8611531257629395 2.6082634925842285 1.6775461435317993 2.867928981781006 2.316007137298584 1.4013423919677734 1.0550645589828491 0.7414957880973816 0.7453180551528931
804 4.884598255157471 3.7465364933013916 2.958763837814331 2.789259672164917 1.7122329473495483 2.774223804473877 2.4966866970062256 1.3951671123504639 1.2936196327209473 0.9279618859291077 0.8940661549568176
805 5.073066234588623 4.0228800773620605 2.7653396129608154 2.7800498008728027 1.6854326725006104 2.783078193664551 2.356837272644043 1.392852783203125 0.9544551372528076 0.7067207098007202 0.9981447458267212
806 4.580104827880859 3.6113924980163574 2.8631644248962402 2.566263198852539 1.8024355173110962 2.6240735054016113 2.274705410003662 1.491442084312439 0.8636202812194824 0.6439477801322937 1.0881812572479248
807 4.518614292144775 3.5530195236206055 2.738300323486328 2.6925034523010254 1.5802119970321655 2.6251864433288574 2.277252674102783 1.4419397115707397 1.0505207777023315 0.743137538433075 0.9201675653457642
808 4.484408378601074 3.518909215927124 2.773664951324463 2.5703070163726807 1.846044898033142 2.847186326980591 2.4037435054779053 1.4138033390045166 1.2323414087295532 0.6695585250854492 0.9581254124641418
809 4.304290771484375 3.4784934520721436 2.7336220741271973 2.5916366577148438 1.781086802482605 3.101632833480835 2.4836509227752686 1.4932700395584106 0.9715157747268677 0.6600993275642395 0.8459065556526184
810 4.518373489379883 3.592134475708008 2.8630340099334717 2.5578453540802 1.791713833808899 2.99428391456604 2.270832061767578 1.3330166339874268 1.1175928115844727 0.6006183624267578 0.9875885844230652
811 4.687493324279785 3.5639469623565674 2.7283287048339844 2.51399827003479 1.6361976861953735 3.111076831817627 2.4284801483154297 1.4570502042770386 1.1454600095748901 0.5012504458427429 0.8306207060813904
812 4.562856197357178 3.605133056640625 2.755446195602417 2.631714105606079 1.6645824909210205 3.1466574668884277 2.3215014934539795 1.3802140951156616 1.251617670059204 0.643444299697876 0.710016667842865
813 4.667901515960693 3.780803918838501 2.8481576442718506 2.735281229019165 1.680553674697876 3.081416606903076 2.3771839141845703 1.532580018043518 0.9488457441329956 0.616614580154419 0.8179997205734253
814 4.677770137786865 3.6778409481048584 2.899766445159912 2.6969993114471436 1.7416399717330933 2.947589874267578 2.2992372512817383 1.416092872619629 1.0042166709899902 1.0172100067138672 0.8320213556289673
815 4.443877696990967 3.6625311374664307 2.831441640853882 2.753335952758789 1.7361918687820435 3.0330801010131836 2.4745934009552 1.4499199390411377 1.1714400053024292 0.7346745729446411 0.7160146236419678
816 4.408334732055664 3.7242867946624756 2.9152581691741943 2.736375331878662 1.9124362468719482 2.8473970890045166 2.4427175521850586 1.8193774223327637 1.0887141227722168 0.8459129929542542 0.9705608487129211
817 4.375421047210693 3.3989174365997314 2.8175604343414307 2.586228132247925 1.761154055595398 3.218184471130371 2.4155967235565186 1.4631088972091675 0.8589656352996826 0.7542321085929871 0.925589919090271
818 4.4488959312438965 3.5045952796936035 3.0292229652404785 2.5239412784576416 1.7979036569595337 2.9937326908111572 2.3246095180511475 1.5665302276611328 0.7572013735771179 1.1292898654937744 0.9338526725769043
819 4.51215934753418 3.550807237625122 2.912710189819336 2.682058334350586 1.6944998502731323 3.04998517036438 2.26460599899292 1.5166305303573608 0.9405123591423035 0.9800524115562439 0.8417438268661499
820 4.547428131103516 3.619654893875122 2.8908443450927734 2.6821722984313965 1.7499420642852783 2.895874261856079 2.141871929168701 1.716416597366333 1.3523790836334229 1.1423907279968262 1.1762958765029907
821 4.586002826690674 3.5287625789642334 3.0059592723846436 2.696601152420044 1.747418761253357 2.8911678791046143 2.232522487640381 1.5528993606567383 0.9715476632118225 0.44075843691825867 1.0648925304412842
822 4.881287097930908 3.672208070755005 2.8181302547454834 2.787428379058838 1.7570102214813232 3.194424629211426 2.249504327774048 1.5023006200790405 1.4170985221862793 0.5492412447929382 1.009232759475708
823 4.7969560623168945 3.5355873107910156 3.0767979621887207 2.6627888679504395 1.7598079442977905 2.9756433963775635 2.3665688037872314 1.5893630981445313 0.8672949075698853 0.35214313864707947 1.1285107135772705
824 4.912835121154785 3.5490059852600098 3.1362931728363037 2.5969481468200684 1.9414206743240356 3.0616157054901123 2.313002347946167 1.3764128684997559 0.8340681791305542 0.6448937058448792 1.0984617471694946
825 4.908857345581055 3.7494373321533203 3.0277552604675293 2.5870361328125 1.8134602308273315 3.1952550411224365 2.4319987297058105 1.5452550649642944 1.0061763525009155 0.6401825547218323 1.1763696670532227
826 4.8425517082214355 3.588968515396118 3.0888590812683105 2.5379514694213867 1.9577324390411377 2.9109885692596436 2.4977993965148926 1.5204555988311768 1.0427956581115723 0.6362308263778687 1.1183147430419922
827 4.7689528465271 3.506321430206299 2.9606707096099854 2.5892183780670166 1.7619047164916992 3.060375452041626 2.2614364624023438 1.5452653169631958 1.0152333974838257 0.6706897020339966 0.9183185696601868
828 5.06166410446167 3.699340343475342 2.895923137664795 2.8532001972198486 1.6198042631149292 2.9898183345794678 2.2593109607696533 1.5268784761428833 1.2551988363265991 0.47439810633659363 0.9330248236656189
829 5.092558860778809 3.6446471214294434 3.1462562084198 2.7739269733428955 1.7526274919509888 2.9671237468719482 2.3385066986083984 1.429745078086853 1.2958245277404785 0.6529693603515625 0.908052384853363
830 4.953303337097168 3.6028549671173096 3.1544697284698486 2.8307440280914307 1.8452816009521484 2.8752670288085938 2.242595672607422 1.4062436819076538 0.9164742231369019 0.6877012252807617 1.208246111869812
831 5.043366432189941 3.7023773193359375 3.096283197402954 2.824970006942749 1.568528652191162 2.9167511463165283 2.49884295463562 1.4934858083724976 1.0684998035430908 0.6720042824745178 0.7475740909576416
832 4.980050086975098 3.5663909912109375 2.9830713272094727 2.863466501235962 1.7082921266555786 2.6949055194854736 2.5553064346313477 1.3942068815231323 0.9635898470878601 0.5828179121017456 0.8073787093162537
833 4.687938213348389 3.2842347621917725 3.0208468437194824 2.6624703407287598 1.5867215394973755 2.7231760025024414 2.3296475410461426 1.5015673637390137 0.8116851449012756 0.5733173489570618 0.8647245764732361
834 4.714782238006592 3.443542242050171 3.0891706943511963 2.8080663681030273 1.708437204360962 2.8071367740631104 2.44990873336792 1.3827052116394043 0.7192414999008179 0.6884652972221375 0.8975607752799988
835 4.790912628173828 3.3199539184570313 3.0366225242614746 2.641808271408081 1.6565086841583252 2.874671220779419 2.6893362998962402 1.3212083578109741 1.0605041980743408 0.6295239925384521 0.699417769908905
836 4.910346508026123 3.5365920066833496 3.1185708045959473 2.7122514247894287 1.7474088668823242 2.9826302528381348 2.6068427562713623 1.4864670038223267 0.7782658934593201 0.5931168794631958 0.6900810599327087
837 5.164400100708008 3.554511785507202 3.2046353816986084 2.6631662845611572 1.7827924489974976 2.818132162094116 2.736274242401123 1.6181248426437378 0.6987532377243042 0.9099872708320618 0.7929111123085022
838 5.000460147857666 3.3992841243743896 3.1891822814941406 2.399658679962158 1.8222064971923828 2.986795425415039 2.6009583473205566 1.4610700607299805 0.6097688674926758 0.841798722743988 0.5681090950965881
839 5.0580902099609375 3.3145968914031982 3.44807767868042 2.5023560523986816 1.8574613332748413 2.959686756134033 2.5997164249420166 1.4914815425872803 0.7426415085792542 1.001392126083374 0.6992361545562744
840 4.415049076080322 3.324012279510498 3.197092294692993 2.5065228939056396 1.826743245124817 2.8844809532165527 2.492248058319092 1.475385069847107 0.7739952206611633 0.6741182208061218 0.7316035628318787
841 4.695773601531982 3.459669828414917 3.391878604888916 2.573031425476074 1.7759077548980713 2.7362823486328125 2.5164058208465576 1.407199740409851 1.0331363677978516 0.5876268744468689 0.8029090166091919
842 4.581573009490967 3.2495453357696533 3.177103281021118 2.4809181690216064 1.7280062437057495 2.864006996154785 2.443582534790039 1.595974326133728 1.0205594301223755 0.7771227359771729 0.8231932520866394
843 4.8474531173706055 3.3668019771575928 3.3677921295166016 2.43754506111145 1.8929567337036133 2.970898151397705 2.4541847705841064 1.5889010429382324 0.8087660670280457 0.7450472116470337 0.6447256207466125
844 4.700856685638428 3.465372085571289 3.203942060470581 2.4442138671875 1.8507091999053955 2.95805287361145 2.5392825603485107 1.5061650276184082 0.9685282111167908 0.9017860293388367 0.6139682531356812
845 4.978926658630371 3.4584944248199463 3.3842897415161133 2.4172494411468506 1.8155204057693481 3.0526905059814453 2.6266133785247803 1.411919116973877 0.825056791305542 1.107445240020752 0.7352291345596313
846 4.870853900909424 3.424098014831543 3.3098394870758057 2.59808087348938 1.815112590789795 2.9022672176361084 2.3930585384368896 1.6881011724472046 1.1070327758789063 0.8689835071563721 0.8330668807029724
847 5.122339248657227 3.633236885070801 3.02933931350708 2.6420490741729736 1.7673944234848022 2.8535845279693604 2.6122944355010986 1.387374758720398 0.9141073822975159 0.8251677751541138 0.7529131174087524
848 5.00748872756958 3.4556984901428223 3.1887052059173584 2.427332878112793 1.9067381620407104 2.890854835510254 2.4938347339630127 1.4496432542800903 0.7965617775917053 0.9269561767578125 0.7757231593132019
849 5.2812910079956055 3.8379733562469482 3.104799509048462 2.3491768836975098 1.753990650177002 2.8263485431671143 2.6589131355285645 1.3279746770858765 0.8319921493530273 0.9052884578704834 0.5959001183509827
850 5.083005428314209 3.6168553829193115 3.040043354034424 2.3312315940856934 1.862723708152771 2.779688596725464 2.5475969314575195 1.4262487888336182 1.1758090257644653 1.1000374555587769 0.6573969125747681
851 4.984206199645996 3.633195400238037 3.0710716247558594 2.4598469734191895 1.7575641870498657 2.8557374477386475 2.333320140838623 1.4345380067825317 0.9901344180107117 1.0800187587738037 0.7343874573707581
852 4.589541435241699 3.4461026191711426 3.005790948867798 2.5062880516052246 1.7884244918823242 2.840536594390869 1.994310736656189 1.4974405765533447 0.8827082514762878 0.9968231320381165 0.762458860874176
853 4.865088939666748 3.524481773376465 3.004481077194214 2.405813217163086 1.780182123184204 2.8853611946105957 2.165330648422241 1.5819200277328491 0.8368229866027832 0.9332223534584045 0.649066150188446
854 4.881830215454102 3.611738681793213 2.887308120727539 2.553521156311035 1.6907590627670288 2.98339581489563 2.217768430709839 1.619597315788269 0.9535398483276367 1.0817848443984985 0.7213950753211975
855 5.156480312347412 3.803933620452881 2.87489652633667 2.7098841667175293 1.7281540632247925 3.056674003601074 2.5300447940826416 1.562796711921692 0.7958460450172424 0.8599945902824402 0.7591551542282104
856 4.758622169494629 3.427018165588379 2.865888833999634 2.3891119956970215 1.7023518085479736 2.8807973861694336 2.4289252758026123 1.5530829429626465 1.1604485511779785 0.7414573431015015 0.6515384316444397
857 4.729885101318359 3.5342025756835938 2.8949034214019775 2.4927289485931396 1.7652175426483154 2.9157989025115967 2.296725034713745 1.4194247722625732 0.8047481179237366 1.0066678524017334 0.7720950841903687
858 4.708020210266113 3.6844241619110107 2.889911413192749 2.5889394283294678 1.6508787870407104 3.1462063789367676 2.137205123901367 1.663309931755066 0.84137362241745 0.963292121887207 0.8320963382720947
859 4.812130451202393 3.701704263687134 2.8920392990112305 2.470566749572754 1.61979341506958 3.19514799118042 1.9842785596847534 1.5415308475494385 0.9900481104850769 1.047086477279663 0.704250693321228
860 4.918295383453369 3.743925094604492 2.8538317680358887 2.592547655105591 1.6012166738510132 3.084277868270874 2.0773065090179443 1.5372427701950073 1.461545705795288 1.0880030393600464 0.7219563722610474
861 4.772808074951172 3.609703302383423 2.959641695022583 2.4815680980682373 1.693288803100586 2.8921608924865723 2.3675947189331055 1.805362343788147 0.966362714767456 1.211046814918518 0.7137660384178162
862 4.937571048736572 3.8227217197418213 3.0072779655456543 2.406541347503662 1.7793874740600586 3.214791774749756 1.8577996492385864 1.507189393043518 1.0567985773086548 1.2665127515792847 0.7947669625282288
863 5.052898406982422 3.774678945541382 3.0941522121429443 2.542281150817871 1.5516544580459595 2.8883464336395264 2.1076972484588623 1.8642408847808838 1.0609192848205566 0.9482124447822571 0.8946372270584106
864 4.727296829223633 3.387249708175659 2.980297803878784 2.4559688568115234 1.5886937379837036 2.642488718032837 2.218555450439453 1.5896596908569336 1.3344284296035767 0.9986286163330078 0.6313366293907166
865 4.664434432983398 3.6785855293273926 2.858642339706421 2.5848162174224854 1.6172614097595215 2.5810792446136475 1.8869646787643433 1.706130862236023 1.004462718963623 0.9976277351379395 0.8181961178779602
866 5.014193534851074 3.8542206287384033 3.070068359375 2.4410367012023926 1.7601228952407837 2.832163095474243 2.265192747116089 1.528280258178711 0.9205143451690674 1.2673038244247437 0.6511814594268799
867 5.062343597412109 3.754422664642334 3.0569708347320557 2.4258038997650146 1.643476963043213 2.667790651321411 2.1077449321746826 1.4484167098999023 1.0854594707489014 1.1459705829620361 0.7476698756217957
868 5.01101016998291 3.7454068660736084 2.983657121658325 2.443033456802368 1.7234148979187012 2.526280164718628 2.34203839302063 1.4354960918426514 1.252828598022461 1.227004885673523 0.5780076384544373
869 4.964935302734375 3.586348056793213 3.005552053451538 2.346238851547241 1.821081519126892 2.4855971336364746 1.7819044589996338 1.5280835628509521 0.9816898107528687 1.2811161279678345 0.7313171029090881
870 4.895442485809326 3.6514790058135986 3.0987653732299805 2.3071603775024414 1.751279354095459 2.6493937969207764 2.102555274963379 1.6812512874603271 1.1693388223648071 1.1390968561172485 0.7681695222854614
871 4.701176643371582 3.527017593383789 2.9140028953552246 2.3863394260406494 1.657233715057373 2.5968081951141357 2.364422082901001 1.8987877368927002 0.8698816895484924 1.0936895608901978 0.8623185753822327
872 4.840548992156982 3.8018991947174072 3.020965814590454 2.5148978233337402 1.7111384868621826 2.7411816120147705 2.6688804626464844 1.5134340524673462 1.3658264875411987 1.1646438837051392 0.9818170666694641
873 4.983450412750244 3.977821111679077 2.827155113220215 2.5360472202301025 1.804478645324707 2.70389461517334 2.578277587890625 2.365713119506836 1.135535478591919 1.1644835472106934 0.895150363445282
874 4.7869367599487305 3.7670915126800537 2.847891330718994 2.445026397705078 1.6361310482025146 2.5976898670196533 2.8236801624298096 1.7238802909851074 0.9086495041847229 1.2070400714874268 0.7433339953422546
875 4.942746162414551 3.833185911178589 2.807177782058716 2.683026075363159 1.6779651641845703 2.66941237449646 2.597046375274658 1.6918712854385376 1.0197160243988037 0.9961656928062439 0.709099292755127
876 4.689661979675293 3.6413540840148926 2.7143056392669678 2.332681179046631 1.5199764966964722 2.489975929260254 2.416783571243286 1.5068939924240112 0.9539094567298889 1.1298879384994507 0.7010734677314758
877 4.8694610595703125 3.9953432083129883 2.70438814163208 2.502129077911377 1.7386605739593506 2.48563289642334 2.3772218227386475 1.4966328144073486 1.0279300212860107 0.9391618371009827 0.633358895778656
878 4.569492340087891 3.8135454654693604 2.665513753890991 2.6397931575775146 1.6412057876586914 2.461655378341675 2.2621724605560303 1.4982937574386597 0.840273380279541 1.0488617420196533 0.7722008228302002
879 4.597352027893066 3.6833255290985107 2.7249064445495605 2.4947702884674072 1.6004984378814697 2.518766164779663 2.5547494888305664 1.5214409828186035 0.9279217720031738 1.1264004707336426 0.7333517670631409
880 4.9237823486328125 3.7871689796447754 2.7140567302703857 2.7375152111053467 1.5182310342788696 2.5738816261291504 2.531989812850952 1.6047853231430054 0.8152008056640625 0.9857892394065857 0.7303507328033447
881 4.773876190185547 3.724717140197754 2.6702969074249268 2.777229070663452 1.4524387121200562 2.446075916290283 2.704685688018799 1.6178710460662842 0.9434292912483215 1.0470054149627686 0.6266474723815918
882 4.97307014465332 3.6575849056243896 2.729942798614502 2.8086817264556885 1.5103986263275146 2.6909992694854736 2.471712589263916 1.4172923564910889 0.9031012654304504 0.9739638566970825 0.7016152739524841
883 5.032706260681152 3.7182486057281494 2.7571609020233154 2.8157100677490234 1.378630518913269 2.5682642459869385 2.3044536113739014 1.593986988067627 0.9988474249839783 1.0317037105560303 0.7618865966796875
884 4.8984832763671875 3.609121561050415 2.8532063961029053 2.694052219390869 1.3780333995819092 2.648118019104004 2.3267154693603516 1.4841809272766113 0.8030233979225159 0.857681393623352 0.6992707848548889
885 4.875007629394531 3.818556547164917 2.8519020080566406 2.68056321144104 1.433199405670166 2.6025261878967285 2.4061107635498047 1.432479739189148 0.7496795654296875 0.7302883267402649 0.6283325552940369
886 4.744375228881836 3.634377956390381 2.917431354522705 2.652653694152832 1.4177298545837402 2.6878457069396973 2.456996440887451 1.5152264833450317 1.0648318529129028 0.7974570989608765 0.5310535430908203
887 4.736912727355957 3.9613587856292725 2.7935869693756104 2.8798789978027344 1.4521799087524414 2.6924145221710205 2.417320489883423 1.6511107683181763 0.7434847950935364 0.7826571464538574 0.7274293303489685
888 4.780106544494629 3.773754358291626 2.4674453735351563 2.6553306579589844 1.4381402730941772 2.74392032623291 2.424161672592163 1.3932136297225952 1.0533260107040405 0.8902015089988708 0.8425325751304626
889 4.707918167114258 3.679382801055908 2.7050893306732178 2.4912173748016357 1.409004807472229 2.653841972351074 2.3056509494781494 1.5462541580200195 0.621615469455719 0.8923388719558716 0.8830047249794006
890 4.741846561431885 3.892836093902588 2.652566909790039 2.6216351985931396 1.4339953660964966 2.708578586578369 2.4590530395507813 1.5506339073181152 0.8991240859031677 0.80403733253479 0.7392429113388062
891 4.9527997970581055 3.9820070266723633 2.658583879470825 2.6196885108947754 1.4672073125839233 2.615394353866577 2.294569492340088 1.5085036754608154 1.2599754333496094 1.0016226768493652 0.9069392681121826
892 4.896691799163818 4.045642852783203 2.7553646564483643 2.657752275466919 1.4613101482391357 2.728381872177124 2.3157365322113037 1.667869210243225 1.007834792137146 1.0978511571884155 0.7737637758255005
893 5.089019298553467 3.8720862865448 2.8760814666748047 2.824176788330078 1.503767728805542 2.5753021240234375 2.5448856353759766 1.7318094968795776 0.8317055106163025 0.7676734924316406 0.6142500638961792
894 4.997328281402588 3.725170612335205 2.7235147953033447 2.628269910812378 1.5793615579605103 2.68325138092041 2.3236091136932373 1.9708515405654907 0.8164485692977905 0.9768726229667664 0.7199735045433044
895 4.938507080078125 4.036074638366699 2.910457134246826 2.8736400604248047 1.6911921501159668 2.6611249446868896 2.5053131580352783 1.8350766897201538 0.9727240800857544 1.1395056247711182 0.7655803561210632
896 5.13767147064209 4.228065490722656 2.9490442276000977 2.9236843585968018 1.5780004262924194 2.5873708724975586 2.797410726547241 1.576682209968567 1.1811983585357666 0.8934721350669861 0.7153939008712769
897 5.113048076629639 4.036840438842773 3.2590067386627197 2.9636800289154053 1.7022672891616821 2.281843900680542 2.8397436141967773 1.4249162673950195 0.8396337032318115 0.7010347843170166 0.780691385269165
898 4.881808280944824 4.127259254455566 2.961214065551758 2.9135372638702393 1.6372175216674805 2.57948899269104 2.641692876815796 1.6129738092422485 0.8691378831863403 0.8626266717910767 0.8332672715187073
899 5.193405628204346 4.169259071350098 3.0545082092285156 2.736323118209839 1.600630283355713 2.551954746246338 2.6457936763763428 1.4473214149475098 0.7144016623497009 0.8768284320831299 0.7547944784164429
900 5.143974304199219 4.148024559020996 3.3448116779327393 2.964752435684204 1.9063725471496582 2.6182522773742676 2.5726001262664795 1.3965033292770386 0.9915316700935364 0.7165156602859497 0.911250114440918
901 5.04667329788208 4.041827201843262 3.2443766593933105 2.931004762649536 1.7555217742919922 2.5891478061676025 2.5830070972442627 1.6658676862716675 0.7626433968544006 0.79127436876297 0.7957310676574707
902 5.112183094024658 3.885655641555786 3.3059396743774414 2.829376697540283 1.6587964296340942 2.55057692527771 2.7763671875 1.5242795944213867 0.7897539734840393 0.8340585827827454 1.1068353652954102
903 5.040681838989258 3.901547431945801 3.335218906402588 2.9362564086914063 1.6768418550491333 2.6057865619659424 2.3881444931030273 1.6322667598724365 0.8835451006889343 0.9785112738609314 1.149587869644165
904 4.811660289764404 4.12468957901001 3.2566869258880615 2.9225969314575195 1.6073691844940186 2.6010992527008057 2.5368008613586426 1.4127826690673828 0.9335951805114746 0.8971816301345825 0.9707639217376709
905 5.208586692810059 4.13171911239624 3.0869476795196533 3.0440683364868164 1.549910545349121 2.4836678504943848 2.482003927230835 1.4286720752716064 0.8006277084350586 1.0594348907470703 0.8602675795555115
906 4.89007043838501 3.9823970794677734 2.964822292327881 2.8530139923095703 1.5914838314056396 2.623018741607666 2.4532179832458496 1.431877613067627 0.9174836277961731 1.1236965656280518 0.9661396145820618
907 5.107944011688232 4.2257866859436035 3.0266482830047607 3.022949695587158 1.6390372514724731 2.5457348823547363 2.5525286197662354 1.5852659940719604 0.7561861872673035 1.024304747581482 0.9171176552772522
908 4.99940299987793 4.198088645935059 3.0960779190063477 2.9073731899261475 1.7466343641281128 2.5443124771118164 2.535198211669922 1.5973865985870361 1.051619529724121 1.160044550895691 1.0386666059494019
909 5.438049793243408 4.210261821746826 3.0180084705352783 2.9301137924194336 1.6266543865203857 2.5383150577545166 2.643604040145874 1.6093387603759766 1.088681936264038 0.9996211528778076 0.9783797860145569
910 5.397041320800781 4.149676322937012 3.0185248851776123 2.9394383430480957 1.5585905313491821 2.678226947784424 2.3613381385803223 1.5358901023864746 0.8037448525428772 1.0875033140182495 1.2816722393035889
911 5.216181755065918 4.076372146606445 3.081014394760132 2.98891282081604 1.7389271259307861 2.866600275039673 2.4348859786987305 1.481845498085022 0.9084043502807617 0.9480523467063904 0.8041572570800781
912 5.457653999328613 4.1384711265563965 3.0850961208343506 3.147665500640869 1.6774775981903076 2.908572196960449 2.193531036376953 1.446268081665039 1.2086620330810547 0.9463899731636047 0.9244459271430969
913 5.4087138175964355 3.9421377182006836 3.155632734298706 2.9164304733276367 1.7184474468231201 2.7019073963165283 2.610203504562378 1.6379460096359253 1.410980463027954 1.1717158555984497 0.8860735893249512
914 5.451914310455322 4.120305061340332 3.27028226852417 2.980936050415039 1.577023983001709 2.821380615234375 2.592146158218384 1.5504194498062134 1.1809725761413574 1.1281825304031372 0.7893863320350647
915 5.3974289894104 4.052801132202148 3.0938596725463867 2.8941421508789063 1.5520498752593994 2.7417867183685303 2.564624786376953 1.665807843208313 0.945043683052063 0.9524917602539063 1.034596562385559
916 5.401270866394043 3.964921712875366 3.053892135620117 2.869948387145996 1.6438064575195313 2.7120466232299805 2.3171722888946533 1.6124924421310425 0.9707150459289551 0.8932175040245056 0.9134197235107422
917 5.435795307159424 4.123357772827148 2.833649158477783 2.893916130065918 1.561116337776184 2.739107370376587 2.213458776473999 1.4579811096191406 1.220820665359497 0.9220123887062073 0.7695105671882629
918 5.381691932678223 4.0588507652282715 3.024663209915161 3.0223007202148438 1.5827707052230835 2.598470449447632 2.269723653793335 1.348132848739624 0.898540198802948 0.8559912443161011 1.0358988046646118
919 5.538835048675537 4.254228591918945 3.1207239627838135 3.1849024295806885 1.7868577241897583 2.4745426177978516 2.519813299179077 1.5232330560684204 1.1971701383590698 0.9837878942489624 0.8643117547035217
920 5.290931224822998 4.171614170074463 2.861119508743286 2.8589863777160645 1.700385332107544 3.15388560295105 2.66879940032959 1.3542566299438477 1.381225824356079 0.9927290678024292 0.8618179559707642
921 5.324520111083984 4.046016216278076 3.136322259902954 2.9775302410125732 1.845206618309021 2.9908342361450195 2.8453824520111084 1.613438367843628 0.8936313986778259 1.3696688413619995 1.078031063079834
922 5.457653045654297 4.197488784790039 3.0969371795654297 2.8098535537719727 1.8248552083969116 3.22552227973938 2.806046485900879 1.6217173337936401 0.8891218304634094 1.0227642059326172 0.8401541113853455
923 5.704482555389404 4.333815097808838 3.3684635162353516 3.1500041484832764 2.0135982036590576 2.9869444370269775 3.055342674255371 1.4596655368804932 1.050252079963684 0.9194025993347168 0.9638579487800598
924 5.610766410827637 4.23858118057251 3.4714512825012207 3.1674602031707764 2.040395498275757 2.8996598720550537 2.925912857055664 1.3280442953109741 0.9330205917358398 0.9253136515617371 0.8659175038337708
925 5.705456256866455 4.339076995849609 3.432352304458618 3.338404417037964 1.890708088874817 3.1587560176849365 2.9384212493896484 1.4034857749938965 1.2276031970977783 1.0897471904754639 0.9805839657783508
926 5.355467319488525 4.204217433929443 3.2043309211730957 3.2637200355529785 1.9109666347503662 3.0605251789093018 2.9512977600097656 1.5333013534545898 1.08523428440094 0.9596171975135803 0.8752051591873169
927 5.312958717346191 4.083137035369873 3.157897472381592 3.193692445755005 1.8967145681381226 3.068495512008667 2.860938549041748 1.4975062608718872 1.356047511100769 1.045028567314148 0.8388997912406921
928 4.995359420776367 3.883106231689453 3.1416373252868652 2.886401653289795 1.877850890159607 3.0576016902923584 2.8793752193450928 1.6582765579223633 0.9176229238510132 0.8942272663116455 0.833918571472168
929 5.575323104858398 4.207579612731934 3.4337286949157715 3.248295783996582 2.0000205039978027 3.2437191009521484 2.8051016330718994 1.486804485321045 1.370764136314392 1.0267027616500854 0.876766562461853
930 5.330264091491699 3.9212350845336914 3.16308856010437 2.9821715354919434 1.8615052700042725 2.9671432971954346 2.849149465560913 1.5548696517944336 1.173140525817871 0.9376172423362732 0.8830896615982056
931 5.6632304191589355 3.9068996906280518 3.3480002880096436 2.711886167526245 1.8601868152618408 3.0084621906280518 2.9818732738494873 1.8877131938934326 0.8557025790214539 1.0012131929397583 1.0453544855117798
932 5.576843738555908 4.020848751068115 3.1344621181488037 2.580942392349243 1.852825403213501 3.2031891345977783 2.9411768913269043 1.6283239126205444 1.0529286861419678 1.0664061307907104 0.8580077290534973
933 5.580715656280518 3.7700295448303223 3.590745449066162 2.6206655502319336 1.9975115060806274 3.1155292987823486 3.061094045639038 1.4662179946899414 0.9199705123901367 1.184844970703125 0.7642106413841248
934 5.318161964416504 3.7856152057647705 3.2300264835357666 2.639862537384033 1.8143268823623657 3.019829034805298 2.9911458492279053 1.4092817306518555 1.1643543243408203 1.0358929634094238 1.0043423175811768
935 5.471624851226807 4.2127366065979 3.2646920680999756 2.5401883125305176 1.795625925064087 3.0094494819641113 3.0040857791900635 1.5625886917114258 0.8761613368988037 1.3471797704696655 0.8461673855781555
936 5.468410968780518 4.276165962219238 3.300511598587036 2.7034270763397217 1.793341875076294 2.9197466373443604 3.108156442642212 1.4029417037963867 0.909336507320404 1.027691125869751 0.938742458820343
937 5.8602986335754395 4.222382068634033 3.6986277103424072 2.6826939582824707 1.53956139087677 3.019587516784668 3.0938775539398193 1.4191536903381348 0.8002418279647827 1.0030964612960815 0.8766520023345947
938 5.555085182189941 4.348982334136963 3.145440101623535 2.877777338027954 1.6915318965911865 3.1400201320648193 3.0082952976226807 1.6816891431808472 1.0636403560638428 0.9750666618347168 0.9801884889602661
939 5.6750102043151855 4.363624572753906 3.128412961959839 2.77702260017395 1.6505789756774902 2.9056687355041504 3.2095868587493896 1.5803393125534058 1.2789053916931152 0.877711832523346 0.7753283381462097
940 5.618056297302246 4.326889991760254 2.853348731994629 2.6965456008911133 1.5922523736953735 2.773080348968506 2.9309706687927246 1.6310275793075562 1.103868842124939 1.0238982439041138 0.9277532696723938
941 5.4247589111328125 4.262330532073975 2.8086225986480713 2.7899527549743652 1.6455856561660767 3.008161783218384 3.0215861797332764 1.3201711177825928 1.181881308555603 0.8624308109283447 0.98929762840271
942 5.237995624542236 4.031684875488281 3.0558552742004395 2.6435489654541016 1.678443431854248 2.9675021171569824 3.0500264167785645 1.4722607135772705 1.0839298963546753 0.8562895655632019 0.9266209006309509
943 5.087008476257324 4.015237808227539 2.798825740814209 2.6253292560577393 1.5044898986816406 2.8442163467407227 3.0428357124328613 1.5769537687301636 0.7009474039077759 0.9168132543563843 0.9760589003562927
944 5.662453651428223 4.192264556884766 3.059015989303589 2.809520721435547 1.7592058181762695 3.0329272747039795 3.0861945152282715 1.4273689985275269 0.708396315574646 0.7127464413642883 0.6771009564399719
945 5.69504451751709 4.313357353210449 3.070619821548462 2.760457992553711 1.6654541492462158 2.876917600631714 3.1164472103118896 1.6687982082366943 0.9293650984764099 0.9458538293838501 0.7834836840629578
946 5.672064304351807 4.365634918212891 3.0078835487365723 2.780780076980591 1.6746582984924316 2.847864866256714 2.955050230026245 1.3968968391418457 1.0392485857009888 0.8629465699195862 0.9872413277626038
947 5.555119514465332 4.288310527801514 3.014615774154663 2.75044322013855 1.6505544185638428 2.882690906524658 3.2074899673461914 1.423520803451538 1.2040975093841553 0.966089129447937 1.1236404180526733
948 5.706601619720459 4.352625846862793 3.013831377029419 2.8332762718200684 1.5829023122787476 2.9320132732391357 3.0883471965789795 1.7788013219833374 0.8979955911636353 1.1922838687896729 0.8944833874702454
949 5.946932792663574 4.624627590179443 2.9464237689971924 2.936001777648926 1.632428526878357 2.895545244216919 3.09063982963562 1.6036336421966553 0.9941545128822327 0.9526616334915161 0.9001769423484802
950 5.73586368560791 4.562121391296387 2.898050308227539 2.9442336559295654 1.6578142642974854 3.1242902278900146 2.990689516067505 1.8180638551712036 1.0929750204086304 1.0451490879058838 0.9903848171234131
951 5.922554969787598 4.563695907592773 3.0895931720733643 2.9203708171844482 1.6570087671279907 3.200167179107666 3.1725056171417236 1.689614176750183 0.7600832581520081 1.1302857398986816 0.8720680475234985
952 5.679262638092041 4.328526973724365 2.952326536178589 2.6536190509796143 1.722169041633606 3.0295357704162598 3.151188850402832 1.7347285747528076 1.3397514820098877 0.9977541565895081 0.8225317597389221
953 5.528314113616943 4.4317545890808105 2.8307430744171143 2.6385490894317627 1.6429673433303833 3.3557591438293457 3.1465394496917725 1.3164589405059814 0.8351038694381714 0.8919187188148499 0.9147473573684692
954 5.703433513641357 4.459324836730957 2.8414175510406494 2.676208019256592 1.6281551122665405 2.9508776664733887 3.1120429039001465 1.2185910940170288 0.9715167880058289 1.0012277364730835 0.851252555847168
955 5.934046745300293 4.533956050872803 2.982475519180298 2.866612195968628 1.7916303873062134 3.115391969680786 3.0854053497314453 1.414474606513977 1.105034589767456 0.909301221370697 0.7805556654930115
956 5.5565032958984375 4.433248996734619 2.7530319690704346 2.8029863834381104 1.6911900043487549 3.062252998352051 3.0038936138153076 1.4023104906082153 1.0773413181304932 0.8234456181526184 0.9192402958869934
957 5.465113162994385 4.268403053283691 3.109497308731079 2.757736921310425 1.766265869140625 2.9790198802948 2.8786513805389404 1.3974905014038086 0.9342491030693054 0.9360873103141785 0.8979279398918152
958 5.504827976226807 4.093902111053467 2.9867610931396484 2.7383766174316406 1.711657166481018 3.062115430831909 2.954272747039795 1.4964991807937622 1.0418415069580078 0.8644465804100037 0.850756824016571
959 5.47893762588501 4.170718193054199 2.885349988937378 2.8363118171691895 1.7068642377853394 3.0088634490966797 3.0785634517669678 1.400861382484436 0.9508724212646484 0.9843440651893616 0.7575663328170776
960 5.6997389793396 4.468476295471191 2.7906460762023926 2.949667453765869 1.5737676620483398 3.1686015129089355 3.041903257369995 1.5418497323989868 1.1192545890808105 1.1527093648910522 0.9673856496810913
961 5.373622417449951 4.207512378692627 2.958517551422119 2.63948392868042 1.6706249713897705 3.063143014907837 3.106229782104492 1.3780272006988525 1.123408317565918 0.9813455939292908 0.9556270241737366
962 5.427902698516846 4.024191856384277 2.884380340576172 2.7792792320251465 1.640852928161621 3.106743812561035 3.1209192276000977 1.5798139572143555 0.9138815402984619 0.9011823534965515 0.8314762115478516
963 5.326183319091797 4.2103376388549805 2.9033095836639404 2.813836097717285 1.5308647155761719 2.9574480056762695 2.942559242248535 1.409816861152649 1.1877998113632202 0.8456355333328247 0.8202016949653625
964 5.565518379211426 4.18838357925415 2.9022884368896484 2.8172688484191895 1.5027103424072266 3.0889010429382324 3.1301636695861816 1.4882296323776245 1.0700088739395142 0.8374518752098083 1.0416417121887207
965 5.85063362121582 4.190467834472656 3.3180742263793945 2.7640063762664795 1.6716434955596924 3.3439598083496094 3.0973541736602783 1.6174291372299194 1.618297815322876 0.7713339328765869 1.1651959419250488
966 5.924776077270508 4.306950092315674 3.2426748275756836 2.770249605178833 1.540497064590454 3.142595052719116 2.981365442276001 1.7782390117645264 1.0979968309402466 0.7645618915557861 1.0854586362838745
967 6.30758810043335 4.503368854522705 3.6055350303649902 2.8030951023101807 1.7315664291381836 3.200683116912842 2.843078851699829 1.8936716318130493 0.8986827731132507 0.7672089338302612 0.8997613191604614
968 5.516482353210449 4.152041435241699 3.0568971633911133 2.9010305404663086 1.664377212524414 3.1835968494415283 2.9921305179595947 2.3205811977386475 0.9759025573730469 0.8641278147697449 1.1828066110610962
969 5.473275184631348 3.763234853744507 3.1609511375427246 2.7200329303741455 1.5352438688278198 3.0229837894439697 2.806875467300415 1.6093189716339111 0.8150236010551453 0.9140959978103638 1.0431702136993408
970 5.753157615661621 4.165887355804443 3.2028884887695313 2.775400161743164 1.7807198762893677 3.2539238929748535 2.7114624977111816 1.476195216178894 0.9383770227432251 0.7448010444641113 0.8419399857521057
971 5.56153678894043 3.9323251247406006 3.1586992740631104 2.7269647121429443 1.6858272552490234 3.245152235031128 2.7131199836730957 1.440476655960083 1.2747868299484253 0.6100369095802307 0.9265745878219604
972 5.476632118225098 3.8155717849731445 3.330552339553833 2.7011730670928955 1.6252561807632446 3.1891040802001953 2.639840841293335 1.344740867614746 0.9385613799095154 0.912798285484314 0.8966768383979797
973 5.397646427154541 3.7117629051208496 3.326251268386841 2.8147244453430176 1.6609675884246826 2.975330114364624 2.773282766342163 1.2641756534576416 0.9561544060707092 0.7122551202774048 0.9282472729682922
974 5.28048038482666 3.825502395629883 3.419142961502075 2.6963343620300293 1.675510287284851 2.89927339553833 2.9703149795532227 1.4148510694503784 0.9861242175102234 0.5171310305595398 0.834707498550415
975 5.1850128173828125 3.738664388656616 3.2073709964752197 2.638214111328125 1.6106351613998413 2.966561794281006 2.962782382965088 1.355040192604065 1.0160914659500122 0.6286662220954895 0.7888224720954895
976 5.444742202758789 3.9148945808410645 3.6386749744415283 2.752281665802002 1.66836416721344 3.0773255825042725 3.2086470127105713 1.408581256866455 1.061023235321045 0.6368489861488342 0.8805312514305115
977 5.505345821380615 3.9596786499023438 3.461763620376587 2.8183257579803467 1.6586089134216309 2.8378493785858154 3.037302017211914 1.3521273136138916 0.7931782007217407 0.7447905540466309 0.9200090169906616
978 5.77431583404541 3.9912731647491455 3.484917402267456 2.8044114112854004 1.5612126588821411 3.0870721340179443 3.190488815307617 1.334705114364624 1.436426043510437 0.9222495555877686 0.9357066750526428
979 5.687009811401367 4.023767948150635 3.3176138401031494 2.79723858833313 1.6807526350021362 3.3153021335601807 3.220210552215576 1.2920713424682617 1.543023705482483 0.7123745083808899 0.7775907516479492
980 5.331339359283447 3.8606996536254883 3.1007139682769775 2.9285218715667725 1.6988260746002197 3.0794990062713623 3.0703399181365967 1.385060429573059 1.0385944843292236 0.7271709442138672 0.8101556301116943
981 5.121176719665527 3.637458324432373 3.246568441390991 2.8131678104400635 1.9074509143829346 3.2007761001586914 2.9647886753082275 1.3901365995407104 0.9893221259117126 0.47047296166419983 0.7715346217155457
982 4.981591701507568 3.4895923137664795 3.1853270530700684 2.6531946659088135 1.7584915161132813 3.1655189990997314 3.1116092205047607 1.4013346433639526 0.9327598214149475 0.78252112865448 0.5899175405502319
983 5.382341384887695 3.9893548488616943 2.9821345806121826 2.9699008464813232 1.6271891593933105 3.2560575008392334 2.978790521621704 1.3027613162994385 0.8422478437423706 0.7641425728797913 0.8946028351783752
984 5.351508140563965 3.9040353298187256 2.9448859691619873 2.8891115188598633 1.622564673423767 3.0991098880767822 3.173419237136841 1.338496208190918 1.0884584188461304 0.6047701835632324 0.8242939114570618
985 5.424340724945068 3.8396315574645996 2.969512701034546 2.901277542114258 1.8111075162887573 3.014230251312256 3.088456153869629 1.299423098564148 0.998017430305481 0.770986020565033 0.8456414937973022
986 5.20253849029541 3.7347512245178223 2.933222532272339 2.8171167373657227 1.7149477005004883 3.0119452476501465 3.1070003509521484 1.4408117532730103 1.0703002214431763 0.8089218735694885 0.8342629671096802
987 5.414839267730713 3.993478536605835 2.830406427383423 2.838611125946045 1.757134199142456 3.0810630321502686 2.924788236618042 1.4932076930999756 0.9710655808448792 0.7595944404602051 0.8936158418655396
988 5.115927696228027 3.8519225120544434 2.82768177986145 2.909243106842041 1.8160719871520996 3.044663667678833 3.1799585819244385 1.3605656623840332 1.0567066669464111 0.6486329436302185 0.8076576590538025
989 5.2369914054870605 3.8813352584838867 2.933412790298462 2.902857542037964 1.8359638452529907 3.0639259815216064 2.8887197971343994 1.3542661666870117 0.9388934969902039 0.7447014451026917 0.7514292001724243
990 5.429930210113525 3.753047227859497 3.075666666030884 2.8547983169555664 1.8275411128997803 3.142784833908081 3.164336681365967 1.2151920795440674 0.9908715486526489 0.7538380026817322 0.8731627464294434
991 5.410863399505615 3.8348827362060547 3.0327205657958984 2.8060033321380615 1.8680373430252075 2.946899890899658 3.112060308456421 1.4045718908309937 1.2720191478729248 0.7028881907463074 1.0561449527740479
992 5.149393558502197 3.760404109954834 2.9956984519958496 2.661130428314209 1.8058682680130005 2.717560052871704 3.097053289413452 1.3277778625488281 1.4476438760757446 0.5164786577224731 0.9448016285896301
993 5.183653354644775 3.929259777069092 3.0243630409240723 2.810420036315918 1.9259074926376343 2.89459228515625 3.0756242275238037 1.3481154441833496 1.1640905141830444 0.8211227059364319 0.9351409077644348
994 5.073194980621338 3.7532832622528076 2.972424268722534 2.809770107269287 1.7898478507995605 3.018582582473755 2.906670093536377 1.4118223190307617 1.2832499742507935 0.8554509282112122 0.8773252367973328
995 5.106154441833496 3.7631278038024902 3.2555410861968994 2.669064521789551 2.002824544906616 2.8329179286956787 3.0805087089538574 1.2973188161849976 1.5365550518035889 0.8718796968460083 0.9310054779052734
996 5.198407173156738 4.125272274017334 3.004912853240967 2.694530963897705 2.0214738845825195 2.989187479019165 3.0404088497161865 1.4071931838989258 1.2644264698028564 0.7924841046333313 0.7530722618103027
997 5.063620567321777 3.8245723247528076 3.074035167694092 2.7386553287506104 1.9630283117294312 2.913317918777466 2.916945457458496 1.5221434831619263 1.4697072505950928 0.7927854657173157 1.1409634351730347
998 4.96448278427124 3.988527536392212 2.978520393371582 2.823110342025757 1.8901646137237549 2.864680051803589 2.9786922931671143 1.571658968925476 1.477813482284546 0.6403325796127319 0.7467702031135559
999 5.240268230438232 4.263616561889648 3.052365779876709 2.9413578510284424 1.9167418479919434 3.0020811557769775 2.860483169555664 1.409265160560608 1.1115236282348633 0.6172564625740051 0.9826552867889404
1000 5.694344997406006 4.329751968383789 3.2437210083007813 3.1018590927124023 1.9765359163284302 3.1960043907165527 2.9750194549560547 1.3668678998947144 1.1817874908447266 0.71622633934021 0.9797475337982178
1001 5.413322925567627 4.249330520629883 3.362323522567749 3.003150224685669 1.9129072427749634 3.193355083465576 3.0065503120422363 1.5012489557266235 1.169396162033081 0.47508230805397034 1.1306501626968384
1002 5.370461463928223 4.220351219177246 3.089611291885376 3.0029067993164063 1.9359610080718994 3.209562301635742 3.002032518386841 1.5093311071395874 1.5425812005996704 1.055627465248108 0.7947661280632019
1003 5.480427265167236 4.240907669067383 3.0385754108428955 3.0466971397399902 2.062938928604126 3.219564437866211 2.9225406646728516 1.5758877992630005 1.0935547351837158 0.844107985496521 0.9461841583251953
