# Supplementary material for: Complexes of vertebrate TMC1/2 and CIB2/3 proteins form hair-cell mechanotransduction cation channels
Source: eLife. 2025 Jan 8;12:RP89719. doi: 10.7554/eLife.89719 (PMC11709434; doi:10.7554/eLife.89719)
Supplement: Figure 8—figure supplement 1—source data 1. [file elife-89719-fig8-figsupp1-data1.zip › RMSD-Anton-hsTMC1-hsCIB2-Ca-POPC-mineq-v2.dat]

0 0.0 0.0 0.0 0.0 0.0 0.0 0.0 0.0 0.0 0.0 0.0
1 4.5070672035217285 5.266286373138428 3.2228896617889404 2.6067488193511963 2.191446304321289 2.4387803077697754 1.1236120462417603 1.3197050094604492 1.1212443113327026 0.7987992763519287 1.6015715599060059
2 4.779509544372559 5.504789352416992 3.4107446670532227 2.5516648292541504 2.043320655822754 2.183931827545166 1.2348861694335938 1.6343770027160645 1.1548609733581543 0.8026670813560486 1.5510783195495605
3 4.8039398193359375 5.490848541259766 3.265389919281006 2.6343157291412354 1.9725342988967896 2.438321352005005 1.3978503942489624 1.3917946815490723 1.259411096572876 0.8189725279808044 1.5674062967300415
4 4.795243263244629 5.651650428771973 3.169827938079834 2.605232000350952 2.0957908630371094 2.4878573417663574 1.3732801675796509 1.407088041305542 1.0248234272003174 0.7194049954414368 1.6443641185760498
5 4.618585586547852 5.365093231201172 3.22091007232666 2.5072379112243652 2.020205020904541 2.4946749210357666 1.8020286560058594 1.0509741306304932 0.977520763874054 0.750149667263031 1.5658948421478271
6 4.679013729095459 5.71195125579834 3.142711877822876 2.532524824142456 1.8484476804733276 2.4171628952026367 1.3963158130645752 1.0848959684371948 1.184512972831726 0.8218439221382141 1.5100051164627075
7 4.63008451461792 5.566302299499512 3.241771936416626 2.4248008728027344 2.042663097381592 2.589641809463501 1.4840630292892456 1.0299744606018066 1.2250853776931763 0.8262015581130981 1.6155399084091187
8 4.382595539093018 4.99167013168335 3.317929744720459 2.4196059703826904 2.0530664920806885 2.512932538986206 1.3816293478012085 1.258669137954712 1.2941155433654785 0.8054010272026062 1.5944410562515259
9 4.571344375610352 5.284210681915283 3.2251837253570557 2.475525379180908 1.920747995376587 2.6924076080322266 1.2964767217636108 0.9493152499198914 1.2263164520263672 0.7082868814468384 1.6269506216049194
10 4.809868812561035 5.424035549163818 3.4781548976898193 2.5089964866638184 1.9055798053741455 2.7864534854888916 1.2992101907730103 1.4626373052597046 1.4405134916305542 0.7730725407600403 1.6130242347717285
11 4.366546154022217 4.956449508666992 3.0755083560943604 2.3195598125457764 1.941068410873413 2.6271774768829346 1.0992809534072876 1.602064609527588 1.884493350982666 0.9861675500869751 1.4327421188354492
12 4.247969627380371 5.144062519073486 2.8641092777252197 2.3163888454437256 1.8867038488388062 2.574702262878418 1.2322392463684082 1.4628994464874268 1.371626377105713 0.8590369820594788 1.6592210531234741
13 4.604319095611572 5.444262504577637 2.9901931285858154 2.387958288192749 2.0165748596191406 2.6953113079071045 1.3756022453308105 0.9859628677368164 1.141861915588379 0.9108414649963379 1.6084667444229126
14 4.741080284118652 5.68580436706543 3.1699748039245605 2.4993090629577637 1.9863425493240356 2.827380895614624 1.2339532375335693 1.1715130805969238 1.6892051696777344 0.947755753993988 1.6605287790298462
15 4.940383434295654 5.865170001983643 3.519798517227173 2.6042017936706543 1.923377275466919 2.676429271697998 1.1377472877502441 1.1046780347824097 1.388164758682251 1.0782464742660522 1.7356764078140259
16 4.972198486328125 5.919805526733398 3.07915997505188 2.8621788024902344 1.9022244215011597 2.7312912940979004 1.3015738725662231 1.2775946855545044 1.2225079536437988 0.8076531291007996 1.6239100694656372
17 4.708285808563232 5.530731678009033 3.1543867588043213 2.639695882797241 1.9172948598861694 2.6887199878692627 1.4475998878479004 1.3413820266723633 1.5236784219741821 0.8977958559989929 1.5154081583023071
18 4.890613079071045 5.937988758087158 3.278022527694702 2.6347286701202393 1.956024169921875 2.7078051567077637 1.2111598253250122 1.30105459690094 1.406581997871399 0.8115519881248474 1.505174160003662
19 5.01088285446167 6.128836154937744 3.244968891143799 2.5586910247802734 1.8639367818832397 2.863976001739502 1.4468423128128052 1.2851271629333496 1.4542285203933716 0.8789336085319519 1.541382908821106
20 4.953342914581299 5.9402008056640625 3.301403045654297 2.6376874446868896 1.928633451461792 2.6659936904907227 1.699998140335083 1.3643361330032349 1.3607773780822754 1.1223115921020508 1.547419786453247
21 5.129855632781982 5.767341613769531 3.9076168537139893 2.458665132522583 1.9755451679229736 2.6836295127868652 1.2116984128952026 1.299472689628601 1.4627937078475952 1.1331506967544556 1.637654185295105
22 5.293373107910156 5.969809055328369 3.863574981689453 2.4224448204040527 2.026127815246582 2.7514166831970215 1.237147331237793 1.5146077871322632 1.2345969676971436 0.8957567811012268 1.34738028049469
23 5.100849628448486 5.810779094696045 3.569551706314087 2.4674675464630127 1.910913348197937 2.742730140686035 1.3021879196166992 1.2363606691360474 1.4535577297210693 0.974514901638031 1.5179102420806885
24 5.168439865112305 5.680351257324219 3.874833106994629 2.3394370079040527 2.0352909564971924 2.8275234699249268 1.2439906597137451 1.55557382106781 1.5456507205963135 0.8253182172775269 1.3416956663131714
25 5.153249263763428 5.642296314239502 3.9114532470703125 2.2888901233673096 2.2125818729400635 2.8676681518554688 1.2087346315383911 1.1251144409179688 1.967031478881836 0.8596289753913879 1.5311789512634277
26 4.9245805740356445 5.5042266845703125 3.724971294403076 2.3652913570404053 2.1153504848480225 2.655818223953247 1.3243327140808105 0.8111544847488403 1.6742689609527588 0.8371593952178955 1.5677767992019653
27 5.1107497215271 5.502285957336426 3.608510732650757 2.335599660873413 2.061323881149292 2.8574440479278564 1.1620579957962036 1.1177918910980225 1.348935842514038 0.7496135234832764 1.320935606956482
28 5.1493449211120605 5.6372785568237305 3.6761634349823 2.2675940990448 2.052300214767456 2.7238526344299316 1.002991795539856 0.9075374603271484 1.2319676876068115 0.8528814315795898 1.4070898294448853
29 5.406710624694824 5.5831403732299805 3.7535858154296875 2.3621835708618164 2.0985217094421387 2.9174399375915527 1.2241848707199097 1.085834264755249 1.4487037658691406 0.7576491832733154 1.3103002309799194
30 5.2231950759887695 5.55275297164917 3.760390281677246 2.490823984146118 2.1250603199005127 2.6654086112976074 1.2241466045379639 1.274114727973938 1.3724093437194824 0.7047519087791443 1.3150279521942139
31 5.177730083465576 5.606258869171143 3.7375645637512207 2.3760106563568115 2.1875381469726563 2.7099759578704834 1.0667095184326172 1.4091417789459229 1.711855411529541 0.7382662296295166 1.390368103981018
32 5.0262227058410645 5.513289928436279 3.5872294902801514 2.2619712352752686 2.196743965148926 2.7715587615966797 1.1603572368621826 1.4498636722564697 1.389814853668213 0.7158511877059937 1.4192795753479004
33 5.001801490783691 5.550978660583496 3.3767364025115967 2.3286056518554688 2.042203664779663 2.531264305114746 1.2591999769210815 1.4124605655670166 1.4176443815231323 0.7053038477897644 1.4404423236846924
34 5.267172336578369 5.448910713195801 3.663341522216797 2.2191262245178223 2.0718300342559814 2.7245326042175293 1.3738787174224854 0.9618552923202515 1.633427619934082 0.6672410368919373 1.3394416570663452
35 5.220254898071289 5.239555835723877 3.8147761821746826 2.3295748233795166 2.0956952571868896 2.564553737640381 1.1906723976135254 1.312235713005066 1.16957426071167 0.7373955845832825 1.3883897066116333
36 5.473137378692627 5.447755336761475 3.827342987060547 2.456829309463501 1.9463739395141602 2.505828380584717 1.1877870559692383 1.1493550539016724 1.2990520000457764 0.7591245174407959 1.333217978477478
37 5.453512191772461 5.165317058563232 3.880173683166504 2.5151829719543457 2.046029567718506 2.5394880771636963 1.5015134811401367 1.1544612646102905 1.1643457412719727 0.9476864337921143 1.4147366285324097
38 5.284102439880371 5.3469414710998535 3.8112592697143555 2.507279634475708 2.099216938018799 2.725628137588501 1.6048812866210938 1.1459717750549316 1.2386704683303833 0.7721906900405884 1.5053454637527466
39 5.441239833831787 5.223550796508789 4.103625297546387 2.5149848461151123 2.0272929668426514 2.7786331176757813 1.3203682899475098 1.443066954612732 1.220663070678711 0.6752835512161255 1.4710464477539063
40 5.495890140533447 5.2613115310668945 4.426457405090332 2.392211437225342 2.0938355922698975 2.4941349029541016 1.4807606935501099 1.3733105659484863 1.1661479473114014 0.6940509080886841 1.437781810760498
41 5.776779651641846 5.157214164733887 4.870486259460449 2.4839494228363037 2.0375680923461914 2.5947282314300537 1.556870937347412 1.1107884645462036 1.3572667837142944 0.7679818272590637 1.4052965641021729
42 5.9862165451049805 5.167985916137695 4.799071788787842 2.4078376293182373 2.2209503650665283 2.609748601913452 1.3082387447357178 1.0714671611785889 1.2208243608474731 0.6276998519897461 1.043439507484436
43 5.8582048416137695 5.40162467956543 4.801455497741699 2.546548366546631 2.1890177726745605 2.5557427406311035 1.5996934175491333 1.2862545251846313 1.1694481372833252 0.7099941968917847 0.8425015807151794
44 5.719151020050049 5.099146366119385 4.900911331176758 2.293337106704712 2.297473192214966 2.547109603881836 1.4944614171981812 0.9990819692611694 1.1610218286514282 0.631641685962677 1.1679794788360596
45 5.373693943023682 4.955512046813965 4.461883068084717 2.5997843742370605 2.2170863151550293 2.6029880046844482 1.3710083961486816 1.298425316810608 0.9383465051651001 0.667693018913269 0.9495219588279724
46 5.883323669433594 5.170286655426025 4.636043071746826 2.3653571605682373 2.394507646560669 2.6649463176727295 1.444000005722046 1.34116792678833 0.9088417887687683 0.7596185207366943 1.1529500484466553
47 5.487712860107422 5.05207633972168 4.341423988342285 2.504958391189575 2.2021169662475586 2.387925863265991 1.3663254976272583 1.6469653844833374 0.9970583319664001 0.7232149839401245 1.3671622276306152
48 5.568445205688477 5.238522052764893 4.255812168121338 2.6366047859191895 2.23690128326416 2.5932977199554443 1.1065516471862793 1.373039722442627 1.012668251991272 0.6899915933609009 1.519567847251892
49 5.778733730316162 5.017292022705078 4.512636661529541 2.5820200443267822 2.131396770477295 2.5512733459472656 1.5387048721313477 1.5340999364852905 1.2109038829803467 0.6879409551620483 1.2331405878067017
50 5.900164604187012 5.265145778656006 4.291763782501221 2.6441850662231445 2.2295114994049072 2.6126294136047363 1.0839107036590576 1.3373658657073975 0.7439584136009216 0.7359583377838135 1.0867280960083008
51 5.6794633865356445 5.139822483062744 4.158510684967041 2.662999391555786 2.1761701107025146 2.8918442726135254 1.3960200548171997 1.4540437459945679 1.1316819190979004 0.656783938407898 1.1307893991470337
52 5.547533988952637 4.9780473709106445 4.1644744873046875 2.5999398231506348 2.295292615890503 2.5208017826080322 1.3105894327163696 1.2581796646118164 1.0961488485336304 0.6525764465332031 1.1126103401184082
53 5.4134697914123535 4.955387592315674 4.352553844451904 2.3292016983032227 2.348046064376831 2.264996290206909 1.1862742900848389 1.2271459102630615 0.9116640686988831 0.6737074851989746 1.2174121141433716
54 5.3296332359313965 4.986479759216309 4.263729572296143 2.374882698059082 2.131208896636963 2.379640817642212 1.3083621263504028 1.5222643613815308 1.0796148777008057 0.9133151769638062 1.4987066984176636
55 5.451450824737549 5.221827030181885 4.267941474914551 2.5025086402893066 2.2546985149383545 2.325626850128174 1.2129838466644287 1.3601062297821045 1.2994037866592407 0.8720917105674744 1.055840015411377
56 5.3776984214782715 5.065223693847656 4.323448657989502 2.5196709632873535 2.168773889541626 2.4289910793304443 1.3859091997146606 1.697647213935852 1.095925211906433 0.9294214844703674 1.0137029886245728
57 5.328792095184326 4.987078666687012 4.559761047363281 2.4215281009674072 2.15981125831604 2.2162020206451416 1.973189353942871 1.2582292556762695 1.1044509410858154 0.9562734365463257 0.921276330947876
58 5.902536869049072 5.3368144035339355 4.799647808074951 2.4567275047302246 2.1532063484191895 2.226487874984741 1.544716715812683 1.3082493543624878 1.2143852710723877 0.7047028541564941 1.03546941280365
59 5.661513805389404 5.071359634399414 4.515640735626221 2.4893252849578857 2.104482889175415 2.3619813919067383 1.9127241373062134 1.0258480310440063 0.9768558740615845 0.7336340546607971 1.1244572401046753
60 5.697235584259033 5.142565727233887 4.692911624908447 2.3855135440826416 1.9588600397109985 2.5532734394073486 2.0303943157196045 0.9417637586593628 1.1281285285949707 0.7532967329025269 0.9613512754440308
61 5.644781112670898 5.244065284729004 4.304276466369629 2.6123850345611572 1.905988097190857 2.840095043182373 1.8833632469177246 1.0547149181365967 1.0606579780578613 0.8744638562202454 0.9800844192504883
62 5.6119465827941895 4.873642921447754 4.659397602081299 2.818368673324585 2.0122733116149902 2.782101631164551 1.9712884426116943 0.9916372895240784 1.1348482370376587 0.8417158126831055 1.0385665893554688
63 5.422575950622559 4.95856237411499 4.489157199859619 2.521685838699341 1.9414833784103394 2.5528078079223633 1.6380712985992432 1.2039120197296143 1.4342931509017944 1.0085728168487549 1.094085693359375
64 5.563436031341553 5.315574645996094 4.288020133972168 2.555631637573242 2.0603649616241455 2.658596992492676 1.3814942836761475 1.4010614156723022 1.1131956577301025 0.7802621126174927 1.0203723907470703
65 5.448214530944824 5.118424892425537 4.561103820800781 2.3014001846313477 2.3528225421905518 2.655886173248291 1.6666628122329712 1.173005223274231 1.4139621257781982 0.8353781700134277 1.031041145324707
66 5.520713806152344 5.177044868469238 4.375768184661865 2.372936487197876 2.174276351928711 2.5557074546813965 2.0424046516418457 1.1194835901260376 1.4229267835617065 0.76689213514328 0.9021522998809814
67 5.4649457931518555 4.97898006439209 4.4371418952941895 2.201964855194092 1.958315372467041 2.6253914833068848 1.9308152198791504 1.1731340885162354 1.3697903156280518 0.9905425906181335 0.9260922074317932
68 5.556225776672363 5.4638447761535645 4.356477737426758 2.1715784072875977 2.082716941833496 2.787071466445923 1.7291030883789063 1.1662421226501465 1.2087986469268799 0.8216361403465271 0.8511876463890076
69 5.4508957862854 5.434769153594971 4.279730319976807 2.0728766918182373 2.334352970123291 2.7142245769500732 2.063687801361084 1.103920578956604 1.1977407932281494 0.8681923747062683 0.9613714814186096
70 5.386598587036133 5.363409042358398 4.235608100891113 2.2529211044311523 1.949341058731079 2.4276835918426514 1.9978077411651611 1.1797412633895874 1.0225753784179688 0.7995718717575073 0.7874090671539307
71 5.521379470825195 5.65205717086792 4.3301825523376465 2.223598003387451 2.0327796936035156 2.6815431118011475 2.240140914916992 1.6288083791732788 1.5230363607406616 0.9253973364830017 0.967332661151886
72 5.5540900230407715 5.797540187835693 4.374208450317383 2.387129783630371 2.13248872756958 2.6773674488067627 2.3236453533172607 1.641730546951294 1.4493186473846436 1.0614488124847412 0.8693888783454895
73 5.291408061981201 5.173943042755127 4.522476673126221 2.3390085697174072 1.9946274757385254 2.5816688537597656 2.4527971744537354 1.4925850629806519 0.8749878406524658 0.8436078429222107 1.0539101362228394
74 5.310581684112549 4.851484298706055 4.95668363571167 2.3815865516662598 1.9475806951522827 2.6384119987487793 2.2504825592041016 1.3638077974319458 1.2690389156341553 0.7764193415641785 0.9972440004348755
75 5.261606216430664 4.573284149169922 4.987452983856201 2.416916608810425 1.9653524160385132 2.5805721282958984 2.4846880435943604 1.0364640951156616 0.8929938077926636 0.7609032392501831 1.109445333480835
76 5.300327301025391 4.826148986816406 4.843062877655029 2.0845038890838623 2.0893688201904297 2.5190210342407227 2.1960673332214355 1.1479393243789673 1.3304778337478638 0.740850567817688 0.85330730676651
77 5.380002975463867 4.80874490737915 4.715554237365723 2.2266793251037598 2.0380303859710693 2.5725207328796387 1.931956171989441 1.1413369178771973 1.4495210647583008 0.8774606585502625 0.934558093547821
78 5.563781261444092 5.092332363128662 4.755887985229492 2.0189523696899414 2.192664861679077 2.6376547813415527 2.304102659225464 1.1882519721984863 1.522554874420166 0.8823152780532837 1.1056489944458008
79 5.6277055740356445 5.164942741394043 5.020891189575195 2.1700148582458496 2.068953275680542 2.702848434448242 2.5979788303375244 1.175795316696167 1.4113558530807495 1.0018311738967896 1.0008405447006226
80 5.382694721221924 4.965733528137207 4.669652938842773 2.2062172889709473 2.0126399993896484 2.6484363079071045 2.4615731239318848 1.3040779829025269 1.0190757513046265 0.7790176272392273 1.035625696182251
81 5.543768405914307 5.206529140472412 4.82826566696167 2.1434237957000732 1.891932725906372 2.7265431880950928 2.497764825820923 1.1272963285446167 1.0634963512420654 0.7430596351623535 1.0827828645706177
82 5.668018341064453 5.471206188201904 4.577259063720703 2.280303478240967 2.1405434608459473 2.9774656295776367 2.2950327396392822 1.6038691997528076 1.0381189584732056 0.8279017806053162 1.0120153427124023
83 5.823966026306152 5.602997303009033 4.462849140167236 2.107604503631592 2.1228082180023193 2.886591672897339 2.5318241119384766 1.3457298278808594 1.0490866899490356 0.7777804136276245 1.1756712198257446
84 5.539245128631592 5.274541854858398 4.701968669891357 2.0565640926361084 2.225693702697754 2.763709306716919 2.1436328887939453 1.7568891048431396 1.2266758680343628 0.7849249839782715 1.1793594360351563
85 5.5234880447387695 5.523148059844971 4.40490198135376 2.1240148544311523 2.006603956222534 2.768505334854126 2.299778461456299 1.3470853567123413 1.2157565355300903 0.8392350673675537 0.9753847718238831
86 5.387299060821533 5.3772735595703125 4.030292987823486 2.1966333389282227 1.8924298286437988 2.951138496398926 2.2591991424560547 1.4769960641860962 0.8653557300567627 0.9128528237342834 0.9645047187805176
87 5.371415615081787 5.252994537353516 4.109897136688232 2.3579044342041016 1.9301197528839111 2.89758563041687 2.170336961746216 1.304703712463379 1.1050657033920288 1.2037549018859863 1.050386905670166
88 5.876807689666748 5.151248455047607 4.906753063201904 2.165175437927246 2.2716169357299805 2.699594736099243 2.3609437942504883 1.2267495393753052 1.1142929792404175 0.7383785247802734 1.212098479270935
89 5.891580581665039 5.375914096832275 4.841884136199951 2.0860445499420166 2.2713046073913574 2.7716331481933594 2.3825783729553223 1.3073782920837402 1.397201418876648 0.7651305794715881 1.1367175579071045
90 5.904448986053467 5.578559398651123 4.414005756378174 2.2532339096069336 1.902358055114746 2.7031023502349854 2.467447519302368 1.357244849205017 1.1520226001739502 0.925439715385437 1.0280568599700928
91 5.745838642120361 5.607781887054443 4.436643123626709 2.093837022781372 2.06695556640625 2.7481164932250977 2.535762071609497 1.509713053703308 1.7760727405548096 1.0097167491912842 1.0159330368041992
92 5.728151321411133 5.934860706329346 4.471579551696777 2.139697313308716 2.047867774963379 2.68831729888916 2.592040777206421 1.8111233711242676 2.0115089416503906 1.1191996335983276 1.0862265825271606
93 5.92962121963501 5.83537483215332 4.980862140655518 2.0191452503204346 2.1004867553710938 2.586486577987671 2.3428075313568115 1.036919355392456 1.360909104347229 1.136733055114746 1.1962045431137085
94 5.584848403930664 5.360827922821045 4.724969387054443 2.171553611755371 2.065850257873535 2.5870840549468994 2.1292521953582764 1.2797306776046753 1.1635302305221558 0.7582125067710876 1.0590124130249023
95 6.232556343078613 5.606812477111816 5.0712890625 2.253645896911621 2.218946933746338 2.7274229526519775 2.4727492332458496 1.538861632347107 0.9022417068481445 0.8286551237106323 1.0851807594299316
96 5.801787853240967 5.334556579589844 4.898804664611816 2.2494688034057617 2.115861654281616 2.596029043197632 2.1789963245391846 1.193214774131775 1.1259046792984009 0.9549498558044434 1.1197998523712158
97 5.864993572235107 5.73032808303833 4.601037979125977 2.097355365753174 2.0602056980133057 2.655402421951294 2.2778117656707764 1.4330469369888306 1.221846103668213 1.008588433265686 1.2209290266036987
98 5.731426239013672 5.776632785797119 4.388930320739746 2.1299662590026855 2.029561996459961 2.4457337856292725 2.1632049083709717 1.695568561553955 1.3699662685394287 0.7987027168273926 1.3264819383621216
99 5.793148040771484 5.657068252563477 4.326174736022949 2.138345241546631 1.8326208591461182 2.6684470176696777 2.1536216735839844 1.2194308042526245 1.5555027723312378 0.8829495906829834 1.2458174228668213
100 5.865683078765869 5.809102535247803 4.379863739013672 2.192704200744629 2.0786166191101074 2.4211747646331787 2.5618574619293213 1.7180750370025635 1.2004414796829224 0.7004628777503967 1.1083046197891235
101 6.047196865081787 5.893454551696777 4.706953048706055 2.0002262592315674 2.0243163108825684 2.5474679470062256 2.723628282546997 1.4801280498504639 1.4585107564926147 0.7528696656227112 1.1801276206970215
102 6.095408916473389 5.6782941818237305 4.531683444976807 1.9848405122756958 1.9728928804397583 2.878490924835205 2.7144598960876465 1.010051965713501 1.5195317268371582 0.7961220741271973 1.0848325490951538
103 6.196156024932861 5.73029899597168 4.581998825073242 2.2805771827697754 1.9847962856292725 2.4836390018463135 2.198683023452759 1.7024967670440674 1.29446542263031 0.6247256398200989 1.1888418197631836
104 5.96932315826416 5.415986061096191 4.561838150024414 2.203575611114502 2.026974678039551 2.416238784790039 2.301287889480591 1.1945291757583618 1.109588861465454 0.7254328727722168 1.2063096761703491
105 5.940699100494385 5.215188503265381 4.691311359405518 2.19740629196167 2.1481411457061768 2.0855720043182373 2.36604905128479 1.7507038116455078 1.0622599124908447 0.5995862483978271 1.1205066442489624
106 5.936583042144775 5.065184593200684 4.600056171417236 2.112806558609009 1.9915664196014404 2.2464511394500732 2.2484824657440186 0.981252133846283 0.9942035675048828 0.8782997131347656 1.100136160850525
107 6.115658760070801 5.294351577758789 4.774630069732666 2.3476924896240234 1.8799259662628174 2.2746434211730957 2.1182942390441895 1.4886963367462158 1.3452564477920532 0.7955440282821655 1.1698594093322754
108 5.8238019943237305 5.298811435699463 4.5557451248168945 2.250062942504883 1.7873425483703613 2.442558765411377 2.3013174533843994 1.4589985609054565 1.0153836011886597 0.6464650630950928 1.209753394126892
109 5.936094284057617 5.082977771759033 4.792805194854736 2.1241581439971924 1.878313422203064 2.294379234313965 2.2041072845458984 1.4500970840454102 1.1030458211898804 0.7266748547554016 1.191656231880188
110 6.155298233032227 5.009644985198975 4.944157123565674 2.196977138519287 1.9912135601043701 2.244652271270752 2.436777353286743 1.3582932949066162 1.0213863849639893 0.7132271528244019 1.173455834388733
111 6.292280197143555 5.076667785644531 5.269388198852539 2.0200908184051514 1.9564300775527954 2.1358940601348877 2.6728880405426025 1.3695547580718994 0.7680212259292603 0.7600417137145996 1.210846185684204
112 6.182393550872803 5.336811542510986 5.115971088409424 1.8038729429244995 2.1830384731292725 2.5632481575012207 2.5652174949645996 1.2201313972473145 0.7997273802757263 0.8389096260070801 1.2168607711791992
113 6.354512691497803 5.1366705894470215 4.977490425109863 2.137450933456421 2.156252861022949 2.4122631549835205 2.2619354724884033 1.3355070352554321 0.6509195566177368 0.6518915295600891 1.266351580619812
114 6.662269115447998 5.251271724700928 5.679357528686523 2.018754720687866 2.098924160003662 2.3751308917999268 2.452876091003418 1.0934392213821411 1.2391711473464966 0.8216826319694519 1.017686128616333
115 6.446327209472656 5.417187690734863 5.284692287445068 2.1139070987701416 2.1574223041534424 2.237567186355591 2.3185696601867676 1.0575052499771118 0.7529436945915222 0.8255816698074341 1.0311578512191772
116 6.270259380340576 5.75998067855835 5.061247825622559 2.0750222206115723 1.8247833251953125 2.591916084289551 2.1796069145202637 1.330984115600586 1.0802634954452515 0.5414466857910156 1.0866645574569702
117 5.830982208251953 5.274538516998291 4.852409839630127 2.035296678543091 2.0701398849487305 2.3402528762817383 2.461636781692505 1.5818126201629639 0.9201844334602356 0.8014219999313354 1.0416252613067627
118 5.959653854370117 5.273758411407471 4.879402160644531 2.0934031009674072 1.9673023223876953 2.6883668899536133 2.597670078277588 1.1053229570388794 0.9104374051094055 0.5935826301574707 1.1152019500732422
119 6.337271690368652 5.30443000793457 5.312286853790283 1.9714776277542114 2.059400796890259 2.493169069290161 2.550684690475464 0.9908322691917419 1.4076001644134521 0.7346042394638062 1.2739566564559937
120 6.223290920257568 5.478795051574707 5.102241039276123 2.1691582202911377 1.8483999967575073 2.4923367500305176 2.548352003097534 1.3943167924880981 1.2367366552352905 0.7232556343078613 1.0646562576293945
121 6.240688323974609 5.201850891113281 5.233770847320557 1.988738775253296 2.2357912063598633 2.532822370529175 2.467400550842285 1.2512407302856445 1.2070225477218628 0.7538120150566101 1.167840838432312
122 6.148043632507324 5.129004001617432 5.211593151092529 2.109055519104004 2.1751708984375 2.69930362701416 2.443753480911255 1.2095541954040527 1.17704439163208 0.7763136625289917 1.0535424947738647
123 6.210297584533691 5.166863918304443 5.248992443084717 2.083967685699463 2.0215463638305664 2.1944332122802734 2.673677444458008 1.5577478408813477 1.193170189857483 0.7078067660331726 1.095598578453064
124 6.291267395019531 5.203932285308838 4.94160270690918 2.2168314456939697 1.9551818370819092 2.5710999965667725 2.785909414291382 1.500593900680542 1.2590733766555786 0.6535134315490723 1.0761053562164307
125 6.125654220581055 5.006249904632568 5.103711128234863 2.175875425338745 1.9574134349822998 2.436249256134033 2.557851791381836 1.0289483070373535 1.6612629890441895 0.5723018646240234 1.1434853076934814
126 6.260342597961426 5.1721649169921875 5.108330726623535 2.1677186489105225 2.0630381107330322 2.626315116882324 2.4292869567871094 1.423211693763733 1.4615627527236938 0.6975153684616089 1.017290472984314
127 5.797906398773193 4.7752604484558105 4.884645462036133 2.1225616931915283 2.0885932445526123 2.33512544631958 2.528966188430786 1.3615983724594116 0.914792001247406 0.8949140906333923 1.0210762023925781
128 6.171239852905273 5.112882137298584 5.069036483764648 2.0423409938812256 1.9353631734848022 2.262002468109131 2.730156421661377 1.317147135734558 0.8662886023521423 0.9427196979522705 0.9895603656768799
129 6.439467430114746 5.340725421905518 5.17189359664917 2.0340168476104736 2.1538379192352295 2.223641872406006 2.6205873489379883 2.085977792739868 1.2486281394958496 1.1715073585510254 0.9618582129478455
130 6.297435760498047 5.308737277984619 5.219229698181152 2.053215742111206 1.912782907485962 2.4508304595947266 2.830397129058838 1.5045191049575806 1.1919842958450317 0.7164678573608398 1.173899531364441
131 6.17411994934082 5.580020904541016 5.067583084106445 2.173078775405884 1.8384439945220947 2.2547810077667236 2.7225520610809326 1.3462584018707275 0.9009751081466675 0.7082436084747314 1.0648045539855957
132 5.904261112213135 5.347668170928955 4.549890518188477 2.079133987426758 1.8391960859298706 2.0693743228912354 3.046694278717041 1.258913278579712 0.9186210632324219 0.6046819090843201 1.156307578086853
133 5.854242324829102 5.175219535827637 4.710698127746582 2.2675459384918213 1.8092221021652222 2.0794405937194824 2.6125941276550293 1.6400004625320435 1.0652657747268677 0.7844445705413818 1.0456403493881226
134 5.869497299194336 5.145993232727051 5.167705535888672 2.255134105682373 2.0355288982391357 2.114574909210205 2.7743122577667236 1.3782243728637695 1.0400491952896118 0.7811962366104126 1.2393816709518433
135 5.800526142120361 5.228533744812012 4.833043575286865 2.101011037826538 1.9162250757217407 2.4668617248535156 3.0270607471466064 1.397508978843689 1.4098106622695923 0.6503117680549622 1.0481698513031006
136 5.380156517028809 4.822233200073242 4.47237491607666 2.113401412963867 1.864716649055481 2.2136716842651367 2.61844539642334 1.3858215808868408 1.3301265239715576 0.6867461204528809 1.199347734451294
137 5.620151996612549 5.273724555969238 4.538008689880371 2.0520968437194824 2.1132090091705322 2.4901726245880127 2.942667245864868 1.4357728958129883 0.9332225918769836 0.6856619119644165 1.1154911518096924
138 5.743105411529541 5.314966678619385 4.739263534545898 2.3342835903167725 1.8645299673080444 2.1295197010040283 2.8447649478912354 1.1495661735534668 0.9558793306350708 0.7655797004699707 0.9048861861228943
139 5.85465669631958 5.409412860870361 4.739426612854004 2.3638134002685547 1.982505440711975 2.2726664543151855 3.042391777038574 1.401892900466919 1.1367963552474976 0.7335216999053955 0.8847492933273315
140 5.594960689544678 5.166566848754883 4.497885704040527 2.33011794090271 1.8960837125778198 2.5103418827056885 2.8168067932128906 1.174536943435669 1.3647562265396118 0.662712812423706 1.038628101348877
141 5.5740437507629395 5.00982141494751 4.658132076263428 2.2424070835113525 1.9175779819488525 2.7704532146453857 2.996466636657715 1.1126145124435425 1.2839723825454712 0.811975359916687 1.0589473247528076
142 5.996109485626221 5.51945686340332 4.896477222442627 2.1534619331359863 1.9817324876785278 2.7311818599700928 3.1021478176116943 1.2728081941604614 1.20921790599823 0.7600505948066711 1.23201322555542
143 6.0030975341796875 5.360269069671631 4.868833065032959 2.184394121170044 2.3159983158111572 2.6262407302856445 3.022981882095337 1.2802058458328247 1.002155065536499 0.6961485743522644 1.1759802103042603
144 5.980210304260254 5.334054946899414 4.6240620613098145 2.1359753608703613 2.136979103088379 2.3793184757232666 2.8934693336486816 1.1690155267715454 1.2691487073898315 0.602886974811554 1.2095930576324463
145 5.951807975769043 5.236499309539795 4.8862810134887695 2.4793832302093506 1.999367117881775 2.4337711334228516 3.1124863624572754 1.28494131565094 1.360456109046936 0.8062795996665955 1.2290122509002686
146 6.0823235511779785 5.374372482299805 4.918932914733887 2.294829845428467 1.8954739570617676 2.3196475505828857 2.980668783187866 1.071182131767273 1.2487623691558838 0.7783271074295044 1.0482438802719116
147 6.049313545227051 4.963951587677002 4.611783981323242 2.1700451374053955 2.239013910293579 2.346273422241211 2.7316348552703857 1.0118613243103027 1.465827226638794 0.7206182479858398 1.2154356241226196
148 5.7223029136657715 4.683329105377197 4.706664562225342 2.1267411708831787 2.0069925785064697 2.309692621231079 2.7762274742126465 1.0062434673309326 1.8309428691864014 0.6039204001426697 1.183648943901062
149 5.842177391052246 4.911374568939209 4.680408477783203 2.1210520267486572 2.032604932785034 2.443437337875366 2.646544933319092 1.0780577659606934 1.4975910186767578 0.6674225330352783 1.0702532529830933
150 5.34554386138916 4.696449279785156 4.548243999481201 2.0522348880767822 2.123197078704834 2.389291763305664 2.6612253189086914 1.4548311233520508 1.4256713390350342 0.7135365605354309 1.264375925064087
151 5.5840606689453125 4.865652561187744 4.676271438598633 2.204284429550171 2.0159804821014404 2.4897546768188477 3.019683361053467 1.4135076999664307 1.2563660144805908 0.5651937127113342 1.1697523593902588
152 5.639777660369873 4.640442848205566 4.845859527587891 2.2457756996154785 1.9029510021209717 2.3945059776306152 3.2352869510650635 1.0722097158432007 0.9804096817970276 0.6660678386688232 1.1158431768417358
153 4.942202091217041 4.7793378829956055 4.063980579376221 2.051676034927368 1.9187387228012085 2.438098669052124 2.8916873931884766 1.2705179452896118 0.9649646282196045 0.6191301345825195 1.1313830614089966
154 5.252717018127441 4.63502836227417 4.558237075805664 2.309492826461792 2.0565617084503174 2.3016295433044434 2.866800308227539 1.2721151113510132 1.0417495965957642 0.7317076325416565 1.1989737749099731
155 5.112796306610107 4.703895092010498 4.675611972808838 2.23994779586792 1.8994653224945068 2.306185007095337 2.820988178253174 1.4744293689727783 1.4097106456756592 0.615581214427948 1.547450065612793
156 5.158082008361816 4.617567539215088 4.557492256164551 1.9953182935714722 1.8912488222122192 2.4337940216064453 2.8784873485565186 1.0168328285217285 0.9935954809188843 0.912082314491272 0.9207069873809814
157 5.420317649841309 4.860693454742432 4.703395843505859 2.1789395809173584 1.973063349723816 2.472439765930176 2.852557420730591 1.5215445756912231 1.459432601928711 0.8430444002151489 1.35483717918396
158 5.163563251495361 4.694108009338379 4.6611433029174805 2.1568260192871094 2.071707248687744 2.319587469100952 2.972372055053711 1.5542770624160767 1.6701825857162476 0.8084189295768738 1.1181080341339111
159 5.12279748916626 4.581618309020996 4.697901248931885 1.9318751096725464 1.9520970582962036 2.4228644371032715 3.000638961791992 1.209987998008728 1.35592782497406 0.8285418152809143 1.0857394933700562
160 5.255098819732666 4.707890510559082 4.715244770050049 2.0215771198272705 2.2392187118530273 2.322608709335327 2.8896610736846924 1.1433992385864258 1.150787591934204 0.8207319974899292 1.0036170482635498
161 5.549043655395508 4.909079551696777 4.714399814605713 2.018061637878418 2.205756664276123 2.38338565826416 2.7663347721099854 1.231882929801941 1.249428629875183 0.9794931411743164 1.0755788087844849
162 5.572673797607422 4.727170944213867 4.910944938659668 2.2734122276306152 2.155925750732422 2.3085439205169678 2.764801263809204 1.3120787143707275 1.177722454071045 0.565030574798584 1.191230297088623
163 5.556129455566406 4.941495418548584 4.649026870727539 2.3069779872894287 2.1461000442504883 2.4789164066314697 2.9672040939331055 1.3799844980239868 1.4794292449951172 0.7016053199768066 1.1570656299591064
164 5.231624603271484 4.404164791107178 4.576390266418457 2.071516752243042 2.088667392730713 2.4569029808044434 2.911079168319702 1.2788515090942383 1.2794866561889648 0.8410788178443909 1.0783874988555908
165 5.480734825134277 4.920186996459961 4.634288787841797 2.1133077144622803 2.0791525840759277 2.2031617164611816 2.856450080871582 1.4822828769683838 1.1216692924499512 0.7635415196418762 1.0777103900909424
166 5.471871852874756 4.743505954742432 4.510219573974609 1.9714503288269043 2.011331558227539 2.6415045261383057 2.927912950515747 1.2880654335021973 1.0632809400558472 0.9506478905677795 1.088077425956726
167 5.635804176330566 4.987600803375244 4.454620838165283 2.1250035762786865 2.123250961303711 2.6037869453430176 2.886107921600342 1.2259401082992554 0.9536561369895935 0.6002599000930786 1.0150307416915894
168 5.261845588684082 4.656944274902344 4.387024402618408 2.0109243392944336 2.315359354019165 2.383220672607422 2.9525082111358643 1.1499226093292236 1.1027177572250366 0.836844801902771 0.9029442071914673
169 5.338289737701416 4.831869602203369 4.333353042602539 2.037877321243286 2.162031650543213 2.7088217735290527 3.0093393325805664 1.33649480342865 1.3531194925308228 0.7895689606666565 1.02195143699646
170 5.548985004425049 4.911373138427734 4.4509148597717285 1.917221188545227 2.275557518005371 2.5753180980682373 2.689708709716797 1.1799310445785522 1.3161193132400513 0.6719730496406555 1.0597891807556152
171 6.096689224243164 5.098109722137451 4.850595951080322 2.341461420059204 2.34240460395813 2.78178071975708 2.716940402984619 1.2361735105514526 1.049828052520752 0.7751509547233582 1.0604963302612305
172 5.676219940185547 5.011229515075684 4.755893230438232 1.988111138343811 1.9061548709869385 2.437577486038208 2.6321816444396973 1.1315523386001587 1.8050098419189453 1.0208410024642944 1.0512944459915161
173 6.079392910003662 5.2362141609191895 4.881742000579834 2.1010022163391113 2.016969919204712 2.677966833114624 2.6867055892944336 1.0024888515472412 0.9787074327468872 0.7468031644821167 1.1433908939361572
174 5.761153697967529 4.823888301849365 4.9078755378723145 2.312838554382324 2.2422211170196533 2.380852222442627 2.7439558506011963 0.8296933770179749 1.6450127363204956 0.7071098685264587 1.311044692993164
175 5.543488025665283 4.947879314422607 4.677846908569336 2.316635847091675 2.03363299369812 2.329612970352173 2.5053741931915283 1.3298603296279907 1.364646077156067 0.7101841568946838 1.2164942026138306
176 6.034597873687744 5.5862016677856445 4.630009651184082 2.274984359741211 2.1096878051757813 2.6295409202575684 2.633406400680542 1.3990180492401123 1.0316904783248901 0.6320791244506836 1.066646933555603
177 6.028712749481201 5.624947547912598 4.807959079742432 2.2106728553771973 2.1111247539520264 2.842979669570923 2.5961859226226807 1.1967930793762207 1.7602134943008423 0.6464270949363708 1.4155967235565186
178 5.572954177856445 5.345510482788086 4.416601181030273 2.2448794841766357 2.1337473392486572 2.7574920654296875 2.437685251235962 1.1047064065933228 1.3096686601638794 0.5287583470344543 1.457724928855896
179 5.350034713745117 5.192031383514404 4.17097282409668 2.378037691116333 2.081918954849243 2.4916563034057617 2.444392681121826 1.273382544517517 0.8339651823043823 0.6368424892425537 1.1390584707260132
180 5.710594654083252 5.245779514312744 4.3788957595825195 2.4599428176879883 2.3969175815582275 2.4795141220092773 2.549450397491455 1.335548758506775 0.7423157095909119 0.5874476432800293 1.266886830329895
181 5.976341724395752 5.387019634246826 4.5610504150390625 2.3533689975738525 2.3673136234283447 2.4988508224487305 2.6122426986694336 1.0989396572113037 0.8188724517822266 0.6326764225959778 1.1790438890457153
182 6.0217413902282715 5.173267364501953 4.681057453155518 2.318082094192505 2.298257827758789 2.6431772708892822 2.610126495361328 1.0563963651657104 0.6841284036636353 0.6117830872535706 1.1492153406143188
183 5.758703708648682 5.127750396728516 4.6606268882751465 2.1739602088928223 2.3291473388671875 2.570791006088257 2.5428075790405273 1.2073783874511719 0.8902891874313354 0.772007405757904 1.0998777151107788
184 5.866591453552246 5.12943172454834 4.7942047119140625 2.156416177749634 2.5464460849761963 2.4708430767059326 2.482832193374634 1.1406364440917969 0.7375324368476868 0.7266846895217896 0.9424287676811218
185 6.091704368591309 5.606027603149414 4.798407554626465 2.0036489963531494 2.4685633182525635 2.7091174125671387 2.5732736587524414 1.1571359634399414 0.8035498261451721 0.8814601898193359 1.0523402690887451
186 6.313036918640137 5.790383338928223 5.012199878692627 1.97001051902771 2.4449305534362793 2.428464889526367 2.5611510276794434 1.2844465970993042 0.6675863265991211 0.7962798476219177 0.9866140484809875
187 5.355599880218506 5.064529895782471 4.4589385986328125 1.8909908533096313 2.317978620529175 2.429581642150879 2.6025848388671875 1.3725488185882568 1.1231434345245361 0.8217285871505737 1.0470038652420044
188 5.614937782287598 5.346297264099121 4.461607456207275 1.9545791149139404 2.2407567501068115 2.713181734085083 2.1599056720733643 1.0927613973617554 0.6931222677230835 0.5702147483825684 1.1594566106796265
189 6.168770790100098 5.727971076965332 4.853082656860352 1.7604211568832397 2.5019032955169678 2.8055639266967773 2.237912893295288 1.220593810081482 0.8249764442443848 0.7448040843009949 1.1672236919403076
190 6.442037582397461 5.790882110595703 4.888066291809082 1.879377841949463 2.3759360313415527 2.60952091217041 2.3988773822784424 1.2866238355636597 0.994335412979126 0.6814802885055542 1.1860631704330444
191 6.175363063812256 5.970038890838623 4.360006809234619 1.9497413635253906 2.371443271636963 2.8267264366149902 2.3450217247009277 1.106064796447754 0.8944488763809204 0.8993679881095886 1.0841611623764038
192 6.372800827026367 5.945580959320068 4.60440731048584 2.0125348567962646 2.581902265548706 2.5365164279937744 2.4123904705047607 1.5234441757202148 0.7143017053604126 1.0176225900650024 0.9602612257003784
193 6.526522159576416 5.82404899597168 4.859417915344238 2.0200371742248535 2.342937469482422 2.5241830348968506 2.6437559127807617 1.2808136940002441 0.8004717230796814 0.9434378743171692 1.0696524381637573
194 6.333430767059326 5.781980991363525 4.874231338500977 1.8283287286758423 2.4757344722747803 2.774440050125122 2.389533519744873 1.2790305614471436 1.1302061080932617 1.0152039527893066 0.9954090118408203
195 6.030048370361328 5.476805686950684 4.55775260925293 1.9259456396102905 2.486942768096924 2.706700086593628 2.579540252685547 1.492437481880188 1.1717183589935303 0.8800718784332275 1.1551882028579712
196 6.262382984161377 5.678707599639893 4.899808883666992 1.8406001329421997 2.480299711227417 3.076460838317871 2.8754801750183105 0.928680956363678 1.0204294919967651 0.893898606300354 1.0721096992492676
197 5.815876483917236 5.278876781463623 4.734039306640625 1.9054548740386963 2.2392678260803223 2.7106754779815674 2.6733405590057373 1.2602320909500122 0.802401602268219 0.8814499974250793 1.1035577058792114
198 5.630190372467041 5.26564884185791 4.592942237854004 2.3118767738342285 2.298525333404541 2.9399523735046387 2.5388503074645996 1.3972445726394653 0.7957808971405029 0.7535092830657959 1.0213932991027832
199 5.852780818939209 5.425317764282227 4.785464763641357 2.0389978885650635 2.1502950191497803 2.884763717651367 2.8509206771850586 1.3482582569122314 1.1230942010879517 0.8145859837532043 0.9826725721359253
200 5.517552375793457 5.25686502456665 4.433948040008545 2.1557981967926025 2.250054121017456 2.528773546218872 2.2742671966552734 1.3127341270446777 1.0696673393249512 0.7847743034362793 0.9993799924850464
201 5.2706756591796875 4.9761061668396 4.4057793617248535 1.936988115310669 2.224984645843506 2.5870628356933594 2.349091053009033 1.029973030090332 1.2130292654037476 0.8044173717498779 0.9895988702774048
202 5.54739236831665 5.1535210609436035 4.724554538726807 2.013916254043579 1.9815150499343872 2.6741793155670166 2.6327850818634033 1.1238950490951538 1.4470783472061157 0.6409122943878174 1.1214799880981445
203 5.659894943237305 5.485595703125 4.592981815338135 1.9200727939605713 2.3946657180786133 2.5759143829345703 2.8259952068328857 1.287129521369934 1.5054161548614502 0.8564924597740173 1.0659562349319458
204 5.598654747009277 5.489171981811523 4.155928134918213 1.987166166305542 2.250699758529663 2.5192034244537354 3.001070737838745 1.3970543146133423 1.16460382938385 0.7929980158805847 0.9993492364883423
205 5.60001802444458 5.647394180297852 4.248378753662109 1.7836570739746094 2.2152011394500732 2.4828619956970215 2.7192342281341553 1.5616097450256348 0.9068622589111328 0.8127084374427795 1.1171702146530151
206 5.547277450561523 5.586704730987549 4.127632141113281 2.0369691848754883 2.0399327278137207 2.4717729091644287 3.2087836265563965 1.5766093730926514 1.0217576026916504 0.866291880607605 1.1612677574157715
207 5.50681209564209 5.392527103424072 4.058020114898682 2.098170518875122 2.161576747894287 2.4821760654449463 3.2790908813476563 1.3981009721755981 1.1627241373062134 0.7546260356903076 1.0279645919799805
208 5.431118011474609 5.017908573150635 4.024618148803711 2.0442912578582764 2.3692078590393066 2.672248125076294 3.07140851020813 1.5502111911773682 1.2034828662872314 0.6436697244644165 1.0964809656143188
209 5.495951175689697 5.105513572692871 4.269851207733154 1.9213913679122925 2.3511130809783936 2.703361988067627 3.0422940254211426 1.2540576457977295 1.0503472089767456 0.6841431856155396 1.0911965370178223
210 5.5999932289123535 5.0316619873046875 4.559250354766846 1.9537787437438965 2.1126902103424072 2.3300931453704834 3.201165199279785 1.4087731838226318 1.3703428506851196 0.6567530035972595 1.0643858909606934
211 6.119950294494629 5.354414463043213 4.485747814178467 2.0464229583740234 2.421715259552002 2.544713020324707 3.1819779872894287 1.4922863245010376 1.2018520832061768 0.7270247340202332 1.0498130321502686
212 6.42909574508667 5.245515823364258 4.960871696472168 1.9926812648773193 2.3190393447875977 2.6321370601654053 3.321669816970825 1.6837918758392334 0.8440696001052856 0.6585903167724609 1.0794634819030762
213 6.374085426330566 5.05448579788208 4.883553504943848 1.805430293083191 2.502499580383301 2.5644640922546387 3.1960504055023193 1.2425360679626465 1.244870901107788 0.6530961394309998 1.0955979824066162
214 6.316061019897461 4.9603962898254395 4.8198347091674805 1.8681553602218628 2.5748724937438965 2.570409059524536 3.136132001876831 1.1410832405090332 1.2214686870574951 0.7216012477874756 1.1186392307281494
215 5.953224182128906 4.789035797119141 4.7899274826049805 2.021365165710449 2.1575002670288086 2.4489212036132813 3.0651862621307373 1.1951377391815186 1.1531426906585693 0.6927071213722229 1.0521490573883057
216 6.395041465759277 5.1258745193481445 5.086838245391846 2.0335769653320313 2.630620241165161 2.4501636028289795 3.218398094177246 1.2652318477630615 1.6332266330718994 0.7121101021766663 1.1198676824569702
217 6.454002380371094 5.17126989364624 5.074646472930908 1.9365756511688232 2.4452872276306152 2.466728925704956 3.3727290630340576 1.5294878482818604 1.7334253787994385 0.6601712107658386 1.1073145866394043
218 6.164248943328857 4.955532550811768 5.11898946762085 1.7548284530639648 2.6126885414123535 2.4619622230529785 3.201390266418457 1.3906134366989136 1.4102452993392944 0.8044055700302124 1.050685167312622
219 6.023060321807861 4.857404708862305 4.867048740386963 1.8989096879959106 2.627807378768921 2.4614524841308594 3.054844379425049 1.464186191558838 1.2266581058502197 0.5527409315109253 1.1259794235229492
220 6.335266590118408 5.592084884643555 4.820056915283203 1.7603663206100464 2.829521417617798 2.406277656555176 3.1268038749694824 1.5091018676757813 1.3176720142364502 0.8148136138916016 1.0098520517349243
221 6.352241516113281 5.485424995422363 4.722269535064697 1.8811814785003662 2.8886005878448486 2.4042868614196777 3.04697847366333 1.4123892784118652 1.3274610042572021 0.851768970489502 1.2712724208831787
222 6.5810770988464355 5.381035327911377 5.033883571624756 1.8259825706481934 2.5958030223846436 2.928025245666504 3.2045440673828125 1.119624376296997 1.0240528583526611 0.6515196561813354 1.107446312904358
223 6.260440349578857 5.4013752937316895 5.019052982330322 1.8919427394866943 2.7062928676605225 2.5722203254699707 2.749220371246338 1.3652284145355225 2.018655300140381 0.665092945098877 1.1050312519073486
224 6.181270599365234 5.282644271850586 4.900969982147217 1.839417576789856 2.7127060890197754 2.3519885540008545 2.8003482818603516 1.502602219581604 0.9359315037727356 0.676931619644165 1.1562671661376953
225 6.18371057510376 5.35586404800415 4.839420795440674 1.803422451019287 2.8540773391723633 2.6126468181610107 2.9897005558013916 1.3867878913879395 0.8556114435195923 0.6833433508872986 1.0944949388504028
226 5.897594451904297 4.911162376403809 4.851320743560791 1.8318167924880981 2.6412174701690674 2.4930100440979004 3.1872262954711914 1.401952862739563 0.9486961960792542 0.6001323461532593 1.058154582977295
227 5.971646308898926 5.071914196014404 4.743363380432129 1.9821670055389404 2.8106026649475098 2.587780475616455 3.0406241416931152 1.652492642402649 1.0667829513549805 0.6782504320144653 1.0882458686828613
228 6.421755790710449 5.127896308898926 5.06876802444458 1.9791319370269775 2.961893081665039 2.451892852783203 2.9093267917633057 1.5563290119171143 1.2127723693847656 0.6987733244895935 1.1432323455810547
229 6.212620258331299 5.366747856140137 4.827358722686768 2.1336724758148193 2.6805455684661865 2.3989996910095215 2.866417169570923 1.623545527458191 0.9633163213729858 0.6895254850387573 1.1000224351882935
230 6.223779678344727 5.601809501647949 4.474974155426025 1.9304206371307373 2.6370842456817627 2.4347128868103027 2.9079582691192627 1.3965044021606445 0.9312881827354431 0.6251515746116638 0.9503985643386841
231 6.334069728851318 5.844306945800781 4.827983856201172 1.8061466217041016 2.7442774772644043 2.3996880054473877 2.928316116333008 1.8252432346343994 1.3842164278030396 0.8710215091705322 1.0726218223571777
232 6.378820896148682 5.88046407699585 4.7161102294921875 2.019951820373535 2.6284193992614746 2.6734583377838135 2.9315733909606934 1.6047601699829102 0.9886550903320313 0.6909084916114807 0.8990607261657715
233 6.267450332641602 5.661980152130127 4.487671375274658 1.917983889579773 2.364193916320801 2.591303825378418 3.025017261505127 1.6865226030349731 1.415518879890442 0.6307849884033203 1.0133991241455078
234 6.435962200164795 5.775997161865234 4.732730388641357 2.083406686782837 2.580451250076294 2.627554416656494 3.2570319175720215 1.3196215629577637 1.2317217588424683 0.7063049674034119 1.0614955425262451
235 6.662688255310059 5.948535919189453 4.746336936950684 1.994325041770935 2.5688397884368896 2.732576847076416 3.210289478302002 1.8988362550735474 1.759621024131775 0.6573518514633179 1.016849160194397
236 6.669850826263428 5.624943256378174 5.290956497192383 1.9233866930007935 2.8097732067108154 2.461360454559326 3.2427115440368652 1.2399262189865112 1.8517261743545532 0.5483792424201965 1.3460599184036255
237 6.949636936187744 5.812667369842529 5.438579559326172 2.113992929458618 2.809659957885742 2.592090606689453 3.090738296508789 2.048239231109619 1.7685487270355225 0.6565409898757935 1.2230421304702759
238 6.768189907073975 5.237494945526123 5.668851852416992 1.9542157649993896 3.3178694248199463 2.422865390777588 3.4588520526885986 1.0834928750991821 1.5782418251037598 0.5511260032653809 1.2619363069534302
239 6.720642566680908 5.318346977233887 5.801161766052246 1.7761261463165283 3.1944706439971924 2.528808355331421 3.388622522354126 1.0704246759414673 1.7782790660858154 0.6114470362663269 1.3781629800796509
240 6.2614874839782715 5.399653434753418 5.2708539962768555 1.9639540910720825 2.7593541145324707 2.5051729679107666 3.105778932571411 1.0978597402572632 1.9088244438171387 0.8995786309242249 1.1762828826904297
241 6.2198967933654785 5.654970169067383 4.7983479499816895 2.0395255088806152 2.5364115238189697 2.7211618423461914 3.1337132453918457 1.4649120569229126 1.7079213857650757 0.8704325556755066 1.0628381967544556
242 6.485711574554443 5.848237991333008 5.385435581207275 1.972964882850647 2.5190818309783936 2.8721556663513184 3.320270538330078 1.664806604385376 1.9324806928634644 0.7732042074203491 1.0102903842926025
243 5.959631443023682 5.471515655517578 5.015076637268066 2.080921173095703 2.5968642234802246 2.623525857925415 3.2624802589416504 1.551865816116333 1.3092224597930908 0.823115885257721 1.043542742729187
244 5.966312408447266 5.357196807861328 5.040848255157471 2.1461172103881836 2.7017598152160645 2.4072201251983643 3.134063482284546 1.2075154781341553 1.316821813583374 0.7914280891418457 0.7754497528076172
245 6.232837677001953 5.851175785064697 5.105801582336426 2.143874168395996 2.818840980529785 2.708961248397827 3.2269816398620605 1.1370244026184082 1.3379974365234375 0.9127188920974731 1.0568335056304932
246 6.038771629333496 5.500402450561523 4.7631025314331055 2.1469085216522217 2.368464946746826 2.3279049396514893 3.0067362785339355 1.6755932569503784 1.5109463930130005 0.821171760559082 1.1189286708831787
247 6.039761066436768 5.342453956604004 5.009311676025391 2.0403964519500732 2.400585174560547 2.448788642883301 3.0045788288116455 0.9332157969474792 1.0877866744995117 0.723289430141449 1.2968170642852783
248 5.820317268371582 5.056134223937988 4.914429664611816 2.069922685623169 2.571023464202881 2.6470491886138916 3.1818230152130127 1.3474010229110718 0.9659366607666016 0.6094244122505188 1.641058087348938
249 5.6980390548706055 4.930412292480469 4.760562896728516 2.1522867679595947 2.04841685295105 2.4467077255249023 3.252272367477417 1.3315551280975342 0.6775559782981873 0.6933481097221375 0.9665617346763611
250 5.616343975067139 5.212279796600342 4.414231300354004 2.2299184799194336 2.10085391998291 2.156834840774536 3.0525949001312256 1.3999571800231934 0.8152704834938049 0.6133411526679993 1.2951323986053467
251 5.966914653778076 5.545219898223877 4.465283393859863 2.243032693862915 2.0389461517333984 2.5073375701904297 3.056899309158325 1.6803908348083496 1.51143217086792 0.8768259882926941 1.0755292177200317
252 6.125066757202148 5.535703659057617 4.351296901702881 2.156381368637085 2.2599947452545166 2.717831611633301 3.333717107772827 1.4170140027999878 1.2264107465744019 0.7981158494949341 1.1257967948913574
253 6.10495138168335 5.4887871742248535 4.572542190551758 2.0952844619750977 2.1742141246795654 2.339012384414673 3.258424758911133 1.4201595783233643 1.1712841987609863 0.7542318105697632 0.9757900238037109
254 6.277169704437256 5.617228984832764 4.652311325073242 2.150847911834717 2.4172770977020264 2.4622840881347656 3.357745409011841 1.592652678489685 0.9897440075874329 0.6798533797264099 1.0185214281082153
255 6.191887855529785 5.654566764831543 4.475773334503174 2.212867021560669 2.49358868598938 2.551332473754883 3.3167214393615723 1.519258737564087 0.9682738184928894 0.6911486983299255 0.9604132771492004
256 6.122611999511719 5.442343235015869 4.539267063140869 2.0927200317382813 2.242781400680542 2.419612169265747 3.1067934036254883 1.5945661067962646 0.8525072932243347 0.7235815525054932 1.0488581657409668
257 6.249641418457031 5.6114583015441895 4.559131622314453 2.183713674545288 2.1087613105773926 2.514592409133911 3.0748753547668457 1.5746169090270996 1.1232554912567139 0.8193439245223999 1.017757773399353
258 5.97257661819458 5.446304798126221 4.513910293579102 2.2345948219299316 1.9359686374664307 2.6895716190338135 3.237441301345825 1.5503829717636108 0.9190301299095154 0.7733482718467712 0.9289169311523438
259 5.8888630867004395 5.491125583648682 5.021717548370361 2.0198514461517334 1.9775075912475586 2.4004335403442383 3.147348642349243 2.1431427001953125 1.2763334512710571 0.6718776226043701 1.041574239730835
260 5.814851760864258 5.469729423522949 4.778198719024658 2.0254404544830322 2.0299417972564697 2.3832268714904785 3.303931713104248 1.6200928688049316 1.2776838541030884 0.717797040939331 0.9189481735229492
261 5.907105445861816 5.6259684562683105 4.567039489746094 1.9028706550598145 2.056802749633789 2.5396728515625 3.2814102172851563 1.6977245807647705 0.9464104175567627 0.7264008522033691 1.1281380653381348
262 5.954479217529297 5.652700901031494 4.6109161376953125 1.9802234172821045 2.0186564922332764 2.3286187648773193 2.9830689430236816 1.6892585754394531 0.9180459380149841 0.8527060151100159 1.0525842905044556
263 5.974452018737793 5.568208694458008 4.707237720489502 2.092787742614746 2.0753562450408936 2.7798783779144287 2.993502616882324 1.5040433406829834 0.9949914216995239 0.569867730140686 1.1236555576324463
264 5.891575336456299 5.469775199890137 4.760195255279541 2.198199510574341 2.0890510082244873 2.6125807762145996 3.193173408508301 1.3777477741241455 0.8983544111251831 0.5325345396995544 1.1670011281967163
265 5.977626323699951 5.702081680297852 4.548939228057861 2.0559329986572266 1.9088703393936157 2.8411476612091064 3.021111249923706 1.695302963256836 0.7384552359580994 0.6229161024093628 0.9488345384597778
266 6.173089981079102 5.483290672302246 4.464104652404785 2.393183946609497 2.2398111820220947 2.509645700454712 3.206984758377075 1.3084124326705933 1.0407525300979614 0.6986739039421082 1.0884395837783813
267 6.151088237762451 5.689871788024902 4.4053192138671875 2.1420791149139404 2.140970230102539 2.833906888961792 3.2062342166900635 1.2401398420333862 0.7157145738601685 0.8184272050857544 0.9387315511703491
268 5.751890659332275 5.511723041534424 4.514087677001953 1.829702615737915 2.1549065113067627 2.7445590496063232 3.1260263919830322 1.3703597784042358 0.625083327293396 0.7176726460456848 1.0577324628829956
269 5.822066307067871 5.364485263824463 4.202282905578613 2.1776604652404785 2.1340160369873047 2.6255381107330322 3.232863187789917 1.6433581113815308 0.9663683772087097 0.5906867384910583 1.081667184829712
270 5.595006465911865 5.3244524002075195 4.520817756652832 1.976602554321289 2.330422878265381 2.4581007957458496 3.4552536010742188 1.6818467378616333 1.1004157066345215 0.5850839614868164 1.0887738466262817
271 5.657919883728027 5.599446773529053 4.1230058670043945 2.1028997898101807 2.356112480163574 2.4801838397979736 3.1188981533050537 1.4897410869598389 1.0291414260864258 0.6414638161659241 1.0318386554718018
272 5.520200729370117 5.390860557556152 4.333430290222168 2.146470546722412 2.147392988204956 2.3760077953338623 3.3830878734588623 1.3857378959655762 1.21865975856781 0.6924510598182678 0.9426148533821106
273 5.5373125076293945 5.236928462982178 4.144006729125977 1.908118486404419 2.4795403480529785 2.6182568073272705 3.223447561264038 1.6996067762374878 1.382101058959961 0.7635287046432495 1.0539017915725708
274 6.18337869644165 5.589956283569336 4.742913246154785 1.793874979019165 2.624605655670166 2.8215057849884033 3.447535991668701 1.6482664346694946 1.6102380752563477 0.7072525024414063 1.02484929561615
275 5.675422191619873 5.257022857666016 4.3113932609558105 1.8997679948806763 2.4345953464508057 2.3904643058776855 3.3014776706695557 1.5442875623703003 1.2688140869140625 0.6374465227127075 1.017602801322937
276 5.517257213592529 5.487502098083496 4.132815361022949 1.8799982070922852 2.3316469192504883 2.4363348484039307 3.324575901031494 1.9342684745788574 1.5560331344604492 0.7398661971092224 0.9898109436035156
277 5.816778182983398 5.413532257080078 4.382598400115967 1.9880942106246948 2.405991315841675 2.4906985759735107 3.3137710094451904 1.669582724571228 1.0611412525177002 0.7004823088645935 0.8251749277114868
278 5.612922191619873 5.180328369140625 4.31925106048584 2.0224971771240234 2.2580928802490234 2.4486212730407715 3.2092111110687256 1.849881887435913 0.9169288873672485 0.7738598585128784 0.9224540591239929
279 5.584094047546387 5.021666049957275 4.4917473793029785 2.0295891761779785 2.179391860961914 2.3850276470184326 3.2575783729553223 1.2828091382980347 1.2449655532836914 0.6900503635406494 0.8413728475570679
280 5.753255367279053 5.464893817901611 4.241771697998047 2.1723875999450684 2.0591959953308105 2.8253345489501953 3.0545449256896973 1.988643765449524 0.9505983591079712 0.6160264015197754 0.6615734100341797
281 5.966423988342285 5.68883752822876 4.208803653717041 2.274825096130371 1.7902414798736572 2.8601462841033936 3.3229339122772217 1.8429445028305054 0.9032630920410156 0.5620071887969971 0.7591429948806763
282 5.87406587600708 5.399387359619141 4.388844966888428 2.0657942295074463 1.876157283782959 2.4533965587615967 3.2853941917419434 1.7938520908355713 0.9894187450408936 0.6991162300109863 0.638656497001648
283 5.624075412750244 5.224274158477783 4.6044921875 1.9399299621582031 2.0115950107574463 2.3577795028686523 3.3285772800445557 1.437362790107727 1.0202720165252686 0.8133324980735779 0.7111467719078064
284 5.833896636962891 5.380049705505371 4.437279224395752 2.020188093185425 1.8563650846481323 2.4518678188323975 3.3157360553741455 2.1980504989624023 1.0870476961135864 0.7746392488479614 0.6523347496986389
285 5.843542575836182 5.351576328277588 4.392117977142334 2.1501803398132324 1.9200663566589355 2.585224151611328 3.228741407394409 1.6063698530197144 1.0845847129821777 0.8565758466720581 0.8153023719787598
286 5.810842990875244 5.407987117767334 4.473537445068359 1.9732803106307983 2.037060499191284 2.368917465209961 3.224660873413086 1.764761209487915 1.2335460186004639 0.7043203711509705 0.7870154976844788
287 5.673383712768555 5.441553592681885 4.259450435638428 1.9643536806106567 1.8837381601333618 2.207965612411499 3.542070150375366 1.7787879705429077 0.9621339440345764 0.8837888836860657 0.7529904246330261
288 5.561575412750244 5.500126361846924 3.939432382583618 1.89786958694458 1.8076951503753662 2.4305131435394287 3.4149065017700195 1.6993935108184814 0.8124340176582336 0.7617539763450623 0.6502662301063538
289 5.52166223526001 5.41615104675293 3.8438634872436523 2.0049843788146973 2.04357647895813 2.4897470474243164 3.3044238090515137 1.7510627508163452 0.817568838596344 0.8033315539360046 0.6829578280448914
290 5.409125804901123 5.437216281890869 3.6006414890289307 2.0922083854675293 1.9508692026138306 2.6647696495056152 3.440797805786133 2.0303430557250977 0.7417643666267395 0.8289263844490051 0.6125914454460144
291 5.684720993041992 5.401291370391846 4.01246452331543 2.002669334411621 2.411907911300659 2.5823657512664795 3.1654350757598877 1.5585436820983887 1.0823016166687012 0.6943265795707703 0.7211984992027283
292 5.688892841339111 5.5197577476501465 4.211326599121094 1.9266115427017212 1.9927834272384644 2.817044258117676 3.1966164112091064 1.584048867225647 1.062856674194336 0.7866160273551941 0.6617210507392883
293 5.984612464904785 5.460285663604736 4.655853748321533 2.0721373558044434 2.0329978466033936 2.571326732635498 3.4600186347961426 1.6144695281982422 1.040386438369751 0.6016774773597717 0.6844402551651001
294 5.788370132446289 5.3016276359558105 4.518029689788818 2.0992929935455322 1.872741937637329 2.6456778049468994 2.9549267292022705 1.6385467052459717 1.0898466110229492 0.6905040740966797 0.7212439179420471
295 5.85486364364624 5.287936210632324 4.897395610809326 1.9908015727996826 2.411669969558716 2.6450977325439453 3.174480438232422 1.5659966468811035 0.9537229537963867 0.6286372542381287 0.7441039681434631
296 5.829678058624268 5.1764044761657715 4.945263862609863 1.9940811395645142 2.2402846813201904 2.744138240814209 3.252586841583252 1.608874797821045 1.1374785900115967 0.620033860206604 0.7702028751373291
297 6.155310153961182 5.653937816619873 5.079056262969971 2.3439393043518066 1.9508626461029053 2.6599698066711426 3.2356114387512207 1.6205885410308838 1.194756031036377 0.7168079614639282 0.868670642375946
298 5.843433856964111 5.230179786682129 4.773674488067627 2.204688310623169 2.0480055809020996 2.68872332572937 3.1769490242004395 1.1856352090835571 1.1436609029769897 0.9273703694343567 0.8272045254707336
299 5.841925621032715 5.319746017456055 4.878237724304199 2.4402129650115967 2.2900702953338623 2.5089080333709717 3.26934552192688 1.3457814455032349 0.694838285446167 0.898290753364563 0.6800922155380249
300 5.651108264923096 5.15943717956543 4.812138557434082 2.1247897148132324 2.159522294998169 2.4209794998168945 3.2549562454223633 1.5523884296417236 1.2536075115203857 0.5832766890525818 0.7897890210151672
301 5.4412970542907715 5.100176811218262 4.522403717041016 2.0833628177642822 2.0815937519073486 2.3460655212402344 3.12766432762146 1.3120033740997314 0.920263946056366 0.5610415935516357 0.7153128385543823
302 5.511256217956543 5.083371162414551 4.741629600524902 1.945746898651123 1.997989535331726 2.6009113788604736 3.3201327323913574 1.6429599523544312 1.1015422344207764 0.8107016086578369 0.8108580112457275
303 5.701787948608398 5.21332311630249 4.465387344360352 2.0425596237182617 2.043562173843384 2.4068734645843506 3.2783846855163574 1.9943922758102417 0.6879788041114807 0.6281026601791382 0.7002261877059937
304 5.593091011047363 5.267163276672363 4.491483688354492 2.0574522018432617 2.065575361251831 2.3703482151031494 3.3019065856933594 1.797658920288086 0.934632420539856 0.7224233150482178 0.6638330817222595
305 5.639282703399658 5.143410682678223 4.722817420959473 1.9902528524398804 2.112708806991577 2.4122469425201416 3.1293952465057373 1.513700008392334 0.8428007960319519 0.8556495308876038 0.8544384241104126
306 5.98634672164917 5.571517467498779 4.918612003326416 1.9571315050125122 1.9642115831375122 2.5737245082855225 3.1219027042388916 1.3234845399856567 0.8560071587562561 0.7763105034828186 0.5944660305976868
307 5.723759174346924 5.611599922180176 4.6393351554870605 2.156160354614258 2.0330088138580322 2.429229974746704 2.795696258544922 1.6062949895858765 1.5452255010604858 0.951810896396637 0.8782884478569031
308 5.7652130126953125 5.79784631729126 4.360720157623291 2.219698429107666 2.109917640686035 2.309631109237671 3.2383923530578613 1.6866258382797241 0.863551914691925 0.6859564185142517 0.8459020256996155
309 5.363699436187744 5.296220779418945 4.308557987213135 2.076723098754883 2.1332194805145264 2.0676186084747314 3.006235361099243 1.7544913291931152 1.204749584197998 0.6783885359764099 0.6795042753219604
310 5.531377792358398 5.492696285247803 4.54432487487793 1.985995888710022 2.0527420043945313 2.1215851306915283 3.0413265228271484 1.4390923976898193 1.0953454971313477 0.6893022656440735 0.9094302654266357
311 5.432725429534912 5.313577175140381 4.282326698303223 2.0761804580688477 2.0133540630340576 2.063288688659668 3.194082021713257 1.5345617532730103 0.8470376133918762 0.7380858063697815 0.6969391703605652
312 5.509602069854736 5.206079006195068 4.426937103271484 2.1308486461639404 1.9931561946868896 2.601675033569336 3.314321279525757 1.2460511922836304 1.0224248170852661 0.6247498393058777 0.5790466666221619
313 5.529002666473389 5.3943772315979 4.269655704498291 2.2681162357330322 1.8894518613815308 2.2433948516845703 3.187617301940918 1.7389492988586426 1.3287461996078491 0.7634969353675842 0.6331435441970825
314 5.822793006896973 5.877714157104492 4.732356548309326 2.017287254333496 1.8869222402572632 2.5553579330444336 3.3246755599975586 1.8413608074188232 1.2151155471801758 0.7045357823371887 0.7048327326774597
315 5.784425735473633 5.610989570617676 4.804642200469971 1.854060173034668 1.998164176940918 2.5650298595428467 3.1491892337799072 1.7379790544509888 1.0344291925430298 1.0003844499588013 0.8044232130050659
316 5.721756935119629 5.483987331390381 4.8271636962890625 2.063112497329712 1.8980047702789307 2.5676429271698 3.232837677001953 1.9540096521377563 0.975695013999939 0.5960415005683899 0.6146290302276611
317 5.62401819229126 5.516879081726074 4.77543830871582 1.9295767545700073 2.0898897647857666 2.6939053535461426 3.0829379558563232 1.9297857284545898 1.0359238386154175 0.5654513835906982 0.7241424322128296
318 5.585851669311523 5.57316255569458 4.5721025466918945 2.0116806030273438 2.254483461380005 2.7406392097473145 3.1029317378997803 2.1094167232513428 1.343792200088501 0.6263629794120789 0.7007213830947876
319 5.394536972045898 5.654325008392334 4.351559638977051 2.030064821243286 2.285611629486084 2.2405965328216553 3.0670595169067383 2.1027448177337646 1.2013050317764282 0.8459168076515198 0.8177649974822998
320 5.3338117599487305 5.729550838470459 4.1043009757995605 2.166558027267456 2.0775649547576904 2.5720479488372803 2.929515838623047 1.8643285036087036 1.400890588760376 0.5885476469993591 0.678788423538208
321 5.3942694664001465 5.943224906921387 4.220057010650635 1.9885649681091309 2.1815097332000732 2.389078378677368 3.078670024871826 1.8860644102096558 0.9858318567276001 0.7646299004554749 0.8710067272186279
322 5.261965274810791 5.518133163452148 4.136509895324707 2.0897796154022217 2.0154173374176025 2.462679862976074 2.965388536453247 1.9640412330627441 1.37461256980896 0.584744393825531 0.8485767841339111
323 5.413083076477051 5.570096015930176 4.033913612365723 2.0617012977600098 1.9875578880310059 2.614605665206909 3.2837305068969727 1.7088896036148071 0.9758541584014893 0.6925008893013 0.6397220492362976
324 5.265860080718994 5.281877517700195 4.030263423919678 2.1041040420532227 2.003457546234131 2.507251262664795 3.217703104019165 1.192644715309143 1.3968418836593628 0.6999173760414124 0.7532660365104675
325 5.569808483123779 5.521531105041504 4.2649383544921875 2.181349992752075 1.910750389099121 2.7946393489837646 3.35807466506958 1.3077138662338257 1.5188087224960327 0.8168618679046631 0.7778925895690918
326 5.4669976234436035 5.358429908752441 4.3108415603637695 2.122929573059082 1.9316661357879639 2.3369855880737305 3.272268772125244 1.7429026365280151 1.5364737510681152 0.7570114731788635 0.7194366455078125
327 5.3198676109313965 5.049066066741943 4.260644912719727 2.0041160583496094 1.9423503875732422 2.289933443069458 3.1827759742736816 1.2678974866867065 1.562190294265747 0.7078002095222473 0.7048031687736511
328 5.275345325469971 5.318578243255615 4.179636478424072 2.2054762840270996 2.143996238708496 2.422976016998291 3.113046646118164 1.217766284942627 1.341982364654541 0.5895862579345703 0.6731085777282715
329 5.025539875030518 5.061802864074707 4.043617248535156 2.2590744495391846 1.9216656684875488 2.1148808002471924 3.2251691818237305 1.4215679168701172 1.4321905374526978 0.9075196981430054 0.7955040335655212
330 5.23434591293335 4.839038848876953 4.156775951385498 2.099637031555176 2.246049165725708 2.438642740249634 3.1591947078704834 1.2217094898223877 1.2248401641845703 0.6414850354194641 0.8244665265083313
331 5.425065040588379 5.071197032928467 4.361871719360352 2.0135600566864014 2.0731770992279053 2.752148151397705 3.076233148574829 0.9976422190666199 1.8837120532989502 0.632782518863678 0.6475605368614197
332 5.3084635734558105 5.410192012786865 3.923353433609009 2.1034185886383057 2.216135263442993 2.483339548110962 3.284841299057007 1.135496973991394 1.2541624307632446 0.7271410822868347 0.5810924172401428
333 4.964697360992432 5.3039350509643555 3.8404126167297363 2.062870740890503 2.061269760131836 2.432766914367676 3.1615216732025146 1.0365076065063477 1.4855906963348389 0.7201326489448547 0.693096935749054
334 5.356614589691162 5.406977653503418 3.9937047958374023 1.9229342937469482 1.9927486181259155 2.7186710834503174 3.0896763801574707 1.174570918083191 1.3392895460128784 0.6932681798934937 0.7936293482780457
335 5.341220378875732 5.624039173126221 4.0050482749938965 2.070474624633789 1.940108299255371 2.8980305194854736 3.239433765411377 1.597489356994629 1.2186108827590942 0.902025580406189 0.7223846912384033
336 5.3356781005859375 5.513647556304932 4.224652290344238 2.1000468730926514 2.070488691329956 2.585615396499634 3.1626083850860596 1.9568955898284912 1.1698040962219238 0.7112310528755188 0.901011049747467
337 5.172646999359131 5.277856349945068 3.728433847427368 2.0847699642181396 2.0292017459869385 2.617959499359131 3.224155902862549 1.862977147102356 1.0652943849563599 0.6602678894996643 0.6286261081695557
338 5.102250576019287 5.163267612457275 3.8960819244384766 2.1793031692504883 2.2210168838500977 2.743208885192871 3.267495632171631 1.770605206489563 1.106156587600708 0.6870083808898926 0.6222584843635559
339 5.173033237457275 5.123793601989746 4.19760799407959 2.2395596504211426 2.3321568965911865 2.4236133098602295 3.0468506813049316 1.4521023035049438 1.1600209474563599 0.6967653632164001 0.8472567200660706
340 5.2981743812561035 5.508559703826904 3.877906560897827 2.1310789585113525 2.086519479751587 2.4970285892486572 3.1525988578796387 1.2012418508529663 0.9602311849594116 0.7875753045082092 0.7218526005744934
341 5.490228176116943 5.354712963104248 4.118267059326172 2.131396532058716 1.871026873588562 2.1427531242370605 3.1754860877990723 1.403923511505127 1.0963430404663086 0.6820256114006042 0.7170643210411072
342 5.75033712387085 5.373197078704834 4.3875908851623535 2.279768705368042 1.916869878768921 2.5584425926208496 3.029907464981079 1.2078323364257813 1.1248396635055542 0.8653593063354492 0.7822265625
343 5.27088737487793 5.135676383972168 3.9692230224609375 2.1847617626190186 1.884176254272461 2.3732454776763916 3.2235350608825684 1.0971728563308716 0.9964227676391602 0.7609977722167969 0.7779679298400879
344 5.348326206207275 5.602941989898682 3.9927127361297607 2.305607795715332 1.975762963294983 2.3646292686462402 3.1532022953033447 1.7511454820632935 1.2990753650665283 0.7663149833679199 0.8011844754219055
345 5.561820030212402 5.684473037719727 4.040592670440674 2.2015480995178223 2.1809275150299072 2.6421735286712646 2.8299221992492676 1.49269700050354 1.1516220569610596 0.7574063539505005 0.8603768348693848
346 5.636283874511719 5.375102519989014 4.433602809906006 2.236159086227417 2.121244430541992 2.493574380874634 3.0495870113372803 1.2041726112365723 0.7928182482719421 0.6742761135101318 0.6576467752456665
347 5.63006067276001 5.636853218078613 4.075352191925049 2.202731132507324 2.2129883766174316 2.6075124740600586 2.9075217247009277 1.1256097555160522 1.3593482971191406 0.7001993060112 0.6985853314399719
348 5.672379970550537 5.301511287689209 4.334295272827148 2.15737247467041 2.0086557865142822 2.320002317428589 3.0591156482696533 0.780239999294281 1.0870624780654907 0.648428738117218 0.7619702816009521
349 5.747115612030029 5.335916996002197 4.287439346313477 2.1938436031341553 2.054584264755249 2.459885835647583 2.744497060775757 0.8501572012901306 0.8520299792289734 0.742551863193512 0.6686856746673584
350 5.741957664489746 5.544799327850342 4.337693214416504 2.005844831466675 2.2321019172668457 2.477342367172241 2.787601947784424 1.2479923963546753 0.984819233417511 0.8326219916343689 0.8005701899528503
351 6.074019432067871 5.946404933929443 4.257153034210205 2.3722403049468994 2.33231258392334 2.5189168453216553 2.9975929260253906 1.3476520776748657 1.2221958637237549 0.9247135519981384 0.8088380098342896
352 5.645921230316162 5.332400798797607 4.2974467277526855 2.101789951324463 2.507237434387207 2.235795259475708 2.8222546577453613 1.0376793146133423 0.9710768461227417 0.6667526960372925 0.5999758243560791
353 5.489686965942383 5.367362022399902 3.990872383117676 1.9245082139968872 2.147361993789673 2.3575196266174316 2.437898874282837 1.1783885955810547 1.3310511112213135 0.8785566091537476 0.6987050771713257
354 5.114943504333496 5.017550468444824 3.823208808898926 2.2886130809783936 2.1323654651641846 2.1097006797790527 2.579888105392456 1.4490948915481567 1.2859256267547607 0.6952165961265564 0.7923761010169983
355 5.200480937957764 5.008183479309082 3.8351762294769287 2.1510064601898193 2.152879476547241 2.126957654953003 2.67537784576416 1.4851467609405518 1.0926800966262817 0.8400682806968689 0.8266608119010925
356 5.2356367111206055 5.14769172668457 3.8141019344329834 2.2534918785095215 2.157147169113159 2.4310219287872314 2.402397632598877 1.262033462524414 1.4208608865737915 0.6604906320571899 0.681455135345459
357 5.338567733764648 5.3484907150268555 3.715125560760498 2.1835274696350098 2.193319797515869 2.371210813522339 2.447598934173584 1.4302657842636108 1.8598461151123047 0.6925067901611328 0.6849165558815002
358 5.740158557891846 5.557743072509766 3.954216241836548 2.3776743412017822 2.165548086166382 2.2838895320892334 2.7607593536376953 1.5324043035507202 1.4917094707489014 0.6195664405822754 0.6937974691390991
359 6.031905174255371 5.613783836364746 4.043585777282715 2.3536930084228516 2.10564923286438 2.40787410736084 2.734099864959717 1.0566298961639404 1.5036333799362183 0.5992982983589172 0.660611093044281
360 6.290478229522705 6.007626056671143 3.986661195755005 2.2614669799804688 2.0008270740509033 2.4541046619415283 2.778156042098999 1.7502937316894531 1.3123520612716675 0.7159734964370728 0.6196230053901672
361 6.316913604736328 5.815771579742432 3.9927074909210205 2.4537482261657715 2.1034765243530273 2.3891234397888184 3.0265049934387207 1.7935346364974976 1.5027282238006592 0.7128713726997375 0.7270189523696899
362 6.004369258880615 5.52283239364624 3.8994879722595215 2.4960291385650635 1.8713274002075195 2.2724108695983887 3.000182867050171 1.6394141912460327 1.4054940938949585 0.9263356924057007 0.67902010679245
363 6.1456298828125 5.613568305969238 4.108421802520752 2.4732117652893066 1.7796647548675537 2.315558910369873 2.964837074279785 1.843499779701233 1.5520704984664917 0.7430997490882874 0.7642379403114319
364 6.1665143966674805 5.585927963256836 3.856761932373047 2.413179636001587 2.0466439723968506 2.1339168548583984 3.3093421459198 1.5394577980041504 1.5651144981384277 0.7111364006996155 0.7662110924720764
365 6.136066436767578 5.4339728355407715 4.361175537109375 2.4545187950134277 2.0086135864257813 2.208953857421875 2.8527512550354004 1.6420010328292847 1.3747246265411377 0.7452738881111145 0.7605870962142944
366 5.9389777183532715 5.377557277679443 4.0729875564575195 2.4679791927337646 1.8268451690673828 2.1511528491973877 2.7464399337768555 1.357833743095398 1.5182688236236572 0.7573831081390381 0.9747748970985413
367 5.877763271331787 5.6187896728515625 4.330413818359375 2.2600648403167725 1.9660181999206543 1.8449479341506958 3.088311195373535 1.5720032453536987 1.66007661819458 0.8246049284934998 0.7936441898345947
368 5.795466423034668 5.516908168792725 4.062708854675293 2.308668613433838 1.9727904796600342 1.8574672937393188 2.9299659729003906 1.703656554222107 1.9367570877075195 0.7879238128662109 0.5989545583724976
369 6.091769218444824 5.903430461883545 4.082985877990723 2.304117441177368 2.0181257724761963 2.0775747299194336 2.925823926925659 1.6027244329452515 1.7991997003555298 0.7200940847396851 0.597068727016449
370 5.975794315338135 5.535495758056641 4.117117881774902 2.2110486030578613 1.954986333847046 1.9485459327697754 2.8564794063568115 1.574419617652893 1.48101806640625 0.7386211156845093 0.6333510875701904
371 5.882364273071289 5.507326602935791 4.552679061889648 2.1017963886260986 1.8250350952148438 1.8456701040267944 2.8248958587646484 1.685468077659607 1.4707125425338745 0.7009307146072388 0.7347816228866577
372 5.7719316482543945 5.251168251037598 3.936913251876831 2.205169916152954 1.9765561819076538 1.9482934474945068 2.673346996307373 1.127022624015808 1.6743309497833252 0.8339200019836426 0.6438984870910645
373 5.786545753479004 5.528270721435547 4.120859622955322 2.211214542388916 2.0663886070251465 2.1644580364227295 2.7921929359436035 1.3939523696899414 1.4189472198486328 0.7569389939308167 0.6748597025871277
374 5.905848979949951 5.6786885261535645 3.7220635414123535 2.2407803535461426 2.0057594776153564 2.0337374210357666 2.8954899311065674 1.1629208326339722 1.61617910861969 0.7162666320800781 0.7166798114776611
375 5.77388858795166 5.460507392883301 3.737910747528076 2.227792501449585 2.257483720779419 2.2641196250915527 2.8877320289611816 1.4350543022155762 1.7799255847930908 0.7847704887390137 0.6883813142776489
376 5.8967061042785645 5.343604564666748 4.136468887329102 2.2477142810821533 2.0579347610473633 2.306385040283203 2.7923858165740967 1.225141167640686 1.705193281173706 0.8586761355400085 0.6396509408950806
377 6.15772819519043 5.514895439147949 4.115283489227295 2.378770351409912 1.9414136409759521 2.269015073776245 2.7365288734436035 1.5051164627075195 1.6967355012893677 0.7827109694480896 0.6000472903251648
378 5.921484470367432 5.624605178833008 4.180683612823486 2.251099109649658 1.8332898616790771 2.3920047283172607 2.8005566596984863 1.2756301164627075 1.5732921361923218 0.7848477959632874 0.7689419984817505
379 5.7685465812683105 5.675412654876709 4.053853988647461 2.306443929672241 2.1291451454162598 2.3840129375457764 2.8728415966033936 1.5858454704284668 1.6337850093841553 0.9611457586288452 0.7349995970726013
380 5.977477073669434 5.564976215362549 4.423304557800293 2.29154896736145 2.1716079711914063 2.2721521854400635 2.683729410171509 1.2525731325149536 1.8241924047470093 0.7767778038978577 0.5754508972167969
381 5.750906944274902 5.244197845458984 4.244370937347412 2.1830716133117676 2.1597707271575928 2.0976202487945557 2.6190316677093506 0.9518141746520996 1.7407046556472778 0.8278412818908691 0.7284179925918579
382 5.5635528564453125 5.158454418182373 4.078203201293945 2.290536880493164 2.0594356060028076 2.1676690578460693 2.766256332397461 0.8531345725059509 1.6949858665466309 1.0423067808151245 0.7026330232620239
383 5.7113494873046875 5.325441837310791 4.306738376617432 2.521696090698242 1.9101792573928833 2.1620371341705322 2.9293150901794434 1.041490912437439 1.5590704679489136 0.9985702037811279 0.5861102342605591
384 5.962710380554199 5.293808460235596 4.625253200531006 2.4864938259124756 1.9489221572875977 1.9432240724563599 2.7902603149414063 1.1240636110305786 1.9952514171600342 1.1690977811813354 0.6394513845443726
385 5.7012834548950195 5.439019203186035 4.121201992034912 2.4390485286712646 1.929457187652588 2.515885829925537 2.724395513534546 1.5684590339660645 1.7713708877563477 0.6581248044967651 0.60457444190979
386 6.080745697021484 5.466110706329346 4.615342617034912 2.3867223262786865 2.0471646785736084 2.5428531169891357 2.7926878929138184 1.055069088935852 1.7725452184677124 0.7528684735298157 0.755988359451294
387 6.132441997528076 5.316572666168213 4.6829023361206055 2.552168130874634 2.097750663757324 2.126870632171631 2.8148694038391113 1.227527379989624 1.5918148756027222 0.7702178359031677 0.7263880968093872
388 5.739885330200195 5.321532726287842 4.260629177093506 2.2456188201904297 2.1539902687072754 2.1719985008239746 2.781658887863159 1.5025612115859985 1.3994098901748657 0.7515712380409241 0.941004753112793
389 5.920263290405273 5.517286777496338 4.226232528686523 2.3415021896362305 2.39992618560791 2.0039989948272705 2.8095011711120605 1.821722388267517 1.4838778972625732 0.7126432061195374 0.7345340847969055
390 5.837337970733643 5.64251708984375 3.86002779006958 2.3710641860961914 2.36458683013916 1.9345062971115112 2.707329511642456 1.2377499341964722 1.468903660774231 0.832974374294281 0.8156947493553162
391 6.196597576141357 5.435857772827148 4.263127326965332 2.2994186878204346 2.310901403427124 2.297187566757202 3.02795672416687 1.1576582193374634 1.289004921913147 0.6430177092552185 0.8840922117233276
392 6.041597843170166 5.517833232879639 4.277380466461182 2.2747278213500977 2.283308506011963 2.4063010215759277 2.720123291015625 1.7000408172607422 1.36814546585083 0.6132827401161194 0.7102384567260742
393 6.424870491027832 6.307050704956055 4.4418158531188965 2.2716012001037598 2.279968500137329 2.4820096492767334 2.5241971015930176 0.9428979158401489 1.5285289287567139 0.6868214011192322 0.7440248131752014
394 6.034270286560059 5.927464008331299 4.617497444152832 2.292119026184082 2.6463091373443604 2.1853489875793457 2.867985725402832 1.5678647756576538 1.5747493505477905 0.6513110399246216 0.5901005864143372
395 5.990262508392334 5.935518264770508 4.41158390045166 2.2331645488739014 2.1856586933135986 1.9769316911697388 2.944061040878296 1.510420560836792 1.4020836353302002 0.7638309597969055 0.5565730929374695
396 6.106203556060791 5.769996643066406 4.525958061218262 2.3622517585754395 2.2218947410583496 2.037598133087158 2.948392152786255 1.6234819889068604 1.4441884756088257 1.0446995496749878 0.8731215000152588
397 6.228937149047852 5.761102199554443 4.697105407714844 2.2408182621002197 2.531564712524414 2.244150400161743 3.1162257194519043 1.4776616096496582 1.544555902481079 0.9774498343467712 0.79262775182724
398 6.514368057250977 6.227893829345703 4.356645584106445 2.308903694152832 2.2837440967559814 2.1436870098114014 3.1312575340270996 2.0500376224517822 1.3928675651550293 1.102679967880249 0.784462034702301
399 6.021589756011963 5.488746643066406 4.211719512939453 2.223860740661621 2.3132171630859375 2.2295796871185303 3.250246524810791 1.4705784320831299 1.3892433643341064 1.1907678842544556 0.8004487156867981
400 6.032406806945801 5.408358097076416 4.420722961425781 2.257906675338745 2.1805241107940674 1.9817793369293213 3.1101276874542236 1.4717389345169067 1.3872511386871338 0.9539857506752014 0.848221480846405
401 5.853428840637207 5.170809745788574 4.03306245803833 2.297985315322876 2.297635316848755 1.9235464334487915 2.9734954833984375 1.2930049896240234 1.3334628343582153 1.1266968250274658 0.7596118450164795
402 5.717818260192871 5.2202911376953125 4.149033546447754 2.1950254440307617 1.9878861904144287 1.9955968856811523 3.0580925941467285 1.20695161819458 1.4107252359390259 1.052417278289795 0.835285484790802
403 6.016076564788818 5.363650321960449 4.271722316741943 2.205003023147583 2.323817253112793 2.0082547664642334 3.2421417236328125 1.488038182258606 1.435086727142334 0.9728987216949463 0.8740769028663635
404 6.170480251312256 5.685316562652588 4.255298137664795 2.4661641120910645 2.1371078491210938 1.964133858680725 3.187284469604492 1.5436389446258545 1.23464035987854 1.035976529121399 1.0479729175567627
405 6.049475193023682 5.773669242858887 4.097977161407471 2.253962993621826 2.3369903564453125 2.017019033432007 3.3042380809783936 1.1876453161239624 1.489793062210083 1.2069247961044312 0.7642762660980225
406 6.455933094024658 5.90518045425415 4.3504533767700195 2.3525846004486084 2.2174930572509766 2.286381721496582 3.483595848083496 1.5253751277923584 1.402016520500183 1.2663073539733887 0.7998892068862915
407 6.196532726287842 5.419703483581543 4.199240207672119 2.442296028137207 2.434598207473755 2.264385223388672 3.4357590675354004 1.6556291580200195 1.379056453704834 1.0668115615844727 0.7487789988517761
408 6.319405555725098 5.560176849365234 4.278397560119629 2.4006776809692383 2.322680711746216 2.189629316329956 3.3947949409484863 1.6198837757110596 1.2485769987106323 0.8568731546401978 0.644203245639801
409 6.507330417633057 5.946474552154541 4.502303600311279 2.2479567527770996 2.8361270427703857 2.153799533843994 3.1946804523468018 2.263087034225464 1.4041227102279663 1.1650258302688599 0.8464472889900208
410 6.169654369354248 6.09672737121582 4.21226167678833 2.3428072929382324 2.4991238117218018 2.392287254333496 3.3184309005737305 2.418076276779175 1.5661202669143677 0.9838050603866577 0.8843333125114441
411 6.531124591827393 6.218869209289551 4.201767444610596 2.2216875553131104 2.5552194118499756 2.297166585922241 3.188663959503174 2.4880120754241943 1.533666968345642 0.9803406000137329 0.6619744896888733
412 6.629230499267578 6.465087413787842 4.70332145690918 2.2696762084960938 2.642549514770508 2.3170478343963623 3.177548408508301 2.0279040336608887 1.6000159978866577 0.9833929538726807 0.7564347982406616
413 6.4611101150512695 5.903870582580566 4.673097133636475 2.092881202697754 2.36735200881958 2.1338741779327393 3.292842388153076 1.9625002145767212 1.4912923574447632 0.8325467109680176 0.7285686135292053
414 6.49310827255249 5.879344463348389 4.489828109741211 2.141606092453003 2.3505234718322754 2.0922343730926514 3.4718196392059326 1.8391462564468384 1.299056053161621 0.8408284783363342 0.7400156259536743
415 6.883110046386719 6.208108425140381 4.910017967224121 2.2238128185272217 2.663421630859375 2.506094455718994 3.188382148742676 1.7052780389785767 1.6409786939620972 1.0234140157699585 0.7402451634407043
416 6.938953876495361 6.109071731567383 4.575506687164307 2.233595371246338 2.181854009628296 2.653104066848755 3.594543218612671 1.716180443763733 1.3720518350601196 0.8869671821594238 0.9750796556472778
417 6.8713884353637695 6.046577453613281 4.421525001525879 2.309823513031006 2.476715326309204 2.381004810333252 3.4758048057556152 1.526495337486267 1.2470935583114624 0.9502220153808594 0.7019057273864746
418 6.9203691482543945 6.2698259353637695 4.561554908752441 2.1578140258789063 2.559401512145996 2.490790605545044 3.3505654335021973 1.4638268947601318 1.2579329013824463 0.8528764247894287 0.8227065801620483
419 6.924686908721924 6.362583637237549 4.339338779449463 2.382982015609741 2.4732813835144043 2.4180679321289063 3.478710174560547 2.0008444786071777 1.4291080236434937 0.8904302716255188 0.8069660663604736
420 7.041543960571289 6.426825523376465 4.532782077789307 2.3200528621673584 2.3011207580566406 2.668286085128784 3.32761812210083 1.644978404045105 1.2234688997268677 0.864773154258728 0.8827072978019714
421 6.762155055999756 6.13456916809082 4.513481616973877 2.3616137504577637 2.386465549468994 1.9790318012237549 3.3752269744873047 1.6810791492462158 1.795400857925415 0.8672528862953186 0.7185513377189636
422 6.9364166259765625 6.388721466064453 4.845446586608887 2.223376989364624 2.3518497943878174 2.111785888671875 3.4684062004089355 1.9337880611419678 1.4855502843856812 1.0731796026229858 0.8800610303878784
423 6.4889235496521 6.031708717346191 4.829311847686768 2.278434991836548 2.1848063468933105 1.6656755208969116 3.255852460861206 1.796422004699707 1.328113317489624 1.2665348052978516 0.8483151197433472
424 6.658440113067627 5.913997173309326 4.865641117095947 2.2189409732818604 2.267709255218506 2.1699962615966797 3.0569143295288086 1.947709083557129 1.2094225883483887 1.2483265399932861 0.9440947771072388
425 6.739039421081543 5.83547830581665 5.400580406188965 2.195420742034912 2.4560084342956543 2.0032548904418945 3.4247241020202637 2.082233428955078 1.3532209396362305 0.9464633464813232 0.9879879355430603
426 6.476179599761963 5.769750595092773 4.760157108306885 2.1576716899871826 2.284263849258423 2.0881993770599365 3.526803493499756 1.9471663236618042 1.4366339445114136 0.8012133836746216 0.8590210676193237
427 6.490525722503662 5.617011070251465 5.032947063446045 2.1075735092163086 2.356132745742798 2.4229462146759033 3.486163854598999 1.7070180177688599 1.431776762008667 0.9690604209899902 0.76609867811203
428 6.210116863250732 5.7024383544921875 4.522192001342773 2.0670273303985596 1.9540619850158691 2.319422483444214 3.2735164165496826 1.6965253353118896 1.333361268043518 0.9947664737701416 0.9493613243103027
429 6.435413360595703 5.761193752288818 4.7291951179504395 2.026787281036377 2.64072322845459 2.13643217086792 3.392073154449463 1.5240423679351807 1.43825364112854 0.9829782247543335 0.731106162071228
430 6.52499532699585 6.138097286224365 4.438736438751221 2.2011008262634277 2.224977493286133 2.4559149742126465 3.332491397857666 2.536102533340454 1.4188649654388428 1.024268627166748 0.9145760536193848
431 6.096014499664307 5.893044471740723 4.375990390777588 2.1870200634002686 2.319139003753662 2.07000994682312 3.2717666625976563 1.5914191007614136 1.56454336643219 1.0562896728515625 0.759096086025238
432 6.460455417633057 5.731247425079346 4.737122058868408 2.2579336166381836 2.4267327785491943 2.27058744430542 3.3402864933013916 1.8479501008987427 1.5307384729385376 1.0157105922698975 0.9354408383369446
433 6.162657260894775 5.557310104370117 4.781329154968262 2.2474708557128906 2.1310861110687256 1.8688136339187622 3.368272066116333 1.9035292863845825 1.2500181198120117 0.9112553596496582 1.0006964206695557
434 6.236178398132324 5.841335773468018 4.446628093719482 2.153996467590332 2.3358938694000244 2.211448907852173 3.052201747894287 1.9729663133621216 1.3207635879516602 1.2628118991851807 0.7716591358184814
435 6.675425052642822 5.838735580444336 4.80297327041626 2.125511407852173 2.4457828998565674 2.5249874591827393 3.160597801208496 1.1791565418243408 1.394808053970337 1.388476014137268 0.8950428366661072
436 6.373312473297119 5.8171305656433105 4.274246692657471 2.1329970359802246 2.3422675132751465 2.142977237701416 3.1784040927886963 1.2902945280075073 1.4836006164550781 1.2223894596099854 0.7255852222442627
437 6.108936786651611 5.674800395965576 4.173251628875732 2.32182240486145 2.143681764602661 2.2726387977600098 2.886110544204712 1.576960802078247 1.3261548280715942 1.155362606048584 0.9405829310417175
438 6.599707126617432 6.072125434875488 4.349275588989258 2.245013475418091 2.225764513015747 2.6588432788848877 3.0214247703552246 1.6264841556549072 1.4435557126998901 1.0454998016357422 0.9500245451927185
439 6.81966495513916 5.836997032165527 4.908851623535156 2.2120633125305176 2.3281800746917725 2.2188265323638916 3.4041600227355957 1.56331467628479 1.536161184310913 1.0871297121047974 0.8201225996017456
440 6.705817222595215 5.4975457191467285 4.784608840942383 2.234358787536621 2.5292434692382813 2.4603190422058105 3.1766598224639893 1.6284446716308594 1.6294772624969482 1.0782523155212402 0.6999949812889099
441 6.751059055328369 5.483005046844482 4.971181869506836 2.1723835468292236 2.417945146560669 2.3437743186950684 3.2261459827423096 1.5693752765655518 1.3764979839324951 1.0386375188827515 0.8589544892311096
442 6.7545037269592285 5.510453224182129 5.237084865570068 2.1732983589172363 2.419743537902832 1.920091986656189 3.2344748973846436 1.545188307762146 1.7122747898101807 1.0835126638412476 0.6816582679748535
443 6.4436421394348145 5.581332206726074 4.605288982391357 2.187549591064453 2.2721965312957764 1.8756762742996216 3.3847146034240723 1.6795300245285034 1.337862253189087 1.1321971416473389 0.753057599067688
444 6.563688278198242 5.531459808349609 4.701575756072998 2.1399264335632324 2.221381187438965 2.1439478397369385 3.1758363246917725 1.5502792596817017 1.2973355054855347 1.1291593313217163 0.7127747535705566
445 6.264610767364502 5.747528076171875 4.123305320739746 2.253899574279785 2.0532333850860596 2.3246612548828125 3.0063586235046387 1.608562707901001 1.6173641681671143 1.150043249130249 0.6926783323287964
446 6.188672065734863 5.3447585105896 4.419782638549805 2.1414294242858887 2.2397220134735107 2.122260093688965 3.212414503097534 1.4773248434066772 1.2988628149032593 1.0345126390457153 0.6109194159507751
447 6.380992889404297 5.013045310974121 4.965564250946045 1.9930546283721924 2.4802966117858887 2.14095401763916 3.080404043197632 1.174988031387329 1.6476943492889404 0.861520528793335 0.6556042432785034
448 6.703096389770508 5.3504486083984375 5.0208258628845215 2.1443145275115967 2.2229957580566406 2.1166138648986816 3.314143419265747 1.7677513360977173 1.454018473625183 0.8839577436447144 0.7754388451576233
449 7.198602676391602 5.831629276275635 5.1573615074157715 2.2851479053497314 2.5015063285827637 2.2090744972229004 3.1929311752319336 1.2086390256881714 1.4555333852767944 0.8994523286819458 0.6231323480606079
450 6.741415023803711 5.482017993927002 4.824510097503662 1.9823319911956787 2.143388032913208 2.6753265857696533 3.186323881149292 1.4915475845336914 1.471376657485962 0.8563560247421265 0.622407078742981
451 6.60957670211792 5.7568278312683105 5.007988452911377 2.1476433277130127 2.739776611328125 2.002253293991089 3.0701935291290283 2.3420379161834717 1.5862971544265747 0.9463422894477844 0.7115471959114075
452 6.811296463012695 5.846116542816162 4.789327144622803 2.2098257541656494 2.4618663787841797 2.395819902420044 3.194003105163574 1.813524842262268 1.4655976295471191 0.7907753586769104 0.7610353827476501
453 6.814609527587891 5.828827381134033 4.487588405609131 2.3306543827056885 2.3229598999023438 2.358257532119751 2.924386501312256 2.114424705505371 1.3701931238174438 0.8903506398200989 0.8581245541572571
454 6.648576259613037 5.929337978363037 4.572731971740723 2.2037062644958496 2.2260525226593018 2.245119333267212 3.3660802841186523 2.031903028488159 1.643445611000061 0.7874742150306702 0.6981829404830933
455 6.500517845153809 5.671518325805664 4.767819881439209 2.1230034828186035 2.470562219619751 2.0174429416656494 3.3482117652893066 1.5993034839630127 1.439389944076538 0.9007592797279358 0.6558486223220825
456 6.480212688446045 6.136412620544434 4.544918537139893 1.9347349405288696 2.480842351913452 1.7320091724395752 3.284569263458252 1.9837740659713745 1.5626713037490845 0.940401554107666 0.6772676706314087
457 6.4960198402404785 6.110708713531494 4.391312122344971 2.3024544715881348 2.238262176513672 2.1214380264282227 3.228679895401001 1.6070293188095093 1.46480393409729 0.8242733478546143 0.7880374193191528
458 6.489217281341553 5.805307388305664 4.358373165130615 2.3089959621429443 2.3016231060028076 1.8536382913589478 3.092578649520874 1.8094227313995361 1.5558784008026123 0.7486633062362671 0.7761643528938293
459 6.228570938110352 5.385470867156982 4.527120590209961 1.9777826070785522 2.326073169708252 2.038832664489746 3.1940577030181885 1.390494465827942 1.5127662420272827 0.8815644383430481 0.7164437174797058
460 6.237647533416748 5.7951836585998535 4.259902477264404 2.026907444000244 2.4901950359344482 2.2145955562591553 3.353651523590088 2.1324920654296875 1.4806233644485474 0.8437569737434387 0.6399171352386475
461 5.931883335113525 5.569720268249512 4.061506748199463 2.103341817855835 2.2784223556518555 1.858967661857605 3.2292871475219727 1.9139041900634766 1.4295353889465332 0.8183858394622803 0.7142937183380127
462 5.818607330322266 5.508935451507568 3.8582184314727783 2.186042547225952 2.0716452598571777 1.927069902420044 3.2409045696258545 1.4234068393707275 1.3045152425765991 0.8341972231864929 0.7888573408126831
463 5.757460594177246 5.015791893005371 3.913724422454834 2.1516454219818115 1.9124319553375244 2.6119537353515625 3.2009453773498535 1.6873784065246582 1.2683441638946533 1.0210057497024536 0.8876598477363586
464 5.709177494049072 4.868640422821045 4.1801276206970215 2.058469772338867 2.5406978130340576 2.562652111053467 3.323601245880127 2.020146608352661 1.4531739950180054 0.9492844343185425 0.6197435259819031
465 5.973702907562256 5.205794811248779 4.448642253875732 2.135852098464966 2.332719564437866 2.418196678161621 3.385603666305542 1.7272435426712036 1.4163964986801147 0.8519294261932373 0.8535415530204773
466 6.087155342102051 5.153138160705566 4.208064556121826 2.023029088973999 2.2621734142303467 1.9197365045547485 3.257795572280884 1.6100406646728516 1.364367127418518 0.805728554725647 0.6606890559196472
467 6.0445404052734375 4.870687961578369 4.333662033081055 2.080655097961426 2.320328712463379 2.094723701477051 3.2402467727661133 1.5347257852554321 1.3173000812530518 0.8144775032997131 0.790653645992279
468 5.727046489715576 4.608535289764404 4.159007549285889 1.9817029237747192 2.007081985473633 2.203185796737671 3.4944350719451904 1.7334903478622437 1.4490443468093872 1.1942508220672607 0.6536194086074829
469 5.925601959228516 5.131728649139404 4.034337043762207 1.9869215488433838 2.133537530899048 1.974918246269226 3.283642053604126 1.39351487159729 1.4292618036270142 1.094814658164978 0.6753385066986084
470 5.614804267883301 5.179271221160889 3.924363851547241 2.0566272735595703 2.273677110671997 1.6845383644104004 3.4399492740631104 1.673801302909851 1.6590596437454224 1.1569499969482422 0.7127167582511902
471 5.809805393218994 5.304688453674316 4.299465179443359 1.9034185409545898 2.221651315689087 1.7744662761688232 3.263612985610962 1.6597708463668823 1.3803092241287231 1.024519443511963 0.7716536521911621
472 5.913583278656006 5.170548439025879 4.385496139526367 1.7571221590042114 2.3104331493377686 1.7537215948104858 3.4423601627349854 1.7443686723709106 1.4566909074783325 1.204566240310669 0.7627233862876892
473 5.814141750335693 5.061865329742432 4.246664047241211 1.862833023071289 2.0774312019348145 1.820377230644226 3.1631569862365723 1.2550716400146484 1.46511971950531 0.9667003750801086 0.7970844507217407
474 5.990861415863037 5.083759307861328 4.723287105560303 1.841684341430664 2.473297357559204 1.5174520015716553 3.3441171646118164 1.430800437927246 1.4558011293411255 1.3282415866851807 0.8011478185653687
475 5.825423240661621 5.110201835632324 4.450464725494385 1.967514991760254 2.2837517261505127 1.6740045547485352 3.3441340923309326 1.4941734075546265 1.4341816902160645 1.0606027841567993 0.5960860848426819
476 6.0787577629089355 5.4039626121521 4.449808597564697 1.9964240789413452 2.1158323287963867 1.965484857559204 3.012962579727173 1.6776858568191528 1.5987489223480225 1.1262073516845703 0.904579758644104
477 6.4462080001831055 5.416128635406494 4.9190497398376465 1.7992870807647705 2.477541446685791 2.0529727935791016 3.1594011783599854 1.7964566946029663 1.6501215696334839 1.1883940696716309 1.0744026899337769
478 6.170306205749512 5.285791397094727 4.422098159790039 1.9066499471664429 2.59362530708313 1.9038974046707153 3.17411732673645 1.6544698476791382 1.4701495170593262 1.2532011270523071 0.6273733377456665
479 6.077311992645264 5.390265464782715 4.186878204345703 2.023517370223999 2.3401596546173096 2.16481614112854 2.845580816268921 1.8845046758651733 1.2761926651000977 1.3709672689437866 0.7715244889259338
480 5.979282379150391 5.025420188903809 4.087596893310547 2.0149013996124268 2.160223960876465 2.1896729469299316 3.040482997894287 1.5119774341583252 1.6244145631790161 1.105736255645752 0.6129611134529114
481 5.829354286193848 4.601967811584473 4.271389484405518 2.1501901149749756 2.3422608375549316 1.8227386474609375 3.252121686935425 1.9773452281951904 1.3902015686035156 1.1851252317428589 0.7626144886016846
482 5.860045433044434 4.635990619659424 4.398543834686279 1.995835781097412 2.363978147506714 2.263137102127075 3.2806944847106934 2.020993709564209 2.0005228519439697 0.854602038860321 0.6899769902229309
483 6.1024885177612305 4.862220764160156 4.193904399871826 2.1988375186920166 2.1266753673553467 2.1250462532043457 3.1623754501342773 2.0573878288269043 1.8664482831954956 0.8960327506065369 0.9260714650154114
484 6.229262351989746 5.139987468719482 4.384829521179199 2.1718175411224365 2.0577406883239746 2.267770528793335 3.2314536571502686 2.128913164138794 2.069509983062744 1.022886872291565 0.6894206404685974
485 6.102933406829834 4.925193786621094 4.321147918701172 2.0551295280456543 2.336315870285034 2.2293527126312256 3.293895959854126 2.0786075592041016 1.7654913663864136 0.9397162199020386 0.6357764005661011
486 5.7597975730896 4.664974212646484 3.998033046722412 2.0127758979797363 2.161417007446289 1.9085112810134888 3.228361129760742 1.7388910055160522 1.878821849822998 0.8536100387573242 0.45227357745170593
487 5.869703769683838 5.0676960945129395 4.021395683288574 1.8279571533203125 2.4210469722747803 2.382631301879883 3.0545663833618164 1.9036208391189575 1.8927000761032104 0.9440455436706543 0.49694955348968506
488 6.158067226409912 5.241732120513916 4.040197849273682 1.936516523361206 2.160677194595337 2.204979181289673 3.0485944747924805 1.8671692609786987 1.7439043521881104 1.047415018081665 0.4324468970298767
489 6.519353866577148 5.098092079162598 4.421082973480225 2.0267393589019775 2.488316059112549 2.1738805770874023 3.185073137283325 1.684578776359558 1.4751557111740112 0.8780978918075562 0.6152268648147583
490 6.3628997802734375 5.37131929397583 4.272735118865967 2.0818753242492676 2.223472833633423 2.048065662384033 2.9129140377044678 1.855393886566162 2.173525333404541 0.902176558971405 0.6330210566520691
491 6.262180805206299 5.377081394195557 4.110430717468262 2.088806390762329 1.91363525390625 1.7577933073043823 3.07922101020813 1.843639612197876 1.5297001600265503 1.1015856266021729 0.5783685445785522
492 6.094151973724365 4.939042091369629 4.517335414886475 2.0385992527008057 2.2238950729370117 1.748571515083313 2.7031171321868896 2.0806474685668945 1.7044358253479004 1.2636851072311401 0.7765025496482849
493 5.951429843902588 4.914438724517822 4.615819931030273 2.0682320594787598 2.1072494983673096 2.240654706954956 2.667236328125 1.7989609241485596 2.0647239685058594 1.258050560951233 0.7092428803443909
494 5.998876094818115 4.836717128753662 4.754770278930664 2.0822482109069824 2.06764817237854 1.8915919065475464 2.5696587562561035 1.8038504123687744 1.912779450416565 1.297498106956482 0.6342334151268005
495 6.109386444091797 5.295687198638916 4.774502754211426 2.0149757862091064 2.1476755142211914 1.7147256135940552 2.838128089904785 1.5222903490066528 1.632232904434204 1.2560935020446777 0.5176019072532654
496 6.5279622077941895 5.26141357421875 5.28264856338501 1.9870346784591675 2.273707151412964 1.8217527866363525 3.0624403953552246 1.6988602876663208 1.5700966119766235 1.0845459699630737 0.7836560606956482
497 6.603826999664307 4.87662935256958 5.229005813598633 2.0305368900299072 2.113438844680786 1.9005943536758423 2.634289503097534 1.4685708284378052 1.463409662246704 0.9845583438873291 0.6285020709037781
498 6.260164260864258 4.519359588623047 5.534265041351318 2.204756736755371 2.5352184772491455 1.7325682640075684 2.5359432697296143 1.4378114938735962 1.780474305152893 1.2088485956192017 0.6399437189102173
499 5.665584564208984 4.449308395385742 4.585748195648193 2.066649913787842 2.0592193603515625 1.7105817794799805 2.5967910289764404 1.438791036605835 1.7321782112121582 1.3679475784301758 0.8254393935203552
500 5.5577850341796875 4.596022129058838 4.394876480102539 1.9836617708206177 2.11106014251709 2.061082601547241 2.3961658477783203 1.5292528867721558 1.6520090103149414 1.3464818000793457 0.47894978523254395
501 5.452600955963135 4.320741653442383 4.477479934692383 1.971675157546997 2.2285988330841064 2.1337268352508545 2.792447328567505 1.2603636980056763 1.8949710130691528 0.9971610903739929 0.5848727822303772
502 5.5014238357543945 4.153909206390381 4.742142677307129 1.963242530822754 2.3636281490325928 1.7648345232009888 2.6136293411254883 1.4628552198410034 1.6304750442504883 1.4215143918991089 0.614381730556488
503 5.59600830078125 4.287988185882568 4.798952579498291 2.055314540863037 2.2844045162200928 2.1715714931488037 2.986607789993286 1.7376585006713867 1.5399577617645264 1.2693934440612793 0.8128007054328918
504 5.896385192871094 4.503303527832031 4.906679630279541 1.985552191734314 2.5972342491149902 1.5326526165008545 3.182896137237549 2.386930227279663 1.55342435836792 1.682145357131958 0.6858265995979309
505 5.6993818283081055 4.431680202484131 4.702061653137207 1.9573235511779785 2.5516419410705566 1.576093316078186 3.145733118057251 2.0769731998443604 1.6830376386642456 1.4216504096984863 0.7856785655021667
506 5.674616813659668 4.1733574867248535 4.750673294067383 2.1236000061035156 2.3441927433013916 2.139815330505371 3.060227155685425 1.6772053241729736 1.7037832736968994 1.2625452280044556 0.8479441404342651
507 5.703545093536377 4.100991725921631 4.744029521942139 2.1163740158081055 2.186340808868408 1.8102954626083374 2.883535385131836 1.2055859565734863 1.6116409301757813 1.1937851905822754 0.7059435248374939
508 5.483287334442139 4.226405143737793 4.237730026245117 2.18609356880188 2.2251367568969727 2.15928053855896 2.8557512760162354 1.1151785850524902 1.4687416553497314 1.2576062679290771 0.8344829678535461
509 5.331421852111816 4.264915943145752 4.352585792541504 1.8418248891830444 2.6602883338928223 2.2659003734588623 3.0585765838623047 1.328601360321045 1.413002848625183 1.281240463256836 0.4243984818458557
510 5.308039665222168 4.4602251052856445 4.131005764007568 1.9116350412368774 2.6232471466064453 2.382800579071045 2.988046169281006 1.1729037761688232 1.7095057964324951 1.2398535013198853 0.5950577259063721
511 4.962201118469238 4.221261024475098 3.898117780685425 1.7701797485351563 2.4653213024139404 2.1230077743530273 2.7355453968048096 1.2626796960830688 1.6935861110687256 1.286455512046814 0.5572213530540466
512 5.197485446929932 4.410440444946289 4.125773906707764 2.0412654876708984 2.506793975830078 2.3148717880249023 2.955211877822876 1.4162663221359253 1.533406376838684 1.2966793775558472 0.5425418019294739
513 5.330836296081543 4.365930080413818 4.144843101501465 1.889525294303894 2.5084965229034424 2.331943988800049 3.172149419784546 1.1858491897583008 1.5023412704467773 1.281338095664978 0.7833325862884521
514 5.123709201812744 4.449657440185547 3.7556514739990234 1.9010870456695557 2.4644248485565186 1.9991445541381836 3.104642391204834 1.1273530721664429 1.7545584440231323 1.2419885396957397 0.757427990436554
515 5.469915866851807 4.837830543518066 3.8250021934509277 1.8387047052383423 2.3496317863464355 2.3396289348602295 2.995448112487793 1.2335319519042969 1.7869683504104614 1.2354779243469238 0.6167648434638977
516 5.716457366943359 5.230035781860352 4.059891700744629 1.8840303421020508 2.8293778896331787 2.1932873725891113 3.1645450592041016 2.075284481048584 1.6313035488128662 1.3145827054977417 0.6119102835655212
517 5.396222114562988 4.869874000549316 4.044711112976074 1.7855743169784546 2.7345011234283447 1.912091851234436 2.7548224925994873 1.3462321758270264 1.719921350479126 1.3978627920150757 0.6782441735267639
518 5.643819332122803 4.969344139099121 4.2900872230529785 2.0772511959075928 2.5399889945983887 2.2511658668518066 2.8557093143463135 1.540769100189209 1.9351681470870972 1.224830985069275 0.697455644607544
519 5.328355312347412 4.36260461807251 4.3825364112854 2.029538869857788 2.6651241779327393 2.3880934715270996 3.0370934009552 1.3538539409637451 1.6268420219421387 1.1682366132736206 0.7333962917327881
520 5.034500598907471 4.489597797393799 4.225162982940674 1.8372209072113037 2.6853270530700684 1.765569806098938 2.8660566806793213 1.548316478729248 1.7108056545257568 1.2390227317810059 0.8214642405509949
521 5.622448444366455 4.620481014251709 4.583089828491211 1.8824094533920288 3.0552287101745605 2.308049201965332 2.9406681060791016 1.118706226348877 1.5435750484466553 1.2262823581695557 0.7395815253257751
522 5.729160308837891 4.543107986450195 4.678042411804199 1.9734458923339844 2.622915506362915 2.2314293384552 2.8447465896606445 1.0543179512023926 1.8392459154129028 1.331851601600647 0.678806722164154
523 5.509875774383545 4.628394603729248 4.231964588165283 2.0896315574645996 2.7161293029785156 2.131842851638794 2.840684413909912 1.186160683631897 1.7328786849975586 1.2971162796020508 0.7408413887023926
524 5.646780967712402 4.809112071990967 4.6080708503723145 1.9517894983291626 2.572183132171631 2.2678887844085693 2.8406283855438232 1.035372018814087 1.82822847366333 1.3350164890289307 0.8009238243103027
525 5.954170227050781 5.095080852508545 4.658027648925781 1.8366318941116333 2.478830575942993 2.4136013984680176 3.001107692718506 1.2881741523742676 1.7837491035461426 1.2423021793365479 0.8744701147079468
526 5.963870525360107 4.924832344055176 4.766318321228027 2.1891989707946777 2.4505558013916016 2.156501293182373 2.984736442565918 1.2167675495147705 1.8682280778884888 1.2728465795516968 0.6963265538215637
527 5.837905406951904 4.9653449058532715 4.719214916229248 1.9291731119155884 2.488449811935425 2.0745818614959717 3.0422446727752686 1.3598206043243408 1.66635262966156 1.283754587173462 0.7079579830169678
528 5.983527660369873 4.778824806213379 4.982702255249023 2.044872522354126 2.6381630897521973 2.324443817138672 3.082810878753662 1.5063499212265015 1.572398066520691 0.9669374823570251 0.7107166051864624
529 5.819769382476807 4.807149887084961 4.840275764465332 1.9396250247955322 2.877624273300171 2.1973230838775635 3.2010040283203125 1.2798513174057007 1.660468339920044 0.8941304087638855 0.6048333644866943
530 5.497004985809326 4.765049457550049 4.555367469787598 1.8505927324295044 2.5585286617279053 2.1563546657562256 3.1531074047088623 1.4221315383911133 1.4695929288864136 1.0125010013580322 0.6006856560707092
531 5.255683898925781 4.730504035949707 4.511240005493164 1.9577689170837402 2.6002612113952637 2.1688072681427 2.646512746810913 1.142435908317566 1.4261959791183472 1.1181015968322754 0.6423161625862122
532 5.309364318847656 4.467563629150391 4.375547409057617 1.9048373699188232 2.630422353744507 1.9738972187042236 2.8088529109954834 1.3993715047836304 1.5858232975006104 1.0825320482254028 0.5398060083389282
533 5.29957389831543 4.873584270477295 4.503139019012451 1.9518146514892578 2.6372272968292236 1.9450873136520386 2.587301015853882 1.3989804983139038 1.6929283142089844 1.0024935007095337 0.673909068107605
534 5.5096869468688965 4.98448371887207 4.558307647705078 2.0558788776397705 2.55698823928833 2.077652931213379 2.882478713989258 0.8663889765739441 1.5658538341522217 1.0104198455810547 0.6497406959533691
535 5.544121265411377 4.964122772216797 4.261102199554443 2.1057162284851074 2.7426862716674805 2.141608476638794 2.5165493488311768 1.181050181388855 1.487365961074829 1.0292059183120728 0.414072185754776
536 5.367610454559326 4.892164707183838 4.203771114349365 2.0225629806518555 2.6795454025268555 1.8956656455993652 2.975555419921875 0.7787836790084839 1.647153615951538 1.2827123403549194 0.4592772126197815
537 5.38319730758667 4.895033836364746 4.224644184112549 1.9387519359588623 2.515886068344116 1.8801857233047485 3.271517038345337 1.1488665342330933 1.528734564781189 1.1441277265548706 0.5120833516120911
538 5.460317611694336 4.81045389175415 4.2949395179748535 1.818394422531128 2.5781328678131104 2.109982967376709 3.1390016078948975 1.1164230108261108 1.4696086645126343 0.8491185307502747 0.6749019026756287
539 5.2330098152160645 4.616613864898682 4.314378261566162 1.9970662593841553 2.4202706813812256 1.801445484161377 3.174805164337158 1.0227820873260498 1.4442651271820068 0.9724166989326477 0.66587895154953
540 5.424714088439941 4.901175498962402 4.245769023895264 2.2891652584075928 2.3198001384735107 1.9873307943344116 3.2437000274658203 1.3234333992004395 1.509353756904602 0.8236463665962219 0.5880105495452881
541 4.913269519805908 4.8755598068237305 3.6941494941711426 2.1189141273498535 2.312309980392456 2.017408847808838 3.0119709968566895 1.0979812145233154 1.5661059617996216 0.8109186887741089 0.5842003226280212
542 5.126104831695557 4.657262802124023 3.8836255073547363 2.1008598804473877 2.5013325214385986 2.337242841720581 3.230799436569214 0.9070547223091125 1.6520438194274902 0.9364641308784485 0.6356015801429749
543 4.952600479125977 4.265403747558594 3.972358465194702 2.081357479095459 2.390167474746704 2.330976963043213 2.901388168334961 0.8614012002944946 1.3229583501815796 0.9867683053016663 0.5977442264556885
544 5.546905040740967 5.010526180267334 4.250837802886963 2.0542473793029785 2.3665871620178223 2.4545133113861084 2.783919334411621 1.1130906343460083 1.4903703927993774 0.9863952398300171 0.6907076835632324
545 5.751579284667969 4.666709899902344 4.73049783706665 2.007030487060547 2.5035791397094727 2.156073808670044 2.940443754196167 0.5572980046272278 1.5802031755447388 1.0107783079147339 0.6790866851806641
546 5.58198356628418 4.61551570892334 4.427088260650635 2.142448663711548 2.276656150817871 2.209974527359009 2.7485926151275635 0.8944063186645508 1.3722599744796753 0.9750397801399231 0.6158003211021423
547 5.598114013671875 4.530979633331299 4.350586891174316 1.9174350500106812 2.3183393478393555 2.0951457023620605 2.8366823196411133 1.1153578758239746 1.458855152130127 1.100274920463562 0.6155834197998047
548 5.3534345626831055 4.329281806945801 4.2609968185424805 2.0806221961975098 2.3713250160217285 2.4876627922058105 2.767772912979126 0.7003220319747925 1.4655988216400146 1.079513430595398 0.6305980086326599
549 5.110165596008301 4.014357566833496 4.424455642700195 2.0495636463165283 2.4680025577545166 2.313417911529541 3.1801087856292725 0.8484526872634888 1.5721946954727173 1.197555661201477 0.7194717526435852
550 5.3622918128967285 4.398598670959473 4.347393989562988 2.084205150604248 2.3730521202087402 2.374223470687866 2.72747540473938 0.8869802355766296 1.7034761905670166 1.0494132041931152 0.6597534418106079
551 5.325136661529541 4.270922660827637 4.344383239746094 2.078047513961792 2.3946292400360107 2.420381546020508 3.1380703449249268 0.9805911183357239 1.6026009321212769 1.200002670288086 0.6230917572975159
552 5.521853923797607 4.6996684074401855 4.260546684265137 2.242727279663086 2.194154739379883 2.2088606357574463 2.688856363296509 0.9769625663757324 1.3367455005645752 1.2245368957519531 0.6998803615570068
553 5.4682087898254395 4.803100109100342 4.21277379989624 2.1317334175109863 2.257488965988159 2.5758917331695557 2.7363176345825195 1.4109156131744385 1.567614197731018 1.1303967237472534 0.7273460626602173
554 5.810389041900635 4.563209056854248 4.547446250915527 2.2148003578186035 2.275986433029175 2.3280131816864014 2.8257391452789307 0.8417620062828064 1.3130080699920654 1.389492392539978 0.5972914695739746
555 5.396268844604492 4.708108425140381 3.9862465858459473 2.1985578536987305 2.3243370056152344 2.069131851196289 2.5543529987335205 0.8731552958488464 1.4856661558151245 1.4497647285461426 0.5968096256256104
556 5.766357898712158 4.508384704589844 4.570068836212158 2.0640616416931152 2.56457781791687 2.3208022117614746 2.5130300521850586 0.9114012122154236 1.7235459089279175 1.5692447423934937 0.7626211047172546
557 5.134728908538818 4.620637893676758 3.963657855987549 2.0738115310668945 2.1578266620635986 2.159303903579712 2.5931217670440674 0.5534239411354065 1.183963418006897 1.512001872062683 0.49335458874702454
558 5.582578659057617 5.0255913734436035 4.04693603515625 2.3355422019958496 1.992794394493103 2.3682501316070557 2.7023496627807617 1.0044153928756714 1.274735450744629 1.5524675846099854 0.7146797180175781
559 5.660799026489258 4.4462890625 4.4312567710876465 2.1081650257110596 2.2413339614868164 2.19913911819458 2.834317922592163 0.8045901656150818 1.216211199760437 1.2991278171539307 0.7878363132476807
560 5.843475341796875 4.474911212921143 4.824263572692871 2.3360278606414795 2.3669652938842773 2.5414648056030273 2.9535508155822754 0.7452131509780884 1.7225019931793213 1.4054120779037476 0.8987659811973572
561 6.258692741394043 4.8128228187561035 4.830722808837891 2.283828020095825 2.3260481357574463 2.5269463062286377 2.9821765422821045 0.8176829218864441 1.246199607849121 1.3000577688217163 0.7785021066665649
562 6.096391201019287 4.880978584289551 4.628380298614502 2.1530582904815674 2.076870918273926 2.26165509223938 2.7726383209228516 0.8482661247253418 1.7271721363067627 1.3013737201690674 0.7594102025032043
563 6.01180362701416 4.808653831481934 4.5139970779418945 2.3963613510131836 2.349250555038452 2.351149320602417 2.6039814949035645 0.827972948551178 1.491353988647461 1.3579697608947754 0.6372562646865845
564 6.5804901123046875 5.204456806182861 5.014421463012695 2.1479692459106445 2.286576509475708 2.202094554901123 2.8860056400299072 0.6797704696655273 1.6603952646255493 1.5140221118927002 0.743790328502655
565 6.34579610824585 5.050609111785889 4.941746234893799 2.2702038288116455 2.316537380218506 2.3415427207946777 2.9029953479766846 0.6233664155006409 1.7782148122787476 1.1698747873306274 0.6944240927696228
566 6.358877182006836 5.306551933288574 4.822439670562744 2.2660064697265625 2.3297605514526367 2.373265504837036 2.723297357559204 0.8388486504554749 1.6320902109146118 1.1754968166351318 0.7716013193130493
567 5.535205841064453 4.596966743469238 4.491054534912109 2.1576032638549805 2.3144710063934326 2.3508286476135254 2.6388771533966064 0.7661909461021423 1.8594061136245728 1.1533000469207764 0.623664915561676
568 5.773177623748779 4.674413681030273 4.337545871734619 2.138510227203369 2.1579949855804443 2.2417640686035156 2.7992329597473145 0.8108157515525818 1.3847357034683228 1.0866401195526123 0.6220155954360962
569 6.116839408874512 4.792840480804443 4.607702255249023 2.0656821727752686 2.2154505252838135 2.241666078567505 2.9492735862731934 0.7188017964363098 1.6253093481063843 1.2524869441986084 0.6250884532928467
570 6.678048610687256 5.2683587074279785 4.908544063568115 2.1786396503448486 2.2453062534332275 2.296175479888916 2.9926722049713135 1.0684406757354736 1.4464225769042969 1.32854425907135 0.6921563148498535
571 6.444375514984131 4.989711761474609 4.88681697845459 2.1016006469726563 2.5003700256347656 2.261632204055786 2.943524122238159 0.9824485182762146 1.6291193962097168 1.2189671993255615 0.6022539734840393
572 6.2995758056640625 4.915292739868164 4.970591068267822 2.372061014175415 2.4317400455474854 2.1459832191467285 2.8745431900024414 0.9668459296226501 1.4278321266174316 1.1933425664901733 0.6156716346740723
573 6.285729885101318 4.782249927520752 5.073347568511963 2.1973772048950195 2.460354804992676 2.406764030456543 2.869541645050049 1.029699444770813 1.4119222164154053 1.0502245426177979 0.6355264186859131
574 6.138332366943359 5.15920877456665 4.678493499755859 2.1494274139404297 2.121983289718628 2.5686848163604736 2.861929416656494 0.8416358232498169 1.52243971824646 1.2267282009124756 0.6530852913856506
575 5.9977006912231445 4.9508185386657715 4.6675310134887695 2.0864484310150146 2.400183916091919 2.3713486194610596 2.8149821758270264 0.7063764929771423 1.4365872144699097 1.2594798803329468 0.7001675963401794
576 6.180637359619141 4.929267883300781 4.806272983551025 2.0772016048431396 2.586259365081787 2.674701452255249 2.999512195587158 0.8289381265640259 1.4899958372116089 1.199501872062683 0.7310557961463928
577 6.532281875610352 4.956691741943359 4.904537677764893 2.0684428215026855 2.8685107231140137 2.226677894592285 3.0597140789031982 0.7237738370895386 1.4003928899765015 1.2981237173080444 0.7585569620132446
578 6.5682692527771 4.606259822845459 5.531378746032715 1.9181407690048218 2.741236925125122 2.1651644706726074 3.069086790084839 0.9995347857475281 1.6935007572174072 1.2920811176300049 0.673721432685852
579 6.220625400543213 4.750273704528809 5.172511100769043 2.0194616317749023 2.2770957946777344 2.244811773300171 2.872637987136841 0.649118959903717 1.5136566162109375 1.2696037292480469 0.696963369846344
580 5.836136817932129 4.711068153381348 4.758545398712158 1.9506480693817139 2.10176420211792 2.3497841358184814 2.797996997833252 0.7222750782966614 1.523311734199524 1.2641116380691528 0.5212393403053284
581 6.103270530700684 4.85048246383667 4.876620292663574 1.9612492322921753 2.1896181106567383 2.375075340270996 2.7721610069274902 0.6184453964233398 1.4693715572357178 1.2988981008529663 0.8000262379646301
582 6.095098495483398 4.829129695892334 4.6843156814575195 2.1368656158447266 2.3171565532684326 2.471562147140503 2.9067678451538086 1.1954001188278198 1.4156155586242676 1.243208408355713 0.7312106490135193
583 5.958380222320557 4.606055736541748 4.813310146331787 1.9744173288345337 2.0781917572021484 2.3033859729766846 2.790459394454956 1.2708100080490112 1.410293459892273 1.2139699459075928 0.7504458427429199
584 6.024115562438965 4.643070697784424 4.861399173736572 1.876535415649414 2.330026149749756 2.220848560333252 2.8264951705932617 0.6550764441490173 1.5821130275726318 1.240602970123291 0.9275726675987244
585 6.297683238983154 5.052898406982422 4.92160177230835 2.0368762016296387 2.0096070766448975 2.3360838890075684 3.0033042430877686 1.1232728958129883 1.3359946012496948 1.2981053590774536 0.7208412885665894
586 6.581523418426514 4.7927327156066895 5.159318923950195 2.118363380432129 2.1585195064544678 2.4095582962036133 3.0541903972625732 0.7093983888626099 1.4620287418365479 1.3162440061569214 0.7443413138389587
587 6.418004035949707 4.70058536529541 5.240871906280518 2.0434346199035645 2.0962400436401367 2.355320453643799 2.8643534183502197 1.0369901657104492 1.481911540031433 1.2422195672988892 0.776475191116333
588 6.172384738922119 4.566497802734375 5.133605480194092 2.043523073196411 2.0381016731262207 2.770712375640869 3.0610756874084473 0.9873223304748535 1.331447720527649 1.2258931398391724 0.8798916935920715
589 6.029837131500244 4.418656349182129 5.035612106323242 2.153266191482544 2.054863214492798 2.5606846809387207 2.849231719970703 0.640471339225769 1.4917376041412354 1.2387175559997559 0.9502696394920349
590 6.239412784576416 4.950437545776367 4.63918924331665 2.1613996028900146 2.042942762374878 2.7911410331726074 2.6749706268310547 0.9716436266899109 1.3963978290557861 1.2851923704147339 0.9467058777809143
591 6.372585296630859 5.102344036102295 4.855693817138672 2.0298871994018555 2.2640411853790283 2.31735897064209 2.8702232837677 1.1299195289611816 1.5985771417617798 1.4351110458374023 0.8018158078193665
592 6.4511308670043945 5.128094673156738 4.746009826660156 1.9940662384033203 2.4369051456451416 3.323002576828003 3.084489345550537 0.8474641442298889 1.465598702430725 1.2504730224609375 0.864587128162384
593 6.071375846862793 4.650861740112305 4.489424228668213 2.0080549716949463 2.2388877868652344 2.940087080001831 2.779834270477295 0.8579634428024292 1.618896484375 1.4111003875732422 0.8764033913612366
594 6.20139741897583 4.99957275390625 4.6591596603393555 2.120968818664551 2.2797727584838867 3.0538179874420166 3.2810826301574707 0.8123458623886108 1.7519053220748901 1.2746425867080688 0.8322712182998657
595 6.417037487030029 5.132297992706299 4.43196964263916 2.0080652236938477 2.420985221862793 2.774467706680298 3.327622890472412 1.0347784757614136 1.4618504047393799 1.4256900548934937 0.8558049201965332
596 6.559469699859619 5.573426246643066 4.580728054046631 2.131645441055298 2.4147706031799316 3.0544276237487793 3.126161813735962 0.8959007859230042 1.5250810384750366 1.3248509168624878 0.902450680732727
597 6.082050800323486 4.887604713439941 4.502663612365723 1.9359078407287598 2.3245689868927 2.596015453338623 3.030447483062744 0.7326242327690125 1.6487853527069092 1.3179004192352295 0.9761850237846375
598 5.789563179016113 4.733489036560059 4.343774795532227 2.022054433822632 2.3599233627319336 2.269984245300293 2.701882839202881 1.0517324209213257 1.3613014221191406 1.2416259050369263 0.7460871338844299
599 5.796886920928955 4.843016624450684 4.460775375366211 1.923602819442749 2.518552541732788 2.5218334197998047 3.0811872482299805 0.9775617122650146 1.3870007991790771 1.2128536701202393 0.6793596744537354
600 5.774319171905518 4.983361721038818 4.240540504455566 1.8655625581741333 2.5000016689300537 2.4342997074127197 2.8769547939300537 1.2480189800262451 1.5937108993530273 1.2968597412109375 0.9078013300895691
601 5.738104820251465 4.798943042755127 4.135366916656494 1.9051364660263062 2.186690092086792 2.029766082763672 2.7960829734802246 0.9601927995681763 1.5322458744049072 1.1258295774459839 0.7658897638320923
602 5.908096790313721 4.513059616088867 4.496985912322998 2.070988893508911 2.0691609382629395 1.967572569847107 2.9725842475891113 0.7820615768432617 1.6138732433319092 1.153889536857605 1.0281680822372437
603 6.122364521026611 5.06962776184082 4.380743980407715 2.4436826705932617 2.034065008163452 2.350231647491455 2.9063754081726074 0.7978790402412415 1.61476469039917 1.0156079530715942 0.8926395177841187
604 5.567509174346924 4.090877532958984 4.542586803436279 2.0647666454315186 2.2280168533325195 2.208512783050537 2.9780638217926025 0.6726300120353699 1.4681833982467651 1.0479533672332764 1.0863077640533447
605 5.434576511383057 4.3742547035217285 4.225348472595215 2.3406126499176025 2.1296427249908447 2.2268869876861572 2.696964979171753 0.8100894093513489 1.5200884342193604 1.0504947900772095 0.7981085777282715
606 5.56131649017334 4.424653053283691 4.407066822052002 2.0238900184631348 2.3126866817474365 2.3845818042755127 2.794804334640503 0.6864533424377441 1.5623987913131714 1.1788893938064575 0.8610780835151672
607 5.889303684234619 4.667562961578369 4.68560266494751 2.0427911281585693 2.5079400539398193 2.567617177963257 2.921933889389038 1.1280168294906616 1.7069809436798096 1.1778945922851563 0.8058182001113892
608 5.540538311004639 4.383896350860596 4.10836124420166 2.201528310775757 2.224006414413452 2.7570114135742188 2.6208696365356445 1.2204124927520752 1.5468145608901978 1.0752934217453003 0.8446773290634155
609 5.914494514465332 4.721466064453125 4.433954238891602 2.1558380126953125 2.2254621982574463 2.7587857246398926 2.8406822681427 1.4814908504486084 1.4879350662231445 1.0588738918304443 0.8351083993911743
610 5.804572105407715 4.843017578125 4.551762104034424 1.8468430042266846 2.2121551036834717 2.7040445804595947 2.8823821544647217 1.0777866840362549 1.5044678449630737 1.148185133934021 0.8778104782104492
611 6.047309875488281 4.969234466552734 4.425140380859375 1.9569603204727173 2.288606882095337 2.7771196365356445 2.751593589782715 0.7944929599761963 1.5854285955429077 1.3939474821090698 0.9054147005081177
612 6.085132122039795 5.274680137634277 4.235375881195068 1.9529242515563965 2.1906347274780273 2.970470905303955 3.06176495552063 1.0487347841262817 1.5539041757583618 1.2507356405258179 0.862835168838501
613 6.4922261238098145 5.3766608238220215 4.62559175491333 1.946255087852478 2.1764261722564697 3.0719153881073 2.6566362380981445 0.768348753452301 1.7611321210861206 1.2357105016708374 0.9246441721916199
614 6.234578609466553 5.2676215171813965 4.2752814292907715 2.119332790374756 2.306797742843628 2.662090301513672 2.6323740482330322 0.7073182463645935 1.5827606916427612 1.1765646934509277 0.8754412531852722
615 6.2692484855651855 5.265503883361816 4.5824151039123535 1.886779546737671 2.3088414669036865 2.3803274631500244 2.6177279949188232 0.7345976829528809 1.9091923236846924 1.3759156465530396 0.9847003221511841
616 6.431881904602051 4.97294282913208 4.687414169311523 1.9779987335205078 2.524235248565674 2.29134464263916 2.4244325160980225 0.7687546610832214 1.932849645614624 1.2410962581634521 0.8655287027359009
617 6.669482707977295 5.075239181518555 5.1359076499938965 2.0942130088806152 2.2395174503326416 2.604733943939209 2.422992706298828 0.584930956363678 1.9765982627868652 1.390726923942566 0.8774582147598267
618 6.2553277015686035 4.6114301681518555 5.078625679016113 1.9768708944320679 2.4127414226531982 2.3973660469055176 2.0715813636779785 0.6187655925750732 2.3440935611724854 1.3521567583084106 0.8460972905158997
619 6.11788272857666 4.616783142089844 4.9941792488098145 2.0250535011291504 2.2759647369384766 2.5395469665527344 2.4758431911468506 0.9304735660552979 1.7714014053344727 1.040122389793396 0.8475660085678101
620 6.365856170654297 5.1375627517700195 4.7529826164245605 1.7897158861160278 2.396298408508301 2.5276153087615967 2.101942300796509 0.8533217310905457 1.5082749128341675 0.9980754852294922 0.7911525368690491
621 6.287603378295898 4.5882439613342285 4.622778415679932 1.998637080192566 2.2838759422302246 2.2018330097198486 2.3028922080993652 0.8209899663925171 1.8592417240142822 0.8534526824951172 0.8018803000450134
622 6.201111793518066 4.764610290527344 4.548689365386963 1.89320707321167 2.4079062938690186 2.1909689903259277 2.328822612762451 1.1142045259475708 1.699191689491272 0.937321126461029 0.7328373193740845
623 5.9433674812316895 4.645626068115234 4.783724308013916 1.8260844945907593 2.3436801433563232 2.6225109100341797 2.302767038345337 0.7565441727638245 1.924857497215271 0.7219234704971313 0.7982017993927002
624 6.442114353179932 4.384538173675537 5.0222296714782715 1.950966715812683 2.434561014175415 2.708350419998169 2.4926583766937256 0.6726572513580322 1.6793243885040283 0.9905340671539307 0.7261139750480652
625 6.4939045906066895 4.362261772155762 5.050741672515869 1.9944610595703125 2.46270751953125 2.634692668914795 2.3385279178619385 1.2199797630310059 1.5219899415969849 0.8101336359977722 0.8832897543907166
626 6.533254146575928 4.833917140960693 4.8729248046875 1.9825928211212158 2.330718994140625 2.4908370971679688 2.535996913909912 0.9840015172958374 1.7193807363510132 1.048797369003296 0.9379336833953857
627 6.575263023376465 4.733525276184082 5.117886066436768 1.9350619316101074 2.3419976234436035 2.3220691680908203 2.3240087032318115 0.8258068561553955 1.5734543800354004 0.9899402260780334 0.7856221795082092
628 6.234177589416504 4.499745845794678 4.872109889984131 2.1273531913757324 2.4188573360443115 2.1274046897888184 2.319323778152466 0.9245646595954895 1.5677220821380615 0.9496405720710754 0.7352272868156433
629 6.467977046966553 4.533051013946533 5.29672384262085 2.042342185974121 2.485079526901245 2.383629322052002 2.795327663421631 0.8419724106788635 1.4673817157745361 0.946302592754364 0.6450851559638977
630 5.963476181030273 4.742831707000732 4.526793956756592 1.965804100036621 2.4679925441741943 2.5114424228668213 2.7247374057769775 1.2018368244171143 1.5637050867080688 1.1411778926849365 0.7661160230636597
631 6.290332794189453 4.50144100189209 4.993715286254883 1.9817044734954834 2.473881483078003 2.141174554824829 2.7407217025756836 0.7133492827415466 1.630164623260498 1.1917345523834229 0.6659905910491943
632 6.299227237701416 4.881768703460693 4.829428195953369 2.0118703842163086 2.306687593460083 2.4586782455444336 2.6925048828125 0.9302893877029419 1.7536898851394653 1.2355965375900269 0.7417036294937134
633 5.850049018859863 4.492787837982178 4.902419567108154 1.954209804534912 2.3932158946990967 1.8977525234222412 2.6330184936523438 1.086006999015808 2.0107531547546387 1.0008950233459473 0.8034158945083618
634 6.328132629394531 4.6127166748046875 5.132879257202148 2.0575380325317383 2.4885568618774414 2.1446309089660645 2.735856294631958 1.064234972000122 1.9556180238723755 1.1601132154464722 0.8784603476524353
635 6.313474178314209 4.636678695678711 5.1945271492004395 2.0837862491607666 2.386786699295044 2.817713975906372 2.4563937187194824 0.6817749738693237 1.9433428049087524 1.0584853887557983 0.7272381782531738
636 6.347888946533203 4.771566867828369 5.087359428405762 2.053461790084839 2.2801713943481445 2.5021655559539795 2.8471081256866455 0.8352082967758179 1.7610373497009277 1.0849887132644653 0.7631331086158752
637 6.187147617340088 4.654697418212891 5.1527910232543945 2.0837361812591553 2.4083468914031982 2.292368173599243 2.3188600540161133 0.772109866142273 1.9055781364440918 1.1851054430007935 0.7679179906845093
638 6.106986999511719 4.434571743011475 5.045988082885742 1.9519274234771729 2.4512851238250732 2.2540547847747803 2.376662492752075 0.6893988847732544 2.1001644134521484 1.0150495767593384 0.7961058616638184
639 6.101050853729248 4.478918075561523 5.142880439758301 1.9928805828094482 2.569791316986084 2.443265438079834 2.6642839908599854 0.7275972366333008 1.921531319618225 0.9905094504356384 0.8558403849601746
640 6.19210147857666 4.224710941314697 5.458155632019043 2.0282514095306396 2.6729793548583984 2.344970226287842 2.7756459712982178 0.5642868280410767 2.2161545753479004 1.003162145614624 0.5779904723167419
641 6.068567276000977 4.357752799987793 5.056796073913574 2.053971767425537 2.4667248725891113 2.4543116092681885 2.7713685035705566 0.6882995367050171 2.0847785472869873 0.938663899898529 0.7426280379295349
642 6.088921070098877 4.691444396972656 4.894007682800293 2.1093690395355225 2.4569766521453857 2.273716688156128 2.5732367038726807 0.7969940304756165 2.042902708053589 0.8758505582809448 0.7778924703598022
643 5.812658786773682 4.471123218536377 4.928502559661865 2.0315704345703125 2.505980968475342 2.2613987922668457 2.855173349380493 0.9631577730178833 2.0221333503723145 0.8489331007003784 0.7565973401069641
644 5.390440464019775 4.0888848304748535 4.656538963317871 2.301530122756958 2.228222370147705 2.3324291706085205 2.2046918869018555 1.0160102844238281 1.949573278427124 0.8730106949806213 0.7121673822402954
645 5.722713947296143 4.487333297729492 4.624475955963135 2.1573636531829834 2.3135759830474854 2.3451433181762695 2.522247791290283 1.0286502838134766 2.111940860748291 0.7080480456352234 0.7192608714103699
646 5.419069290161133 4.330449104309082 4.6050496101379395 2.280473470687866 2.1589081287384033 2.198782444000244 2.5846095085144043 0.8254219889640808 1.835198998451233 0.8965820670127869 0.6415548324584961
647 5.344258785247803 4.22301721572876 4.548652648925781 1.9712252616882324 2.273146867752075 2.2398626804351807 2.9381465911865234 1.0181113481521606 1.7378977537155151 0.8586602210998535 0.8243181705474854
648 4.983743190765381 4.085751533508301 4.358684539794922 2.1218514442443848 2.3109090328216553 2.094825506210327 2.689821243286133 1.049576759338379 1.7738134860992432 1.029578447341919 0.6323262453079224
649 5.213809490203857 4.121298313140869 4.359364986419678 2.0242977142333984 2.403677225112915 2.114619255065918 2.93253755569458 1.2250362634658813 1.4863277673721313 0.8399510383605957 0.6516257524490356
650 5.692216396331787 4.4365057945251465 4.565401554107666 2.3085641860961914 2.2103257179260254 2.2245421409606934 2.791100263595581 1.0415509939193726 1.2746083736419678 0.8485302925109863 0.8104313015937805
651 5.676481246948242 4.464446544647217 4.537917137145996 2.4209351539611816 1.95733642578125 2.0970981121063232 2.9599835872650146 0.8240156769752502 1.4615163803100586 0.9260053038597107 0.7667186260223389
652 5.551872253417969 4.331678867340088 4.544408321380615 2.25304913520813 2.1508712768554688 2.011505126953125 2.8259994983673096 0.8822922706604004 1.3673746585845947 0.8597641587257385 0.6383719444274902
653 5.193549156188965 4.141066074371338 4.169245719909668 2.349714994430542 2.2967963218688965 2.0881147384643555 2.727637529373169 0.9208647608757019 1.4493087530136108 0.6844130754470825 0.5812265872955322
654 5.1822686195373535 3.6589345932006836 4.210999011993408 2.1747636795043945 2.067599058151245 1.948955774307251 2.960707187652588 0.7170853018760681 1.3485904932022095 0.6087831854820251 0.7394934296607971
655 4.872708320617676 3.538789749145508 4.220474720001221 2.1672146320343018 2.1422252655029297 2.138519763946533 2.4594006538391113 0.7929746508598328 1.4998446702957153 0.7571406364440918 0.8549071550369263
656 5.076145172119141 3.9434640407562256 4.262542247772217 2.3025596141815186 2.0567009449005127 2.0330841541290283 2.56838321685791 1.465213418006897 1.5976214408874512 0.6714795231819153 0.8200513124465942
657 5.202578067779541 3.9865713119506836 4.699254035949707 2.083613157272339 2.151352643966675 2.263641357421875 2.534748077392578 1.008680820465088 1.6430881023406982 0.8553789854049683 0.8260976672172546
658 5.562255859375 4.24349308013916 4.90337610244751 2.356254816055298 2.2605228424072266 2.140226364135742 2.3533623218536377 1.0268582105636597 1.5751131772994995 0.6374022960662842 0.8108961582183838
659 4.969980716705322 3.703617811203003 4.248234272003174 2.367753744125366 2.1469621658325195 2.211002826690674 2.7912709712982178 0.7635833621025085 1.3120123147964478 0.6543231010437012 0.735035240650177
660 5.38974142074585 3.688260555267334 4.46826171875 2.3161239624023438 2.4915812015533447 2.2942535877227783 2.8134336471557617 1.1786710023880005 1.4111331701278687 0.6673993468284607 0.7171897292137146
661 5.085683345794678 3.88037371635437 4.3989176750183105 2.1623268127441406 2.5293617248535156 2.164681911468506 2.6251773834228516 1.025754451751709 1.5057951211929321 0.7801138162612915 0.8225597143173218
662 5.3379950523376465 3.9648680686950684 4.496257781982422 2.2001943588256836 2.3468081951141357 2.3187599182128906 2.762908697128296 0.985672116279602 1.475683569908142 0.8980658650398254 0.7875531315803528
663 5.231594085693359 3.9841837882995605 4.167034149169922 2.0672430992126465 2.621809959411621 2.3396668434143066 2.8576645851135254 0.7416245341300964 1.5616538524627686 0.9200837016105652 0.6628894805908203
664 5.437891960144043 3.8283441066741943 4.4431867599487305 2.3146071434020996 2.503575325012207 2.38012433052063 2.8009140491485596 0.8606667518615723 1.4435200691223145 0.9391340613365173 0.7797513604164124
665 5.280155181884766 3.902164936065674 4.306985378265381 2.259192943572998 2.3094069957733154 2.4906811714172363 2.6660420894622803 1.1362298727035522 1.3984493017196655 0.7762742042541504 0.7654770016670227
666 5.738718509674072 4.543614864349365 4.653144359588623 2.236621856689453 2.2072088718414307 2.6436798572540283 2.8499042987823486 0.7577382326126099 1.522588849067688 0.7395591139793396 0.8394893407821655
667 5.534039497375488 4.896545886993408 4.213554859161377 2.2583322525024414 2.2918803691864014 2.591719388961792 2.4986865520477295 1.0902115106582642 1.3130502700805664 0.8378331661224365 0.7778308391571045
668 5.602158069610596 4.413137435913086 4.682907581329346 2.1263537406921387 2.4106287956237793 2.3773233890533447 2.6079158782958984 0.8423521518707275 1.2741879224777222 0.8416587114334106 0.7683228850364685
669 5.5257039070129395 4.543952941894531 4.7422990798950195 2.024526596069336 2.4876840114593506 2.5932135581970215 2.9078917503356934 0.7030258774757385 1.496811866760254 0.858120322227478 0.8076531291007996
670 5.892760753631592 4.939493656158447 4.869219779968262 1.9570764303207397 2.5968198776245117 2.4580373764038086 2.967473268508911 0.9847555160522461 1.4576228857040405 0.7943928241729736 0.7636328339576721
671 5.8485331535339355 4.710508346557617 4.721292495727539 1.8508273363113403 2.6207499504089355 2.30777645111084 3.129298448562622 1.018757939338684 1.2969039678573608 0.7976288199424744 0.7742013931274414
672 5.655129432678223 4.6403326988220215 4.610344886779785 1.8877041339874268 2.437398672103882 2.539058208465576 3.222852945327759 0.8767004013061523 1.4242796897888184 0.7902063131332397 0.8087905645370483
673 5.635858535766602 4.70432186126709 4.65224027633667 2.0734708309173584 2.524574041366577 2.641141653060913 3.0815272331237793 1.030645489692688 1.426937460899353 0.8292667269706726 0.8155722618103027
674 5.465635299682617 4.454132556915283 4.4832539558410645 1.9256129264831543 2.5249106884002686 2.3901498317718506 3.0959854125976563 0.8407220840454102 1.3497326374053955 0.9211226105690002 0.7024440765380859
675 5.618107795715332 4.398074626922607 4.5473856925964355 1.8445215225219727 2.4166369438171387 2.3695261478424072 3.203094005584717 0.926317036151886 1.7112780809402466 0.877189576625824 0.7063396573066711
676 5.189968109130859 4.061604022979736 4.386579513549805 1.8061180114746094 2.4949254989624023 2.3514130115509033 3.099893093109131 0.7874311208724976 1.431315302848816 0.6078465580940247 0.6818912029266357
677 5.416829586029053 4.380804061889648 4.380839824676514 1.875527024269104 2.4171652793884277 2.3905868530273438 3.0104966163635254 0.9670924544334412 1.3593287467956543 0.7261276841163635 0.7839116454124451
678 5.442668914794922 4.42215633392334 4.54085111618042 1.7677650451660156 2.539576292037964 2.429201126098633 3.0588414669036865 1.152042031288147 1.5652071237564087 0.7947337031364441 0.6936680674552917
679 5.449038982391357 4.459828853607178 4.300111293792725 1.9613271951675415 2.5741233825683594 2.6019058227539063 3.049229621887207 0.9046674370765686 1.5498695373535156 0.812526285648346 0.6169515252113342
680 5.832921981811523 4.886080265045166 4.673952579498291 1.9805785417556763 2.3440659046173096 2.533435106277466 3.0710091590881348 1.322198510169983 1.5657545328140259 0.8846674561500549 0.7062739729881287
681 5.6382927894592285 4.787935256958008 4.148067474365234 1.8223633766174316 2.406256914138794 2.5703823566436768 3.162893772125244 1.0044915676116943 1.3310998678207397 0.7859717607498169 0.6642342209815979
682 5.567329406738281 4.578418731689453 4.222160816192627 1.7454553842544556 2.4074432849884033 2.616912364959717 3.013292074203491 0.9141854047775269 1.353844404220581 0.7736149430274963 0.8192628026008606
683 5.718570232391357 4.4020915031433105 4.70683479309082 1.7533282041549683 2.420346736907959 2.448427200317383 3.1587369441986084 0.9141989946365356 1.3179137706756592 0.9371724724769592 0.8170903325080872
684 6.109457492828369 4.873198509216309 4.709458827972412 1.9862010478973389 2.361004590988159 2.570615530014038 3.017852783203125 1.1191654205322266 1.3480175733566284 1.0172979831695557 0.803015947341919
685 6.151092052459717 4.868409633636475 4.75174617767334 1.823224425315857 2.3403217792510986 2.4632086753845215 3.032393455505371 1.0262163877487183 1.118788242340088 0.9937896728515625 0.8017315864562988
686 6.145223140716553 4.769252300262451 5.1535468101501465 1.9750709533691406 2.2927017211914063 2.726123094558716 3.2356584072113037 1.1552485227584839 1.2322266101837158 0.8341836333274841 0.8596703410148621
687 6.364685535430908 4.725265026092529 5.116144180297852 1.8371995687484741 2.698681116104126 2.4101603031158447 3.1207592487335205 0.7228385210037231 1.5479782819747925 1.1270803213119507 0.915282130241394
688 6.078052997589111 4.475369453430176 4.9571356773376465 1.940779209136963 2.611359119415283 2.5138063430786133 3.1042397022247314 0.9883041381835938 1.254736065864563 0.7280631065368652 0.9202387928962708
689 6.418851852416992 4.30851936340332 5.150068759918213 1.838118076324463 2.841655731201172 2.652034282684326 3.18764591217041 0.7138792276382446 1.4121043682098389 0.9051442742347717 0.7962090373039246
690 6.691627502441406 4.3592305183410645 5.277292251586914 1.8231631517410278 2.6827826499938965 2.815800189971924 3.0933473110198975 1.0987614393234253 1.2645602226257324 0.9300574064254761 0.7981972694396973
691 6.602343559265137 4.80078649520874 5.001997947692871 1.8441935777664185 2.516622543334961 2.8659698963165283 3.188164234161377 0.8786596059799194 1.2482272386550903 0.8463498950004578 0.7681881785392761
692 6.476438999176025 4.908944606781006 5.318390369415283 2.132235527038574 2.6945111751556396 2.7842884063720703 3.2670862674713135 1.0419102907180786 1.551018476486206 0.9589236974716187 0.8243004679679871
693 6.256276607513428 4.537425518035889 5.065637111663818 1.7505394220352173 2.464143991470337 2.8374533653259277 3.1022520065307617 0.9163715839385986 1.2870409488677979 1.242313265800476 0.7973408102989197
694 6.728414058685303 4.732211589813232 5.180649757385254 2.0682520866394043 2.6430013179779053 2.9907164573669434 3.1859548091888428 0.712850034236908 1.3145660161972046 1.1330933570861816 0.7396918535232544
695 6.762468338012695 4.746801853179932 5.201076984405518 2.0660054683685303 2.624584674835205 2.839740514755249 3.1246135234832764 1.004868984222412 1.6379739046096802 1.1652554273605347 0.7364845871925354
696 6.835381507873535 4.7827301025390625 5.403296947479248 2.0971593856811523 2.7860469818115234 2.5852603912353516 3.155445098876953 1.062504529953003 1.6098212003707886 1.2129411697387695 0.7464576959609985
697 6.532564163208008 4.641773223876953 5.0902228355407715 2.036837577819824 2.869502305984497 2.483510732650757 3.1410374641418457 0.821816623210907 1.3957254886627197 1.2180489301681519 0.8668694496154785
698 6.524835586547852 4.37317419052124 5.160311698913574 2.0909736156463623 2.761174440383911 2.421105146408081 3.0885837078094482 0.9501637816429138 1.6435706615447998 0.9883335828781128 0.779487133026123
699 6.631265163421631 4.752365589141846 5.123679161071777 1.9749122858047485 2.854930877685547 2.600064516067505 3.1273488998413086 0.844807505607605 1.6227092742919922 1.0422240495681763 0.7613430023193359
700 7.076300144195557 4.716786861419678 5.458863258361816 1.9344528913497925 2.774637460708618 2.5724234580993652 3.3468737602233887 0.6938222646713257 1.5699188709259033 1.1457310914993286 0.9629740715026855
701 6.899240016937256 4.796479225158691 5.19495153427124 1.9096399545669556 2.8584728240966797 2.4773662090301514 3.051948070526123 0.8424049019813538 1.5773820877075195 1.0648423433303833 0.8656997084617615
702 6.244946479797363 4.583780288696289 4.723774433135986 1.8809493780136108 2.667503833770752 2.476414442062378 3.086848020553589 0.7676452994346619 1.2930132150650024 1.1329084634780884 0.8335981965065002
703 6.5878005027771 4.872551918029785 5.096635818481445 1.989633321762085 2.529170513153076 2.2686190605163574 3.192368268966675 0.8908573389053345 1.5027306079864502 1.0397570133209229 0.818091630935669
704 6.784588813781738 4.6457743644714355 5.297879695892334 1.9540035724639893 2.6180226802825928 1.8212906122207642 3.1126868724823 0.7518683075904846 1.3724111318588257 1.0178914070129395 0.9191823601722717
705 7.2806291580200195 5.237339496612549 5.27928352355957 2.272806167602539 2.69380521774292 2.209088087081909 3.134675979614258 0.6559733748435974 1.2818666696548462 0.9161560535430908 0.9959975481033325
706 6.641430377960205 4.6870574951171875 5.3127522468566895 2.0382654666900635 2.4149608612060547 2.6160531044006348 3.309624195098877 0.8762174844741821 1.269780158996582 0.9781313538551331 0.9756569862365723
707 6.730103015899658 4.813680171966553 5.413174152374268 2.0650177001953125 2.3943588733673096 2.2956907749176025 3.280332088470459 1.0051040649414063 1.276254653930664 0.9721012115478516 0.8345818519592285
708 7.20313835144043 5.102264404296875 5.617919921875 2.1493871212005615 2.4198532104492188 2.750706911087036 3.3876562118530273 0.9466696381568909 1.1499000787734985 1.0791103839874268 0.7077692151069641
709 6.427649974822998 5.058363914489746 4.735416889190674 2.2425007820129395 2.328869581222534 2.6747355461120605 3.2875514030456543 0.9611338376998901 1.3124498128890991 1.0426034927368164 0.7379013895988464
710 6.57663631439209 5.207303524017334 4.791472434997559 2.1337931156158447 2.440180540084839 2.3197498321533203 3.1115808486938477 0.7540345788002014 1.3341373205184937 0.967789351940155 0.8373463153839111
711 6.389945030212402 5.460433483123779 4.379351615905762 1.9151488542556763 2.462765693664551 2.746248245239258 3.2395784854888916 0.6833903193473816 1.3682917356491089 0.9376142024993896 0.9563864469528198
712 6.809372425079346 5.766678810119629 4.757978439331055 2.124392509460449 2.3816022872924805 2.7975211143493652 3.1545441150665283 0.7832916975021362 1.4138387441635132 1.211328148841858 0.6332092881202698
713 6.890230178833008 6.01496696472168 4.5785346031188965 2.115272045135498 2.3651719093322754 2.635902166366577 3.1507315635681152 0.8611457347869873 1.3712397813796997 1.2242043018341064 0.925137996673584
714 6.560626983642578 5.903045177459717 4.434659004211426 1.8992623090744019 2.551172971725464 2.6412699222564697 3.0034310817718506 1.0171819925308228 1.4176889657974243 1.122186303138733 0.8223076462745667
715 6.484917163848877 5.480932712554932 4.807495594024658 1.9007465839385986 2.355060577392578 2.7748217582702637 3.013352394104004 1.1127820014953613 1.3795920610427856 0.9649620652198792 0.8059861063957214
716 6.381032943725586 5.294883728027344 4.530220031738281 1.955019474029541 2.429858922958374 2.4639618396759033 2.992050886154175 1.163317084312439 1.2854702472686768 1.0014185905456543 0.888252854347229
717 6.677008152008057 5.161991596221924 4.701498985290527 1.973118782043457 2.6897494792938232 2.495227813720703 2.968911647796631 0.8923089504241943 1.4436992406845093 1.1657885313034058 0.7358965277671814
718 6.383777141571045 5.3034892082214355 4.6797661781311035 1.9079973697662354 2.4992637634277344 2.3748347759246826 3.133009672164917 1.1732159852981567 1.5051847696304321 1.0444415807724 0.8092974424362183
719 6.160323619842529 5.259223461151123 4.3343400955200195 1.8931000232696533 2.680715322494507 2.45572829246521 2.8108348846435547 1.1389554738998413 1.266850471496582 0.9542071223258972 0.8619247078895569
720 6.521170616149902 5.189410209655762 4.823171138763428 1.9894081354141235 2.8212687969207764 2.2564544677734375 3.000319480895996 0.8598160147666931 1.551581621170044 1.0426243543624878 0.7000427842140198
721 6.596203804016113 5.623035907745361 4.865409851074219 2.07669997215271 2.6673896312713623 2.357625961303711 2.933525800704956 1.2695995569229126 1.6387790441513062 1.0604521036148071 0.783621072769165
722 6.670759201049805 5.572441101074219 5.097850322723389 2.0658626556396484 2.876643657684326 2.42083477973938 2.947205066680908 0.7952726483345032 2.0786638259887695 1.0804849863052368 0.6645585298538208
723 6.968811511993408 5.778882026672363 5.222613334655762 1.895442247390747 2.8868837356567383 2.3297390937805176 2.9764671325683594 0.9345249533653259 1.6541677713394165 1.1084163188934326 0.7836086750030518
724 6.796841144561768 5.75693941116333 5.01010274887085 1.9365918636322021 2.684441328048706 2.4610586166381836 2.9404613971710205 0.8734263777732849 1.3574244976043701 1.0540331602096558 0.739564836025238
725 6.930362701416016 5.990468978881836 4.823121547698975 1.9133050441741943 2.697133779525757 2.3034141063690186 2.9436686038970947 0.7713873386383057 1.7736988067626953 1.0366311073303223 0.765593409538269
726 6.8954668045043945 6.006199836730957 5.244228363037109 1.8040651082992554 2.986928701400757 2.4117679595947266 3.0740303993225098 0.8673198223114014 1.4542073011398315 1.1811996698379517 0.9155418872833252
727 7.006960868835449 5.8880510330200195 5.116739749908447 1.9949672222137451 2.7181894779205322 2.4405038356781006 2.818081855773926 1.0992869138717651 1.6360645294189453 1.1566001176834106 0.8453368544578552
728 6.8380279541015625 5.7796149253845215 5.107327938079834 1.8158403635025024 2.63836669921875 2.682417631149292 2.76020884513855 0.9462729692459106 1.566575527191162 0.9646691679954529 0.9011181592941284
729 6.589709281921387 5.862698078155518 4.762449264526367 1.6672241687774658 2.6630446910858154 2.8292176723480225 2.4913134574890137 1.0349440574645996 1.5068734884262085 1.243660569190979 0.7421233057975769
730 7.083498954772949 6.28819465637207 5.1906962394714355 1.7561588287353516 2.9507575035095215 2.7164199352264404 2.6926357746124268 0.8361794948577881 1.67581045627594 1.1536533832550049 0.8512605428695679
731 6.84672737121582 6.057925224304199 4.912870407104492 1.8001668453216553 2.594139337539673 2.8753414154052734 2.8768815994262695 0.9733247756958008 1.5672717094421387 1.2915757894515991 0.9031692743301392
732 6.767167091369629 5.899436950683594 4.771067142486572 1.9071643352508545 2.4607982635498047 2.609311580657959 2.5423245429992676 0.7926887273788452 1.3463234901428223 1.3413116931915283 0.8785080313682556
733 6.700656414031982 6.025797367095947 4.824902057647705 1.7876561880111694 2.3641676902770996 2.858511447906494 2.5295841693878174 0.9677650928497314 1.1270612478256226 1.4919867515563965 1.022035837173462
734 6.711016654968262 5.694822311401367 4.9400715827941895 1.6649264097213745 2.274343490600586 2.8460161685943604 2.4639387130737305 0.7201533913612366 1.6557550430297852 1.3667656183242798 0.8737795948982239
735 6.707818508148193 5.568170547485352 5.207206726074219 1.7611218690872192 2.3236358165740967 2.8349013328552246 2.658564805984497 0.7910041213035583 1.7875748872756958 1.5376847982406616 0.9785672426223755
736 7.163187503814697 5.899386405944824 5.144070148468018 1.9813129901885986 2.4220993518829346 3.035919427871704 2.7004170417785645 1.0493203401565552 1.3930747509002686 1.275229573249817 0.944468080997467
737 6.788815498352051 5.7230305671691895 4.912511825561523 1.9449459314346313 2.5353336334228516 3.015928030014038 2.652909994125366 0.928635835647583 1.3517544269561768 1.1364394426345825 0.7706838846206665
738 6.898090362548828 5.909268379211426 4.750341415405273 2.053757667541504 2.311208486557007 3.102109432220459 2.3990509510040283 0.7603335976600647 1.188139796257019 1.275750756263733 0.8134453892707825
739 6.789140701293945 6.056518077850342 4.775093078613281 1.988060712814331 2.4293127059936523 2.909329414367676 2.321462631225586 0.9192580580711365 1.2966887950897217 1.1261953115463257 0.7877548336982727
740 7.158448696136475 6.242349147796631 4.842372894287109 1.7780463695526123 2.419698476791382 3.178079128265381 2.346456289291382 0.843799889087677 1.0931228399276733 0.9893709421157837 0.8834543228149414
741 7.087164878845215 5.873714923858643 5.366017818450928 1.7616060972213745 2.744298219680786 2.949042558670044 2.6240322589874268 0.8688220381736755 1.1298617124557495 1.2975506782531738 0.8024461269378662
742 6.63722562789917 5.822941780090332 4.655600547790527 1.7388818264007568 2.3872318267822266 2.293731212615967 2.3060152530670166 0.8543962240219116 0.8339372277259827 1.1332907676696777 0.8781908750534058
743 6.564589500427246 6.017523765563965 4.547375679016113 1.8063443899154663 2.672333240509033 2.29074764251709 2.276121139526367 0.9883219599723816 0.8325157165527344 1.1751582622528076 0.8264847993850708
744 6.499114036560059 5.749306678771973 4.633496284484863 1.800691843032837 2.55652117729187 2.4036056995391846 2.133810520172119 0.8559101223945618 1.4958044290542603 1.1097625494003296 1.0211243629455566
745 6.485562801361084 5.457027435302734 4.768929958343506 1.9502336978912354 2.6398961544036865 2.4646544456481934 2.5796942710876465 0.9954766631126404 0.8518391251564026 1.2297863960266113 0.7985449433326721
746 6.383399486541748 5.594902515411377 4.710043430328369 1.8819011449813843 2.7091498374938965 2.284213066101074 2.210113763809204 1.0004185438156128 0.6580624580383301 1.2093359231948853 0.7762391567230225
747 6.621893405914307 5.69035530090332 4.817416667938232 1.7563345432281494 2.7641043663024902 2.162536859512329 2.5033366680145264 0.7930049300193787 1.0518728494644165 1.0964183807373047 0.8120856285095215
748 6.747469902038574 5.153326511383057 5.311337947845459 1.830342173576355 2.6089131832122803 2.418372392654419 2.7060012817382813 0.8597332835197449 1.308043122291565 1.0772312879562378 0.9700556993484497
749 6.906975746154785 5.383190155029297 5.44627046585083 1.9415922164916992 2.626617908477783 2.6749236583709717 2.4881694316864014 0.6580849885940552 0.9802826046943665 1.1395354270935059 0.9361756443977356
750 6.869825839996338 5.445324420928955 5.034241676330566 1.9359898567199707 2.5932672023773193 3.0365915298461914 2.4902327060699463 1.1935421228408813 0.8334029316902161 1.0958819389343262 0.8175920248031616
751 6.674711227416992 5.144717693328857 5.0013017654418945 1.8371230363845825 2.513312816619873 2.7675578594207764 2.4287872314453125 0.745383083820343 0.8061394691467285 1.0938278436660767 0.9420572519302368
752 6.8300933837890625 5.382645606994629 4.994884490966797 1.7684168815612793 2.796025514602661 2.228969097137451 2.421238660812378 1.1747032403945923 1.0630297660827637 1.1778521537780762 0.7710403800010681
753 6.565633773803711 5.381558895111084 4.989650726318359 1.7702958583831787 2.6255009174346924 2.578467845916748 2.2564408779144287 0.8169496655464172 0.9830619096755981 1.4157147407531738 0.693953275680542
754 6.78955602645874 5.559520244598389 5.2213311195373535 1.899903416633606 2.6807403564453125 2.8493895530700684 2.6983425617218018 0.7847914099693298 0.856211245059967 1.4248547554016113 1.0532100200653076
755 6.423121929168701 5.614410877227783 4.923593044281006 1.8958823680877686 2.5724093914031982 2.7950081825256348 2.1518681049346924 0.7337420582771301 0.7618280649185181 1.4726717472076416 0.6988542079925537
756 6.477875709533691 5.655429363250732 5.212717056274414 2.0107266902923584 2.825917959213257 2.847895383834839 2.2991151809692383 0.8969710469245911 0.841859757900238 1.4177424907684326 0.869587242603302
757 6.174255847930908 5.544195652008057 4.907802581787109 1.900843620300293 2.504821538925171 2.2282023429870605 2.368166923522949 1.0382789373397827 0.7074983716011047 1.45377516746521 0.78413325548172
758 6.31085205078125 5.451349258422852 5.128844261169434 1.8365206718444824 2.2594220638275146 2.3427817821502686 2.8252837657928467 0.9844866991043091 0.9887611865997314 1.43733549118042 0.6045333743095398
759 6.256049156188965 5.517005920410156 4.991673469543457 1.8535654544830322 2.538792133331299 2.231639862060547 2.717719793319702 0.9337456822395325 1.1270229816436768 1.425192952156067 0.7087323069572449
760 6.2765350341796875 5.555945873260498 4.8028764724731445 1.7237775325775146 2.3631479740142822 2.4403417110443115 2.59043025970459 1.1191673278808594 0.7346702218055725 1.3571451902389526 0.8077160120010376
761 6.85463809967041 4.984848499298096 5.671451091766357 1.6880261898040771 2.4757492542266846 2.3780126571655273 3.0743138790130615 0.8830702304840088 0.6308846473693848 1.2874982357025146 0.790248453617096
762 7.300670146942139 5.672511577606201 5.761073589324951 1.8644802570343018 2.797609329223633 2.694004535675049 2.705251455307007 1.016347885131836 0.7051133513450623 1.3632464408874512 0.8752948045730591
763 7.4102044105529785 5.79125452041626 5.426761150360107 1.805424451828003 2.4422903060913086 2.79636287689209 2.466240644454956 1.0109089612960815 0.9060271978378296 1.2278132438659668 0.9861072897911072
764 7.127881050109863 5.745368003845215 5.221377372741699 1.7710134983062744 2.322929620742798 2.7067294120788574 2.708261013031006 0.94353187084198 0.7296887636184692 1.2033673524856567 0.8463529348373413
765 7.592016696929932 5.990725517272949 5.448841094970703 1.9248610734939575 2.5185136795043945 2.7455124855041504 2.990866184234619 0.9677183628082275 0.7536302208900452 1.2482268810272217 0.9498214721679688
766 7.219976425170898 5.686357498168945 5.5247721672058105 1.9123045206069946 2.1993982791900635 2.9086668491363525 2.739697217941284 1.2451578378677368 0.7805306315422058 1.2703580856323242 0.8818879127502441
767 7.224774360656738 5.78054141998291 5.457784175872803 1.8329367637634277 2.2282958030700684 2.8382973670959473 3.1126251220703125 1.42920982837677 0.8618392944335938 1.3447751998901367 0.9537321925163269
768 7.595873832702637 5.812570095062256 5.468956470489502 1.8741669654846191 2.3398184776306152 2.6355385780334473 2.8426578044891357 1.1553881168365479 0.6543659567832947 1.438741683959961 0.8270256519317627
769 7.100172519683838 5.528281211853027 5.109353542327881 1.8556303977966309 2.1657583713531494 2.844059467315674 2.7420060634613037 1.3362867832183838 0.7310845255851746 1.4314985275268555 1.1057015657424927
770 7.038726806640625 5.3205108642578125 5.0907135009765625 1.6820789575576782 2.677358865737915 2.49969744682312 2.6870312690734863 0.9474695920944214 1.0437499284744263 1.2412514686584473 0.8101317882537842
771 7.090059757232666 5.147829532623291 5.491037845611572 1.9047852754592896 2.6731197834014893 2.903641939163208 2.8444926738739014 0.8367775082588196 0.7541196346282959 1.2733551263809204 0.8799624443054199
772 7.5147809982299805 5.828315734863281 5.43998908996582 1.8967549800872803 2.57307767868042 2.909335136413574 2.588469982147217 0.9894642233848572 0.6242404580116272 1.3589814901351929 0.9912886619567871
773 7.204371929168701 5.508171558380127 5.299432277679443 1.9896292686462402 2.386007785797119 2.8692314624786377 2.818645477294922 0.9657424688339233 0.6648075580596924 1.4442389011383057 0.8408796191215515
774 7.776765823364258 5.986894130706787 5.5936994552612305 1.96853506565094 2.8104138374328613 2.9391472339630127 2.5953257083892822 1.2344809770584106 0.7639091610908508 1.4674090147018433 0.947474479675293
775 7.240467548370361 5.649458408355713 5.458796977996826 1.890388011932373 2.4628610610961914 2.5074007511138916 2.726985454559326 0.8240991830825806 0.8387324213981628 1.2653379440307617 0.8523163199424744
776 7.331613540649414 5.858008861541748 5.657439708709717 2.051915407180786 2.41257905960083 2.5316689014434814 2.96321964263916 0.8147422671318054 0.6242828965187073 1.6565265655517578 0.8031347393989563
777 6.985008716583252 5.510577201843262 5.162783622741699 2.0015482902526855 2.123044013977051 2.3998727798461914 2.813352346420288 0.9497689008712769 0.8253974318504333 1.6047543287277222 0.9694470167160034
778 7.069546222686768 5.611465930938721 5.439406394958496 1.9618635177612305 2.8088908195495605 2.6931042671203613 2.7381975650787354 1.1160353422164917 1.1377593278884888 1.4464523792266846 0.8902720808982849
779 6.856569290161133 5.1716413497924805 5.186497688293457 1.8358625173568726 2.5692989826202393 3.0546817779541016 2.478820562362671 1.1545826196670532 0.7089340686798096 1.509144902229309 0.924170732498169
780 6.5225605964660645 5.176145553588867 4.759941101074219 1.7923012971878052 2.272097587585449 2.6167006492614746 2.255047082901001 1.2292861938476563 0.6005603075027466 1.543141484260559 0.9272795915603638
781 6.738792896270752 5.156446933746338 5.040763854980469 1.8389967679977417 2.472283124923706 2.624742269515991 2.2078213691711426 0.9832538366317749 0.8551639914512634 1.4359064102172852 0.8638460040092468
782 6.546426773071289 4.941328048706055 5.30647087097168 2.0488288402557373 2.842013359069824 2.4140422344207764 2.3851802349090576 1.0085711479187012 0.6354840397834778 1.4697016477584839 0.796729326248169
783 6.223031520843506 4.55650520324707 5.1150617599487305 2.075000047683716 2.378519296646118 2.5343618392944336 2.3148813247680664 1.0253751277923584 0.7951039671897888 1.393476963043213 0.7903187870979309
784 6.5339155197143555 4.980469703674316 5.30640172958374 1.932055115699768 2.580531597137451 2.36629056930542 2.5002241134643555 1.3325512409210205 0.5842027068138123 1.4023767709732056 0.8198410272598267
785 6.351597309112549 5.091902732849121 4.862061023712158 2.0764615535736084 2.5141303539276123 2.588292121887207 2.49981427192688 1.2720471620559692 0.6396204233169556 1.4379059076309204 0.7754820585250854
786 6.536665439605713 4.536480903625488 5.3993024826049805 2.3130104541778564 2.565688133239746 2.3230507373809814 2.7560274600982666 1.4652408361434937 0.791434645652771 1.3041589260101318 0.8815823197364807
787 6.389868259429932 4.577389240264893 5.24411678314209 2.18418025970459 2.5267832279205322 2.426957607269287 2.3493359088897705 1.1417466402053833 0.7634694576263428 1.2725670337677002 0.9316902756690979
788 6.530508041381836 4.5631914138793945 5.529024600982666 2.0537638664245605 2.8023135662078857 2.238996744155884 2.4685473442077637 1.486504316329956 1.0846284627914429 1.5004525184631348 0.8170709609985352
789 6.762648582458496 4.4084882736206055 5.890130519866943 2.040788412094116 2.852825880050659 2.0118813514709473 2.618210792541504 0.9559844136238098 1.0797090530395508 1.4138455390930176 0.9457762837409973
790 6.420812606811523 4.338705539703369 5.55572509765625 2.275871992111206 2.8119845390319824 2.097047805786133 2.379737138748169 0.6965376734733582 0.9084712266921997 1.374018907546997 1.0012011528015137
791 6.800590991973877 4.674070835113525 5.50996732711792 1.961647868156433 3.123748302459717 2.496623992919922 2.8307602405548096 1.0496234893798828 1.2892264127731323 1.5075567960739136 0.8962916731834412
792 6.699060916900635 5.028019428253174 5.46912956237793 1.7750227451324463 2.8348207473754883 2.3311307430267334 2.417224884033203 1.2359864711761475 1.2389899492263794 1.4594502449035645 1.0594284534454346
793 6.692966938018799 4.613575458526611 5.594995975494385 1.7886582612991333 2.9334723949432373 2.1808512210845947 2.47006893157959 1.2653390169143677 1.3348084688186646 1.5000520944595337 0.8492540121078491
794 6.553290843963623 4.839153289794922 5.3546929359436035 1.8201303482055664 2.7645463943481445 2.300159454345703 2.0887067317962646 1.3973697423934937 0.6938914656639099 1.5031028985977173 0.8078643083572388
795 6.44122838973999 5.06657075881958 5.1690592765808105 1.8749176263809204 3.083988666534424 2.228163003921509 2.0761427879333496 1.0445520877838135 1.6950675249099731 1.3919607400894165 0.9245096445083618
796 6.407978057861328 4.672992706298828 5.217390537261963 1.6882716417312622 2.6763551235198975 1.9005194902420044 1.9897353649139404 1.0854294300079346 1.0049545764923096 1.5269367694854736 0.8419590592384338
797 6.965564250946045 5.0995564460754395 5.660765171051025 1.811158299446106 2.9453206062316895 2.0460903644561768 2.4316530227661133 1.3050143718719482 1.0774281024932861 1.308974027633667 0.7925924062728882
798 6.543011665344238 4.808696746826172 5.234086513519287 1.7178441286087036 2.7490479946136475 1.8286153078079224 2.2271928787231445 1.214353322982788 1.0312964916229248 1.275987982749939 0.9529334902763367
799 6.551788806915283 4.7319865226745605 5.393193244934082 1.8628216981887817 2.695690870285034 1.8001652956008911 2.2833828926086426 0.9992527365684509 1.0952215194702148 1.332909107208252 0.8943994641304016
800 6.490583896636963 4.949471950531006 5.272712707519531 1.8582767248153687 2.7141454219818115 2.225605010986328 2.5044586658477783 0.9766172766685486 1.3860321044921875 1.4755942821502686 0.8553265333175659
801 6.221039295196533 4.851860523223877 5.105103969573975 1.7654266357421875 2.636866569519043 2.337580919265747 2.5508670806884766 0.9558982849121094 1.3284938335418701 1.4723840951919556 0.8210878968238831
802 5.936588764190674 4.2684831619262695 5.052943706512451 1.7515995502471924 2.5917251110076904 2.1671786308288574 2.405245304107666 0.6903515458106995 1.2339462041854858 1.3390109539031982 0.8762814998626709
803 6.1562066078186035 4.468715190887451 5.0693230628967285 1.8107540607452393 2.516043186187744 2.3311243057250977 2.2113301753997803 1.019505262374878 1.2267729043960571 1.4008373022079468 0.7662670612335205
804 5.689418792724609 4.223186492919922 4.568434238433838 1.8392603397369385 2.5088891983032227 2.17880916595459 2.3729705810546875 0.911041259765625 1.0055742263793945 1.448386549949646 0.879566490650177
805 6.109803199768066 4.445141315460205 5.014804363250732 1.84103524684906 2.80816388130188 2.3662731647491455 2.318371057510376 1.0615335702896118 1.0905207395553589 1.4319334030151367 0.8790727853775024
806 6.039756774902344 4.329415321350098 5.252262115478516 1.8978517055511475 2.562304973602295 2.4861998558044434 2.371817111968994 0.9803249835968018 0.7758485078811646 1.188386082649231 0.9617130160331726
807 5.845431804656982 4.086966037750244 5.223808765411377 1.7613146305084229 2.3877971172332764 2.457993745803833 2.034632444381714 0.8224484324455261 1.121367335319519 1.0081413984298706 0.8615007400512695
808 5.793525695800781 4.445073127746582 4.902562141418457 2.033229351043701 2.3724119663238525 2.4877684116363525 2.068120002746582 0.757686197757721 1.408808946609497 1.0823489427566528 0.8790742754936218
809 6.0524187088012695 4.786887168884277 5.176244735717773 1.930115818977356 2.449167490005493 2.4554924964904785 2.054638147354126 0.9239674806594849 1.398392915725708 1.0675585269927979 0.8078341484069824
810 6.0391740798950195 5.056507587432861 4.671244144439697 1.776847243309021 2.540523052215576 2.4516208171844482 2.006504535675049 1.02518892288208 1.186030387878418 1.1649134159088135 0.7313413023948669
811 6.198949337005615 4.994399547576904 4.969526767730713 1.9791553020477295 2.526876926422119 2.5355820655822754 2.006408929824829 0.9411338567733765 1.1974939107894897 1.2154234647750854 0.7876504063606262
812 6.7179274559021 4.926880836486816 5.545170783996582 1.901818037033081 2.667726516723633 2.5563302040100098 2.2003469467163086 0.8810207843780518 1.3995732069015503 1.1752848625183105 0.84758061170578
813 6.345151901245117 5.010339260101318 5.0496602058410645 1.8708561658859253 2.5741124153137207 2.4758307933807373 2.041053295135498 0.9799307584762573 1.4040268659591675 1.1274974346160889 0.7036763429641724
814 6.2491135597229 4.817574501037598 5.000166893005371 1.880160927772522 2.5297229290008545 2.43113112449646 1.895395040512085 1.0523196458816528 1.2056715488433838 1.149600625038147 0.6686282157897949
815 6.214445114135742 4.7488226890563965 4.7630295753479 2.0333251953125 2.5914559364318848 2.4648053646087646 2.0047476291656494 0.9191064834594727 1.4122036695480347 1.1292942762374878 0.6822884678840637
816 6.251596927642822 4.962634563446045 4.8773345947265625 1.9421098232269287 2.427940845489502 2.254289150238037 2.5219175815582275 1.135460615158081 1.2218235731124878 1.1800358295440674 0.935894787311554
817 6.680478572845459 5.1102294921875 5.2137980461120605 1.7778136730194092 2.775219440460205 2.271852731704712 2.7167136669158936 1.117447018623352 1.280311942100525 0.9645448327064514 0.8486003279685974
818 6.637699127197266 5.0092010498046875 5.128539562225342 1.9579808712005615 2.981349468231201 2.228694200515747 2.72894287109375 0.9023693203926086 1.5768438577651978 1.13901686668396 0.8719277381896973
819 6.320535659790039 4.829812049865723 4.865429401397705 1.8949711322784424 2.557682991027832 2.498939037322998 2.7344634532928467 1.2140376567840576 1.732558012008667 1.2289929389953613 0.7767545580863953
820 5.811861991882324 4.5211181640625 4.489001274108887 1.9069517850875854 2.484813928604126 2.4858312606811523 2.6045055389404297 0.7364139556884766 1.4841933250427246 1.2953085899353027 0.9295772910118103
821 5.778173446655273 4.605623245239258 4.412876605987549 1.8659789562225342 2.7192816734313965 2.51455020904541 2.722566843032837 0.9623550176620483 1.4138637781143188 1.2378718852996826 0.7519460320472717
822 5.657052040100098 4.6045074462890625 4.432053565979004 1.8563250303268433 2.676079034805298 2.422003746032715 2.516611099243164 1.1970837116241455 1.6298528909683228 1.3328218460083008 0.6589786410331726
823 5.610262870788574 4.577686786651611 4.453459739685059 1.9410392045974731 2.7457356452941895 2.4904720783233643 2.561298131942749 0.9898119568824768 1.3966906070709229 1.1589537858963013 0.843274712562561
824 5.766046047210693 4.505679130554199 4.757394790649414 1.900483250617981 2.829117774963379 2.5192723274230957 2.687101125717163 1.2906330823898315 1.567563533782959 1.0682648420333862 0.7527649402618408
825 6.401029109954834 4.6201581954956055 5.1313652992248535 1.9257733821868896 2.7022085189819336 2.2406742572784424 2.803297758102417 1.1946576833724976 1.2633047103881836 1.0879439115524292 0.7759820818901062
826 6.680538654327393 4.9838361740112305 5.401669502258301 1.9601600170135498 2.523719310760498 2.5613884925842285 2.968095064163208 0.9816484451293945 1.986825942993164 1.245794415473938 0.8301197290420532
827 6.637601852416992 4.956655502319336 5.294254302978516 2.0888381004333496 2.7643816471099854 2.2962381839752197 2.769885301589966 1.7258871793746948 2.1770219802856445 1.1616724729537964 0.9288281798362732
828 6.60067892074585 5.350783348083496 5.19215202331543 2.054250955581665 2.8656506538391113 2.0018866062164307 2.884474754333496 1.4632537364959717 2.239572525024414 1.0788688659667969 0.8826801776885986
829 6.5917816162109375 4.883630275726318 5.261519908905029 2.0478172302246094 2.6491825580596924 2.505331039428711 2.857357978820801 1.2717260122299194 1.6780568361282349 1.1521342992782593 0.8775096535682678
830 6.077721118927002 4.74927282333374 4.641992092132568 1.8838307857513428 2.685792922973633 2.2942471504211426 2.824723720550537 1.1509159803390503 1.8283323049545288 1.4165654182434082 0.7609427571296692
831 5.92289400100708 4.832136154174805 4.510093688964844 1.8791468143463135 2.7552802562713623 2.2394957542419434 2.4328067302703857 1.2638583183288574 1.5913320779800415 1.2620291709899902 0.7960776090621948
832 6.607553005218506 5.195992469787598 5.155782222747803 1.8365955352783203 2.4714152812957764 2.5634353160858154 2.4957072734832764 1.3060215711593628 1.4131947755813599 1.0982023477554321 0.8104977011680603
833 6.529855728149414 4.86885929107666 5.239904880523682 1.8861613273620605 2.6466639041900635 2.5430221557617188 2.343555212020874 1.1082351207733154 1.6846858263015747 1.192671775817871 0.8074711561203003
834 6.667697429656982 4.677131652832031 5.4871978759765625 1.818994402885437 2.975834369659424 2.1787662506103516 2.455056667327881 1.5177717208862305 1.9082615375518799 1.1801413297653198 0.6509073972702026
835 6.399573802947998 4.927762985229492 5.188509464263916 1.847278356552124 2.8149430751800537 2.4925129413604736 2.452301502227783 1.4379487037658691 1.9099211692810059 1.0065221786499023 0.7832096219062805
836 6.42085075378418 4.935619354248047 5.157024383544922 1.866739273071289 2.7781481742858887 2.4611387252807617 2.683204412460327 0.9801884293556213 2.1785547733306885 1.0222235918045044 0.8179807662963867
837 6.249265193939209 4.655431747436523 5.055754661560059 1.8010834455490112 2.522252321243286 2.441105842590332 2.6794698238372803 1.2826005220413208 1.8709336519241333 1.1712502241134644 0.8428025245666504
838 6.503437042236328 4.834357261657715 5.208774566650391 1.9359688758850098 2.7570340633392334 2.757808208465576 2.7842421531677246 1.1267459392547607 1.8814655542373657 1.1679924726486206 0.9259410500526428
839 6.508310794830322 4.831969261169434 5.493827819824219 1.9997457265853882 2.781109094619751 2.6128735542297363 2.5961668491363525 1.122227430343628 1.9988981485366821 1.097686529159546 0.8077486753463745
840 6.470759868621826 4.765560150146484 5.42653226852417 1.9260183572769165 2.834174633026123 2.381098985671997 2.5443952083587646 1.2316800355911255 2.2866499423980713 1.1089153289794922 0.6918054223060608
841 6.10838508605957 5.088168621063232 5.076178073883057 2.059953212738037 2.752101182937622 2.560249090194702 2.763204336166382 1.400047779083252 2.2011303901672363 0.9844464659690857 0.7691804766654968
842 6.186275959014893 4.797859191894531 5.079736232757568 1.9119682312011719 2.7300171852111816 2.4188644886016846 2.475409746170044 1.1086724996566772 2.2119500637054443 1.176928997039795 0.7265840172767639
843 6.2533979415893555 4.799001693725586 5.1754326820373535 1.9480466842651367 2.565349578857422 2.646425247192383 2.57350492477417 1.5141130685806274 1.8062692880630493 1.035732626914978 0.8863796591758728
844 6.271753787994385 4.464544773101807 5.406766414642334 1.9564019441604614 2.481956720352173 2.697256088256836 2.715259552001953 1.015483021736145 2.112429141998291 0.9087245464324951 0.710006594657898
845 6.069729804992676 4.507127285003662 5.579751491546631 1.9423452615737915 2.4410805702209473 2.5650522708892822 2.3857898712158203 0.9960355162620544 2.548942804336548 0.9076610207557678 0.847332775592804
846 6.176713466644287 4.802527904510498 5.329154968261719 2.0487208366394043 2.4598586559295654 2.315717935562134 2.2639999389648438 1.1038904190063477 1.7819616794586182 0.9468770027160645 0.7238765954971313
847 6.000006198883057 4.332111358642578 5.517251968383789 1.9949469566345215 2.391657829284668 2.323263168334961 2.373887062072754 1.5938975811004639 1.8157404661178589 1.1673165559768677 0.8096712827682495
848 6.244636058807373 4.479798316955566 5.6545867919921875 2.056833028793335 2.5208303928375244 2.198540687561035 2.489985942840576 1.7454421520233154 1.7320536375045776 0.8998959064483643 0.7372847199440002
849 6.429389953613281 4.599798679351807 5.978354454040527 1.9060250520706177 2.6333651542663574 2.1471493244171143 2.418691635131836 1.4887540340423584 1.873217225074768 1.2458760738372803 0.7813299298286438
850 6.662085056304932 4.883300304412842 5.93936824798584 1.875598669052124 2.3410966396331787 2.6749320030212402 2.2795302867889404 1.694118618965149 1.7471870183944702 1.1500710248947144 0.8369282484054565
851 6.396288871765137 4.578335285186768 5.721466541290283 2.06390380859375 2.504462957382202 2.558157444000244 2.4140045642852783 1.4376304149627686 2.2060916423797607 1.2409473657608032 0.7239264249801636
852 6.180794715881348 4.2446608543396 5.673937797546387 1.768128514289856 2.4602606296539307 2.2775886058807373 2.336231231689453 1.3653130531311035 1.607631802558899 0.9600854516029358 0.7407739758491516
853 6.5083489418029785 4.074634075164795 5.872715950012207 1.8205511569976807 2.546919107437134 2.140845537185669 2.4808692932128906 1.4600564241409302 1.784540057182312 1.106094241142273 0.9098747372627258
854 6.5081963539123535 4.679926872253418 5.623860836029053 2.13193678855896 2.719860792160034 2.0398361682891846 2.4560840129852295 1.6898865699768066 2.250469207763672 1.0891509056091309 0.728843629360199
855 6.598843097686768 4.652184009552002 5.817315101623535 1.8770217895507813 2.7187607288360596 2.3293797969818115 2.703913688659668 1.177294135093689 2.196053981781006 0.9594565629959106 0.978177011013031
856 7.0468831062316895 4.6892290115356445 6.294278144836426 1.723874807357788 2.7511520385742188 2.343000650405884 2.884766101837158 1.524935245513916 2.0191221237182617 0.8868094682693481 0.7779542207717896
857 6.872648239135742 4.822470664978027 5.814051628112793 1.5517991781234741 2.90278959274292 2.4848744869232178 2.6952199935913086 1.794967770576477 1.9305005073547363 1.1616696119308472 0.6547197699546814
858 6.7575764656066895 4.510754108428955 6.015963077545166 1.613020658493042 3.0656723976135254 2.5356051921844482 2.9614412784576416 1.4759397506713867 1.803572416305542 1.2048529386520386 0.7588426470756531
859 6.527225494384766 4.698019981384277 5.454875469207764 1.686743974685669 3.080404043197632 2.5563576221466064 2.6415340900421143 1.7332837581634521 1.6143263578414917 1.2205042839050293 0.8030620217323303
860 6.856449127197266 5.11930513381958 5.829042434692383 1.8517464399337769 3.240309000015259 2.3787100315093994 2.6632583141326904 1.6548242568969727 1.6455039978027344 0.9958688020706177 0.7864977121353149
861 7.297654628753662 5.130672454833984 6.356424331665039 1.667805552482605 3.4632070064544678 2.5629498958587646 2.6513915061950684 1.8817118406295776 1.9419063329696655 1.0355428457260132 0.7846702337265015
862 6.832737922668457 4.965669631958008 5.7707600593566895 1.733206033706665 2.9681808948516846 2.114328145980835 2.843599557876587 1.7802302837371826 1.2718794345855713 0.858824610710144 0.8133136034011841
863 6.568873882293701 5.034128665924072 5.624588489532471 1.6180970668792725 2.897239923477173 2.1296682357788086 3.089306116104126 1.9038949012756348 1.634850025177002 1.001920461654663 0.6531928181648254
864 6.291162967681885 4.754543781280518 5.27850866317749 1.6527159214019775 2.5908052921295166 2.0682084560394287 2.7755377292633057 1.4588316679000854 1.5658483505249023 0.954645037651062 0.7451791167259216
865 6.632239818572998 5.129316806793213 5.40347957611084 1.8492165803909302 2.827319622039795 2.043182611465454 2.783215284347534 1.8943225145339966 1.7163618803024292 0.8946419358253479 0.8689473271369934
866 6.658764362335205 5.135675430297852 5.3813886642456055 1.881117343902588 2.5736775398254395 2.2233171463012695 2.702904462814331 1.8422739505767822 1.39398992061615 1.2072595357894897 0.8223956823348999
867 6.685831069946289 5.144293785095215 5.517226696014404 1.8171217441558838 2.7257986068725586 2.3409271240234375 2.8263230323791504 1.5125415325164795 1.3140369653701782 1.1403167247772217 0.7310579419136047
868 6.05713415145874 4.399745464324951 5.245213985443115 1.5960915088653564 2.9539523124694824 2.391413927078247 2.700010061264038 1.4298267364501953 1.8140393495559692 1.1935999393463135 0.687491774559021
869 6.2175140380859375 4.764860153198242 5.155777454376221 1.7796473503112793 2.849156618118286 2.3682949542999268 2.857912063598633 1.2793625593185425 1.5832027196884155 1.1395413875579834 0.7312322854995728
870 6.498064041137695 5.152231216430664 5.067900657653809 1.796454906463623 2.8064610958099365 2.4934892654418945 2.7387146949768066 1.097578763961792 1.3489935398101807 1.1575061082839966 0.8711370229721069
871 6.752384185791016 5.166670799255371 5.203742980957031 1.9619895219802856 2.7844643592834473 2.5392937660217285 2.7490248680114746 1.204789400100708 1.1466258764266968 1.1250079870224 1.0025328397750854
872 6.4573588371276855 4.983492851257324 5.280177116394043 1.7035903930664063 2.631585121154785 2.4039416313171387 2.385474443435669 1.1838268041610718 1.4708727598190308 1.2201942205429077 0.6883302927017212
873 6.312997341156006 4.931940078735352 5.156200408935547 1.7852028608322144 2.5260212421417236 2.587198257446289 2.3437271118164063 1.4383007287979126 1.427427053451538 1.2954003810882568 0.7956371307373047
874 6.284087181091309 5.019635200500488 5.186920166015625 1.730286955833435 2.7495431900024414 2.7499890327453613 2.265277862548828 1.4164923429489136 1.612493872642517 1.2123661041259766 0.7634636759757996
875 5.955002784729004 4.719138145446777 5.043812274932861 1.7235426902770996 2.8386411666870117 2.6533825397491455 2.3807082176208496 0.9788567423820496 1.648147463798523 1.0698223114013672 0.7907392382621765
876 6.304582118988037 4.793394088745117 5.339107990264893 1.6084612607955933 2.7778127193450928 2.5405867099761963 2.4149069786071777 1.428588628768921 1.4979959726333618 1.2502104043960571 0.8102664947509766
877 5.965096950531006 4.711440086364746 4.722933292388916 1.735429048538208 2.5682809352874756 2.538628339767456 2.0732405185699463 1.487709403038025 1.1486800909042358 1.2526196241378784 0.881023108959198
878 5.897185802459717 4.537537097930908 4.781500339508057 1.6862882375717163 2.525644302368164 2.4578142166137695 2.0411999225616455 1.2288058996200562 1.2991341352462769 1.1161147356033325 0.9557230472564697
879 6.03080940246582 4.724287033081055 4.761421203613281 1.8945815563201904 2.5658082962036133 2.165569305419922 2.339024543762207 1.173155665397644 1.2600334882736206 1.243530035018921 0.7381861209869385
880 6.0775628089904785 4.831641674041748 4.919077396392822 1.7524495124816895 2.4272077083587646 2.287956714630127 2.2278029918670654 1.1926902532577515 1.129490852355957 1.1943727731704712 0.7401915788650513
881 6.219628810882568 5.233914375305176 4.9049787521362305 1.9203909635543823 2.8022799491882324 2.6790294647216797 2.0906996726989746 1.5102152824401855 1.2585211992263794 1.1277474164962769 0.8469206690788269
882 6.030722618103027 5.517200946807861 4.754379749298096 2.1710870265960693 2.4744935035705566 2.5354065895080566 1.7556184530258179 1.1892181634902954 1.1310864686965942 1.2677315473556519 0.8284984827041626
883 6.064331531524658 5.306756019592285 4.668005466461182 1.8897056579589844 2.690603256225586 2.683180332183838 2.0525314807891846 0.9830684065818787 1.3200231790542603 1.26417076587677 0.8503932356834412
884 6.007436752319336 4.860988140106201 5.047306537628174 1.7397581338882446 2.800522804260254 2.497514486312866 2.0221712589263916 1.1958420276641846 1.6079552173614502 1.2371716499328613 0.7431601285934448
885 5.973156452178955 5.176460266113281 4.649683475494385 1.703367829322815 2.6292672157287598 2.324767589569092 2.107590675354004 1.211089015007019 1.1945630311965942 1.3932255506515503 0.6989220380783081
886 6.118061542510986 5.5144829750061035 5.030055522918701 1.8550304174423218 2.6138522624969482 2.4728331565856934 2.0256900787353516 1.2113511562347412 1.6917493343353271 1.0322670936584473 0.966884195804596
887 5.9387030601501465 5.0195488929748535 5.064159870147705 1.8008326292037964 2.4973225593566895 2.5084545612335205 2.0048441886901855 1.1382107734680176 1.2929468154907227 1.1188795566558838 0.9040737748146057
888 5.996547222137451 4.863552093505859 4.919802188873291 1.8418047428131104 2.5419089794158936 2.5028188228607178 2.405909538269043 1.3241342306137085 1.3044242858886719 1.1421433687210083 0.8395557999610901
889 5.987910270690918 5.203656196594238 4.54484748840332 1.8678079843521118 2.315328598022461 2.520753860473633 2.1728968620300293 1.7820003032684326 1.9072566032409668 1.0749083757400513 0.7630296945571899
890 5.516502380371094 4.957309246063232 4.422683238983154 1.9460290670394897 2.3768835067749023 2.3935961723327637 2.057133913040161 1.1587058305740356 1.5957599878311157 1.196528673171997 0.7668858766555786
891 5.254169940948486 4.748437404632568 4.306128978729248 1.8081393241882324 2.2752718925476074 2.5357117652893066 2.3038296699523926 1.2263442277908325 1.2188013792037964 1.0836669206619263 0.7165384888648987
892 5.56936502456665 5.010229587554932 4.330841541290283 1.9209049940109253 2.5902881622314453 2.2668068408966064 2.0074126720428467 1.2856109142303467 1.3532488346099854 1.0752074718475342 0.7466942667961121
893 5.8102617263793945 5.3464202880859375 4.576785564422607 1.9037716388702393 2.768808126449585 2.527252435684204 1.9191291332244873 1.5375174283981323 0.9299548268318176 1.0207463502883911 0.7161392569541931
894 5.39689302444458 4.937366008758545 4.270925521850586 1.8150215148925781 2.484685182571411 2.7550160884857178 2.102818727493286 1.3593991994857788 1.418373942375183 1.1069947481155396 0.8488143086433411
895 5.843161106109619 5.597407817840576 4.4039692878723145 1.8591034412384033 2.5514421463012695 2.6972992420196533 2.014268636703491 1.8450076580047607 1.5681723356246948 1.3063013553619385 0.7075558304786682
896 5.516212463378906 5.271259307861328 4.224336624145508 1.9595595598220825 2.5290706157684326 2.729365110397339 1.9113836288452148 1.3629299402236938 1.1414263248443604 1.2768391370773315 0.8714756965637207
897 5.234722137451172 4.947469234466553 4.015655994415283 1.8047696352005005 2.423412322998047 2.686924695968628 1.9337489604949951 1.43958580493927 1.0868371725082397 1.1797566413879395 0.6645434498786926
898 4.953551769256592 4.59160041809082 4.0191497802734375 1.9531562328338623 2.4354801177978516 2.6376540660858154 1.9979113340377808 1.5722134113311768 1.0968056917190552 1.2957699298858643 0.783003032207489
899 5.626055717468262 5.187615871429443 4.269504070281982 1.8778152465820313 2.440169095993042 2.728689193725586 2.0979220867156982 1.5415632724761963 1.220167875289917 1.3077090978622437 0.7735589742660522
900 5.435065746307373 4.726132869720459 4.45112943649292 1.7987940311431885 2.7753472328186035 2.796609878540039 2.4191699028015137 1.3000857830047607 1.2615524530410767 1.0518219470977783 0.7648934125900269
901 5.628018379211426 4.9682536125183105 4.493744373321533 2.004988670349121 2.9078824520111084 2.5148684978485107 2.1014788150787354 1.4791051149368286 1.392426609992981 1.0868653059005737 0.8556219935417175
902 5.575171947479248 4.944556713104248 4.411574840545654 1.8825806379318237 2.764442205429077 2.58013916015625 2.0371434688568115 1.0476539134979248 1.7038614749908447 1.1504758596420288 0.9372473955154419
903 5.733539581298828 5.132060527801514 4.260244846343994 1.978380799293518 2.6183788776397705 2.5476574897766113 2.1818697452545166 1.0498907566070557 1.634273648262024 1.1020851135253906 0.8531147241592407
904 5.735009670257568 5.447924613952637 4.310524940490723 1.9126157760620117 2.7733144760131836 2.4881715774536133 2.3860573768615723 1.0722110271453857 1.9848709106445313 1.358276605606079 0.8058387637138367
905 5.8391242027282715 5.035603046417236 4.284857749938965 1.806623935699463 2.8321807384490967 2.4277491569519043 2.4015660285949707 1.2616674900054932 1.491187572479248 0.9743288159370422 0.7483468055725098
906 5.906754493713379 5.067866802215576 4.403273582458496 1.8698800802230835 2.822523832321167 2.604814291000366 2.450266122817993 1.1017534732818604 1.3214929103851318 1.1812182664871216 0.689005434513092
907 5.859127521514893 5.1515302658081055 4.56667947769165 1.7497165203094482 2.7765209674835205 2.702573299407959 2.4268929958343506 1.36979341506958 1.3781412839889526 1.2579461336135864 0.7280399203300476
908 5.788585186004639 5.179646968841553 4.339458465576172 1.7089952230453491 2.6783785820007324 2.834092855453491 2.2725274562835693 1.3231825828552246 1.0554163455963135 1.2593235969543457 0.6357905864715576
909 5.978833198547363 4.957788944244385 4.825930118560791 1.7384958267211914 2.981750011444092 2.4668612480163574 2.0424082279205322 1.3135725259780884 1.2170677185058594 1.0817699432373047 1.0654469728469849
910 6.008443832397461 4.966320037841797 4.913568496704102 1.8265438079833984 2.9262003898620605 2.0976788997650146 2.081669569015503 1.3485767841339111 1.4243080615997314 1.103226661682129 0.6947157979011536
911 6.057205677032471 4.6162238121032715 5.203855514526367 1.6732006072998047 2.8039684295654297 2.3122246265411377 1.9427050352096558 1.2489794492721558 1.170249581336975 1.2479357719421387 0.7805527448654175
912 6.145883083343506 4.3470778465271 5.09943151473999 1.7404416799545288 2.670698404312134 2.237971782684326 2.146489143371582 1.4169474840164185 1.6732473373413086 1.1849220991134644 0.8457817435264587
913 6.003283977508545 4.532332897186279 4.7253923416137695 1.806419849395752 2.4518320560455322 2.0705888271331787 1.8996883630752563 1.1738861799240112 1.4094356298446655 1.4415795803070068 1.0005912780761719
914 5.916632175445557 4.706747055053711 4.730311870574951 1.8770860433578491 2.8912954330444336 1.9923282861709595 1.9354591369628906 1.442116141319275 1.3870959281921387 1.1406046152114868 1.0271661281585693
915 5.769936561584473 4.695515155792236 4.5939154624938965 1.9047609567642212 2.8144030570983887 1.8653966188430786 2.046304702758789 1.56464684009552 1.1466656923294067 1.1323543787002563 0.8443316221237183
916 6.193082809448242 5.012114524841309 4.586147785186768 1.6884037256240845 2.8412933349609375 1.9941116571426392 1.994665503501892 1.551215410232544 1.0129321813583374 1.521933913230896 0.9947246313095093
917 6.405329704284668 5.049228191375732 4.750729560852051 1.7781184911727905 3.0118470191955566 2.1888582706451416 1.9682449102401733 1.4507850408554077 0.9939032793045044 1.2068434953689575 1.0267081260681152
918 5.999314785003662 4.350830078125 4.8194260597229 1.977925419807434 2.8569135665893555 2.126943826675415 2.146789789199829 1.143394112586975 1.2308015823364258 1.060387134552002 0.9397277235984802
919 5.6208953857421875 4.545565128326416 4.46878719329834 2.04742693901062 2.854036808013916 2.158705949783325 1.7926493883132935 1.2767013311386108 1.1278990507125854 1.1932628154754639 0.8279283046722412
920 5.690123081207275 4.337686538696289 4.510079860687256 1.8147830963134766 2.6003921031951904 2.181555986404419 1.7481510639190674 1.1632736921310425 1.0719456672668457 1.2379868030548096 0.8660871386528015
921 5.822131156921387 4.325648784637451 5.110257148742676 1.5628716945648193 2.955723762512207 2.1035263538360596 1.7881792783737183 1.5577389001846313 1.3025342226028442 1.0651912689208984 0.8258993625640869
922 5.887889385223389 4.334080219268799 5.075771331787109 1.8817548751831055 2.7672646045684814 2.1524038314819336 1.5923651456832886 1.4621914625167847 1.2180465459823608 1.2541712522506714 0.8406674265861511
923 5.537928581237793 4.231489658355713 4.8405842781066895 1.6356393098831177 2.475250244140625 2.398430824279785 1.9331189393997192 1.034136414527893 0.9311171174049377 1.2170376777648926 0.8123372793197632
924 5.352762699127197 4.346203804016113 4.701732158660889 1.7286816835403442 2.4577887058258057 2.361407995223999 1.8488823175430298 0.9680415391921997 1.1726000308990479 1.0761327743530273 0.8176937699317932
925 5.24691104888916 4.266666412353516 4.392301082611084 1.6498583555221558 2.332371950149536 2.33012056350708 1.7736676931381226 1.0011117458343506 0.8826022148132324 1.0620628595352173 0.8469898104667664
926 5.707266330718994 4.30049991607666 4.873710632324219 1.713990330696106 2.7699124813079834 2.216567039489746 1.6212328672409058 1.2167091369628906 1.058118462562561 1.1886186599731445 0.9504745602607727
927 5.994624137878418 4.816188812255859 4.817766189575195 1.681759238243103 2.5242464542388916 2.379464864730835 1.912267804145813 0.775379478931427 1.1270637512207031 1.447601318359375 0.7324219942092896
928 6.0993218421936035 4.410624980926514 5.16190242767334 1.7837035655975342 2.534240245819092 1.955637812614441 1.9951733350753784 1.2917594909667969 0.9625387787818909 1.1608656644821167 0.94477379322052
929 6.141380786895752 4.203221321105957 5.310036659240723 1.868986964225769 2.464263916015625 2.1625585556030273 1.9371304512023926 0.9329971075057983 1.2110850811004639 0.9928067922592163 0.9056422710418701
930 6.064190864562988 4.375417709350586 5.122165203094482 1.6441208124160767 2.952686309814453 2.1562159061431885 2.046717405319214 1.710345983505249 1.6527546644210815 1.125016212463379 0.9404093623161316
931 6.528462886810303 5.0164690017700195 5.189789295196533 1.9746180772781372 3.1406986713409424 2.0264809131622314 1.9172762632369995 1.3341493606567383 1.2616972923278809 1.1429848670959473 0.8376438021659851
932 6.641631603240967 4.760570526123047 5.530374526977539 1.7257248163223267 3.275223731994629 2.013334274291992 2.056837558746338 1.6072423458099365 1.5328997373580933 1.2728220224380493 0.7883735299110413
933 6.870977401733398 5.233595371246338 5.510483264923096 1.7415344715118408 3.033163547515869 2.236126184463501 1.7251404523849487 1.5368863344192505 1.4145087003707886 1.1263676881790161 0.8615198135375977
934 6.1578216552734375 4.579304218292236 5.012258052825928 1.6283007860183716 2.915376901626587 2.2300355434417725 2.0290143489837646 1.6165430545806885 1.537601351737976 1.1987884044647217 0.916559100151062
935 6.440553665161133 5.045530796051025 4.891107082366943 1.6168639659881592 3.1437604427337646 2.124404191970825 1.9823825359344482 1.5211931467056274 1.0494025945663452 1.1795250177383423 0.7819548845291138
936 6.347529888153076 4.593992710113525 5.042840003967285 1.5677794218063354 2.9874112606048584 2.2005436420440674 1.9552042484283447 1.5129026174545288 1.50222909450531 1.195719599723816 0.6714926362037659
937 6.424411773681641 4.710260391235352 5.162001609802246 1.7681171894073486 3.1923489570617676 2.1092517375946045 1.964548110961914 1.2568342685699463 1.1843092441558838 1.1550239324569702 0.8018698692321777
938 6.610873222351074 5.089046955108643 5.082635879516602 1.6857025623321533 3.045093297958374 2.377971887588501 1.814332127571106 1.328229546546936 1.1211737394332886 1.1058015823364258 0.6619564890861511
939 6.477560043334961 5.014059543609619 5.231348037719727 1.7284635305404663 2.912022352218628 2.35132098197937 2.388978958129883 1.4321454763412476 1.342995047569275 1.1537612676620483 0.7573065161705017
940 6.145461082458496 4.476864814758301 5.0764923095703125 1.5970180034637451 2.922520160675049 2.186126947402954 2.1976428031921387 1.4048887491226196 1.5341383218765259 1.1335086822509766 0.7023540139198303
941 6.30990743637085 4.793630123138428 5.04345703125 1.6975038051605225 3.1159799098968506 2.207085371017456 2.592738151550293 1.3851046562194824 1.6451234817504883 1.290806770324707 0.8782885074615479
942 6.299886226654053 4.973527908325195 5.099935531616211 1.5680819749832153 3.052757978439331 2.4903626441955566 2.352091073989868 1.3829327821731567 1.3828363418579102 1.1290178298950195 0.6741265058517456
943 6.3485493659973145 4.903751373291016 4.7279767990112305 1.5284653902053833 3.1237001419067383 2.5211479663848877 2.044556140899658 1.6812431812286377 1.1711560487747192 1.2778860330581665 0.7830740213394165
944 6.321017265319824 4.932231903076172 4.724379062652588 1.838277816772461 3.1842164993286133 2.460160970687866 2.328139543533325 1.6715141534805298 1.0386128425598145 1.216991901397705 0.5973408818244934
945 5.952310085296631 4.740746974945068 4.713802337646484 1.698176383972168 2.9481863975524902 2.3163936138153076 2.0144686698913574 1.4011427164077759 1.2351776361465454 1.2788101434707642 0.7054846882820129
946 6.133153438568115 4.8056464195251465 4.474793434143066 1.682592511177063 2.9580600261688232 2.006011962890625 1.923793077468872 1.459761619567871 1.0208593606948853 1.2073129415512085 0.669655978679657
947 5.762892723083496 5.1747822761535645 4.287557125091553 1.5804731845855713 2.7030115127563477 2.0104804039001465 1.9928380250930786 1.354097843170166 1.1901746988296509 1.2229504585266113 0.7513246536254883
948 6.096806526184082 5.0903215408325195 4.413502216339111 1.4831860065460205 2.882772922515869 2.5521063804626465 2.0513362884521484 1.228766679763794 1.5029247999191284 1.5011218786239624 0.6210935115814209
949 6.304144859313965 5.025754928588867 4.659490585327148 1.5250444412231445 3.221273422241211 2.110276460647583 2.36824369430542 1.0609968900680542 1.1074632406234741 1.200355887413025 0.7187996506690979
950 6.309601306915283 4.755443572998047 5.052682876586914 1.539589524269104 2.985797882080078 1.7414093017578125 2.9370994567871094 1.056069016456604 1.1579750776290894 1.1593202352523804 0.6389339566230774
951 6.615301132202148 5.265743732452393 4.905770778656006 1.5051491260528564 3.000539779663086 1.9555779695510864 2.607177972793579 1.4280141592025757 0.9231476187705994 1.5101375579833984 0.8702360391616821
952 6.0835957527160645 5.201765060424805 4.465651512145996 1.538267970085144 3.098055601119995 2.1317696571350098 2.405714750289917 1.453427791595459 1.4365265369415283 1.5905741453170776 0.8240967392921448
953 6.122089385986328 4.769883155822754 4.688431739807129 1.5482392311096191 3.038867950439453 2.308645486831665 2.5610923767089844 1.3084293603897095 1.3867298364639282 1.5095196962356567 0.7714877128601074
954 6.054837703704834 5.099102020263672 4.253540515899658 1.442423701286316 2.8132245540618896 2.522721529006958 2.606590747833252 1.1833828687667847 1.6290689706802368 1.2646256685256958 0.656226634979248
955 6.348148822784424 5.394096851348877 4.472333908081055 1.4323794841766357 2.8456408977508545 2.7185773849487305 2.887866497039795 1.332878589630127 1.3530093431472778 1.128157377243042 0.7424135208129883
956 6.312718868255615 5.661013126373291 4.50601863861084 1.4185576438903809 2.603639841079712 2.974916934967041 2.8079640865325928 1.4209163188934326 1.2933963537216187 1.1761925220489502 0.8105194568634033
957 6.518729209899902 5.629212379455566 4.748795032501221 1.5896059274673462 2.8295741081237793 2.311497688293457 2.700639247894287 1.514202356338501 1.3440922498703003 1.5098131895065308 0.7871241569519043
958 6.713254451751709 5.822377681732178 4.500657081604004 1.8879326581954956 2.7253408432006836 2.623636484146118 2.4816949367523193 1.0365267992019653 0.863579273223877 1.4548876285552979 0.7417944073677063
959 6.472090244293213 5.599900245666504 4.609697341918945 1.8856335878372192 2.8156495094299316 2.476902484893799 2.896552324295044 1.350951910018921 1.0291301012039185 1.0128384828567505 0.8160606026649475
960 5.862400054931641 4.930078983306885 4.301977157592773 1.5278288125991821 2.4640018939971924 2.7977824211120605 2.8415772914886475 1.2088240385055542 1.0216524600982666 0.8913302421569824 0.7825710773468018
961 6.1993536949157715 5.6775078773498535 4.117924213409424 1.843921422958374 2.5392274856567383 3.1107678413391113 2.9191956520080566 0.9652013778686523 0.9943928718566895 0.8481220006942749 0.7420649528503418
962 6.308741569519043 5.684000015258789 4.5890398025512695 1.62569260597229 2.356661796569824 3.0128602981567383 3.061194896697998 1.289914846420288 0.9810872077941895 0.9233716130256653 0.697717547416687
963 5.793180465698242 5.371975421905518 4.2287797927856445 1.6897999048233032 2.2686827182769775 2.920750379562378 2.7086610794067383 0.8187057375907898 0.92787104845047 0.8335812091827393 0.7782167792320251
964 6.025338649749756 5.382728576660156 4.360706329345703 1.6753647327423096 2.502610206604004 2.5675621032714844 2.7258501052856445 1.1861330270767212 1.0868605375289917 0.8434121012687683 0.7942196726799011
965 5.91374397277832 5.319314479827881 4.196430683135986 1.7025630474090576 2.5471153259277344 2.4623656272888184 2.8570199012756348 1.4886192083358765 1.1551343202590942 0.9185481667518616 0.8239085674285889
966 6.301519870758057 5.42834997177124 4.295127868652344 1.6104260683059692 2.3545920848846436 2.7696681022644043 3.133909225463867 1.3668389320373535 1.0170470476150513 0.9001465439796448 0.7667006254196167
967 6.056573867797852 4.994505882263184 4.325498104095459 1.7425100803375244 2.4274067878723145 2.45930552482605 2.9557149410247803 1.497463345527649 0.8103818297386169 0.8119469285011292 0.8391703963279724
968 6.021860122680664 4.6467742919921875 4.382162094116211 1.7204936742782593 2.433809757232666 2.5165600776672363 2.753347158432007 0.9397878646850586 1.037261724472046 0.7968543171882629 0.9085171818733215
969 6.101936340332031 4.954675674438477 4.284635066986084 1.7903279066085815 2.6142940521240234 2.590369462966919 2.2937498092651367 1.0089094638824463 0.8236624002456665 0.8897800445556641 1.0053293704986572
970 5.701839923858643 4.443370342254639 4.344766616821289 1.9683574438095093 2.4192938804626465 2.5005133152008057 2.545759439468384 0.7005447149276733 1.1642504930496216 0.820016086101532 0.8335543274879456
971 5.978120803833008 4.892629146575928 4.680504322052002 1.6156470775604248 2.584083318710327 2.424231767654419 2.454164505004883 1.0405025482177734 0.9351885318756104 0.8908469676971436 0.8100634217262268
972 6.069783687591553 4.620119094848633 4.722935199737549 1.5976148843765259 2.7566139698028564 2.4281883239746094 2.4551892280578613 1.329847812652588 0.9317333102226257 0.8852306604385376 0.8463931679725647
973 5.482306957244873 4.229796886444092 4.621340751647949 1.8529642820358276 2.6184096336364746 2.7993521690368652 2.160435438156128 0.6619016528129578 1.6597405672073364 0.8308113813400269 0.6780762672424316
974 5.63560676574707 4.159328460693359 4.465895175933838 1.7237155437469482 2.3137478828430176 2.6897008419036865 2.0307672023773193 1.0775853395462036 1.4434490203857422 0.6671406626701355 1.0870006084442139
975 5.80798864364624 4.402885913848877 4.502338886260986 1.646934986114502 2.604687213897705 2.6443166732788086 2.3266568183898926 0.7028941512107849 1.1775904893875122 0.8086410164833069 0.8224690556526184
976 5.7578582763671875 4.498589515686035 4.550904273986816 1.579148292541504 2.945173978805542 2.6014392375946045 2.14104962348938 1.064253568649292 1.2066200971603394 0.8601000905036926 0.8646930456161499
977 5.690807819366455 4.405013561248779 4.332677364349365 1.6558119058609009 2.719679594039917 2.632634162902832 2.181628704071045 0.7905148863792419 1.4233717918395996 0.8356245160102844 0.8304222822189331
978 5.912201404571533 4.467153549194336 4.166855335235596 1.6497712135314941 2.7978322505950928 2.9289510250091553 2.2232513427734375 0.7675938010215759 1.1205908060073853 0.811530590057373 0.9417298436164856
979 6.075064659118652 4.6714186668396 4.329341411590576 1.6669658422470093 2.694009780883789 2.845763683319092 2.3285071849823 0.7954209446907043 1.6990361213684082 0.9967300891876221 0.8916305899620056
980 5.430144786834717 4.326695442199707 4.04591703414917 1.7486310005187988 2.5402886867523193 2.6377458572387695 2.172515392303467 0.5864517092704773 1.2728378772735596 0.9059894680976868 0.9535412788391113
981 5.584216117858887 4.658385276794434 4.08420467376709 1.7487231492996216 2.477140426635742 2.936523675918579 2.091421127319336 0.7853349447250366 1.307847499847412 0.7556260228157043 0.7879756689071655
982 5.259448051452637 4.350961685180664 3.8684751987457275 1.956565260887146 2.2705585956573486 2.5774922370910645 1.869025707244873 0.9374653100967407 1.3452112674713135 0.8056885004043579 0.888253927230835
983 5.563821315765381 4.020200252532959 4.233442783355713 1.8489744663238525 2.4948413372039795 2.507995367050171 2.0332422256469727 0.8014976978302002 1.447441577911377 0.8431680202484131 0.8208237290382385
984 5.290499210357666 4.261014461517334 4.178830146789551 1.6857457160949707 2.434676170349121 2.56845760345459 2.12326717376709 1.0255775451660156 1.2413803339004517 0.8254045844078064 0.7255639433860779
985 5.80839729309082 4.129809856414795 4.772419452667236 1.9397127628326416 2.6387736797332764 2.5860090255737305 1.9947839975357056 0.6802773475646973 1.9985848665237427 0.7575841546058655 0.8265506029129028
986 5.467958927154541 4.438496112823486 4.1309285163879395 1.9462677240371704 2.595472574234009 2.7408008575439453 2.03385066986084 0.708492636680603 1.3260982036590576 0.900251567363739 0.8228510022163391
987 5.3800530433654785 4.058349132537842 4.146165370941162 1.5691322088241577 2.6443498134613037 2.520414352416992 2.135608196258545 0.590025782585144 1.2611219882965088 0.7850857377052307 0.7628903388977051
988 5.5551652908325195 4.4258551597595215 4.277817726135254 1.786492943763733 2.590383529663086 2.830263376235962 2.05104923248291 1.0343115329742432 1.33968186378479 0.9116171002388 0.7870150804519653
989 5.320539474487305 4.380075931549072 4.149424076080322 1.6667951345443726 2.832383632659912 2.791405200958252 1.9299659729003906 0.6543095111846924 0.9612476825714111 0.8132786154747009 0.6847368478775024
990 5.402187824249268 4.5500569343566895 4.235293388366699 1.6174604892730713 2.6736621856689453 2.6590259075164795 1.9782055616378784 0.8590408563613892 1.4127291440963745 0.836755096912384 0.7100268602371216
991 5.278242111206055 4.519204616546631 3.978933334350586 1.525467872619629 2.7242183685302734 2.674102783203125 1.842835783958435 0.5457709431648254 1.2102861404418945 0.722956657409668 0.7659984230995178
992 5.7115702629089355 4.702870845794678 4.223123073577881 1.6305900812149048 2.714918851852417 2.903420925140381 1.9822561740875244 0.6247624754905701 1.3231645822525024 0.9331777691841125 0.705720067024231
993 5.871723651885986 4.611453056335449 4.1385273933410645 1.6516692638397217 2.7030158042907715 2.4593632221221924 2.0525920391082764 0.9595409035682678 1.243883728981018 0.9006736874580383 0.8325753808021545
994 5.661178112030029 4.749417304992676 4.198347568511963 1.8276000022888184 2.542573928833008 2.714258909225464 2.027339220046997 0.7261555790901184 1.2849832773208618 0.9108109474182129 1.0092179775238037
995 5.697139739990234 4.748777866363525 4.474761009216309 1.7942261695861816 2.4821221828460693 2.685136079788208 2.1651010513305664 0.9088725447654724 1.2908297777175903 0.7974281907081604 0.736602783203125
996 5.5004987716674805 4.305093288421631 4.310694217681885 1.795408010482788 2.604990243911743 2.807896852493286 2.200108766555786 0.5912654995918274 1.0225521326065063 0.9200920462608337 0.8029485940933228
997 5.323514461517334 4.704054355621338 4.1598219871521 1.6002874374389648 2.4793314933776855 2.7491414546966553 2.130608081817627 0.5604081749916077 0.8892863988876343 0.8716012239456177 0.785090446472168
998 5.597095489501953 4.582981586456299 4.6264119148254395 1.8366615772247314 2.5945699214935303 2.6609373092651367 2.0776009559631348 0.5963757038116455 1.1894890069961548 0.8784444332122803 0.7499935626983643
999 5.48131799697876 4.484579563140869 4.5247321128845215 1.5742313861846924 2.4320013523101807 2.492187023162842 1.9184303283691406 0.8085733652114868 1.0686415433883667 0.7862260937690735 0.7159395813941956
1000 5.572021484375 4.9668378829956055 4.546123027801514 1.6892756223678589 2.3313164710998535 2.7951853275299072 1.8108524084091187 1.5176177024841309 1.268864393234253 0.7945154905319214 0.8811576962471008
1001 5.863668441772461 4.9382004737854 4.93855619430542 1.6579915285110474 2.5961668491363525 2.894925355911255 2.2203927040100098 0.9372559189796448 1.1979273557662964 0.7365247011184692 0.8019047975540161
1002 5.958962440490723 4.891050338745117 4.790253639221191 1.7060155868530273 2.3624215126037598 2.5158162117004395 1.8524852991104126 1.5609428882598877 1.2450371980667114 0.9850698709487915 0.7682093977928162
1003 5.7044453620910645 4.464946746826172 4.827545166015625 1.699939250946045 2.761702299118042 2.4749984741210938 2.400683641433716 1.1773467063903809 1.0867595672607422 0.9326134324073792 0.8628625273704529
1004 6.2999348640441895 4.8526434898376465 4.850020885467529 1.6081979274749756 2.946214437484741 2.5762243270874023 2.1096160411834717 1.023918628692627 1.4143695831298828 0.7883127927780151 0.7884224057197571
1005 6.271827220916748 4.719862461090088 4.774039268493652 1.5202045440673828 2.7610507011413574 2.4464707374572754 2.360011339187622 1.082638144493103 1.5395010709762573 0.8287830352783203 0.9717728495597839
1006 6.324419021606445 4.796062469482422 4.936305046081543 1.5362193584442139 2.6540372371673584 2.409193277359009 2.1850967407226563 1.0404460430145264 1.921337366104126 0.7221135497093201 0.9090352058410645
1007 6.071004867553711 4.574306964874268 4.785638809204102 1.5449556112289429 2.779294490814209 2.433673143386841 2.0695090293884277 1.1304868459701538 1.2584669589996338 0.8315181136131287 0.8988913297653198
1008 5.789585113525391 3.9814178943634033 4.8454179763793945 1.7038191556930542 2.468177556991577 2.2867941856384277 2.4248886108398438 1.5909013748168945 0.9765836596488953 0.8721323013305664 1.003462791442871
1009 5.634159088134766 4.174582004547119 4.783690452575684 1.668033480644226 2.0860958099365234 2.1685001850128174 2.4604685306549072 1.3743594884872437 1.3036750555038452 0.7739400267601013 0.7701490521430969
1010 5.472018241882324 4.074392795562744 4.668161869049072 1.7088173627853394 2.560734510421753 2.404158115386963 2.140007257461548 1.4732284545898438 1.524364709854126 0.8030164837837219 0.7026866674423218
1011 5.58709716796875 3.7066431045532227 4.471962928771973 1.791475772857666 2.539257526397705 2.0371925830841064 2.2717437744140625 1.0118201971054077 1.7620612382888794 1.0834647417068481 0.6565300822257996
1012 5.740634441375732 3.898989677429199 4.474971294403076 1.8868602514266968 2.6567537784576416 1.9188976287841797 2.082441568374634 1.1984654664993286 1.4002211093902588 1.1835846900939941 0.70356684923172
1013 5.525023937225342 3.8532023429870605 4.558001518249512 1.697786808013916 2.696547269821167 2.038184642791748 2.421966075897217 1.5232081413269043 1.407949686050415 0.8277103304862976 0.7626398205757141
1014 5.468527793884277 3.6785902976989746 4.710698127746582 1.6891589164733887 2.9281179904937744 2.28609037399292 2.260826349258423 0.9578198194503784 1.4407100677490234 0.8766273856163025 0.7553554177284241
1015 5.557441234588623 3.897507667541504 4.571389198303223 1.9187393188476563 2.462968587875366 2.2620561122894287 2.396743059158325 1.2333509922027588 1.2234610319137573 0.7609657049179077 0.6757741570472717
1016 5.6629252433776855 3.8677761554718018 4.473053455352783 1.9488290548324585 2.5549771785736084 2.3342912197113037 2.54892897605896 0.9446861743927002 0.8895976543426514 0.8908882737159729 0.6844018697738647
1017 5.7530388832092285 4.1586174964904785 4.698420524597168 1.8341927528381348 2.585242748260498 2.6270217895507813 2.3813936710357666 1.3390146493911743 1.113857626914978 0.8409518003463745 0.7624744772911072
1018 6.133941173553467 4.743938446044922 4.364572048187256 1.8300427198410034 2.60440731048584 2.29581618309021 2.4605679512023926 0.8688300848007202 1.278551459312439 0.7972187995910645 0.6424311399459839
1019 6.218635082244873 4.71876859664917 4.4967827796936035 2.0257568359375 2.657365083694458 1.8688273429870605 2.6639649868011475 0.7962766289710999 1.2209242582321167 0.8895702362060547 0.6205648183822632
1020 5.890713691711426 4.249769687652588 4.399954795837402 1.9782356023788452 2.706059217453003 2.4582345485687256 2.564896821975708 0.7711889743804932 1.3739057779312134 0.8957352638244629 0.7086837887763977
1021 5.819593906402588 4.216226100921631 4.365804195404053 1.7443420886993408 2.592503547668457 2.707582473754883 2.469911813735962 0.9338533282279968 1.676734447479248 0.8980990052223206 0.7719721794128418
1022 6.267610549926758 4.198152542114258 4.684432029724121 1.8730864524841309 2.6051456928253174 2.475647449493408 2.5217082500457764 0.8089478611946106 1.9560738801956177 0.7832803130149841 0.6837157607078552
1023 6.541044235229492 4.1953630447387695 4.957698822021484 1.97929048538208 2.7262306213378906 2.622556447982788 2.540586233139038 1.2702566385269165 2.13287091255188 0.719935953617096 0.8071946501731873
1024 6.627301216125488 4.518713474273682 4.928239822387695 1.8539949655532837 2.803966522216797 2.663396120071411 2.3069632053375244 0.8662741780281067 1.7197000980377197 0.8960629105567932 0.6865981817245483
1025 6.455914497375488 4.345030307769775 5.209697723388672 1.823217749595642 2.734117269515991 2.238166093826294 2.3626723289489746 1.1072436571121216 1.8094412088394165 0.8416624069213867 0.6300733685493469
1026 6.110055923461914 4.43907356262207 5.025918483734131 1.945626974105835 2.6502017974853516 2.2303874492645264 2.3354861736297607 0.7771348357200623 1.6512476205825806 0.7731147408485413 0.7991297841072083
1027 6.090551376342773 4.552103519439697 4.547150135040283 1.9315462112426758 2.4554476737976074 2.2580528259277344 2.3154027462005615 1.1891164779663086 1.3172729015350342 0.7498841881752014 0.6721687316894531
1028 6.051355361938477 4.274005889892578 4.6348676681518555 1.8922336101531982 2.4271552562713623 2.54712176322937 2.585482597351074 1.0213325023651123 1.2072821855545044 0.703818142414093 0.8647642731666565
1029 6.0127854347229 4.42426872253418 4.722812652587891 2.0614724159240723 2.515207290649414 2.359829902648926 2.4199841022491455 1.4950685501098633 1.4082857370376587 0.6404041647911072 0.6799694299697876
1030 6.091152667999268 4.237812519073486 4.9271745681762695 2.118494749069214 2.3116865158081055 2.6218326091766357 2.625427007675171 0.7407897114753723 1.362891435623169 0.7939791083335876 0.6423453688621521
1031 6.126468181610107 4.483328819274902 4.641918182373047 2.361638069152832 2.3455612659454346 2.1462039947509766 2.76466965675354 0.8782989978790283 1.2638550996780396 0.6817236542701721 1.0183231830596924
1032 5.764103412628174 4.440207481384277 4.396304130554199 2.1989336013793945 2.5357394218444824 2.003904104232788 2.842597723007202 1.1830265522003174 1.35194730758667 0.8451189994812012 0.6655213236808777
1033 6.227935791015625 4.494368553161621 4.555196285247803 2.3153481483459473 2.283031463623047 2.2395172119140625 2.742387056350708 1.0341057777404785 1.2102514505386353 0.9302477240562439 0.6155095100402832
1034 5.651787281036377 4.534574031829834 4.280767440795898 2.124417781829834 2.477311849594116 2.2030467987060547 2.678879737854004 1.5581721067428589 1.4539579153060913 0.8796566128730774 0.5720317363739014
1035 5.328039169311523 3.811767339706421 4.219130992889404 2.2260942459106445 2.2197225093841553 2.3375701904296875 2.7664577960968018 1.0495067834854126 1.286195993423462 0.836764931678772 0.692926287651062
1036 5.297112941741943 4.246683120727539 4.210083484649658 2.0186307430267334 2.4045934677124023 2.5403316020965576 2.6167354583740234 1.394508719444275 1.292980432510376 0.72476726770401 0.701908528804779
1037 5.351754188537598 4.247208118438721 4.112705230712891 2.2641382217407227 2.4768543243408203 2.587902545928955 2.678954839706421 1.1046829223632813 1.4537767171859741 0.6641664505004883 0.7388724088668823
1038 5.4136152267456055 4.553391456604004 3.9922404289245605 2.0251412391662598 2.547916889190674 2.1688177585601807 2.434546709060669 1.3218413591384888 1.444393515586853 0.9382953643798828 0.7236191034317017
1039 6.116379261016846 4.765182018280029 4.730650424957275 1.9352179765701294 2.7066917419433594 2.331702947616577 2.285787582397461 1.337110161781311 1.4306330680847168 0.8146132826805115 0.6526516675949097
1040 5.598879337310791 4.584088325500488 4.326455593109131 1.8869529962539673 2.624368667602539 2.2700321674346924 2.2553887367248535 1.5238051414489746 1.3524292707443237 0.7393659949302673 0.8310635685920715
1041 5.514776229858398 4.34893798828125 4.4042277336120605 1.818505048751831 2.774862766265869 2.3535633087158203 2.789872884750366 0.9291419386863708 1.3318812847137451 0.8348268866539001 0.8788241147994995
1042 5.6068220138549805 4.756683826446533 4.364675045013428 2.0117971897125244 2.8223941326141357 2.5160491466522217 2.5784037113189697 0.9857436418533325 1.399084448814392 0.808390200138092 0.7792370319366455
1043 5.809445858001709 5.170790195465088 4.310667991638184 2.0735816955566406 2.868946075439453 2.58735990524292 2.6785852909088135 1.121253490447998 1.3791754245758057 0.8108131885528564 0.67032390832901
1044 5.813889980316162 5.377944469451904 4.225968837738037 1.919806957244873 2.8610408306121826 2.4556989669799805 2.591017246246338 1.3053478002548218 1.4511604309082031 0.8868927359580994 0.6338674426078796
1045 5.775341510772705 5.089495658874512 4.35269832611084 2.059377908706665 2.840076208114624 2.368807077407837 2.8117053508758545 1.0787216424942017 1.4191912412643433 0.7066494822502136 0.6326227188110352
1046 6.106144428253174 5.3852033615112305 4.470892906188965 2.0067901611328125 2.9551596641540527 2.588331699371338 2.9485955238342285 0.8467850089073181 1.3294349908828735 1.0943632125854492 0.8270577192306519
1047 5.9119439125061035 5.297576904296875 4.2095723152160645 1.8869028091430664 2.9308149814605713 2.6255733966827393 2.6212291717529297 1.2790533304214478 1.1554057598114014 0.9505252838134766 0.7068060636520386
1048 5.738863945007324 5.166936874389648 4.0582380294799805 1.9531092643737793 2.4928505420684814 2.5807809829711914 2.950543165206909 1.195875883102417 1.391832947731018 0.8031416535377502 0.634184718132019
1049 6.288399696350098 5.415175437927246 4.3885297775268555 2.0159430503845215 2.704591751098633 2.4969987869262695 2.7693378925323486 1.0192170143127441 1.2732027769088745 0.9625957608222961 0.8084861040115356
1050 6.025032997131348 5.038690567016602 4.766534805297852 1.7766764163970947 2.9730563163757324 2.5061841011047363 2.9390342235565186 1.2757409811019897 1.4531491994857788 0.7570782899856567 0.6354020237922668
1051 6.32656192779541 5.203633785247803 4.787336349487305 1.9704220294952393 3.124129295349121 2.517279624938965 3.0002756118774414 1.006551742553711 1.2121950387954712 0.9218043088912964 0.8471179008483887
1052 6.199575901031494 5.70688009262085 4.558300018310547 1.9529162645339966 2.818812370300293 2.5619521141052246 3.034572124481201 1.6325472593307495 1.2763954401016235 1.00925612449646 0.6334993243217468
1053 6.475009441375732 5.932723045349121 4.29679012298584 1.9856468439102173 2.69155216217041 2.4523420333862305 3.080275774002075 1.2304677963256836 1.5079480409622192 0.8810988068580627 0.8016147017478943
1054 6.070688724517822 5.423828125 4.188648223876953 2.0765836238861084 2.718234062194824 2.326838731765747 2.755836248397827 1.0499117374420166 1.2128355503082275 0.9177046418190002 0.7085703611373901
1055 6.448458671569824 5.4191155433654785 4.373342037200928 2.3276963233947754 2.5819249153137207 2.253998279571533 2.889284133911133 1.5691511631011963 1.305797815322876 0.8276046514511108 0.6059855818748474
1056 6.642637729644775 5.687765121459961 4.389657974243164 2.1334035396575928 2.7076950073242188 2.4513156414031982 2.6944093704223633 1.5033206939697266 1.5915378332138062 0.7789016366004944 0.9118671417236328
1057 6.592189311981201 5.460057735443115 4.414231300354004 2.1058192253112793 2.72621750831604 2.219792366027832 3.0261905193328857 1.1025716066360474 1.1974505186080933 0.8150905966758728 0.8734411001205444
1058 6.537437438964844 5.0056471824646 4.692804336547852 2.000854015350342 2.9170219898223877 2.437777042388916 2.9492602348327637 1.5488308668136597 1.4065643548965454 0.7835022807121277 0.80283123254776
1059 6.291862964630127 5.213659286499023 4.363661289215088 2.093489646911621 2.6516504287719727 2.3011348247528076 2.802272319793701 1.2381296157836914 1.7265087366104126 0.8191070556640625 0.6859157085418701
1060 6.305777549743652 4.998277187347412 4.606138229370117 1.9537650346755981 2.711061954498291 2.3366894721984863 3.0276269912719727 1.8400118350982666 1.3072561025619507 0.8528232574462891 0.7631407976150513
1061 6.385346412658691 5.244033336639404 4.393921852111816 1.9321340322494507 2.654982566833496 2.289715528488159 2.6182332038879395 1.6992971897125244 1.1448854207992554 0.7398537397384644 0.6410735249519348
1062 6.214626312255859 5.160207748413086 4.381713390350342 2.1580958366394043 2.529160261154175 2.4223227500915527 3.0409388542175293 2.2126882076263428 1.701523780822754 0.8145382404327393 0.671110987663269
1063 6.170685768127441 5.159789562225342 4.43335485458374 1.9788695573806763 2.3774895668029785 2.399818181991577 2.396766424179077 2.4704558849334717 1.2904376983642578 0.7301905155181885 0.6296259760856628
1064 5.866065502166748 5.2915873527526855 4.400842189788818 2.0120716094970703 2.606166124343872 2.307374954223633 2.314931869506836 1.9851261377334595 1.6112807989120483 0.8668407201766968 0.7416430115699768
1065 5.948919773101807 4.842081069946289 4.577651500701904 1.7456079721450806 2.61505389213562 2.3297197818756104 2.5115468502044678 1.58646821975708 1.3474910259246826 0.839759111404419 0.6722550988197327
1066 5.966429710388184 4.670014381408691 4.513248443603516 1.8220198154449463 2.685018539428711 2.096160650253296 2.423046112060547 1.654721975326538 1.348359227180481 0.7948905825614929 0.7388697862625122
1067 6.309505939483643 5.378637313842773 4.586569309234619 2.0279500484466553 2.7261462211608887 2.328205108642578 2.640634298324585 1.4632786512374878 1.3558673858642578 0.7550583481788635 0.569236695766449
1068 6.034640789031982 4.870192050933838 4.554675579071045 1.9769483804702759 2.6780717372894287 2.253824234008789 2.583850622177124 1.6391545534133911 1.3750044107437134 0.799269437789917 0.7799181342124939
1069 6.318064212799072 5.0572614669799805 4.711145877838135 2.0453848838806152 2.6373045444488525 2.400243043899536 2.7481160163879395 1.5041218996047974 1.177356481552124 0.9891909956932068 0.680504560470581
1070 6.232409477233887 4.871517181396484 4.681949615478516 2.1713831424713135 2.8943350315093994 2.440692186355591 2.694920539855957 1.6488239765167236 1.4189813137054443 0.8445307612419128 0.7655195593833923
1071 6.411772727966309 4.973247528076172 4.61063289642334 2.174860954284668 2.9033408164978027 2.3736023902893066 2.666851043701172 1.9179613590240479 1.213392972946167 0.8123043179512024 0.6295714974403381
1072 6.495905876159668 5.122470855712891 4.7161970138549805 2.140599250793457 2.9219343662261963 2.5030975341796875 2.635401964187622 1.645721197128296 1.561696171760559 0.9016461372375488 0.6422877311706543
1073 6.081999778747559 4.9009528160095215 4.205513000488281 1.9655144214630127 2.6508963108062744 2.7153708934783936 2.6528804302215576 1.5603147745132446 1.3736011981964111 0.7909708023071289 0.6596408486366272
1074 5.977459907531738 4.760625839233398 4.613858222961426 2.0826969146728516 2.714383602142334 2.44260573387146 2.921825647354126 1.7497044801712036 1.518320083618164 0.9964450001716614 0.8149089813232422
1075 6.140397548675537 5.052382946014404 4.040494918823242 2.160240650177002 2.5786831378936768 2.1815576553344727 2.4313621520996094 1.2172706127166748 1.3582485914230347 0.8293380737304688 0.6428140997886658
1076 5.922298431396484 4.779932498931885 4.140666961669922 2.182634115219116 2.611959934234619 2.618622064590454 2.8094286918640137 1.339470386505127 1.5547746419906616 0.8496770262718201 0.4989783465862274
1077 6.179213047027588 5.296774864196777 4.0286641120910645 2.161424160003662 2.685102939605713 2.3841617107391357 2.6250240802764893 1.5991699695587158 1.3424382209777832 0.963573694229126 0.5482348203659058
1078 6.0745062828063965 5.010883808135986 4.364241123199463 2.0049893856048584 2.663440704345703 2.5231287479400635 2.592755079269409 0.9736446738243103 1.1851065158843994 0.9953728914260864 0.6191676259040833
1079 5.942274570465088 4.8602190017700195 4.545607089996338 1.9972681999206543 2.8599982261657715 2.6552248001098633 2.4903738498687744 1.1593997478485107 1.1437149047851563 0.797462522983551 0.5464029908180237
1080 5.77733039855957 4.651758670806885 4.378645896911621 2.0228159427642822 2.695134162902832 2.6465773582458496 2.6136057376861572 0.8420868515968323 1.2981345653533936 0.8195477724075317 0.6130861639976501
1081 5.879740238189697 4.474959850311279 4.542422771453857 2.0864336490631104 2.4607582092285156 2.295205593109131 2.690828323364258 0.7262436151504517 1.2792377471923828 0.8253083825111389 0.6739073395729065
1082 5.796388626098633 4.878732681274414 4.23670768737793 2.160292863845825 2.4453985691070557 2.536388397216797 2.5564281940460205 1.2346230745315552 1.287404179573059 0.9619413614273071 0.5787643790245056
1083 6.134833812713623 4.875115394592285 4.531994342803955 2.273259162902832 2.6955184936523438 2.4558379650115967 2.3934757709503174 1.1991881132125854 1.4026480913162231 0.9444466829299927 0.5964652895927429
1084 6.622032642364502 4.965386390686035 4.930697441101074 2.2754433155059814 2.7720017433166504 2.6058859825134277 2.479147434234619 1.445550560951233 1.450624704360962 0.8945797681808472 0.7367990612983704
1085 6.066689491271973 4.4497389793396 4.741818428039551 2.3147263526916504 2.784954309463501 2.6143581867218018 2.367452621459961 0.951698899269104 1.330471158027649 0.9988642334938049 0.618329644203186
1086 5.94102144241333 4.616389274597168 4.477762699127197 2.0753238201141357 2.731581449508667 2.4052274227142334 2.4029436111450195 1.4730747938156128 1.1687923669815063 0.8767849802970886 0.6618165373802185
1087 6.194467544555664 4.399230003356934 5.023678779602051 1.9393913745880127 3.018951654434204 2.335017204284668 2.560737133026123 1.4661504030227661 1.1861094236373901 0.847740650177002 0.4637403190135956
1088 6.037740230560303 4.429218292236328 4.751021862030029 2.001401424407959 2.8227503299713135 2.4593963623046875 2.52652645111084 1.3927006721496582 1.5421090126037598 0.834580659866333 0.6172351241111755
1089 6.019308567047119 4.527985572814941 4.836724281311035 2.078611135482788 2.765575647354126 2.168508291244507 2.657443046569824 1.4391729831695557 1.253607153892517 1.0800111293792725 0.5938495993614197
1090 6.035783767700195 4.63545560836792 4.697204113006592 2.0213046073913574 2.6415390968322754 2.291565418243408 2.5230467319488525 1.2499322891235352 1.2938615083694458 0.8918368220329285 0.7478012442588806
1091 6.013105869293213 4.681584358215332 4.71450138092041 2.0057859420776367 2.787921190261841 2.2149932384490967 2.5172996520996094 1.451772928237915 1.272242546081543 0.8439759612083435 0.5662245154380798
1092 5.815558910369873 4.405387878417969 4.876758575439453 2.172267198562622 2.677300453186035 2.5369338989257813 2.5270326137542725 1.4582103490829468 1.2957522869110107 0.7440130710601807 0.6698591113090515
1093 5.599375247955322 4.506653785705566 4.533406734466553 1.9474713802337646 2.701791286468506 2.5399293899536133 2.322672128677368 1.5785139799118042 1.3506560325622559 0.7246844172477722 0.5722659230232239
1094 5.61909818649292 4.704222679138184 4.609708786010742 1.8976795673370361 2.615551233291626 2.523587226867676 2.4802944660186768 2.1296467781066895 1.2158578634262085 0.958611786365509 0.5486993193626404
1095 5.856395244598389 4.963522911071777 4.7555437088012695 1.9553310871124268 2.739156723022461 2.809471845626831 2.451857328414917 0.9379585385322571 1.5840516090393066 0.9509517550468445 0.5823549628257751
1096 5.598612308502197 4.700775146484375 4.645383358001709 1.844456434249878 2.942469358444214 2.7304446697235107 2.5342586040496826 0.9316449165344238 1.470240592956543 0.992367148399353 0.5460863709449768
1097 5.658179759979248 4.86836576461792 4.59308385848999 1.9507014751434326 2.6425037384033203 2.480836868286133 2.589717149734497 1.5315001010894775 1.5729206800460815 0.9788164496421814 0.618519127368927
1098 5.962998867034912 4.860558986663818 4.764118194580078 2.0752336978912354 2.7553155422210693 2.8599021434783936 2.6931068897247314 1.4640538692474365 1.4364017248153687 1.0027744770050049 0.7161841988563538
1099 5.916698932647705 4.717442989349365 4.631681442260742 1.965281367301941 2.657773017883301 2.755107879638672 2.7536160945892334 1.2418673038482666 1.3692337274551392 0.901462972164154 0.5764371752738953
1100 5.8886308670043945 4.924252986907959 4.814651012420654 1.9018734693527222 2.8564724922180176 2.7706496715545654 2.7459449768066406 1.355324625968933 1.181391716003418 1.0018954277038574 0.5813925862312317
1101 5.9909491539001465 4.958537578582764 4.8173699378967285 2.1575939655303955 2.725555419921875 2.785914182662964 2.6841635704040527 1.500605821609497 1.3108503818511963 1.0361300706863403 0.715995192527771
1102 5.950869083404541 5.13735294342041 4.593611240386963 2.031358480453491 2.7555947303771973 3.0628888607025146 2.566274642944336 1.4230103492736816 1.2785999774932861 1.1169490814208984 0.6288086771965027
1103 6.2928361892700195 5.417084693908691 4.521756172180176 2.0966408252716064 2.678058624267578 2.5645015239715576 2.620293617248535 1.5560275316238403 1.5259120464324951 1.0224860906600952 0.5923776030540466
1104 6.036712646484375 4.984410762786865 4.530455589294434 2.057413339614868 2.7178542613983154 2.9909253120422363 2.5789573192596436 1.599090576171875 1.4113610982894897 1.0644372701644897 0.5287307500839233
1105 5.937596321105957 5.035612106323242 4.594638347625732 2.1137607097625732 2.8508713245391846 2.781331777572632 2.756680965423584 1.306700348854065 1.7282592058181763 0.9995191693305969 0.5690165162086487
1106 5.893181324005127 5.072988033294678 4.355564594268799 1.970536470413208 2.723808526992798 2.7154452800750732 2.6727185249328613 1.8523433208465576 1.3006078004837036 0.7840266823768616 0.5620420575141907
1107 5.555140018463135 4.851161956787109 4.315641403198242 2.0538928508758545 2.573784828186035 2.4740147590637207 2.3972058296203613 1.4488496780395508 1.3879401683807373 0.9065989255905151 0.571746826171875
1108 5.984509468078613 5.1111626625061035 4.46968412399292 2.2257847785949707 2.7101056575775146 2.710047960281372 2.6232383251190186 0.8021319508552551 1.5556786060333252 0.8422760367393494 0.7324239015579224
1109 5.732808589935303 5.070109844207764 4.381248474121094 2.1180996894836426 2.8293261528015137 2.7367420196533203 2.571214437484741 1.067419409751892 1.618703842163086 1.1050763130187988 0.569408118724823
1110 5.759154319763184 4.94833517074585 4.320930480957031 2.149811029434204 2.7386538982391357 2.6524462699890137 2.5612921714782715 0.8927413821220398 1.5556848049163818 1.0722355842590332 0.6387175917625427
1111 5.497978687286377 4.616812705993652 4.224425315856934 2.0583572387695313 2.6840381622314453 2.4469382762908936 2.4145820140838623 1.1410709619522095 1.5882039070129395 0.8434663414955139 0.660566508769989
1112 5.81438684463501 4.994703769683838 4.451229572296143 1.9611554145812988 2.7280642986297607 2.618462085723877 2.4850616455078125 1.3730496168136597 1.6950747966766357 1.0893114805221558 0.5173393487930298
1113 5.512564182281494 4.768408298492432 4.11233377456665 2.0667600631713867 2.629871129989624 2.5341298580169678 2.721778154373169 1.2926627397537231 1.4521400928497314 1.073291301727295 0.7502556443214417
1114 5.751371383666992 5.043947696685791 4.361866474151611 2.0063905715942383 2.6777305603027344 2.675093650817871 2.6575300693511963 1.2915351390838623 1.7230393886566162 1.0043585300445557 0.6321020126342773
1115 5.771426677703857 5.059597969055176 4.3402018547058105 2.1507303714752197 2.62029767036438 2.7673487663269043 2.412604570388794 2.0522708892822266 1.5776350498199463 0.9121111035346985 0.6446020007133484
1116 5.588954448699951 4.612796306610107 4.553763389587402 1.9001986980438232 2.8087446689605713 2.5794382095336914 2.64736008644104 1.239495038986206 1.5303281545639038 1.1796574592590332 0.7009091377258301
1117 5.666367053985596 4.546414375305176 4.687445163726807 1.8307725191116333 2.91056489944458 2.4902524948120117 2.6860172748565674 0.8614734411239624 1.4651535749435425 1.2014341354370117 0.7053462266921997
1118 5.651149272918701 4.392164707183838 4.5750603675842285 1.916327953338623 2.743170738220215 2.3772661685943604 2.784636974334717 1.0505508184432983 1.5429807901382446 1.0567002296447754 0.5974381566047668
1119 5.710740566253662 4.133220672607422 4.744483470916748 2.090562343597412 2.835728645324707 2.66235089302063 2.667476177215576 0.8001953363418579 1.5580503940582275 0.9290819764137268 0.6245295405387878
1120 5.934546947479248 4.427713394165039 4.794638633728027 2.091374635696411 2.846388816833496 2.5522730350494385 2.640889883041382 0.9988493919372559 1.4114429950714111 0.8355860114097595 0.6238599419593811
1121 5.960668087005615 4.5332136154174805 4.705195426940918 2.103388786315918 2.857027530670166 2.4495930671691895 2.662119150161743 1.525757074356079 1.3835647106170654 0.873311460018158 0.5873443484306335
1122 6.319919109344482 5.100234031677246 4.585586071014404 1.8941398859024048 2.706733226776123 2.47532057762146 2.584491729736328 1.3916821479797363 1.572954535484314 0.8588970303535461 0.6266859173774719
1123 6.531401634216309 5.416402339935303 4.737384796142578 2.0906646251678467 2.94350528717041 2.640251874923706 2.3982181549072266 1.872220516204834 1.7387417554855347 0.9303541779518127 0.6948321461677551
1124 6.14548397064209 5.171182632446289 4.769904613494873 2.11537766456604 3.130157232284546 2.3971402645111084 2.5588247776031494 2.2754626274108887 1.5823849439620972 0.9776155948638916 0.6629244089126587
1125 5.758083343505859 4.417745113372803 4.704216957092285 1.9905556440353394 2.828902006149292 2.470421314239502 2.4234960079193115 2.126671314239502 1.7264373302459717 0.8733720779418945 0.5767698884010315
1126 5.910459041595459 5.3180718421936035 4.421318531036377 2.133800506591797 2.6327571868896484 2.5420868396759033 2.5990045070648193 1.9169459342956543 1.4982656240463257 0.8955844044685364 0.6915608644485474
1127 6.204519271850586 5.644156455993652 4.5170159339904785 1.9539047479629517 2.6163673400878906 2.523944139480591 2.5132906436920166 2.1512866020202637 1.5631103515625 0.7943446636199951 0.7018747329711914
1128 6.074504852294922 5.950003147125244 4.203328609466553 2.1145730018615723 2.599517822265625 2.5308337211608887 2.4592056274414063 2.0710251331329346 1.525735855102539 0.7833794951438904 0.775254487991333
1129 6.080770969390869 5.738558292388916 4.379570007324219 2.063384771347046 2.535914421081543 2.6296041011810303 2.4807469844818115 2.0795557498931885 1.5535808801651 0.9118762016296387 0.5540036559104919
1130 5.767350196838379 5.676402568817139 4.0285491943359375 2.0653131008148193 2.4469168186187744 2.652351140975952 2.413083076477051 1.936047077178955 1.6099584102630615 0.9812143445014954 0.5380879044532776
1131 6.171408653259277 5.8047566413879395 4.011905670166016 2.3740291595458984 2.183448314666748 2.8906726837158203 2.5242998600006104 1.6292442083358765 1.4491679668426514 0.9441719651222229 0.5806812047958374
1132 6.323035717010498 5.833704471588135 4.165537357330322 2.484128713607788 2.4742798805236816 3.0273752212524414 2.504767656326294 1.3381189107894897 1.6865158081054688 1.1332873106002808 0.6640075445175171
1133 6.1471662521362305 5.585524559020996 4.057518005371094 2.5714707374572754 2.5024685859680176 3.1425862312316895 2.602828025817871 1.4500629901885986 1.7517752647399902 0.7375189065933228 0.4536993205547333
1134 5.9757161140441895 5.1650190353393555 4.081298828125 2.198599338531494 2.4212589263916016 3.1608433723449707 2.7259607315063477 1.3265023231506348 1.6188056468963623 1.0337462425231934 0.6589272618293762
1135 5.975728511810303 5.35336971282959 3.9509382247924805 2.4601669311523438 2.335705518722534 3.2545828819274902 2.3617920875549316 1.5913742780685425 1.6812257766723633 0.9965006113052368 0.6842889189720154
1136 6.252864837646484 5.648907661437988 4.0077104568481445 2.3597018718719482 2.5332813262939453 3.3986356258392334 2.6063759326934814 1.448301911354065 1.648679256439209 0.8799246549606323 0.6968141794204712
1137 5.69555139541626 5.1739373207092285 4.140829563140869 2.2152915000915527 2.53273606300354 3.396343469619751 2.4087939262390137 1.1027026176452637 2.040515422821045 0.9013994932174683 0.6061902046203613
1138 5.643038749694824 4.7904839515686035 4.275083065032959 2.2695326805114746 2.3607277870178223 3.178980588912964 2.5442848205566406 1.2894675731658936 1.7895286083221436 0.8772425055503845 0.5295295119285583
1139 5.805023670196533 4.754212856292725 4.556639194488525 2.2863314151763916 2.593393087387085 3.147364377975464 2.5771970748901367 0.9446026086807251 2.1662940979003906 1.0626630783081055 0.5983094573020935
1140 5.653440475463867 4.982773780822754 4.438409805297852 2.36510968208313 2.3415451049804688 3.2522788047790527 2.5403974056243896 1.5336979627609253 1.9415183067321777 1.083884835243225 0.6838715076446533
1141 6.092995643615723 5.5799970626831055 4.595341205596924 2.6686553955078125 2.5619418621063232 3.3193418979644775 2.6062841415405273 1.328330159187317 1.7126414775848389 1.1716886758804321 0.6214495897293091
1142 5.970186233520508 5.2119059562683105 4.008890151977539 2.2920081615448 2.473963975906372 3.364081859588623 2.42649507522583 1.2879562377929688 1.6260721683502197 1.2082946300506592 0.5428333282470703
1143 5.45296049118042 4.723962306976318 4.237236976623535 2.3248507976531982 2.4293856620788574 3.3102829456329346 2.5494892597198486 1.7434357404708862 1.9014486074447632 1.261053204536438 0.675763726234436
1144 5.923181056976318 4.978052139282227 4.619483470916748 2.409921169281006 2.695690631866455 3.469759225845337 2.5963292121887207 1.4113023281097412 1.2889505624771118 1.232500433921814 0.5138007402420044
1145 5.861429214477539 4.901505947113037 4.455965042114258 2.534806251525879 2.880126714706421 2.9718332290649414 2.6670420169830322 1.609494686126709 1.4015706777572632 1.1820557117462158 0.689754843711853
1146 6.149677753448486 5.205724239349365 4.530185699462891 2.417418956756592 2.6855533123016357 3.1415700912475586 2.8412506580352783 1.4988768100738525 1.584151029586792 1.3097201585769653 0.8506896495819092
1147 6.0935893058776855 5.308266639709473 4.16915225982666 2.320098876953125 2.619067907333374 3.073338747024536 2.6668150424957275 1.6497604846954346 1.617688775062561 1.1446229219436646 0.7682561874389648
1148 5.702879428863525 4.870599746704102 4.425134658813477 2.3565404415130615 2.662217140197754 2.6880710124969482 2.822871446609497 1.3201606273651123 1.3621320724487305 1.2941093444824219 0.7570507526397705
1149 5.398520469665527 4.426715850830078 4.233946323394775 2.113245964050293 2.536187171936035 2.5577337741851807 2.641309976577759 1.029978632926941 1.4578765630722046 1.128556251525879 0.6048967838287354
1150 5.799678325653076 4.60952091217041 4.523715019226074 2.269695281982422 2.3817174434661865 2.8411977291107178 2.44680118560791 1.1352875232696533 1.5437227487564087 1.0421181917190552 0.6084226965904236
1151 5.881563663482666 4.798154354095459 4.6000752449035645 2.2335097789764404 2.4039177894592285 2.885831594467163 2.6304101943969727 1.0835906267166138 1.5572229623794556 1.2296090126037598 0.7734256386756897
1152 6.068467617034912 4.407793998718262 5.124387741088867 2.011927366256714 2.6863622665405273 2.6950623989105225 2.8461337089538574 1.0782124996185303 1.2953166961669922 1.215522050857544 0.9801031947135925
1153 6.132506370544434 4.14385986328125 5.348226070404053 1.9231505393981934 2.8258161544799805 2.7691566944122314 3.0516254901885986 0.9429146647453308 1.4216581583023071 1.2073692083358765 0.8158170580863953
1154 6.406232833862305 4.222418308258057 5.291528701782227 2.316696882247925 2.696787118911743 2.9201502799987793 2.7916712760925293 1.115890383720398 1.5326343774795532 1.3050541877746582 0.7002903819084167
1155 6.746492862701416 4.638071537017822 5.123016357421875 2.7445404529571533 2.4810962677001953 2.7344653606414795 2.717237949371338 1.0807867050170898 1.3996312618255615 1.1749628782272339 0.9240540266036987
1156 6.523979663848877 4.364314556121826 5.121004104614258 2.1602985858917236 2.634650945663452 2.5991342067718506 2.772855520248413 0.9107665419578552 1.4007840156555176 1.2207642793655396 0.7339088320732117
1157 5.99189567565918 4.194331645965576 4.948100566864014 2.398219347000122 2.666672706604004 2.8390419483184814 2.66995906829834 1.202737808227539 1.5306473970413208 1.340396523475647 0.8154646158218384
1158 6.002552032470703 4.292849063873291 4.769067287445068 2.370429277420044 2.5368247032165527 3.0382089614868164 2.645031452178955 1.4411498308181763 1.5076498985290527 1.229832649230957 0.9128456115722656
1159 6.015981197357178 4.1778059005737305 4.9444193840026855 2.504460096359253 2.354005813598633 3.1378989219665527 2.8194961547851563 1.0436537265777588 1.3664937019348145 1.3328328132629395 0.6813267469406128
1160 6.369734764099121 4.255694389343262 5.131382942199707 2.4969847202301025 2.595675468444824 3.3396012783050537 2.7933874130249023 1.1456125974655151 1.443166732788086 1.2758616209030151 0.650657057762146
1161 6.336174964904785 4.728240013122559 5.139026165008545 2.4551942348480225 2.6816859245300293 3.1679527759552 2.7852790355682373 1.114174723625183 1.3719956874847412 1.2158335447311401 0.7171581983566284
1162 6.490453243255615 4.490354061126709 4.814696311950684 2.3572726249694824 2.5211455821990967 3.1709413528442383 2.99068284034729 0.6674748063087463 1.3068568706512451 1.2475128173828125 0.7022725939750671
1163 6.780399799346924 4.630609512329102 5.506790637969971 2.4738168716430664 2.278672933578491 2.9325900077819824 2.8342010974884033 1.0813384056091309 1.378603458404541 1.2178113460540771 0.7000572681427002
1164 6.630838394165039 5.547431945800781 5.092749118804932 2.3427956104278564 2.5450239181518555 3.2073569297790527 2.785407543182373 2.100996255874634 1.327520728111267 1.319512128829956 0.7850353717803955
1165 6.821448802947998 5.039079189300537 5.367224216461182 2.6284735202789307 2.2225379943847656 3.118206024169922 2.814387559890747 1.2496548891067505 1.3733816146850586 1.2025182247161865 0.7551459074020386
1166 6.970355987548828 5.1096882820129395 5.474350452423096 2.6333839893341064 2.6437599658966064 2.9684431552886963 2.775937557220459 0.8368712663650513 1.1340078115463257 1.3553715944290161 0.8890801668167114
1167 6.694673538208008 5.130725860595703 5.257936000823975 2.5160181522369385 2.3407888412475586 3.137432813644409 2.774822473526001 0.9758081436157227 1.1433452367782593 1.3281527757644653 0.8928290605545044
1168 6.419940948486328 5.163543701171875 5.023565292358398 2.265312671661377 2.246189594268799 3.034749984741211 2.9983768463134766 1.5008856058120728 1.4392215013504028 1.304250717163086 0.9215059280395508
1169 6.744508743286133 5.258754730224609 5.384211540222168 2.189714193344116 2.334742307662964 3.115873336791992 2.824835777282715 1.4393432140350342 1.3117197751998901 1.0463179349899292 0.7041385769844055
1170 6.772120475769043 5.320145130157471 5.362298011779785 2.2251908779144287 2.6381161212921143 3.101867914199829 3.08314847946167 1.9237035512924194 1.3384356498718262 1.1971019506454468 0.7345153093338013
1171 6.878081798553467 5.431445598602295 5.420497894287109 2.205434799194336 2.4847583770751953 3.1596710681915283 3.0275681018829346 1.0902316570281982 1.4932589530944824 1.2284725904464722 0.7196283340454102
1172 7.132813453674316 5.056819438934326 5.687626838684082 2.2038111686706543 2.6506662368774414 2.9953441619873047 2.902906894683838 1.4578843116760254 1.445160150527954 1.265461802482605 0.6923786997795105
1173 7.028710842132568 5.304960250854492 5.380521774291992 2.5604968070983887 2.4564077854156494 3.0613040924072266 3.0344338417053223 1.6432249546051025 1.6117677688598633 1.3184289932250977 0.7506713271141052
1174 7.12669038772583 5.753322124481201 5.033013820648193 2.725529909133911 2.312858819961548 2.929452419281006 2.995461940765381 1.327352523803711 1.5499197244644165 1.307112693786621 0.8678230047225952
1175 7.431594371795654 5.787926197052002 5.384246349334717 2.6133556365966797 2.407227039337158 2.999990224838257 2.8698785305023193 1.3502440452575684 1.3980398178100586 1.2526967525482178 0.704343318939209
1176 7.616933345794678 5.879793643951416 5.541471481323242 2.5166707038879395 2.199082612991333 3.074768304824829 2.9888927936553955 1.4487556219100952 1.2871730327606201 1.144966959953308 0.7850615382194519
1177 7.6220526695251465 5.614343166351318 5.850070953369141 2.299600839614868 2.6469366550445557 3.137988567352295 3.175642251968384 1.1450905799865723 1.321219801902771 1.2836188077926636 0.7833747863769531
1178 7.536261558532715 5.630143165588379 5.618504524230957 2.4376888275146484 2.3346948623657227 3.0161592960357666 3.0654704570770264 1.0757790803909302 1.4436347484588623 1.3615022897720337 0.9851624369621277
1179 7.221578598022461 5.48407506942749 5.682188987731934 2.208761215209961 2.378809928894043 3.070465564727783 3.0539870262145996 1.375436782836914 1.533294916152954 1.4133738279342651 0.9005974531173706
1180 7.28242301940918 5.541170120239258 5.810970783233643 2.220655679702759 2.4602599143981934 3.096778154373169 2.864932060241699 0.8607705235481262 1.6038051843643188 1.261120080947876 0.6749109625816345
1181 7.340985298156738 5.113147735595703 5.550968170166016 2.2059149742126465 2.352470874786377 3.021848201751709 3.183133840560913 0.9133294820785522 1.3508325815200806 1.232628583908081 1.1076018810272217
1182 7.159892559051514 4.8119893074035645 5.714962005615234 2.2242395877838135 2.647062301635742 2.882659435272217 3.277348756790161 0.8784695267677307 1.2911081314086914 1.3884508609771729 0.8038608431816101
1183 7.156257152557373 5.015188694000244 5.856518745422363 2.0716311931610107 2.560906171798706 2.9058239459991455 3.181791067123413 1.224657654762268 1.420791745185852 1.2803610563278198 0.8050822615623474
1184 7.139577388763428 5.371623516082764 5.329626560211182 2.2574450969696045 2.48686146736145 3.1489434242248535 3.1086301803588867 1.4233391284942627 1.2688461542129517 1.395569920539856 0.8971716165542603
1185 6.859952449798584 4.970056533813477 5.396194934844971 2.4104573726654053 2.4302492141723633 3.0711164474487305 3.2109522819519043 0.9070618748664856 1.4658606052398682 1.1835567951202393 0.8661032915115356
1186 6.951279640197754 5.2803754806518555 5.1157097816467285 2.12294602394104 2.615748643875122 3.04830265045166 3.280409812927246 1.01983642578125 1.3923887014389038 1.2920377254486084 0.828780472278595
1187 6.933073997497559 5.130331993103027 5.325655460357666 2.221029281616211 2.483969211578369 3.039760112762451 3.1507034301757813 1.4838043451309204 1.3731986284255981 1.368033528327942 0.7226491570472717
1188 6.704476833343506 5.427853107452393 4.976842880249023 2.1935386657714844 2.4081263542175293 3.19681453704834 2.9972996711730957 1.0362151861190796 1.3510878086090088 1.3444273471832275 0.7286539077758789
1189 6.720494747161865 4.918608665466309 5.483625888824463 2.0144264698028564 2.5897560119628906 3.234039545059204 2.918407440185547 1.1614022254943848 1.431175947189331 1.4123344421386719 0.8171815872192383
1190 6.903224468231201 5.027894973754883 5.674966812133789 2.030418634414673 2.323763847351074 3.222337484359741 3.021967887878418 1.303122639656067 1.3838818073272705 1.1147724390029907 0.7219573259353638
1191 6.251856327056885 4.613628387451172 4.934756755828857 2.3679471015930176 2.4011902809143066 2.894345998764038 2.886077404022217 0.9629315733909607 1.410095453262329 1.1050797700881958 0.8599767088890076
1192 6.618829727172852 4.899263858795166 5.131468296051025 2.2190027236938477 2.6223561763763428 3.03564453125 3.0860073566436768 1.1327524185180664 1.3465639352798462 1.2146203517913818 0.6619921922683716
1193 6.612653732299805 4.976278305053711 5.222105503082275 1.976252794265747 2.7118332386016846 3.121269941329956 2.969905376434326 1.1337459087371826 1.663986325263977 1.0986818075180054 0.7143563628196716
1194 6.770395278930664 4.894507884979248 5.389204502105713 2.1961140632629395 2.389453887939453 2.9847941398620605 3.003758668899536 1.1484479904174805 1.2785065174102783 1.2238311767578125 0.772692859172821
1195 6.765794277191162 5.331143856048584 5.086722373962402 2.162773847579956 2.4453091621398926 3.2162156105041504 3.077192783355713 1.322002649307251 1.4138058423995972 1.0586538314819336 0.7568103075027466
1196 6.734675884246826 5.154612064361572 5.361629486083984 1.9509676694869995 2.57940673828125 3.1372952461242676 2.8279783725738525 1.481465220451355 1.4703295230865479 0.970094621181488 0.8436453938484192
1197 6.587363243103027 4.750632286071777 5.385744094848633 2.3040430545806885 2.412966012954712 3.0519657135009766 2.826436758041382 1.034368872642517 1.2952609062194824 0.9351670742034912 0.6984670758247375
1198 6.613550186157227 5.00350284576416 5.348866939544678 2.1524364948272705 2.5253775119781494 3.1128387451171875 2.54660964012146 1.763460636138916 1.411487102508545 1.2805243730545044 0.747004508972168
1199 7.048019886016846 5.382030963897705 5.238369464874268 2.2619991302490234 2.4795384407043457 3.016705274581909 2.6273326873779297 1.2434518337249756 1.5860053300857544 1.3225516080856323 0.7713925242424011
1200 6.7653889656066895 5.230897426605225 4.928361415863037 2.1616621017456055 2.472700357437134 2.9686388969421387 2.9279041290283203 1.1865978240966797 1.3926975727081299 1.0827722549438477 0.6589699387550354
1201 7.033444881439209 5.374088287353516 4.931387424468994 2.44256329536438 2.1835672855377197 3.2723982334136963 2.709674119949341 1.3108837604522705 1.2369492053985596 1.2643039226531982 0.7315205931663513
1202 7.154458522796631 5.212376117706299 5.372838497161865 2.394810199737549 2.570387840270996 3.1932497024536133 3.1225497722625732 0.918744683265686 1.6051994562149048 1.3667150735855103 0.6820617914199829
1203 7.30792236328125 5.41914176940918 5.523366451263428 2.3663649559020996 2.349177122116089 3.1764864921569824 2.898996353149414 0.9712798595428467 1.371145486831665 1.072226643562317 0.7919299602508545
1204 6.6911725997924805 4.777169704437256 5.022301197052002 2.300968647003174 2.20407772064209 3.176898717880249 2.562861204147339 0.939065158367157 1.362068772315979 1.062813639640808 0.7116831541061401
1205 6.585892200469971 5.024804592132568 5.0440778732299805 2.158416509628296 2.3477768898010254 3.1156938076019287 2.598646402359009 0.9910292625427246 1.4207972288131714 1.158405065536499 0.6389362812042236
1206 6.564940452575684 4.947981834411621 4.828517913818359 2.2718241214752197 2.5747454166412354 3.1920502185821533 2.443873643875122 0.8912245035171509 1.5447192192077637 1.021923303604126 0.6439537405967712
1207 6.940706729888916 5.359683036804199 5.262218475341797 2.0936903953552246 2.4176242351531982 3.0698137283325195 2.7501308917999268 1.654671311378479 1.5343550443649292 1.1511505842208862 0.5911699533462524
1208 7.146944999694824 5.28557825088501 5.061202049255371 2.224280595779419 2.511648654937744 3.3064939975738525 2.6760036945343018 0.9421437978744507 1.5114428997039795 1.1076107025146484 0.6091132760047913
1209 7.227389335632324 5.88664436340332 5.047119140625 2.1622939109802246 2.1772170066833496 3.4005539417266846 2.760685443878174 1.1828657388687134 1.5217576026916504 1.159000277519226 0.7611123323440552
1210 7.1782307624816895 5.673655033111572 4.923798561096191 2.4186036586761475 2.3863637447357178 3.251551866531372 2.8103420734405518 1.0011274814605713 1.5773619413375854 1.1733020544052124 0.8238363265991211
1211 6.86578893661499 5.487769603729248 4.839181900024414 2.2819864749908447 2.3172717094421387 2.9945030212402344 2.6588423252105713 1.0016913414001465 1.388671875 1.1675100326538086 0.7202814817428589
1212 6.708853244781494 5.508194923400879 4.792856693267822 2.2544376850128174 2.295361280441284 3.054699420928955 2.8098437786102295 1.1222697496414185 1.4072678089141846 1.3035807609558105 0.7496946454048157
1213 6.64959192276001 5.241598606109619 4.7220659255981445 2.422314405441284 2.2317020893096924 2.9814507961273193 2.666982889175415 0.8237115740776062 1.4520903825759888 1.2556339502334595 0.8095663189888
1214 7.027900695800781 5.700745105743408 5.189131736755371 2.2260169982910156 2.3612043857574463 3.02427077293396 2.8127591609954834 0.5411604046821594 1.2953870296478271 1.2427691221237183 0.8399151563644409
1215 6.664570331573486 5.520419120788574 4.911729335784912 2.051924705505371 2.2822842597961426 3.041123390197754 2.600799798965454 0.6538081169128418 1.4009735584259033 1.2054399251937866 0.792568564414978
1216 6.649888515472412 5.181666374206543 5.323671340942383 1.8244025707244873 2.4681241512298584 2.9427871704101563 2.704183578491211 0.6952446699142456 1.5485210418701172 1.1588704586029053 0.8265999555587769
1217 7.082009315490723 5.980900764465332 5.175951957702637 1.9333449602127075 2.3405258655548096 3.3222012519836426 2.5688531398773193 0.8660191893577576 1.7534575462341309 1.262656569480896 0.7042226195335388
1218 6.872687816619873 6.191830635070801 4.983095645904541 2.4184796810150146 2.08107590675354 3.2118887901306152 2.5286571979522705 0.7384928464889526 1.5115019083023071 1.0786352157592773 0.8094171285629272
1219 7.567306995391846 6.164780139923096 5.64378023147583 2.32405424118042 2.155399799346924 3.4107260704040527 2.751520872116089 0.8231812715530396 1.4129811525344849 1.3590235710144043 0.6400359869003296
1220 7.236141204833984 5.601693630218506 5.297369480133057 2.485748767852783 2.019691228866577 3.1818788051605225 2.7259581089019775 0.8193700313568115 1.7483234405517578 1.170279860496521 0.6531144380569458
1221 7.3173346519470215 5.659735202789307 5.371079444885254 2.4048192501068115 2.163870334625244 3.0804715156555176 2.882396936416626 0.6366099715232849 1.6272273063659668 1.224388837814331 0.7798737287521362
1222 7.101490497589111 5.587093830108643 5.35435152053833 2.190582752227783 2.216752052307129 3.0905814170837402 2.504415273666382 0.5556813478469849 1.600372314453125 1.1557121276855469 0.8046708106994629
1223 6.9408087730407715 6.12551212310791 4.784777641296387 2.1016082763671875 2.3076815605163574 3.2611968517303467 2.6955039501190186 0.6592727899551392 1.6451374292373657 1.2469736337661743 0.7347856163978577
1224 6.903572082519531 5.7373199462890625 5.174384593963623 2.2402710914611816 2.2027029991149902 2.985356330871582 2.7971742153167725 0.7656399607658386 1.4423999786376953 1.3870203495025635 0.764359176158905
1225 6.78879976272583 5.804969310760498 5.057964324951172 2.088693618774414 2.620131492614746 3.280959129333496 2.843327522277832 1.244341254234314 1.64341402053833 1.2436681985855103 0.6663476824760437
1226 7.061790466308594 6.127004146575928 4.821918487548828 2.0752084255218506 2.257218599319458 3.034052848815918 2.8666391372680664 0.8821648955345154 1.4953950643539429 1.1832489967346191 0.5707200169563293
1227 7.110306739807129 6.3811821937561035 4.599224090576172 2.2389798164367676 2.415034532546997 3.1963369846343994 2.860875368118286 0.8962225317955017 1.4085729122161865 1.2555431127548218 0.8350188732147217
1228 7.285582542419434 6.0681562423706055 4.643176078796387 2.22585391998291 2.312741756439209 3.084778070449829 2.628758430480957 0.5875920057296753 1.4546639919281006 1.4129242897033691 0.7358191609382629
1229 7.098509788513184 5.895727634429932 4.720109939575195 2.2003419399261475 2.4158029556274414 3.1673500537872314 2.511056661605835 0.7794992923736572 1.5608679056167603 1.363710641860962 0.6601225137710571
1230 7.14671516418457 6.263172149658203 4.664857864379883 2.1908109188079834 2.199521064758301 3.1464407444000244 2.8175437450408936 0.9002652764320374 1.559192180633545 1.3773009777069092 0.730318546295166
1231 6.8032732009887695 6.093899726867676 4.545846462249756 2.1779048442840576 2.161006450653076 3.1228585243225098 2.458763599395752 0.8320716619491577 1.3239980936050415 1.1168934106826782 0.724894642829895
1232 6.898012161254883 6.034361839294434 4.900600910186768 2.269282579421997 2.0484819412231445 3.041220188140869 2.691164970397949 0.7925325632095337 1.528282880783081 1.272775650024414 0.726357638835907
1233 6.807182788848877 5.714050769805908 4.95203971862793 2.11688494682312 2.3489649295806885 2.9949216842651367 2.893461227416992 0.8785154819488525 1.7346503734588623 1.1180390119552612 0.5656088590621948
1234 7.745900630950928 5.963754177093506 5.562390327453613 2.3469197750091553 2.6452078819274902 3.161903142929077 2.7483742237091064 0.6925653219223022 1.561168909072876 1.1732097864151 0.7504432201385498
1235 7.4928879737854 5.6207427978515625 5.728104591369629 2.1347544193267822 2.6989352703094482 3.273606538772583 3.1390936374664307 0.9339429140090942 1.3924850225448608 1.0992716550827026 0.7938120365142822
1236 7.31318473815918 5.877140045166016 5.409710884094238 2.041379451751709 2.6304008960723877 3.3114795684814453 2.634963274002075 0.8500843048095703 1.6474655866622925 1.052300214767456 0.5309346318244934
1237 6.787053108215332 5.575215816497803 5.182684421539307 2.1388251781463623 2.2810771465301514 3.031341314315796 2.7512216567993164 0.7137457132339478 1.3894567489624023 1.1545528173446655 0.683983564376831
1238 7.134389400482178 5.651653289794922 5.381720542907715 2.145667314529419 2.460115909576416 3.097970962524414 2.8042938709259033 0.7341704964637756 1.3412609100341797 1.1185216903686523 0.6429622769355774
1239 7.100329399108887 5.831796169281006 5.353050231933594 2.2768912315368652 2.588850736618042 3.0658974647521973 2.8908801078796387 1.1367502212524414 1.6343859434127808 1.2156263589859009 0.6327182054519653
1240 7.289966583251953 5.608155250549316 5.347239971160889 2.3558220863342285 2.343498468399048 3.130754232406616 2.9306702613830566 0.7060115933418274 1.6291147470474243 1.2706334590911865 0.5851452946662903
1241 7.51513147354126 6.10862922668457 5.319807529449463 2.1293885707855225 2.4093639850616455 3.3041865825653076 2.749840497970581 0.7408319115638733 1.5907870531082153 1.2170305252075195 0.6265890002250671
1242 7.318511962890625 5.990052700042725 5.434076309204102 2.0138742923736572 2.247654438018799 3.0360727310180664 2.6266937255859375 1.2372450828552246 1.4013113975524902 1.2807618379592896 0.748840868473053
1243 7.1238532066345215 6.312373161315918 5.077958583831787 2.2335543632507324 2.4056646823883057 3.1475043296813965 2.841519355773926 1.1484330892562866 1.5157355070114136 1.0185115337371826 0.715761661529541
1244 6.927356243133545 6.074946403503418 5.022340297698975 2.0686066150665283 2.370044231414795 2.961458683013916 2.595834493637085 0.8302133679389954 1.7088415622711182 1.1861447095870972 0.6452995538711548
1245 6.896309852600098 5.95844030380249 4.841108798980713 2.1593985557556152 2.4718494415283203 2.978320360183716 2.7147934436798096 1.2634955644607544 1.4939013719558716 1.2120006084442139 0.5210858583450317
1246 7.235754013061523 6.184021949768066 4.937551021575928 2.2928287982940674 2.254147529602051 3.3310272693634033 2.6928670406341553 0.5869331955909729 1.4206092357635498 1.2813419103622437 0.6080257892608643
1247 7.116439342498779 6.192763328552246 4.790638446807861 2.2813944816589355 2.3768062591552734 3.156071424484253 2.6957571506500244 1.098769187927246 1.4641993045806885 1.2735549211502075 0.6110336184501648
1248 6.790556907653809 5.719161033630371 4.744050979614258 2.334077835083008 2.226382255554199 2.975348711013794 2.621612548828125 0.8287773132324219 1.3901824951171875 1.224064588546753 0.5680761337280273
1249 7.038078784942627 5.847911357879639 5.253229141235352 2.140132427215576 2.567753553390503 2.9818198680877686 2.639596939086914 0.8005273938179016 1.681534767150879 1.1075111627578735 0.5707584619522095
1250 7.174194812774658 5.735635280609131 5.249777317047119 2.3446919918060303 2.370739459991455 3.0569958686828613 2.7177186012268066 0.8915384411811829 1.5038175582885742 1.2510697841644287 0.7769157290458679
1251 6.853285312652588 5.762583255767822 5.088122844696045 2.3054821491241455 2.511824607849121 2.9354095458984375 2.5676450729370117 1.3138095140457153 1.5021576881408691 1.1805709600448608 0.605964183807373
1252 6.8061723709106445 5.48661470413208 5.234636306762695 2.4054367542266846 2.418088674545288 2.8138749599456787 2.373727560043335 1.1434475183486938 1.5235775709152222 1.1364033222198486 0.6107496023178101
1253 6.896681308746338 5.5310540199279785 5.357407093048096 2.456294059753418 2.260373830795288 2.7683489322662354 2.739570379257202 1.3802745342254639 1.453840732574463 1.18001389503479 0.6926938891410828
1254 7.135600566864014 6.074548244476318 5.362227916717529 2.2038772106170654 2.2746546268463135 2.8734796047210693 2.1611053943634033 1.0573099851608276 1.3600327968597412 1.3208414316177368 0.7203440070152283
1255 6.9173150062561035 5.562769889831543 5.443254470825195 2.2943825721740723 2.361361265182495 2.717909097671509 2.72953462600708 1.5606764554977417 1.5376882553100586 1.1070339679718018 0.7053477764129639
1256 6.926435470581055 5.944161415100098 5.113102436065674 2.6461944580078125 2.1269121170043945 2.8568899631500244 2.2286503314971924 1.2942880392074585 1.5089389085769653 1.0261613130569458 0.6902968287467957
1257 7.235727787017822 5.904238224029541 5.2756781578063965 2.4637231826782227 2.211677074432373 2.7710626125335693 2.423175573348999 1.3095303773880005 1.3551340103149414 1.09250807762146 0.6653978228569031
1258 6.799870014190674 5.291341304779053 5.317510604858398 2.2168891429901123 2.3932044506073 2.9756178855895996 2.579563617706299 0.7801265716552734 1.3674311637878418 1.2845875024795532 0.7200987935066223
1259 6.767714977264404 4.974380016326904 5.33482027053833 2.379162073135376 2.620821952819824 2.902604341506958 2.3184621334075928 0.7077786326408386 1.4561504125595093 1.2961660623550415 0.7499198317527771
1260 6.946159362792969 5.297815799713135 5.591135501861572 2.624227285385132 2.451711654663086 2.854848623275757 2.530036211013794 0.9439125061035156 1.69162118434906 1.0668376684188843 0.7498236894607544
1261 6.891526699066162 5.498971939086914 5.386909008026123 2.671715021133423 2.218639850616455 2.887444496154785 2.5895040035247803 0.9008021354675293 1.4013882875442505 1.1760096549987793 0.6804490685462952
1262 6.756039142608643 5.653295040130615 4.986086368560791 2.296067953109741 2.4237465858459473 2.976274013519287 2.248467445373535 0.8293107151985168 1.4058256149291992 1.281249761581421 0.764176607131958
1263 7.033204555511475 5.726527214050293 5.104395866394043 2.6115059852600098 2.293034791946411 2.915109157562256 2.5086140632629395 1.341499924659729 1.498238444328308 1.2911368608474731 0.5541120171546936
1264 7.081181526184082 5.491106986999512 5.320813179016113 2.2896816730499268 2.592405319213867 2.7815232276916504 2.6093761920928955 0.987704873085022 1.5241568088531494 1.3263640403747559 0.6790681481361389
1265 7.302001953125 5.523921966552734 5.394300937652588 2.6673433780670166 2.4641573429107666 2.810068368911743 2.2789664268493652 0.6638416051864624 1.5336641073226929 1.323118805885315 0.6525230407714844
1266 7.3646416664123535 5.75616979598999 5.115424633026123 2.553321361541748 2.459177017211914 2.8132429122924805 2.3986475467681885 0.8855381608009338 1.968316912651062 1.3164315223693848 0.6667283773422241
1267 7.089140892028809 5.724576950073242 5.168461799621582 2.551966428756714 2.3580617904663086 2.9039604663848877 2.4218828678131104 1.3716044425964355 1.565100073814392 1.3073298931121826 0.5093074440956116
1268 6.5540032386779785 5.252160549163818 5.281335830688477 2.3432538509368896 2.421002149581909 2.76723575592041 2.2300913333892822 0.7791831493377686 1.427582025527954 1.3384515047073364 0.6574379205703735
1269 6.684968948364258 5.589398384094238 5.069624423980713 2.548729419708252 2.1498749256134033 2.6566638946533203 2.2349557876586914 1.3321610689163208 1.2735240459442139 1.2209422588348389 0.698786735534668
1270 6.695718288421631 5.02741003036499 5.267641544342041 2.583235502243042 2.3030824661254883 2.6999385356903076 2.41461443901062 0.8394251465797424 1.273087978363037 1.3185087442398071 0.7471756339073181
1271 6.449559211730957 4.663599967956543 5.457785606384277 2.4756767749786377 2.4954729080200195 2.654182195663452 2.2669296264648438 0.6481937170028687 1.2427537441253662 1.3570971488952637 0.7353801131248474
1272 6.853537082672119 5.353471755981445 5.406661033630371 2.764620780944824 2.3454654216766357 2.7274954319000244 2.177015542984009 1.0421032905578613 1.299811601638794 1.1927647590637207 0.6635054349899292
1273 6.678782939910889 5.5134077072143555 4.9677510261535645 2.659151554107666 2.618175983428955 2.874861240386963 2.202655792236328 0.9276567101478577 1.5972567796707153 1.3201066255569458 0.7063419222831726
1274 6.633711814880371 5.123692035675049 5.1165361404418945 2.5978565216064453 2.455162763595581 2.8489174842834473 2.6808173656463623 1.3218249082565308 1.5059068202972412 1.380707859992981 0.7664417624473572
1275 7.066063404083252 5.363377571105957 5.414872169494629 2.938854932785034 2.586050271987915 2.820863723754883 2.9549100399017334 1.3255552053451538 1.7439168691635132 1.2599841356277466 0.7197193503379822
1276 6.972886562347412 5.420985221862793 5.156560897827148 2.689765691757202 2.4453482627868652 2.8172531127929688 2.547166109085083 1.519540548324585 1.7940716743469238 1.3406736850738525 0.7735562324523926
1277 6.765164375305176 5.389542579650879 4.813942909240723 2.692248582839966 2.3126888275146484 2.9323654174804688 2.696113109588623 1.2091130018234253 1.5876864194869995 1.3563214540481567 0.853698194026947
1278 6.729580402374268 5.311304092407227 5.026848316192627 2.5047006607055664 2.453613758087158 2.802654266357422 2.9774017333984375 0.744732141494751 1.6663404703140259 1.3351634740829468 0.7017245292663574
1279 6.462575912475586 5.187814235687256 4.788825035095215 2.4892642498016357 2.4349701404571533 2.685853958129883 2.666836738586426 0.9015445709228516 1.6207586526870728 1.137635588645935 0.6710113883018494
1280 6.18499231338501 4.757277011871338 4.883633613586426 2.5911338329315186 2.3863093852996826 2.825345754623413 3.0343191623687744 0.8474995493888855 1.8454688787460327 1.1257768869400024 0.7162470817565918
1281 6.534580230712891 4.777673721313477 5.151370048522949 2.91420578956604 2.5667243003845215 2.7128148078918457 2.840984582901001 0.876951277256012 1.5374072790145874 1.1303461790084839 0.6337825655937195
1282 6.3824143409729 4.9060540199279785 4.96537971496582 2.562283992767334 2.5290520191192627 2.780418634414673 2.726320743560791 1.1919864416122437 1.4645320177078247 1.208148717880249 0.5698172450065613
1283 6.432975769042969 4.920985698699951 5.139066219329834 2.749908924102783 2.2150368690490723 2.8806536197662354 2.8629281520843506 1.0790808200836182 1.6351954936981201 1.2087106704711914 0.7656750082969666
1284 6.6042938232421875 4.7958831787109375 5.038865089416504 2.514586925506592 2.380155086517334 2.7828431129455566 3.1649672985076904 0.8679637908935547 1.6403334140777588 1.1599830389022827 0.6437814235687256
1285 6.655483245849609 4.987307071685791 5.151594161987305 2.489861488342285 2.383666515350342 2.758531332015991 3.211446523666382 0.9644564986228943 1.5142425298690796 1.1614669561386108 0.6956587433815002
1286 6.774246692657471 5.139827251434326 5.069850921630859 2.8047029972076416 2.3300790786743164 2.8659582138061523 2.8969547748565674 1.1569857597351074 1.6068977117538452 1.2489756345748901 0.5862303972244263
1287 6.615562915802002 4.969309329986572 5.00349760055542 2.5176196098327637 2.2394890785217285 2.9595353603363037 2.856811046600342 1.2113829851150513 1.4738413095474243 1.21901273727417 0.7916144132614136
1288 6.718577861785889 4.37445592880249 5.575418472290039 2.4219956398010254 2.5672411918640137 2.8064911365509033 2.8224196434020996 1.1046795845031738 1.547443151473999 1.2893650531768799 0.7373310923576355
1289 6.6099348068237305 4.8023457527160645 5.286630630493164 2.386808156967163 2.3977718353271484 2.8058245182037354 2.891005277633667 1.2278082370758057 1.8148369789123535 1.1770570278167725 0.7009484767913818
1290 6.83854866027832 5.293832778930664 5.114540100097656 2.878877878189087 2.315873861312866 2.8311054706573486 3.1773176193237305 1.005728006362915 1.4478949308395386 1.228248119354248 0.6789374351501465
1291 7.097764492034912 5.79265832901001 4.85756778717041 3.301596164703369 2.2500438690185547 2.9717183113098145 2.9043776988983154 1.2159216403961182 1.1912972927093506 1.1907939910888672 0.6328769326210022
1292 7.2352070808410645 5.79665470123291 5.049254417419434 3.0621986389160156 2.4537317752838135 2.8613266944885254 2.8688347339630127 0.7030637860298157 1.408793330192566 1.2318733930587769 0.6785626411437988
1293 6.767223358154297 5.233067512512207 5.157210826873779 2.8436856269836426 2.4038658142089844 2.7557132244110107 2.794184923171997 1.0836982727050781 1.4662318229675293 1.332888126373291 0.546421468257904
1294 6.764819622039795 5.230091571807861 5.2624311447143555 2.8789448738098145 2.1948137283325195 2.858466148376465 2.7619190216064453 1.0774545669555664 1.522566795349121 1.2532029151916504 0.8014966249465942
1295 6.4454874992370605 4.996096134185791 4.811323642730713 3.010371208190918 2.4347617626190186 2.7736709117889404 2.983038902282715 1.077486276626587 1.4916610717773438 1.1707760095596313 0.6159000992774963
1296 6.336990833282471 4.675416469573975 5.227511882781982 2.674041271209717 2.471654176712036 2.5703649520874023 2.870487928390503 1.0139793157577515 1.2986036539077759 1.2205755710601807 0.5665551424026489
1297 6.224172592163086 4.9098920822143555 4.75945520401001 2.6858978271484375 2.4781455993652344 2.650312662124634 2.7697670459747314 1.1532564163208008 1.4881547689437866 1.232952356338501 0.6219678521156311
1298 6.535894393920898 5.141939163208008 5.0168843269348145 2.6562604904174805 2.4572744369506836 2.744696617126465 2.697920799255371 1.1324357986450195 1.5226185321807861 1.1723917722702026 0.5484634041786194
1299 6.46882438659668 5.164450645446777 5.211559295654297 2.610996723175049 2.440068244934082 2.749635934829712 2.435544013977051 1.3284152746200562 2.0453505516052246 1.1867172718048096 0.7598338723182678
1300 6.400115489959717 4.7471747398376465 5.321611404418945 2.5380563735961914 2.464635133743286 2.698730707168579 2.491422176361084 1.1424283981323242 1.6756986379623413 1.293656826019287 0.6493800282478333
1301 6.429056167602539 5.067294120788574 5.252799034118652 2.2171547412872314 2.4562630653381348 2.6853678226470947 2.881661891937256 1.2479493618011475 1.8008853197097778 1.3517903089523315 0.7345583438873291
1302 6.354666709899902 5.058506965637207 5.2166666984558105 2.2440481185913086 2.1765201091766357 2.787447214126587 2.915759325027466 1.2838718891143799 1.54521906375885 1.1292688846588135 0.9158012866973877
1303 6.256417751312256 5.143426895141602 5.122609615325928 2.1764185428619385 2.2178337574005127 2.8913304805755615 2.8445534706115723 1.2321319580078125 1.535659909248352 1.3528369665145874 0.6138190031051636
1304 6.133382320404053 4.755783557891846 4.825466632843018 2.5040717124938965 2.0140295028686523 2.927389144897461 2.7438738346099854 0.8722074031829834 1.5650219917297363 1.2256615161895752 0.9473668932914734
1305 6.195917129516602 4.506316184997559 5.3503313064575195 2.2550840377807617 2.2576773166656494 2.828956127166748 3.0358541011810303 0.821698784828186 1.5987149477005005 1.144071102142334 0.7127561569213867
1306 6.335873126983643 4.771522521972656 5.3253045082092285 2.389727830886841 2.4415762424468994 2.744115114212036 2.921452760696411 0.7922287583351135 1.9334661960601807 1.0868771076202393 0.5688349008560181
1307 6.252864837646484 4.970515727996826 5.156425476074219 2.219353199005127 2.2608835697174072 2.7997093200683594 2.8565256595611572 0.9741394519805908 1.8584774732589722 0.982123851776123 0.646247923374176
1308 6.332335948944092 4.823681831359863 5.44179630279541 2.353889226913452 2.248413324356079 2.8339710235595703 2.8624508380889893 0.9135603308677673 2.012974262237549 1.1592239141464233 0.8395770788192749
1309 6.459564685821533 4.7631402015686035 5.485088348388672 2.4932565689086914 2.204430341720581 2.915677785873413 2.802509069442749 0.7486899495124817 1.6577969789505005 1.0095590353012085 0.6262306571006775
1310 6.15860652923584 4.711460113525391 5.057908058166504 2.315633773803711 2.239445447921753 2.801051616668701 2.7030649185180664 0.952675461769104 1.83906090259552 1.1127374172210693 0.6187057495117188
1311 6.292750358581543 4.630175590515137 5.2718939781188965 2.3721721172332764 2.312055826187134 2.8807644844055176 2.7748072147369385 0.7042363286018372 2.0300347805023193 1.164656162261963 0.6612734198570251
1312 6.116135597229004 4.499203205108643 5.345047950744629 2.373779058456421 2.210448980331421 2.8320798873901367 3.018130302429199 1.280117154121399 1.8406598567962646 1.1723121404647827 0.4943026900291443
1313 6.455441474914551 4.68658447265625 5.337858200073242 2.4500114917755127 2.1121578216552734 3.031078815460205 2.7994909286499023 0.8739913105964661 1.7254971265792847 1.2212374210357666 0.9041417241096497
1314 6.083259105682373 4.356997013092041 5.343294620513916 2.1046998500823975 2.463109254837036 2.713775634765625 2.8576247692108154 1.1097196340560913 1.6555436849594116 1.258944034576416 0.5859500169754028
1315 6.432960510253906 4.678375244140625 5.727482795715332 2.165590763092041 2.405181407928467 2.991924285888672 2.959092617034912 0.8886368274688721 1.9051094055175781 1.2322044372558594 0.5421837568283081
1316 6.5579376220703125 4.82036828994751 5.7241082191467285 2.0951483249664307 2.4911842346191406 2.956634521484375 3.2275679111480713 0.927287220954895 1.8910380601882935 1.276136875152588 0.5449030995368958
1317 6.967659950256348 5.547494411468506 5.736953258514404 2.284672975540161 2.3180019855499268 3.2017407417297363 3.288224935531616 1.3180530071258545 1.8517258167266846 1.1542686223983765 0.549924910068512
1318 6.7356276512146 4.9674577713012695 5.777876853942871 2.2810754776000977 2.3664963245391846 3.0855348110198975 2.996394634246826 1.6167055368423462 1.8480132818222046 1.2625426054000854 0.7720232009887695
1319 6.6831464767456055 5.1886138916015625 5.476718902587891 2.1652872562408447 2.3729074001312256 3.0521621704101563 3.016476631164551 1.3493653535842896 1.7281051874160767 1.0856404304504395 0.6323918700218201
1320 6.633662223815918 5.20263147354126 5.315375328063965 2.233083724975586 2.3194401264190674 2.9177727699279785 2.8766345977783203 1.7362456321716309 1.8121540546417236 1.0798473358154297 0.5444490313529968
1321 6.677038192749023 5.107627868652344 5.548923492431641 2.1275076866149902 2.4552955627441406 3.02311635017395 2.904637098312378 0.9950944781303406 1.7003127336502075 1.093555212020874 0.6195733547210693
1322 6.432241439819336 4.977794170379639 5.240784168243408 2.446275234222412 2.2916574478149414 3.1133408546447754 2.8607373237609863 0.8990200757980347 1.3684985637664795 1.0222128629684448 0.651955783367157
1323 7.0877814292907715 5.586508274078369 5.3598785400390625 2.236173629760742 2.497973918914795 3.0896589756011963 2.910057544708252 1.5522665977478027 1.69754958152771 1.262802243232727 0.6556658148765564
1324 6.767048358917236 5.4191107749938965 5.193293571472168 2.2346551418304443 2.2079222202301025 3.028550148010254 2.822521924972534 1.165331482887268 1.5599831342697144 1.206852912902832 0.7754092812538147
1325 6.590211391448975 4.6629414558410645 5.65128755569458 1.9991264343261719 2.4590587615966797 2.9786217212677 2.890047073364258 0.6121299266815186 1.5861283540725708 1.114318609237671 0.5997794270515442
1326 6.336007118225098 4.213438987731934 5.779925346374512 2.1191656589508057 2.6257834434509277 3.1419484615325928 2.861016035079956 0.824861466884613 1.445382833480835 1.0156372785568237 0.7695950269699097
1327 6.159679889678955 4.266881942749023 5.505093574523926 2.1364126205444336 2.6720168590545654 2.8036632537841797 2.8057565689086914 0.7212308049201965 1.2426419258117676 1.112912654876709 0.5542316436767578
1328 6.371772766113281 4.595102310180664 5.305958271026611 2.2190191745758057 2.4422080516815186 2.871734142303467 3.0858583450317383 0.821459174156189 1.2044484615325928 1.1747920513153076 0.5886541604995728
1329 6.12359094619751 4.477977275848389 5.124566555023193 2.283454179763794 2.3160672187805176 2.9820210933685303 2.928912878036499 1.17464280128479 1.2267804145812988 1.1089123487472534 0.5412622094154358
1330 6.22313117980957 4.738149642944336 5.1322855949401855 2.334319829940796 2.225654125213623 3.198805809020996 3.1035642623901367 0.9378451108932495 1.147567629814148 1.1075547933578491 0.5036562085151672
1331 5.87448787689209 4.068046569824219 4.991485595703125 2.0027318000793457 2.620608329772949 2.905493974685669 3.273759603500366 1.3328442573547363 0.6891689300537109 1.1896443367004395 0.7008254528045654
1332 6.351598739624023 4.3975443840026855 5.655351638793945 2.0140011310577393 2.4754691123962402 2.8425791263580322 3.315168857574463 0.9293015003204346 0.7930595278739929 1.1553261280059814 0.5517511367797852
1333 6.343929290771484 4.476929187774658 5.681458473205566 2.0855846405029297 2.4807631969451904 2.9810776710510254 3.2061619758605957 0.8142759799957275 0.8294768929481506 1.1331921815872192 0.5398261547088623
1334 6.151114463806152 4.388041973114014 5.314916610717773 2.2959206104278564 2.320390462875366 2.858689308166504 2.9777867794036865 1.3006566762924194 0.993677020072937 1.1529088020324707 0.7833962440490723
1335 6.1288580894470215 4.2944560050964355 5.470470905303955 2.191039562225342 2.201183795928955 2.7996695041656494 3.205552577972412 1.2661807537078857 0.9637227654457092 1.2675789594650269 0.6989571452140808
1336 6.081353187561035 4.0702595710754395 5.571096897125244 1.938388466835022 2.3368165493011475 2.951758861541748 3.371051549911499 0.8084453344345093 1.1570086479187012 1.0232566595077515 0.8010382056236267
1337 6.231257438659668 4.538602828979492 5.457427978515625 2.137190580368042 2.323607921600342 2.968362331390381 3.068237066268921 0.708705723285675 1.2480902671813965 1.0771751403808594 0.7185408473014832
1338 6.355523586273193 4.663242340087891 5.573965549468994 2.2932345867156982 2.505228281021118 2.796238422393799 3.1160171031951904 0.8315414190292358 1.110339641571045 0.8425047993659973 0.5735827684402466
1339 6.145266056060791 4.571116924285889 5.350438117980957 2.2342512607574463 2.306023359298706 2.6059482097625732 3.250110149383545 1.010149598121643 1.171478271484375 1.0256437063217163 0.5138220191001892
1340 6.435582160949707 4.774704456329346 5.390633583068848 2.4895071983337402 2.0635805130004883 2.572788953781128 3.3986246585845947 0.9305375218391418 0.9288439154624939 1.0232532024383545 0.6006269454956055
1341 6.79287576675415 5.100787162780762 5.666909694671631 2.6329030990600586 2.412837028503418 2.645686149597168 3.112631320953369 1.5096462965011597 0.8897056579589844 0.974869966506958 0.7124091386795044
1342 6.884067535400391 4.7808613777160645 5.698861122131348 2.6672096252441406 2.2597005367279053 2.866140604019165 3.285665512084961 0.8289313912391663 1.125767469406128 0.985887885093689 0.670453667640686
1343 6.597433567047119 4.620861053466797 5.304627418518066 2.361205816268921 2.1049129962921143 2.808758497238159 3.2255606651306152 0.9574974775314331 1.1952427625656128 1.0393669605255127 0.6756721138954163
1344 6.592849254608154 4.810881614685059 5.508225440979004 2.2751996517181396 2.3077588081359863 2.9243786334991455 3.012972593307495 0.8828595876693726 1.472562551498413 1.2941616773605347 0.5475155711174011
1345 6.637541770935059 4.957414150238037 5.652373313903809 2.293430805206299 2.4343793392181396 2.8996195793151855 3.009080648422241 1.0957505702972412 1.2194632291793823 1.1689883470535278 0.6125378608703613
1346 6.548722267150879 5.011539459228516 5.368354320526123 2.2350807189941406 2.351332902908325 2.8337433338165283 2.984384059906006 0.9217045307159424 1.050592303276062 1.2956892251968384 0.5945252776145935
1347 6.619157791137695 4.705622673034668 5.305272102355957 2.4516701698303223 2.371678113937378 2.797182321548462 3.224153757095337 1.0331474542617798 0.8469175696372986 1.1239479780197144 0.5484510064125061
1348 6.715856552124023 4.895950794219971 5.384328365325928 2.6255838871002197 2.1389312744140625 2.9290835857391357 3.1280760765075684 0.8897376656532288 1.0179804563522339 1.0631773471832275 0.8714295029640198
1349 6.575855255126953 5.002966403961182 5.49009895324707 2.2515008449554443 2.1571381092071533 2.8920092582702637 2.9376513957977295 0.7613392472267151 1.3119338750839233 1.00554358959198 0.5941008925437927
1350 6.359050750732422 4.843299865722656 5.160415172576904 2.683263063430786 2.1294126510620117 2.8537840843200684 2.951831102371216 0.8751878142356873 1.2984472513198853 0.9535953402519226 0.5882766842842102
1351 6.769526958465576 5.037817001342773 5.3324456214904785 2.4411816596984863 2.3033602237701416 2.9259800910949707 3.3123722076416016 1.03554105758667 0.9576284289360046 0.9580851197242737 0.6102625131607056
1352 6.757591247558594 5.307481288909912 5.286542892456055 2.5871620178222656 2.111337900161743 2.930022954940796 3.093984365463257 0.8197438716888428 1.0767533779144287 0.8916415572166443 0.6349238157272339
1353 7.242979526519775 4.994187831878662 6.161895275115967 2.52120041847229 2.336043119430542 3.2134199142456055 3.400228261947632 1.0734572410583496 1.01218581199646 1.0089467763900757 0.7314862012863159
1354 6.600585460662842 5.234914779663086 5.634711265563965 2.3485395908355713 2.1190686225891113 3.1706526279449463 2.890432357788086 0.8531956672668457 1.0119109153747559 1.294613242149353 0.6651132702827454
1355 6.497869968414307 4.830122470855713 5.667114734649658 2.306262493133545 2.409398317337036 2.8044145107269287 3.1396541595458984 0.8900066614151001 1.0606870651245117 1.0772756338119507 0.6028339862823486
1356 6.406412124633789 5.260578155517578 5.328095436096191 2.4869654178619385 2.092524528503418 2.8942599296569824 3.108809232711792 1.5821714401245117 1.1032079458236694 0.9895519614219666 0.6121239066123962
1357 6.48991060256958 5.039767265319824 5.625967979431152 2.3042068481445313 1.948702096939087 2.9714221954345703 3.3023197650909424 1.370262861251831 1.3589311838150024 0.9654610753059387 0.6168544888496399
1358 6.672359943389893 5.476648330688477 5.267754554748535 2.7261483669281006 2.0671982765197754 3.1375510692596436 3.015603542327881 1.223934292793274 1.3462361097335815 0.9728719592094421 0.565365731716156
1359 6.843423366546631 5.649903297424316 5.640983581542969 2.434225559234619 2.2963812351226807 3.0597245693206787 2.9602413177490234 0.7792173624038696 1.4487677812576294 0.8646151423454285 0.5877506136894226
1360 6.772226333618164 5.052814960479736 5.682865142822266 2.6265664100646973 2.4010605812072754 2.9721758365631104 3.1746623516082764 1.2273612022399902 1.0219635963439941 0.8339811563491821 0.6318949460983276
1361 6.423707485198975 4.642178058624268 5.443094730377197 2.5837864875793457 2.3272314071655273 2.9597771167755127 3.198831796646118 0.8963798880577087 1.381391167640686 0.8561094403266907 0.5655207633972168
1362 6.576205730438232 5.109772682189941 5.344954490661621 2.635823965072632 2.299727439880371 3.0723071098327637 3.0392251014709473 0.8875172138214111 1.2195199728012085 0.9557786583900452 0.7713524103164673
1363 6.616472244262695 5.0573930740356445 5.20796012878418 2.4604578018188477 2.0768399238586426 3.1522607803344727 2.970843553543091 0.6921379566192627 1.3157788515090942 0.9263919591903687 0.791801393032074
1364 6.7794928550720215 5.4000773429870605 5.595099925994873 2.3503198623657227 2.219058036804199 2.9427411556243896 3.130159616470337 0.860698938369751 1.229148507118225 1.1291768550872803 0.5574600696563721
1365 6.475430011749268 4.843211650848389 5.475519180297852 2.4052278995513916 2.176447868347168 3.032444715499878 3.0587666034698486 0.7131331562995911 1.3303335905075073 0.9575781226158142 0.5461805462837219
1366 6.537064075469971 5.23945426940918 5.335170745849609 2.45601224899292 2.4523589611053467 3.087881088256836 2.902526378631592 0.822310745716095 1.4578157663345337 0.9034596085548401 0.5448786020278931
1367 6.1096086502075195 4.705221176147461 5.082831382751465 2.473195791244507 2.314710855484009 2.8559622764587402 3.0426981449127197 0.7472367882728577 1.1018099784851074 1.0460724830627441 0.5523340106010437
1368 5.885614395141602 4.652824401855469 4.847683429718018 2.509535074234009 2.2094221115112305 2.7112343311309814 2.857673406600952 0.6160354018211365 1.0636045932769775 0.9771915078163147 0.5063493847846985
1369 5.794665336608887 4.52852725982666 4.630584239959717 2.378465414047241 2.259359359741211 2.761417865753174 2.7957684993743896 0.8253678679466248 1.359298586845398 1.0783838033676147 0.5138283371925354
1370 5.943841934204102 4.70994758605957 4.453980445861816 2.658109426498413 2.1018640995025635 2.921356201171875 2.9057250022888184 0.6927047371864319 1.0092217922210693 0.8296139240264893 0.4885791540145874
1371 6.300653457641602 5.320329666137695 4.8224406242370605 2.5803442001342773 2.1639933586120605 3.04500412940979 2.809710741043091 0.6329288482666016 1.1028646230697632 0.846381664276123 0.6326019763946533
1372 6.092010021209717 4.820541858673096 5.015374660491943 2.3377816677093506 2.148353099822998 2.937587022781372 2.9428634643554688 1.2279667854309082 1.3518569469451904 0.7102314829826355 0.6742392778396606
1373 6.387118339538574 5.444657325744629 4.883376598358154 2.4684832096099854 2.025888442993164 3.129328489303589 2.9181060791015625 1.0373212099075317 1.3924973011016846 0.8228174448013306 0.6041973233222961
1374 6.199124813079834 5.37252950668335 4.733521461486816 2.272021770477295 1.9879869222640991 2.8527491092681885 3.05194354057312 1.635497808456421 1.452256679534912 0.8813066482543945 0.5064979791641235
1375 6.190374374389648 5.098708152770996 4.645981311798096 2.4718124866485596 1.9852283000946045 3.1074764728546143 2.963308811187744 0.80072420835495 1.1249213218688965 0.9315229654312134 0.5605083703994751
1376 6.2201128005981445 4.863478660583496 4.822780132293701 2.429506540298462 2.237230062484741 2.817455768585205 2.6442418098449707 0.6552221179008484 1.4738357067108154 0.8114365935325623 0.5709457397460938
1377 6.017316818237305 4.636026382446289 4.610537052154541 2.3772683143615723 2.211979866027832 2.8036599159240723 2.8812882900238037 0.781811535358429 1.4595133066177368 0.9532544612884521 0.756633996963501
1378 6.409148216247559 5.002562522888184 4.826777458190918 2.379755735397339 2.476346731185913 3.075374126434326 2.8484861850738525 0.8778225779533386 1.5082437992095947 0.7863501906394958 0.7110074162483215
1379 6.4349684715271 4.847389221191406 4.893911838531494 2.207223653793335 2.467794418334961 2.967866897583008 2.877866268157959 0.7585523724555969 1.390490174293518 0.7683306932449341 0.7336917519569397
1380 6.507498741149902 5.0095062255859375 5.126424789428711 2.116964817047119 2.5856192111968994 3.0187041759490967 2.630402088165283 0.6873806118965149 1.2775802612304688 0.8789194226264954 0.5372546315193176
1381 6.322254180908203 4.633521556854248 4.968753814697266 2.513355016708374 2.271975517272949 2.881805896759033 2.770864248275757 1.0717967748641968 1.3081927299499512 0.8688081502914429 0.555100679397583
1382 6.198632717132568 4.960303783416748 4.961854934692383 2.188310384750366 2.3190503120422363 2.9395639896392822 2.878281831741333 0.6910421848297119 1.5182216167449951 0.8833730220794678 0.663998007774353
1383 6.693627834320068 5.466571807861328 5.201253414154053 2.123528242111206 2.3716745376586914 3.2537083625793457 2.329131841659546 0.6535432934761047 1.5141549110412598 0.8462144136428833 0.6768243908882141
1384 6.478001117706299 5.371488571166992 5.234375953674316 2.162702798843384 2.304521083831787 2.885631799697876 2.76566219329834 0.6990445852279663 1.658413290977478 0.8384993076324463 0.6778254508972168
1385 6.792369365692139 5.398357391357422 5.495850086212158 2.195451259613037 2.4241156578063965 2.9881370067596436 2.6703975200653076 1.0670194625854492 1.4336557388305664 0.8367459177970886 0.7387359142303467
1386 6.325838088989258 5.008199214935303 5.317865371704102 2.113802671432495 2.5130221843719482 2.9037346839904785 3.012772798538208 0.7683175802230835 1.4454931020736694 0.8208193182945251 0.5560023784637451
1387 6.515175819396973 4.731970310211182 5.527744293212891 2.3938677310943604 2.687723159790039 2.941981315612793 3.023036003112793 0.9094013571739197 1.4298365116119385 0.7660872936248779 0.7788198590278625
1388 6.20359992980957 4.5146660804748535 5.317077159881592 2.356400728225708 2.595961093902588 3.124816656112671 2.5786659717559814 0.8752683997154236 1.343254566192627 0.8659251928329468 0.7377147078514099
1389 6.405023097991943 4.810644626617432 4.968527793884277 2.161168336868286 2.3330729007720947 3.356807231903076 2.6410977840423584 0.8364410400390625 1.4090135097503662 0.8543680310249329 0.5800448656082153
1390 6.1747050285339355 4.677619457244873 5.381089687347412 2.5461692810058594 2.5507781505584717 3.2214908599853516 2.476644515991211 0.9241633415222168 1.6776121854782104 0.8261071443557739 0.6133415699005127
1391 6.150709629058838 4.464486122131348 5.424307823181152 2.1157190799713135 2.765693426132202 3.173269748687744 2.9961347579956055 1.0280981063842773 1.4639842510223389 0.8024203777313232 0.5577534437179565
1392 6.631563663482666 5.115940093994141 5.408885478973389 2.0502097606658936 2.7028110027313232 3.239745616912842 2.5909762382507324 0.8434766530990601 1.2871431112289429 0.946302056312561 0.5314510464668274
1393 7.001988887786865 5.340579032897949 5.718122482299805 2.130093812942505 2.5559067726135254 3.1830036640167236 2.9836721420288086 0.8840678930282593 1.4439445734024048 0.8972616195678711 0.7155657410621643
1394 7.022554397583008 5.481966972351074 5.434431076049805 2.382560968399048 2.44899845123291 3.1641321182250977 2.897963523864746 0.7049255967140198 1.5406193733215332 0.8341728448867798 0.5913962125778198
1395 6.825556755065918 5.211991786956787 5.386940956115723 2.288097620010376 2.4790396690368652 3.1105780601501465 3.02402925491333 0.9894127249717712 1.4881155490875244 0.7596785426139832 0.5527076721191406
1396 6.80055570602417 5.324792861938477 5.576639652252197 2.156454563140869 2.5377542972564697 3.06504487991333 2.620621681213379 0.7973754405975342 1.6573158502578735 0.7814822196960449 0.5638529062271118
1397 6.58046817779541 5.171900749206543 5.418829441070557 2.1259069442749023 2.694140911102295 3.133284568786621 3.019132614135742 0.526455819606781 1.7747337818145752 0.7675536274909973 0.5337127447128296
1398 6.463311672210693 5.041594505310059 5.34451150894165 2.2926061153411865 2.2630395889282227 2.895848274230957 2.6751768589019775 0.6456752419471741 1.337801456451416 0.8925648927688599 0.6599670648574829
1399 6.159754753112793 5.061461448669434 4.900770664215088 2.2193305492401123 2.5915756225585938 2.775620222091675 2.794731855392456 0.8691429495811462 1.5250778198242188 0.8320385813713074 0.4886132478713989
1400 6.204906940460205 5.182718276977539 4.8167500495910645 2.0517849922180176 2.3866305351257324 3.1290037631988525 2.7830686569213867 0.8263444900512695 1.458027958869934 0.7722994685173035 0.5781713128089905
1401 6.361083507537842 5.229072093963623 5.024146556854248 2.1122031211853027 2.363015651702881 2.815654993057251 2.784078598022461 1.2446571588516235 1.5660332441329956 0.8317307233810425 0.60890793800354
1402 6.313827991485596 5.101233959197998 4.843775272369385 2.1706626415252686 2.295489549636841 3.0665230751037598 2.7462759017944336 0.6588618159294128 1.536887288093567 0.804354727268219 0.5893599987030029
1403 6.5774030685424805 5.347859859466553 4.69320821762085 2.059237480163574 2.4716999530792236 2.9935245513916016 2.7784523963928223 0.6323874592781067 1.34503972530365 0.8365471959114075 0.5267603993415833
1404 6.783901691436768 5.39909553527832 5.094631195068359 2.288231134414673 2.2309012413024902 3.185185670852661 2.655292510986328 0.8735672831535339 1.405527949333191 0.8420732021331787 0.6963294148445129
1405 6.527710437774658 5.026663780212402 5.305803298950195 2.164761543273926 2.4653055667877197 3.1165006160736084 2.9149978160858154 0.6182355880737305 1.4076018333435059 0.6863024234771729 0.6385354399681091
1406 6.89046573638916 5.201245307922363 5.4685845375061035 2.136439800262451 2.511672258377075 2.976494312286377 3.063960075378418 0.9018973112106323 1.3302733898162842 0.6811245679855347 0.6870419979095459
1407 6.80517053604126 5.4460272789001465 5.192022323608398 2.283196449279785 2.3405203819274902 3.1831510066986084 2.890721082687378 0.7284396290779114 1.5342108011245728 0.8350632190704346 0.7708803415298462
1408 6.962347984313965 5.579410552978516 5.120519638061523 2.2737553119659424 2.170499801635742 3.1392440795898438 2.8774867057800293 1.0230095386505127 1.4005399942398071 0.7311546802520752 0.6928779482841492
1409 6.735014915466309 5.287525653839111 5.0563178062438965 2.4135451316833496 2.273932933807373 3.0808157920837402 2.9244790077209473 0.7699862718582153 1.601894497871399 0.8048977255821228 0.5443134307861328
1410 6.378476619720459 5.031510829925537 4.691421985626221 2.4922523498535156 2.3831613063812256 2.9938788414001465 2.8487136363983154 0.8847380876541138 1.5650088787078857 0.803540825843811 0.5584900379180908
1411 6.621517658233643 5.29390287399292 4.952095031738281 2.4931976795196533 2.3521533012390137 3.1492719650268555 2.9959990978240967 0.6195438504219055 1.462958812713623 0.6876482367515564 0.6649996638298035
1412 6.617777347564697 5.207538604736328 5.039763450622559 2.337747812271118 2.645507574081421 3.1901395320892334 2.8710885047912598 1.0720980167388916 1.5244231224060059 0.770664393901825 0.5930286049842834
1413 6.748590469360352 5.286012172698975 5.088376522064209 2.277390956878662 2.3615055084228516 3.0354361534118652 3.0487475395202637 0.8926752209663391 1.5918974876403809 0.7819792032241821 0.7468997240066528
1414 6.8519415855407715 5.40950345993042 5.6045145988464355 2.198899984359741 2.4332849979400635 3.1317667961120605 2.777707576751709 0.6696135401725769 1.8053535223007202 0.822522759437561 0.6647853255271912
1415 6.827784538269043 5.424808025360107 5.274415969848633 2.1977362632751465 2.6768434047698975 3.213641405105591 2.7416136264801025 0.7791895866394043 1.6685450077056885 0.9411153197288513 0.5840528607368469
1416 7.36203670501709 5.359187602996826 5.895565509796143 2.2375190258026123 2.885169744491577 3.1521029472351074 2.815227508544922 0.6957810521125793 1.7037254571914673 0.9100604057312012 0.5351637005805969
1417 7.126214504241943 5.316824913024902 5.469491958618164 2.2630224227905273 2.650679111480713 2.9671103954315186 2.8413591384887695 0.7417652010917664 1.3625270128250122 0.7862692475318909 0.6577227711677551
1418 6.840126037597656 4.949404716491699 5.968272686004639 2.2803776264190674 2.928638219833374 2.953993320465088 2.999086618423462 0.8479482531547546 2.138025999069214 0.784444272518158 0.570094108581543
1419 6.738709449768066 5.358658313751221 5.308966636657715 2.558126926422119 2.5032382011413574 3.1714987754821777 2.8493032455444336 0.9946754574775696 1.634763479232788 0.8843774795532227 0.5497701168060303
1420 6.7119221687316895 5.25436544418335 5.0989508628845215 2.552290678024292 2.2174999713897705 3.3155853748321533 3.1079468727111816 0.928105890750885 1.3635128736495972 0.7997632026672363 0.5889525413513184
1421 6.709278106689453 5.259515762329102 5.306820392608643 2.4525187015533447 2.4897804260253906 3.1003410816192627 3.0339510440826416 1.0123180150985718 1.729379415512085 0.8555861115455627 0.5815133452415466
1422 6.953333854675293 5.243130683898926 5.320744514465332 2.285839319229126 2.3823981285095215 3.0212273597717285 2.877460241317749 0.8853631019592285 1.8067271709442139 0.719073474407196 0.6748530864715576
1423 6.841752529144287 5.245182991027832 5.283527851104736 2.66961932182312 2.362638235092163 3.014829635620117 2.92543363571167 0.658525824546814 1.4713207483291626 0.7586077451705933 0.660207211971283
1424 6.387913703918457 4.884078025817871 4.6532464027404785 2.5387814044952393 2.268550395965576 2.9381964206695557 2.8216540813446045 0.6663381457328796 1.4829243421554565 0.7660843133926392 0.5237718820571899
1425 6.832546234130859 5.22472620010376 5.052212715148926 2.282491683959961 2.4048519134521484 2.9953460693359375 2.9428985118865967 0.7496846914291382 1.584024429321289 0.807305097579956 0.6256678700447083
1426 6.971138954162598 5.427525997161865 5.064338207244873 2.254615068435669 2.86218523979187 2.97821044921875 2.705430746078491 0.7968847155570984 1.377418041229248 0.7462114691734314 0.5160658359527588
1427 7.4245381355285645 5.555301189422607 5.3680853843688965 2.336099863052368 2.7811636924743652 3.0123257637023926 3.0419747829437256 0.6462258696556091 1.404667615890503 0.754493236541748 0.7376582026481628
1428 7.3052825927734375 5.572699546813965 5.433528423309326 2.3150694370269775 2.913654088973999 2.9928178787231445 3.0186734199523926 0.8937059044837952 1.5736151933670044 0.8789687752723694 0.6914296746253967
1429 7.551826477050781 5.529927730560303 5.728790760040283 2.431302547454834 2.995401382446289 3.2039008140563965 3.1012344360351563 0.8408518433570862 1.5541205406188965 0.8813467621803284 0.6238164305686951
1430 7.712775230407715 6.015684127807617 5.130061626434326 2.504770278930664 2.7296409606933594 3.074021816253662 3.115453004837036 1.2722358703613281 1.50169038772583 0.7213172316551208 0.5976033806800842
1431 7.19902229309082 5.69656229019165 5.098729133605957 2.2341389656066895 2.6767287254333496 2.646143913269043 3.250563621520996 0.5338122248649597 1.400881052017212 0.5881050825119019 0.759105920791626
1432 7.181896686553955 5.900395393371582 4.7928972244262695 2.4303009510040283 2.4477052688598633 2.7812163829803467 2.845470666885376 1.2656853199005127 1.421617031097412 0.6126636266708374 0.6309600472450256
1433 6.879575729370117 5.777939319610596 4.752411842346191 2.424058675765991 2.4833037853240967 2.844334602355957 2.9306273460388184 1.036677598953247 1.8154058456420898 0.6375009417533875 0.6944568753242493
1434 7.098640441894531 6.048374652862549 4.943428993225098 2.325937271118164 2.5467987060546875 2.7531917095184326 2.785313129425049 1.0767464637756348 1.4421724081039429 0.8231028914451599 0.5605723857879639
1435 6.7264204025268555 5.723358631134033 4.9542999267578125 2.211669921875 2.44364857673645 2.8511152267456055 2.778224229812622 1.1573317050933838 1.5221271514892578 0.691281795501709 0.7287631034851074
1436 7.276042461395264 6.23110294342041 5.177746295928955 2.0892436504364014 2.645570993423462 2.8985159397125244 3.035888433456421 0.7544801235198975 1.3752970695495605 0.9336099624633789 0.7090506553649902
1437 7.156140327453613 5.791556358337402 5.245911598205566 2.074582576751709 2.4845430850982666 3.004077911376953 3.149089813232422 0.822847306728363 1.4587103128433228 0.6770883202552795 0.6550496816635132
1438 7.037779808044434 5.687616348266602 5.138516902923584 2.0965607166290283 2.6602540016174316 3.2033817768096924 2.9809117317199707 1.0538926124572754 1.3259114027023315 0.7625353932380676 0.5661271214485168
1439 7.0622239112854 5.57740592956543 5.14794397354126 2.1828691959381104 2.418083906173706 3.032728910446167 3.0949018001556396 1.0186461210250854 1.5596643686294556 0.7454696297645569 0.5775312781333923
1440 7.294162273406982 5.770876407623291 5.377105236053467 2.253291368484497 2.6206679344177246 3.074408531188965 3.2267627716064453 1.0890767574310303 1.5336638689041138 0.6860618591308594 0.6374721527099609
1441 7.270470142364502 6.050300121307373 5.419604778289795 2.1320605278015137 2.656395435333252 2.99169921875 3.3974292278289795 1.1526902914047241 1.31171715259552 0.9030188918113708 0.5660861730575562
1442 7.067532062530518 5.500974178314209 5.510838985443115 2.1836483478546143 2.9373393058776855 3.0272274017333984 3.336090326309204 0.693435788154602 1.5587342977523804 0.789577066898346 0.6521929502487183
1443 6.951076507568359 5.43848180770874 5.394559860229492 2.305917978286743 2.7326290607452393 2.9926629066467285 3.0195136070251465 0.5631073713302612 1.5647772550582886 0.8393296003341675 0.6059181094169617
1444 7.274393081665039 5.809834003448486 5.822742462158203 2.276854991912842 2.8027870655059814 2.830167055130005 2.9539473056793213 1.2886364459991455 1.3932998180389404 0.8652409911155701 0.5730237364768982
1445 7.104299545288086 5.447995662689209 5.882325649261475 2.257633924484253 2.8715341091156006 2.4773435592651367 2.962644338607788 1.4108399152755737 1.5026828050613403 0.8623238801956177 0.6787678003311157
1446 7.369414329528809 5.708569526672363 5.912385940551758 2.2456698417663574 2.7036678791046143 2.7305009365081787 2.78678297996521 1.1525768041610718 1.4048641920089722 0.9327775239944458 0.5784004926681519
1447 7.461239814758301 6.128855228424072 5.899317741394043 2.3512766361236572 2.9497926235198975 2.8305675983428955 3.0881664752960205 1.0227634906768799 1.341927170753479 0.8320818543434143 0.663107693195343
1448 7.154512882232666 5.682220458984375 5.759495258331299 2.2458503246307373 2.5329999923706055 2.8044281005859375 3.1023759841918945 1.2259560823440552 1.4032315015792847 0.8370295166969299 0.5957458019256592
1449 7.266585826873779 6.600051403045654 5.448787212371826 2.4632699489593506 2.2174201011657715 3.3308675289154053 2.8191452026367188 1.3463666439056396 1.4774080514907837 0.7941439151763916 0.7650961875915527
1450 7.063333511352539 5.850557804107666 5.439068794250488 2.434629440307617 2.3589773178100586 3.1553854942321777 2.7246997356414795 1.1733481884002686 1.354271411895752 0.8741307854652405 0.7190184593200684
1451 7.070277690887451 5.7071757316589355 5.295954704284668 2.555168867111206 2.8421432971954346 3.2548282146453857 2.742623805999756 0.8480474352836609 1.2596461772918701 0.8797898292541504 0.5596711039543152
1452 7.1724958419799805 5.857458114624023 5.79161262512207 2.4519596099853516 2.552456855773926 3.1235129833221436 2.4089574813842773 0.7813982367515564 1.429131031036377 0.8836467266082764 0.6057809591293335
1453 7.134952545166016 6.082889080047607 5.253378868103027 2.6175363063812256 2.405488967895508 3.4836370944976807 2.5552334785461426 1.070070505142212 1.327874779701233 0.8179574012756348 0.5574530959129333
1454 7.007590293884277 5.5199360847473145 5.285403251647949 2.3781538009643555 2.627124309539795 2.8355424404144287 2.9273219108581543 1.0620423555374146 1.564515233039856 0.8393988013267517 0.516642153263092
1455 6.933291912078857 5.876565456390381 5.163015842437744 2.185335159301758 2.45558500289917 2.826930284500122 2.6181089878082275 1.182405710220337 1.6117157936096191 0.9363101124763489 0.6159347891807556
1456 6.607073783874512 5.783175945281982 4.9400529861450195 2.1792757511138916 2.3630740642547607 3.1131551265716553 2.688864231109619 1.0410829782485962 1.2783615589141846 0.7402834296226501 0.49312207102775574
1457 6.735228538513184 5.832358360290527 5.245676517486572 2.1800382137298584 2.317599058151245 3.0605435371398926 2.867356061935425 0.9154152870178223 1.346032738685608 0.8845746517181396 0.560744047164917
1458 6.646109104156494 5.30340051651001 5.414424896240234 2.178032159805298 2.4137144088745117 2.8914525508880615 3.0079517364501953 0.9867246747016907 1.237356424331665 1.102487564086914 0.6074655652046204
1459 6.947563648223877 5.447413921356201 5.719079971313477 2.1550981998443604 2.4433727264404297 2.750955104827881 2.912242889404297 1.1284587383270264 1.2648760080337524 0.8668456077575684 0.5087263584136963
1460 6.720778942108154 5.332553863525391 5.504550457000732 2.3275845050811768 2.2356462478637695 2.866654634475708 3.1194236278533936 1.168290615081787 1.5187933444976807 0.7860314249992371 0.582275390625
1461 6.526190757751465 5.3889946937561035 5.107459545135498 2.2746083736419678 2.1946723461151123 3.1454339027404785 3.072089433670044 1.29282808303833 1.4560480117797852 0.9126871824264526 0.5769976377487183
1462 6.458339214324951 5.558405876159668 5.054748058319092 2.401554584503174 2.0494751930236816 2.8503713607788086 3.120539903640747 1.3464686870574951 1.2827403545379639 0.8174705505371094 0.6527632474899292
1463 6.88796854019165 5.573460578918457 5.02182674407959 2.372832775115967 2.1524910926818848 2.497002601623535 2.751915216445923 1.353155493736267 1.3950719833374023 0.9800612330436707 0.8209257125854492
1464 7.088032245635986 5.9676079750061035 5.134163856506348 2.139641523361206 2.5397629737854004 2.6095921993255615 2.859074592590332 1.33453369140625 1.4588158130645752 0.9245865345001221 0.6101066470146179
1465 7.55314302444458 6.708714962005615 5.068633079528809 2.29978346824646 2.348177194595337 3.3457813262939453 2.7780513763427734 1.189756155014038 1.3126858472824097 0.9342141151428223 0.4944397211074829
1466 7.391468524932861 6.819857597351074 4.9089674949646 2.1279258728027344 2.3196141719818115 3.4218640327453613 3.1242878437042236 1.3551141023635864 1.5096644163131714 0.9130862951278687 0.5544834136962891
1467 7.125585079193115 6.655609130859375 4.919533729553223 2.1708810329437256 2.290780544281006 3.1259233951568604 2.8645989894866943 1.916292667388916 1.371098279953003 0.8232373595237732 0.5321621894836426
1468 7.361954212188721 6.523697853088379 5.153182506561279 2.1653358936309814 2.290677070617676 2.8824844360351563 2.7471959590911865 1.7274253368377686 1.2697725296020508 0.9125696420669556 0.7452242374420166
1469 6.669122219085693 5.96617317199707 4.717421054840088 2.154654026031494 2.3272411823272705 2.801252603530884 2.898646354675293 1.696419596672058 1.293837547302246 0.9077814221382141 0.6157333254814148
1470 6.904117584228516 6.014827728271484 4.94792366027832 2.0503506660461426 2.6363065242767334 2.6538405418395996 2.8997817039489746 1.4463160037994385 1.4577958583831787 0.8767868280410767 0.5210469961166382
1471 6.9616923332214355 6.300617694854736 4.529267311096191 2.236100912094116 2.2769651412963867 3.4129252433776855 2.8674263954162598 1.2805103063583374 1.5378750562667847 0.9116232991218567 0.47371599078178406
1472 7.095790386199951 6.069352626800537 4.831370830535889 2.3615305423736572 2.4357786178588867 3.436168670654297 2.6794774532318115 1.485358715057373 1.5078537464141846 0.781090259552002 0.8800236582756042
1473 6.987712860107422 6.0229692459106445 5.1296586990356445 2.0560414791107178 2.7899482250213623 3.4911084175109863 2.660971164703369 1.5253115892410278 1.4224141836166382 0.8422678709030151 0.6603586077690125
1474 6.876480579376221 5.904966831207275 4.901086330413818 2.3016788959503174 2.5036723613739014 3.0686144828796387 2.6856863498687744 1.223634958267212 1.3962990045547485 0.6775973439216614 0.5313265323638916
1475 7.221938610076904 6.295975685119629 4.959078788757324 2.279543399810791 2.5137972831726074 3.40858793258667 2.349463939666748 1.134353756904602 1.4284881353378296 0.778620183467865 0.7234742045402527
1476 7.216958999633789 6.549309730529785 4.931910514831543 2.349954605102539 2.4202115535736084 3.6106081008911133 2.7596681118011475 1.4753152132034302 1.3962470293045044 0.7791586518287659 0.6525975465774536
1477 7.101576328277588 6.266491889953613 4.889229774475098 2.1755266189575195 2.293597936630249 3.669353485107422 3.0320253372192383 1.3973643779754639 1.2541265487670898 0.8576589226722717 0.6493176817893982
1478 6.964117527008057 5.980077743530273 4.881054878234863 2.3921151161193848 2.2120370864868164 3.54443621635437 2.849966287612915 1.2583951950073242 1.449723243713379 0.8437296748161316 0.6060044169425964
1479 7.207712650299072 6.005677700042725 5.212522029876709 2.073306083679199 2.195145845413208 3.4947710037231445 3.2510225772857666 1.4658564329147339 1.4030213356018066 0.7334189414978027 0.5962284207344055
1480 7.03603982925415 5.989607810974121 5.002537727355957 2.262301206588745 2.127906560897827 3.727137327194214 2.9847240447998047 1.149509310722351 1.5536378622055054 0.8061601519584656 0.6729313135147095
1481 6.735686302185059 5.876789093017578 4.8322343826293945 2.352644920349121 2.116671085357666 3.61564564704895 3.1083250045776367 1.5950629711151123 1.3674519062042236 0.8566986918449402 0.5131474137306213
1482 6.88002872467041 6.0739898681640625 4.832657337188721 2.0748865604400635 2.0292632579803467 3.5334367752075195 3.010118007659912 1.5000736713409424 1.4853864908218384 0.856436550617218 0.6282544136047363
1483 7.117417812347412 6.248258113861084 4.768010139465332 2.282175302505493 2.0125913619995117 3.7558882236480713 3.0881261825561523 1.5069971084594727 1.3301811218261719 0.7983897924423218 0.6674090027809143
1484 7.11960506439209 6.33901834487915 4.834819793701172 2.1893880367279053 2.1564745903015137 3.766218900680542 3.131488561630249 1.1763854026794434 1.389377236366272 0.6592138409614563 0.5978701114654541
1485 7.069001197814941 6.625548362731934 4.832796573638916 2.16872501373291 2.136509418487549 3.4365367889404297 3.0644824504852295 1.681229829788208 1.5089643001556396 0.8153311014175415 0.6011924147605896
1486 7.118165493011475 6.533017635345459 4.928717136383057 2.188426971435547 2.126405954360962 3.9538233280181885 2.632941246032715 1.0309773683547974 1.3746026754379272 0.7652129530906677 0.6532214879989624
1487 7.270597457885742 6.267646312713623 5.307122230529785 2.2621054649353027 2.205132246017456 3.7421834468841553 3.2584497928619385 0.6458977460861206 1.3124537467956543 0.7948024868965149 0.628083348274231
1488 7.6282124519348145 6.452749729156494 5.4685163497924805 2.1514248847961426 2.418686628341675 3.476832628250122 3.439694881439209 0.7421137094497681 1.3305860757827759 0.9600674510002136 0.5590737462043762
1489 7.583059310913086 6.423090934753418 5.389354228973389 2.076929807662964 2.330138683319092 3.786233425140381 3.0598952770233154 1.0592986345291138 1.4030778408050537 0.8212789297103882 0.6194190382957458
1490 7.380788803100586 6.544416427612305 4.981003761291504 2.1750235557556152 2.239255428314209 3.519120216369629 2.921119451522827 1.03998601436615 1.4012455940246582 0.7836951017379761 0.4940739870071411
1491 7.313867568969727 6.286824703216553 5.138759613037109 2.174739122390747 2.6504642963409424 3.268064498901367 3.142876625061035 1.1521965265274048 1.3116854429244995 0.8337947130203247 0.5977299213409424
1492 7.476247787475586 6.595013618469238 4.899112701416016 2.3923091888427734 2.3867154121398926 3.577329397201538 2.971254825592041 1.5523591041564941 1.3176374435424805 0.8661633133888245 0.7269865274429321
1493 7.369841575622559 6.183206081390381 4.968375205993652 2.276787042617798 2.554102659225464 3.3882155418395996 2.955051898956299 0.9689153432846069 1.3536556959152222 0.8496605157852173 0.6779339909553528
1494 7.353017807006836 5.91935396194458 5.107640743255615 2.355677366256714 2.2122087478637695 3.5793099403381348 3.044166088104248 1.270257592201233 1.3398722410202026 0.8906619548797607 0.6207330822944641
1495 7.033074855804443 5.808168888092041 5.078244686126709 2.1353752613067627 2.4939398765563965 3.2001659870147705 3.025240659713745 1.2152702808380127 1.4064139127731323 0.9365202784538269 0.5557289123535156
1496 7.188920497894287 5.62052059173584 5.268098831176758 2.308091163635254 2.6836273670196533 3.330113172531128 2.4828803539276123 1.3011388778686523 1.3755687475204468 0.7857394218444824 0.5697907209396362
1497 7.148991107940674 5.965938091278076 5.021651744842529 2.4047036170959473 2.512439489364624 3.596627712249756 2.432298421859741 1.079822063446045 1.2573888301849365 0.9005351066589355 0.5076132416725159
1498 7.379427433013916 6.3042402267456055 5.155462741851807 2.2745893001556396 2.5025856494903564 3.741518497467041 2.4106788635253906 1.3347631692886353 1.2572542428970337 0.8906540870666504 0.6352427005767822
1499 7.06687068939209 6.101035118103027 5.063413619995117 2.265594959259033 2.3736226558685303 3.4336791038513184 3.0526835918426514 1.2814576625823975 1.2986068725585938 1.0085887908935547 0.5540131330490112
1500 7.139955997467041 5.883749961853027 5.417619228363037 2.2108044624328613 2.634267807006836 3.5313966274261475 3.3651723861694336 1.4739762544631958 1.3346675634384155 0.8069695234298706 0.6172090172767639
1501 7.48258113861084 6.062041759490967 5.369418144226074 2.355634927749634 2.3178939819335938 3.6518406867980957 3.4785778522491455 1.6180031299591064 1.5493375062942505 0.9401562213897705 0.6630092859268188
1502 7.372500419616699 6.268860340118408 5.383351802825928 2.179321527481079 2.3825321197509766 3.609617233276367 3.4686410427093506 1.7345737218856812 1.4228545427322388 0.8471738696098328 0.5584952235221863
1503 7.543488025665283 5.973041534423828 5.381834030151367 2.1202540397644043 2.3467769622802734 3.793759822845459 3.287712574005127 1.5550813674926758 1.5464223623275757 0.8853691816329956 0.6704809665679932
1504 7.36433744430542 6.026041507720947 5.015964031219482 2.344179630279541 2.4268670082092285 3.7115635871887207 3.346327543258667 1.432456135749817 1.4063668251037598 0.707755446434021 0.5864171385765076
1505 7.468747615814209 6.198440074920654 5.313093185424805 2.215301036834717 2.1793012619018555 3.678356647491455 3.136413097381592 1.4620229005813599 1.3522998094558716 0.6583495736122131 0.7104153037071228
1506 7.505979537963867 6.177060604095459 4.980912685394287 2.4929966926574707 2.236514091491699 3.783356189727783 2.910748243331909 1.0416587591171265 1.2552917003631592 0.8497616052627563 0.7621257901191711
1507 7.408526420593262 6.150267124176025 5.24490213394165 2.2988440990448 2.3380544185638428 3.7233633995056152 2.3525002002716064 1.238021731376648 1.4245121479034424 0.9208330512046814 0.5572188496589661
1508 7.73721981048584 6.222042083740234 5.501671314239502 2.3317267894744873 2.1727983951568604 3.679692029953003 2.5160109996795654 0.7100446224212646 1.4216840267181396 0.8465398550033569 0.7039528489112854
1509 7.434162139892578 5.920302867889404 5.712088108062744 2.255260944366455 2.2242536544799805 3.645264148712158 2.2115626335144043 0.8235918283462524 1.4760745763778687 0.5921546816825867 0.7720929384231567
1510 7.753879070281982 6.199830532073975 5.498373985290527 2.2406961917877197 2.2791738510131836 3.5582082271575928 2.2841789722442627 0.760219156742096 1.4832087755203247 0.778103232383728 0.7430046796798706
1511 7.240401744842529 5.5328898429870605 5.513038635253906 2.2724952697753906 2.2550363540649414 3.5583913326263428 2.56276273727417 0.8744259476661682 1.3464643955230713 0.5964968800544739 0.7713379263877869
1512 7.893938064575195 6.252283096313477 5.564828395843506 2.329779863357544 2.224332094192505 3.7924704551696777 2.249936103820801 0.6555469632148743 1.4528793096542358 0.9080775380134583 0.7130086421966553
1513 7.632681846618652 6.346589088439941 5.306898593902588 2.321883201599121 2.0554416179656982 3.793104887008667 2.81390118598938 0.9415279030799866 1.3732585906982422 0.715663492679596 0.7786269783973694
1514 7.414184093475342 6.262603759765625 5.393928050994873 2.0034029483795166 2.041391611099243 3.548546552658081 2.467583417892456 1.4041388034820557 1.3258674144744873 0.7244064211845398 0.7973682880401611
1515 7.612283706665039 6.47947883605957 5.2871317863464355 2.1285197734832764 2.1339869499206543 3.52243709564209 2.62022066116333 0.9748356342315674 1.3288359642028809 0.8132034540176392 0.6781582236289978
1516 7.428526878356934 6.13183069229126 5.429508686065674 2.1236722469329834 2.512185573577881 3.6172537803649902 2.4749414920806885 0.8921900391578674 1.3117620944976807 0.9621700644493103 0.62473064661026
1517 7.398601531982422 6.37185525894165 5.228860378265381 2.1522202491760254 2.431093454360962 3.8423879146575928 2.5351009368896484 0.8613253235816956 1.3727960586547852 0.9073663353919983 0.8232541680335999
1518 7.407727241516113 5.9773993492126465 5.616168022155762 1.8740904331207275 2.312098503112793 3.353219509124756 2.4658427238464355 0.5848098397254944 1.4925851821899414 0.8395562767982483 1.0577340126037598
1519 7.5991973876953125 6.21884822845459 5.521927356719971 1.9894967079162598 2.3926734924316406 3.1345136165618896 2.7870028018951416 0.8608442544937134 1.4250746965408325 0.857384204864502 0.998397946357727
1520 7.43715238571167 6.297924995422363 5.153460502624512 2.0731582641601563 2.3295295238494873 3.532413959503174 2.6411423683166504 1.3912320137023926 1.4541940689086914 0.7138977646827698 0.7202891707420349
1521 7.30063009262085 6.099264621734619 5.2287211418151855 2.089973211288452 2.2813785076141357 3.4561285972595215 2.57910418510437 1.0369514226913452 1.3745648860931396 0.9770441055297852 0.9282523989677429
1522 7.374866008758545 6.136666774749756 5.35732364654541 2.0418951511383057 2.226278305053711 3.338310956954956 2.473048448562622 0.9714115262031555 1.4174773693084717 0.8877379894256592 0.7513524889945984
1523 7.292411804199219 6.2751545906066895 5.052791595458984 2.1797115802764893 2.0685081481933594 3.3401782512664795 2.2970573902130127 0.8564855456352234 1.3845157623291016 0.9253483414649963 0.8822551965713501
1524 7.700311660766602 6.276419162750244 5.575088977813721 2.098410129547119 2.407288074493408 3.306776523590088 2.48283052444458 1.3278666734695435 1.3615092039108276 0.9863126873970032 0.759722888469696
1525 7.903968811035156 6.487002849578857 5.351985931396484 2.106647253036499 2.3439834117889404 3.8499650955200195 2.8699464797973633 0.9424793124198914 1.5940574407577515 0.6686931252479553 0.8435835242271423
1526 8.044939041137695 6.6551127433776855 5.5335612297058105 2.1904125213623047 2.429499626159668 3.7271580696105957 2.8149642944335938 1.2559425830841064 1.2540770769119263 0.8676066994667053 0.8912180662155151
1527 8.292097091674805 6.943234443664551 5.378570079803467 1.9684152603149414 2.620917797088623 4.047662734985352 2.7231712341308594 0.8807000517845154 1.3326488733291626 0.8846701979637146 0.9431192278862
1528 8.051929473876953 7.0755934715271 5.2337141036987305 1.818451166152954 2.4712164402008057 4.046457767486572 2.854604959487915 0.6168731451034546 1.3916490077972412 0.9683064222335815 0.7961370944976807
1529 7.089219570159912 6.535645484924316 4.692938327789307 2.064926862716675 2.1086413860321045 3.971369504928589 2.5209944248199463 1.0914076566696167 1.3986029624938965 1.070851445198059 0.7717995643615723
1530 7.380919933319092 6.815949440002441 4.637089729309082 2.186044216156006 2.137871026992798 3.9047460556030273 2.630727529525757 0.9431436657905579 1.3394036293029785 0.8284769654273987 0.8869505524635315
1531 7.3886518478393555 6.506969928741455 5.0827555656433105 2.203693151473999 2.0907983779907227 3.8096818923950195 2.710829019546509 0.9347702264785767 1.4993497133255005 0.9057993292808533 0.7530288100242615
1532 7.433828830718994 6.664267539978027 5.26319694519043 2.166581630706787 2.221048593521118 3.644184112548828 2.3362503051757813 1.1752080917358398 1.2518060207366943 0.8453389406204224 0.7301753759384155
1533 7.521627426147461 6.63109016418457 5.223941802978516 2.0350208282470703 2.186241626739502 3.441800355911255 2.6113431453704834 1.5262116193771362 1.2774672508239746 0.9655532836914063 0.7787061929702759
1534 7.552265167236328 6.809922695159912 5.126197338104248 2.1069178581237793 2.343510627746582 3.5213379859924316 2.6117660999298096 1.2795966863632202 1.4947230815887451 0.9222227334976196 0.6882957220077515
1535 7.151098728179932 6.690435409545898 4.732333183288574 2.166898250579834 2.0476484298706055 3.5132434368133545 2.638573169708252 1.221895694732666 1.256340742111206 0.9440620541572571 0.632468581199646
1536 7.090469837188721 6.487424850463867 4.893095016479492 1.846260905265808 2.05057692527771 3.8830087184906006 2.498471975326538 1.0252130031585693 1.3824220895767212 0.7562181353569031 0.6897086501121521
1537 6.707215309143066 6.266029357910156 4.7464375495910645 1.9177402257919312 2.1376333236694336 3.3773674964904785 2.2630443572998047 1.1627540588378906 1.4884217977523804 0.746021568775177 0.7173839807510376
1538 7.137913703918457 6.501521587371826 5.195553302764893 1.952942132949829 1.9937105178833008 3.912332534790039 2.4454493522644043 0.8865508437156677 1.4301530122756958 0.7997322082519531 0.7377445101737976
1539 7.272858142852783 6.2572503089904785 5.306800365447998 1.89175283908844 2.244479179382324 3.6319453716278076 2.7215499877929688 0.891808807849884 1.43966805934906 0.7176971435546875 0.652251660823822
1540 7.32761287689209 6.524983882904053 5.0647053718566895 1.8031851053237915 2.1101179122924805 3.5079550743103027 2.4353737831115723 0.9318553805351257 1.4037330150604248 0.7927303910255432 0.6836920976638794
1541 7.240873336791992 6.38322114944458 5.0086750984191895 1.8606462478637695 2.104170322418213 3.698664426803589 2.430699586868286 0.8831367492675781 1.3889377117156982 0.7826807498931885 0.7233864665031433
1542 7.160527229309082 6.4730963706970215 4.9995951652526855 2.032245635986328 2.0436384677886963 3.951190948486328 2.3848869800567627 0.9267359972000122 1.3128507137298584 0.7472270727157593 0.8076553344726563
1543 6.903881072998047 6.2010979652404785 4.9905500411987305 2.127423048019409 2.141664505004883 3.600362539291382 2.373056173324585 1.1203083992004395 1.4979201555252075 0.8261668682098389 0.6540693640708923
1544 6.8393235206604 6.356020450592041 4.625863075256348 2.269005298614502 1.969723105430603 3.5146703720092773 2.146904945373535 1.8913096189498901 1.4685924053192139 0.8102549314498901 0.759857177734375
1545 6.863103866577148 6.065488815307617 4.832144260406494 1.939727544784546 2.232358455657959 3.6633098125457764 2.2227275371551514 0.8878433704376221 1.3052936792373657 0.7716357707977295 0.7136088609695435
1546 7.178565979003906 6.051609992980957 5.121480464935303 1.961095929145813 2.2234485149383545 3.426023483276367 2.3040783405303955 0.8217262625694275 1.4797254800796509 0.7281166911125183 0.7686871290206909
1547 7.083590984344482 6.363408088684082 4.998165607452393 1.998886227607727 2.0871777534484863 3.875501871109009 2.407254457473755 1.028295874595642 1.3217042684555054 0.8542520403862 0.7864708304405212
1548 6.880694389343262 6.352008819580078 4.846434593200684 2.015641450881958 2.2684686183929443 4.0751261711120605 2.3490591049194336 0.9316205382347107 1.3486313819885254 0.7199862003326416 0.7027948498725891
1549 6.822981834411621 6.605340957641602 4.572299003601074 2.0975589752197266 2.004861354827881 4.182650566101074 2.270540952682495 0.8006711006164551 1.2952953577041626 0.6923388242721558 0.6651978492736816
1550 6.787017345428467 5.995818138122559 4.723659992218018 2.144726514816284 2.4355177879333496 3.6796324253082275 2.4221675395965576 0.7321304082870483 1.2968581914901733 0.8155452013015747 1.0059731006622314
1551 6.857669830322266 6.344682693481445 4.608776569366455 2.0604135990142822 2.2651207447052 3.857534646987915 2.198881149291992 1.1984035968780518 1.441774606704712 0.7684180736541748 0.8367528319358826
1552 6.883504867553711 6.29257345199585 4.675700664520264 2.1830925941467285 2.2292654514312744 3.482640027999878 2.2738451957702637 0.9288045763969421 1.3077470064163208 0.9290645718574524 0.7224980592727661
1553 6.624494552612305 6.464204788208008 4.5033345222473145 2.2491555213928223 2.08158278465271 3.606353521347046 2.335313558578491 0.8478754162788391 1.1987742185592651 0.7391470074653625 0.6434478759765625
1554 6.63499116897583 6.03305721282959 4.936811923980713 2.196883201599121 2.3587687015533447 3.5801897048950195 2.234560012817383 0.8733137249946594 1.3718348741531372 0.8606650829315186 0.6906657218933105
1555 6.6447296142578125 5.868415832519531 4.811286449432373 2.248727798461914 2.1776208877563477 3.680896759033203 2.3706045150756836 1.0157630443572998 1.3674877882003784 0.7210062742233276 0.751920223236084
1556 6.784510612487793 6.0795722007751465 4.892282962799072 2.1376850605010986 2.221217155456543 3.555453300476074 2.2433102130889893 0.8090537190437317 1.3339565992355347 0.7303297519683838 0.8279929161071777
1557 6.697360038757324 5.760752201080322 4.979347229003906 2.1905572414398193 2.3400208950042725 3.624979019165039 2.416149616241455 0.6960318684577942 1.2989466190338135 0.7228454947471619 0.7451611757278442
1558 6.810603618621826 5.710715293884277 5.236555576324463 2.2844057083129883 2.544369697570801 3.8398542404174805 2.53025484085083 0.5416213870048523 1.1987810134887695 0.9953359365463257 0.6675881147384644
1559 6.985146999359131 6.119529724121094 4.996880054473877 2.0645480155944824 2.1173572540283203 3.978823661804199 2.2777652740478516 0.6539587378501892 1.3725662231445313 0.7435000538825989 0.6453892588615417
1560 6.889180660247803 6.10329532623291 4.685664653778076 2.1757476329803467 2.2511415481567383 4.2371087074279785 2.36498761177063 0.7405214905738831 1.1892167329788208 0.8953186273574829 0.5435649752616882
1561 6.554787635803223 5.949556827545166 4.647712707519531 2.0491983890533447 2.0033226013183594 3.991678237915039 2.1517817974090576 0.520455002784729 1.3103384971618652 0.8998323082923889 0.6396440863609314
1562 6.166928291320801 5.682423114776611 4.337054252624512 2.24446439743042 1.8896770477294922 3.837733507156372 2.077877998352051 0.7285819053649902 1.2339046001434326 0.7935128808021545 0.48540154099464417
1563 5.938334941864014 5.085437297821045 4.72033166885376 2.071715831756592 2.076716423034668 3.8631513118743896 2.0633487701416016 0.8288983702659607 1.394344449043274 0.683150053024292 0.7518488168716431
1564 6.095935821533203 5.298784255981445 4.528266429901123 2.055699586868286 2.070931911468506 3.7886507511138916 2.150421619415283 0.5644274353981018 1.352382779121399 0.7282107472419739 0.5651422739028931
1565 6.176374912261963 5.696680068969727 4.287293434143066 2.1101653575897217 2.1064929962158203 3.6565258502960205 2.1466808319091797 1.1431279182434082 1.3964778184890747 0.8174062371253967 0.6386395692825317
1566 6.165976524353027 5.237871170043945 4.720453262329102 2.1860477924346924 2.042487144470215 3.5920403003692627 2.4015181064605713 0.6284047365188599 1.4469801187515259 0.7409599423408508 0.7046934962272644
1567 6.125930309295654 5.196568965911865 4.423248291015625 2.1899194717407227 1.843207597732544 3.5345418453216553 2.179471015930176 0.8610056638717651 1.259367823600769 0.8956828713417053 0.514604389667511
1568 6.320023059844971 5.394337177276611 4.691315650939941 2.2654812335968018 2.008862018585205 3.5781819820404053 2.2390925884246826 0.9739682674407959 1.2607449293136597 0.9017381072044373 0.805560827255249
1569 6.259671688079834 5.28193998336792 4.665251731872559 2.0837152004241943 2.033499240875244 3.2339582443237305 2.5744500160217285 1.1435799598693848 1.3954612016677856 0.782921552658081 0.7077512741088867
1570 6.000324726104736 5.3594465255737305 4.596288204193115 2.0086145401000977 2.0524396896362305 3.492389440536499 2.1196701526641846 1.0543643236160278 1.3196591138839722 0.9475730657577515 0.5487028360366821
1571 6.382352352142334 5.300448894500732 4.973999977111816 1.996782898902893 2.176259756088257 3.433324098587036 2.3190839290618896 1.2005219459533691 1.561942219734192 0.867645263671875 0.6126594543457031
1572 6.149852275848389 5.304454803466797 4.994377613067627 2.545466899871826 1.9643073081970215 3.3947649002075195 2.227195978164673 1.1123157739639282 1.4827280044555664 0.8579594492912292 0.656313955783844
1573 6.083925247192383 5.323579788208008 4.516178131103516 2.3632078170776367 1.9527124166488647 3.276914358139038 2.525808334350586 1.1439440250396729 1.3839792013168335 0.9040531516075134 0.6323809027671814
1574 6.315814971923828 5.625774383544922 4.450760841369629 2.6052405834198 2.0628621578216553 3.443413019180298 2.4019412994384766 1.3115357160568237 1.1824209690093994 0.9108631014823914 0.5619081258773804
1575 6.236148357391357 5.38312292098999 4.689657211303711 2.3467824459075928 2.2870657444000244 3.790775775909424 2.2245171070098877 1.2293000221252441 1.515729546546936 0.7687014937400818 0.5208581686019897
1576 6.554098129272461 5.744226455688477 4.41537618637085 2.4969136714935303 2.338125467300415 3.258580446243286 2.5391030311584473 1.5749539136886597 1.3048486709594727 0.8750467300415039 0.7652291655540466
1577 6.751012325286865 6.262961387634277 4.7785468101501465 2.2261016368865967 2.3276538848876953 3.605720043182373 2.060490369796753 1.1932560205459595 1.4217333793640137 0.8244631886482239 0.5236910581588745
1578 6.919619560241699 6.380176067352295 4.654386043548584 2.3826990127563477 2.267925500869751 3.529207706451416 2.234049081802368 1.3054403066635132 1.4282546043395996 0.8565935492515564 0.6990925073623657
1579 6.470220565795898 5.594985008239746 4.689167022705078 2.263463258743286 2.4049689769744873 3.337742567062378 2.1710264682769775 1.2255040407180786 1.4042528867721558 0.7471783757209778 0.5083765387535095
1580 6.560549259185791 5.386301040649414 5.288973808288574 2.1621029376983643 2.4537408351898193 3.0878381729125977 2.3425328731536865 0.8439447283744812 1.3009660243988037 0.7651299834251404 0.5636488795280457
1581 6.398807048797607 5.3250603675842285 4.715553283691406 2.110988140106201 2.424795150756836 3.313715934753418 2.2292063236236572 1.353309988975525 1.4222131967544556 0.9003392457962036 0.545408308506012
1582 6.482300758361816 5.469892978668213 4.7452850341796875 2.2269890308380127 2.708954334259033 3.342460870742798 2.2707459926605225 0.9910034537315369 1.5120351314544678 0.8954213261604309 0.5949205160140991
1583 6.737545967102051 5.669124603271484 4.891938209533691 2.0881710052490234 2.5536553859710693 3.5829830169677734 2.057788848876953 1.2437504529953003 1.5443238019943237 0.6793503165245056 0.939559817314148
1584 6.544376373291016 5.654581546783447 4.692850589752197 2.129303455352783 2.3861215114593506 3.3627243041992188 2.3837788105010986 1.1774030923843384 1.42606520652771 0.8147017359733582 0.6663475036621094
1585 6.728582859039307 5.61556339263916 4.933249473571777 2.1590118408203125 2.6146445274353027 3.474360227584839 2.170687675476074 1.089000940322876 1.4988327026367188 0.8754714727401733 0.6182546615600586
1586 7.1273722648620605 6.172373294830322 5.097226142883301 2.1337976455688477 2.899562120437622 3.241367816925049 2.6546709537506104 1.546217679977417 1.4192395210266113 0.8534645438194275 0.6313083171844482
1587 6.980224132537842 6.1981377601623535 4.774808883666992 2.1239776611328125 2.7015624046325684 3.5739920139312744 2.4527699947357178 1.3367905616760254 1.3866251707077026 0.8760935068130493 0.5305091142654419
1588 7.113228797912598 6.555723190307617 4.891359806060791 2.1726419925689697 2.683553695678711 3.369072437286377 2.1917569637298584 0.889053463935852 1.6102317571640015 0.8366343975067139 0.5406391024589539
1589 7.266901969909668 6.2894487380981445 4.905101776123047 2.2720510959625244 2.6168341636657715 3.2357053756713867 2.456815719604492 0.7485687732696533 1.6659919023513794 0.740608811378479 0.5774115324020386
1590 6.843235015869141 6.095562934875488 4.854152679443359 1.9846210479736328 2.5792629718780518 3.2815961837768555 2.4218931198120117 1.3786487579345703 1.4594087600708008 0.7916175127029419 0.6919556260108948
1591 7.021708965301514 6.417659759521484 4.8539934158325195 2.041149377822876 2.6496529579162598 3.2777435779571533 2.793767213821411 1.6392244100570679 1.4456193447113037 0.8941130638122559 0.5290241241455078
1592 7.364104747772217 6.527338981628418 4.854781627655029 2.0370850563049316 2.706000328063965 3.6450912952423096 2.801870584487915 1.1382267475128174 1.4940601587295532 0.9104641079902649 0.5270323157310486
1593 6.9792656898498535 6.517169952392578 4.50595760345459 2.0113394260406494 2.7751100063323975 3.645392894744873 2.439283847808838 1.0118972063064575 1.4952739477157593 0.8582993149757385 0.5189709067344666
1594 7.156427383422852 6.554042816162109 4.6329216957092285 2.0076403617858887 2.606623649597168 3.38537859916687 2.4534058570861816 0.9891707897186279 1.3243218660354614 1.091463565826416 0.5023714900016785
1595 6.9897685050964355 6.509309768676758 4.713564395904541 2.2119874954223633 2.445875883102417 3.1581013202667236 2.4874019622802734 1.521682858467102 1.2492966651916504 0.7973026633262634 0.6030246615409851
1596 7.2576751708984375 6.693582057952881 4.949481964111328 2.3156821727752686 2.3006110191345215 3.402754545211792 2.5167808532714844 1.670978307723999 1.3003199100494385 0.8944064378738403 0.6084753274917603
1597 6.862226486206055 6.604844570159912 4.584890842437744 2.3220150470733643 2.3800466060638428 3.277780771255493 2.282158136367798 1.0993865728378296 1.3124701976776123 0.9460968971252441 0.7382853031158447
1598 6.867751121520996 6.484067440032959 4.67671012878418 2.215811252593994 2.5622825622558594 3.119209051132202 2.1794588565826416 1.293861746788025 1.3757050037384033 0.9409233331680298 0.6504157185554504
1599 7.006686210632324 6.697810649871826 4.7578630447387695 2.3780598640441895 2.394605875015259 3.051356792449951 2.3340487480163574 1.4794440269470215 1.3533345460891724 0.9075255393981934 0.6492307186126709
1600 7.113749027252197 6.534966945648193 4.845305442810059 2.2218990325927734 2.4845495223999023 3.0406510829925537 2.360492706298828 0.6644841432571411 1.4388922452926636 0.9449480772018433 0.6213728785514832
1601 7.120226860046387 6.697373390197754 4.8759307861328125 2.294546127319336 2.466499090194702 3.2216124534606934 2.4387600421905518 1.2198412418365479 1.411436915397644 0.9028891324996948 0.8161380290985107
1602 7.118796348571777 6.752567768096924 4.846484184265137 2.3876895904541016 2.351658821105957 2.999807119369507 2.28417706489563 0.7394071817398071 1.473038911819458 0.8190761804580688 0.7528147101402283
1603 6.605935573577881 6.06921911239624 4.726996421813965 2.159252643585205 2.626677989959717 2.9594316482543945 2.330249071121216 0.8443579077720642 1.434893012046814 0.9552199244499207 0.6359190940856934
1604 6.8356099128723145 6.586694717407227 4.482473850250244 2.319584369659424 2.305905818939209 2.914900064468384 2.3940649032592773 0.8396950364112854 1.455188274383545 0.9822532534599304 0.5782750844955444
1605 6.744065284729004 6.34473991394043 4.522745609283447 2.237015962600708 2.3995771408081055 3.0958845615386963 2.231920003890991 0.9688008427619934 1.4273277521133423 0.7458019256591797 0.6334030032157898
1606 6.389177322387695 6.021230220794678 4.347107410430908 2.435795545578003 2.5397021770477295 3.059861660003662 2.4410288333892822 0.7915278077125549 1.4522674083709717 0.8155717849731445 0.6306326985359192
1607 6.530349254608154 6.060044288635254 4.729348182678223 2.4051787853240967 2.5353636741638184 2.9920527935028076 2.4744553565979004 1.2646734714508057 1.250959873199463 0.6477553248405457 0.6140358448028564
1608 6.7332305908203125 6.161520957946777 4.751087188720703 2.2025976181030273 2.384810447692871 3.083475112915039 2.4649903774261475 1.2729641199111938 1.526443600654602 0.6519791483879089 0.6547890305519104
1609 7.0216546058654785 6.4637908935546875 4.99916410446167 2.239567995071411 2.497225761413574 2.9700942039489746 2.538442850112915 1.5402002334594727 1.4608139991760254 0.7840426564216614 0.5899839401245117
1610 7.052485466003418 6.469281196594238 4.87598180770874 2.3692867755889893 2.306529998779297 2.9759624004364014 2.2495529651641846 1.0371267795562744 1.39626944065094 0.8309631943702698 0.6178089380264282
1611 7.222756385803223 6.548847198486328 5.206324577331543 2.1744883060455322 2.242349147796631 2.9403538703918457 2.5330071449279785 1.2234084606170654 1.7257022857666016 0.6995716691017151 0.5663372874259949
1612 7.446511745452881 6.978970527648926 5.231075286865234 2.359351873397827 2.12160325050354 3.315063238143921 2.594198226928711 1.0486336946487427 1.2869377136230469 0.7838958501815796 0.7236992120742798
1613 7.2523651123046875 6.731152057647705 5.071105003356934 2.204385995864868 2.2559401988983154 2.9516310691833496 2.509542942047119 0.7182509303092957 1.238784670829773 0.7346327304840088 0.5962274670600891
1614 7.181855201721191 7.007411956787109 4.649110794067383 2.4165761470794678 2.2040395736694336 3.074434757232666 2.5504157543182373 1.0758311748504639 1.6436203718185425 0.8392804265022278 0.5227982401847839
1615 7.177320957183838 6.689697742462158 4.561259746551514 2.3094427585601807 2.32060170173645 3.384821653366089 2.5924072265625 0.4570268988609314 1.3691192865371704 0.7611861228942871 0.46712014079093933
1616 7.3911662101745605 6.520739555358887 5.443432331085205 2.5749926567077637 2.223194122314453 3.0150632858276367 2.3835835456848145 0.9417339563369751 1.6034224033355713 0.8488548398017883 0.5671090483665466
1617 7.692989826202393 6.563697814941406 5.523839473724365 2.0188348293304443 2.4740445613861084 3.0583336353302 2.735666275024414 0.9346465468406677 1.3511978387832642 0.7881550788879395 0.7396673560142517
1618 7.494327545166016 6.7556843757629395 5.3241376876831055 2.087522029876709 2.2603886127471924 3.206392526626587 2.6527843475341797 0.7260800004005432 1.4735740423202515 0.8040071129798889 0.7176806926727295
1619 7.363189220428467 7.012279510498047 5.019967079162598 2.300466299057007 2.3122878074645996 3.1698596477508545 2.396308183670044 1.2735878229141235 1.348578929901123 0.8867442011833191 0.7362701296806335
1620 7.426036834716797 7.290886402130127 4.960699558258057 2.4468071460723877 2.241887331008911 3.315230131149292 2.41330885887146 1.030523657798767 1.426040530204773 0.7304804921150208 0.7247658967971802
1621 7.350666522979736 6.9003825187683105 5.2716569900512695 2.379092216491699 2.5141167640686035 3.074589490890503 2.4960124492645264 1.25086510181427 1.4065717458724976 0.8171452879905701 0.6342530250549316
1622 7.213303089141846 7.227489948272705 5.089897155761719 2.361563205718994 2.6032326221466064 3.124130964279175 2.643207550048828 1.2655245065689087 1.36758291721344 0.8991239666938782 0.5907087922096252
1623 7.429768085479736 7.103763103485107 5.134305000305176 2.2160749435424805 2.686314105987549 3.206320285797119 2.4213693141937256 1.2748327255249023 1.2187840938568115 0.8161436915397644 0.7522531151771545
1624 7.814791679382324 7.172945976257324 5.5210981369018555 2.2379353046417236 2.96894907951355 3.2831597328186035 2.7337493896484375 0.9528818130493164 1.499037504196167 0.9135330319404602 0.684291422367096
1625 7.148800373077393 6.791262149810791 5.190103054046631 2.421400308609009 2.5465598106384277 3.0264809131622314 2.4795761108398438 1.006453275680542 1.394591212272644 0.825361967086792 0.6724082231521606
1626 7.285943984985352 7.151634216308594 5.042112827301025 2.385038375854492 2.6267101764678955 3.2090377807617188 2.4153852462768555 0.8469781875610352 1.3678644895553589 1.0391895771026611 0.6108828186988831
1627 7.204004764556885 7.037901878356934 4.9484782218933105 2.2549943923950195 2.3562629222869873 3.1910641193389893 2.6381008625030518 0.9286540746688843 1.4188764095306396 0.8388432264328003 0.7190740704536438
1628 7.209728240966797 7.051517963409424 4.555811405181885 2.3278772830963135 2.5447328090667725 3.303161382675171 2.468803644180298 0.8247867822647095 1.7681471109390259 0.8573356866836548 0.7957994937896729
1629 7.1077775955200195 6.764032363891602 4.714778423309326 2.2016103267669678 2.4736177921295166 3.0765349864959717 2.773118019104004 1.1426466703414917 1.3820183277130127 0.7827290296554565 0.5789018273353577
1630 7.4517903327941895 6.901523590087891 5.207616806030273 2.065709352493286 2.3353514671325684 3.153714418411255 2.6862282752990723 0.9870343208312988 1.3943990468978882 0.9719194769859314 0.6326884627342224
1631 7.202674865722656 6.939002990722656 5.01837158203125 2.0652072429656982 2.291886568069458 3.2973248958587646 2.4309582710266113 1.149514079093933 1.1986385583877563 0.8322345018386841 0.5616495013237
1632 6.736405372619629 6.152834415435791 4.965047359466553 2.207702398300171 2.3690178394317627 3.0342581272125244 2.3125288486480713 1.2787113189697266 1.4250030517578125 0.849303662776947 0.6816425323486328
1633 7.076629161834717 6.787567138671875 5.058056354522705 2.3210206031799316 2.5258660316467285 3.023707866668701 2.2693281173706055 0.9807367920875549 1.2401705980300903 0.7039580941200256 0.5579156279563904
1634 6.968269348144531 6.5530829429626465 5.0432586669921875 2.361229419708252 2.357672929763794 3.12516713142395 2.3560993671417236 0.8528321385383606 1.3774340152740479 0.9126843214035034 0.5387088060379028
1635 7.063253402709961 6.645078182220459 5.099156856536865 2.3700389862060547 2.334592342376709 3.1795389652252197 2.1378061771392822 1.0977118015289307 1.3852088451385498 0.9675995707511902 0.7389689683914185
1636 6.88264799118042 6.447081089019775 4.81030797958374 2.5287070274353027 2.281496524810791 2.938584804534912 2.3726203441619873 1.3689666986465454 1.2191627025604248 0.8368735313415527 0.5718933343887329
1637 6.402530670166016 5.723090171813965 4.78249979019165 2.2136194705963135 2.585252285003662 2.929081916809082 2.1292507648468018 0.9967943429946899 1.4215461015701294 0.752952516078949 0.6622603535652161
1638 6.648796558380127 6.0918121337890625 5.022976398468018 2.5163702964782715 2.477379560470581 3.3317837715148926 2.2687041759490967 0.8650000691413879 1.283968210220337 0.8449222445487976 0.6907266974449158
1639 6.868398189544678 6.082112789154053 5.075474262237549 2.5298824310302734 2.2858479022979736 3.222097396850586 2.351409673690796 1.0150517225265503 1.526536226272583 0.7996489405632019 0.6768502593040466
1640 7.023024559020996 6.470981597900391 5.1603899002075195 2.6155660152435303 2.1732265949249268 2.852137565612793 2.2215349674224854 0.8792786002159119 1.5449315309524536 0.8690651059150696 0.6337465047836304
1641 7.241756916046143 6.617152690887451 5.368041038513184 3.059591293334961 2.2885937690734863 3.33066987991333 2.035696268081665 0.8039051294326782 1.2883391380310059 0.8665137887001038 0.8181209564208984
1642 7.768572807312012 7.030420780181885 5.345959663391113 2.9117960929870605 2.3943681716918945 3.132797956466675 2.21785831451416 1.32639479637146 1.36472487449646 0.9084106683731079 0.8414791226387024
1643 7.5269060134887695 6.730776786804199 5.329110622406006 2.7312498092651367 2.4396486282348633 3.3394172191619873 2.326746940612793 0.9038849472999573 1.3809809684753418 0.7346588373184204 0.837112307548523
1644 7.584336280822754 6.465543746948242 5.513822555541992 2.9152181148529053 2.335883378982544 3.4980695247650146 2.1722047328948975 1.1956502199172974 1.29412043094635 0.712490975856781 0.7257680296897888
1645 7.5713043212890625 6.491267204284668 5.351565837860107 2.8009684085845947 2.512498378753662 3.399629831314087 2.0340607166290283 0.8652492761611938 1.3445665836334229 0.8820311427116394 0.6309754848480225
1646 7.720407962799072 6.737529277801514 5.665864944458008 2.949737310409546 2.470712423324585 3.274160861968994 1.943973183631897 1.0667016506195068 1.4567524194717407 0.6477465629577637 0.7999321222305298
1647 7.3868255615234375 6.771562099456787 5.343759536743164 2.771355390548706 2.478344440460205 3.1819562911987305 2.028226375579834 1.6270081996917725 1.2441401481628418 0.7825617790222168 0.6736208200454712
1648 7.4616265296936035 6.445419788360596 5.6828694343566895 2.6327710151672363 2.5870931148529053 3.2722208499908447 1.9983429908752441 1.0198063850402832 1.337562918663025 0.7749543190002441 0.7761005759239197
1649 7.637939453125 6.875533103942871 5.356963634490967 2.519404888153076 2.3396155834198 3.4607512950897217 2.114635467529297 1.699813961982727 1.2653626203536987 0.8686917424201965 0.658507764339447
1650 7.58287239074707 6.631052017211914 5.431551456451416 2.8885505199432373 2.131300687789917 3.3529932498931885 2.183865547180176 1.04155695438385 1.3131569623947144 0.8904703259468079 0.5430760979652405
1651 7.579132556915283 7.148928642272949 5.185121059417725 2.4253666400909424 2.3465800285339355 3.304100513458252 2.438403844833374 0.7599261999130249 1.2390190362930298 0.9295716285705566 0.623825192451477
1652 7.4100823402404785 6.706603050231934 5.369142532348633 2.565826416015625 2.5556154251098633 3.0606181621551514 2.250960111618042 1.1118171215057373 1.3720933198928833 0.8503645658493042 0.6780888438224792
1653 7.3253278732299805 6.754781723022461 5.124782085418701 2.682523727416992 2.2850542068481445 3.3290061950683594 2.3357269763946533 1.223307490348816 1.387807846069336 0.8991702795028687 0.6892558336257935
1654 7.682591438293457 6.9635539054870605 5.43787145614624 2.8709280490875244 2.3095180988311768 3.272169351577759 2.5539567470550537 0.8991574048995972 1.3844789266586304 0.7701248526573181 0.8603900671005249
1655 7.878633975982666 7.036123752593994 5.663732051849365 2.868468761444092 2.6974642276763916 3.555710554122925 2.294348955154419 1.0926064252853394 1.5538628101348877 0.7750679850578308 0.8317466378211975
1656 7.977171897888184 7.131354808807373 5.446168899536133 2.8077776432037354 2.437553882598877 3.367701530456543 2.186105728149414 1.1258755922317505 1.168114185333252 0.7314479947090149 0.581167459487915
1657 7.716757774353027 6.939879417419434 5.4886016845703125 2.729952573776245 2.481084108352661 3.2226884365081787 2.354126214981079 1.4961717128753662 1.283168911933899 0.8638414740562439 0.7397268414497375
1658 8.107909202575684 7.575593948364258 5.263002395629883 2.7513582706451416 2.3775789737701416 3.3026490211486816 2.3917458057403564 1.3379807472229004 1.3854020833969116 0.650023877620697 0.6732580065727234
1659 8.003995895385742 7.31151008605957 5.335851192474365 3.0173895359039307 2.3932666778564453 3.2698302268981934 2.5190582275390625 1.89516019821167 1.4984614849090576 0.8321591019630432 0.6677869558334351
1660 7.821219444274902 6.511007785797119 5.84727144241333 2.8757224082946777 2.5119473934173584 3.3766322135925293 2.4173529148101807 0.8795455694198608 1.3100541830062866 0.8524254560470581 0.6315962076187134
1661 7.629100799560547 6.667116641998291 5.84562349319458 2.710066795349121 2.556121349334717 3.3043291568756104 2.4949631690979004 1.4905943870544434 1.424807071685791 0.7254194617271423 0.7142269015312195
1662 7.548789978027344 6.463818073272705 5.645815372467041 2.856168270111084 2.6980834007263184 3.4800195693969727 2.5125362873077393 1.0992906093597412 1.496427059173584 0.7439124584197998 0.5567755699157715
1663 8.056160926818848 6.541152477264404 5.832672119140625 2.78312087059021 2.742743968963623 3.0919134616851807 2.7916877269744873 0.7452988028526306 1.415015697479248 0.8455623388290405 0.5579954385757446
1664 7.687734127044678 6.8888115882873535 5.423065185546875 2.6133317947387695 2.8447725772857666 3.260810136795044 2.6285648345947266 1.2675701379776 1.4940398931503296 0.7954415082931519 0.7310807108879089
1665 7.734395503997803 6.897543430328369 5.261922359466553 2.857255458831787 2.7504327297210693 3.17909574508667 2.5812389850616455 1.1547837257385254 1.3785501718521118 0.863961935043335 0.6961504817008972
1666 7.916622161865234 6.739236354827881 5.529126167297363 2.8798012733459473 2.7995331287384033 3.2856874465942383 2.4371864795684814 0.9719194173812866 1.3461214303970337 0.7332322597503662 0.6900780200958252
1667 7.743223190307617 6.74329137802124 5.633815765380859 2.920074939727783 2.796612024307251 3.195310592651367 2.4017200469970703 1.1107372045516968 1.3911916017532349 0.8195062875747681 0.6185822486877441
1668 7.621032238006592 6.528493404388428 5.597540378570557 2.778970718383789 2.4292521476745605 2.9074864387512207 2.534766674041748 0.7542352080345154 1.6324464082717896 0.7581093311309814 0.7004419565200806
1669 7.659731388092041 7.070723533630371 5.404925346374512 2.9619407653808594 2.4459426403045654 3.4936349391937256 2.376297950744629 1.0528041124343872 1.479376196861267 0.8379574418067932 0.6494893431663513
1670 7.488957405090332 6.94832706451416 5.3718156814575195 2.8138105869293213 2.3326218128204346 3.249458074569702 2.365327835083008 1.1941094398498535 1.3778865337371826 0.8358514904975891 0.6924883723258972
1671 7.128635883331299 6.675318241119385 4.785769939422607 2.616882562637329 2.224872589111328 3.120035409927368 2.3374054431915283 1.3986647129058838 1.371797800064087 0.8631007075309753 0.6600852608680725
1672 6.9804534912109375 6.660294055938721 4.8624653816223145 2.6233649253845215 2.360295057296753 3.1668689250946045 2.3233718872070313 0.9625296592712402 1.3819667100906372 0.7984129190444946 0.6113185286521912
1673 7.00128173828125 6.489370346069336 5.075136661529541 2.603100299835205 2.2880120277404785 2.9710049629211426 2.254603147506714 0.7526156306266785 1.3076112270355225 0.8212222456932068 0.612925112247467
1674 7.530375003814697 6.901928901672363 5.419445037841797 2.736694097518921 2.486133575439453 3.266899824142456 2.3537230491638184 1.3876134157180786 1.351808786392212 0.9085094928741455 0.6735228896141052
1675 7.715296745300293 7.1558966636657715 5.744350910186768 2.841693639755249 2.288726329803467 3.2016067504882813 2.330160617828369 1.1561903953552246 1.265915870666504 0.8115540146827698 0.5854524374008179
1676 7.514238357543945 6.745284080505371 5.363249778747559 2.7747013568878174 2.3149638175964355 3.194507122039795 2.1604971885681152 1.0811327695846558 1.3559430837631226 0.8292291760444641 0.6595751643180847
1677 7.541967391967773 6.8979692459106445 5.265843391418457 2.8689017295837402 2.2353017330169678 3.3003182411193848 2.2316834926605225 1.69097101688385 1.4413721561431885 0.6620152592658997 0.6218689680099487
1678 7.7784423828125 6.9522576332092285 5.660396099090576 2.683795690536499 2.4471538066864014 3.10830020904541 2.318340539932251 1.1828922033309937 1.6368656158447266 0.7811607718467712 0.5292423963546753
1679 7.465575218200684 6.7753987312316895 5.461208343505859 2.695448398590088 2.240446090698242 3.204097270965576 2.130230665206909 1.0940468311309814 1.4807074069976807 0.868711531162262 0.5813780426979065
1680 7.420470237731934 7.021788120269775 5.120010852813721 2.6415576934814453 2.3813629150390625 2.9182393550872803 2.097656011581421 1.075213074684143 1.286547303199768 0.7933053970336914 0.5731474757194519
1681 7.242818832397461 6.574492931365967 4.97715950012207 2.5709195137023926 2.231593608856201 3.2441511154174805 2.176485538482666 1.0416159629821777 1.3227874040603638 0.8388030529022217 0.6151908040046692
1682 7.217198371887207 6.506353378295898 5.292087554931641 2.491950750350952 2.3055500984191895 3.1584060192108154 2.2290542125701904 1.031866192817688 1.4698634147644043 0.6895608901977539 0.5228105187416077
1683 6.997839450836182 6.552799701690674 4.829830646514893 2.5920426845550537 2.2160322666168213 3.2666821479797363 2.08194899559021 1.2094722986221313 1.310569167137146 0.6271074414253235 0.5334489941596985
1684 7.210494518280029 6.4039411544799805 5.421013355255127 2.6338958740234375 2.3011648654937744 3.1982908248901367 2.2508230209350586 1.5664572715759277 1.2641797065734863 0.7794784307479858 0.6194661259651184
1685 7.028429985046387 6.5257248878479 5.334621429443359 2.553924798965454 2.269585132598877 3.0969460010528564 1.9830548763275146 1.2182906866073608 1.48348069190979 0.762290894985199 0.5484936833381653
1686 7.227256774902344 6.471575736999512 5.426595687866211 2.5664026737213135 2.2942352294921875 3.0032429695129395 1.9976297616958618 0.715851902961731 1.2858340740203857 0.6238757967948914 0.661668062210083
1687 7.203104019165039 6.462702751159668 5.325186729431152 2.5881175994873047 2.242633581161499 2.9671213626861572 2.3339309692382813 1.299630045890808 1.329142451286316 0.7720576524734497 0.5476211905479431
1688 7.125547885894775 6.231383800506592 5.1363654136657715 2.3696048259735107 2.487164258956909 2.911402702331543 2.234724760055542 0.6899240016937256 1.357669711112976 0.6961948275566101 0.5109992623329163
1689 7.1108927726745605 6.194950580596924 4.83766508102417 2.580820322036743 2.640178918838501 2.9806480407714844 2.299656867980957 1.3387093544006348 1.3687118291854858 0.7484862804412842 0.523400068283081
1690 7.333337783813477 6.431768417358398 4.682054042816162 2.7629055976867676 2.3761889934539795 3.6504433155059814 2.2144436836242676 1.0494979619979858 1.3247753381729126 0.6916127800941467 0.8008957505226135
1691 7.528436660766602 6.05222749710083 5.189604759216309 2.723090171813965 2.6957030296325684 3.839512586593628 2.381786584854126 1.4489672183990479 1.2814762592315674 0.7626515626907349 0.5614700317382813
1692 7.695314884185791 6.586007118225098 5.3402252197265625 2.6679611206054688 2.343276023864746 3.61633563041687 2.452928066253662 1.2780920267105103 1.1876996755599976 0.7641621232032776 0.6335919499397278
1693 7.781052589416504 6.898748397827148 5.537346363067627 2.6934814453125 2.5064549446105957 3.797959327697754 2.3063721656799316 1.1117254495620728 1.5817935466766357 0.8967722058296204 0.7344282269477844
1694 7.570013999938965 6.778273582458496 5.553098201751709 2.6665048599243164 2.5937113761901855 3.610659599304199 2.547339916229248 1.2835805416107178 1.434883713722229 0.8503180146217346 0.8409478068351746
1695 7.9184722900390625 7.162678241729736 5.274838924407959 2.548064708709717 2.4868247509002686 3.65551495552063 2.493673086166382 0.6000337600708008 1.2322486639022827 0.9295506477355957 0.6757211685180664
1696 7.582683563232422 6.928082466125488 5.337929725646973 2.346928358078003 2.569570779800415 3.5040271282196045 2.338615894317627 1.1507983207702637 1.4223167896270752 0.8643708229064941 0.5921738147735596
1697 7.7848029136657715 7.089167594909668 5.500113010406494 2.560621738433838 2.569451093673706 3.4988176822662354 2.375847101211548 1.1923869848251343 1.3403122425079346 0.7883137464523315 0.5706748962402344
1698 7.802759170532227 7.0774359703063965 5.737560272216797 2.4108762741088867 2.6711270809173584 3.269568920135498 2.2648849487304688 0.7742067575454712 1.28669273853302 0.9899516105651855 0.6914509534835815
1699 7.5133585929870605 6.883678913116455 5.853237628936768 2.496074676513672 2.4373178482055664 3.4116570949554443 2.4736509323120117 1.1278839111328125 1.2901008129119873 0.7720373272895813 0.6618107557296753
1700 7.408679485321045 6.684138298034668 5.889555931091309 2.3627240657806396 2.6251914501190186 3.4781484603881836 2.469501256942749 1.2807941436767578 1.6320148706436157 0.8849000334739685 0.5477045774459839
1701 7.491081237792969 6.905500888824463 5.8231682777404785 2.5200531482696533 2.5018019676208496 3.3070571422576904 2.5411105155944824 0.8530883193016052 1.4495811462402344 0.8723582029342651 0.5594943761825562
1702 7.968555450439453 7.279750347137451 5.797129154205322 2.735712766647339 2.425710916519165 3.5994768142700195 2.371711492538452 1.0820287466049194 1.5407459735870361 0.924167275428772 0.508979856967926
1703 8.050677299499512 7.010544776916504 5.681766033172607 2.555565357208252 2.561257839202881 3.667034387588501 2.579124689102173 1.0659677982330322 1.408569097518921 0.8703020811080933 0.4840674102306366
1704 8.05271053314209 7.117012023925781 5.958523273468018 2.5820281505584717 2.591865062713623 3.400625705718994 2.5385923385620117 1.490070104598999 1.2797659635543823 0.9500911235809326 0.6209300756454468
1705 7.951099872589111 6.9446120262146 5.562636852264404 2.708247661590576 2.3630969524383545 3.4505972862243652 2.515378475189209 1.4029390811920166 1.3446818590164185 0.9658064246177673 0.6769219636917114
1706 7.900308132171631 6.739793300628662 5.545722961425781 2.7424609661102295 2.539595603942871 3.3480608463287354 2.41172194480896 1.573659062385559 1.249559760093689 0.835343599319458 0.6254058480262756
1707 7.718625545501709 6.852781772613525 5.201798439025879 2.799255132675171 2.3708701133728027 3.2693705558776855 2.2727110385894775 1.3788567781448364 1.348502516746521 0.8001117706298828 0.6324754953384399
1708 7.4283671379089355 6.298032760620117 5.383033275604248 2.4875640869140625 2.412628412246704 3.257627248764038 2.5143847465515137 1.189881682395935 1.355271339416504 0.7856630682945251 0.6703853607177734
1709 7.468142986297607 6.48367977142334 5.416107654571533 2.547983169555664 2.306950569152832 3.132438898086548 2.6836581230163574 1.0814845561981201 1.3203036785125732 0.856448769569397 0.5374154448509216
1710 7.711788177490234 6.844689846038818 5.48330545425415 2.703413724899292 2.394098997116089 3.1940441131591797 2.754112958908081 1.17909574508667 1.3417463302612305 0.7461383938789368 0.6305731534957886
1711 7.116611957550049 6.1470417976379395 5.2822136878967285 2.618942975997925 2.3141889572143555 3.401247262954712 2.584599733352661 0.751573920249939 1.366141438484192 0.7481398582458496 0.5427935719490051
1712 7.156869888305664 6.427162170410156 4.927919387817383 2.6869029998779297 2.2960312366485596 3.0250182151794434 2.639702081680298 1.0939232110977173 1.3345530033111572 0.8564201593399048 0.6033827066421509
1713 7.2911176681518555 6.466128349304199 4.889590740203857 2.617365837097168 2.4042866230010986 3.398341417312622 2.7888247966766357 1.076299786567688 1.2341063022613525 0.746292233467102 0.45868852734565735
1714 7.132966041564941 5.919042110443115 5.459339618682861 2.843684196472168 2.3201282024383545 2.8267219066619873 2.60516095161438 1.3010928630828857 1.3225343227386475 0.677013099193573 0.6603066325187683
1715 7.1330695152282715 5.789869785308838 5.530297756195068 2.7118186950683594 2.254803419113159 3.153883457183838 2.5270307064056396 1.421626091003418 1.3812109231948853 0.74167799949646 0.61751389503479
1716 7.264603614807129 5.762474536895752 5.687711715698242 2.379755735397339 2.5401229858398438 3.165881395339966 2.5981011390686035 1.4570561647415161 1.2589555978775024 0.662526547908783 0.6511825323104858
1717 7.06164026260376 5.976598262786865 5.304720401763916 2.689657211303711 2.2340567111968994 2.9804890155792236 2.610624074935913 1.6054123640060425 1.288952112197876 0.8213967084884644 0.6136537194252014
1718 7.256472110748291 6.088479995727539 5.523945331573486 2.5678014755249023 2.353450298309326 3.3986148834228516 2.4820499420166016 0.8969131112098694 1.264164686203003 0.8855239152908325 0.5836719870567322
1719 7.004049301147461 5.643772602081299 5.400688171386719 2.329955816268921 2.557098627090454 3.3743362426757813 2.6040546894073486 0.9661994576454163 1.3893731832504272 0.7402030825614929 0.5805681943893433
1720 7.395017147064209 5.960195541381836 5.590529918670654 2.679596185684204 2.5693132877349854 3.0919442176818848 2.6248412132263184 0.9216972589492798 1.5665391683578491 0.8785175681114197 0.7563464641571045
1721 6.957633972167969 6.027026176452637 4.991316318511963 2.7578165531158447 2.397023916244507 3.28863787651062 2.5261130332946777 0.9774339199066162 1.355133056640625 0.8417381644248962 0.8422859907150269
1722 7.305379390716553 6.2541961669921875 5.418936252593994 2.6180355548858643 2.6044106483459473 3.2713236808776855 2.9845540523529053 1.2945210933685303 1.3108291625976563 0.8562766313552856 0.7128795981407166
1723 7.560746192932129 6.6048970222473145 5.161813259124756 2.5956594944000244 2.566479444503784 3.5190813541412354 3.100705623626709 0.8348074555397034 1.3879637718200684 0.8372859358787537 0.6408399939537048
1724 7.608787536621094 6.303875923156738 5.237361431121826 2.4180846214294434 2.63322377204895 3.261178970336914 3.1012375354766846 0.9462329149246216 1.4333364963531494 0.8750189542770386 0.6350475549697876
1725 7.174201011657715 6.157410621643066 5.357195854187012 2.312939405441284 2.442296266555786 3.697761058807373 3.144721031188965 1.2166881561279297 1.4408416748046875 0.9237107038497925 0.6714556813240051
1726 7.062613487243652 6.356424331665039 4.634901523590088 2.3792905807495117 2.3805463314056396 3.5428450107574463 2.954679012298584 1.1023467779159546 1.4526573419570923 0.9854653477668762 0.7269555926322937
1727 7.10637903213501 6.385965347290039 4.854836940765381 2.3394947052001953 2.340668201446533 3.7956230640411377 3.1602442264556885 1.29812490940094 1.2243221998214722 0.7958431243896484 0.5572566986083984
1728 7.377313613891602 6.64304256439209 4.894501209259033 2.2629315853118896 2.320683479309082 3.4386918544769287 2.7268154621124268 1.1298414468765259 1.2991935014724731 0.8514279127120972 0.4981151819229126
1729 7.194160461425781 6.609331130981445 4.648406028747559 2.156540632247925 2.449495792388916 3.5291049480438232 3.0711467266082764 1.3737313747406006 1.3033881187438965 0.8914953470230103 0.5423110723495483
1730 7.401968002319336 6.8988518714904785 4.885786056518555 2.238039016723633 2.4059886932373047 3.6148159503936768 3.0020840167999268 1.2980458736419678 1.450286626815796 0.9795001149177551 0.6149261593818665
1731 7.316384315490723 6.817662715911865 4.829802513122559 2.1926939487457275 2.5953781604766846 3.408895254135132 2.697221040725708 1.3998546600341797 1.1810944080352783 0.9707037806510925 0.6826085448265076
1732 7.588996410369873 6.596485137939453 5.204997539520264 2.297574281692505 2.397956609725952 3.4800450801849365 2.651994466781616 1.8064731359481812 1.1780147552490234 0.9971804022789001 0.57891845703125
1733 7.312191486358643 6.666819095611572 4.93067741394043 2.1152570247650146 2.232649087905884 3.717975378036499 2.4380998611450195 1.6911557912826538 1.4823490381240845 0.8745687007904053 0.6374841332435608
1734 7.161905765533447 6.679100513458252 5.025000095367432 2.1593194007873535 2.4062340259552 3.431177854537964 2.1109864711761475 1.85343337059021 1.5915313959121704 0.9151579737663269 0.613318145275116
1735 7.117020606994629 6.366905212402344 4.917860984802246 2.2381739616394043 2.2802019119262695 3.7203481197357178 2.6030354499816895 1.9377775192260742 1.363898754119873 0.8359640836715698 0.46172136068344116
1736 7.191188812255859 6.295702934265137 5.3748016357421875 2.3355681896209717 2.3264400959014893 3.482219696044922 2.4399430751800537 1.8891520500183105 1.3426225185394287 0.8016361594200134 0.6251121163368225
1737 6.911624431610107 5.9362311363220215 5.129003047943115 2.160210132598877 2.3818464279174805 3.584085464477539 2.535492420196533 1.4987338781356812 1.4515758752822876 0.9098991751670837 0.6105319261550903
1738 7.1782121658325195 6.418698310852051 5.024407386779785 2.022273302078247 2.5406126976013184 3.523386240005493 2.6154637336730957 1.7751400470733643 1.5803383588790894 0.9623439908027649 0.5628364086151123
1739 7.652951240539551 6.930841445922852 5.3486104011535645 2.0010905265808105 2.4467625617980957 3.3664796352386475 2.629991054534912 1.782934546470642 1.4346882104873657 0.8393859267234802 0.7001544237136841
1740 7.417799949645996 6.566427707672119 5.4412994384765625 1.9165804386138916 2.4019386768341064 3.2880473136901855 2.9048690795898438 1.2569520473480225 1.6046626567840576 1.075883150100708 0.5928774476051331
1741 7.142972946166992 6.309784412384033 5.155351638793945 2.1534245014190674 2.338101625442505 3.609246015548706 2.6263346672058105 1.2350140810012817 1.3383008241653442 0.9004146456718445 0.6642403602600098
1742 7.037120342254639 5.912024021148682 5.298665523529053 2.2148163318634033 2.263017177581787 3.535374164581299 2.7121493816375732 1.3726400136947632 1.4535185098648071 0.8624082207679749 0.6575492024421692
1743 7.429043769836426 6.289155006408691 5.4918951988220215 2.213334321975708 2.4071426391601563 3.5390100479125977 2.8686838150024414 1.4089252948760986 1.3448675870895386 0.7447248697280884 0.6443372964859009
1744 7.435624122619629 6.2702956199646 5.4727783203125 1.9972171783447266 2.3249666690826416 3.513284921646118 2.678103446960449 1.307251214981079 1.5655251741409302 0.9963087439537048 0.6867395043373108
1745 7.492129325866699 6.434902667999268 5.294696807861328 2.114320755004883 2.5000243186950684 3.575446367263794 2.7393486499786377 1.343970537185669 1.736815333366394 0.9082764387130737 0.539718508720398
1746 7.387851715087891 6.596627235412598 5.1590576171875 2.175431966781616 2.46673846244812 3.382749319076538 2.8086447715759277 1.5180964469909668 1.7223149538040161 1.0092984437942505 0.6179559826850891
1747 7.09212589263916 6.0004448890686035 5.426002502441406 2.302990436553955 2.5132980346679688 3.2267496585845947 2.9337728023529053 1.5608468055725098 1.3947540521621704 0.9558300375938416 0.515342652797699
1748 7.234318733215332 6.039414882659912 5.569656848907471 2.1990504264831543 2.610595464706421 3.5068442821502686 2.658311605453491 1.1584315299987793 1.5999723672866821 0.9435561299324036 0.579413115978241
1749 7.096149444580078 5.959292888641357 5.34534215927124 2.1921024322509766 2.8019752502441406 3.39237904548645 2.563983201980591 1.5521048307418823 1.5465922355651855 1.0753870010375977 0.6081632375717163
1750 7.150309085845947 6.20924186706543 5.1768798828125 2.363515853881836 2.45023512840271 3.681680202484131 2.7334892749786377 1.347520112991333 1.3488622903823853 0.8932124972343445 0.5792638063430786
1751 6.586096286773682 5.632649898529053 5.154388904571533 2.463326930999756 2.5005171298980713 3.339904546737671 2.522014617919922 1.2311010360717773 1.3985342979431152 0.8221475481987 0.6848201155662537
1752 7.099020957946777 5.895921230316162 5.671645164489746 2.193549871444702 2.5177695751190186 3.4735958576202393 2.5825343132019043 1.3532980680465698 1.5003180503845215 0.8485003113746643 0.6751812696456909
1753 7.405749320983887 6.049938201904297 5.5819878578186035 2.238786220550537 2.4579904079437256 3.3465819358825684 2.8459668159484863 1.3994958400726318 1.2708312273025513 0.888454020023346 0.6633909940719604
1754 7.587264060974121 6.172032833099365 5.670285701751709 2.3741605281829834 2.5575029850006104 3.5898091793060303 2.7240500450134277 1.0672657489776611 1.3639434576034546 0.9288424849510193 0.6776779294013977
1755 7.230950832366943 5.816405296325684 5.450439929962158 2.5301671028137207 2.5595343112945557 3.6850523948669434 2.6923975944519043 1.187293529510498 1.2427103519439697 0.8033533096313477 0.6341308951377869
1756 7.497442722320557 6.146400451660156 5.117791652679443 2.592679500579834 2.570680856704712 3.7794175148010254 2.6626853942871094 1.3280279636383057 1.4017956256866455 0.9119101166725159 0.506732165813446
1757 7.153942108154297 6.116221904754639 5.337643146514893 2.279151201248169 2.5350077152252197 3.592592716217041 2.990554094314575 1.350446343421936 1.245202898979187 0.7853893637657166 0.6964236497879028
1758 7.505403518676758 6.3073296546936035 5.656667709350586 2.4475016593933105 2.5770416259765625 3.507155418395996 2.9992449283599854 1.4584476947784424 1.5750620365142822 0.8232780694961548 0.852213978767395
1759 7.031185626983643 6.013160705566406 5.623491287231445 2.164250135421753 2.676933765411377 3.3287265300750732 2.8865561485290527 1.0341867208480835 1.6127525568008423 0.9711804389953613 0.5617653131484985
1760 7.1256232261657715 5.827776908874512 5.531703948974609 2.3447375297546387 2.455684185028076 3.439427375793457 2.8184709548950195 1.3772929906845093 1.4330114126205444 0.7581520080566406 0.5825987458229065
1761 7.043877124786377 5.880843162536621 5.517002105712891 2.3085179328918457 2.307145595550537 3.456249237060547 2.6821885108947754 1.3604199886322021 1.4774823188781738 0.8165863156318665 0.5582962036132813
1762 7.1364288330078125 5.9323248863220215 5.1298322677612305 2.670504331588745 2.316810369491577 3.4639360904693604 2.698249340057373 1.3026238679885864 1.3412102460861206 0.8610193729400635 0.6570832133293152
1763 7.213252544403076 5.710574626922607 5.880053520202637 2.4736075401306152 2.536118268966675 3.4026401042938232 2.889681339263916 1.6282907724380493 1.4542394876480103 0.8848205208778381 0.593727171421051
1764 7.190074443817139 5.766035556793213 5.550050735473633 2.5338199138641357 2.4760189056396484 3.586212635040283 2.6823067665100098 1.3981287479400635 1.352272391319275 0.8629021644592285 0.5094642639160156
1765 7.35567569732666 5.894345283508301 5.648359775543213 2.422872543334961 2.3974852561950684 3.577364683151245 2.8117971420288086 1.477013111114502 1.6711485385894775 0.6986751556396484 0.6740024089813232
1766 7.011853218078613 5.61423921585083 5.556858062744141 2.2763161659240723 2.3355002403259277 3.5512888431549072 2.780928373336792 1.4453610181808472 1.5361449718475342 0.8155125379562378 0.6867950558662415
1767 6.91294527053833 5.708268642425537 5.544309616088867 2.344472885131836 2.369642734527588 3.6198105812072754 2.475865125656128 1.3950655460357666 1.617647647857666 0.7703585624694824 0.6389220356941223
1768 7.46986722946167 5.839821815490723 5.691004276275635 2.5851874351501465 2.255983591079712 3.692941665649414 2.698643445968628 1.483944296836853 1.4974185228347778 0.8547813892364502 0.5148282051086426
1769 7.1421637535095215 5.817113399505615 4.999079704284668 2.3999626636505127 2.594947338104248 3.6829235553741455 2.4942128658294678 1.7228565216064453 1.2164956331253052 0.7629055976867676 0.5942100286483765
1770 7.0099077224731445 5.598825931549072 5.696235179901123 2.4982638359069824 2.320988416671753 3.604883909225464 2.3783507347106934 1.729241967201233 1.3424091339111328 0.7881951332092285 0.713036060333252
1771 7.167273044586182 6.078350067138672 5.205881595611572 2.3269360065460205 2.3466029167175293 3.9464190006256104 2.262000560760498 1.4715684652328491 1.6038849353790283 0.7860411405563354 0.6194167137145996
1772 6.883711814880371 6.180156707763672 5.069533348083496 2.4750332832336426 2.122699737548828 3.7808454036712646 2.145374298095703 2.2366490364074707 1.1775649785995483 0.837652325630188 0.5902187824249268
1773 7.14442777633667 6.116776466369629 5.3929972648620605 2.351330518722534 2.307621717453003 3.8072283267974854 2.0571789741516113 2.0212221145629883 1.4196555614471436 0.7366961240768433 0.6949230432510376
1774 7.735231399536133 6.492076873779297 5.84981107711792 2.576627254486084 2.3838634490966797 3.653352975845337 2.303258180618286 1.7328391075134277 1.3545056581497192 0.7477823495864868 0.6425789594650269
1775 7.045502185821533 6.129675388336182 5.26643705368042 2.5140626430511475 2.135468006134033 3.6656923294067383 2.2050437927246094 2.784010410308838 1.658341646194458 0.7286248803138733 0.6898417472839355
1776 7.279432773590088 6.142591953277588 5.820639133453369 2.409043788909912 2.168606758117676 3.487419843673706 2.657641887664795 1.9629275798797607 1.704287052154541 0.8991968631744385 0.5802434682846069
1777 7.128057956695557 6.490107536315918 5.293046951293945 2.5543057918548584 1.9158176183700562 3.6704931259155273 2.236579179763794 1.8447471857070923 1.582170009613037 0.7888949513435364 0.5111781358718872
1778 7.2414984703063965 6.4289937019348145 5.442550182342529 2.272325277328491 2.3948397636413574 3.658372640609741 2.186157464981079 1.7754287719726563 1.4558396339416504 0.788864016532898 0.6654177308082581
1779 7.115088939666748 5.985625743865967 5.267147064208984 2.1670656204223633 2.4842588901519775 3.7518022060394287 2.5046212673187256 1.6548330783843994 1.4600056409835815 0.7994187474250793 0.6462527513504028
1780 7.393253803253174 6.195285797119141 5.493105411529541 2.255154848098755 2.3231558799743652 3.7902228832244873 2.1510889530181885 1.4352906942367554 1.6779074668884277 0.8820620775222778 0.5399338603019714
1781 6.813661098480225 6.014139175415039 5.38071346282959 2.202310800552368 2.2267086505889893 3.8136868476867676 2.271735668182373 1.4280693531036377 1.3617596626281738 0.854139506816864 0.6276609897613525
1782 6.950374603271484 6.27539587020874 5.403165817260742 2.274311065673828 2.247166633605957 3.6162402629852295 2.3341503143310547 1.732019066810608 1.5899842977523804 0.6146969199180603 0.5676338076591492
1783 7.300367832183838 6.614777565002441 5.677043914794922 2.323359251022339 2.1605825424194336 3.6587624549865723 2.161932945251465 2.2627930641174316 1.5922642946243286 0.9638752341270447 0.5897239446640015
1784 7.312540531158447 6.135943412780762 5.822333335876465 2.6051177978515625 2.4269113540649414 3.7121522426605225 2.4260976314544678 1.5589205026626587 1.4271854162216187 0.6307870149612427 0.48391154408454895
1785 7.5402655601501465 6.504789352416992 6.0182204246521 2.574370861053467 2.9384448528289795 3.7196874618530273 2.3304781913757324 1.442732334136963 1.4223270416259766 0.6840451955795288 0.6348304152488708
1786 7.633782386779785 6.6854987144470215 6.017353534698486 2.4305479526519775 2.8912160396575928 3.669098138809204 2.1367011070251465 1.6656771898269653 1.2471513748168945 0.8253375887870789 0.6327102184295654
1787 7.633188724517822 6.629767894744873 5.669144630432129 2.427494764328003 2.761559247970581 3.699178695678711 2.265749454498291 1.7616578340530396 1.3886265754699707 0.8209581971168518 0.5767248868942261
1788 7.47840690612793 6.360561370849609 5.83242130279541 2.276895523071289 2.699493169784546 3.7316040992736816 2.286646604537964 1.391205906867981 1.281019926071167 0.7273733615875244 0.6843656897544861
1789 7.170319080352783 6.214543342590332 5.479773998260498 2.419095993041992 2.5493974685668945 3.557493209838867 2.3236966133117676 1.834479570388794 1.414321780204773 0.8053774237632751 0.6268283724784851
1790 7.14199686050415 6.398530960083008 5.605987548828125 2.227969169616699 2.2546424865722656 3.5697288513183594 2.479764699935913 2.137892007827759 1.4995194673538208 0.7606217265129089 0.6408674120903015
1791 7.5793538093566895 6.804190158843994 5.755105018615723 2.2844676971435547 2.488978624343872 3.749955654144287 2.6377665996551514 2.370882749557495 1.544952630996704 0.7095612287521362 0.6493936777114868
1792 7.37605094909668 6.384737491607666 5.7919487953186035 2.2945237159729004 2.287555456161499 3.6379354000091553 2.555729389190674 2.074497699737549 1.5255664587020874 0.7477096319198608 0.6159468293190002
1793 7.312531471252441 6.434159278869629 5.56881046295166 2.486330509185791 2.5335779190063477 3.390353202819824 2.2555036544799805 2.1055080890655518 1.4396177530288696 0.7209219336509705 0.5048321485519409
1794 7.183985233306885 6.331675052642822 5.6685357093811035 2.28701114654541 2.2577342987060547 3.3197176456451416 2.580116033554077 2.1443965435028076 1.3654778003692627 0.6709448099136353 0.7745248675346375
1795 7.092352390289307 6.14655065536499 5.423456192016602 2.4569623470306396 2.1984126567840576 3.442333459854126 2.4771547317504883 1.894589900970459 1.3565893173217773 0.6440394520759583 0.7059138417243958
1796 6.873374938964844 5.988669395446777 5.727563858032227 2.3002727031707764 2.336880683898926 3.2741336822509766 2.46170711517334 1.9784120321273804 1.4325273036956787 0.7664850354194641 0.6442341208457947
1797 6.909259796142578 6.069900989532471 5.585614204406738 2.3545475006103516 2.2311930656433105 3.4029769897460938 2.6658096313476563 1.9057562351226807 1.5159063339233398 0.8344313502311707 0.6230078935623169
1798 6.9097981452941895 5.759659767150879 5.500075817108154 2.4565439224243164 2.253100872039795 3.537689447402954 2.6761646270751953 1.8525470495224 1.4599926471710205 0.7216292023658752 0.5992699861526489
1799 6.7024431228637695 5.658308029174805 5.144480228424072 2.5510544776916504 1.9817992448806763 3.221755266189575 2.714707374572754 1.7626543045043945 1.381996989250183 0.6775588989257813 0.6995064616203308
1800 6.43247127532959 5.824603080749512 5.0702805519104 2.322014570236206 2.197941780090332 3.23632550239563 2.382920980453491 2.094635486602783 1.3363125324249268 0.752092182636261 0.6933200359344482
1801 6.561310768127441 5.743317604064941 5.166294574737549 2.270064115524292 2.1760849952697754 3.416571617126465 2.5851964950561523 1.7797086238861084 1.2877424955368042 0.7680432200431824 0.5949391722679138
1802 6.506451606750488 5.673887252807617 4.8644609451293945 2.3822622299194336 1.9775463342666626 3.275099992752075 2.709754705429077 2.0468785762786865 1.368174433708191 0.7657299637794495 0.6376011967658997
1803 6.776088237762451 5.939711093902588 4.95810604095459 2.3740122318267822 2.100654125213623 3.535187005996704 2.6576035022735596 1.694819688796997 1.4971747398376465 0.6795592308044434 0.5852929353713989
1804 6.760451316833496 5.826861381530762 5.344559192657471 2.3840768337249756 2.2257003784179688 3.445998430252075 2.9395227432250977 1.7482178211212158 1.349160075187683 0.8161087036132813 0.6182307600975037
1805 6.972382545471191 6.14374303817749 5.205361366271973 2.418020725250244 2.2187867164611816 3.222856044769287 2.944157838821411 2.0320425033569336 1.6085846424102783 0.7946734428405762 0.6540470123291016
1806 7.119762420654297 5.960639476776123 5.3783745765686035 2.25241756439209 2.500579833984375 3.642916679382324 2.6768081188201904 2.0098698139190674 1.3104509115219116 0.8080278635025024 0.71375572681427
1807 7.215155601501465 5.858675956726074 5.503823280334473 2.4673516750335693 2.2953968048095703 3.692002534866333 2.827335834503174 1.8313134908676147 1.3011988401412964 0.7924883961677551 0.684794545173645
1808 7.366854667663574 6.313523769378662 5.390966892242432 2.2901296615600586 2.3308050632476807 3.784376621246338 2.8555119037628174 1.7638163566589355 1.4795629978179932 0.781129777431488 0.6274316906929016
1809 7.206960678100586 6.370590686798096 5.197179317474365 2.300222635269165 2.005819797515869 4.0240302085876465 2.8014798164367676 1.7059789896011353 1.4266475439071655 0.7820571064949036 0.6580214500427246
1810 7.167710781097412 6.249006748199463 5.041077136993408 2.5098769664764404 2.208983898162842 3.7148773670196533 2.722330331802368 2.0096635818481445 1.312063217163086 0.6918108463287354 0.7132449746131897
1811 6.959400653839111 5.892300605773926 5.313329696655273 2.624204397201538 2.0580177307128906 3.5977869033813477 2.7412431240081787 1.9353623390197754 1.4047949314117432 0.7598319053649902 0.5854644179344177
1812 7.441612243652344 6.4029388427734375 5.2787604331970215 2.751434564590454 2.1739742755889893 3.62467360496521 2.455009698867798 2.089407444000244 1.3541103601455688 0.9183669686317444 0.7899972796440125
1813 7.385398864746094 5.986926078796387 5.569085597991943 2.505570888519287 2.132838249206543 3.5622594356536865 2.755873441696167 1.6854528188705444 1.537427544593811 0.761439323425293 0.6821789145469666
1814 7.588644027709961 6.213004112243652 5.782672882080078 2.5653605461120605 2.2333383560180664 3.370407819747925 2.754469871520996 1.4437795877456665 1.5001146793365479 0.9128391742706299 0.7161443829536438
1815 7.449221611022949 6.161362648010254 5.812041282653809 2.6633613109588623 2.0958144664764404 3.464951276779175 2.795191764831543 1.6302851438522339 1.3100078105926514 0.7989124655723572 0.5897408723831177
1816 7.328382968902588 5.897693157196045 6.128400802612305 2.5165975093841553 2.124220848083496 3.5927162170410156 2.655226945877075 1.4122177362442017 1.420568585395813 0.8388440608978271 0.5948778390884399
1817 7.377776622772217 6.242569923400879 5.93449068069458 2.4389264583587646 2.014892816543579 3.4679110050201416 2.949655532836914 1.7784003019332886 1.3272919654846191 0.8119538426399231 0.614044189453125
1818 7.386618137359619 6.530632972717285 5.931863784790039 2.3514254093170166 2.199032783508301 3.5409841537475586 2.9121499061584473 2.0915305614471436 1.4156259298324585 0.7638841271400452 0.530354917049408
1819 7.235937118530273 6.393751621246338 5.5981221199035645 2.1556918621063232 2.2684202194213867 3.3560922145843506 2.7775700092315674 1.8187222480773926 1.2717636823654175 0.9699351787567139 0.5788325667381287
1820 7.454660415649414 6.613712787628174 5.956472873687744 2.390594720840454 2.02541184425354 3.7983317375183105 2.71518611907959 2.1626393795013428 1.4489200115203857 0.8203550577163696 0.6638428568840027
1821 7.311923980712891 6.586075305938721 5.667731761932373 2.3574938774108887 2.220552921295166 3.6945784091949463 2.6273386478424072 1.8946430683135986 1.4711642265319824 0.7547574639320374 0.7211798429489136
1822 7.103532314300537 6.446468830108643 5.5436506271362305 2.32006573677063 1.998151183128357 3.845012903213501 2.64705228805542 1.5809807777404785 1.5537573099136353 0.8463743925094604 0.6966559290885925
1823 7.155923366546631 6.125035285949707 5.741752624511719 2.5438084602355957 1.9826951026916504 3.4860026836395264 2.6859869956970215 1.800587773323059 1.4537216424942017 0.8958327174186707 0.6712490320205688
1824 7.009420394897461 6.270757675170898 5.4674506187438965 2.49973464012146 2.0754785537719727 3.487419605255127 2.5266077518463135 1.1951335668563843 1.3795305490493774 0.749434769153595 0.7533518671989441
1825 7.161960601806641 6.512291431427002 5.540125370025635 2.5151302814483643 2.0137882232666016 3.6120495796203613 2.771470546722412 1.5399900674819946 1.3587543964385986 0.7170708775520325 0.6334825158119202
1826 7.251348972320557 6.48624324798584 5.682240009307861 2.304922103881836 2.2040669918060303 3.5622763633728027 2.7954299449920654 1.1802223920822144 1.4851789474487305 0.8453254103660583 0.5690491795539856
1827 6.969650745391846 6.1670823097229 5.220315933227539 2.3589096069335938 2.084479570388794 3.5040135383605957 2.4891836643218994 1.8154854774475098 1.298429012298584 0.9551292061805725 0.670206606388092
1828 7.271393775939941 6.205791473388672 5.608244895935059 2.1490163803100586 2.3968775272369385 3.449856758117676 2.9029653072357178 1.566069483757019 1.2938674688339233 0.8394159078598022 0.6724738478660583
1829 7.3671793937683105 6.42633056640625 5.527707576751709 2.1534423828125 2.3420088291168213 3.396681547164917 2.974886178970337 1.4348843097686768 1.6423124074935913 0.6882109045982361 0.6406636834144592
1830 7.044489860534668 6.160710334777832 5.351163864135742 2.0879733562469482 2.2490038871765137 3.467637538909912 2.832118034362793 1.1065552234649658 1.5621936321258545 0.8344246745109558 0.6432296633720398
1831 7.293050289154053 6.706251621246338 5.033872127532959 2.6574902534484863 2.169826030731201 3.6342790126800537 2.6354541778564453 1.4567025899887085 1.7685548067092896 0.8587441444396973 0.6743378639221191
1832 7.156739711761475 6.091395854949951 5.330742359161377 2.348385810852051 2.122804641723633 3.278447151184082 2.8629345893859863 1.8050966262817383 1.337224006652832 0.7862256765365601 0.8249131441116333
1833 7.230744361877441 5.908109188079834 5.525115013122559 2.4478659629821777 2.277073383331299 3.4296863079071045 3.3141934871673584 1.551514983177185 1.672407627105713 0.7261956930160522 0.7677154541015625
1834 7.306450366973877 6.063867568969727 5.3223795890808105 2.5558059215545654 2.25247859954834 3.4858477115631104 3.2185325622558594 1.8043670654296875 1.6015346050262451 0.8983098268508911 0.7662749886512756
1835 7.184755325317383 5.8539533615112305 5.1390180587768555 2.5942509174346924 2.3465089797973633 3.55428409576416 3.1664040088653564 1.7506248950958252 1.472815752029419 0.7196928262710571 0.7226035594940186
1836 6.788156509399414 5.792601585388184 5.221838474273682 2.558805465698242 2.4199867248535156 3.643918991088867 3.1838629245758057 1.591646432876587 1.4310590028762817 0.7518015503883362 0.7854616641998291
1837 6.658413887023926 5.372334957122803 5.229823589324951 2.3714494705200195 2.3092639446258545 3.5882997512817383 3.1012558937072754 1.4484668970108032 1.464718222618103 0.767777681350708 0.6410014033317566
1838 6.773669719696045 5.257120132446289 5.339966297149658 2.2031447887420654 2.337665557861328 3.4554569721221924 3.185032367706299 1.5316022634506226 1.447339415550232 1.0056068897247314 0.7732596397399902
1839 7.158369541168213 5.4983720779418945 5.457334995269775 2.709399938583374 2.1019396781921387 3.456021547317505 3.0607659816741943 1.8474252223968506 1.4095720052719116 0.8295678496360779 0.612494170665741
1840 6.7598795890808105 5.43240213394165 4.970898628234863 2.503448724746704 2.1310229301452637 4.016547679901123 3.0846827030181885 1.4110275506973267 1.423943042755127 0.7721742391586304 0.8392735719680786
1841 6.755078315734863 5.342921257019043 5.7108988761901855 2.1062490940093994 2.4380879402160645 3.5811357498168945 3.103243589401245 1.6092921495437622 1.7064491510391235 0.8144775032997131 0.9140421748161316
1842 7.4447150230407715 5.688014507293701 5.754626750946045 2.328078508377075 2.2228200435638428 3.6972532272338867 3.2137527465820313 1.4542213678359985 1.3994431495666504 0.7912343740463257 0.7910196185112
1843 7.13395357131958 5.514762878417969 5.8207197189331055 2.231989860534668 2.068662166595459 3.6746606826782227 3.390472173690796 1.4459199905395508 1.4394961595535278 0.7918896079063416 0.7813494205474854
1844 7.1141180992126465 5.779863357543945 5.783849239349365 2.1332414150238037 2.108250617980957 3.680231809616089 3.191378355026245 1.6656972169876099 1.4863532781600952 0.8676595091819763 0.6299558877944946
1845 7.249705791473389 5.144388198852539 6.216672420501709 2.0218405723571777 2.441002607345581 3.5869550704956055 3.5580427646636963 1.539536714553833 1.4427226781845093 0.845585823059082 0.9207871556282043
1846 7.3580851554870605 5.522448539733887 6.316274166107178 2.1341946125030518 2.447702169418335 3.7054147720336914 3.2478115558624268 1.5340585708618164 1.7954599857330322 0.8461712002754211 0.8872736096382141
1847 7.752902984619141 6.302065372467041 6.401656627655029 2.2916147708892822 2.33996319770813 3.648075580596924 3.3611133098602295 1.7074975967407227 1.6206157207489014 0.8468582630157471 0.7027897834777832
1848 7.427663326263428 6.059516429901123 6.305061340332031 2.251005172729492 2.468053102493286 3.7718775272369385 3.3114664554595947 1.7033188343048096 1.994890809059143 0.7988429069519043 0.6216080188751221
1849 7.153287887573242 6.262419700622559 6.107205867767334 2.077049970626831 2.2378716468811035 3.7604148387908936 3.1231091022491455 1.610163927078247 1.3869547843933105 0.9071984887123108 0.7046562433242798
1850 7.272365570068359 6.215069770812988 6.158294677734375 2.2252249717712402 2.2503600120544434 3.55826997756958 3.182302951812744 2.1130154132843018 1.6087195873260498 0.8024007678031921 0.7530260682106018
1851 7.57150411605835 6.125704765319824 6.3787455558776855 2.214459180831909 2.25899338722229 3.8436222076416016 3.297971248626709 2.0203733444213867 1.434290885925293 0.707953155040741 0.8426016569137573
1852 7.568670749664307 6.47425651550293 6.1415252685546875 2.074404001235962 2.168288469314575 3.749333620071411 3.3696112632751465 1.977628469467163 1.7669758796691895 0.8276661038398743 0.9063615798950195
1853 7.316458225250244 5.9673919677734375 6.131373405456543 2.1501569747924805 2.157015562057495 3.8122832775115967 3.5100622177124023 1.481850028038025 1.40534245967865 0.8261096477508545 0.7281163930892944
1854 7.254759788513184 5.8663010597229 6.11484432220459 2.029996156692505 2.2148470878601074 3.479790687561035 3.545156240463257 1.675338625907898 1.3679862022399902 0.8237588405609131 0.8102768659591675
1855 7.550877571105957 6.212066173553467 6.027209758758545 2.0775797367095947 2.2753219604492188 3.663808822631836 3.720662832260132 2.1647517681121826 1.4534361362457275 0.7454879879951477 0.7302026748657227
1856 7.283812999725342 5.690121650695801 6.483024597167969 1.9210214614868164 2.0656321048736572 3.6112406253814697 3.675112247467041 1.338027834892273 1.5203756093978882 0.6514639854431152 1.1695756912231445
1857 7.3340864181518555 5.7134175300598145 6.033703804016113 2.0944480895996094 2.398104429244995 3.601118326187134 3.4084792137145996 1.5301674604415894 1.4157804250717163 0.7655899524688721 0.7695632576942444
1858 7.443685531616211 5.78143310546875 6.383691787719727 2.0523152351379395 2.3968393802642822 3.7356412410736084 3.111574172973633 1.3589930534362793 1.2279694080352783 0.7890961766242981 0.8153814673423767
1859 7.422353267669678 5.922786235809326 6.431758403778076 2.134521245956421 2.3857405185699463 3.694789171218872 3.124159336090088 1.4274256229400635 1.488903522491455 0.78658127784729 0.8978738188743591
1860 7.289646148681641 5.8561906814575195 6.140032768249512 2.137251615524292 2.600376844406128 3.5729899406433105 3.128918170928955 1.7845350503921509 1.2908326387405396 0.6557296514511108 0.720483124256134
1861 7.283883094787598 6.195724010467529 6.254476070404053 1.9742664098739624 2.489013433456421 3.4134325981140137 3.2954208850860596 1.822363257408142 1.427262544631958 0.8529271483421326 0.7980875372886658
1862 7.3463945388793945 6.069433689117432 6.2526936531066895 2.139453411102295 2.337930917739868 3.708639621734619 3.327031135559082 1.6916277408599854 1.3181960582733154 0.6412913799285889 0.8054452538490295
1863 7.3915228843688965 5.9275102615356445 6.216106414794922 2.037423610687256 2.3034117221832275 3.556401491165161 3.163551092147827 1.6900265216827393 1.335858941078186 0.719133198261261 1.0809869766235352
1864 7.192970275878906 5.7041754722595215 6.15300178527832 2.0250704288482666 2.260676383972168 3.7816855907440186 3.3539090156555176 1.3180508613586426 1.3577420711517334 0.7361589074134827 0.9240688681602478
1865 7.42905855178833 5.846144676208496 6.191597938537598 1.9297558069229126 2.316359043121338 3.706376552581787 3.1031789779663086 1.1601744890213013 1.4823585748672485 0.7973273396492004 0.8510707020759583
1866 7.311950206756592 6.1927056312561035 6.1020002365112305 1.99541437625885 2.632676362991333 3.499512195587158 3.002502202987671 1.6557300090789795 1.6662335395812988 0.8125991821289063 0.7020472288131714
1867 7.457424163818359 5.947086811065674 6.028985977172852 2.0387182235717773 2.7064290046691895 3.5960659980773926 3.0659096240997314 1.2659900188446045 1.5065065622329712 0.8406458497047424 0.7294536828994751
1868 6.8076066970825195 5.8026909828186035 5.5248847007751465 1.9523996114730835 2.7222042083740234 3.636678457260132 2.9106149673461914 1.4085049629211426 1.9174180030822754 0.7423049211502075 0.5602359175682068
1869 7.292941093444824 6.191852569580078 5.960622787475586 2.128570079803467 2.5468435287475586 3.732731342315674 3.090036630630493 1.8175995349884033 1.5609570741653442 0.7135661244392395 0.781606912612915
1870 7.263458251953125 5.928799629211426 5.7903923988342285 2.2212910652160645 2.346275806427002 3.6321499347686768 3.1635427474975586 1.4154454469680786 1.4059972763061523 0.7934989929199219 0.8714983463287354
1871 7.055503845214844 5.970686435699463 5.832599639892578 2.1521100997924805 2.397287607192993 3.504855155944824 3.2533369064331055 1.1234303712844849 1.3167667388916016 0.8540251851081848 0.9303398728370667
1872 7.1500959396362305 6.217229843139648 5.852601051330566 2.0093653202056885 2.2464840412139893 3.659168004989624 3.2586662769317627 2.0421223640441895 1.4378207921981812 0.6635996103286743 0.8687532544136047
1873 7.0016045570373535 5.9718122482299805 5.9320902824401855 2.0783231258392334 2.2405505180358887 3.48207688331604 3.224942445755005 1.6222294569015503 1.4366787672042847 0.7858938574790955 0.8646793961524963
1874 7.127310276031494 5.718090057373047 5.936992645263672 2.189366340637207 2.3248131275177 3.532092809677124 3.1266820430755615 1.6088643074035645 1.506465196609497 0.7295280694961548 1.1121407747268677
1875 7.027154445648193 6.063939094543457 5.760200500488281 2.225423574447632 2.5253803730010986 3.570643186569214 3.084547996520996 2.0242867469787598 1.6665505170822144 0.8198095560073853 0.9467085003852844
1876 6.992396831512451 5.969058990478516 5.674030303955078 2.182433605194092 2.348499298095703 3.744245767593384 3.0865910053253174 1.3792781829833984 1.24992036819458 0.8846778869628906 0.8969742059707642
1877 6.992016315460205 5.7457685470581055 5.938619613647461 1.9959266185760498 2.5671732425689697 3.6983847618103027 3.1915578842163086 1.0107256174087524 1.25956130027771 0.81927889585495 0.8981671333312988
1878 6.7099127769470215 5.314335346221924 5.966752529144287 2.03613543510437 2.3470234870910645 3.3078701496124268 2.9775092601776123 1.3923765420913696 1.5536574125289917 0.8864697813987732 1.0109120607376099
1879 7.047686576843262 6.090392589569092 5.9547119140625 2.1150856018066406 2.127453565597534 3.60604190826416 2.9835855960845947 1.1759765148162842 1.5526816844940186 0.7431078553199768 0.8979648351669312
1880 7.060362815856934 5.993307113647461 6.040342807769775 2.0025863647460938 2.127845525741577 3.7992031574249268 3.018404722213745 1.3631513118743896 1.6874969005584717 0.8454034328460693 0.8048069477081299
1881 6.956957817077637 5.873754978179932 6.035231590270996 2.085686445236206 2.392007350921631 3.7303943634033203 3.047062873840332 1.1934400796890259 1.4057698249816895 0.6820549964904785 0.7762901782989502
1882 7.041270732879639 6.263823986053467 5.857943534851074 2.117008924484253 2.0259666442871094 3.5229668617248535 3.113211154937744 1.3739420175552368 1.3706443309783936 0.8426017165184021 0.9252010583877563
1883 6.925365924835205 5.871059417724609 5.70310640335083 2.352125883102417 2.2246806621551514 3.564636707305908 3.0372276306152344 1.6892484426498413 1.378709077835083 0.8208391666412354 0.9100261330604553
1884 6.9812421798706055 5.886350154876709 5.855208873748779 1.9716529846191406 2.2341277599334717 3.5653369426727295 3.0611765384674072 1.656075358390808 1.4563220739364624 0.7344235181808472 0.823361873626709
1885 7.242083549499512 5.969142913818359 5.712321758270264 1.8838961124420166 2.4237923622131348 3.625123977661133 3.3121469020843506 1.5082108974456787 1.3462082147598267 0.7661383748054504 1.0688661336898804
1886 7.2630815505981445 5.8518853187561035 6.017892360687256 1.819153070449829 2.4144601821899414 3.630091428756714 3.4021639823913574 1.4149646759033203 1.2503366470336914 0.714515209197998 1.020383596420288
1887 7.072459697723389 5.463144779205322 6.127096176147461 1.947332739830017 2.5110647678375244 3.499164581298828 3.1485817432403564 1.3465616703033447 1.6552808284759521 0.7843877673149109 0.9728546142578125
1888 7.030384063720703 5.538611888885498 5.711300849914551 2.036770820617676 2.6357486248016357 3.6264564990997314 3.227991819381714 1.1672710180282593 1.649164080619812 0.8076393604278564 0.7926997542381287
1889 6.796660900115967 5.661953926086426 5.489508152008057 2.0829548835754395 2.7895164489746094 3.8360090255737305 3.052685022354126 0.9628485441207886 1.4158093929290771 0.7596638202667236 0.7643724679946899
1890 6.902408123016357 5.642798900604248 5.803380966186523 1.9580109119415283 2.582772970199585 3.4871420860290527 3.244398593902588 1.3610014915466309 1.2999582290649414 0.884270191192627 0.767655074596405
1891 6.514774799346924 5.454206466674805 5.454230308532715 1.934489130973816 2.1543118953704834 3.7072947025299072 3.121727228164673 0.9695759415626526 1.4738414287567139 0.8069104552268982 0.9602310061454773
1892 6.516335487365723 5.626591682434082 5.235459327697754 1.8827191591262817 2.38297438621521 3.775970458984375 2.745126485824585 0.7779535055160522 1.5245212316513062 0.9150804877281189 0.6744847297668457
1893 6.658223628997803 5.965981483459473 5.167138576507568 1.9012144804000854 2.5092475414276123 3.7730495929718018 2.922811508178711 1.2930099964141846 1.3844053745269775 0.6110690832138062 0.655439019203186
1894 6.889134407043457 6.000171184539795 5.264346599578857 1.9554545879364014 2.406358242034912 3.909514904022217 2.96054744720459 1.3907442092895508 1.3664413690567017 0.748599112033844 0.6995683908462524
1895 6.999969005584717 6.227789402008057 5.498135089874268 1.9756660461425781 2.2710578441619873 3.720733880996704 2.979977607727051 1.3196364641189575 1.2452291250228882 0.8461599349975586 0.8322789669036865
1896 6.4926300048828125 5.855038642883301 5.365071773529053 2.0002479553222656 2.3450984954833984 3.335886001586914 2.839965581893921 1.662596583366394 1.4135133028030396 0.8469157814979553 0.6620426177978516
1897 7.276928424835205 6.174847602844238 5.696606159210205 2.062432050704956 2.4616756439208984 3.8491640090942383 3.1013083457946777 1.0953835248947144 1.223671793937683 0.7563756704330444 0.7217683792114258
1898 7.0283660888671875 6.014815807342529 5.6586384773254395 2.0378975868225098 2.6520800590515137 3.638423442840576 3.181881904602051 1.461546778678894 1.6893893480300903 0.8244224190711975 0.6847284436225891
1899 7.070068836212158 6.1326680183410645 5.588277339935303 2.063527822494507 2.505527973175049 3.7709715366363525 2.96372389793396 1.3963669538497925 1.294691562652588 0.79853355884552 0.7793667912483215
1900 7.095562934875488 6.320545673370361 5.626897811889648 2.1594033241271973 2.5533084869384766 3.6817569732666016 2.9814653396606445 1.39964759349823 1.2593737840652466 0.7897804379463196 0.7902141809463501
1901 6.812406539916992 6.192570209503174 5.434316635131836 2.1886353492736816 2.585111141204834 3.6250033378601074 2.9799275398254395 1.4442980289459229 1.1741361618041992 0.778091311454773 0.6276645660400391
1902 7.097599983215332 6.213072776794434 5.679558277130127 2.1706314086914063 2.552125930786133 3.6502299308776855 3.1403510570526123 1.1131489276885986 1.2575982809066772 0.8771435618400574 0.7479974627494812
1903 7.021039009094238 6.262121200561523 5.35249137878418 2.2673308849334717 2.3221676349639893 3.7837958335876465 3.021771192550659 1.4522682428359985 1.7253477573394775 0.9030683040618896 0.7049643993377686
1904 7.104651927947998 6.218589782714844 5.951290607452393 2.1098875999450684 2.4977164268493652 3.7107155323028564 3.0372676849365234 1.309970498085022 1.258564829826355 0.956076443195343 0.6141886711120605
1905 7.219671726226807 6.102660655975342 6.030948162078857 2.2266836166381836 2.4325344562530518 3.767432451248169 3.17345929145813 1.774682879447937 1.2944728136062622 0.9883419275283813 0.5912665724754333
1906 7.523801803588867 6.361760139465332 5.961996555328369 2.248277425765991 2.58577823638916 3.799717426300049 3.002197027206421 1.1492739915847778 1.5309762954711914 0.7288364171981812 0.8925528526306152
1907 7.39908504486084 6.137656211853027 5.853194236755371 2.3029098510742188 2.5024590492248535 3.745335578918457 3.271559953689575 1.0467180013656616 1.319968581199646 0.8490141034126282 0.6380545496940613
1908 7.5605950355529785 6.510347366333008 5.668388843536377 2.224872350692749 2.5656771659851074 3.783740758895874 2.9342470169067383 1.3834549188613892 1.3080341815948486 0.8223699331283569 0.7313545942306519
1909 7.384373188018799 6.288613319396973 5.540312767028809 2.351672410964966 2.496483564376831 3.669189214706421 2.7587013244628906 1.289639949798584 1.433202862739563 0.7706338763237 0.7483976483345032
1910 7.47587251663208 6.365933895111084 5.751991271972656 2.2108471393585205 2.4739155769348145 3.659583806991577 2.81707763671875 1.406780481338501 1.392400860786438 0.933529794216156 0.6422499418258667
1911 7.127621173858643 6.25012731552124 5.666046142578125 2.227579116821289 2.2683112621307373 3.469999313354492 2.8666462898254395 1.7494704723358154 1.2480432987213135 0.8310625553131104 0.6542496681213379
1912 7.12478494644165 6.0072455406188965 5.76610803604126 2.130098819732666 2.4612741470336914 3.3763537406921387 2.762220859527588 1.7251958847045898 1.2526718378067017 0.8614620566368103 0.7178327441215515
1913 7.6498517990112305 6.9483418464660645 6.017209053039551 2.1023666858673096 2.3153510093688965 3.4114394187927246 2.6707193851470947 1.6637786626815796 1.323213815689087 0.8271609544754028 0.7273955941200256
1914 8.050426483154297 7.449150085449219 5.915119647979736 1.9581432342529297 2.188338279724121 3.824087381362915 3.102335214614868 1.6617976427078247 1.2186592817306519 0.8113160133361816 0.7032949328422546
1915 7.723283290863037 6.893348217010498 6.1905622482299805 2.000697135925293 2.2749297618865967 3.5772244930267334 3.0005834102630615 1.986209511756897 1.3780485391616821 0.9085366725921631 0.8139931559562683
1916 7.7795586585998535 6.303048133850098 6.363111972808838 2.0434796810150146 2.568557024002075 3.5245230197906494 3.1247127056121826 1.5397920608520508 1.325637698173523 0.9342246651649475 0.6709644198417664
1917 7.472281455993652 6.570425987243652 5.9086761474609375 1.9841099977493286 2.459888458251953 3.7937171459198 3.031981945037842 1.7396187782287598 1.4214918613433838 0.8486276865005493 0.6532689929008484
1918 7.511779308319092 6.653234004974365 5.759080410003662 2.0838418006896973 2.5443763732910156 3.68086314201355 2.9848413467407227 1.7645801305770874 1.3219853639602661 0.9231725335121155 0.6905202865600586
1919 7.097095966339111 6.585077285766602 5.566089153289795 1.951900601387024 2.4311509132385254 3.650038719177246 2.884617805480957 1.457708477973938 1.4817942380905151 0.7521952986717224 0.6201537847518921
1920 7.405402660369873 6.819985866546631 6.019903182983398 2.161147117614746 2.608889579772949 3.4508237838745117 3.191434860229492 1.8463950157165527 1.443490743637085 0.8278717398643494 0.5264003872871399
1921 7.356899261474609 6.327390193939209 5.873389720916748 2.0035765171051025 2.3916566371917725 3.6580708026885986 3.0404469966888428 2.0265328884124756 1.4636976718902588 0.827034056186676 0.65885990858078
1922 7.333281993865967 6.315704345703125 5.419092178344727 1.8986645936965942 2.4913182258605957 3.6813583374023438 3.1612548828125 1.9821171760559082 1.3263567686080933 0.8788540959358215 0.7183308005332947
1923 7.236724853515625 6.1249895095825195 5.646182537078857 1.9564149379730225 2.738959312438965 3.488818645477295 2.9327518939971924 1.9038044214248657 1.4534732103347778 0.8473273515701294 0.7510169744491577
[truncated: 1,262,279 more chars]
