# Supplementary material for: Complexes of vertebrate TMC1/2 and CIB2/3 proteins form hair-cell mechanotransduction cation channels
Source: eLife. 2025 Jan 8;12:RP89719. doi: 10.7554/eLife.89719 (PMC11709434; doi:10.7554/eLife.89719)
Supplement: Figure 8—figure supplement 1—source data 1. [file elife-89719-fig8-figsupp1-data1.zip › RMSD-Anton-hsTMC1-hsCIB2-CaMixed-mineq0-960ns.dat]

0 0.0 0.0 0.0 0.0 0.0 0.0 0.0 0.0 0.0 0.0 0.0
1 5.838430881500244 3.987065553665161 4.738831520080566 2.239760637283325 2.474721908569336 1.8464453220367432 2.3857228755950928 0.6600889563560486 1.2294249534606934 0.6239792108535767 0.5355402827262878
2 6.116779804229736 4.279654502868652 4.936683654785156 2.2538435459136963 2.6548945903778076 1.5233705043792725 2.161128044128418 0.8855621218681335 1.1420791149139404 0.8638398051261902 0.7005355358123779
3 6.269719123840332 4.355538368225098 4.792673110961914 2.3564679622650146 2.4359729290008545 1.7396522760391235 2.205078125 0.8294206857681274 1.0341981649398804 0.9021216034889221 0.5562506914138794
4 6.165849208831787 4.150319576263428 4.572868824005127 2.22530460357666 2.3244192600250244 2.017228364944458 2.1608786582946777 1.3276978731155396 1.6514135599136353 0.7260382175445557 0.8622500896453857
5 5.737414836883545 4.029870986938477 4.335640907287598 1.9928486347198486 2.5453734397888184 1.8886722326278687 2.136910915374756 0.9887787699699402 1.2986654043197632 0.7148244380950928 0.6395666599273682
6 5.97063684463501 3.760344982147217 4.617161273956299 2.0393564701080322 2.425151824951172 1.6408390998840332 2.3633604049682617 0.6613384485244751 1.874192714691162 1.1072955131530762 0.6439347267150879
7 6.086503505706787 3.9263269901275635 4.672369480133057 2.134434461593628 2.6045150756835938 1.6616647243499756 1.9153172969818115 1.1149492263793945 1.7041243314743042 1.0218075513839722 0.5537848472595215
8 6.003679275512695 4.052575588226318 4.626630783081055 1.9993051290512085 2.6337199211120605 1.8923836946487427 2.0187149047851563 0.8827130198478699 1.427870750427246 1.048572301864624 0.7285974621772766
9 5.997116565704346 4.118659496307373 4.7334394454956055 2.27375864982605 2.4331552982330322 2.2882637977600098 1.771958827972412 0.9569187760353088 1.428100824356079 0.8016261458396912 0.575486421585083
10 5.779481887817383 3.939568281173706 4.757471084594727 2.1148128509521484 2.5278918743133545 2.577054977416992 1.8050189018249512 0.7586695551872253 1.983997106552124 0.9303485751152039 0.5792436599731445
11 5.933592796325684 3.9656729698181152 4.927090167999268 2.085300922393799 2.7246851921081543 1.6880277395248413 2.1584017276763916 0.8318697214126587 1.9404038190841675 0.8851690888404846 0.7249655723571777
12 5.763865947723389 4.200617790222168 4.974506855010986 2.058584213256836 2.61193585395813 1.7262693643569946 1.8607665300369263 1.103351354598999 1.89126455783844 1.2974917888641357 0.6948028802871704
13 6.177427768707275 4.010124683380127 5.110101222991943 2.0250821113586426 2.489459991455078 2.3420214653015137 2.1665918827056885 1.0805485248565674 1.9346565008163452 1.133622169494629 0.5021176934242249
14 5.483816146850586 3.934634208679199 4.845153331756592 2.0771946907043457 2.3292393684387207 1.5787631273269653 1.9904730319976807 0.9224112033843994 2.1279492378234863 1.4955132007598877 0.8242723345756531
15 5.296638488769531 3.661158323287964 4.8201904296875 2.2325029373168945 2.4112842082977295 1.4282491207122803 1.8100959062576294 0.8234548568725586 1.8619176149368286 1.0716447830200195 0.5477474927902222
16 5.281135559082031 4.252523899078369 4.4494099617004395 2.200157403945923 2.684541702270508 1.707332730293274 1.8982646465301514 1.5102611780166626 1.6873626708984375 1.285300374031067 0.6493445634841919
17 4.875782489776611 4.0027570724487305 4.026780128479004 2.251319169998169 2.696605920791626 1.7479538917541504 2.042736768722534 0.9152665138244629 1.1834739446640015 1.0925543308258057 0.5640960931777954
18 5.328854560852051 4.4316935539245605 4.7679443359375 2.2644073963165283 2.756026268005371 1.9677311182022095 2.1263210773468018 1.0362365245819092 1.5642586946487427 1.083568811416626 0.7131134271621704
19 5.418391227722168 4.153451919555664 5.035293102264404 2.054126501083374 3.1185684204101563 2.2187790870666504 1.943875789642334 0.9534836411476135 1.789037823677063 1.0506210327148438 0.6642401218414307
20 5.413512706756592 4.416752815246582 4.74251127243042 2.181269645690918 3.1775143146514893 2.3774290084838867 1.833747148513794 1.2614970207214355 0.950426459312439 1.0116143226623535 0.9342790246009827
21 5.541476726531982 4.613597393035889 5.2048516273498535 2.2706756591796875 3.385077714920044 1.7832947969436646 2.2104604244232178 1.0617603063583374 0.9540660381317139 0.7406509518623352 0.8701173067092896
22 5.300692081451416 4.617231369018555 4.02864408493042 2.1422972679138184 2.5083725452423096 1.7437050342559814 1.8722542524337769 0.9043537378311157 0.7509451508522034 0.746691107749939 0.8445757627487183
23 5.053531646728516 4.721827030181885 4.267355442047119 2.0957305431365967 3.159170389175415 1.6459859609603882 2.025345802307129 1.2451605796813965 0.4740177094936371 0.9591233134269714 0.6707219481468201
24 5.149092197418213 4.41132926940918 5.070215225219727 2.256960153579712 2.95123291015625 1.5927929878234863 2.2459115982055664 1.0212218761444092 2.0146408081054688 1.1162909269332886 1.1260168552398682
25 5.268852710723877 4.518029689788818 4.662073612213135 2.0229945182800293 2.5874438285827637 1.9765591621398926 2.1281282901763916 0.9450629949569702 1.311388611793518 0.9291253685951233 0.6778798699378967
26 5.3179144859313965 4.555925369262695 5.019771575927734 2.2859952449798584 2.8082079887390137 1.7138911485671997 2.365389347076416 1.245969533920288 1.8148523569107056 0.9453800320625305 0.8561624884605408
27 5.423148155212402 4.227840900421143 5.190588474273682 1.8811277151107788 2.7869603633880615 1.7275470495224 2.564638614654541 1.0509816408157349 1.2634958028793335 1.2494686841964722 0.6900091767311096
28 5.541711807250977 4.473005294799805 5.215084075927734 2.0511083602905273 2.841432809829712 1.737605333328247 2.9761154651641846 0.9925559759140015 1.1543421745300293 0.9852932691574097 0.7566590905189514
29 5.935014247894287 4.474646091461182 5.803881645202637 2.290064811706543 2.9496450424194336 2.166924238204956 2.5082085132598877 1.170465350151062 1.3214998245239258 0.9268272519111633 0.6918194890022278
30 5.616455078125 4.457749843597412 5.740902423858643 2.301933765411377 2.856468677520752 1.8469799757003784 2.2469449043273926 0.9611614346504211 1.3187885284423828 1.0519334077835083 0.6994084119796753
31 5.576557159423828 4.091585636138916 5.772510528564453 2.1665239334106445 2.747844934463501 2.0527570247650146 2.399435043334961 1.083649754524231 1.1183738708496094 0.9999703168869019 0.5674468874931335
32 5.897497177124023 4.490401268005371 5.794566631317139 2.4601714611053467 2.8544366359710693 1.83494234085083 2.7636163234710693 1.1251031160354614 1.0634193420410156 1.2176330089569092 0.7760924696922302
33 5.512264728546143 4.110243797302246 5.438757419586182 2.2304019927978516 3.008401393890381 1.6386674642562866 2.929004669189453 1.1375080347061157 1.128632664680481 0.9759976863861084 1.0067675113677979
34 5.765861511230469 4.528205394744873 5.6435322761535645 2.727315664291382 3.1498546600341797 1.7470338344573975 2.723116636276245 0.9303459525108337 1.641365885734558 1.3229093551635742 0.936766505241394
35 6.007579326629639 5.298153877258301 5.630317687988281 2.8837201595306396 3.139691114425659 1.998516321182251 2.599863290786743 1.3798253536224365 1.852008581161499 1.1229621171951294 0.8936247825622559
36 6.305722236633301 4.985291481018066 6.17487907409668 2.744952917098999 2.806899309158325 2.088388681411743 2.9236700534820557 0.9634528160095215 1.8553102016448975 1.1198090314865112 0.834865927696228
37 5.968339443206787 5.085931777954102 5.8449931144714355 2.722407341003418 2.9184467792510986 2.0863497257232666 3.1125500202178955 1.213692545890808 1.4609878063201904 1.2174164056777954 0.7827234268188477
38 6.2145891189575195 4.718933582305908 6.142940044403076 2.4765639305114746 2.5210251808166504 2.18343448638916 3.2946224212646484 0.9989840984344482 1.4136816263198853 1.3252105712890625 0.7658488154411316
39 5.764928817749023 4.70142126083374 5.7747392654418945 2.4652490615844727 2.371857166290283 2.1033108234405518 2.839550733566284 1.4019445180892944 1.4748859405517578 1.128886103630066 0.9308844208717346
40 6.531618118286133 4.905921936035156 6.198025703430176 2.691432237625122 2.8466570377349854 2.1963181495666504 3.28993558883667 1.174256682395935 1.581215500831604 1.3587095737457275 0.7710121870040894
41 5.922379493713379 4.451467037200928 6.278090953826904 2.668835401535034 2.8420650959014893 2.1410305500030518 3.246929407119751 1.1500009298324585 1.5529470443725586 1.1981143951416016 0.823471188545227
42 6.062719821929932 4.317992687225342 6.550548076629639 2.6375954151153564 3.1759419441223145 2.010096311569214 3.2531497478485107 1.3426800966262817 1.4247251749038696 1.233208417892456 0.9046244621276855
43 6.278408050537109 5.009188652038574 6.323444366455078 2.8607797622680664 3.3454267978668213 2.0428507328033447 3.100283622741699 1.041274905204773 1.495653748512268 1.1512540578842163 1.0264525413513184
44 5.770072937011719 4.416530132293701 5.657987594604492 2.7659473419189453 3.1846542358398438 2.1125903129577637 2.849947929382324 1.1377700567245483 1.6787755489349365 1.2989681959152222 0.8159352540969849
45 6.13850212097168 4.577473163604736 6.282456874847412 2.7381463050842285 3.231208086013794 1.6143231391906738 2.5910611152648926 1.2375760078430176 1.6275335550308228 1.354931354522705 0.9307830929756165
46 6.416652679443359 4.73450231552124 6.458868503570557 2.8200769424438477 3.1150426864624023 1.679522156715393 3.267958164215088 1.3003308773040771 1.5548804998397827 1.4060696363449097 1.0062332153320313
47 6.506526470184326 4.8645453453063965 6.427566051483154 3.04683518409729 3.2390859127044678 1.5062592029571533 3.161478042602539 1.4626896381378174 0.9758747816085815 1.2223109006881714 0.8724227547645569
48 6.622258186340332 4.738742828369141 6.447744846343994 2.6180148124694824 3.409475803375244 1.5583900213241577 2.9866580963134766 1.4549522399902344 1.4825031757354736 1.1388658285140991 0.8632851243019104
49 6.478681564331055 4.753831386566162 5.911139965057373 2.671295404434204 3.1877737045288086 1.369625449180603 3.361217498779297 1.3742661476135254 1.0445126295089722 1.1520975828170776 0.89166659116745
50 6.398555755615234 4.692746639251709 6.057175636291504 2.5805792808532715 2.9507036209106445 2.093048572540283 3.002962112426758 1.3675225973129272 0.897121250629425 0.9395636320114136 0.9055826663970947
51 6.578461170196533 5.057161331176758 5.965576171875 2.6810481548309326 3.256866931915283 1.9055405855178833 3.567427396774292 1.2011833190917969 1.0262490510940552 1.0178654193878174 1.0949368476867676
52 6.393918037414551 4.841968536376953 6.553977966308594 2.5179615020751953 3.411977767944336 1.727717399597168 3.2417709827423096 1.3964450359344482 1.9227100610733032 1.08168363571167 1.178924322128296
53 6.800226211547852 4.963229656219482 6.481604099273682 2.616302728652954 3.4619064331054688 1.6111083030700684 3.2784807682037354 1.2517285346984863 1.6990641355514526 1.0301591157913208 0.9066705703735352
54 6.837518215179443 5.120049953460693 6.05010461807251 2.48191499710083 3.2163736820220947 1.7121326923370361 3.477543830871582 1.1247197389602661 1.1676584482192993 1.0330082178115845 1.1812177896499634
55 6.4088521003723145 4.970870494842529 6.07023286819458 2.5193026065826416 2.969028949737549 2.007077693939209 3.0420351028442383 1.1892691850662231 1.45717191696167 1.2312458753585815 0.9714241623878479
56 6.946483135223389 5.175849437713623 5.748061180114746 2.7274672985076904 3.2230165004730225 1.6889458894729614 3.189798355102539 1.053733229637146 1.5559301376342773 0.9833122491836548 0.787750780582428
57 6.2451701164245605 4.807432651519775 5.745814800262451 2.590712547302246 3.3546619415283203 1.3346234560012817 3.1538658142089844 1.1253736019134521 1.2176125049591064 0.9867382645606995 0.7683493494987488
58 6.605463027954102 4.902688503265381 6.261599540710449 2.634324073791504 3.512948989868164 1.4243850708007813 2.7070977687835693 1.0443322658538818 1.6691937446594238 1.089434027671814 0.9338565468788147
59 6.161755084991455 4.740501880645752 6.2089643478393555 2.4682254791259766 3.1197400093078613 1.4442384243011475 2.8224849700927734 0.8888493776321411 1.832393765449524 0.951727569103241 0.9632695913314819
60 6.843308925628662 5.310983180999756 5.9572343826293945 2.3820652961730957 3.196082830429077 1.4672317504882813 2.9495084285736084 1.1451785564422607 1.4733014106750488 0.9628530740737915 1.0549051761627197
61 6.439949035644531 5.168679714202881 5.951476573944092 2.5166499614715576 3.366729974746704 1.6879712343215942 2.765760898590088 1.4253170490264893 2.056720733642578 1.0322321653366089 0.6951654553413391
62 6.651416778564453 4.882055282592773 5.937946319580078 2.562004804611206 3.18284273147583 1.5439995527267456 2.7817060947418213 0.9886024594306946 2.672306537628174 1.2983299493789673 0.7961270213127136
63 6.276911735534668 4.958268165588379 5.4027323722839355 2.2450363636016846 2.816828966140747 1.636900544166565 2.4268746376037598 0.8775156736373901 1.9446450471878052 0.8625502586364746 0.7607741355895996
64 6.619545936584473 4.968121528625488 5.193298816680908 2.3859798908233643 3.4984090328216553 1.8654862642288208 2.566511869430542 1.2623612880706787 1.4350603818893433 0.9158774018287659 0.7888252139091492
65 6.164787292480469 4.66624641418457 5.03484582901001 2.3746700286865234 3.551692247390747 1.4160867929458618 2.7928669452667236 1.0993196964263916 1.6910216808319092 1.053442120552063 0.7100667357444763
66 6.121971607208252 4.92429780960083 5.366737365722656 2.331016778945923 3.303117513656616 1.5947425365447998 3.0879030227661133 1.582783579826355 1.619200587272644 0.7251431345939636 0.7896556854248047
67 6.502504825592041 5.047091007232666 5.602524280548096 2.3972833156585693 3.195894718170166 1.6887868642807007 3.4755117893218994 1.5652073621749878 1.4854832887649536 0.8392401933670044 0.8568670153617859
68 5.83455753326416 4.828461170196533 4.91701078414917 2.199096918106079 3.1464507579803467 1.6402966976165771 2.674363374710083 1.297437310218811 1.9875602722167969 1.001853346824646 0.7364460229873657
69 5.908872127532959 4.6450581550598145 5.205835342407227 2.281482219696045 3.7192320823669434 1.7731552124023438 3.227278709411621 1.451353907585144 1.161068081855774 0.8211224675178528 0.9254516363143921
70 6.244439601898193 5.037637710571289 5.405885219573975 2.5816879272460938 3.56416392326355 1.6054613590240479 2.344465494155884 1.6713378429412842 2.3937699794769287 0.9542029500007629 0.7790451049804688
71 6.039150714874268 5.151026248931885 5.34316349029541 2.366503953933716 3.2460319995880127 1.4146398305892944 2.5815343856811523 1.7115291357040405 2.0495717525482178 1.3091038465499878 0.6834943890571594
72 5.755629539489746 4.722000598907471 5.313390731811523 2.4325954914093018 3.395275354385376 1.4468730688095093 2.6420223712921143 1.5504717826843262 1.6781882047653198 1.4345650672912598 0.7613658905029297
73 6.0365376472473145 5.177682399749756 5.764185905456543 2.7328062057495117 3.627218246459961 1.5738112926483154 2.8745644092559814 2.399718999862671 1.4354695081710815 1.3419287204742432 0.7932740449905396
74 5.326662063598633 4.4747090339660645 5.395047187805176 2.6705503463745117 3.3535685539245605 1.7112324237823486 2.5161705017089844 1.2144032716751099 1.1948455572128296 1.3669153451919556 0.6767071485519409
75 5.219727993011475 4.267074108123779 5.4760823249816895 2.659921884536743 3.1584396362304688 1.3444201946258545 2.556213140487671 0.9185783863067627 1.6736748218536377 1.3990427255630493 0.9228934645652771
76 5.279792308807373 4.051626682281494 5.854150295257568 2.7498950958251953 3.2534170150756836 1.6600797176361084 2.3383572101593018 1.0009421110153198 1.0107476711273193 1.42551589012146 0.8935440182685852
77 5.213460922241211 4.10170316696167 5.779077529907227 2.906667470932007 3.2421116828918457 1.9406851530075073 3.238473653793335 1.5076688528060913 1.4452494382858276 1.5211718082427979 0.7567729353904724
78 5.1138596534729 3.9681971073150635 5.432362079620361 2.7962887287139893 3.193004608154297 1.342532992362976 2.7463977336883545 1.0909730195999146 1.3029289245605469 1.5599870681762695 0.8045095801353455
79 5.850833892822266 4.0086236000061035 6.358733654022217 2.6210479736328125 2.9783146381378174 1.707578420639038 3.0791964530944824 1.0856220722198486 1.1409467458724976 1.4550042152404785 0.8582921028137207
80 5.977193355560303 4.078690052032471 6.277548313140869 2.4938454627990723 3.144627809524536 1.9144020080566406 3.3527963161468506 1.4658360481262207 1.291408896446228 1.536984920501709 0.8583478331565857
81 5.36067533493042 4.5197319984436035 5.497297286987305 2.786752939224243 3.1385345458984375 1.5943326950073242 3.0748438835144043 0.8435474634170532 1.5369385480880737 1.4478344917297363 0.9541757106781006
82 5.3216118812561035 4.417140483856201 5.777678966522217 2.685037612915039 3.3113014698028564 1.766842007637024 2.656679630279541 0.6524821519851685 1.131466031074524 1.3369683027267456 0.9066634774208069
83 5.739226341247559 4.938477993011475 5.89855432510376 2.8016767501831055 3.4878897666931152 1.5518367290496826 3.183745861053467 1.275532603263855 1.355466604232788 1.4043821096420288 0.730368435382843
84 6.215810298919678 5.311967849731445 6.521045684814453 3.0670359134674072 3.626302480697632 2.372443914413452 2.7205731868743896 1.2962746620178223 1.4946792125701904 1.095109224319458 0.9878751039505005
85 5.987957954406738 4.688891887664795 6.290820598602295 2.7773845195770264 3.484621047973633 2.0826542377471924 2.9794209003448486 0.6915767192840576 1.3234461545944214 1.1206809282302856 0.884759247303009
86 6.434788227081299 4.9807963371276855 7.097424507141113 2.6632699966430664 3.392871141433716 2.596857786178589 3.124359130859375 1.2541406154632568 1.4506932497024536 1.2354397773742676 0.8897667527198792
87 6.332735061645508 4.933924674987793 6.655783653259277 2.9367785453796387 3.688932418823242 2.5898349285125732 3.2508716583251953 0.9962544441223145 1.467576026916504 1.3048077821731567 0.9899988770484924
88 5.985527515411377 4.913512706756592 6.304379940032959 3.042311668395996 3.535548686981201 2.478620767593384 3.223400115966797 0.8749023675918579 1.20612370967865 1.3079663515090942 1.1812019348144531
89 5.895085334777832 4.693201541900635 6.391384124755859 2.87669038772583 3.5997869968414307 1.9685343503952026 3.2995502948760986 0.6561256051063538 1.0690587759017944 1.2254163026809692 0.8030458092689514
90 6.03005838394165 5.176605224609375 6.16668176651001 3.083203077316284 3.826334238052368 2.311992645263672 2.749387502670288 0.9151418805122375 2.0090556144714355 1.504774570465088 0.8666207194328308
91 5.728890419006348 4.953211784362793 5.725829601287842 2.8863112926483154 3.6745669841766357 2.01208758354187 2.9175682067871094 0.8126777410507202 0.9936796426773071 1.382014274597168 1.1533987522125244
92 5.7848334312438965 4.654894828796387 5.942663669586182 2.9724762439727783 3.746161937713623 2.2969586849212646 2.4787702560424805 1.1688770055770874 1.7169742584228516 1.2643558979034424 1.0536608695983887
93 5.842545509338379 4.521605014801025 6.184043884277344 2.707529067993164 3.2941646575927734 1.9347859621047974 2.6913902759552 0.7887247800827026 2.1555588245391846 1.2227461338043213 1.0844582319259644
94 6.093695640563965 4.230700492858887 6.603586673736572 3.084040641784668 3.6017048358917236 2.1838505268096924 3.628096580505371 1.0783509016036987 0.8732327818870544 0.8503668904304504 1.37790048122406
95 6.201534271240234 4.467155456542969 6.400711536407471 2.9218974113464355 3.4333367347717285 2.437493085861206 3.1810495853424072 0.7463883757591248 1.2165597677230835 0.9816045761108398 1.1881617307662964
96 6.067677974700928 4.244494438171387 6.35952091217041 3.0464670658111572 3.1101205348968506 2.6328256130218506 3.200956106185913 0.8108839392662048 0.9892120361328125 1.2900350093841553 1.2148898839950562
97 5.911152362823486 4.322384357452393 5.849221706390381 2.8702595233917236 3.532618761062622 2.32003116607666 3.2511730194091797 0.9597653746604919 0.8302388191223145 0.9753689765930176 1.3570568561553955
98 5.5973944664001465 4.136467456817627 6.115455627441406 2.815305471420288 3.5033514499664307 2.269440174102783 2.9879331588745117 0.7796092629432678 0.9087681174278259 0.9341442584991455 1.282710313796997
99 5.471701145172119 4.134186267852783 5.930799961090088 2.6435911655426025 3.494431734085083 2.3106911182403564 3.0510315895080566 0.9041169881820679 1.1034616231918335 1.0353991985321045 1.3595744371414185
100 5.684886455535889 4.255681991577148 6.249569892883301 2.867309808731079 3.5542759895324707 2.318763494491577 3.3523547649383545 0.7172961831092834 0.8252248764038086 1.488669514656067 1.1041072607040405
101 5.428454399108887 4.350796699523926 5.8064117431640625 3.155426263809204 3.625197649002075 2.308673620223999 3.3764278888702393 0.8350571990013123 1.2982162237167358 1.4953128099441528 0.8878365159034729
102 5.850429534912109 4.581129550933838 6.424289226531982 3.239206075668335 3.563337802886963 2.322662591934204 3.4334654808044434 0.8269281387329102 1.2974462509155273 1.1843165159225464 1.0771136283874512
103 5.6785688400268555 4.403250217437744 6.223013401031494 2.9447290897369385 3.277451515197754 2.615722179412842 3.548846960067749 0.886591374874115 1.5764834880828857 1.4163682460784912 1.0254359245300293
104 5.471637725830078 4.536835193634033 5.825048923492432 3.0245940685272217 3.2864720821380615 2.7798521518707275 3.2968058586120605 0.8763789534568787 1.8064568042755127 1.247791051864624 1.0333280563354492
105 5.752600193023682 4.316934585571289 6.389683723449707 2.807729959487915 3.7911791801452637 2.535425901412964 3.228875160217285 1.0859466791152954 1.2333705425262451 1.0599870681762695 1.0720312595367432
106 5.885985374450684 4.592616558074951 6.637870788574219 2.8619911670684814 3.327406644821167 2.6253340244293213 3.516340970993042 0.8197203278541565 1.1416780948638916 0.9537676572799683 1.2348251342773438
107 5.754597187042236 4.512977600097656 6.38523530960083 2.95158052444458 3.662480354309082 2.6691782474517822 3.0539188385009766 0.6867079138755798 1.6524652242660522 1.1976226568222046 1.22063410282135
108 5.55561637878418 4.193478107452393 6.077797889709473 2.788469076156616 3.292464256286621 2.5004003047943115 2.901951789855957 0.6380003094673157 1.0490163564682007 1.1992768049240112 1.0178459882736206
109 6.09713077545166 4.404510021209717 6.666823387145996 3.009965658187866 3.75034761428833 2.6045358180999756 3.482415199279785 0.7515058517456055 1.310364007949829 1.2619009017944336 1.1166996955871582
110 5.809362411499023 3.97735857963562 6.392487049102783 2.779330253601074 3.567500114440918 2.5882511138916016 3.784496784210205 0.7824841141700745 1.0182621479034424 1.2967051267623901 1.1397188901901245
111 5.606869697570801 4.246559143066406 5.893595218658447 3.0240938663482666 3.6505980491638184 2.7656126022338867 3.755882501602173 0.5603556632995605 0.9458649158477783 1.5659263134002686 0.9851444363594055
112 5.976970195770264 3.707977294921875 6.242886066436768 2.736976385116577 3.772801637649536 2.678696870803833 3.434263229370117 0.870377242565155 1.1887065172195435 1.2279682159423828 1.1732618808746338
113 5.936332702636719 3.949324369430542 6.529321193695068 3.0949580669403076 3.426053524017334 2.686506986618042 3.875194787979126 1.1251657009124756 1.2161134481430054 1.0970497131347656 1.030571699142456
114 5.920122146606445 4.071701526641846 6.483299255371094 3.008988618850708 3.6639790534973145 2.529515027999878 4.431072235107422 1.0681711435317993 1.1891093254089355 1.3859386444091797 1.2288949489593506
115 5.688071250915527 3.9640445709228516 6.346734046936035 2.8950235843658447 3.578639030456543 2.641011953353882 3.4738564491271973 0.8288043737411499 0.6593332290649414 1.3612946271896362 1.1675775051116943
116 5.63226318359375 4.26881217956543 6.322271823883057 3.021609306335449 3.2308976650238037 2.7154860496520996 3.938441276550293 0.6846897006034851 0.9047213792800903 1.371633529663086 1.1029071807861328
117 5.724166393280029 4.019689559936523 6.195071220397949 2.61179518699646 3.297239303588867 2.7171497344970703 3.840977191925049 0.9922358393669128 1.2941688299179077 1.3791155815124512 1.1381672620773315
118 5.828207015991211 3.9971673488616943 6.7511491775512695 2.710411548614502 3.3157410621643066 2.5855636596679688 4.193803310394287 0.7613013982772827 1.4868792295455933 1.3558087348937988 1.107114553451538
119 6.244168281555176 4.213221073150635 7.019820690155029 3.051839590072632 4.095093250274658 2.5493640899658203 4.375488758087158 0.7945235967636108 1.3034930229187012 1.394943356513977 0.9316707253456116
120 6.04595947265625 3.9503347873687744 7.150318145751953 2.7678415775299072 3.3994174003601074 2.5504467487335205 4.693475246429443 0.654190719127655 0.940392792224884 1.581364393234253 1.0233601331710815
121 5.896193027496338 4.238698482513428 6.849782466888428 3.1668355464935303 3.603494882583618 2.135533332824707 4.210353374481201 1.070214867591858 1.1079756021499634 1.726815938949585 0.9854335784912109
122 6.193942546844482 3.95345401763916 7.401854038238525 2.873558282852173 3.874906539916992 2.666508436203003 4.163200855255127 1.0665221214294434 1.2537728548049927 1.6974843740463257 0.9133545756340027
123 5.90697717666626 3.838045120239258 7.083829402923584 2.689314365386963 3.4581596851348877 2.0054728984832764 3.832019090652466 1.096789836883545 0.8135257363319397 1.429078459739685 0.797408401966095
124 6.331784725189209 4.262991905212402 7.434832572937012 3.199950695037842 4.107470989227295 1.9843710660934448 3.7383041381835938 1.151314377784729 1.114807367324829 1.758751392364502 1.1093348264694214
125 6.43541145324707 3.945152759552002 7.367875576019287 2.696145534515381 3.6907336711883545 3.071694850921631 4.127913475036621 0.9167732000350952 1.0256497859954834 1.5235965251922607 1.2965762615203857
126 6.294341087341309 4.144577980041504 7.420071125030518 2.749969720840454 3.5185747146606445 2.123215675354004 3.9534947872161865 1.1285170316696167 1.1022709608078003 1.707337498664856 1.3655542135238647
127 5.57578706741333 4.075035572052002 6.3165130615234375 2.737675666809082 3.7510323524475098 1.9222341775894165 4.080079078674316 1.057858943939209 0.8510980010032654 1.5137852430343628 1.3358306884765625
128 5.708669662475586 4.457279682159424 6.392415523529053 3.1712191104888916 3.5041747093200684 2.402082681655884 3.769230842590332 0.7320707440376282 1.6952741146087646 1.9988983869552612 1.140364170074463
129 6.044037818908691 4.310107707977295 6.926692008972168 2.9071147441864014 3.492370843887329 2.0864334106445313 4.3260884284973145 0.7788482308387756 1.1158453226089478 1.557755947113037 1.14128577709198
130 6.182370662689209 4.263677597045898 7.058732509613037 2.8536324501037598 3.657526969909668 1.5126631259918213 3.9335625171661377 1.252334475517273 1.4190706014633179 1.5180811882019043 1.1263747215270996
131 6.064342021942139 4.203926086425781 6.980095386505127 3.1295886039733887 3.7403106689453125 1.7177870273590088 3.8652215003967285 0.9451468586921692 1.0671061277389526 1.4751691818237305 1.1898411512374878
132 5.940545558929443 4.2511773109436035 7.019783020019531 2.9857189655303955 3.865532636642456 1.8384839296340942 4.3375444412231445 1.1098182201385498 1.4228010177612305 1.5578315258026123 0.9981464743614197
133 6.2577900886535645 4.226417064666748 7.339756488800049 3.081566095352173 4.095052719116211 1.9054914712905884 4.364990711212158 1.018794298171997 1.5508464574813843 1.5563832521438599 1.3673045635223389
134 6.2589521408081055 4.168347358703613 7.341731071472168 2.855947256088257 3.7122838497161865 1.825339436531067 3.9658162593841553 1.4344645738601685 1.6903489828109741 1.5477573871612549 1.157149076461792
135 6.537459373474121 4.385989189147949 7.407745361328125 3.190145492553711 4.122183322906494 1.8439239263534546 4.105816841125488 0.8857537508010864 1.6663765907287598 1.565673589706421 1.3055552244186401
136 6.262619972229004 4.136632442474365 7.231415748596191 2.9506447315216064 4.123974800109863 1.6319150924682617 4.448264122009277 1.278663158416748 1.5233784914016724 1.35006582736969 1.2409650087356567
137 6.362447738647461 4.239631652832031 7.172957420349121 3.083132266998291 4.162393569946289 1.6610639095306396 4.549930572509766 1.1254576444625854 1.0591058731079102 1.510677695274353 1.2598546743392944
138 7.307285785675049 4.571371555328369 7.787936210632324 2.8068642616271973 3.9071452617645264 1.912616491317749 4.74584436416626 0.6669084429740906 1.6656405925750732 1.4206172227859497 1.0664699077606201
139 6.812845706939697 4.423341274261475 7.324922561645508 2.9777486324310303 4.223693370819092 1.779364824295044 4.344131946563721 1.0954248905181885 1.7194405794143677 1.2616989612579346 1.4711658954620361
140 6.4470343589782715 4.141969680786133 7.111526012420654 2.9527509212493896 4.0950608253479 1.967272162437439 4.51530122756958 1.1766403913497925 0.8468488454818726 1.1776870489120483 1.1027028560638428
141 6.4068989753723145 4.482141494750977 7.065767765045166 2.9985313415527344 3.993396282196045 1.8592629432678223 4.529398441314697 0.9922820925712585 0.9071807861328125 1.2388921976089478 1.4427621364593506
142 6.471798896789551 4.166469573974609 7.078131198883057 3.023933172225952 4.095973014831543 1.7050150632858276 4.777027130126953 1.1877423524856567 0.9593469500541687 1.4507322311401367 1.1790231466293335
143 6.817212104797363 4.2433295249938965 7.173869609832764 2.991978645324707 3.8383824825286865 1.872786521911621 4.784970760345459 1.1713858842849731 0.8766975998878479 1.1018519401550293 1.1076399087905884
144 6.703652858734131 4.584005832672119 7.32903528213501 3.1041760444641113 4.416411399841309 1.3859786987304688 5.050261497497559 0.9565255641937256 1.0320180654525757 1.4434821605682373 1.1307892799377441
145 6.852654457092285 4.318872451782227 7.1853814125061035 2.836881399154663 3.503023624420166 2.0366177558898926 4.72475528717041 0.9677073955535889 0.6611331105232239 1.3507251739501953 1.2899165153503418
146 6.88970422744751 4.169572830200195 7.348373889923096 2.818776845932007 3.8932342529296875 1.8447049856185913 4.857244968414307 0.8403567671775818 0.6835588812828064 1.218430757522583 1.1517329216003418
147 6.51688289642334 4.131153106689453 7.261242866516113 2.954285144805908 4.149284362792969 1.4457422494888306 4.5156569480896 0.8645843863487244 1.1654751300811768 1.1497437953948975 1.1233081817626953
148 6.536376953125 4.657015800476074 6.918066501617432 3.22727108001709 4.226289749145508 1.6656445264816284 4.700963973999023 1.221350908279419 1.1720746755599976 1.2083990573883057 1.0622888803482056
149 6.0146050453186035 4.283649444580078 6.58339786529541 2.871152877807617 3.899416208267212 1.613417148590088 3.8714535236358643 1.162019968032837 0.9075308442115784 1.5760880708694458 0.9883374571800232
150 5.6710357666015625 4.021570205688477 6.145857810974121 2.855013608932495 3.5991830825805664 1.7715888023376465 4.366660118103027 1.0670928955078125 0.8969991207122803 1.4115867614746094 1.1583415269851685
151 6.120175361633301 3.974005937576294 6.905064105987549 2.9394783973693848 3.4500977993011475 1.797606348991394 4.513171672821045 0.9312886595726013 0.9155339002609253 1.4051399230957031 1.127419114112854
152 6.144862651824951 4.172056198120117 7.066281318664551 2.8758816719055176 3.6576855182647705 1.963614583015442 4.3766069412231445 1.0668553113937378 0.878615140914917 1.4684593677520752 1.2887870073318481
153 6.148556709289551 3.893031120300293 7.015990257263184 2.761021137237549 3.680145025253296 2.1907944679260254 3.619171142578125 1.0621142387390137 0.58929443359375 1.6738364696502686 1.3187663555145264
154 6.185173988342285 3.909099817276001 6.934316635131836 2.7371883392333984 3.5421385765075684 2.1560943126678467 3.789952039718628 1.2289493083953857 1.0693832635879517 1.6090543270111084 1.1160554885864258
155 6.081084251403809 4.210797309875488 6.890234470367432 2.9969165325164795 3.3387064933776855 2.039874792098999 3.7606923580169678 1.1613402366638184 1.2239056825637817 1.4353796243667603 1.3341519832611084
156 6.184009075164795 4.53092622756958 7.007951736450195 3.0459725856781006 3.6431751251220703 1.6544811725616455 3.2695536613464355 1.1144192218780518 0.8945887684822083 1.4611351490020752 1.0623122453689575
157 5.818235397338867 4.03992223739624 6.200771808624268 2.740419864654541 4.0510077476501465 2.0256705284118652 3.247248649597168 0.8073530197143555 1.2221397161483765 1.5182849168777466 1.0166209936141968
158 5.557605743408203 3.980151414871216 6.287240028381348 2.894845724105835 3.677518129348755 1.8958994150161743 3.0236454010009766 0.8725473284721375 1.0771379470825195 1.6884160041809082 0.895097017288208
159 5.690110683441162 3.9753501415252686 6.618156909942627 3.0998435020446777 3.799182415008545 1.7850154638290405 4.423546314239502 1.0281832218170166 1.3964579105377197 1.3684985637664795 1.1362472772598267
160 6.30379056930542 4.205737113952637 7.313262939453125 3.0293240547180176 3.890772819519043 2.1208536624908447 4.777558326721191 1.2137160301208496 1.2986230850219727 1.4208534955978394 1.234258770942688
161 6.054277420043945 3.906508684158325 7.183407783508301 2.8387253284454346 3.434182643890381 2.020115852355957 4.704010009765625 1.3906517028808594 0.951374888420105 1.5045268535614014 1.1689180135726929
162 6.163211345672607 3.8673930168151855 7.134739875793457 2.9899203777313232 4.079954624176025 2.122438907623291 4.491419792175293 1.026700735092163 1.3951166868209839 1.574236512184143 1.4945733547210693
163 6.259857177734375 4.114030838012695 7.046589374542236 3.059981107711792 3.9400124549865723 2.5055320262908936 4.198700904846191 1.0030243396759033 1.6719789505004883 1.6819407939910889 1.359132170677185
164 6.1422119140625 4.058119773864746 6.931029319763184 2.872046709060669 3.7918787002563477 2.022353172302246 4.440060615539551 1.3429532051086426 0.9316851496696472 1.608404517173767 1.344030737876892
165 6.29748010635376 4.008590221405029 7.060424327850342 2.668341636657715 4.047115325927734 2.252516746520996 4.420980930328369 1.054816484451294 1.9817206859588623 1.5310375690460205 1.283592700958252
166 6.137266635894775 3.9601891040802 7.010577201843262 2.8983545303344727 4.078767776489258 2.4409773349761963 4.303876876831055 1.1667760610580444 1.0506032705307007 1.4273878335952759 1.3579370975494385
167 6.2911577224731445 4.244136810302734 6.792267322540283 2.9253034591674805 3.9381825923919678 2.0724830627441406 4.276858329772949 1.2727211713790894 0.7883540987968445 1.4800297021865845 1.315727710723877
168 6.258431911468506 4.1742634773254395 7.031102180480957 3.008934497833252 3.983712911605835 1.8921570777893066 4.570237159729004 0.7262806296348572 1.3061898946762085 1.3346606492996216 1.3916350603103638
169 6.182252883911133 4.120746612548828 6.847497940063477 2.8304150104522705 3.804947853088379 1.780714511871338 4.230093955993652 1.1435704231262207 0.9661831259727478 1.5602195262908936 1.249927043914795
170 6.510242462158203 4.019628047943115 7.284170150756836 2.9578020572662354 4.129447937011719 2.4841108322143555 4.461514472961426 0.8379221558570862 0.9743768572807312 1.4458869695663452 1.3804991245269775
171 6.212653160095215 4.01442289352417 6.913839817047119 2.7361562252044678 4.108893394470215 2.433542013168335 4.391425132751465 0.9353545308113098 1.47295081615448 1.3586512804031372 1.1903517246246338
172 6.005909442901611 4.089661121368408 6.516964912414551 2.9380106925964355 4.271428108215332 2.714200735092163 4.3903584480285645 0.7495906949043274 1.33341383934021 1.530949592590332 1.2651708126068115
173 6.310998916625977 4.31540584564209 7.014920711517334 3.235886335372925 4.313657760620117 2.448748826980591 4.324252128601074 0.8018710017204285 1.1091080904006958 1.5748414993286133 1.372499704360962
174 6.156740188598633 3.9190778732299805 6.458763122558594 2.5557258129119873 3.6924593448638916 2.397047281265259 4.4969635009765625 1.2974382638931274 1.3949247598648071 1.472894310951233 1.1072494983673096
175 6.561955451965332 3.856976270675659 6.9666900634765625 2.5020079612731934 3.778852701187134 2.49519419670105 4.775653839111328 0.8220279216766357 1.4412872791290283 1.9458469152450562 1.1626152992248535
176 6.164096832275391 4.202868938446045 6.177056789398193 2.462740182876587 3.4913017749786377 2.824528932571411 4.625269412994385 1.293413758277893 1.1346639394760132 1.588423490524292 1.420823574066162
177 6.351655960083008 4.285400390625 6.8125128746032715 2.68232798576355 3.943511486053467 2.0848228931427 4.797522068023682 1.5739786624908447 1.4334841966629028 1.6020622253417969 1.1246426105499268
178 6.440187931060791 3.897874355316162 6.958384037017822 2.410660982131958 3.7016489505767822 2.263366222381592 4.546553611755371 0.8928370475769043 1.2790577411651611 1.5298489332199097 1.3633439540863037
179 6.206858158111572 4.068863391876221 6.579338550567627 2.6744959354400635 3.684338092803955 2.180663585662842 4.619965076446533 1.0076754093170166 1.1843044757843018 1.5518741607666016 1.1026060581207275
180 6.350342273712158 3.9125583171844482 6.8690032958984375 2.479166269302368 3.8239872455596924 2.1327452659606934 4.559838771820068 0.8050776124000549 1.532357096672058 1.7079106569290161 1.3393136262893677
181 6.464710235595703 3.8626511096954346 7.094836235046387 2.429109811782837 3.755298137664795 1.93024480342865 4.767658710479736 1.2597754001617432 1.4711644649505615 1.5347131490707397 1.2649917602539063
182 6.239158630371094 4.081576347351074 6.7165093421936035 2.442599058151245 3.7874915599823 2.1364431381225586 4.43027400970459 0.9683005809783936 1.0155068635940552 1.6102278232574463 1.1159485578536987
183 6.259130001068115 3.9702389240264893 6.9491658210754395 2.320967197418213 3.6773180961608887 2.6510355472564697 4.664626121520996 0.8617321848869324 1.1572703123092651 1.6908488273620605 1.2192893028259277
184 5.9408650398254395 4.0916619300842285 6.4949822425842285 2.630422353744507 3.615607500076294 2.2226145267486572 4.659754276275635 0.71689373254776 1.270399808883667 1.5402826070785522 1.2046478986740112
185 5.968315601348877 4.02047872543335 6.484279632568359 2.7455971240997314 3.720867395401001 1.803814172744751 4.482410907745361 0.7386054396629333 1.3393709659576416 1.4118508100509644 1.2305593490600586
186 6.028632640838623 4.066441535949707 6.682639122009277 2.702355146408081 3.8985583782196045 2.0892510414123535 4.824833869934082 0.9276174902915955 1.3086796998977661 1.3825981616973877 1.0973713397979736
187 5.968371868133545 4.036676406860352 6.488498210906982 2.763164520263672 3.918762445449829 2.4781506061553955 4.651740074157715 1.190697193145752 1.0402861833572388 1.4485470056533813 1.2073359489440918
188 5.848404884338379 3.8967113494873047 6.5788140296936035 2.476162910461426 3.548001289367676 2.857727527618408 4.427618980407715 0.977785587310791 1.6348823308944702 1.5748873949050903 1.3521137237548828
189 5.809646129608154 3.9637646675109863 6.5074687004089355 2.780698299407959 3.668063163757324 2.8245468139648438 4.5820207595825195 0.8401913046836853 0.9718590974807739 1.711715579032898 1.4426651000976563
190 5.861438274383545 3.828580379486084 6.530472755432129 2.9247405529022217 3.822052240371704 2.6082544326782227 4.555374622344971 0.86211097240448 1.7811857461929321 1.452821135520935 1.1499286890029907
191 5.528138637542725 3.7611708641052246 5.943140029907227 2.6811375617980957 3.630445718765259 2.573038339614868 4.447365760803223 0.7191011309623718 1.3011951446533203 1.63543701171875 1.1021530628204346
192 6.018171787261963 3.9342150688171387 6.480018615722656 2.917208671569824 4.072113513946533 2.692355155944824 4.308431148529053 1.2764642238616943 1.0296356678009033 1.5300912857055664 1.3129664659500122
193 5.862727642059326 4.174372673034668 5.9039506912231445 2.6030523777008057 3.796351194381714 2.764009952545166 4.388232707977295 1.37134850025177 0.7802703380584717 1.6025832891464233 1.310063362121582
194 5.637620449066162 3.8053319454193115 6.022825241088867 2.6422886848449707 3.7225964069366455 2.482900857925415 4.248308181762695 1.3232805728912354 1.4875078201293945 1.3566725254058838 1.1750022172927856
195 5.829995632171631 4.322291851043701 6.245600700378418 2.909273862838745 4.203975200653076 2.533473253250122 4.325530529022217 1.6929528713226318 1.3607722520828247 1.5095484256744385 1.0082783699035645
196 5.520906925201416 3.7905685901641846 5.856149673461914 2.824828624725342 3.6839942932128906 2.3114326000213623 4.355368137359619 0.9236494302749634 1.4992161989212036 1.6387015581130981 1.302178978919983
197 5.769561767578125 3.827451705932617 6.080105304718018 2.95524525642395 3.9930360317230225 2.3956053256988525 4.48052453994751 0.8996654152870178 1.0409455299377441 1.5629385709762573 1.4498984813690186
198 5.80973482131958 3.868011951446533 6.357091426849365 2.9118831157684326 3.637561798095703 2.299478054046631 4.37833309173584 0.9676234126091003 1.1138852834701538 1.68057119846344 1.2842791080474854
199 6.2822794914245605 3.93804669380188 7.243680000305176 2.822056531906128 3.920380115509033 2.1746199131011963 3.9680514335632324 0.9359839558601379 1.691178798675537 1.6190928220748901 1.3698893785476685
200 6.114192008972168 3.9511351585388184 6.6661696434021 2.9953575134277344 3.962028741836548 2.431274175643921 4.224477291107178 0.8196941018104553 1.2266921997070313 1.5742509365081787 1.1581259965896606
201 5.963893890380859 4.260542869567871 6.6796722412109375 3.163633108139038 4.127643585205078 2.336906909942627 4.358626842498779 1.1124775409698486 0.7567303776741028 1.2079401016235352 1.128422737121582
202 5.810047149658203 4.393105983734131 6.402894496917725 2.993298292160034 4.095115661621094 2.423105239868164 3.9224853515625 2.2600932121276855 1.544135570526123 1.290724515914917 1.1168248653411865
203 5.847092151641846 4.449825286865234 6.487471580505371 3.076115846633911 4.216701507568359 2.2477149963378906 4.093935012817383 2.3956878185272217 0.9273437261581421 1.424562692642212 1.1380375623703003
204 5.296218395233154 3.77044415473938 5.770685195922852 2.870682716369629 3.9891600608825684 1.8218157291412354 3.682429313659668 0.815696120262146 0.8003374934196472 1.3804185390472412 1.0572364330291748
205 5.470811367034912 3.993769407272339 6.156700134277344 2.7436137199401855 3.917400360107422 2.066868543624878 3.761545419692993 0.9805973172187805 1.0375107526779175 1.3281686305999756 1.2515326738357544
206 5.928999423980713 4.470930099487305 6.408019542694092 3.015705108642578 3.940328598022461 2.8916914463043213 4.153347492218018 1.0205402374267578 0.9863762259483337 1.5298455953598022 1.1783933639526367
207 5.423667907714844 4.212437152862549 5.9252848625183105 2.942863702774048 3.7152669429779053 1.9948350191116333 3.8330109119415283 0.7053925395011902 1.258154273033142 1.4892691373825073 1.0232031345367432
208 5.7620625495910645 4.8593010902404785 5.940901279449463 3.264927625656128 3.887759208679199 2.329812526702881 4.082449913024902 0.8062574863433838 0.809633195400238 1.5168243646621704 1.2648701667785645
209 6.298839569091797 5.047799587249756 6.150285243988037 2.9658923149108887 4.2375969886779785 2.522671699523926 4.036211967468262 0.959721028804779 1.1596671342849731 1.314376711845398 1.5993982553482056
210 5.902569770812988 4.8712310791015625 5.914858818054199 2.9191977977752686 3.7478058338165283 2.8139805793762207 3.7792842388153076 1.3726534843444824 1.2613950967788696 1.5084803104400635 1.3416461944580078
211 5.641766548156738 4.659687519073486 6.101381301879883 3.090100049972534 3.815215826034546 2.3518168926239014 3.6958518028259277 1.4255850315093994 1.2511932849884033 1.4034062623977661 1.4115755558013916
212 5.814523220062256 4.38498592376709 6.0448384284973145 2.862889051437378 3.669656276702881 2.382326602935791 3.730874538421631 1.141298532485962 1.2599982023239136 1.2265236377716064 1.566554307937622
213 6.117777347564697 5.090940475463867 6.466872692108154 3.0607731342315674 3.5798583030700684 1.8620822429656982 4.114889144897461 1.2145341634750366 1.223841667175293 1.514467716217041 1.5913259983062744
214 6.071859359741211 5.0066399574279785 6.1472249031066895 3.0363731384277344 3.6332366466522217 2.1601741313934326 3.973227024078369 1.5843703746795654 1.157410740852356 1.3763923645019531 1.3167098760604858
215 6.2888922691345215 5.4950079917907715 6.0661115646362305 3.053393602371216 3.8551719188690186 2.67995548248291 3.8259143829345703 0.9248059391975403 1.1416223049163818 1.4648419618606567 1.273102045059204
216 5.791367053985596 4.755700588226318 6.2832841873168945 2.772244691848755 3.9675464630126953 2.1628546714782715 4.2509918212890625 1.2119207382202148 2.005354642868042 1.3063206672668457 1.5102710723876953
217 5.903400897979736 4.470611572265625 6.584443092346191 2.923914670944214 4.098983287811279 2.248500108718872 4.018685817718506 0.745408296585083 1.188854455947876 1.6062374114990234 1.2805826663970947
218 6.882137298583984 5.290032386779785 6.850630760192871 2.581270933151245 3.78591251373291 2.2388978004455566 4.269044399261475 0.9873478412628174 1.5068577527999878 1.4853270053863525 0.9302657246589661
219 6.971909999847412 5.349287509918213 6.883288860321045 2.7296602725982666 4.300759792327881 2.0792315006256104 4.044527053833008 0.7537196278572083 1.352200984954834 1.5906800031661987 1.1547425985336304
220 6.760832786560059 5.9103312492370605 6.562278747558594 2.943204879760742 4.077181339263916 2.1604936122894287 4.09851598739624 1.2715164422988892 1.1383748054504395 1.405988097190857 1.4852592945098877
221 6.50567102432251 5.407395362854004 6.6176042556762695 3.2609026432037354 4.525032997131348 2.086575746536255 3.9291412830352783 1.2890247106552124 0.8138432502746582 1.401740550994873 1.322718858718872
222 7.067372798919678 5.750610828399658 6.944410800933838 2.903426170349121 4.275786876678467 2.0760014057159424 4.201465129852295 0.7179403901100159 0.6688047647476196 1.1840920448303223 1.1879135370254517
223 6.474526405334473 5.419065475463867 6.453301906585693 2.7295937538146973 3.922649621963501 2.11181378364563 3.9224250316619873 0.5873509645462036 1.072717308998108 1.205947995185852 1.1593128442764282
224 6.280598163604736 5.247105121612549 6.6790242195129395 3.2752060890197754 4.207440376281738 2.3936634063720703 3.7299106121063232 0.8631144165992737 1.348624587059021 1.2716516256332397 1.381895899772644
225 7.113906383514404 5.574900150299072 7.130325794219971 3.053281307220459 4.309879302978516 2.2382471561431885 4.11016845703125 1.173279047012329 1.4117608070373535 1.5177613496780396 1.4044109582901
226 6.467267036437988 5.2468109130859375 6.633785724639893 3.027132272720337 4.0832648277282715 2.28841233253479 4.0789384841918945 0.8370355367660522 1.1837280988693237 1.1281213760375977 1.1363130807876587
227 6.938180923461914 5.157063007354736 7.216458797454834 2.74426007270813 4.2271599769592285 2.380190372467041 3.9941232204437256 0.8976322412490845 1.5919435024261475 1.1989123821258545 1.3359061479568481
228 7.631886959075928 5.690547466278076 7.56463098526001 2.837134838104248 3.8083105087280273 2.1204874515533447 4.237641334533691 1.054094910621643 0.9450882077217102 1.2217966318130493 1.446473479270935
229 7.186230182647705 5.736759185791016 6.868198394775391 2.8540446758270264 4.266499996185303 2.1188607215881348 4.060418605804443 1.4632457494735718 1.2793657779693604 1.3412030935287476 1.3788468837738037
230 7.135402679443359 5.438033103942871 7.0420613288879395 2.753401279449463 3.8496382236480713 2.204841136932373 4.022189140319824 1.0824170112609863 0.994037389755249 1.290548324584961 1.4449158906936646
231 7.349872589111328 6.211375713348389 7.014080047607422 2.600677967071533 3.8648483753204346 2.190124273300171 3.82334566116333 1.7250415086746216 0.8584686517715454 1.49090576171875 1.5096423625946045
232 7.500579357147217 6.408023834228516 6.920070648193359 2.457481861114502 3.667032241821289 2.2725956439971924 3.9279422760009766 1.139399528503418 1.1017099618911743 1.3908960819244385 1.7486844062805176
233 7.218093395233154 6.236562728881836 6.574825286865234 2.5144827365875244 4.078460693359375 2.2338249683380127 4.030003547668457 1.6714152097702026 0.7239397764205933 1.3540959358215332 1.5096416473388672
234 7.570427894592285 6.1199140548706055 6.856438636779785 2.395313262939453 3.786846399307251 2.3435213565826416 4.275240421295166 1.6905006170272827 1.5097129344940186 1.5144968032836914 1.3806188106536865
235 6.860846042633057 5.3915534019470215 6.345741271972656 2.3083086013793945 3.7430365085601807 2.262183904647827 3.85213041305542 0.8796587586402893 1.2810890674591064 1.2342361211776733 1.0141096115112305
236 6.715170860290527 5.605000972747803 6.439470291137695 2.2193243503570557 3.784682273864746 2.2290241718292236 4.061839580535889 0.947801411151886 1.8994992971420288 1.335320234298706 1.4420338869094849
237 7.420713901519775 6.88288688659668 6.391564846038818 2.5911617279052734 3.9461605548858643 2.301727771759033 4.124786853790283 1.389743685722351 1.3878860473632813 1.3410217761993408 1.1228758096694946
238 7.460198879241943 6.700704574584961 6.252649784088135 2.53009033203125 3.9811034202575684 2.1571877002716064 4.094627380371094 1.510987639427185 1.5051249265670776 1.5391777753829956 1.1659531593322754
239 7.518773555755615 6.643171787261963 7.008065223693848 2.789741039276123 4.1065263748168945 2.397714376449585 4.217374801635742 1.5175609588623047 1.0210204124450684 1.0808508396148682 1.3997694253921509
240 7.002358436584473 6.602931499481201 6.006512641906738 2.577390670776367 3.290156602859497 2.3686726093292236 3.9777486324310303 0.7812302112579346 0.887792706489563 1.0805188417434692 1.260231614112854
241 7.50391960144043 6.605617046356201 6.562315940856934 2.3388595581054688 3.1196107864379883 2.900947332382202 4.131880760192871 0.9984261989593506 0.8684588670730591 0.9831494092941284 1.226722002029419
242 8.122689247131348 7.368188381195068 6.639683246612549 2.3682861328125 3.1268796920776367 2.6485555171966553 4.246466636657715 1.0535684823989868 0.9577070474624634 1.2787530422210693 1.6511493921279907
243 7.294734954833984 6.643639087677002 6.199509620666504 2.3604159355163574 3.364549398422241 2.802638053894043 4.348536968231201 0.9923934936523438 0.9789686799049377 1.1980563402175903 1.2371854782104492
244 7.786779880523682 6.966919422149658 6.597132205963135 2.245480537414551 3.4182918071746826 2.6511471271514893 4.500559329986572 0.6916345953941345 1.0016202926635742 1.202100157737732 1.3955721855163574
245 6.984873294830322 6.4662933349609375 6.09869384765625 2.494844436645508 3.710223913192749 2.711975574493408 4.135204792022705 0.9896216988563538 1.0964654684066772 1.152004361152649 1.2958208322525024
246 7.199869632720947 6.6770195960998535 5.934328556060791 2.227363109588623 3.3340587615966797 2.360133171081543 3.9262161254882813 1.236257791519165 0.9049319624900818 1.394148588180542 1.3029941320419312
247 7.376951694488525 7.238025665283203 6.100165843963623 2.5719785690307617 3.365887403488159 2.5098702907562256 3.9645838737487793 1.090964436531067 1.2348462343215942 1.5363670587539673 1.20294189453125
248 7.981888771057129 7.539180755615234 6.6813063621521 2.3517422676086426 3.2968151569366455 2.610011339187622 4.299978256225586 0.9919338822364807 1.2925095558166504 1.3586583137512207 1.632460117340088
249 7.378232002258301 7.068748474121094 5.955532550811768 2.4046738147735596 3.2336606979370117 2.6820170879364014 4.250862121582031 0.8868308067321777 1.119853138923645 1.373083472251892 1.223142385482788
250 7.178707599639893 6.553472995758057 6.35181999206543 2.3162734508514404 3.43418025970459 2.508399486541748 4.559869289398193 1.0217199325561523 1.0127205848693848 1.3490478992462158 1.3126778602600098
251 7.208432197570801 6.258448600769043 6.1234564781188965 2.3143043518066406 3.8131911754608154 2.5556492805480957 4.142209529876709 0.9074662327766418 1.4699126482009888 1.2866511344909668 1.3495510816574097
252 7.321918964385986 7.051191806793213 5.93403959274292 2.147041082382202 3.746079206466675 2.603679895401001 4.08725118637085 0.9337019920349121 0.8601450324058533 1.1911896467208862 1.131993293762207
253 7.508338451385498 6.966406345367432 6.507687568664551 2.6843724250793457 4.052143096923828 2.6756279468536377 4.329944133758545 0.7656185626983643 1.868718147277832 1.2971501350402832 1.1284198760986328
254 7.417989253997803 7.150555610656738 6.206483840942383 2.6237680912017822 3.8185389041900635 2.5870344638824463 4.0269904136657715 0.7154538631439209 1.0703397989273071 1.3732504844665527 1.1941019296646118
255 7.720184326171875 6.910079002380371 6.50670051574707 2.268444538116455 3.5198400020599365 2.384093999862671 4.347515106201172 0.9568728804588318 0.748315691947937 1.3792941570281982 0.9107376337051392
256 7.457772731781006 6.9168195724487305 6.296319007873535 2.5587148666381836 4.070918083190918 2.4012982845306396 4.340904712677002 1.0470186471939087 0.9720449447631836 1.2342699766159058 1.3536672592163086
257 7.408660888671875 6.999873638153076 6.108068943023682 2.383157253265381 3.2578704357147217 2.038968324661255 4.191068172454834 0.9463397860527039 0.7059235572814941 1.2333669662475586 1.1584899425506592
258 6.771049976348877 6.449490070343018 6.0815582275390625 2.4208221435546875 3.0263190269470215 2.0567362308502197 4.1488213539123535 1.2354289293289185 2.025064468383789 1.265805959701538 1.224608302116394
259 7.374102592468262 7.420971393585205 5.850818634033203 2.3966784477233887 3.507242441177368 2.239044427871704 4.054477214813232 1.1855463981628418 0.8965761661529541 1.235933542251587 1.4931530952453613
260 7.711435794830322 7.50211238861084 6.8659348487854 2.5797946453094482 3.472078323364258 2.035433292388916 4.222315788269043 1.6869559288024902 0.8391439318656921 1.2951487302780151 1.2413971424102783
261 7.053504943847656 6.681684970855713 6.633727550506592 2.470695734024048 3.419173240661621 1.9679548740386963 4.3361616134643555 1.7076154947280884 1.1864196062088013 1.4773685932159424 1.2203233242034912
262 7.661023139953613 7.4446330070495605 7.0816330909729 2.773993492126465 3.692389726638794 2.0746119022369385 4.139665126800537 1.155012845993042 1.0144487619400024 1.4787288904190063 1.498452067375183
263 7.426158428192139 6.696891784667969 7.1530585289001465 2.7944183349609375 3.818366289138794 2.1430277824401855 4.278165340423584 1.616341471672058 0.6938498616218567 1.4241293668746948 1.6310521364212036
264 7.6805596351623535 6.556617259979248 7.4165802001953125 2.5630080699920654 3.7862448692321777 1.864494800567627 4.293464660644531 1.2782284021377563 0.7581038475036621 1.331725001335144 1.459592342376709
265 7.578632831573486 6.716731071472168 7.18409538269043 2.6618993282318115 3.818594217300415 2.1431798934936523 4.225225448608398 1.5725746154785156 1.2013020515441895 1.3883733749389648 1.602156639099121
266 7.306281566619873 6.7495856285095215 6.97101354598999 2.598994016647339 3.3401730060577393 2.212559938430786 4.181906223297119 1.093681812286377 1.0232993364334106 1.2448962926864624 1.4189634323120117
267 7.774678707122803 6.817262649536133 7.572676658630371 2.8747446537017822 3.6955196857452393 2.0362844467163086 4.1172285079956055 1.3446555137634277 0.9511384963989258 1.2555981874465942 1.4606928825378418
268 8.28279972076416 7.724342346191406 7.148922443389893 2.542895793914795 3.684703826904297 2.011521100997925 4.231490612030029 1.346542477607727 0.819044291973114 1.1775169372558594 1.515760064125061
269 8.982795715332031 8.04177188873291 7.520999908447266 2.521371841430664 4.138282299041748 2.386091947555542 4.386626720428467 0.624311089515686 1.422196626663208 1.38917076587677 1.4841655492782593
270 9.244516372680664 8.387133598327637 7.90438175201416 2.705284595489502 3.604363203048706 2.252748966217041 4.306766986846924 0.9805772304534912 1.0391789674758911 1.2228114604949951 2.0763473510742188
271 9.458186149597168 8.859053611755371 7.255539417266846 2.6026718616485596 3.9811906814575195 2.4514055252075195 4.052073001861572 0.6880005598068237 0.686672031879425 1.4252933263778687 1.3983373641967773
272 8.59658432006836 8.441192626953125 6.872918605804443 2.445277452468872 3.034250020980835 2.321462869644165 4.122589588165283 1.196743130683899 0.9235185384750366 1.1244245767593384 1.7053743600845337
273 8.441021919250488 8.053515434265137 6.727719783782959 2.1159415245056152 3.2600197792053223 2.1321372985839844 4.2948079109191895 1.237148404121399 1.0313599109649658 1.2108380794525146 1.444892406463623
274 8.330182075500488 8.236590385437012 6.6132378578186035 2.388530731201172 3.285304069519043 1.8942945003509521 4.541281700134277 1.0060840845108032 1.044502854347229 1.423587679862976 1.6415764093399048
275 8.621777534484863 8.741035461425781 6.6903557777404785 2.3155322074890137 3.540210485458374 2.3757433891296387 4.073812961578369 1.6894230842590332 1.0324208736419678 1.3617023229599 1.5704762935638428
276 8.501039505004883 7.870823383331299 6.955843925476074 2.4066669940948486 3.6649444103240967 2.230201482772827 4.043901443481445 1.1643508672714233 0.8006529808044434 1.3668967485427856 1.5023841857910156
277 8.710077285766602 8.224777221679688 7.131079196929932 2.357177257537842 3.522606611251831 2.032681941986084 4.209972858428955 1.4445441961288452 0.9786879420280457 1.2213449478149414 1.7768200635910034
278 8.793396949768066 8.02742862701416 7.184440612792969 2.563035249710083 3.5340914726257324 2.0290026664733887 4.1296210289001465 1.2249163389205933 0.8628115057945251 1.4170020818710327 1.6478077173233032
279 9.167876243591309 8.30102252960205 7.501896858215332 2.510983943939209 3.520493268966675 2.213595390319824 4.3619842529296875 1.301993727684021 0.6546671986579895 1.4761567115783691 1.6059592962265015
280 8.355602264404297 7.687133312225342 6.898547649383545 2.2791311740875244 3.3292760848999023 2.206277847290039 4.21129035949707 1.044571876525879 0.7604080438613892 1.2942147254943848 1.8908087015151978
281 8.96297550201416 7.856330394744873 7.821272373199463 2.4833178520202637 3.9146010875701904 2.224640369415283 4.412077903747559 1.358288288116455 0.8581308722496033 1.3822450637817383 1.579911231994629
282 9.167932510375977 8.92352294921875 7.291746616363525 2.486323118209839 3.7520480155944824 2.739311695098877 4.2160325050354 1.2816109657287598 1.142123818397522 1.1742117404937744 1.6500581502914429
283 9.10108757019043 8.633811950683594 7.2774505615234375 2.5527942180633545 3.9176604747772217 2.453920602798462 3.9697351455688477 1.303749918937683 0.626676619052887 1.5443536043167114 1.426518440246582
284 8.76706314086914 7.780688285827637 7.611841201782227 2.4603140354156494 3.895347833633423 2.403034210205078 4.198236465454102 1.0047476291656494 0.8158239126205444 1.3979617357254028 2.0547525882720947
285 8.856761932373047 8.402817726135254 7.164484024047852 2.312487840652466 3.7590482234954834 2.6800382137298584 4.134730339050293 1.4567506313323975 0.9671173691749573 1.2714576721191406 1.5834603309631348
286 8.58458137512207 7.881348133087158 7.272700309753418 2.307541847229004 3.9040687084198 2.3218679428100586 4.388051509857178 1.6980541944503784 0.9530028104782104 1.4529439210891724 1.8539315462112427
287 9.225028038024902 8.548457145690918 7.554862976074219 2.264963150024414 3.7487053871154785 2.3870444297790527 4.232813835144043 1.1520429849624634 0.9171194434165955 1.3012166023254395 1.5720406770706177
288 8.817373275756836 8.168335914611816 7.162815093994141 2.2225828170776367 3.7131855487823486 2.503443717956543 4.0058159828186035 1.786697268486023 1.545276403427124 1.3185827732086182 1.52033531665802
289 9.30988597869873 9.12657642364502 7.118623733520508 2.437727689743042 3.6434614658355713 2.6157426834106445 4.211977481842041 1.1720621585845947 1.5717453956604004 1.3882837295532227 1.5418635606765747
290 8.395508766174316 7.812578201293945 6.961678504943848 2.2104735374450684 3.6872193813323975 2.2455177307128906 4.046682834625244 1.2843706607818604 0.9884949922561646 1.1712950468063354 1.2496278285980225
291 8.711620330810547 7.999641418457031 7.096065998077393 2.4732353687286377 3.9881598949432373 2.1645045280456543 4.006251335144043 1.206106424331665 0.8872215151786804 1.494870662689209 1.1661028861999512
292 9.013901710510254 8.579075813293457 7.4128804206848145 2.2020556926727295 3.8532228469848633 2.394904136657715 4.135935306549072 1.369515299797058 0.8602308034896851 1.2180767059326172 1.4392086267471313
293 9.022419929504395 8.582182884216309 7.316792964935303 2.5551598072052 3.8893160820007324 2.6290464401245117 4.204498767852783 0.7572164535522461 0.9524682760238647 1.2381855249404907 1.234074354171753
294 8.606322288513184 7.982616424560547 7.270740509033203 2.371737241744995 3.8696205615997314 2.4513332843780518 4.189265251159668 1.4716929197311401 0.6570594906806946 1.317176342010498 1.210768222808838
295 8.579855918884277 7.355826377868652 7.661342144012451 2.35267972946167 3.5189297199249268 2.3395397663116455 4.480391025543213 0.7076921463012695 0.6100711226463318 1.3717751502990723 1.2442153692245483
296 9.196331977844238 8.232438087463379 7.722435474395752 2.640002965927124 3.6850430965423584 2.4900431632995605 3.9326515197753906 0.938974916934967 0.6983272433280945 1.4766008853912354 1.4951846599578857
297 9.271029472351074 7.950202465057373 8.086496353149414 2.4234750270843506 3.745910882949829 2.360767126083374 4.2735137939453125 0.8663516044616699 0.7439518570899963 1.4798548221588135 1.327453374862671
298 9.19360637664795 8.096773147583008 7.717479228973389 2.32918119430542 3.6691012382507324 2.490513324737549 3.9143991470336914 0.9655135869979858 0.9365574717521667 1.3076159954071045 1.5369819402694702
299 8.93268871307373 7.87658166885376 7.561880111694336 2.314394950866699 4.146366596221924 2.3568379878997803 4.033731460571289 0.9941467046737671 0.8543034791946411 1.349084734916687 1.4012882709503174
300 8.928297996520996 7.203268051147461 7.437806606292725 2.004950761795044 3.653033494949341 2.2639577388763428 4.011686325073242 0.7897562980651855 0.8753734827041626 1.4212729930877686 1.3316408395767212
301 9.018424034118652 7.486809253692627 7.601262092590332 2.2096259593963623 3.741014003753662 2.153316020965576 3.7822272777557373 1.2153133153915405 0.7511336207389832 1.2328108549118042 1.3002572059631348
302 8.452342987060547 7.207747459411621 7.175928115844727 2.1251330375671387 3.7874696254730225 2.3338801860809326 3.9109089374542236 2.048628807067871 1.372543215751648 1.4182003736495972 1.347995638847351
303 8.805418014526367 7.937602996826172 7.320101737976074 2.19746470451355 3.83345627784729 2.5138988494873047 4.147859573364258 1.158005714416504 1.8231837749481201 1.4386447668075562 1.2715675830841064
304 9.203888893127441 7.4404802322387695 7.709025859832764 2.2569968700408936 3.6896612644195557 2.3438644409179688 4.23344087600708 1.500931978225708 1.0189509391784668 1.4554742574691772 1.4734690189361572
305 9.43064022064209 8.175039291381836 7.661362171173096 2.3309741020202637 3.900805711746216 2.2439510822296143 3.8820383548736572 1.7119026184082031 0.9791744947433472 1.5338423252105713 1.7357937097549438
306 9.430463790893555 7.9918413162231445 8.00160026550293 2.428577184677124 3.901474714279175 2.3848276138305664 4.3240203857421875 1.2962712049484253 0.9327430725097656 1.6249991655349731 1.1605479717254639
307 8.796064376831055 6.089248180389404 8.193048477172852 2.1862025260925293 3.6957595348358154 2.171095609664917 4.069575309753418 0.9781830310821533 0.8515802025794983 1.4084416627883911 0.9772382974624634
308 8.071023941040039 6.458197116851807 7.357500076293945 2.189929246902466 3.8382153511047363 2.3443081378936768 3.8597028255462646 0.7947080135345459 0.5848380923271179 1.3764830827713013 0.941717267036438
309 8.424288749694824 6.872015476226807 7.671575546264648 2.1941075325012207 3.595569372177124 2.219977378845215 3.996150255203247 1.5235707759857178 1.0536714792251587 1.3124819993972778 1.0468031167984009
310 8.826196670532227 7.048343658447266 7.677587032318115 2.3526694774627686 3.6248230934143066 2.2758896350860596 4.235136985778809 1.065841794013977 1.0882889032363892 1.3371241092681885 1.2100410461425781
311 8.568107604980469 6.324898719787598 8.209935188293457 2.1109087467193604 3.3676137924194336 2.570587635040283 3.950601100921631 1.2400044202804565 0.8117944002151489 1.4366357326507568 1.3218563795089722
312 8.7086181640625 7.16827917098999 8.050980567932129 2.278719425201416 3.1705610752105713 2.414189100265503 4.238310813903809 1.3373438119888306 0.7735365629196167 1.323884129524231 1.1944692134857178
313 8.585670471191406 7.273182392120361 7.686380386352539 2.443986654281616 3.5133421421051025 2.2956693172454834 4.360937595367432 1.71501624584198 1.1283555030822754 1.3492788076400757 1.4072755575180054
314 8.402348518371582 6.883885860443115 7.187457084655762 2.2287168502807617 4.051658630371094 2.077504873275757 4.168313026428223 1.203596830368042 0.7943417429924011 1.3409732580184937 1.2960344552993774
315 8.246944427490234 6.7218780517578125 7.618607044219971 2.396088123321533 3.382838010787964 2.11179256439209 3.8966050148010254 1.5162346363067627 0.7773733735084534 1.1427147388458252 1.145789384841919
316 8.076410293579102 6.628662586212158 7.6086835861206055 2.247544765472412 3.513903856277466 2.2266812324523926 3.898205518722534 1.3859986066818237 1.1301606893539429 1.2256091833114624 1.312201976776123
317 8.849706649780273 7.650927543640137 7.57940149307251 2.222574234008789 3.5362164974212646 2.293964147567749 3.8533191680908203 1.8574390411376953 1.027809977531433 1.5040510892868042 1.6606276035308838
318 8.55233383178711 6.638802528381348 8.002309799194336 2.3581719398498535 3.3520660400390625 2.4017868041992188 4.226072311401367 1.2457557916641235 1.4277865886688232 1.3669323921203613 1.3618828058242798
319 8.187345504760742 6.20498514175415 7.6010613441467285 2.2834255695343018 3.5253453254699707 1.9929559230804443 4.041802883148193 1.2786991596221924 1.5424076318740845 1.288846492767334 1.205259084701538
320 8.791748046875 7.717209339141846 7.576478958129883 2.5055816173553467 3.9752092361450195 1.989086627960205 3.6886932849884033 1.5139591693878174 1.6570093631744385 1.725487232208252 1.2271783351898193
321 9.1712064743042 7.655944347381592 8.038436889648438 2.3354949951171875 3.299586296081543 1.9028922319412231 4.005106449127197 1.1435446739196777 0.8778486251831055 1.7210367918014526 1.5170952081680298
322 9.01899242401123 7.947976112365723 7.79809045791626 2.3904709815979004 3.3282454013824463 2.134200096130371 3.760448694229126 2.1923797130584717 1.4116270542144775 1.3733270168304443 1.3803637027740479
323 9.174090385437012 7.881847858428955 7.910220146179199 2.537118434906006 3.189906597137451 2.0771729946136475 3.9508719444274902 2.0591461658477783 0.7455105185508728 1.4350873231887817 1.428489089012146
324 9.413434982299805 7.87396240234375 8.341339111328125 2.512969970703125 3.2479727268218994 2.41622257232666 3.7909369468688965 1.725132942199707 1.622158408164978 1.5155816078186035 1.4917694330215454
325 8.642621040344238 7.435120105743408 8.005024909973145 2.547475814819336 3.2297637462615967 2.240117311477661 4.103782653808594 2.1271893978118896 1.6183693408966064 1.2702842950820923 1.3550256490707397
326 8.85677719116211 7.332484722137451 8.07698917388916 2.515928030014038 3.3404622077941895 2.3423142433166504 3.976372003555298 1.1664328575134277 1.2538422346115112 1.3977975845336914 1.3604758977890015
327 8.803746223449707 7.666095733642578 7.718555927276611 2.396179437637329 3.472487211227417 2.1987645626068115 3.78122615814209 1.5502442121505737 0.8505255579948425 1.3927178382873535 1.297418236732483
328 8.66650676727295 7.221675872802734 8.106855392456055 2.425563335418701 3.401672124862671 2.2478175163269043 3.8680341243743896 1.21947181224823 0.8043376803398132 1.3642361164093018 1.3764556646347046
329 8.928288459777832 7.433705806732178 7.998969078063965 2.3756816387176514 3.1446728706359863 2.5822606086730957 3.7876505851745605 1.3016058206558228 1.1094262599945068 1.4723570346832275 1.2039377689361572
330 8.975383758544922 7.222359657287598 8.578290939331055 2.36912202835083 3.255272388458252 2.8009285926818848 3.8333206176757813 1.373894214630127 1.3062491416931152 1.4454193115234375 1.307599425315857
331 9.19295883178711 7.099591255187988 8.748614311218262 2.303851366043091 3.380035161972046 2.288764476776123 3.8283233642578125 0.8029028177261353 1.1730337142944336 1.4586130380630493 1.667714238166809
332 8.92619514465332 6.718436241149902 8.8540678024292 2.287754774093628 3.3808441162109375 2.2671470642089844 3.8203465938568115 1.125008225440979 1.470051646232605 1.4590834379196167 1.2177722454071045
333 9.140064239501953 7.389293193817139 8.505395889282227 2.4801669120788574 3.398432970046997 2.5530312061309814 3.8037006855010986 1.0622905492782593 1.3863571882247925 1.2902683019638062 1.400514006614685
334 9.133115768432617 7.613074779510498 8.508676528930664 2.5540666580200195 3.5419843196868896 2.240812301635742 3.9641506671905518 1.1681227684020996 1.224645733833313 1.2965576648712158 1.316941499710083
335 9.280367851257324 7.310458660125732 8.872882843017578 2.256152868270874 3.4819486141204834 2.2491047382354736 4.215686798095703 1.3589378595352173 1.2852699756622314 1.3252334594726563 1.405121088027954
336 9.513075828552246 7.531991958618164 8.867135047912598 2.2731106281280518 3.2930350303649902 2.7279276847839355 3.9338603019714355 0.9399314522743225 1.765237808227539 1.4264395236968994 1.443620204925537
337 9.836233139038086 8.247522354125977 8.766520500183105 2.2938644886016846 3.089564800262451 2.4697418212890625 4.01114559173584 1.6252776384353638 1.4683198928833008 1.3175761699676514 1.8344347476959229
338 9.580710411071777 7.9176201820373535 8.741229057312012 2.463188886642456 3.1807308197021484 2.6237053871154785 3.9047977924346924 0.989752471446991 1.6138418912887573 1.421819806098938 1.473244547843933
339 9.479405403137207 8.19514274597168 8.321939468383789 2.507521152496338 3.3952791690826416 2.4305059909820557 3.8229761123657227 1.0179089307785034 1.840673804283142 1.3944261074066162 1.4682202339172363
340 9.204663276672363 7.583035469055176 8.504778861999512 2.4671852588653564 3.6080410480499268 2.4479074478149414 4.1370062828063965 1.2799233198165894 0.8040310144424438 1.4523615837097168 1.3906760215759277
341 9.756464004516602 7.692939758300781 8.715001106262207 2.2010891437530518 3.0673046112060547 2.2595388889312744 4.006943225860596 0.8166123628616333 0.6461303234100342 1.502800464630127 1.2702051401138306
342 10.038463592529297 8.604949951171875 8.793069839477539 2.4222419261932373 3.1423914432525635 2.116222620010376 4.249344348907471 0.9597904086112976 1.1110846996307373 1.4391556978225708 1.6243155002593994
343 9.973835945129395 8.637736320495605 8.731032371520996 2.397170066833496 3.2659051418304443 2.2136223316192627 4.151993751525879 1.838498592376709 1.0292401313781738 1.652667760848999 1.7100598812103271
344 9.295809745788574 7.52738094329834 8.609199523925781 2.4699974060058594 3.2995834350585938 1.9315046072006226 4.218574047088623 1.6977776288986206 0.9554125666618347 1.4512102603912354 1.6912004947662354
345 9.401477813720703 7.483080863952637 8.491751670837402 2.414229393005371 3.318295955657959 2.3236613273620605 4.286806106567383 1.714735507965088 0.8539183139801025 1.5028305053710938 1.2578011751174927
346 9.42406177520752 7.010313987731934 9.1144380569458 2.422048330307007 3.336853265762329 2.167813539505005 4.360206127166748 1.273522973060608 0.7878826260566711 1.3330765962600708 1.6428714990615845
347 9.960819244384766 8.021788597106934 8.736430168151855 2.461318016052246 3.045440196990967 2.6054625511169434 3.947019577026367 1.557230830192566 0.7753725051879883 1.3476214408874512 1.6223863363265991
348 9.788840293884277 8.013792991638184 8.721366882324219 2.2864718437194824 3.0759212970733643 2.1049156188964844 4.062601566314697 1.3091760873794556 0.757693886756897 1.284502625465393 1.818351149559021
349 9.840943336486816 7.983253479003906 9.039929389953613 2.394001007080078 3.276174783706665 2.02268123626709 4.12761116027832 1.5322842597961426 1.1043370962142944 1.7784210443496704 1.8291373252868652
350 9.790382385253906 7.546274185180664 8.883537292480469 2.467221260070801 3.3120946884155273 2.0433571338653564 4.41172456741333 1.1035600900650024 0.6071121096611023 1.634716272354126 1.5616343021392822
351 10.160855293273926 8.411036491394043 8.897160530090332 2.3129446506500244 3.1290690898895264 2.1157186031341553 4.068126201629639 1.1316981315612793 0.6828529238700867 1.3889222145080566 1.6586430072784424
352 10.733674049377441 8.903497695922852 9.26358699798584 2.369208335876465 3.2443454265594482 2.2929205894470215 4.243084907531738 1.0072554349899292 0.8821145296096802 1.5592844486236572 1.9066929817199707
353 10.476362228393555 8.78779125213623 8.860299110412598 2.450601816177368 3.296149492263794 2.2457189559936523 4.2956109046936035 1.4060348272323608 0.9254523515701294 1.6638965606689453 1.7105647325515747
354 9.985278129577637 8.337008476257324 8.819380760192871 2.51361083984375 3.454324960708618 2.3655643463134766 4.475921630859375 1.4441407918930054 0.7843473553657532 1.469908595085144 1.5812636613845825
355 10.200933456420898 7.6364240646362305 9.418926239013672 2.4345052242279053 3.5857107639312744 2.5192461013793945 4.509067535400391 1.212499737739563 0.7536067962646484 1.341835618019104 1.7871705293655396
356 10.103911399841309 7.7066473960876465 9.157851219177246 2.3376190662384033 3.3836076259613037 2.4258651733398438 4.430209159851074 1.144023060798645 0.7854958772659302 1.4013292789459229 1.7890688180923462
357 10.716668128967285 8.450265884399414 9.091939926147461 2.4184648990631104 3.483600378036499 2.764709711074829 4.208950042724609 1.1313635110855103 0.8644644021987915 1.291342854499817 1.5224578380584717
358 10.137808799743652 7.657215595245361 8.662946701049805 2.436117172241211 3.325138568878174 2.492896795272827 4.086827278137207 1.0822118520736694 0.7790418863296509 1.5983601808547974 1.715040922164917
359 10.116097450256348 7.782447814941406 8.814105987548828 2.306992530822754 3.6416563987731934 2.488124132156372 4.378890037536621 0.9820144176483154 0.8757291436195374 1.345762848854065 1.3897300958633423
360 10.011773109436035 7.629511833190918 8.71507453918457 2.3949618339538574 3.7902755737304688 2.6510984897613525 4.498865604400635 1.3661080598831177 0.8570191860198975 1.2540465593338013 1.3130137920379639
361 9.391433715820313 7.533099174499512 8.399246215820313 2.4000909328460693 4.202338218688965 2.7659099102020264 4.05019998550415 1.3386797904968262 0.9980754256248474 1.3042007684707642 1.3688294887542725
362 9.621834754943848 7.648169994354248 8.671274185180664 2.4571731090545654 3.7726826667785645 2.5357110500335693 4.50675630569458 1.6807277202606201 1.0642040967941284 1.3357001543045044 1.3946683406829834
363 9.807853698730469 7.581966400146484 8.750157356262207 2.465214490890503 3.956345796585083 2.574387550354004 4.515190124511719 1.7937476634979248 1.098563551902771 1.3680555820465088 1.4022117853164673
364 9.701994895935059 7.634932518005371 8.470966339111328 2.220756769180298 3.6362061500549316 2.4435620307922363 4.17153263092041 1.8684285879135132 0.9569087028503418 1.4761074781417847 1.2402381896972656
365 9.550370216369629 7.646533966064453 8.512308120727539 2.4157679080963135 3.993072986602783 2.5316271781921387 3.9719789028167725 1.0177018642425537 1.0083489418029785 1.2750235795974731 1.5657869577407837
366 9.575303077697754 7.711345672607422 8.375069618225098 2.403672218322754 3.617568016052246 2.296389579772949 4.06817626953125 1.504127025604248 0.9918854832649231 1.3909039497375488 1.8115047216415405
367 9.991586685180664 7.972357749938965 8.719070434570313 2.3306093215942383 3.8311519622802734 2.584702968597412 3.811332941055298 0.5764635801315308 1.5321331024169922 1.3838382959365845 1.6115740537643433
368 9.952703475952148 8.249165534973145 8.488569259643555 2.539979934692383 3.437696695327759 2.805826187133789 3.5109052658081055 1.0626342296600342 1.2906004190444946 1.2923290729522705 1.4245308637619019
369 9.494455337524414 8.032031059265137 8.186326026916504 2.6440279483795166 3.648865222930908 2.511491298675537 3.682741403579712 1.1633249521255493 1.348684549331665 1.3753790855407715 1.6505026817321777
370 9.570596694946289 8.335553169250488 8.25334358215332 2.6561942100524902 3.6014068126678467 2.5525057315826416 3.7761101722717285 0.981856644153595 1.0561232566833496 1.625369668006897 1.7875549793243408
371 9.723725318908691 8.504796981811523 8.487051010131836 2.671093702316284 3.4709858894348145 2.46582293510437 3.6842687129974365 1.3240703344345093 1.1852478981018066 1.3296345472335815 1.6290700435638428
372 9.558014869689941 8.662822723388672 8.164965629577637 2.66485857963562 3.3210110664367676 2.720130205154419 3.403468132019043 1.654097557067871 1.2576252222061157 1.5767141580581665 1.72038733959198
373 9.683801651000977 8.333248138427734 8.442276000976563 2.6644182205200195 3.552647590637207 2.8140664100646973 3.330604314804077 1.1382066011428833 1.222561240196228 1.40340256690979 1.5965979099273682
374 9.386818885803223 7.920434951782227 8.244481086730957 2.582669734954834 3.5102951526641846 2.79948091506958 3.4230475425720215 1.2192442417144775 1.4814858436584473 1.429617166519165 1.62592613697052
375 9.462567329406738 8.090428352355957 8.139163970947266 2.590127468109131 3.516481637954712 2.7643487453460693 3.498063087463379 1.0958963632583618 1.1162340641021729 1.332123041152954 2.1321804523468018
376 9.585124015808105 8.188912391662598 7.8903093338012695 2.365283966064453 3.3399763107299805 2.923340082168579 3.5031826496124268 1.3654688596725464 0.6999344229698181 1.4819488525390625 1.662561058998108
377 9.850324630737305 8.693571090698242 8.515948295593262 2.9599971771240234 3.5038411617279053 2.7561562061309814 3.2555112838745117 1.3793476819992065 0.9258474707603455 1.7289706468582153 1.4787737131118774
378 9.797926902770996 8.209283828735352 8.333586692810059 2.3405535221099854 3.4252753257751465 3.0870187282562256 3.585397481918335 1.5561776161193848 1.125431776046753 1.2830334901809692 1.5728932619094849
379 10.28652572631836 9.060998916625977 8.88056468963623 2.454359292984009 3.1902523040771484 2.8011183738708496 3.390429735183716 1.2772287130355835 0.8150845766067505 1.2884831428527832 1.629340410232544
380 10.276512145996094 8.745488166809082 8.50538158416748 2.3182504177093506 3.118744373321533 2.9576492309570313 3.1470654010772705 0.66417396068573 1.005285620689392 1.5029035806655884 1.434291958808899
381 10.28453254699707 9.073251724243164 8.585105895996094 2.510082721710205 3.128061294555664 2.8160932064056396 3.1798157691955566 1.412453293800354 1.0631173849105835 1.3438364267349243 1.5100525617599487
382 10.63196849822998 9.231724739074707 8.55512523651123 2.3970859050750732 3.0315864086151123 3.0600762367248535 2.996030569076538 1.4274054765701294 1.1728482246398926 1.3245593309402466 1.3725506067276
383 10.217405319213867 8.65625286102295 8.35277271270752 2.2327213287353516 3.3351891040802 2.9083614349365234 3.1451566219329834 1.0916799306869507 1.2569491863250732 1.3844274282455444 1.5950829982757568
384 10.258805274963379 8.707714080810547 8.191117286682129 2.243448257446289 3.3859477043151855 3.3874971866607666 3.516131639480591 0.9717657566070557 0.9883249998092651 1.5200872421264648 1.5291625261306763
385 9.974260330200195 8.630942344665527 8.190807342529297 2.2485272884368896 3.064729928970337 3.12715482711792 2.9286181926727295 0.816470205783844 0.9262483716011047 1.548653483390808 1.5426071882247925
386 9.86302375793457 8.401605606079102 8.108757019042969 2.5411107540130615 3.3470191955566406 3.1491851806640625 3.3673648834228516 1.1716194152832031 0.730300784111023 1.3776991367340088 1.4192944765090942
387 10.065583229064941 8.614503860473633 8.039986610412598 2.2725586891174316 3.4561569690704346 2.768193244934082 3.197720527648926 1.0182948112487793 0.7873919606208801 1.5242459774017334 1.4461385011672974
388 10.496813774108887 9.13397216796875 8.582174301147461 2.5243608951568604 3.066469430923462 2.7697103023529053 3.435520648956299 1.2473069429397583 1.142606496810913 1.6774941682815552 1.3997381925582886
389 10.571812629699707 9.449432373046875 8.544926643371582 2.4978463649749756 3.0069568157196045 2.964857339859009 3.5355288982391357 1.058838129043579 1.090470314025879 1.4931126832962036 1.6367686986923218
390 10.791099548339844 9.685895919799805 8.666942596435547 2.5300800800323486 3.2030251026153564 3.1181821823120117 3.5741970539093018 1.0194036960601807 0.8498868346214294 1.4170949459075928 1.5806695222854614
391 10.474413871765137 9.200446128845215 8.547240257263184 2.287235975265503 3.260108709335327 2.9284327030181885 3.1877472400665283 0.8803445100784302 0.7930160760879517 1.6252315044403076 1.3223828077316284
392 10.595640182495117 9.096385955810547 9.061412811279297 2.303957223892212 3.1862475872039795 3.017683982849121 3.244607925415039 1.196020245552063 1.0045583248138428 1.3378030061721802 1.2527847290039063
393 10.668102264404297 9.338753700256348 8.7233304977417 2.6438844203948975 3.285458564758301 3.2265169620513916 3.2200405597686768 0.8113642334938049 0.9155448079109192 1.4388452768325806 1.6551847457885742
394 10.585212707519531 9.38913345336914 8.876699447631836 2.5966217517852783 3.437650680541992 3.2192366123199463 3.0750732421875 0.7296825647354126 0.9235854744911194 1.6877329349517822 1.852088212966919
395 10.510281562805176 8.886765480041504 8.83946418762207 2.582953929901123 3.54140043258667 2.892125129699707 3.3759896755218506 1.0523161888122559 1.0417160987854004 1.5306111574172974 1.6419954299926758
396 10.814935684204102 8.77377700805664 9.098760604858398 2.5588555335998535 3.145879030227661 2.917534112930298 3.619091272354126 0.5655908584594727 0.9166155457496643 1.6224795579910278 1.7032196521759033
397 10.619327545166016 8.669111251831055 9.296395301818848 2.5551798343658447 3.131640672683716 2.827518939971924 3.164614677429199 0.7240292429924011 1.15259850025177 1.6621984243392944 1.292622447013855
398 10.59853458404541 8.658575057983398 9.361457824707031 2.738771438598633 3.4007580280303955 2.9407389163970947 2.956048011779785 0.6215261816978455 1.2675586938858032 1.517371654510498 1.2063734531402588
399 10.927801132202148 9.313811302185059 9.153742790222168 2.5670509338378906 3.430576801300049 3.2272021770477295 3.0923221111297607 1.4758096933364868 0.8980938196182251 1.4772425889968872 1.6547199487686157
400 10.94857406616211 8.918890953063965 8.902973175048828 2.6919219493865967 3.7121284008026123 3.0817971229553223 3.184436321258545 0.6703174710273743 1.0910148620605469 1.7171587944030762 1.6110177040100098
401 10.602604866027832 8.779239654541016 8.803193092346191 2.310606002807617 3.3446948528289795 3.1477973461151123 3.760068893432617 0.6511048078536987 0.9745029807090759 1.4264061450958252 1.2753733396530151
402 10.747974395751953 9.158733367919922 9.06279182434082 2.4446353912353516 3.523038864135742 2.8165128231048584 3.9200072288513184 0.903999388217926 1.0321602821350098 1.3169621229171753 1.5119208097457886
403 11.04079818725586 8.930608749389648 9.18801498413086 2.4422290325164795 3.5982465744018555 2.869436025619507 3.9824700355529785 0.7190787196159363 0.8670867681503296 1.3695634603500366 1.3539645671844482
404 10.819422721862793 8.980631828308105 8.935070037841797 2.260338544845581 3.0922200679779053 2.9727776050567627 3.7403359413146973 0.9813410043716431 0.8640817403793335 1.780716896057129 1.6474429368972778
405 10.997339248657227 9.067118644714355 9.209799766540527 2.3145532608032227 3.4563183784484863 3.191499710083008 4.026360511779785 0.8823021054267883 1.2045483589172363 1.3067700862884521 1.7933348417282104
406 10.835396766662598 9.103522300720215 8.712374687194824 2.4024367332458496 2.874873638153076 3.0636708736419678 3.6008663177490234 0.8764716386795044 1.0233542919158936 1.3530231714248657 1.5376546382904053
407 11.046806335449219 8.766819953918457 9.151325225830078 2.417789936065674 3.273658275604248 3.136957883834839 3.637688636779785 1.0056873559951782 1.0726730823516846 1.3307937383651733 1.2172062397003174
408 11.009681701660156 8.891908645629883 9.125166893005371 2.3760628700256348 3.170037269592285 2.995640993118286 3.495499610900879 0.6840894818305969 1.3834947347640991 1.358145833015442 1.4462666511535645
409 10.80789852142334 8.99622917175293 8.93045425415039 2.2880334854125977 3.066581964492798 2.8103854656219482 3.3777706623077393 0.7794144749641418 1.224358081817627 1.3566138744354248 1.5707836151123047
410 10.862616539001465 8.872148513793945 8.944392204284668 2.2644100189208984 3.431002616882324 3.1899900436401367 3.0735135078430176 0.9642799496650696 1.2046386003494263 1.1332697868347168 1.3888509273529053
411 10.370736122131348 8.680901527404785 8.768381118774414 2.356902599334717 3.437396287918091 3.007822275161743 3.203787326812744 1.0607836246490479 1.0351142883300781 1.1772652864456177 1.1554354429244995
412 10.406293869018555 8.609091758728027 9.036131858825684 2.3307394981384277 3.2549259662628174 2.912297487258911 3.4207587242126465 1.343138337135315 1.39449143409729 1.3642135858535767 1.3776136636734009
413 10.34155559539795 8.660036087036133 9.102229118347168 2.4463162422180176 2.9080810546875 3.0493416786193848 3.564708948135376 1.6723545789718628 1.1660621166229248 1.320589303970337 1.2499208450317383
414 10.413122177124023 8.380696296691895 9.49559211730957 2.4668996334075928 2.8115077018737793 3.116379976272583 3.9049198627471924 0.9079209566116333 1.1204298734664917 1.310927152633667 1.7022072076797485
415 10.411545753479004 8.455826759338379 9.462273597717285 2.30926513671875 3.260878562927246 3.021855115890503 4.015500068664551 0.9073384404182434 1.1880292892456055 1.4039177894592285 1.5100452899932861
416 10.54072093963623 8.267294883728027 9.503142356872559 2.4910802841186523 3.5732808113098145 3.221717119216919 3.9586708545684814 0.862500786781311 0.9906179308891296 1.4200475215911865 1.6213796138763428
417 10.149620056152344 8.245281219482422 8.865598678588867 2.4251010417938232 3.343614339828491 2.9881129264831543 3.7679245471954346 1.414126992225647 1.3891619443893433 1.3838996887207031 1.572664737701416
418 10.144292831420898 8.070964813232422 9.25628662109375 2.593245506286621 3.102869987487793 3.2646360397338867 3.5739963054656982 1.0007230043411255 1.44875168800354 1.1842505931854248 1.568841576576233
419 10.086156845092773 7.776246547698975 9.183952331542969 2.3714263439178467 3.2065727710723877 3.103243350982666 3.004751443862915 0.9751220941543579 1.356342077255249 1.1983792781829834 1.1024751663208008
420 9.7904691696167 7.703999042510986 8.796709060668945 2.3619308471679688 3.13600754737854 3.1498870849609375 3.1783175468444824 1.1017009019851685 0.8722270131111145 1.5315343141555786 1.695547103881836
421 10.332886695861816 8.346705436706543 9.218721389770508 2.1315059661865234 3.0465049743652344 2.854233980178833 3.35347580909729 1.4180465936660767 1.0444984436035156 1.1362248659133911 1.3655260801315308
422 10.23866081237793 8.448892593383789 9.055510520935059 2.3803441524505615 3.2267873287200928 3.1518607139587402 3.797619104385376 1.3072535991668701 0.9957187175750732 1.469845175743103 1.3171154260635376
423 10.259028434753418 8.476863861083984 8.93076229095459 2.2558887004852295 2.8377816677093506 3.1294655799865723 3.391799211502075 1.185050129890442 0.9534703493118286 1.5402421951293945 1.2619209289550781
424 10.332916259765625 8.72043228149414 8.885954856872559 2.3650686740875244 3.048006772994995 3.3431825637817383 3.8323235511779785 1.033449411392212 0.8183146715164185 1.4725006818771362 1.3265291452407837
425 10.398746490478516 8.765108108520508 8.609476089477539 2.746211051940918 3.3773951530456543 3.265488862991333 3.717426300048828 1.3049581050872803 0.7592940926551819 1.4501196146011353 1.2656011581420898
426 10.278168678283691 8.499178886413574 8.72836685180664 2.905527114868164 3.3606481552124023 3.401019334793091 3.9199752807617188 1.4629695415496826 0.890718400478363 1.3554728031158447 1.270868182182312
427 10.236980438232422 8.619586944580078 8.918455123901367 2.8788845539093018 3.110673427581787 3.1837210655212402 3.5234227180480957 1.0246139764785767 0.7944158315658569 1.3561679124832153 1.2676228284835815
428 10.289761543273926 8.58144760131836 9.169010162353516 3.041337013244629 3.219825029373169 2.897371768951416 3.9388861656188965 1.0344258546829224 1.1315513849258423 1.4362984895706177 1.042630672454834
429 9.835356712341309 8.1448974609375 9.075370788574219 2.6052651405334473 3.0539867877960205 3.2427310943603516 3.559129238128662 0.87101149559021 1.0675921440124512 1.3549110889434814 1.052542805671692
430 9.804760932922363 7.850571155548096 8.883901596069336 2.4499921798706055 3.263324499130249 3.203199625015259 3.4553754329681396 1.1483417749404907 1.3728150129318237 1.3806712627410889 1.4519513845443726
431 9.885869026184082 7.98732328414917 8.803885459899902 2.8173699378967285 3.344434976577759 3.2936596870422363 3.258110523223877 1.313805341720581 1.2096714973449707 1.406877875328064 1.3267202377319336
432 10.154178619384766 8.221811294555664 9.047329902648926 2.4623377323150635 3.3477537631988525 3.006913185119629 3.2328507900238037 0.7321035861968994 1.0158907175064087 1.1603106260299683 1.4283102750778198
433 10.037991523742676 7.725431442260742 8.85433578491211 2.5411858558654785 2.8883988857269287 3.248065710067749 3.669572591781616 0.8022074699401855 0.9826397895812988 1.3438483476638794 1.4635305404663086
434 9.975703239440918 7.821095943450928 8.969566345214844 2.4356930255889893 2.8196921348571777 3.155782699584961 3.433297872543335 1.0492347478866577 1.0601091384887695 1.40665864944458 1.3558334112167358
435 9.960668563842773 8.226091384887695 8.807954788208008 2.561678409576416 2.732243537902832 3.3833093643188477 3.4927845001220703 0.9770290851593018 0.9469267725944519 1.6119860410690308 1.381196141242981
436 10.107182502746582 8.157724380493164 9.041348457336426 2.395010232925415 3.2267913818359375 2.9873297214508057 3.4451026916503906 1.449043869972229 0.7594521045684814 1.3111265897750854 1.5408159494400024
437 9.486163139343262 7.6515326499938965 8.930179595947266 2.573178291320801 2.7217772006988525 3.085864782333374 3.5605344772338867 1.145999789237976 1.20753812789917 1.3896487951278687 1.477331280708313
438 10.00157642364502 8.418413162231445 8.779966354370117 2.538553476333618 2.8454339504241943 3.1720237731933594 3.494053363800049 1.8003207445144653 1.2457971572875977 1.576751470565796 1.3706183433532715
439 10.322409629821777 8.617337226867676 8.98777961730957 2.438920259475708 2.740506887435913 3.4332327842712402 3.594160795211792 1.2690976858139038 1.0227503776550293 1.4575031995773315 1.3909761905670166
440 10.125866889953613 8.457633018493652 8.755516052246094 2.638906240463257 3.0542116165161133 3.4709901809692383 3.4811480045318604 1.9932442903518677 1.0289517641067505 1.4935117959976196 1.3182135820388794
441 10.566254615783691 9.008637428283691 8.967467308044434 2.4725708961486816 3.0948989391326904 3.669595241546631 3.4461162090301514 1.272694706916809 1.1501833200454712 1.4958148002624512 1.0611636638641357
442 10.184515953063965 8.739665031433105 8.986042976379395 2.3078930377960205 2.7991154193878174 3.2890961170196533 3.6193082332611084 1.2849143743515015 0.8561014533042908 1.267577052116394 1.2379491329193115
443 9.743476867675781 8.260575294494629 8.635950088500977 2.621458053588867 2.8344740867614746 3.2472455501556396 3.5400655269622803 1.1854662895202637 1.0714912414550781 1.269399881362915 1.2627215385437012
444 10.091348648071289 9.080269813537598 8.541518211364746 2.513556718826294 3.0563981533050537 3.3644158840179443 3.6616132259368896 0.9914756417274475 0.984573245048523 1.568603754043579 0.9511781930923462
445 9.972557067871094 8.30233097076416 8.719598770141602 2.3620331287384033 3.0985774993896484 3.3753182888031006 3.432579278945923 1.6511564254760742 0.8679236173629761 1.2621886730194092 1.4943186044692993
446 10.494278907775879 8.964038848876953 8.869537353515625 2.4626026153564453 3.3631532192230225 3.5968775749206543 3.4275851249694824 1.0241711139678955 0.946536660194397 1.3973968029022217 1.4219695329666138
447 9.754661560058594 8.32150936126709 8.7139892578125 2.4640164375305176 2.5949370861053467 3.5891709327697754 3.226236581802368 0.9216130375862122 1.3380399942398071 1.3387457132339478 1.403118371963501
448 10.089049339294434 8.55785083770752 8.90453815460205 2.492152690887451 3.422821521759033 3.499722480773926 3.5673251152038574 1.3641715049743652 1.2463151216506958 1.275685429573059 1.3103245496749878
449 9.83859920501709 8.471370697021484 8.785421371459961 2.5476276874542236 2.816053867340088 3.6619203090667725 3.6294682025909424 1.920942783355713 1.271924614906311 1.2231413125991821 1.061569094657898
450 9.864383697509766 8.475582122802734 8.719472885131836 2.5514373779296875 2.9059221744537354 3.3378591537475586 3.2794225215911865 2.0487985610961914 0.6561468839645386 1.345298409461975 1.1357513666152954
451 9.866758346557617 8.857233047485352 8.705653190612793 2.440807819366455 2.5214462280273438 3.4474406242370605 3.228651285171509 2.0296471118927 0.9801585674285889 1.3116542100906372 1.224764347076416
452 10.297584533691406 8.858543395996094 8.849227905273438 2.4688329696655273 2.9205832481384277 3.7590513229370117 3.3720288276672363 2.1568214893341064 1.1718015670776367 1.3659452199935913 1.109459638595581
453 10.360288619995117 9.133758544921875 8.94300365447998 2.3807530403137207 2.6567795276641846 4.073762893676758 3.217695951461792 1.5194146633148193 1.4838473796844482 1.5127602815628052 1.3800400495529175
454 10.208907127380371 8.899645805358887 8.882283210754395 2.3225903511047363 2.967258930206299 4.22489070892334 3.4210073947906494 2.0292434692382813 0.8231889605522156 1.4243676662445068 1.2629148960113525
455 10.506689071655273 8.991716384887695 9.265237808227539 2.46642804145813 2.8643815517425537 4.165877342224121 3.5957179069519043 1.9145039319992065 0.9564502835273743 1.6522445678710938 1.260872483253479
456 10.63254451751709 9.198371887207031 9.217312812805176 2.4457216262817383 2.771771192550659 3.9706132411956787 3.3603591918945313 1.7949572801589966 0.8443986177444458 1.4102246761322021 1.0720998048782349
457 10.565896987915039 9.240058898925781 8.774901390075684 2.576848268508911 3.1112022399902344 3.6681790351867676 3.445073127746582 2.2493786811828613 0.7884123921394348 1.4729105234146118 1.345180630683899
458 10.05561351776123 8.421562194824219 8.837560653686523 2.321532726287842 3.1883835792541504 3.6877453327178955 3.2471489906311035 1.4629976749420166 1.2426899671554565 1.4675970077514648 1.3481723070144653
459 10.539117813110352 8.657353401184082 9.289039611816406 2.59102725982666 3.2657835483551025 3.272372245788574 3.5068070888519287 1.7640066146850586 0.8629714846611023 1.7096850872039795 1.404808521270752
460 10.289010047912598 8.31031322479248 9.427678108215332 2.2862586975097656 2.961263656616211 3.7366838455200195 3.4045403003692627 1.9265472888946533 1.2304351329803467 1.5520212650299072 1.396026372909546
461 10.343547821044922 8.79073429107666 9.189471244812012 2.3033251762390137 2.9255409240722656 3.8680405616760254 3.6063106060028076 1.3938465118408203 0.7060089111328125 1.3532824516296387 1.4000153541564941
462 10.187177658081055 8.276455879211426 9.172053337097168 2.4717447757720947 3.0194990634918213 3.364804267883301 3.3635482788085938 1.3960078954696655 0.8091319799423218 1.4768961668014526 1.3691906929016113
463 10.330565452575684 8.458562850952148 9.366874694824219 2.33119797706604 3.0057260990142822 3.5046262741088867 3.5430359840393066 2.0973715782165527 0.7821890115737915 1.6079254150390625 1.4785429239273071
464 10.572714805603027 8.438112258911133 9.39615535736084 2.3418781757354736 3.1082992553710938 3.433560371398926 3.5216891765594482 1.1017167568206787 1.0015239715576172 1.5893309116363525 1.3418952226638794
465 10.151748657226563 8.193099975585938 9.12226676940918 2.4740166664123535 3.232128381729126 3.1293702125549316 3.541926383972168 1.5108462572097778 0.9202039837837219 1.8875824213027954 1.4559526443481445
466 10.14931869506836 7.905950546264648 9.260408401489258 2.546213388442993 3.0974133014678955 3.4703738689422607 3.413536548614502 1.1845719814300537 0.8734335899353027 1.4290823936462402 1.2610044479370117
467 10.326458930969238 8.33156681060791 9.187344551086426 2.503990650177002 3.2823517322540283 3.399575710296631 3.7838640213012695 0.9509820938110352 0.657666802406311 1.3816773891448975 1.259703516960144
468 10.117356300354004 8.124167442321777 9.12783432006836 2.555619478225708 3.197909355163574 3.1495954990386963 3.6479263305664063 0.9139917492866516 0.8218348026275635 1.6158069372177124 1.289070725440979
469 10.037327766418457 7.897613525390625 9.186012268066406 2.5232081413269043 2.985402822494507 3.0990447998046875 3.5716023445129395 1.5964058637619019 1.124293327331543 1.432228446006775 1.3597406148910522
470 10.196135520935059 7.364542007446289 9.583236694335938 2.5401909351348877 2.958716869354248 2.980961799621582 3.7955498695373535 1.9390313625335693 1.243630290031433 1.470711350440979 1.407211184501648
471 10.236315727233887 7.66284704208374 9.73304557800293 2.4384217262268066 2.594661235809326 3.2463643550872803 3.6770176887512207 1.7272517681121826 1.26824951171875 1.343501329421997 1.3475264310836792
472 10.261910438537598 7.868142604827881 9.572916984558105 2.361856460571289 2.589514970779419 3.1102302074432373 3.4099559783935547 1.5930250883102417 1.3525577783584595 1.4671465158462524 1.4378548860549927
473 10.571313858032227 7.538610458374023 9.863751411437988 2.4853127002716064 2.7865359783172607 3.0426535606384277 3.8433332443237305 0.8886160254478455 0.9828084707260132 1.5538045167922974 1.4089243412017822
474 10.20902156829834 7.345376968383789 9.629682540893555 2.54038667678833 2.6413702964782715 3.0556602478027344 3.6456708908081055 1.0828889608383179 0.8773393630981445 1.530322551727295 1.4907130002975464
475 10.343523979187012 7.672842979431152 9.622556686401367 2.3575117588043213 3.025547742843628 2.769688367843628 3.732755184173584 1.272542953491211 1.1325478553771973 1.538170576095581 1.5429826974868774
476 10.235116958618164 7.619070053100586 9.468149185180664 2.252028226852417 3.000119924545288 2.8573949337005615 3.7443482875823975 1.2540621757507324 0.8573352694511414 1.362441062927246 1.4224581718444824
477 9.877388954162598 7.776222229003906 9.105459213256836 2.332174301147461 2.825077772140503 3.0268356800079346 3.5662639141082764 1.8148136138916016 1.2323271036148071 1.4784629344940186 1.6749722957611084
478 10.118087768554688 8.212332725524902 9.156929016113281 2.598546028137207 2.9238924980163574 2.909367799758911 3.6377246379852295 1.732336401939392 1.3664820194244385 1.7114204168319702 1.1890286207199097
479 9.950774192810059 7.604673862457275 9.076857566833496 2.5314481258392334 2.902578830718994 2.9150631427764893 3.3944859504699707 1.5027869939804077 1.1931960582733154 1.7098844051361084 1.579065203666687
480 10.101876258850098 7.433157444000244 9.56138801574707 2.6019718647003174 3.01073956489563 2.654146671295166 3.8255910873413086 1.1673004627227783 1.363289475440979 1.360660433769226 1.5647748708724976
481 10.3727388381958 7.350111961364746 9.949892044067383 2.767791986465454 3.516294002532959 2.8693313598632813 3.6890993118286133 1.917465090751648 1.4943703413009644 1.5179075002670288 1.4712392091751099
482 10.096116065979004 7.307577610015869 9.921092987060547 2.6481473445892334 3.1212539672851563 3.2019312381744385 3.6688129901885986 2.151731491088867 1.657396912574768 1.7488322257995605 1.486241102218628
483 10.15475845336914 7.427613258361816 9.82999038696289 2.452754259109497 3.3378169536590576 2.907447099685669 3.790388822555542 2.0314083099365234 1.5109180212020874 1.6558582782745361 1.6181963682174683
484 10.014838218688965 7.583363056182861 9.492447853088379 2.47871732711792 3.055809497833252 3.1574714183807373 3.6449012756347656 1.5091756582260132 1.5694061517715454 1.5877419710159302 1.435426115989685
485 10.221076965332031 7.6936750411987305 9.658576965332031 2.4544601440429688 3.427899122238159 2.9225594997406006 3.3569283485412598 1.5457401275634766 1.5539476871490479 1.4520070552825928 1.6108697652816772
486 10.19718074798584 7.250704288482666 9.804600715637207 2.2740445137023926 3.1807453632354736 3.037942409515381 3.4115729331970215 1.4022539854049683 1.7266101837158203 1.2567789554595947 1.4094096422195435
487 10.103872299194336 7.783849716186523 9.375447273254395 2.7250118255615234 3.1129062175750732 3.1606860160827637 3.611217975616455 1.673214077949524 1.4966061115264893 1.3552519083023071 1.5833487510681152
488 10.47885799407959 7.841171741485596 9.778786659240723 2.620861768722534 3.364633798599243 3.3968095779418945 3.4376914501190186 1.2685974836349487 1.6687276363372803 1.6578052043914795 1.4467307329177856
489 10.44089412689209 8.160964012145996 9.603665351867676 2.466629981994629 3.185624599456787 3.4389214515686035 3.520275115966797 1.683765172958374 1.7183096408843994 1.4358583688735962 1.5258822441101074
490 10.830972671508789 8.660116195678711 9.595104217529297 2.381385564804077 3.090237617492676 3.652336597442627 3.8244950771331787 0.8966806530952454 1.5580500364303589 1.5180954933166504 1.593912959098816
491 11.00609302520752 8.396141052246094 9.933951377868652 2.3405346870422363 3.2201309204101563 3.531993865966797 3.559122085571289 0.9392130374908447 1.3922377824783325 1.481141209602356 1.5057225227355957
492 10.630621910095215 8.128484725952148 9.891968727111816 2.5439536571502686 3.326857566833496 3.4065792560577393 3.645850419998169 0.9652349948883057 1.5872855186462402 1.629727840423584 1.651257872581482
493 11.080171585083008 8.463651657104492 10.151987075805664 2.430624008178711 3.5394906997680664 3.3923864364624023 3.739816665649414 0.9734560251235962 1.5705821514129639 1.5667070150375366 1.1154546737670898
494 10.55897331237793 7.838874816894531 9.874985694885254 2.572131872177124 3.2954864501953125 3.103092670440674 3.86393404006958 1.2269657850265503 1.6334375143051147 1.4996726512908936 1.7440217733383179
495 10.336709022521973 6.958675861358643 10.148679733276367 2.532822608947754 3.5952789783477783 2.998297929763794 4.053760051727295 0.7450147867202759 1.5231459140777588 1.5566215515136719 1.3208290338516235
496 10.233945846557617 6.990999698638916 9.934627532958984 2.333860158920288 3.3242058753967285 3.2181830406188965 3.765763521194458 1.2960163354873657 1.274962067604065 1.2951847314834595 1.2556861639022827
497 10.340653419494629 7.003782749176025 10.020697593688965 2.247098445892334 3.275237560272217 3.3648488521575928 3.7479567527770996 1.1093339920043945 1.2990033626556396 1.3055486679077148 1.379928469657898
498 9.955083847045898 7.1911845207214355 9.42748737335205 2.424408435821533 3.1866464614868164 3.33947491645813 3.5187385082244873 1.1801284551620483 1.6816617250442505 1.458438754081726 1.5323480367660522
499 9.903841018676758 6.6222333908081055 9.823286056518555 2.3823065757751465 3.3848063945770264 3.2843613624572754 3.6648635864257813 1.2880889177322388 1.4712228775024414 1.5089867115020752 1.6794270277023315
500 10.046856880187988 7.146186828613281 9.486726760864258 2.202728748321533 3.4631378650665283 3.4737727642059326 3.7876548767089844 1.1243265867233276 1.681583046913147 1.714473843574524 1.6176884174346924
501 10.344123840332031 7.083566188812256 9.531522750854492 2.3717715740203857 3.7137107849121094 3.553149700164795 4.12715482711792 1.03217351436615 1.5994035005569458 1.7222977876663208 1.2356621026992798
502 9.89199161529541 7.237849712371826 9.310076713562012 2.2325034141540527 3.6105432510375977 3.4614171981811523 3.7362935543060303 1.155068039894104 1.702876091003418 1.5919967889785767 1.3491461277008057
503 10.515555381774902 7.720231533050537 9.922696113586426 2.4444875717163086 3.622864246368408 3.158560037612915 3.7320375442504883 1.3701527118682861 1.6966224908828735 1.6974859237670898 1.6213648319244385
504 10.352887153625488 7.231243133544922 9.803504943847656 2.3707733154296875 3.015625238418579 3.341376304626465 3.831275701522827 1.0742601156234741 1.6586939096450806 1.4277323484420776 1.5186394453048706
505 10.000682830810547 6.852102279663086 9.55592155456543 2.406102180480957 3.2372496128082275 3.0743772983551025 3.858471632003784 0.8440514206886292 1.649332046508789 1.6701773405075073 1.4083001613616943
506 10.121820449829102 7.174577236175537 9.872507095336914 2.311260461807251 3.309317111968994 3.277254343032837 3.8292105197906494 1.3517893552780151 1.5323363542556763 1.5743985176086426 1.5059034824371338
507 10.191693305969238 7.308896064758301 9.98271656036377 2.5127792358398438 3.111656427383423 3.1592929363250732 3.6070897579193115 1.536525011062622 1.4749125242233276 1.6741172075271606 1.549699068069458
508 10.435619354248047 7.554654121398926 9.902423858642578 2.2865028381347656 3.263558864593506 2.9512877464294434 3.9903950691223145 0.6639817953109741 1.2903516292572021 1.4289857149124146 1.4428744316101074
509 10.233774185180664 7.174642086029053 9.65861701965332 2.350027322769165 3.3426074981689453 3.009824752807617 3.814030170440674 0.9682875871658325 1.8238273859024048 1.6300166845321655 1.5469080209732056
510 10.082321166992188 6.438776016235352 9.907732963562012 2.27162766456604 3.608995199203491 3.1056480407714844 3.601036548614502 1.0847649574279785 1.731209635734558 1.332405924797058 1.4948201179504395
511 9.947134971618652 6.634735107421875 9.492785453796387 2.463653326034546 3.8333754539489746 2.948054075241089 3.4535562992095947 0.9174884557723999 1.5076792240142822 1.5608278512954712 1.2931551933288574
512 9.913281440734863 6.755220890045166 9.479408264160156 2.227269172668457 3.5527706146240234 2.5536155700683594 3.4989070892333984 0.8862226605415344 1.5620132684707642 1.516788363456726 1.2751024961471558
513 10.066389083862305 7.0020294189453125 9.670331954956055 2.2545058727264404 3.376572370529175 2.516925096511841 3.408947706222534 1.2262243032455444 1.3656970262527466 1.4503023624420166 1.2133580446243286
514 10.288172721862793 6.955533504486084 9.5527925491333 2.291984796524048 3.8413612842559814 2.5314390659332275 3.3014891147613525 0.9967520236968994 1.3686919212341309 1.3966599702835083 1.2794302701950073
515 10.402982711791992 7.033946514129639 9.675289154052734 2.382634401321411 3.9534339904785156 2.3724493980407715 3.7974023818969727 1.376538872718811 1.3554587364196777 1.4464447498321533 1.264055609703064
516 10.196816444396973 6.885882377624512 9.406729698181152 2.4646084308624268 3.457537889480591 2.3511464595794678 3.8143417835235596 0.9014292359352112 1.4114081859588623 1.7937161922454834 1.3238898515701294
517 9.932538032531738 7.008334159851074 9.354665756225586 2.371520519256592 3.4335856437683105 2.349764108657837 3.288485050201416 1.063749074935913 1.5381780862808228 1.6027840375900269 1.2514644861221313
518 10.127695083618164 6.824731826782227 9.289437294006348 2.28949236869812 3.5283257961273193 2.6645944118499756 3.4866113662719727 1.0265504121780396 1.4962331056594849 1.5037459135055542 1.370519757270813
519 10.274985313415527 7.278618335723877 9.168140411376953 2.3283238410949707 3.6814463138580322 2.3516528606414795 3.554379940032959 1.586911678314209 1.4599082469940186 1.5752619504928589 1.3221707344055176
520 10.185626029968262 7.060184478759766 9.492053031921387 2.119562864303589 3.4732320308685303 2.697664260864258 3.376234292984009 1.2176727056503296 1.4578598737716675 1.3746095895767212 1.5320186614990234
521 10.594828605651855 7.527003288269043 9.354476928710938 2.467395067214966 3.8903648853302 2.400188446044922 3.488887310028076 1.5284708738327026 1.5462268590927124 1.5600600242614746 1.4717237949371338
522 10.257038116455078 7.125487327575684 9.334013938903809 2.2363429069519043 3.881216526031494 2.4376490116119385 3.115276575088501 1.018217921257019 1.364758014678955 1.3631155490875244 1.4023765325546265
523 9.989933967590332 6.648190498352051 9.352548599243164 2.3274142742156982 3.7025575637817383 2.794205904006958 3.2385926246643066 1.4078370332717896 1.7764348983764648 1.291382908821106 1.3193864822387695
524 9.976067543029785 6.348553657531738 9.340675354003906 2.3973262310028076 3.4530227184295654 2.971991777420044 3.675048351287842 1.602712869644165 1.7711799144744873 1.2016047239303589 1.4884827136993408
525 9.869657516479492 6.366393089294434 9.727700233459473 2.403897523880005 3.469169855117798 2.474430799484253 3.7496135234832764 1.3579331636428833 1.7852368354797363 1.3112459182739258 1.4588481187820435
526 9.852776527404785 7.0096049308776855 9.284748077392578 2.075399160385132 3.6453919410705566 2.6565942764282227 3.6819112300872803 1.3999558687210083 1.4344385862350464 1.3141332864761353 1.3314796686172485
527 9.95397663116455 7.116638660430908 9.498340606689453 2.0453829765319824 3.160961866378784 2.6960062980651855 3.734421968460083 1.4161046743392944 1.5811693668365479 1.2469451427459717 1.3722988367080688
528 9.599808692932129 6.072583198547363 9.56942081451416 2.014641046524048 3.333174705505371 2.802924156188965 3.5274815559387207 1.373416781425476 1.4490333795547485 1.1620086431503296 1.399420976638794
529 9.669975280761719 6.517247200012207 9.81529426574707 2.261943817138672 3.478090286254883 2.69743013381958 3.7792603969573975 1.5094172954559326 1.6185917854309082 1.2419301271438599 1.2484447956085205
530 9.51444149017334 6.162313938140869 9.279991149902344 2.378413200378418 3.166977643966675 3.1273927688598633 3.499223232269287 0.8582465648651123 1.2667980194091797 1.4803930521011353 1.5507619380950928
531 10.000308990478516 5.909616947174072 9.339096069335938 2.4501450061798096 3.6607534885406494 2.9039580821990967 3.7557764053344727 0.9422094821929932 1.6281638145446777 1.2206707000732422 1.469904899597168
532 9.85319995880127 6.397337913513184 9.41279125213623 2.3254120349884033 3.5207102298736572 2.9159586429595947 3.531188726425171 0.7098425626754761 1.1882565021514893 1.388869285583496 1.4751554727554321
533 9.474654197692871 6.3592963218688965 9.104269027709961 2.0971267223358154 3.1770663261413574 2.80071759223938 4.006690502166748 0.9626242518424988 1.2909071445465088 1.2479455471038818 1.5526409149169922
534 9.78304672241211 6.6323933601379395 9.382991790771484 2.678225040435791 3.2730560302734375 2.8441481590270996 3.8419106006622314 0.7501521110534668 1.4709196090698242 1.385557770729065 1.2751744985580444
535 9.797262191772461 6.78265905380249 9.153421401977539 2.4483351707458496 3.8130578994750977 2.945096492767334 3.638463258743286 0.6082659959793091 1.2639648914337158 1.3062900304794312 1.2546558380126953
536 9.539017677307129 6.492489337921143 8.998800277709961 2.2942516803741455 3.810011863708496 2.6667582988739014 3.6226885318756104 0.9579643607139587 1.4083608388900757 1.202199935913086 1.2924553155899048
537 9.63658618927002 6.6684465408325195 9.055096626281738 2.498642683029175 3.6078100204467773 2.74940824508667 3.8265292644500732 0.7566542029380798 1.3565586805343628 1.341719150543213 1.2322430610656738
538 9.952415466308594 7.068919658660889 9.544060707092285 2.493767261505127 3.5344607830047607 2.8168792724609375 3.7589914798736572 1.0126068592071533 1.2284678220748901 1.2600200176239014 1.3724803924560547
539 9.687875747680664 6.732352256774902 9.473661422729492 2.5877840518951416 4.397332191467285 2.701261520385742 3.4977633953094482 1.0049033164978027 1.2228362560272217 1.2930628061294556 1.149524450302124
540 9.823500633239746 6.654503345489502 9.259065628051758 2.473865270614624 3.7981724739074707 2.63008189201355 3.83612322807312 1.3909586668014526 1.2474286556243896 1.352674126625061 1.4312467575073242
541 9.754833221435547 7.0015130043029785 9.202658653259277 2.3410518169403076 3.546412944793701 2.7822649478912354 3.584627628326416 1.5168185234069824 1.2036442756652832 1.2057774066925049 1.323050856590271
542 9.878320693969727 6.738012313842773 9.562545776367188 2.662869691848755 3.870164155960083 2.5283849239349365 3.4366557598114014 1.3545098304748535 1.4613010883331299 1.2729215621948242 1.4728325605392456
543 10.099712371826172 6.825500011444092 9.480489730834961 2.343081474304199 4.087342739105225 2.741809368133545 3.8981499671936035 1.489370584487915 1.4692999124526978 1.2306171655654907 2.0005505084991455
544 9.861413955688477 6.354968070983887 9.659427642822266 2.591677188873291 4.13107442855835 2.695728302001953 3.6426711082458496 1.0484631061553955 1.413045048713684 1.3831214904785156 1.6538866758346558
545 9.692123413085938 6.391703128814697 9.163013458251953 2.509310007095337 3.4996304512023926 2.541036367416382 3.361074209213257 0.786052942276001 1.363200068473816 1.3311970233917236 1.787416696548462
546 9.97153091430664 6.4227166175842285 9.343642234802246 2.5331382751464844 3.5082814693450928 2.866220474243164 3.5073859691619873 1.239651083946228 1.3712074756622314 1.4268001317977905 1.9236829280853271
547 9.737070083618164 6.406302452087402 9.331011772155762 2.479027032852173 4.082463264465332 2.705390214920044 3.796323299407959 1.0792031288146973 1.4132323265075684 1.3802958726882935 1.4857141971588135
548 9.959723472595215 6.495619297027588 9.45276165008545 2.337418556213379 3.6713826656341553 2.571218967437744 3.704693078994751 1.2104589939117432 1.3703083992004395 1.3258084058761597 1.4372100830078125
549 9.851837158203125 7.011075496673584 9.402684211730957 2.2073535919189453 3.831421375274658 2.721902370452881 3.639237880706787 0.8885230422019958 1.537779450416565 1.3088040351867676 1.7795994281768799
550 9.52783489227295 6.2399983406066895 9.466728210449219 2.169337511062622 3.7287166118621826 2.5833520889282227 3.514890193939209 1.538202166557312 1.5419131517410278 1.411456823348999 1.6965147256851196
551 9.20964527130127 6.430262565612793 9.060847282409668 2.3480005264282227 3.7235524654388428 2.5030596256256104 3.616340398788452 1.3677207231521606 1.3812540769577026 1.189635157585144 1.3507405519485474
552 9.37220573425293 6.227997303009033 9.465681076049805 2.4055323600769043 3.960692882537842 2.549856185913086 3.8324949741363525 1.5435856580734253 1.3634920120239258 1.2679294347763062 1.6587415933609009
553 9.36041259765625 6.549905776977539 9.30561351776123 2.5029377937316895 3.5873847007751465 2.566335439682007 3.637441873550415 1.7649648189544678 1.1613507270812988 1.4254683256149292 1.4161772727966309
554 9.479438781738281 6.217751502990723 9.650775909423828 2.4795615673065186 4.071110248565674 2.4115796089172363 3.585343837738037 1.3707911968231201 1.5429677963256836 1.2528045177459717 1.3322802782058716
555 9.70788288116455 6.15640926361084 9.442303657531738 2.3475711345672607 3.8926568031311035 2.3711962699890137 3.8149797916412354 1.410874366760254 1.5051207542419434 1.4385182857513428 1.483414888381958
556 9.7189302444458 6.731585502624512 9.275717735290527 2.437382221221924 3.7847344875335693 2.5172691345214844 3.805532693862915 1.645704984664917 1.9086240530014038 1.2759416103363037 1.5985994338989258
557 9.736787796020508 6.894082069396973 9.314516067504883 2.3444316387176514 3.571779251098633 3.149030923843384 3.4062631130218506 1.592650055885315 1.6470659971237183 1.3052231073379517 1.4394958019256592
558 9.43659496307373 6.37578821182251 9.25118637084961 2.3021819591522217 3.619919538497925 2.7260377407073975 3.3855206966400146 1.8664060831069946 1.8091299533843994 1.3547091484069824 1.5148247480392456
559 9.651823043823242 6.64586067199707 9.372575759887695 2.3928427696228027 3.816101312637329 2.8162713050842285 3.659604072570801 0.7800348997116089 1.3554093837738037 1.3922096490859985 1.6030434370040894
560 9.353271484375 6.7586493492126465 8.98579216003418 2.5302767753601074 3.7028071880340576 2.663389205932617 3.625694990158081 1.348938226699829 1.335885763168335 1.0868654251098633 1.808776617050171
561 9.747207641601563 7.004429817199707 9.39234447479248 2.312288761138916 3.5871102809906006 3.211223840713501 3.0588245391845703 1.0778093338012695 1.6054672002792358 1.318222165107727 1.5427430868148804
562 9.80563735961914 6.983769416809082 9.501505851745605 2.2616922855377197 3.4543800354003906 2.9743764400482178 3.2796342372894287 1.6078671216964722 1.3510063886642456 1.5298070907592773 1.9916685819625854
563 9.99582576751709 7.117724895477295 9.489398002624512 1.99412202835083 3.431929588317871 3.341926097869873 3.2831761837005615 1.7271530628204346 1.298388123512268 1.3468482494354248 1.7939281463623047
564 9.784945487976074 7.28652286529541 9.344331741333008 2.103363513946533 2.9543821811676025 3.4801626205444336 3.2416677474975586 1.7323927879333496 1.4612687826156616 1.325396180152893 1.8535511493682861
565 9.542071342468262 7.069821834564209 9.30644702911377 2.4386167526245117 3.571847438812256 3.601097583770752 3.1163148880004883 1.8577167987823486 1.3636524677276611 1.2867636680603027 1.7256659269332886
566 9.887899398803711 6.545812606811523 9.433618545532227 2.387739896774292 3.9991824626922607 3.3068935871124268 3.3694820404052734 1.0646898746490479 1.3048402070999146 1.2612619400024414 1.9016062021255493
567 9.539957046508789 6.912601470947266 9.588372230529785 2.584843397140503 3.7761645317077637 3.5401670932769775 3.286545515060425 1.8784561157226563 1.5545153617858887 1.3383187055587769 1.7139877080917358
568 9.341700553894043 6.793288230895996 9.254164695739746 2.3255250453948975 3.2646806240081787 3.3595383167266846 2.9976727962493896 1.4390835762023926 1.5775948762893677 1.3349541425704956 1.8429034948349
569 9.160356521606445 6.6494927406311035 9.396401405334473 2.454953193664551 3.22902250289917 3.4296908378601074 3.1153366565704346 2.0173747539520264 1.6238577365875244 1.0881513357162476 1.6809133291244507
570 9.926477432250977 7.123287677764893 9.603209495544434 2.281578779220581 3.315768003463745 3.504218578338623 3.3598999977111816 1.4392765760421753 1.2321081161499023 1.0375540256500244 1.9351240396499634
571 10.016901969909668 7.55042839050293 9.58145809173584 2.3917713165283203 3.407428741455078 3.5830156803131104 3.1141576766967773 1.7961684465408325 1.442922592163086 1.3359702825546265 1.618194818496704
572 9.756811141967773 7.339632034301758 9.393613815307617 2.2911570072174072 3.0921478271484375 3.6190390586853027 3.2325501441955566 1.7643932104110718 0.9457584023475647 1.3666683435440063 1.6820780038833618
573 10.089630126953125 7.476124286651611 9.373743057250977 2.112161159515381 3.5183539390563965 3.562513589859009 3.2270283699035645 2.2695677280426025 1.2517386674880981 1.3539594411849976 1.6650229692459106
574 9.497701644897461 6.579792022705078 9.151450157165527 2.1821327209472656 3.549739122390747 3.6717581748962402 3.1018152236938477 1.2209316492080688 1.2452049255371094 1.300378680229187 1.5154811143875122
575 9.387990951538086 7.0029497146606445 9.02673053741455 2.27799391746521 3.302873373031616 3.565106153488159 3.097236394882202 1.6562343835830688 1.3829118013381958 1.2539305686950684 1.6249134540557861
576 9.481270790100098 7.23173713684082 9.002839088439941 2.3585612773895264 3.515456199645996 3.4363903999328613 3.1817166805267334 1.5657556056976318 0.8910241723060608 1.2464408874511719 1.8728708028793335
577 9.606767654418945 7.638729095458984 8.921679496765137 2.374201774597168 3.6651501655578613 3.3773906230926514 3.0441739559173584 1.7304084300994873 1.058013916015625 1.3675674200057983 1.9856898784637451
578 9.625882148742676 7.32887077331543 9.256946563720703 2.3440678119659424 3.2185587882995605 3.1789793968200684 3.206071615219116 0.7277240753173828 1.1444827318191528 1.2280710935592651 1.9399604797363281
579 9.891925811767578 7.818841457366943 9.265179634094238 2.432260274887085 3.0269041061401367 3.6289377212524414 3.3056814670562744 1.5404311418533325 1.0108567476272583 1.2650395631790161 2.0961875915527344
580 9.753762245178223 7.652579307556152 9.145514488220215 2.256997585296631 3.554567337036133 3.5406951904296875 3.411930799484253 1.9578665494918823 1.2117626667022705 1.179911494255066 1.7273470163345337
581 9.583181381225586 7.480919361114502 9.434094429016113 2.227224588394165 2.756031036376953 3.257005453109741 3.0868256092071533 2.4323415756225586 1.0450632572174072 1.2485713958740234 1.8520272970199585
582 9.706218719482422 7.4943695068359375 9.339900970458984 2.332338333129883 3.2504425048828125 3.32320499420166 3.238032579421997 2.0509579181671143 1.110427975654602 1.3397629261016846 1.7854642868041992
583 9.381011009216309 7.588412284851074 8.797823905944824 2.3985400199890137 3.415430784225464 3.375544548034668 3.430114984512329 1.8536303043365479 1.166261911392212 1.2294483184814453 1.7419204711914063
584 9.609085083007813 7.537365913391113 9.010570526123047 2.3173253536224365 3.816147804260254 3.380254030227661 3.1963391304016113 1.8842406272888184 1.1586096286773682 1.2076081037521362 1.7471133470535278
585 9.47525691986084 7.682048320770264 8.964777946472168 2.656193256378174 3.5430140495300293 3.573868989944458 3.1446194648742676 1.7501776218414307 1.0329183340072632 1.3492201566696167 1.7216905355453491
586 9.548491477966309 7.411067008972168 9.138339042663574 2.57328724861145 3.875549554824829 3.2469828128814697 3.4285590648651123 2.1851742267608643 1.130293607711792 1.2855597734451294 1.7527012825012207
587 9.918185234069824 7.482989311218262 9.194689750671387 2.5234835147857666 3.381192684173584 3.664699077606201 3.4527950286865234 2.332566261291504 1.1354700326919556 1.1704190969467163 2.063411235809326
588 9.500372886657715 7.576172828674316 8.907235145568848 2.5490024089813232 3.1252455711364746 3.374190092086792 3.203071355819702 1.6054434776306152 1.2158573865890503 1.173506498336792 1.562147617340088
589 9.388662338256836 7.377893447875977 9.047074317932129 2.3506643772125244 3.111678123474121 3.3758039474487305 3.1915457248687744 2.1879608631134033 1.6382559537887573 1.2199629545211792 1.4723135232925415
590 9.532207489013672 7.433424949645996 9.231131553649902 2.646099090576172 3.4928319454193115 3.3524014949798584 3.3971705436706543 1.6614243984222412 1.7699453830718994 1.3179831504821777 2.096364974975586
591 9.958617210388184 7.54386568069458 9.420254707336426 2.4528818130493164 3.3626725673675537 3.537015199661255 3.280754327774048 2.19871187210083 1.5242143869400024 1.265710473060608 1.885394811630249
592 9.738408088684082 7.604101181030273 9.195188522338867 2.3358612060546875 3.1532392501831055 3.4233508110046387 2.991095781326294 2.2579758167266846 1.4771302938461304 1.2150744199752808 2.0469722747802734
593 10.46992015838623 7.776926517486572 9.202908515930176 2.282593250274658 3.340937376022339 3.7857916355133057 3.136687755584717 1.7066181898117065 1.8642197847366333 1.321924090385437 1.662326455116272
594 10.16685676574707 7.716470718383789 9.103446960449219 2.491577625274658 3.1500279903411865 3.484625816345215 3.2771880626678467 1.7512507438659668 1.6906983852386475 1.293601393699646 1.7392202615737915
595 9.93619441986084 7.465579986572266 9.082247734069824 2.2882912158966064 3.086594820022583 3.4040021896362305 3.4617695808410645 1.8558697700500488 1.4841523170471191 1.2844308614730835 1.5361967086791992
596 9.65174674987793 7.0515618324279785 8.884194374084473 2.2832536697387695 3.462858200073242 3.374532461166382 3.389510154724121 2.403667449951172 1.383081078529358 1.4410823583602905 1.6157817840576172
597 9.707714080810547 7.364520072937012 9.004890441894531 2.635028600692749 3.4920074939727783 3.4386985301971436 3.3980729579925537 2.3656699657440186 1.6862815618515015 1.4117369651794434 1.7313264608383179
598 9.881584167480469 7.124719619750977 9.3540678024292 2.4271297454833984 3.3015575408935547 3.5055947303771973 3.645045280456543 1.6321918964385986 1.3661727905273438 1.185807466506958 1.8927196264266968
599 10.000467300415039 7.329974174499512 9.454784393310547 2.3572793006896973 3.7482950687408447 3.3445756435394287 3.6178600788116455 1.8418760299682617 1.481884479522705 1.2983663082122803 1.7762194871902466
600 9.706463813781738 7.471704006195068 8.966858863830566 2.5721914768218994 3.7549262046813965 3.4091806411743164 4.3436479568481445 1.7055408954620361 1.154630184173584 1.528263807296753 1.986053705215454
601 9.764169692993164 6.781613349914551 8.7894868850708 2.231050968170166 3.5678091049194336 3.0915541648864746 3.671757459640503 2.2411882877349854 1.584879755973816 1.4682037830352783 1.7749508619308472
602 9.776939392089844 7.156626224517822 8.622700691223145 2.309360980987549 3.570546865463257 3.4879870414733887 3.467373847961426 2.07993221282959 1.21236252784729 1.4190654754638672 1.6416964530944824
603 10.407613754272461 7.049046993255615 9.714545249938965 2.3871665000915527 3.7453818321228027 3.421269178390503 4.108865261077881 2.1540493965148926 1.173032522201538 1.3356934785842896 1.6615705490112305
604 10.224813461303711 7.164082050323486 9.1835355758667 2.117380142211914 3.4306442737579346 3.328559398651123 4.195931911468506 1.5773102045059204 1.2083563804626465 1.2106329202651978 1.7884430885314941
605 10.45608139038086 6.988834381103516 9.20041561126709 2.2738051414489746 3.3182311058044434 3.3012428283691406 4.228219509124756 1.6398648023605347 1.471194863319397 1.3730727434158325 1.7017406225204468
606 10.319379806518555 6.904605865478516 9.306988716125488 2.170588254928589 3.5280134677886963 3.299006700515747 4.286962032318115 1.7744144201278687 1.496525764465332 1.4884204864501953 1.7577266693115234
607 10.27791976928711 7.382189750671387 8.83633804321289 2.147974967956543 3.1814730167388916 3.578658103942871 3.740309953689575 1.680100679397583 1.398515224456787 1.6952273845672607 1.571112036705017
608 10.37016487121582 7.165444374084473 9.353879928588867 2.2466421127319336 3.346796989440918 3.380841016769409 4.189633369445801 1.311010718345642 1.0661544799804688 1.4150159358978271 1.5172524452209473
609 10.684579849243164 7.0531206130981445 9.735989570617676 2.2236433029174805 3.9264888763427734 3.288883686065674 4.115855693817139 1.3829736709594727 1.3186360597610474 1.467705249786377 1.5433365106582642
610 10.80026912689209 7.34384822845459 9.877023696899414 2.004348039627075 3.4316534996032715 3.4037206172943115 4.461606025695801 1.542578101158142 0.9894765615463257 1.4107071161270142 2.0132968425750732
611 10.328030586242676 6.95476770401001 9.602291107177734 2.1871838569641113 3.460890293121338 3.135814905166626 4.048877716064453 1.7904151678085327 1.3209706544876099 1.5162330865859985 1.8496559858322144
612 9.845075607299805 6.946308612823486 9.340622901916504 2.2086198329925537 3.3506603240966797 3.3315494060516357 3.9735260009765625 0.9032996296882629 1.5665346384048462 1.6138657331466675 2.060499429702759
613 10.186375617980957 6.986251354217529 9.519352912902832 2.3255696296691895 3.2249183654785156 3.3752055168151855 4.272906303405762 0.8142081499099731 1.6041051149368286 1.5346266031265259 1.9787704944610596
614 10.386171340942383 6.905821323394775 9.877908706665039 2.3265445232391357 3.5541269779205322 3.299137830734253 4.188117980957031 0.9749259352684021 1.4546602964401245 1.5401400327682495 1.8421968221664429
615 10.376030921936035 6.618816375732422 9.533945083618164 2.1047847270965576 3.6061856746673584 3.3682687282562256 4.286497116088867 1.5703034400939941 1.802956461906433 1.1766632795333862 2.031707763671875
616 10.488314628601074 7.095797061920166 9.724453926086426 1.906848669052124 2.8794667720794678 3.4969942569732666 4.2281365394592285 1.118961215019226 1.3913049697875977 1.1710946559906006 2.23620343208313
617 10.370250701904297 6.851248264312744 9.67739486694336 2.0349762439727783 3.3392834663391113 2.943824291229248 4.530714988708496 0.8426399230957031 1.4377633333206177 1.191403865814209 2.1345062255859375
618 10.269055366516113 7.427621364593506 9.101308822631836 2.1148531436920166 3.343071460723877 3.2030282020568848 4.159243106842041 1.1631571054458618 1.1198664903640747 1.2962583303451538 2.079895257949829
619 10.45513916015625 7.223220348358154 9.56749153137207 2.22062349319458 3.4851934909820557 3.193645477294922 4.070457458496094 1.4260497093200684 1.3782880306243896 1.246037244796753 1.9519809484481812
620 10.109720230102539 7.0283942222595215 9.048460006713867 2.0483365058898926 2.8599355220794678 3.2379002571105957 4.043968200683594 1.3003133535385132 1.6459217071533203 1.258862018585205 1.8399652242660522
621 10.406299591064453 6.705507278442383 9.253800392150879 2.44531512260437 3.571573257446289 2.7871618270874023 3.877600908279419 1.285821557044983 1.4476983547210693 1.4140516519546509 1.9865407943725586
622 10.022751808166504 7.104625701904297 8.680039405822754 2.1530420780181885 3.045863389968872 3.0290284156799316 3.9265480041503906 1.5750397443771362 1.9202542304992676 1.2378252744674683 2.1230053901672363
623 10.307652473449707 7.331972599029541 9.100367546081543 2.1920859813690186 3.090252161026001 3.1787374019622803 4.065908432006836 0.8666660785675049 1.650217890739441 1.2712289094924927 1.675697684288025
624 10.035983085632324 7.198889255523682 9.22988224029541 2.245265245437622 3.088165283203125 3.0601863861083984 4.1665120124816895 1.227315068244934 1.931465744972229 1.3053185939788818 2.21101713180542
625 10.440061569213867 7.657148361206055 9.387301445007324 2.0614211559295654 3.2592933177948 3.1364500522613525 3.9862961769104004 1.7175569534301758 1.5762362480163574 1.3391039371490479 2.292832136154175
626 10.488954544067383 8.062372207641602 9.295724868774414 2.2968556880950928 3.040271282196045 3.4072155952453613 3.8690664768218994 1.4016637802124023 1.5584461688995361 1.1867990493774414 2.2307369709014893
627 10.64112377166748 7.996883869171143 9.539196014404297 2.2127339839935303 2.957315444946289 3.100715160369873 4.008814811706543 1.2489668130874634 1.4166302680969238 1.3434679508209229 2.085282802581787
628 10.833244323730469 8.012858390808105 9.625141143798828 2.309558868408203 3.3781447410583496 3.5762414932250977 3.944535970687866 1.4490044116973877 1.455146074295044 1.1767746210098267 3.0445847511291504
629 10.552722930908203 7.864924430847168 9.549920082092285 2.223130941390991 3.031822443008423 3.5417439937591553 3.8971829414367676 1.598574161529541 1.5018671751022339 1.2134394645690918 2.2540931701660156
630 10.40318775177002 7.854530334472656 9.415891647338867 2.312978506088257 3.1459527015686035 3.485621213912964 4.24782657623291 2.301306962966919 1.2997255325317383 1.2524545192718506 2.558795928955078
631 10.603757858276367 8.186968803405762 9.470702171325684 2.512411117553711 3.0810277462005615 3.520564079284668 4.060841083526611 1.1103910207748413 1.8194173574447632 1.2317695617675781 2.4463586807250977
632 10.565666198730469 7.827420234680176 9.79133129119873 2.4718191623687744 2.8312811851501465 3.4298417568206787 4.179957389831543 1.165195345878601 1.6258525848388672 1.348203182220459 2.1080660820007324
633 10.970524787902832 8.064671516418457 9.891185760498047 2.2752370834350586 3.2151036262512207 3.53347110748291 4.422033309936523 1.3367507457733154 0.865945041179657 1.051146388053894 2.2128639221191406
634 10.618464469909668 7.885632038116455 9.6791353225708 2.245290994644165 3.192613124847412 3.311439037322998 4.162324905395508 1.3012994527816772 1.2404085397720337 1.2004250288009644 1.9392504692077637
635 10.551070213317871 7.861239433288574 9.565831184387207 2.195767402648926 3.1666970252990723 3.4433557987213135 4.044910430908203 1.1706522703170776 1.1998738050460815 1.2297412157058716 2.4899473190307617
636 10.68185043334961 7.968040943145752 9.358885765075684 2.3369381427764893 3.139533758163452 3.3057804107666016 3.7800638675689697 1.399729609489441 1.2424778938293457 1.2600024938583374 2.0873491764068604
637 10.91774845123291 8.083125114440918 9.69551944732666 2.2973597049713135 3.0981552600860596 3.448457956314087 4.046146869659424 0.9349681735038757 1.2688214778900146 1.435146689414978 2.6836535930633545
638 11.270391464233398 8.318669319152832 9.945751190185547 2.104590654373169 3.061678409576416 3.5631351470947266 4.1384596824646 1.142895221710205 1.1951823234558105 1.526355504989624 2.709761142730713
639 11.403982162475586 8.955862045288086 9.942831993103027 2.30029034614563 3.1513307094573975 3.4716763496398926 4.077992916107178 1.229888677597046 1.0843051671981812 1.3698046207427979 3.561555862426758
640 11.493429183959961 8.630949974060059 10.068374633789063 2.311842679977417 3.071568489074707 3.7292072772979736 4.196700572967529 1.2679086923599243 1.1892386674880981 1.1665425300598145 3.120849370956421
641 10.877325057983398 8.39356517791748 9.740339279174805 2.3446710109710693 2.721312999725342 3.500051975250244 4.003175735473633 1.2124494314193726 1.0578404664993286 1.2225241661071777 3.278520345687866
642 11.188390731811523 8.681373596191406 9.872265815734863 2.260931968688965 2.747810125350952 3.7127370834350586 3.881049871444702 1.4389355182647705 1.097242832183838 1.3731467723846436 3.198094606399536
643 10.98084545135498 8.048603057861328 10.112797737121582 2.04034161567688 3.170539379119873 3.3159162998199463 4.056580543518066 1.3956724405288696 1.2227028608322144 1.3777289390563965 3.3276450634002686
644 11.412837028503418 8.731611251831055 9.966466903686523 2.057985782623291 2.737226724624634 3.7816390991210938 3.7951972484588623 1.21766996383667 1.1726328134536743 1.6694823503494263 3.5100927352905273
645 11.03896713256836 8.530671119689941 9.833415031433105 2.226930618286133 2.911158800125122 3.567012310028076 3.8298299312591553 1.1182613372802734 1.092671513557434 1.327674150466919 3.5143356323242188
646 11.029400825500488 8.767951965332031 9.771697044372559 2.254101514816284 3.0155742168426514 3.6621856689453125 3.84330677986145 1.0878345966339111 1.2301722764968872 1.446030616760254 3.3793141841888428
647 10.971982955932617 8.78903865814209 9.528727531433105 2.114480972290039 3.077284574508667 3.3627331256866455 3.84342360496521 0.8420412540435791 1.4856696128845215 1.3338216543197632 3.2400941848754883
648 11.031197547912598 8.973837852478027 9.600852966308594 2.3508172035217285 3.0867202281951904 3.6227645874023438 3.710043430328369 0.9356032013893127 1.4556080102920532 1.4673837423324585 3.909611701965332
649 11.224580764770508 8.872464179992676 9.705599784851074 2.196925401687622 2.935718059539795 3.4676294326782227 3.7731730937957764 0.9505609273910522 1.0496764183044434 1.3302631378173828 3.5511820316314697
650 11.151288032531738 8.728450775146484 9.85421085357666 2.399768829345703 3.236325740814209 3.342942953109741 3.9579901695251465 1.179537057876587 1.150866985321045 1.4068653583526611 3.1353094577789307
651 11.14809799194336 8.922554016113281 9.381521224975586 2.198864221572876 2.9515950679779053 3.4971601963043213 3.7226574420928955 1.6147750616073608 1.0603148937225342 1.3925734758377075 3.570427656173706
652 11.164380073547363 9.14123821258545 9.358487129211426 2.255305767059326 2.9220056533813477 3.3232781887054443 3.9273252487182617 1.5316075086593628 1.0608301162719727 1.2921380996704102 3.551849603652954
653 11.102307319641113 8.852497100830078 9.429116249084473 2.354907989501953 3.1591310501098633 3.370062828063965 3.8535196781158447 1.2826755046844482 1.3048310279846191 1.652692198753357 3.475818157196045
654 11.342528343200684 9.073929786682129 9.616143226623535 2.3746941089630127 3.026740312576294 2.9354653358459473 3.7814698219299316 0.8623272776603699 1.1899616718292236 1.626379132270813 3.042288064956665
655 11.013810157775879 8.880775451660156 9.464262008666992 2.4265754222869873 2.975799798965454 2.8639228343963623 3.769056797027588 1.2034655809402466 1.2823728322982788 1.3587359189987183 3.070941209793091
656 11.229717254638672 9.023541450500488 9.282386779785156 2.4529387950897217 3.1439976692199707 3.0899291038513184 3.755880832672119 0.968913197517395 1.0038782358169556 1.2774739265441895 2.6503398418426514
657 10.77840805053711 8.645041465759277 9.344491004943848 2.51556396484375 2.9921817779541016 2.971210241317749 3.5954771041870117 0.9109523892402649 0.9118025898933411 1.372092843055725 3.0376782417297363
658 11.256343841552734 9.14144515991211 9.668503761291504 2.4394025802612305 3.037107467651367 3.096804141998291 3.8444912433624268 1.1067001819610596 1.183624267578125 1.560445785522461 3.5034189224243164
659 11.376468658447266 9.180456161499023 9.593164443969727 2.4712369441986084 2.8975324630737305 3.3999598026275635 3.957540273666382 0.9842198491096497 0.9869134426116943 1.0869477987289429 3.201960325241089
660 11.480785369873047 9.075886726379395 9.385950088500977 2.3167457580566406 3.416473627090454 3.2546660900115967 4.000596523284912 1.2523835897445679 1.2006922960281372 1.5384514331817627 3.07513689994812
661 11.403846740722656 9.151809692382813 9.598372459411621 2.3136818408966064 3.0920634269714355 3.4676265716552734 4.154871940612793 1.4229276180267334 1.0427459478378296 1.114173412322998 3.2783873081207275
662 11.48839282989502 9.088922500610352 9.881242752075195 2.173147201538086 3.06876802444458 3.5799918174743652 3.9838573932647705 1.23140287399292 1.0579884052276611 1.1354132890701294 3.322855234146118
663 11.301587104797363 8.56752872467041 9.831011772155762 2.085054397583008 2.8796095848083496 3.145559549331665 4.108229637145996 0.7204765677452087 0.9128860235214233 1.2955635786056519 3.1007750034332275
664 11.484569549560547 8.300230979919434 9.935447692871094 2.154876947402954 2.728461503982544 3.7026641368865967 3.798999547958374 1.0470527410507202 0.9510095715522766 1.0913162231445313 3.8407089710235596
665 11.103711128234863 8.030604362487793 9.667342185974121 2.2270307540893555 3.1024646759033203 3.524632692337036 4.129428386688232 0.7180811166763306 1.3641644716262817 1.3383963108062744 3.3580663204193115
666 11.030606269836426 8.067550659179688 9.724190711975098 2.1071479320526123 2.889922618865967 3.376875162124634 4.063944339752197 0.7029622793197632 1.2857247591018677 1.3158941268920898 3.2513577938079834
667 11.138208389282227 7.893554210662842 9.745973587036133 2.011458158493042 3.0091607570648193 3.509998083114624 4.123888969421387 1.2130932807922363 1.0741498470306396 1.3700940608978271 3.099825620651245
668 11.011242866516113 8.0537748336792 9.891404151916504 2.2132911682128906 2.8734114170074463 3.3921964168548584 4.0814666748046875 1.4457018375396729 1.1880648136138916 1.3388105630874634 3.253491163253784
669 10.824175834655762 8.022992134094238 9.55585765838623 2.1582109928131104 3.093179702758789 3.3443150520324707 4.051267623901367 1.1772503852844238 1.1871309280395508 1.2880969047546387 3.581772565841675
670 11.253021240234375 8.29804801940918 9.928106307983398 2.2164578437805176 3.207493305206299 3.429898738861084 3.9118311405181885 1.1534583568572998 1.0275458097457886 1.1956099271774292 3.5309884548187256
671 10.958836555480957 7.568420886993408 9.927567481994629 2.0597951412200928 2.819810390472412 3.340897560119629 4.036738395690918 0.7818562388420105 1.0375945568084717 1.208720326423645 3.554568290710449
672 10.53287410736084 7.937234401702881 9.614190101623535 1.9672878980636597 2.785128116607666 3.514439344406128 3.8096234798431396 0.9715935587882996 0.9086670875549316 1.1045180559158325 3.5742504596710205
673 11.157083511352539 8.301277160644531 9.779239654541016 2.107163906097412 2.894448757171631 3.5788588523864746 4.001127243041992 0.9795240759849548 0.8776050209999084 1.0758681297302246 3.2468509674072266
674 11.419719696044922 8.967902183532715 9.809444427490234 2.2809133529663086 2.803706169128418 3.388263702392578 4.240180015563965 1.3534139394760132 0.7955799102783203 1.0140599012374878 3.05275297164917
675 11.536514282226563 8.735335350036621 9.793465614318848 2.293259382247925 2.8051469326019287 3.724116802215576 3.961968183517456 1.032118320465088 0.8564763069152832 1.2109711170196533 2.817100763320923
676 11.480011940002441 8.577253341674805 10.016530990600586 2.1638379096984863 2.788759231567383 3.8496313095092773 4.039700508117676 0.7025660276412964 1.1119585037231445 1.1129497289657593 3.304368257522583
677 11.531523704528809 8.504627227783203 9.899026870727539 2.092212677001953 2.9477360248565674 3.5475733280181885 3.853508234024048 0.7927798628807068 0.8102728724479675 1.055464267730713 2.821237564086914
678 11.084280967712402 8.224882125854492 9.742548942565918 1.9565569162368774 3.0458779335021973 3.6098170280456543 4.004878044128418 0.6671927571296692 1.2536828517913818 1.15125572681427 2.836693048477173
679 11.154601097106934 8.246383666992188 9.620104789733887 2.285984516143799 2.7848713397979736 3.4805054664611816 3.8485584259033203 0.8115422129631042 1.3577592372894287 1.0198525190353394 3.1344106197357178
680 11.714250564575195 8.832465171813965 9.830859184265137 2.5422439575195313 2.8369011878967285 3.36102557182312 4.079389572143555 0.8293624520301819 1.1028292179107666 1.2762126922607422 3.0731139183044434
681 11.35887336730957 9.04500961303711 9.606496810913086 2.032472610473633 2.7075729370117188 3.5520195960998535 4.045255184173584 0.8604101538658142 1.0552996397018433 1.0809919834136963 3.051339864730835
682 11.384835243225098 8.896441459655762 9.607386589050293 2.204573154449463 2.6832988262176514 3.7097651958465576 3.8203933238983154 1.2018635272979736 1.1102107763290405 1.5892075300216675 3.188737630844116
683 11.650557518005371 8.995837211608887 9.589733123779297 2.4301834106445313 2.676893949508667 3.8132307529449463 3.816499948501587 1.0876997709274292 0.9438623189926147 1.007034420967102 3.233110189437866
684 11.667802810668945 9.194208145141602 9.631551742553711 2.0943078994750977 2.55844783782959 3.8408138751983643 3.672999858856201 1.1421973705291748 1.2069834470748901 1.0412973165512085 2.8552401065826416
685 11.777946472167969 8.960948944091797 9.825167655944824 2.279985189437866 2.787015914916992 4.007169246673584 3.99150013923645 1.041821837425232 1.0888787508010864 1.1244724988937378 2.6174347400665283
686 11.408879280090332 8.265639305114746 9.83582592010498 2.27390193939209 2.5838701725006104 3.9492344856262207 4.049560546875 1.144991397857666 1.262820839881897 1.1286513805389404 2.4791793823242188
687 11.607685089111328 8.568832397460938 10.013895988464355 2.23000431060791 2.6707050800323486 3.7565155029296875 3.9863762855529785 1.1938636302947998 1.118383526802063 1.3138859272003174 2.807629108428955
688 11.834500312805176 8.594955444335938 10.277792930603027 2.167982578277588 2.6259384155273438 3.6370954513549805 3.9241597652435303 1.3751164674758911 1.2262110710144043 1.121051549911499 2.639329433441162
689 11.388336181640625 8.778853416442871 9.91966724395752 2.230743408203125 2.345698833465576 3.684910297393799 3.7400872707366943 1.4020737409591675 1.1937315464019775 1.4756537675857544 2.642561435699463
690 11.505644798278809 8.28013801574707 9.973917961120605 2.2200353145599365 2.4858503341674805 3.6851806640625 3.8954174518585205 1.3608369827270508 1.2044460773468018 1.3410595655441284 3.069345235824585
691 11.413351058959961 8.351181983947754 9.998151779174805 2.5253379344940186 2.3704257011413574 3.815778970718384 3.3967397212982178 1.176458716392517 1.033991813659668 1.131117582321167 3.0521745681762695
692 11.722034454345703 8.25180721282959 10.013862609863281 2.254957437515259 2.8001646995544434 3.713423728942871 3.8662405014038086 1.0928888320922852 1.2863739728927612 1.0876199007034302 3.203606367111206
693 11.417509078979492 8.220776557922363 9.845989227294922 2.1790337562561035 2.59770131111145 3.9512057304382324 3.640042543411255 0.9549166560173035 1.2424664497375488 1.2676880359649658 2.9940271377563477
694 11.699015617370605 8.4013671875 10.118584632873535 2.5304152965545654 2.622129201889038 3.797832727432251 3.841686487197876 1.1402766704559326 1.0547256469726563 1.2968764305114746 3.070502519607544
695 11.82072925567627 8.911966323852539 10.026912689208984 2.228196859359741 2.7034971714019775 4.142167568206787 4.04079532623291 1.0622093677520752 1.0002708435058594 1.441588044166565 3.1178767681121826
696 11.511207580566406 8.328343391418457 10.189767837524414 2.230363130569458 2.7488017082214355 3.7168569564819336 4.034945011138916 1.4138453006744385 1.1461073160171509 1.1490050554275513 2.8674449920654297
697 11.335685729980469 7.965795040130615 10.135019302368164 2.2734479904174805 2.813805103302002 3.6193647384643555 3.7543892860412598 0.8205561637878418 1.2565282583236694 1.4599908590316772 3.0490939617156982
698 11.570411682128906 8.480840682983398 9.893723487854004 1.9037879705429077 3.183549642562866 3.5572428703308105 3.5590195655822754 0.8286831378936768 1.1806186437606812 1.1837449073791504 2.8745484352111816
699 11.708671569824219 8.552661895751953 9.956829071044922 2.197216510772705 2.722012758255005 3.645570993423462 3.513084650039673 0.8357393145561218 1.2801454067230225 1.2158063650131226 2.7651827335357666
700 12.068361282348633 9.017844200134277 10.14599609375 2.2789289951324463 2.7357404232025146 3.4230854511260986 3.8434722423553467 0.8642572164535522 1.1207683086395264 1.1734992265701294 3.09696626663208
701 11.856127738952637 8.83038330078125 9.795360565185547 2.2142868041992188 2.803334951400757 3.7222330570220947 3.7023983001708984 0.8802820444107056 1.0845903158187866 1.3783063888549805 2.678097724914551
702 11.735125541687012 9.06708812713623 9.915432929992676 2.1866142749786377 2.52960467338562 3.820723295211792 3.86083984375 0.9845082759857178 1.2271431684494019 1.3366990089416504 2.9958062171936035
703 11.771135330200195 9.09242057800293 9.842391967773438 2.1497585773468018 2.565117359161377 3.623603343963623 3.6857566833496094 0.9791510701179504 1.007798671722412 1.119167685508728 3.1548752784729004
704 11.855976104736328 8.969830513000488 9.807472229003906 2.161471366882324 2.889164686203003 4.109528064727783 3.6555960178375244 1.2667335271835327 0.8008089661598206 1.3441849946975708 3.137486696243286
705 11.55100154876709 9.075499534606934 9.723250389099121 2.0421156883239746 2.5418663024902344 4.042906761169434 3.72218656539917 1.010722041130066 1.0194833278656006 1.536734700202942 3.13057541847229
706 11.38726806640625 8.30297565460205 9.800912857055664 2.0262749195098877 2.5175745487213135 3.9403076171875 3.6479148864746094 0.8406371474266052 1.2232556343078613 1.2250810861587524 3.1654624938964844
707 11.820796966552734 9.156128883361816 9.61090087890625 2.0515639781951904 2.702197313308716 3.6399567127227783 3.6870293617248535 1.3487699031829834 1.1524680852890015 1.4301451444625854 3.1882429122924805
708 11.525620460510254 8.888611793518066 9.585701942443848 1.9430688619613647 2.8373396396636963 3.9180126190185547 3.6452436447143555 0.7163635492324829 1.1742730140686035 1.3596251010894775 3.0819993019104004
709 11.920708656311035 9.282174110412598 9.885575294494629 2.056144952774048 2.5413472652435303 3.8325393199920654 3.843045711517334 0.6551381945610046 1.1497102975845337 1.4560660123825073 2.9708285331726074
710 11.437704086303711 8.604254722595215 9.51357364654541 1.9670578241348267 2.6343681812286377 3.650144577026367 3.4794657230377197 0.9803908467292786 1.2598766088485718 1.4168050289154053 3.1021690368652344
711 12.122825622558594 8.843358039855957 9.895869255065918 2.1116278171539307 2.6951966285705566 4.131731986999512 3.6600828170776367 0.5619346499443054 1.2675286531448364 1.4021035432815552 3.265578269958496
712 11.854992866516113 9.125500679016113 9.693270683288574 2.0874528884887695 2.72996187210083 4.043060302734375 3.5941221714019775 0.7598294019699097 1.0612680912017822 1.5127993822097778 3.0529489517211914
713 11.756810188293457 8.833657264709473 9.76490306854248 1.8715168237686157 2.828761339187622 3.8294992446899414 3.4903061389923096 0.8152136206626892 1.0049302577972412 1.3889284133911133 3.7069389820098877
714 12.03405475616455 9.201772689819336 10.126644134521484 2.0707967281341553 2.555849075317383 4.096044063568115 3.9899239540100098 1.194723129272461 1.2402279376983643 1.4075133800506592 3.533160924911499
715 11.760457992553711 8.974660873413086 9.884810447692871 2.1419787406921387 2.7998204231262207 3.7898614406585693 4.00181245803833 0.8926846385002136 1.1597509384155273 1.538211464881897 3.1354379653930664
716 11.305071830749512 8.479276657104492 9.671769142150879 2.288311719894409 3.035374164581299 4.045164108276367 3.6748857498168945 0.8714403510093689 1.0566012859344482 1.3870997428894043 3.1535463333129883
717 11.244919776916504 8.6243257522583 9.399919509887695 2.012448787689209 2.5052647590637207 4.00759220123291 3.539513111114502 0.9579278230667114 0.995243489742279 1.4246363639831543 3.494438648223877
718 11.189579963684082 8.316069602966309 9.582717895507813 1.989229440689087 2.6537139415740967 3.861365556716919 3.995628595352173 1.2022026777267456 1.3311411142349243 1.6082366704940796 3.26275897026062
719 11.428540229797363 8.70523738861084 9.787172317504883 2.0661840438842773 2.672215223312378 3.813753128051758 3.640045166015625 1.134544014930725 1.2216230630874634 1.539753794670105 3.144373893737793
720 11.62215805053711 9.037627220153809 9.751338958740234 2.1302576065063477 2.2987661361694336 3.8607840538024902 3.576752185821533 1.416900634765625 1.0326834917068481 1.3832221031188965 3.10075044631958
721 11.667757034301758 8.430756568908691 10.215045928955078 2.1092424392700195 2.4710662364959717 3.981842279434204 3.5521278381347656 1.1902844905853271 1.0245754718780518 1.4935591220855713 3.24837327003479
722 11.326362609863281 8.169689178466797 9.976359367370605 1.9779084920883179 2.787775993347168 3.8366260528564453 3.644124984741211 1.2020233869552612 1.2618266344070435 1.2150156497955322 3.4143869876861572
723 11.372495651245117 8.217568397521973 9.755592346191406 2.2897534370422363 2.928098440170288 3.943450927734375 3.569329261779785 0.6852577328681946 1.0705090761184692 1.4040238857269287 3.2598073482513428
724 11.338714599609375 8.961950302124023 9.65811824798584 2.1531853675842285 2.6574745178222656 3.6398723125457764 3.4545271396636963 0.7320271134376526 1.162703514099121 1.3393933773040771 3.2176668643951416
725 11.336270332336426 8.800337791442871 9.738932609558105 2.0263359546661377 2.596555471420288 3.934967041015625 3.6109914779663086 0.5692306756973267 1.07662034034729 1.2850590944290161 3.265627861022949
726 11.510645866394043 8.825727462768555 9.972723960876465 2.0028018951416016 2.4048752784729004 3.706981658935547 3.5181305408477783 1.0700936317443848 0.9374963641166687 1.3906450271606445 3.361428737640381
727 11.187857627868652 8.173739433288574 9.801095008850098 2.0229291915893555 2.5977540016174316 3.6715686321258545 3.550323963165283 0.8773649334907532 1.372132420539856 1.324974536895752 3.369422197341919
728 11.22533130645752 8.305289268493652 10.030291557312012 2.166430950164795 2.5583343505859375 3.2883620262145996 3.2513809204101563 0.9039572477340698 1.3514608144760132 1.2666122913360596 3.442723512649536
729 11.386018753051758 8.298547744750977 9.862621307373047 1.9746673107147217 2.740445852279663 3.29821515083313 3.6396470069885254 0.6227201819419861 1.2046644687652588 1.4495817422866821 3.4316062927246094
730 11.30276870727539 8.627778053283691 9.847400665283203 1.9745241403579712 2.7430806159973145 3.4315974712371826 3.2979183197021484 0.9959703683853149 0.903032124042511 1.2261884212493896 3.451615571975708
731 11.335274696350098 8.548264503479004 9.712968826293945 1.9893118143081665 2.6555404663085938 3.5249876976013184 3.3519463539123535 0.8611202836036682 1.1079879999160767 1.1810485124588013 3.3617639541625977
732 11.130501747131348 8.388175964355469 9.889113426208496 1.9033641815185547 2.64709734916687 3.2754173278808594 3.6105782985687256 1.2358587980270386 1.2610276937484741 1.1091513633728027 2.958707809448242
733 11.398694038391113 8.533867835998535 10.019376754760742 1.7969399690628052 2.8979640007019043 3.4429163932800293 3.625267505645752 1.0734198093414307 1.334380865097046 1.2290772199630737 3.4264185428619385
734 11.699403762817383 8.98532772064209 9.874334335327148 2.160996675491333 2.8320960998535156 3.06852388381958 3.802321672439575 1.239763855934143 1.135703444480896 1.4265332221984863 3.336549758911133
735 11.273591041564941 8.321682929992676 10.332083702087402 2.052703619003296 2.827575445175171 3.0763871669769287 3.610368013381958 1.3295624256134033 0.8287206292152405 1.1572976112365723 3.6101136207580566
736 11.900527954101563 8.856805801391602 10.244461059570313 2.398087978363037 2.8411684036254883 3.258740186691284 3.827421188354492 0.9268208742141724 0.8546759486198425 1.3580973148345947 3.469473361968994
737 11.73145580291748 8.55506420135498 10.130135536193848 2.194887399673462 2.89176869392395 3.0971667766571045 3.9308807849884033 1.073291301727295 0.9784806966781616 1.1947534084320068 3.0822129249572754
738 11.463623046875 8.445992469787598 10.247164726257324 2.0381240844726563 2.7934136390686035 3.3190529346466064 3.8178727626800537 0.9092344641685486 1.046771764755249 1.365708351135254 3.162714958190918
739 11.74855899810791 8.847434997558594 10.102320671081543 2.098660707473755 2.8919944763183594 3.5649983882904053 4.137232303619385 0.6602963805198669 1.0055023431777954 1.2460099458694458 3.4193198680877686
740 11.425854682922363 8.51362133026123 10.13546371459961 1.9850260019302368 2.7639310359954834 3.3912267684936523 4.18527889251709 1.1030062437057495 1.0940396785736084 1.1716830730438232 3.1743528842926025
741 11.406368255615234 8.39128589630127 9.972412109375 1.944761872291565 2.932474374771118 3.089664936065674 3.771087408065796 0.47144511342048645 1.0986428260803223 1.371353030204773 3.4583630561828613
742 11.009678840637207 7.420080661773682 10.003149032592773 2.0333292484283447 3.3191254138946533 2.9305553436279297 3.564582586288452 0.5613283514976501 1.0251752138137817 1.5724847316741943 3.0007922649383545
743 11.676559448242188 8.639395713806152 9.892552375793457 2.308880090713501 3.008655548095703 3.333092451095581 3.6141326427459717 0.9509171843528748 1.0108696222305298 1.5552085638046265 3.0981242656707764
744 11.324983596801758 8.507076263427734 9.809401512145996 2.1995623111724854 2.863003730773926 3.146343469619751 3.4843344688415527 0.9899755716323853 1.1412806510925293 1.5460511445999146 3.2674214839935303
745 11.540324211120605 8.476236343383789 9.749307632446289 2.0424351692199707 2.973222017288208 3.350947380065918 3.859334707260132 1.06383216381073 1.1129276752471924 1.396944522857666 3.0672121047973633
746 11.37954044342041 8.17552375793457 9.779627799987793 2.050445795059204 3.05281662940979 3.3688747882843018 3.7382824420928955 0.8492586016654968 1.1289068460464478 1.2277336120605469 3.1066184043884277
747 11.894509315490723 9.010441780090332 10.126533508300781 2.2980692386627197 3.05444073677063 3.647329092025757 4.069493293762207 1.0825364589691162 0.8335124850273132 1.299544095993042 3.29724383354187
748 11.756254196166992 8.288985252380371 10.44157600402832 2.357292413711548 3.2181460857391357 3.978990077972412 3.9061496257781982 0.7590802907943726 0.9294566512107849 1.5024616718292236 2.999264717102051
749 11.856353759765625 8.486952781677246 10.75829792022705 2.263004779815674 2.990780830383301 3.7180533409118652 3.8738269805908203 1.2864278554916382 1.1231224536895752 1.1455618143081665 3.2713944911956787
750 11.745861053466797 8.445718765258789 10.762846946716309 2.1421074867248535 2.996695041656494 3.4319396018981934 3.814986228942871 1.4430254697799683 1.0602648258209229 0.9765651226043701 3.388737678527832
751 11.397953033447266 8.157306671142578 10.332695960998535 2.1152052879333496 3.059220790863037 3.577026128768921 3.8575541973114014 1.0506893396377563 1.1120996475219727 1.4446088075637817 3.05851674079895
752 11.91302490234375 8.724645614624023 10.264363288879395 2.079514741897583 3.195488929748535 3.679283380508423 3.8043549060821533 0.6909353137016296 1.0609127283096313 1.3870073556900024 3.040402889251709
753 11.83563232421875 8.431507110595703 10.41230297088623 1.9637360572814941 3.3787810802459717 3.5362308025360107 3.791914701461792 0.5982986688613892 1.2880913019180298 1.180470585823059 3.058595895767212
754 11.894448280334473 8.627057075500488 10.235308647155762 2.1561508178710938 3.175619602203369 3.658067464828491 3.615361213684082 1.012772560119629 1.0166808366775513 0.9973121285438538 3.2558934688568115
755 11.398730278015137 8.265559196472168 10.257681846618652 2.076629400253296 2.8982276916503906 3.680788278579712 3.7110354900360107 0.9642650485038757 0.972791850566864 1.3434866666793823 3.149587392807007
756 11.670289039611816 8.721952438354492 10.177886009216309 2.1394712924957275 3.169290065765381 3.6014485359191895 3.7892870903015137 0.9087380170822144 0.9065611958503723 1.1501498222351074 3.2606923580169678
757 11.68879508972168 8.3228120803833 10.251041412353516 2.3802146911621094 2.9241349697113037 3.859812021255493 3.8724544048309326 0.7681995034217834 1.1322121620178223 1.1095762252807617 3.307589292526245
758 11.759232521057129 8.312874794006348 10.129783630371094 2.545759916305542 3.0783534049987793 3.7948415279388428 3.6590559482574463 0.9187607169151306 0.9868733286857605 1.2254242897033691 3.3232898712158203
759 10.95113468170166 7.753512859344482 9.74551010131836 2.3522627353668213 2.7264692783355713 3.8326640129089355 3.69492506980896 1.301871418952942 0.9532462358474731 0.9676273465156555 3.1544363498687744
760 11.79739761352539 8.690791130065918 10.229632377624512 2.4334609508514404 3.283982753753662 3.5985279083251953 3.7860372066497803 1.2895129919052124 0.8833185434341431 1.021437406539917 3.259298324584961
761 11.102431297302246 7.856411457061768 10.164468765258789 2.311715841293335 2.959329128265381 3.7410502433776855 3.734977960586548 1.0053088665008545 1.3387748003005981 1.1525872945785522 3.0482473373413086
762 11.271208763122559 7.943689823150635 10.068885803222656 2.4855003356933594 3.010606527328491 3.3112266063690186 3.9134461879730225 1.2309410572052002 1.0742868185043335 1.02987802028656 3.055636167526245
763 11.440022468566895 7.830322265625 10.415727615356445 2.4322125911712646 3.0454063415527344 3.815074920654297 3.8266124725341797 1.058256983757019 0.9975509643554688 1.150010108947754 3.2365922927856445
764 11.514439582824707 7.861550807952881 10.286816596984863 2.649122953414917 2.8690683841705322 3.791348695755005 3.8366942405700684 1.1171271800994873 1.0715641975402832 1.0957887172698975 3.172624111175537
765 11.624716758728027 8.327028274536133 10.323028564453125 2.5563364028930664 2.911322832107544 3.340675115585327 3.770498037338257 1.0989493131637573 1.1980026960372925 1.3213680982589722 3.2045583724975586
766 11.207181930541992 7.651810169219971 9.90028190612793 2.315255880355835 3.1326184272766113 2.9691691398620605 3.7743310928344727 0.7518714666366577 1.067236304283142 1.085106372833252 3.079442024230957
767 11.253432273864746 8.088261604309082 10.091511726379395 2.49969482421875 3.2223572731018066 3.063608407974243 3.6002752780914307 1.3974738121032715 1.2700845003128052 1.2366864681243896 2.9631404876708984
768 11.261512756347656 7.818127632141113 10.232284545898438 2.390462875366211 3.0183115005493164 3.5425198078155518 3.691598653793335 0.7408428192138672 1.11427903175354 1.4771018028259277 3.8307647705078125
769 11.3912992477417 8.396839141845703 10.103890419006348 2.904358386993408 3.046687126159668 3.0749447345733643 3.5195555686950684 0.9402213096618652 1.1092630624771118 1.0965900421142578 3.117494821548462
770 11.335168838500977 7.85565710067749 10.270804405212402 2.527822494506836 3.029510736465454 3.269274950027466 3.5215182304382324 1.1680046319961548 1.275273323059082 1.0733705759048462 2.986891269683838
771 11.49855899810791 8.271053314208984 10.18101692199707 2.312512159347534 2.8729088306427 3.6221213340759277 3.315859317779541 0.8996299505233765 0.97572261095047 1.1311843395233154 2.99483060836792
772 11.376960754394531 8.396585464477539 10.12637996673584 2.3785786628723145 2.7201311588287354 3.4551026821136475 3.6200919151306152 0.7676361203193665 1.1621906757354736 1.364565372467041 2.9993696212768555
773 11.322418212890625 8.142034530639648 10.016274452209473 2.612441062927246 2.738020658493042 3.786344528198242 3.626824378967285 0.9473265409469604 1.1215687990188599 1.1185864210128784 3.0241410732269287
774 11.40674877166748 8.659899711608887 9.669100761413574 2.408895492553711 2.879707098007202 3.557677745819092 3.5502026081085205 1.2307765483856201 1.121788740158081 1.0608381032943726 3.043841600418091
775 11.040112495422363 7.470203399658203 9.88185977935791 2.35923171043396 2.844393253326416 3.585357666015625 3.7504212856292725 0.8326059579849243 0.9523018598556519 1.2761682271957397 3.3237802982330322
776 11.13625431060791 7.467495918273926 9.880351066589355 2.625345230102539 2.8878912925720215 3.0790531635284424 3.634852170944214 0.8931061625480652 1.0396167039871216 1.1086950302124023 3.151526927947998
777 11.08004379272461 7.579346179962158 10.075611114501953 2.232185125350952 2.832556962966919 3.5494136810302734 3.703032970428467 0.6745883226394653 1.076080322265625 1.074959397315979 3.085637331008911
778 11.243330001831055 8.44919204711914 9.476423263549805 2.5474321842193604 2.945401191711426 3.64894700050354 3.5122246742248535 1.0585881471633911 0.9947842359542847 1.0801520347595215 3.231842041015625
779 11.877748489379883 8.323140144348145 10.359560012817383 2.563297986984253 3.0496675968170166 3.5480799674987793 3.4311704635620117 0.7868398427963257 0.9819357991218567 1.0255792140960693 3.1306066513061523
780 11.470235824584961 8.706151008605957 9.719080924987793 2.3407328128814697 2.9720306396484375 3.4673573970794678 3.4938161373138428 0.878221869468689 0.9885036945343018 1.0147795677185059 3.073244094848633
781 11.410857200622559 8.335647583007813 9.817497253417969 2.0066721439361572 3.028285503387451 3.3537142276763916 3.542139768600464 0.892947793006897 0.8196438550949097 1.129629373550415 2.66318416595459
782 11.527143478393555 8.750298500061035 9.784865379333496 2.1147408485412598 3.1420536041259766 3.440636396408081 3.5596041679382324 1.0547337532043457 1.2493298053741455 1.430113673210144 2.945129632949829
783 11.318952560424805 8.255375862121582 9.672073364257813 2.0458006858825684 3.178954839706421 3.397779703140259 3.5124428272247314 1.5902431011199951 1.2110049724578857 1.1427277326583862 2.86816668510437
784 11.6934814453125 8.51296615600586 9.921794891357422 2.370530366897583 3.185439348220825 3.6196036338806152 3.4555704593658447 1.0405305624008179 0.9911051392555237 0.9288977384567261 3.3915677070617676
785 11.710149765014648 8.641144752502441 9.84628677368164 2.2772583961486816 2.8710598945617676 3.9391674995422363 3.6066248416900635 0.7767907977104187 0.9194722175598145 1.341239333152771 3.469702959060669
786 11.770297050476074 8.753342628479004 9.904335975646973 2.3443479537963867 3.3924922943115234 3.685790538787842 3.4714722633361816 1.255765676498413 0.8783456087112427 1.2240242958068848 3.7473959922790527
787 11.473867416381836 8.543327331542969 9.751107215881348 2.1843597888946533 2.8392229080200195 3.6463897228240967 3.3263113498687744 1.138527512550354 0.9286038875579834 1.3199185132980347 3.3416330814361572
788 11.356343269348145 8.706908226013184 9.623130798339844 2.559816837310791 2.841719150543213 3.9788849353790283 3.3803281784057617 0.7791677713394165 1.1698366403579712 1.3126472234725952 3.421276807785034
789 11.612613677978516 8.695059776306152 9.85351848602295 2.5848758220672607 3.0864362716674805 3.7458324432373047 3.3175618648529053 0.8826315999031067 1.0374068021774292 1.2740306854248047 3.1780405044555664
790 11.825641632080078 9.031075477600098 9.896305084228516 2.512117385864258 2.695768356323242 3.6969432830810547 3.6457064151763916 0.6624200344085693 0.9738345742225647 1.228397011756897 3.198453426361084
791 11.82459831237793 9.150737762451172 9.870132446289063 2.4871103763580322 2.9044690132141113 3.58768630027771 3.338639974594116 0.8651286959648132 1.1360670328140259 1.2786613702774048 2.8350830078125
792 11.401410102844238 8.494524002075195 9.791528701782227 2.5488898754119873 2.786644697189331 3.469614028930664 3.226264476776123 0.932759165763855 1.0755378007888794 1.3669044971466064 3.122318744659424
793 11.895623207092285 8.516292572021484 10.045286178588867 2.380518674850464 3.020465135574341 3.4649312496185303 3.3656606674194336 0.6209978461265564 1.143041729927063 1.2488987445831299 3.590670585632324
794 11.978029251098633 8.83313274383545 9.854809761047363 2.289626359939575 2.97655987739563 3.6691792011260986 3.5348172187805176 0.6944370269775391 0.8560788631439209 1.4810482263565063 3.1117560863494873
795 11.87112808227539 8.302154541015625 9.966483116149902 2.414466381072998 3.0668623447418213 3.5266213417053223 3.6330208778381348 0.6420325636863708 0.9994813799858093 1.5615439414978027 3.195620536804199
796 11.97938060760498 8.518153190612793 10.025150299072266 2.7057607173919678 2.8951516151428223 3.6501829624176025 3.4581120014190674 0.8979969620704651 1.0490111112594604 1.5093525648117065 3.466125249862671
797 11.341638565063477 7.724771022796631 9.826912879943848 2.4266750812530518 2.8292717933654785 3.5415170192718506 3.440715789794922 0.8936607837677002 1.4294596910476685 1.2353794574737549 3.038794994354248
798 11.25007152557373 7.87632942199707 9.831937789916992 2.699702501296997 2.7910537719726563 3.5920512676239014 3.4873311519622803 0.8750337362289429 0.9994895458221436 1.3487807512283325 3.2679824829101563
799 11.797686576843262 8.837740898132324 9.716270446777344 2.520893096923828 3.151592254638672 3.6150035858154297 3.352962017059326 1.014729380607605 1.0594568252563477 1.2157596349716187 3.5313937664031982
800 11.866278648376465 8.27137279510498 10.061667442321777 2.5257821083068848 3.4294636249542236 3.5794458389282227 3.365334987640381 0.8268504738807678 1.1011848449707031 1.419382929801941 3.3860554695129395
801 12.121551513671875 8.964442253112793 9.764227867126465 2.508133888244629 3.180227041244507 3.6525676250457764 3.5191140174865723 0.8829557299613953 1.1276572942733765 1.3076170682907104 3.188425064086914
