# Supplementary material for: Complexes of vertebrate TMC1/2 and CIB2/3 proteins form hair-cell mechanotransduction cation channels
Source: eLife. 2025 Jan 8;12:RP89719. doi: 10.7554/eLife.89719 (PMC11709434; doi:10.7554/eLife.89719)
Supplement: Figure 8—figure supplement 1—source data 1. [file elife-89719-fig8-figsupp1-data1.zip › RMSD-Anton-hsTMC1-hsCIB2-POPC-mineq-v2.dat]

0 0.0 0.0 0.0 0.0 0.0 0.0 0.0 0.0 0.0 0.0 0.0
1 5.054656982421875 4.462855815887451 3.8018765449523926 2.7129263877868652 2.477910041809082 2.5279064178466797 1.6037840843200684 1.1102968454360962 1.9601327180862427 0.9042236804962158 0.8775783777236938
2 5.069929599761963 4.385332107543945 3.895127773284912 2.7479753494262695 2.357792377471924 2.360567331314087 1.5755267143249512 1.162213921546936 1.9177484512329102 0.6980481147766113 0.8765515685081482
3 4.942784309387207 4.187794208526611 4.143054962158203 2.6693544387817383 2.4387848377227783 2.2548632621765137 2.115288019180298 0.9683545231819153 1.7605535984039307 0.7951158881187439 0.77208411693573
4 5.362706184387207 4.513697147369385 4.441819667816162 2.799835443496704 2.430685520172119 2.2640347480773926 1.7355749607086182 1.1722668409347534 2.0337929725646973 0.8695319294929504 0.7571343779563904
5 5.125039100646973 4.523568153381348 4.357198238372803 2.6935877799987793 2.540687322616577 2.178879499435425 1.481087565422058 1.4690500497817993 1.978489637374878 0.7902238965034485 0.7880828380584717
6 5.10438871383667 4.183995723724365 4.253753662109375 2.656536340713501 2.3540585041046143 2.4793081283569336 1.4735853672027588 1.385301947593689 2.22476863861084 0.6567679047584534 0.9407914280891418
7 4.979032516479492 4.2966179847717285 4.05938720703125 2.6327803134918213 2.4573657512664795 2.4599432945251465 1.537168025970459 1.5395084619522095 1.894378423690796 0.704296886920929 0.8354565501213074
8 5.193593502044678 4.164939880371094 4.520779132843018 2.5739550590515137 2.279680013656616 2.4792001247406006 1.7275422811508179 1.652988314628601 2.132077217102051 0.6119537353515625 1.088886022567749
9 5.128294467926025 4.219088077545166 4.147534370422363 2.4764022827148438 2.4333815574645996 2.463068723678589 1.664886236190796 1.4657824039459229 1.866559624671936 0.8270284533500671 0.8738351464271545
10 5.48419189453125 4.516260623931885 4.3987836837768555 2.6802027225494385 2.370728015899658 2.4931671619415283 1.7489793300628662 1.2830733060836792 2.047581911087036 0.8717731833457947 0.9579250812530518
11 5.39122200012207 4.663175582885742 4.176714897155762 2.8084287643432617 2.286978244781494 2.323276996612549 1.628347635269165 1.4579246044158936 1.8159234523773193 0.8533053398132324 0.8976662755012512
12 5.605756759643555 4.919474124908447 4.347674369812012 2.8720760345458984 2.4700167179107666 2.4124605655670166 1.5337587594985962 1.3631130456924438 1.906868577003479 0.7954579591751099 0.821143388748169
13 5.212724685668945 4.609310626983643 4.14579963684082 2.793281316757202 2.5635342597961426 2.337960958480835 1.4788864850997925 1.246841549873352 1.9231419563293457 0.7656031250953674 0.7649181485176086
14 5.555088520050049 4.817919731140137 4.706081867218018 2.789313554763794 2.6582252979278564 2.3997533321380615 1.3840813636779785 1.4312251806259155 1.9142990112304688 0.678961992263794 1.0167279243469238
15 5.326606750488281 4.758450031280518 4.370051383972168 2.8406872749328613 2.605142831802368 2.276270627975464 1.626372218132019 1.7286021709442139 1.8077733516693115 0.762941837310791 0.8738715648651123
16 5.276674747467041 4.7738823890686035 4.626021385192871 2.992816209793091 2.417958974838257 2.455206871032715 1.8218728303909302 1.4519788026809692 1.8809587955474854 0.7474067807197571 0.9343394041061401
17 5.412751197814941 5.054452419281006 4.306080341339111 3.261509895324707 2.2802517414093018 2.0769002437591553 1.681525468826294 1.8342657089233398 2.060837507247925 0.699296236038208 0.7759636640548706
18 5.458827495574951 4.936992645263672 4.579781532287598 2.9636738300323486 2.2420456409454346 2.266981363296509 1.7957981824874878 1.419959545135498 1.6740421056747437 0.8115598559379578 0.8639426231384277
19 4.995482444763184 4.393214702606201 4.38668155670166 2.757547616958618 2.0745420455932617 2.2876851558685303 1.5616954565048218 1.285463571548462 1.854270339012146 0.7735286355018616 0.8463833332061768
20 4.897218704223633 4.478277683258057 4.318084239959717 2.9642486572265625 2.514889717102051 2.3568992614746094 1.4949842691421509 1.4829819202423096 1.7864025831222534 0.7391093373298645 0.9634186029434204
21 5.004464149475098 4.484041213989258 4.313553810119629 2.787672281265259 2.3853087425231934 2.1406567096710205 1.4805817604064941 1.4224789142608643 1.9902061223983765 0.6640258431434631 0.8914495706558228
22 4.952083587646484 4.338620662689209 4.511785984039307 2.6110403537750244 2.327545642852783 2.3184852600097656 1.7011220455169678 1.1692259311676025 1.833717942237854 0.6025280356407166 0.7608481645584106
23 4.868885040283203 4.462368011474609 4.337073802947998 2.7823307514190674 2.288358688354492 2.3028204441070557 1.4910402297973633 1.4317723512649536 1.9594765901565552 0.7244418263435364 0.7578234672546387
24 5.293574810028076 4.5348124504089355 4.62612771987915 2.543336868286133 2.6063125133514404 2.313385248184204 1.6561226844787598 1.5576704740524292 1.9464701414108276 0.7269102931022644 0.7920610308647156
25 5.491090297698975 4.881428241729736 4.676536560058594 2.7485811710357666 2.3529303073883057 2.4374473094940186 1.5350979566574097 1.5003341436386108 1.8307725191116333 1.0328947305679321 0.7690483331680298
26 5.573388576507568 4.8183369636535645 5.18102502822876 2.839282989501953 2.4253499507904053 2.582998037338257 1.5632100105285645 1.4282673597335815 1.7868965864181519 0.7799816727638245 0.9510936737060547
27 5.455235004425049 4.875551223754883 4.539752960205078 2.7055587768554688 2.664592742919922 2.5827150344848633 1.5710923671722412 1.338968276977539 1.8296719789505005 0.9889493584632874 0.909279465675354
28 5.471718788146973 4.89969539642334 4.64471435546875 2.6428356170654297 2.3764491081237793 2.3184680938720703 1.6818760633468628 1.3391385078430176 2.032768964767456 0.7729163765907288 0.9856163859367371
29 5.100417137145996 4.227135181427002 4.612855434417725 2.412180185317993 2.4807469844818115 2.32456111907959 1.6180617809295654 1.2026848793029785 1.9222322702407837 0.8288308382034302 0.9109968543052673
30 5.04884672164917 4.553890228271484 4.325039386749268 2.7672781944274902 2.3419222831726074 2.345134973526001 2.0121142864227295 0.840812623500824 1.7869701385498047 0.8226868510246277 0.8085050582885742
31 5.060410022735596 4.321402549743652 4.507331848144531 2.6051855087280273 2.6012985706329346 2.0555853843688965 1.6201050281524658 1.4817993640899658 1.7370284795761108 0.6989483833312988 0.9524397850036621
32 4.839938640594482 4.338957786560059 4.068227291107178 2.642794370651245 2.4895834922790527 2.3760571479797363 2.1680827140808105 1.2029823064804077 1.85093355178833 0.7419387698173523 0.9034176468849182
33 5.472283840179443 5.078841209411621 4.325867652893066 2.633315324783325 2.567880630493164 2.22216796875 2.4033429622650146 2.0077288150787354 1.823958396911621 1.0455807447433472 1.002225637435913
34 5.042665004730225 4.3666605949401855 4.358232498168945 2.5111918449401855 2.2535054683685303 2.2773830890655518 2.308901309967041 1.3338918685913086 2.038348913192749 0.7041976451873779 0.9562181234359741
35 5.206271171569824 4.445401191711426 4.3725175857543945 2.452371835708618 2.455490827560425 2.48330020904541 2.4428930282592773 1.304923176765442 1.8591983318328857 0.7990390658378601 1.0058175325393677
36 5.070127964019775 4.215282917022705 4.697275161743164 2.4368600845336914 2.61207914352417 2.206615686416626 2.1878662109375 1.4714562892913818 1.8289023637771606 0.609056830406189 1.1327255964279175
37 5.353819847106934 4.614018440246582 4.578484058380127 2.671323776245117 2.583162546157837 2.357076406478882 2.193765163421631 1.3947263956069946 1.8605953454971313 0.6196382641792297 0.8820384740829468
38 5.323042869567871 4.794384002685547 4.360430717468262 2.912177085876465 2.6717562675476074 2.277254343032837 1.9751373529434204 1.384545922279358 1.7583909034729004 0.6401076912879944 0.9326843619346619
39 4.940546989440918 4.406983375549316 4.289823055267334 2.7747557163238525 2.6556246280670166 2.2864856719970703 1.9995172023773193 1.5732825994491577 1.7968440055847168 0.7082295417785645 1.056188941001892
40 5.116954326629639 4.663898944854736 4.196901321411133 2.9718143939971924 2.6078102588653564 2.1813385486602783 1.8400346040725708 0.6733071804046631 1.920952320098877 0.8321692943572998 1.1694761514663696
41 4.735250949859619 4.399204730987549 3.808928966522217 3.0221283435821533 2.5791990756988525 2.405416965484619 1.828756332397461 0.5986778140068054 2.221118688583374 0.986088752746582 0.9640434980392456
42 4.764817714691162 4.318984508514404 4.216228485107422 2.929821729660034 2.6341183185577393 2.328111410140991 2.1226260662078857 1.059613585472107 1.8370498418807983 0.7835396528244019 0.9857823848724365
43 4.905289649963379 4.055911064147949 4.761541843414307 2.72953200340271 2.68858003616333 2.244138479232788 1.8946198225021362 0.734318733215332 1.8208091259002686 0.7994987964630127 0.928475022315979
44 5.075568199157715 4.396854400634766 4.423840045928955 3.079943895339966 2.5141944885253906 2.3173625469207764 1.8859758377075195 0.8655934929847717 2.0122392177581787 0.9806503057479858 1.0614663362503052
45 4.970450401306152 4.352597236633301 4.4700188636779785 3.203157901763916 2.5655651092529297 2.1705446243286133 2.1224193572998047 0.8611971139907837 1.8763668537139893 0.8194006085395813 1.0171594619750977
46 5.11052131652832 4.471677780151367 4.421107292175293 3.305245876312256 2.7185211181640625 2.358006238937378 2.0849175453186035 1.042458415031433 1.8733634948730469 0.9186484813690186 1.0072022676467896
47 5.1509881019592285 4.421359539031982 4.57558012008667 2.9053337574005127 2.7647712230682373 2.3282923698425293 2.1506175994873047 0.8501606583595276 1.9631788730621338 0.990332305431366 0.9591726660728455
48 5.595946788787842 4.897833347320557 4.844690799713135 3.304187536239624 3.0009825229644775 2.214887857437134 2.285879135131836 0.7873117327690125 1.9610761404037476 0.9820064902305603 1.062989354133606
49 5.813295841217041 4.987143516540527 4.982213973999023 3.397902727127075 2.8922300338745117 2.468827247619629 2.338414430618286 0.6871675848960876 1.939988136291504 0.9121697545051575 0.862108051776886
50 5.438390254974365 4.816402435302734 4.876081466674805 3.381188154220581 2.7676501274108887 2.3768560886383057 2.3127493858337402 0.9842362999916077 1.92461359500885 0.785092830657959 1.142965316772461
51 4.982052326202393 4.473348617553711 4.402951717376709 3.216261386871338 2.564692497253418 2.2130701541900635 1.963202953338623 1.004496693611145 1.8819098472595215 0.7734369039535522 0.8812915682792664
52 5.076628684997559 4.329132556915283 4.63348913192749 2.8894317150115967 2.7135798931121826 2.322706699371338 1.8741458654403687 0.8402723670005798 1.8759536743164063 0.9496020078659058 0.821358859539032
53 5.3975958824157715 4.695770263671875 4.764291763305664 2.947556257247925 2.5403664112091064 2.182957649230957 2.0342652797698975 1.1994092464447021 1.7944775819778442 0.8920524716377258 0.9655007123947144
54 5.206390857696533 4.3083109855651855 4.980135440826416 2.947838544845581 2.6176555156707764 2.416874408721924 1.8828953504562378 0.6273553371429443 1.8018226623535156 0.9073570966720581 0.8768770694732666
55 5.1432342529296875 4.358856201171875 4.82014274597168 2.7995903491973877 2.5053606033325195 2.486215591430664 1.9627339839935303 0.8036015033721924 1.8820888996124268 0.7721219062805176 1.1549304723739624
56 5.386645793914795 4.61529016494751 4.802812099456787 3.161304235458374 2.5599136352539063 2.412930727005005 1.9431872367858887 0.7173783183097839 1.886819839477539 0.961553692817688 1.1382367610931396
57 4.960224628448486 4.201171875 4.688107490539551 2.874380350112915 2.6287052631378174 2.3459362983703613 1.7012646198272705 1.2780601978302002 2.0234217643737793 0.9164478182792664 1.1527462005615234
58 5.215747356414795 4.250799179077148 4.558024883270264 2.6586949825286865 2.6797235012054443 2.321424961090088 1.429206371307373 0.8741000294685364 1.7260539531707764 0.9092559218406677 1.1823334693908691
59 5.165514945983887 4.178467750549316 4.374980926513672 2.8508388996124268 2.7137880325317383 2.318890333175659 1.7043113708496094 0.7788066267967224 1.9289584159851074 1.043384075164795 1.080414891242981
60 5.536698818206787 4.7978515625 4.454105854034424 3.129157781600952 2.6440329551696777 2.407270908355713 2.1346285343170166 0.7017301321029663 2.3585617542266846 0.8898916244506836 1.1149078607559204
61 5.372101783752441 4.6229634284973145 4.231896877288818 2.9873335361480713 2.6022632122039795 2.410665512084961 2.125882625579834 0.6927488446235657 1.9311096668243408 0.8603359460830688 0.9018393158912659
62 5.341860771179199 4.66650390625 4.523336887359619 3.122389316558838 2.4553751945495605 2.523754358291626 2.2295830249786377 1.080675721168518 1.8636471033096313 0.8531156182289124 1.0219221115112305
63 5.148249626159668 4.4310150146484375 4.7043304443359375 2.8829140663146973 2.3821496963500977 2.5383598804473877 2.4985909461975098 1.2204575538635254 2.172905445098877 0.9308742880821228 0.8624223470687866
64 5.236872673034668 4.5827717781066895 4.444321632385254 2.765753984451294 2.5733871459960938 2.512345314025879 2.632685422897339 1.3792773485183716 2.0995147228240967 1.0028187036514282 0.7391307950019836
65 5.546841144561768 4.796796798706055 4.5321879386901855 2.67274808883667 2.346038579940796 2.390681028366089 2.0564043521881104 2.04003643989563 2.1130013465881348 0.9732146859169006 0.8060555458068848
66 5.512296199798584 4.980768203735352 4.048655033111572 2.7476329803466797 2.3077330589294434 2.402825355529785 1.9979119300842285 1.6817960739135742 2.138465404510498 0.8931329250335693 0.8764041066169739
67 5.311732769012451 4.815334796905518 4.268367290496826 2.6966896057128906 2.3850581645965576 2.3453595638275146 1.9612677097320557 2.31716251373291 2.4145493507385254 0.8315081596374512 0.8800289034843445
68 5.092649936676025 4.491838455200195 4.174944877624512 2.5319747924804688 2.424062490463257 2.4321882724761963 2.041619062423706 1.6682971715927124 2.0769829750061035 1.177954077720642 1.0041097402572632
69 5.187910556793213 4.426945209503174 4.1626691818237305 2.655120611190796 2.2948241233825684 2.308950901031494 2.110921621322632 1.0072505474090576 1.9763071537017822 1.277275800704956 1.2595239877700806
70 5.002390384674072 4.39162015914917 4.317734718322754 2.7959976196289063 2.314546823501587 2.382593870162964 2.184107780456543 1.2120518684387207 2.093529462814331 0.9579224586486816 1.0209544897079468
71 5.517826557159424 4.886439323425293 4.598507881164551 2.632321834564209 2.4272046089172363 2.334141969680786 2.0818827152252197 1.9631328582763672 2.0758273601531982 1.0553910732269287 0.996928334236145
72 5.475649833679199 4.672569274902344 4.616053104400635 2.550562620162964 2.4542112350463867 2.2686820030212402 1.97650146484375 1.4160919189453125 1.922316074371338 0.8446172475814819 1.1051887273788452
73 5.294052600860596 4.450570583343506 4.622299671173096 2.6079297065734863 2.482316732406616 2.4476683139801025 2.0340962409973145 1.0174447298049927 1.9615803956985474 0.8501541614532471 1.0710642337799072
74 5.086004734039307 4.433369159698486 4.609731197357178 2.735034942626953 2.459866762161255 2.429112195968628 2.1251635551452637 1.6802940368652344 1.8958234786987305 1.14152193069458 1.2267918586730957
75 5.14417839050293 4.333698749542236 4.535826206207275 2.8421926498413086 2.335254430770874 2.2824347019195557 2.1305055618286133 1.2140965461730957 1.8409150838851929 0.887283980846405 1.2579772472381592
76 5.350275993347168 4.448760986328125 4.720993518829346 2.4663662910461426 2.44826078414917 2.206003189086914 2.140188694000244 1.462314486503601 1.799149751663208 1.0453835725784302 1.060279369354248
77 5.235151290893555 4.621971607208252 4.4399824142456055 2.6660804748535156 2.406648874282837 2.2949395179748535 2.1144421100616455 1.6943492889404297 1.8281009197235107 0.83437579870224 1.0929185152053833
78 5.278746604919434 4.525720596313477 4.50117301940918 2.5710158348083496 2.3294217586517334 2.3351216316223145 2.0333456993103027 0.9595010280609131 1.7229351997375488 1.006206750869751 1.1073802709579468
79 5.235292911529541 4.36715030670166 4.6541547775268555 2.409573554992676 2.5004823207855225 2.3950650691986084 2.183556318283081 1.1851115226745605 1.8534083366394043 1.1909996271133423 0.9542294144630432
80 5.34706974029541 4.377029895782471 4.496455192565918 2.441164016723633 2.4488611221313477 2.2457075119018555 2.083134889602661 0.9990573525428772 1.742669939994812 1.1186795234680176 1.1162824630737305
81 4.947323322296143 3.963838815689087 4.527992248535156 2.3216445446014404 2.4759106636047363 2.4044525623321533 2.096945285797119 0.6523154973983765 1.660098910331726 0.8187796473503113 1.1285649538040161
82 4.989933013916016 4.165175914764404 4.817196846008301 2.6099283695220947 2.5664234161376953 2.1880834102630615 2.060675859451294 1.2934290170669556 1.9914180040359497 1.1282646656036377 1.045272707939148
83 5.154480934143066 4.355891227722168 4.722055435180664 2.4109957218170166 2.651111602783203 2.5073118209838867 2.0565454959869385 1.2450062036514282 2.0077264308929443 1.223507046699524 1.0515974760055542
84 5.235542297363281 4.794264316558838 4.566101551055908 2.8119544982910156 2.5952677726745605 2.621458053588867 2.05507230758667 1.4562937021255493 1.8931939601898193 1.157963752746582 1.001508355140686
85 5.093111991882324 4.332065582275391 4.69584321975708 2.4851086139678955 2.650571346282959 2.4913394451141357 1.9645044803619385 1.0548762083053589 2.1141345500946045 1.1319745779037476 1.046218752861023
86 4.977261066436768 4.225816249847412 4.668603897094727 2.5084993839263916 2.647038459777832 2.3778159618377686 2.1668002605438232 1.0278007984161377 1.715032935142517 1.0511372089385986 1.091027855873108
87 4.915241718292236 4.216132164001465 4.770079612731934 2.708996295928955 2.612596273422241 2.24033522605896 2.1455068588256836 1.4359021186828613 2.005420207977295 1.0812993049621582 1.2942743301391602
88 5.133856773376465 4.362205505371094 5.069314956665039 2.6680314540863037 2.634557008743286 2.247053861618042 2.166023015975952 1.203572154045105 2.3046226501464844 1.0198607444763184 1.0423576831817627
89 5.057132244110107 4.5303778648376465 4.825781345367432 2.969883680343628 2.572284460067749 2.2621090412139893 2.1984081268310547 1.1231017112731934 2.01302433013916 0.9367641806602478 1.164674162864685
90 5.241765975952148 4.679701805114746 4.807672023773193 2.900379180908203 2.5514471530914307 2.038067102432251 2.1884241104125977 1.425020694732666 1.8770707845687866 1.0558234453201294 1.0342907905578613
91 5.529040336608887 5.066429615020752 4.83085823059082 3.3941433429718018 2.385596513748169 2.241426944732666 2.1558847427368164 1.3004714250564575 1.7162920236587524 0.9465067386627197 1.07355535030365
92 5.261165618896484 4.888571739196777 4.778778076171875 3.1540822982788086 2.5774166584014893 1.938760757446289 2.1288833618164063 1.3472366333007813 1.8346619606018066 1.0791914463043213 1.2818323373794556
93 5.166954517364502 4.704092979431152 4.737018585205078 3.2420575618743896 2.618424415588379 1.9978545904159546 2.393287181854248 1.5529135465621948 2.0157952308654785 1.171449899673462 1.0607948303222656
94 4.895001411437988 4.388998508453369 4.238729953765869 2.550685167312622 2.306532621383667 2.3547544479370117 2.101484537124634 1.4083936214447021 1.9091520309448242 0.895877480506897 1.0019737482070923
95 4.969511985778809 4.270205497741699 4.6883745193481445 2.5829591751098633 2.402705669403076 2.4305193424224854 2.1661856174468994 1.4021373987197876 1.9141857624053955 1.2251931428909302 1.1084192991256714
96 5.042087078094482 4.31073522567749 4.733588218688965 2.524005174636841 2.4797873497009277 2.3716483116149902 2.1550655364990234 1.4421061277389526 1.9710469245910645 1.1144081354141235 1.1350423097610474
97 5.239278316497803 4.604856967926025 4.78067684173584 2.4986860752105713 2.5333569049835205 2.4562582969665527 2.230525493621826 1.4999544620513916 1.6877743005752563 1.1111668348312378 1.0166816711425781
98 5.2678961753845215 4.589742660522461 5.046502113342285 2.89485764503479 2.468541383743286 2.54557466506958 2.328827142715454 1.0716482400894165 1.8380601406097412 1.0756994485855103 1.0713645219802856
99 5.367045879364014 4.557651042938232 5.236372470855713 3.001084566116333 2.5847299098968506 2.4614574909210205 2.1973447799682617 1.007280707359314 1.816843032836914 1.0733474493026733 1.0330777168273926
100 5.449927806854248 4.532678127288818 5.0488667488098145 2.917020559310913 2.425940752029419 2.397243022918701 2.279036045074463 0.9985490441322327 1.797073483467102 1.1110464334487915 1.061203956604004
101 5.176675796508789 4.372114658355713 4.979558944702148 2.854379177093506 2.3725621700286865 2.4387307167053223 2.1286795139312744 1.6489131450653076 1.9258960485458374 1.0818536281585693 1.178256630897522
102 5.036594867706299 4.29927396774292 4.760203838348389 2.6994028091430664 2.458930015563965 2.4489753246307373 2.2021143436431885 1.1000324487686157 1.6958009004592896 1.3449838161468506 1.0917308330535889
103 5.078466415405273 4.328698635101318 5.078187942504883 2.6666932106018066 2.48154354095459 2.3729114532470703 2.2232377529144287 1.3525116443634033 1.8803592920303345 1.3592565059661865 1.317214846611023
104 5.064359188079834 4.271686553955078 5.101616382598877 2.482208251953125 2.4619903564453125 2.371648073196411 2.271976947784424 1.2932707071304321 1.9282095432281494 1.4792495965957642 1.17808997631073
105 5.184107780456543 4.299049377441406 5.1874260902404785 2.4604735374450684 2.58852219581604 2.3888180255889893 2.071901321411133 1.3379693031311035 1.8404182195663452 1.4268851280212402 1.1931672096252441
106 5.109811782836914 4.690565586090088 4.661250591278076 2.5350162982940674 2.5762107372283936 2.3938076496124268 2.0741641521453857 1.277001976966858 2.0074574947357178 1.2497576475143433 1.0359870195388794
107 5.035441875457764 4.519711971282959 4.656303882598877 2.5788257122039795 2.4941790103912354 2.5322115421295166 2.0987741947174072 1.1254886388778687 1.7327817678451538 1.1767257452011108 1.0143678188323975
108 5.540694713592529 4.584980487823486 4.954928398132324 2.290895462036133 2.451421022415161 2.6031997203826904 2.033890724182129 1.1823657751083374 1.8750251531600952 1.018448829650879 0.9233275651931763
109 5.449235439300537 4.440318584442139 4.606037139892578 2.3881731033325195 2.352299928665161 2.591003894805908 2.1188411712646484 1.1273490190505981 1.8179186582565308 0.9775388240814209 1.045164942741394
110 5.257313251495361 4.356220722198486 4.646820068359375 2.3442494869232178 2.433779001235962 2.4319987297058105 1.9990254640579224 1.4555116891860962 1.667260766029358 1.025111436843872 1.1718254089355469
111 5.130767345428467 4.158143043518066 4.738724231719971 2.5274319648742676 2.2621235847473145 2.5238518714904785 2.1672732830047607 1.052188515663147 1.7550581693649292 0.955800473690033 1.065418004989624
112 5.430485248565674 4.195412635803223 5.248222351074219 2.3910105228424072 2.407306671142578 2.5408430099487305 2.0512964725494385 1.2760486602783203 1.709392786026001 1.0920639038085938 0.9905951023101807
113 5.101200103759766 4.0126566886901855 5.11354398727417 2.172879219055176 2.4943580627441406 2.359072685241699 2.133610963821411 1.3520336151123047 1.691135048866272 1.141550064086914 1.2025127410888672
114 5.472431659698486 4.607173919677734 4.828951835632324 2.2904398441314697 2.479003667831421 2.7071444988250732 2.051792860031128 1.2663110494613647 1.7871047258377075 1.06423020362854 1.1718496084213257
115 5.2364983558654785 4.024607181549072 5.122404098510742 2.2755889892578125 2.330594301223755 2.398699998855591 2.0699474811553955 1.0130923986434937 1.8620593547821045 0.9600284099578857 1.1355952024459839
116 5.0907392501831055 4.313460826873779 4.760481357574463 2.293128728866577 2.5886056423187256 2.519820213317871 2.214911460876465 1.3329403400421143 1.9922510385513306 1.1253777742385864 1.2067416906356812
117 4.900010585784912 4.0268168449401855 4.53070592880249 2.393261432647705 2.413381814956665 2.5972018241882324 2.2624499797821045 0.9350509643554688 1.7909208536148071 1.0466339588165283 1.0948432683944702
118 5.027576923370361 4.134490013122559 4.511423587799072 2.5059449672698975 2.6159260272979736 2.5298736095428467 2.412778854370117 0.8717918395996094 2.0335581302642822 0.8533058166503906 0.9467173218727112
119 5.158107280731201 4.152024269104004 4.746655464172363 2.622472047805786 2.2898612022399902 2.4744555950164795 1.9158952236175537 1.1381272077560425 1.9096825122833252 0.8354665637016296 1.1607890129089355
120 5.055086135864258 3.980275869369507 4.788515090942383 2.5217742919921875 2.1591274738311768 2.435225009918213 2.0739355087280273 1.4068783521652222 1.9713547229766846 0.8633618950843811 1.1356441974639893
121 4.774804592132568 3.9211621284484863 4.454910755157471 2.4756689071655273 2.0226550102233887 2.3103950023651123 2.2509377002716064 1.308821201324463 1.7708179950714111 1.0807322263717651 0.9807959794998169
122 4.99471378326416 4.23548698425293 4.4272661209106445 2.963153123855591 2.0445456504821777 2.5012776851654053 2.232024669647217 0.9191259145736694 2.0253818035125732 1.0184237957000732 1.1181505918502808
123 5.116550445556641 4.038333892822266 4.467430591583252 2.6205039024353027 2.0642383098602295 2.3694369792938232 2.1990480422973633 0.9432944655418396 2.1771183013916016 1.1473546028137207 1.0658060312271118
124 5.17886209487915 4.267475605010986 4.484568119049072 2.6533169746398926 2.180868148803711 2.4549560546875 2.145498037338257 1.377414584159851 2.0359411239624023 1.1291775703430176 1.1990759372711182
125 4.801019668579102 4.066164493560791 4.362757682800293 2.7127468585968018 2.1647326946258545 2.227663040161133 2.11600661277771 1.0874284505844116 2.5691258907318115 0.7971845865249634 1.058608889579773
126 4.863785743713379 3.9058477878570557 4.483454704284668 2.5364651679992676 2.3865771293640137 2.298825740814209 2.1549084186553955 1.4408551454544067 2.3651247024536133 1.00059175491333 1.1859842538833618
127 4.951090335845947 4.2547197341918945 4.513949871063232 2.591561794281006 2.45540452003479 2.516282558441162 1.9822725057601929 1.1902066469192505 2.1088955402374268 1.0659409761428833 1.2328904867172241
128 4.969520568847656 4.47863245010376 4.3249969482421875 2.7766239643096924 2.395634889602661 2.4947237968444824 1.9835753440856934 1.1298142671585083 2.3173422813415527 1.1034859418869019 1.4344130754470825
129 4.918329238891602 4.274946689605713 4.397248268127441 2.733811616897583 2.316537857055664 2.4506771564483643 2.0442371368408203 1.3516241312026978 2.2680141925811768 1.0593438148498535 1.385648250579834
130 5.051815509796143 4.243334770202637 4.528157711029053 2.6303083896636963 2.288341999053955 2.4742114543914795 1.9270904064178467 0.9310572147369385 2.2568271160125732 1.2138384580612183 1.120648741722107
131 5.245284080505371 4.405377388000488 4.864717483520508 2.8179070949554443 2.434032917022705 2.4519662857055664 2.11586856842041 1.1126772165298462 2.3605175018310547 1.2057347297668457 1.2066437005996704
132 5.0653395652771 4.103212356567383 4.687565803527832 2.4521121978759766 2.511702060699463 2.394233226776123 2.2073607444763184 1.0425193309783936 2.3100154399871826 1.2506005764007568 1.1766060590744019
133 5.349754333496094 4.423860549926758 4.8822221755981445 2.3863072395324707 2.2615628242492676 2.5289409160614014 2.1389455795288086 1.2830920219421387 2.0907187461853027 1.2891606092453003 1.0820575952529907
134 5.407890796661377 4.493348598480225 4.821300983428955 2.428302764892578 2.228214979171753 2.5836212635040283 2.2140867710113525 1.1927937269210815 1.9490972757339478 1.3759889602661133 1.2080388069152832
135 5.298935890197754 4.470030307769775 4.877018451690674 2.5488922595977783 2.351036310195923 2.466479539871216 2.3693783283233643 1.5508615970611572 2.307094097137451 1.2208309173583984 1.377703309059143
136 5.480945587158203 4.657834053039551 4.838899612426758 2.7851359844207764 2.371981620788574 2.436457872390747 2.209676504135132 1.6233747005462646 1.9049320220947266 1.1536303758621216 1.411559820175171
137 5.057492256164551 4.255810260772705 4.544607162475586 2.672813653945923 2.352301597595215 2.3064229488372803 2.1496422290802 0.979817271232605 2.0010414123535156 1.2074552774429321 1.2053632736206055
138 5.688587665557861 4.729504585266113 5.024847030639648 2.674431562423706 2.6629762649536133 2.407254219055176 2.3985488414764404 1.6767022609710693 2.1102118492126465 1.2266600131988525 1.5224069356918335
139 5.485157012939453 4.748841285705566 4.919584274291992 2.9215359687805176 2.409180164337158 2.528289556503296 2.1795613765716553 1.7236170768737793 2.19258451461792 1.1507670879364014 1.5655584335327148
140 5.09749174118042 4.534460544586182 4.495246410369873 3.155280351638794 2.432804584503174 2.477231502532959 2.2921860218048096 1.3283933401107788 1.9060250520706177 0.9417134523391724 1.3471239805221558
141 5.003459453582764 4.067654609680176 4.78932523727417 2.8135523796081543 2.267637252807617 2.276202917098999 2.336003303527832 1.4310365915298462 1.7656774520874023 0.9809890389442444 1.650300145149231
142 5.217448711395264 4.25986909866333 5.0062785148620605 2.6329097747802734 2.4753072261810303 2.4191160202026367 2.180032730102539 2.000685453414917 1.7343685626983643 1.0250325202941895 1.4209518432617188
143 5.155212879180908 4.170670986175537 4.470890045166016 2.534449577331543 2.4935522079467773 2.369713544845581 2.3712382316589355 1.4875273704528809 1.7961552143096924 1.2602158784866333 1.1598981618881226
144 5.064572334289551 4.314566135406494 4.607909679412842 2.5584895610809326 2.5073204040527344 2.6168296337127686 2.2177324295043945 1.2897788286209106 1.780408263206482 1.1503826379776 1.1592875719070435
145 4.897408485412598 4.205667018890381 4.345834732055664 2.571995258331299 2.2375986576080322 2.3641672134399414 2.0032765865325928 1.3619880676269531 1.816489577293396 1.0396159887313843 1.3272693157196045
146 4.900138854980469 4.158036231994629 4.32496976852417 2.7331206798553467 2.0900936126708984 2.3948538303375244 2.3543970584869385 1.3865548372268677 1.857844352722168 1.022210717201233 0.9419370889663696
147 4.868002414703369 4.021233081817627 4.091054916381836 2.58436918258667 2.5734732151031494 2.57129168510437 2.2728278636932373 0.9607785940170288 1.8148771524429321 1.2000460624694824 1.3376147747039795
148 4.652771949768066 3.976876974105835 4.074769973754883 2.5429117679595947 2.411447048187256 2.443638801574707 2.3358941078186035 1.468756079673767 1.7312604188919067 1.0279041528701782 1.1598608493804932
149 4.743257999420166 3.825566053390503 4.108811855316162 2.669144868850708 2.360804319381714 2.5451297760009766 2.2567756175994873 0.9027571082115173 2.169783353805542 0.9010165929794312 1.3041231632232666
150 4.875785827636719 3.87957501411438 4.442370891571045 2.4967308044433594 2.112290859222412 2.5151824951171875 2.282773017883301 1.6096028089523315 2.036484718322754 1.1855289936065674 1.3353031873703003
151 4.716265678405762 3.6974682807922363 4.562271595001221 2.5905168056488037 2.2984421253204346 2.6181235313415527 2.286384344100952 1.0348445177078247 1.9400770664215088 1.0434696674346924 1.5008679628372192
152 4.626676082611084 3.620272159576416 4.345493316650391 2.5303566455841064 2.3350677490234375 2.595432758331299 2.4668281078338623 0.7924960255622864 1.8645342588424683 1.0700966119766235 1.3251960277557373
153 4.686092853546143 3.559390068054199 4.69611930847168 2.4985711574554443 2.260199546813965 2.32910418510437 2.1123435497283936 0.9529802203178406 1.938766360282898 0.992842435836792 1.2163087129592896
154 4.753332138061523 3.5382754802703857 4.457656383514404 2.7684237957000732 2.2750613689422607 2.8793325424194336 2.2219390869140625 0.7425904273986816 2.032323122024536 1.1202806234359741 1.1674267053604126
155 4.779119491577148 3.759819746017456 4.731662750244141 2.894857883453369 2.1228156089782715 2.525416612625122 2.3611159324645996 0.8400694727897644 1.8038420677185059 1.0266107320785522 1.2370803356170654
156 4.863793849945068 4.010262966156006 4.522090911865234 2.9777705669403076 2.1308555603027344 2.4167990684509277 2.351748466491699 1.4055511951446533 1.7838655710220337 0.9236068725585938 1.071319341659546
157 4.8466267585754395 3.8728835582733154 4.468288898468018 2.944624662399292 2.1698575019836426 2.3969779014587402 2.251314640045166 0.9486930966377258 1.8072632551193237 0.8976965546607971 1.0371880531311035
158 4.64418363571167 4.019997596740723 4.215535640716553 2.6776070594787598 2.151761293411255 2.475592851638794 2.1569924354553223 0.8472757935523987 1.8687102794647217 0.8936458826065063 1.1553534269332886
159 4.712288856506348 3.8523659706115723 4.579251766204834 2.667876720428467 2.176922082901001 2.543320417404175 1.8495123386383057 0.9065548181533813 1.7578810453414917 0.8425712585449219 1.155106544494629
160 4.653320789337158 3.903987407684326 4.337827682495117 2.856541156768799 1.9173436164855957 2.5276448726654053 1.8739955425262451 0.7314300537109375 1.9294973611831665 0.9179164171218872 1.1835094690322876
161 5.095215320587158 4.263132572174072 4.774037837982178 3.059617042541504 2.1645612716674805 2.634833335876465 2.097376823425293 0.7250074148178101 2.1776342391967773 0.8661288022994995 1.1584255695343018
162 4.872563362121582 4.097179889678955 4.50309419631958 2.8535454273223877 2.126852512359619 2.3704276084899902 1.93415105342865 1.0666192770004272 1.9946825504302979 0.9718213081359863 1.2119247913360596
163 4.697234630584717 3.8919851779937744 4.354977607727051 2.7021617889404297 2.058723211288452 2.405301094055176 1.9183143377304077 0.6479712724685669 1.9800232648849487 0.9425622820854187 1.263948917388916
164 4.717777729034424 3.9452311992645264 4.577026844024658 2.8459486961364746 2.0572755336761475 2.375253915786743 2.231962203979492 0.7401736378669739 1.9956151247024536 1.1237825155258179 1.2537370920181274
165 4.710414409637451 3.827638626098633 4.363824844360352 2.9029927253723145 2.044142484664917 2.293769598007202 1.9806538820266724 0.7353106141090393 1.833414912223816 1.1533557176589966 1.216270923614502
166 4.863460063934326 3.946068525314331 4.719268798828125 2.9217207431793213 2.22908353805542 2.1481800079345703 1.994263768196106 1.086909532546997 2.1194517612457275 1.1204477548599243 1.1040279865264893
167 4.912771701812744 3.784242868423462 5.0726141929626465 2.9004673957824707 2.430375099182129 2.333636999130249 2.253922462463379 0.9316505193710327 2.005955457687378 1.0990233421325684 1.0198380947113037
168 4.5997161865234375 3.79461669921875 4.702991962432861 2.7158868312835693 2.4969255924224854 2.077033042907715 1.9214073419570923 0.9563536047935486 1.9482152462005615 1.0294207334518433 1.0373629331588745
169 4.669346332550049 3.79518985748291 4.72705078125 2.5470545291900635 2.5064733028411865 1.8497850894927979 2.1537270545959473 0.8018912672996521 1.983610987663269 0.9268535375595093 1.090230941772461
170 4.749985694885254 3.5696024894714355 4.487863540649414 2.2968332767486572 2.592752456665039 2.3078136444091797 2.0483360290527344 0.9365636706352234 1.96993887424469 1.051916480064392 1.077246904373169
171 4.75215482711792 3.9167568683624268 4.395503520965576 2.7584853172302246 2.2488276958465576 2.479668378829956 2.0264437198638916 1.1078932285308838 1.9833998680114746 0.9626199007034302 1.0536707639694214
172 5.048054218292236 4.122956275939941 4.638505935668945 3.0022377967834473 2.326918840408325 2.6023688316345215 1.8106982707977295 0.7699481844902039 1.9153220653533936 0.7745746970176697 1.0120656490325928
173 4.874247074127197 4.064233779907227 4.556122779846191 2.8484768867492676 2.194636821746826 2.103095293045044 1.93600332736969 0.9656438231468201 2.0985896587371826 0.9033649563789368 1.0499982833862305
174 4.672966480255127 3.91770076751709 4.501725196838379 2.8539018630981445 2.185638427734375 2.243406057357788 1.9447519779205322 0.7941738367080688 2.153079032897949 0.9343275427818298 0.954258382320404
175 5.049991607666016 4.408203601837158 4.550267219543457 3.2563905715942383 2.2296407222747803 2.297361135482788 1.940883994102478 1.2691527605056763 2.078608512878418 0.8454034924507141 0.9904116988182068
176 5.061244964599609 4.4217915534973145 4.518672943115234 3.3434627056121826 2.3518807888031006 2.309326410293579 2.139596700668335 1.2050708532333374 1.9809648990631104 0.9215370416641235 0.984370231628418
177 4.971754550933838 4.20091438293457 4.565358638763428 3.248821258544922 2.135450601577759 2.067681312561035 2.1754086017608643 0.6653627157211304 1.8241046667099 1.0402429103851318 0.9342822432518005
178 4.632000923156738 4.305880069732666 3.9308438301086426 3.020951986312866 2.2095959186553955 1.9999133348464966 1.8060601949691772 0.9756591320037842 2.2340776920318604 1.0922966003417969 0.943182647228241
179 4.828163146972656 4.008152961730957 4.289108753204346 2.8961355686187744 2.191765546798706 2.1353919506073 2.2195076942443848 1.0931432247161865 1.8446438312530518 0.9500976800918579 0.8437964916229248
180 4.575567245483398 3.891364812850952 4.297671318054199 2.7575783729553223 2.1946260929107666 2.1448216438293457 2.244540214538574 1.358718752861023 1.9421284198760986 0.9542473554611206 0.8383010029792786
181 4.76088809967041 4.151139736175537 4.325639247894287 2.988771438598633 2.1558172702789307 2.3632805347442627 2.366865634918213 1.0200095176696777 1.893278956413269 0.9736522436141968 0.8099933862686157
182 4.593493938446045 4.136338233947754 4.206123352050781 3.0158793926239014 2.0479917526245117 2.1930088996887207 2.1425302028656006 1.1831852197647095 1.967042088508606 1.1818434000015259 0.8069381713867188
183 4.7299675941467285 3.94793438911438 4.658288955688477 2.9513802528381348 2.1506197452545166 2.288930892944336 2.081920862197876 0.8601975440979004 1.9391825199127197 1.0202070474624634 0.9985932111740112
184 4.867606163024902 4.382779598236084 4.561369895935059 3.246701240539551 2.1146979331970215 2.4888696670532227 1.7370502948760986 1.1876848936080933 1.835883378982544 1.0100843906402588 1.095710039138794
185 4.739121913909912 4.085268974304199 4.391740798950195 2.987942934036255 2.1775524616241455 2.670246124267578 1.7420845031738281 0.9737091064453125 1.894797921180725 0.9728453159332275 1.0476408004760742
186 4.788239479064941 4.158988952636719 4.50079870223999 2.9788331985473633 2.117776393890381 2.232292890548706 2.5489580631256104 1.2685136795043945 1.860655426979065 1.046241283416748 1.1353886127471924
187 4.7256245613098145 4.044742107391357 4.418947696685791 3.0661609172821045 2.0739614963531494 2.1504054069519043 1.6996976137161255 1.0292978286743164 2.1494970321655273 1.009300708770752 1.0792888402938843
188 4.663820743560791 4.040343761444092 4.5090413093566895 3.0250461101531982 2.2174363136291504 2.274362325668335 1.5514346361160278 1.1452633142471313 2.06615948677063 1.1698052883148193 0.979013204574585
189 4.477158069610596 3.773124933242798 4.29518461227417 2.793011426925659 2.1831347942352295 2.169504165649414 1.572750210762024 1.1825597286224365 1.9530653953552246 0.9906423687934875 1.1583538055419922
190 4.539752006530762 3.815302610397339 4.430461883544922 2.9286928176879883 2.296442747116089 2.2087924480438232 1.7762460708618164 1.0329363346099854 1.9820913076400757 0.9503980278968811 1.1629003286361694
191 4.642822265625 3.7821035385131836 4.800273895263672 2.818448066711426 2.2905876636505127 2.0992963314056396 1.9048278331756592 0.9015690088272095 1.953506350517273 0.9418870210647583 1.2274625301361084
192 4.498708724975586 3.8770134449005127 4.453357219696045 3.008927822113037 2.2602012157440186 1.8980473279953003 1.7886744737625122 1.0251625776290894 2.0659689903259277 0.9912374019622803 1.1717902421951294
193 4.423257827758789 3.748854160308838 4.449958324432373 2.7167680263519287 2.428246021270752 1.9361432790756226 1.6391253471374512 1.2683109045028687 2.0728750228881836 1.0043553113937378 1.2165988683700562
194 4.661659240722656 3.5362279415130615 4.849547386169434 2.57865571975708 2.5316901206970215 2.152418851852417 1.7648968696594238 0.7576397061347961 2.076859474182129 1.0092089176177979 1.3665614128112793
195 4.8232269287109375 3.6893653869628906 5.081110000610352 2.74589204788208 2.2307076454162598 2.0752480030059814 1.6695430278778076 1.13308846950531 2.1917240619659424 1.274461269378662 1.192572832107544
196 4.820511817932129 3.846820831298828 4.605566501617432 2.7572124004364014 1.9909511804580688 2.2568531036376953 2.219728708267212 1.061706304550171 1.9938468933105469 1.0710619688034058 1.3097333908081055
197 4.727462291717529 4.0890374183654785 4.502612113952637 2.9203004837036133 2.3241281509399414 2.4134345054626465 1.9018698930740356 1.378464937210083 1.9335908889770508 1.0955911874771118 1.1637541055679321
198 4.639464378356934 3.6651933193206787 4.752478122711182 2.935521125793457 2.253918170928955 1.9753800630569458 2.182222604751587 1.3302173614501953 1.8356852531433105 1.1011782884597778 1.2036195993423462
199 5.046499729156494 4.060939788818359 5.096827030181885 2.974912643432617 2.257929563522339 1.9491288661956787 2.0010406970977783 1.3955469131469727 1.9275293350219727 0.9295376539230347 1.2644778490066528
200 5.028890132904053 4.138093948364258 4.945615768432617 2.963533878326416 2.3671164512634277 1.835707664489746 1.9602043628692627 1.640876293182373 1.8125910758972168 0.9642136693000793 1.2088794708251953
201 5.031383037567139 4.097599983215332 4.960090637207031 2.6218762397766113 2.3876166343688965 2.1151561737060547 2.0466320514678955 1.7205406427383423 1.9091262817382813 0.9993693828582764 1.2752578258514404
202 4.820158958435059 3.9622087478637695 4.772311210632324 2.8528971672058105 2.61156964302063 1.9701822996139526 2.307547092437744 1.4445819854736328 2.0139496326446533 1.1968077421188354 1.100476861000061
203 4.702533721923828 3.838402509689331 4.693450450897217 2.772861957550049 2.4423999786376953 2.316972255706787 2.365626335144043 1.2409526109695435 1.9016343355178833 1.0592470169067383 1.0597301721572876
204 4.857931613922119 3.8646669387817383 4.880155563354492 2.9405853748321533 2.5200719833374023 2.4068827629089355 2.444913387298584 0.7719248533248901 1.9353398084640503 1.0914322137832642 1.0705853700637817
205 4.957989692687988 3.8703362941741943 4.980510234832764 2.7001662254333496 2.619800567626953 2.332878351211548 2.232022762298584 1.2275663614273071 2.057744026184082 1.0539933443069458 0.9372519254684448
206 5.261854648590088 4.1562676429748535 5.058046817779541 2.8081471920013428 2.57218599319458 2.349249839782715 2.328521728515625 0.6634507775306702 1.8641767501831055 1.527164340019226 0.9861781001091003
207 5.129777908325195 3.8779847621917725 5.3919501304626465 2.6993985176086426 2.6438968181610107 2.4020910263061523 2.3396317958831787 0.7188413739204407 2.055750608444214 1.2565099000930786 0.9116249084472656
208 5.300323486328125 4.193525314331055 5.173588275909424 3.034446954727173 2.6229066848754883 2.1322078704833984 2.3744401931762695 0.9630734920501709 2.032594680786133 1.1161227226257324 0.9129326343536377
209 4.834854602813721 3.861697196960449 4.960470676422119 2.808748960494995 2.334562301635742 1.9878393411636353 2.2242209911346436 0.5716256499290466 1.9904558658599854 1.291126012802124 1.1974655389785767
210 4.961815357208252 4.004523277282715 4.923779487609863 2.9309027194976807 2.43760347366333 2.206475019454956 2.388545513153076 0.8628437519073486 1.8606884479522705 1.2808347940444946 1.2629797458648682
211 4.966691493988037 4.07319450378418 4.864638805389404 2.9337260723114014 2.6779377460479736 2.3768317699432373 2.4243056774139404 0.637125551700592 1.9477499723434448 0.9488109350204468 1.2286770343780518
212 4.957461833953857 4.136954307556152 4.878385066986084 3.0754406452178955 2.474613666534424 2.5561766624450684 2.255791664123535 1.1001344919204712 1.9590141773223877 1.0896772146224976 1.1917933225631714
213 4.866757392883301 4.402315139770508 4.446796417236328 3.4077260494232178 2.4472053050994873 2.548356294631958 2.4420623779296875 1.5182545185089111 1.7820727825164795 1.1213122606277466 1.155231237411499
214 4.968011856079102 4.352451801300049 4.218981742858887 3.0614285469055176 2.5844337940216064 2.617936849594116 2.166562557220459 1.2327665090560913 1.7567243576049805 0.9873747825622559 1.0517072677612305
215 4.976926803588867 4.080723285675049 4.598474502563477 2.926348924636841 2.47843599319458 2.5201244354248047 2.273582696914673 0.7712861895561218 1.9594169855117798 1.0771375894546509 1.1356240510940552
216 4.739498138427734 3.895850658416748 4.2849555015563965 2.772329092025757 2.5760269165039063 2.3827757835388184 2.231178045272827 0.7200098037719727 2.0717613697052 0.8632766604423523 0.9839041233062744
217 4.842286109924316 4.339702129364014 4.479516506195068 2.8363842964172363 2.732527494430542 2.3769638538360596 2.2097835540771484 1.181160807609558 2.0923852920532227 0.9722992181777954 1.0238678455352783
218 4.8661417961120605 4.031803131103516 4.5238728523254395 2.699916362762451 2.837148427963257 2.6042943000793457 2.1753108501434326 0.7153685092926025 2.033886671066284 0.8674730658531189 0.9079018235206604
219 4.693357944488525 4.220693111419678 4.303175926208496 2.786102294921875 2.6458213329315186 2.46378493309021 2.320125102996826 1.3066211938858032 1.985994577407837 1.1315929889678955 1.0265170335769653
220 4.73411750793457 4.153267860412598 4.406769275665283 2.850712537765503 2.7054059505462646 2.4950242042541504 2.0440428256988525 0.6722325086593628 1.8840526342391968 1.0305507183074951 1.0223801136016846
221 4.823679447174072 4.23048210144043 4.7539448738098145 3.0386781692504883 2.7519474029541016 2.387417793273926 2.074716329574585 0.8542298078536987 2.079209566116333 1.0425450801849365 0.8695310950279236
222 4.700363636016846 4.138272285461426 4.637064456939697 3.076455593109131 2.778280735015869 2.370675563812256 1.978024959564209 1.0574415922164917 1.9807499647140503 1.055824875831604 0.976585328578949
223 5.072287082672119 4.250988960266113 4.934947490692139 3.1612563133239746 2.681015968322754 2.219348430633545 2.1106514930725098 0.8337872624397278 1.8584492206573486 1.2909328937530518 1.1348506212234497
224 4.7460126876831055 3.8952059745788574 4.686966896057129 3.052733898162842 2.5690956115722656 2.1640102863311768 2.1588070392608643 0.7990266680717468 2.0799760818481445 1.2437340021133423 0.9721719622612
225 4.73848295211792 3.830162525177002 4.7059125900268555 2.9679582118988037 2.5695858001708984 2.2657768726348877 2.212062358856201 0.9592251777648926 1.9945557117462158 1.0776821374893188 0.9388004541397095
226 4.884776592254639 4.004311561584473 4.8411641120910645 3.1182477474212646 2.5873048305511475 2.391519069671631 2.306380033493042 0.8188321590423584 1.9067976474761963 1.1417412757873535 1.2084524631500244
227 4.991519451141357 3.9562740325927734 5.045846939086914 2.8736274242401123 2.4972000122070313 2.1048879623413086 2.1629269123077393 1.1414072513580322 1.8187367916107178 0.9026778340339661 1.2686350345611572
228 4.81942081451416 3.9694459438323975 5.004581451416016 3.0325355529785156 2.629777431488037 2.031876564025879 2.115034818649292 1.2432167530059814 2.071027994155884 1.1216602325439453 1.051722764968872
229 5.024473667144775 4.040499687194824 5.0278706550598145 2.6926112174987793 2.4418303966522217 2.2098848819732666 2.1308369636535645 1.4514003992080688 1.974310040473938 0.9463350772857666 0.8725859522819519
230 5.123741149902344 4.097897529602051 5.069464683532715 2.969452142715454 2.5873234272003174 2.1198675632476807 2.0274524688720703 1.370499849319458 1.7740800380706787 0.9577804207801819 1.0893257856369019
231 5.2328033447265625 4.016578674316406 5.247146129608154 2.9138026237487793 2.4827651977539063 2.112438201904297 2.0270495414733887 1.2031480073928833 1.9360336065292358 1.0927494764328003 1.1782448291778564
232 5.12135648727417 3.9393258094787598 5.564936637878418 2.9574568271636963 2.4219753742218018 2.3382821083068848 1.8527456521987915 0.9888515472412109 1.7383664846420288 0.9351847767829895 1.1110613346099854
233 5.1722025871276855 3.8380634784698486 5.482428073883057 2.8149452209472656 2.53912091255188 2.2384719848632813 2.080199718475342 0.7709429264068604 1.9332382678985596 1.1814250946044922 1.203188419342041
234 5.3511786460876465 3.842402696609497 5.734827518463135 2.6846210956573486 2.6053242683410645 2.335886001586914 2.502373695373535 0.7978845238685608 1.9430643320083618 0.934064507484436 1.118187665939331
235 5.214723587036133 3.979644298553467 5.427585124969482 2.7119975090026855 2.4829087257385254 2.363901376724243 2.2546017169952393 0.9205048680305481 1.9409657716751099 0.9272184371948242 1.2071928977966309
236 4.919382095336914 3.9453330039978027 5.0818400382995605 2.789215087890625 2.530285358428955 2.216275453567505 1.8344931602478027 0.7855035662651062 1.7417280673980713 0.917091965675354 1.1895647048950195
237 5.046802520751953 4.346484184265137 5.020188808441162 2.987034320831299 2.3996479511260986 2.273571252822876 1.7467280626296997 1.0829875469207764 1.8645695447921753 1.0243607759475708 1.3291975259780884
238 5.03785514831543 4.4098591804504395 4.967419624328613 2.983656644821167 2.521512269973755 2.2092723846435547 1.7303321361541748 0.7736541628837585 1.9944391250610352 1.0649960041046143 1.4748648405075073
239 5.073196887969971 4.375833988189697 4.821980953216553 3.1966333389282227 2.399528980255127 1.9862779378890991 2.1345160007476807 0.9612016677856445 1.898361086845398 1.0439305305480957 1.290771245956421
240 4.909628868103027 4.185781002044678 4.879116535186768 3.0288453102111816 2.484273672103882 2.1817710399627686 2.1161129474639893 1.021709680557251 1.9857350587844849 1.0477540493011475 1.326933741569519
241 4.920857906341553 4.000001430511475 5.078985691070557 2.9238781929016113 2.462329387664795 2.0198609828948975 2.125117540359497 0.9785605669021606 2.1343188285827637 1.0034843683242798 1.0578275918960571
242 4.943588733673096 4.404018402099609 4.516140460968018 3.0094480514526367 2.35490083694458 1.987391471862793 1.9173038005828857 1.1610690355300903 1.8552076816558838 0.8227578401565552 1.1074973344802856
243 4.84407901763916 3.883925676345825 4.724223613739014 2.643146276473999 2.45017409324646 2.2152440547943115 1.996886134147644 1.175166130065918 1.9395155906677246 0.9715558886528015 1.1841046810150146
244 5.032098293304443 4.070625305175781 4.8797926902771 2.651292085647583 2.502749443054199 2.343475580215454 1.7855669260025024 1.3187689781188965 1.989586591720581 0.9653695225715637 1.1321808099746704
245 4.811713218688965 3.8614556789398193 4.80999231338501 2.6029298305511475 2.3939621448516846 2.2872979640960693 1.6476129293441772 0.9511575102806091 1.9092819690704346 0.9218904376029968 0.9450254440307617
246 5.024989604949951 3.91196346282959 5.032347679138184 2.820218563079834 2.5891306400299072 2.146413564682007 1.4697636365890503 0.8915923833847046 1.940779447555542 0.8068801760673523 1.0353399515151978
247 5.144524097442627 4.243293762207031 4.9419846534729 2.9682798385620117 2.4515676498413086 2.2072291374206543 1.66781747341156 0.9939910769462585 1.725507140159607 0.7225775718688965 1.032910943031311
248 4.960468292236328 4.101993560791016 4.763909816741943 2.806191921234131 2.371016025543213 2.1381664276123047 1.761373519897461 0.6532337665557861 1.9180457592010498 0.7097027897834778 1.003509521484375
249 5.154571533203125 4.218544960021973 5.017817497253418 3.0229456424713135 2.3700308799743652 2.1886024475097656 1.9548829793930054 0.9917807579040527 2.0556399822235107 0.8972759246826172 1.0923629999160767
250 4.758637428283691 4.005273818969727 4.5663533210754395 2.7756221294403076 2.3733162879943848 2.3269858360290527 1.7776479721069336 0.7150453329086304 1.9855917692184448 0.9574937224388123 1.189552664756775
251 4.794925212860107 3.867175817489624 4.761163234710693 2.9702489376068115 2.4972927570343018 2.1525232791900635 2.0938005447387695 0.9596143364906311 1.969612956047058 1.0664829015731812 1.0798217058181763
252 4.8868584632873535 4.074191093444824 4.5937395095825195 3.0844314098358154 2.4188787937164307 2.462996006011963 1.7875449657440186 0.7828968167304993 1.9711947441101074 0.9192116856575012 1.119438648223877
253 5.048584461212158 4.266149997711182 4.790298938751221 3.1084325313568115 2.4394853115081787 2.2368452548980713 1.6570229530334473 1.4567919969558716 1.8455299139022827 1.157853126525879 1.052657127380371
254 4.959979057312012 4.004960060119629 5.033853054046631 2.993492603302002 2.6004910469055176 2.272413969039917 2.2354273796081543 0.8246779441833496 1.9823851585388184 1.0239328145980835 1.019999623298645
255 4.926396369934082 4.001399993896484 4.752274036407471 3.0149126052856445 2.604071617126465 2.257314920425415 2.2550876140594482 0.9250221252441406 2.0576021671295166 1.043808937072754 1.1142971515655518
256 4.758141994476318 4.064509391784668 4.277746200561523 2.99007511138916 2.51719331741333 2.086458444595337 2.339606523513794 0.9927549362182617 1.797966480255127 0.9844440817832947 1.2029876708984375
257 5.020133018493652 4.157220363616943 4.391726970672607 2.906362295150757 2.8461625576019287 2.1558125019073486 2.404036045074463 0.8942418098449707 1.8099627494812012 0.9611150026321411 1.0449944734573364
258 5.109462261199951 4.201333045959473 4.48184871673584 2.9329934120178223 2.4870975017547607 2.132441759109497 2.2546398639678955 1.0200258493423462 1.8595860004425049 0.9872854948043823 1.1310268640518188
259 5.042893886566162 4.29021692276001 4.741366863250732 3.022111177444458 2.571422815322876 2.025269031524658 1.8488531112670898 0.8124325275421143 1.9563913345336914 0.8019519448280334 1.2339922189712524
260 5.14195442199707 4.238034725189209 4.655496120452881 2.8614492416381836 2.3038148880004883 2.155808687210083 1.749045968055725 1.0314154624938965 2.1734602451324463 0.9381827116012573 1.1271998882293701
261 4.99566125869751 4.191277503967285 4.3408050537109375 2.8447022438049316 2.287468194961548 2.1854941844940186 1.4986348152160645 0.8722807168960571 1.8430732488632202 1.1305725574493408 1.1592683792114258
262 4.820209980010986 4.083812713623047 4.287833213806152 2.759007453918457 2.3879787921905518 2.2543857097625732 1.3244643211364746 0.8892665505409241 2.0792958736419678 0.9983128309249878 1.0533891916275024
263 5.017096519470215 4.181151866912842 4.626588344573975 2.938115119934082 2.4016640186309814 2.1556456089019775 1.6568875312805176 1.0266214609146118 1.8852847814559937 1.0419368743896484 0.9203957915306091
264 4.9622392654418945 4.203187942504883 4.617785930633545 2.9241487979888916 2.3721375465393066 2.2717461585998535 1.5727850198745728 0.9663082957267761 1.9283839464187622 0.9325618743896484 1.0209158658981323
265 4.94821310043335 3.826136350631714 4.99403715133667 2.615307331085205 2.4220612049102783 2.5567429065704346 1.5506666898727417 1.2904689311981201 2.018578052520752 1.1096009016036987 1.0849237442016602
266 4.8950514793396 3.741086959838867 5.0144805908203125 2.8280999660491943 2.2622246742248535 2.447685956954956 1.9039850234985352 1.3289101123809814 1.943550705909729 0.9805861711502075 0.9294359087944031
267 4.5903849601745605 3.677506446838379 4.520821571350098 2.7350656986236572 2.495954990386963 2.1928093433380127 1.8421316146850586 1.2484146356582642 1.8254374265670776 0.949723482131958 1.0115824937820435
268 4.869971752166748 3.8858020305633545 4.70643424987793 2.826535224914551 2.749927520751953 2.145292043685913 1.9392496347427368 1.1987138986587524 1.9608510732650757 1.0051785707473755 1.033867359161377
269 4.816013336181641 4.087722301483154 4.673649787902832 2.9336636066436768 2.63846492767334 2.265549659729004 1.8219197988510132 1.1297904253005981 2.2234995365142822 0.9946697950363159 1.2092360258102417
270 4.847719669342041 4.053868770599365 4.765484809875488 2.9554402828216553 2.601639747619629 2.29722261428833 1.9918551445007324 1.0547521114349365 2.274569272994995 1.0150933265686035 1.0835397243499756
271 4.815690040588379 3.8694756031036377 4.960196495056152 2.833509683609009 2.570736885070801 2.3567934036254883 1.9385167360305786 0.922685980796814 2.394418478012085 1.0860592126846313 1.050026297569275
272 4.915862560272217 4.209103107452393 4.766856670379639 3.1744046211242676 2.414414644241333 2.2744691371917725 1.785404920578003 1.0624197721481323 1.8899579048156738 1.0740869045257568 1.196427822113037
273 4.845077991485596 4.169826030731201 4.737300395965576 3.048443555831909 2.6379568576812744 2.427849292755127 2.075939655303955 1.062534213066101 1.9412236213684082 1.0666728019714355 1.18106210231781
274 4.627984046936035 3.9319231510162354 4.793613910675049 3.1259238719940186 2.490903854370117 2.0519497394561768 1.925510048866272 1.3517074584960938 1.9831044673919678 1.031459927558899 1.1839964389801025
275 4.574920654296875 3.8592185974121094 4.619699478149414 2.741058349609375 2.7322185039520264 2.4335904121398926 1.8625696897506714 0.9934390783309937 2.1718318462371826 0.9254343509674072 1.0834324359893799
276 4.812703609466553 3.950437545776367 4.708757400512695 2.7100746631622314 2.758779525756836 2.163106679916382 2.0259711742401123 1.5272979736328125 2.013566017150879 0.7877843976020813 0.9617757797241211
277 5.099360466003418 3.898472785949707 5.327213287353516 2.7820401191711426 2.5736358165740967 2.377910614013672 2.274986982345581 0.8955718874931335 1.9173431396484375 0.9527332186698914 1.2499563694000244
278 4.91170072555542 3.7765660285949707 5.018558502197266 2.7265546321868896 2.5917773246765137 2.3226053714752197 2.1161811351776123 1.0477124452590942 1.9161463975906372 0.9020432233810425 0.7400858998298645
279 4.952145576477051 3.8277385234832764 4.952291488647461 2.886720657348633 2.3967700004577637 2.3006999492645264 2.2340164184570313 0.962831974029541 1.8861923217773438 1.1614986658096313 0.8981250524520874
280 5.022648811340332 3.8930797576904297 4.9374003410339355 2.8875327110290527 2.433267831802368 2.0662877559661865 2.315237283706665 1.032617211341858 1.983244776725769 0.8997043371200562 0.957918107509613
281 4.989096641540527 4.173237323760986 4.75727653503418 2.9341483116149902 2.4747066497802734 2.4105472564697266 2.172718048095703 1.2258846759796143 2.1578528881073 1.0750539302825928 0.9207890033721924
282 4.899445056915283 4.086599349975586 4.805994510650635 2.9087119102478027 2.806513547897339 2.1858739852905273 2.369422674179077 1.4776184558868408 2.2492942810058594 1.0418201684951782 0.78993159532547
283 5.087721347808838 4.2951579093933105 4.815241813659668 2.9781219959259033 2.574924945831299 2.0768697261810303 2.401534080505371 1.1387133598327637 1.9407662153244019 0.9241461157798767 0.8916221261024475
284 5.07000732421875 4.445977687835693 5.105693817138672 3.2037947177886963 2.7330472469329834 2.099367380142212 2.33838152885437 1.232395887374878 2.1747288703918457 1.0506260395050049 0.8771433234214783
285 4.999941349029541 4.259662628173828 5.064887523651123 3.167494535446167 2.806485652923584 2.151667594909668 2.375171422958374 1.3605999946594238 2.2309389114379883 1.2539899349212646 1.2695502042770386
286 4.7851881980896 4.098583698272705 4.7563347816467285 3.0917937755584717 2.5035204887390137 2.3069605827331543 2.4181103706359863 1.4997886419296265 2.003185510635376 1.038912296295166 1.1965237855911255
287 4.895452976226807 4.340490818023682 4.679811954498291 2.950650691986084 2.694971799850464 2.213820219039917 2.228983163833618 1.7932755947113037 1.9620593786239624 1.0470490455627441 1.1414228677749634
288 4.924043655395508 4.1084418296813965 4.88430643081665 3.0028469562530518 2.5340166091918945 1.9456371068954468 2.421095132827759 1.3760161399841309 2.221390724182129 1.2228858470916748 1.0081523656845093
289 4.972365379333496 4.023544788360596 5.031197547912598 2.9313242435455322 2.479722738265991 1.8304598331451416 2.3999009132385254 1.345035195350647 2.0508742332458496 1.0645674467086792 0.9783106446266174
290 4.981173992156982 4.338850975036621 4.736160755157471 3.3881001472473145 2.558215856552124 1.766705870628357 2.3254802227020264 1.0412976741790771 2.130215644836426 1.158751130104065 1.013171672821045
291 4.957980155944824 4.358964920043945 4.851352691650391 3.1631288528442383 2.7551400661468506 2.12933611869812 2.348810911178589 1.1083797216415405 2.1102209091186523 1.1351981163024902 0.8053662180900574
292 4.827186107635498 4.218802452087402 4.519021511077881 3.0487141609191895 2.6806929111480713 2.234143018722534 2.3295485973358154 1.208452582359314 2.051248550415039 0.9250389933586121 0.9433203339576721
293 5.013194561004639 4.054357051849365 5.017216205596924 2.83343243598938 2.979902744293213 2.3436341285705566 2.102771759033203 1.3607724905014038 2.208021640777588 0.9722699522972107 1.0715299844741821
294 5.046900749206543 3.8450965881347656 5.053550720214844 2.6060969829559326 2.8745195865631104 2.2473220825195313 2.3539798259735107 1.0361714363098145 1.9857072830200195 0.7355964183807373 0.9481347799301147
295 5.105280876159668 4.253407955169678 4.988722324371338 2.790907621383667 2.708036422729492 2.1533772945404053 2.555237054824829 1.241667628288269 2.302995443344116 0.7675989866256714 0.8372584581375122
296 5.000054359436035 4.246916770935059 4.496016979217529 2.61238431930542 2.634641647338867 2.4099438190460205 2.4874956607818604 1.0629009008407593 2.12054181098938 0.7516831159591675 1.0043179988861084
297 4.807344436645508 3.8029584884643555 4.660892009735107 2.4647440910339355 2.5341908931732178 2.3508591651916504 2.198916435241699 0.9975425601005554 1.969258189201355 0.7536671161651611 0.942706286907196
298 4.919253826141357 3.9091908931732178 4.837737560272217 2.732217311859131 2.954402208328247 2.060575008392334 2.4466798305511475 0.8399875164031982 1.901861310005188 0.9812012910842896 0.960280179977417
299 5.020242214202881 4.356143951416016 4.3991217613220215 3.080657482147217 2.6379764080047607 1.913118839263916 2.584873914718628 1.77825927734375 2.1511197090148926 0.987158477306366 0.9638935327529907
300 4.999148845672607 4.333767890930176 4.5205512046813965 2.9332168102264404 2.6206724643707275 2.033452033996582 2.4597504138946533 1.3490504026412964 2.2073628902435303 0.9749165773391724 1.0832242965698242
301 5.350338459014893 4.431666374206543 5.003865718841553 3.144629716873169 2.778754234313965 1.807295560836792 2.747093439102173 0.8690205216407776 2.0532639026641846 1.0934014320373535 1.0462812185287476
302 5.086518287658691 4.378881931304932 4.747869491577148 2.9958972930908203 2.565741539001465 2.3212409019470215 2.6827728748321533 1.351790189743042 1.930569052696228 1.1966582536697388 0.9138599038124084
303 4.887668609619141 4.21520471572876 4.82127046585083 2.87178373336792 2.9469950199127197 1.818568468093872 2.582148551940918 1.2573704719543457 2.278974771499634 1.1012325286865234 1.0105106830596924
304 4.921187400817871 4.072335243225098 4.791330337524414 2.840219259262085 2.709373950958252 1.8036115169525146 2.655345916748047 1.3742692470550537 2.1334009170532227 1.0986478328704834 0.8647363185882568
305 5.191368579864502 4.385636329650879 4.985167503356934 2.790935516357422 2.7859790325164795 1.837873101234436 2.599921226501465 1.6880853176116943 1.7476797103881836 1.2449040412902832 0.9320836067199707
306 5.354498386383057 4.538373947143555 5.053610324859619 3.203064441680908 2.8059654235839844 1.7129987478256226 2.5072503089904785 1.175905466079712 2.1921372413635254 1.1246477365493774 0.8789725303649902
307 5.195306777954102 4.324716091156006 4.943817615509033 3.1495258808135986 2.9363696575164795 1.740290641784668 2.6003310680389404 1.4091267585754395 1.9598169326782227 1.1389027833938599 0.917384147644043
308 5.232105731964111 4.159358501434326 4.875230312347412 2.8908190727233887 2.636629104614258 1.6874936819076538 2.5879642963409424 1.230732798576355 1.8719658851623535 0.976033091545105 0.9936621189117432
309 5.114474773406982 4.126621246337891 4.793185234069824 2.8096539974212646 2.9018445014953613 1.8044413328170776 2.4176511764526367 1.5288466215133667 2.0487356185913086 0.8981724381446838 1.4209935665130615
310 5.052121162414551 4.187699317932129 4.516844272613525 2.9187026023864746 2.7444136142730713 1.722578763961792 2.3678879737854004 1.3399122953414917 1.8600289821624756 1.0475434064865112 1.1480551958084106
311 5.113068580627441 4.321819305419922 4.606151103973389 3.315760374069214 2.638183355331421 1.673484206199646 1.9516857862472534 0.9104647040367126 1.940824270248413 0.9096886515617371 1.1009314060211182
312 5.222862243652344 4.3052215576171875 4.836829662322998 3.185692310333252 2.882537841796875 1.8434218168258667 1.9102277755737305 1.0732674598693848 2.1285600662231445 1.0255917310714722 1.1938717365264893
313 4.992358684539795 4.259322643280029 4.362287521362305 3.029585599899292 2.7814643383026123 1.9461828470230103 2.028843641281128 1.3577508926391602 1.9520002603530884 1.015323281288147 0.984686553478241
314 4.909884452819824 3.8709616661071777 4.436561107635498 2.4888107776641846 2.8853025436401367 2.0708792209625244 1.7211835384368896 1.1655164957046509 1.9143844842910767 1.0165683031082153 1.164121389389038
315 4.946856498718262 3.8653101921081543 4.649627685546875 2.793548822402954 2.752189874649048 1.7431080341339111 1.8170180320739746 1.048940896987915 1.8019986152648926 1.1011321544647217 0.9953086972236633
316 4.78262186050415 4.098666667938232 4.316501140594482 3.005331516265869 2.5575265884399414 1.794431447982788 1.7795794010162354 1.0752151012420654 2.011209011077881 1.030053734779358 0.8544992804527283
317 4.690016746520996 4.02419376373291 4.1850128173828125 2.93511700630188 2.3776729106903076 1.8852827548980713 1.5641167163848877 0.93748939037323 2.0804200172424316 1.0379979610443115 0.8764657378196716
318 4.939812183380127 4.025487899780273 4.6376166343688965 2.7648515701293945 2.7161996364593506 1.865287184715271 1.8968994617462158 1.1235783100128174 1.873459815979004 0.9043499827384949 0.9387841820716858
319 5.216695308685303 4.2106451988220215 4.599862098693848 2.857286214828491 2.6085970401763916 2.1055049896240234 1.8333717584609985 1.1769481897354126 1.9682087898254395 0.8306081295013428 0.8024708032608032
320 4.886880397796631 3.962676763534546 4.61834716796875 2.937335968017578 2.5705206394195557 1.8204959630966187 2.154282808303833 0.9919812083244324 1.8843673467636108 0.9537808895111084 0.8934877514839172
321 4.805298805236816 3.9179022312164307 3.99811053276062 2.813325881958008 2.418689012527466 1.8650978803634644 2.132657289505005 0.7782272100448608 2.0462725162506104 0.9891664385795593 1.0792256593704224
322 4.885702610015869 3.9200477600097656 4.401893615722656 2.8486948013305664 2.3483083248138428 1.918825626373291 2.1330580711364746 0.7519475221633911 1.757930874824524 1.0995151996612549 0.9853427410125732
323 4.709545135498047 3.9250361919403076 4.179407119750977 2.8771133422851563 2.2624258995056152 1.8003681898117065 1.821836233139038 0.744124710559845 1.9245326519012451 1.0910934209823608 0.9882773160934448
324 4.645413875579834 4.0262861251831055 4.41323709487915 2.9691271781921387 2.416903257369995 1.7832186222076416 2.0269813537597656 0.9046853184700012 2.051157236099243 1.0893466472625732 0.9891517758369446
325 4.6543803215026855 3.891282558441162 4.468377590179443 2.848895311355591 2.483532667160034 2.031505584716797 1.8062877655029297 0.8091053366661072 2.1428349018096924 1.0074443817138672 0.9401198029518127
326 4.6089348793029785 4.056956768035889 4.3549675941467285 3.0125057697296143 2.3240630626678467 2.0053622722625732 2.146986961364746 1.2284647226333618 1.9978432655334473 1.0130960941314697 0.9477686882019043
327 4.830313682556152 3.9726762771606445 4.5941948890686035 2.7340292930603027 2.408968687057495 1.9434279203414917 2.341766834259033 0.7134670615196228 2.0687899589538574 1.0327832698822021 1.0824717283248901
328 4.940248489379883 3.9305579662323 4.65879487991333 2.8081088066101074 2.5008533000946045 1.9231655597686768 2.419995069503784 1.387080192565918 1.791584849357605 0.9325148463249207 1.0432106256484985
329 4.7925190925598145 4.024100303649902 4.416936874389648 2.927403688430786 2.2525837421417236 1.8396804332733154 2.052133321762085 1.5692648887634277 1.8279367685317993 0.9670769572257996 0.8350195288658142
330 4.750307083129883 3.855985641479492 4.650206089019775 2.7838993072509766 2.414147138595581 2.022365093231201 2.2418904304504395 1.2380379438400269 1.934023141860962 0.8669461011886597 0.9338636994361877
331 4.811726093292236 3.589179039001465 5.032094478607178 2.678286552429199 2.4998395442962646 2.0095152854919434 1.9332128763198853 0.907008945941925 1.975478172302246 1.0413607358932495 0.8988402485847473
332 4.9373674392700195 4.035511493682861 5.0272908210754395 2.830411434173584 2.471740961074829 1.886301875114441 1.9089775085449219 1.0756131410598755 2.027454137802124 0.8461587429046631 0.79473477602005
333 5.0733771324157715 3.9320709705352783 5.291629314422607 2.6845662593841553 2.514711618423462 1.728335976600647 2.1748945713043213 1.4713521003723145 2.0672264099121094 1.0993499755859375 0.8497210144996643
334 5.117117881774902 3.975309133529663 5.109702110290527 2.884920120239258 2.700103521347046 1.9719080924987793 1.9017857313156128 0.8368988633155823 1.8611565828323364 0.9610807299613953 0.872005045413971
335 4.971009731292725 3.891058921813965 4.925230503082275 2.8053927421569824 2.6108126640319824 1.7239466905593872 1.6673685312271118 0.7052096724510193 1.9484561681747437 1.0265393257141113 0.7660098671913147
336 4.870846271514893 3.9724888801574707 4.654933452606201 2.8450348377227783 2.453824758529663 1.8361618518829346 1.7767844200134277 0.9098243117332458 1.860242247581482 0.9531688094139099 1.0301709175109863
337 5.055609703063965 3.9839069843292236 4.825850963592529 2.9545938968658447 2.4854514598846436 1.8454301357269287 1.8966530561447144 0.9977917671203613 1.9091541767120361 0.985020637512207 0.9175274968147278
338 4.942225933074951 4.101323127746582 4.77594518661499 2.8379931449890137 2.6308133602142334 1.6394200325012207 2.1496338844299316 0.8813564777374268 1.8721221685409546 1.1558154821395874 0.9222949743270874
339 4.651048183441162 4.202083110809326 4.193424701690674 2.754891872406006 2.308893918991089 1.6461200714111328 2.024409770965576 1.5947294235229492 1.9172006845474243 0.9927700161933899 0.9681119322776794
340 5.074459075927734 4.392428398132324 4.4319353103637695 3.0045580863952637 2.3449223041534424 1.6416796445846558 2.162189483642578 1.3429888486862183 2.2179670333862305 1.025830864906311 1.0128381252288818
341 4.829864501953125 4.125100612640381 4.259553909301758 2.7194032669067383 2.5325868129730225 1.861124873161316 2.2868847846984863 1.454107642173767 1.776533603668213 0.9096940159797668 0.781648576259613
342 5.124221324920654 4.458295822143555 4.107203960418701 2.972675323486328 2.4607033729553223 1.7926645278930664 1.9818769693374634 1.5430995225906372 1.8491015434265137 1.1256957054138184 0.8513409495353699
343 5.063879489898682 4.312171936035156 4.1852898597717285 2.904061794281006 2.3594048023223877 1.7001968622207642 2.183274984359741 1.4669082164764404 2.0205979347229004 0.8505887985229492 0.8516943454742432
344 5.099970817565918 4.189332485198975 4.370007514953613 2.8731367588043213 2.412571907043457 1.9574743509292603 2.3611016273498535 0.8777777552604675 1.994376540184021 0.6859647035598755 0.9589245319366455
345 5.281103134155273 4.366038799285889 4.113995552062988 3.0547473430633545 2.398991107940674 1.8316330909729004 2.2620935440063477 1.0519187450408936 1.8412666320800781 0.8060176372528076 0.7681691646575928
346 5.214638710021973 4.341183185577393 4.3309807777404785 3.088578224182129 2.491947650909424 1.8526097536087036 2.3373796939849854 1.1747112274169922 1.870131254196167 0.9000889658927917 0.7079290151596069
347 5.104757308959961 4.3694024085998535 4.460573196411133 3.1884443759918213 2.5618839263916016 1.9690006971359253 1.808053970336914 0.9891368746757507 1.8260867595672607 1.0041751861572266 0.7756094336509705
348 5.130593299865723 4.412555694580078 4.297250270843506 3.2072865962982178 2.338400363922119 1.9439096450805664 1.901597023010254 1.3101692199707031 1.9565354585647583 0.8214505910873413 0.705746054649353
349 5.2139410972595215 4.312461853027344 4.651177406311035 3.004659414291382 2.3596537113189697 1.95742928981781 2.0059287548065186 0.8555412292480469 1.9088188409805298 0.8531969785690308 0.7873297929763794
350 5.4255547523498535 4.39082145690918 4.656284809112549 2.893216371536255 2.31532621383667 2.09542179107666 1.9997321367263794 1.410262107849121 2.019773244857788 0.6471314430236816 0.7381689548492432
351 5.3100738525390625 4.203489303588867 4.991982936859131 3.0132791996002197 2.531890630722046 2.058147668838501 2.0301194190979004 1.2024728059768677 2.0231056213378906 0.9839538335800171 0.8761094808578491
352 5.196467399597168 4.251680374145508 4.50439977645874 2.8163626194000244 2.232724666595459 2.050588846206665 1.7597354650497437 1.2490551471710205 1.900863528251648 0.6245406866073608 0.8238950371742249
353 5.138043403625488 4.458752632141113 4.149587631225586 2.944218635559082 2.2626543045043945 1.8615622520446777 1.5519068241119385 1.0447973012924194 1.929534912109375 0.6875551342964172 0.9059857130050659
354 4.859954833984375 4.230849266052246 4.3142781257629395 3.1162989139556885 2.1746981143951416 2.176248550415039 1.740183711051941 1.0492650270462036 1.8225349187850952 0.7600281834602356 0.9426279664039612
355 4.931909084320068 4.147035598754883 4.359928607940674 3.0730700492858887 2.2815957069396973 2.0824263095855713 1.7903531789779663 1.2465633153915405 2.0056746006011963 0.7780712842941284 0.7556247115135193
356 4.79848575592041 4.248386859893799 4.448173999786377 3.079129934310913 2.16015887260437 2.224701404571533 1.7346731424331665 1.049330711364746 2.0158965587615967 0.5773044228553772 0.8532836437225342
357 4.9268364906311035 4.259734153747559 4.482143878936768 3.016787052154541 2.3448760509490967 1.8125288486480713 2.188458204269409 0.924426257610321 1.8647459745407104 0.7664573788642883 0.781950831413269
358 5.062597751617432 4.469309329986572 4.559756755828857 3.026301860809326 2.31221866607666 1.7301461696624756 2.222703218460083 1.2076504230499268 1.892448902130127 0.6115632057189941 0.8235791325569153
359 4.891988277435303 4.233056545257568 4.481829643249512 2.794029474258423 2.2527847290039063 1.874981164932251 1.9822957515716553 1.3808437585830688 1.9801137447357178 0.6949552297592163 0.7967593669891357
360 4.495578289031982 3.7326090335845947 4.428405284881592 2.5869970321655273 2.1464345455169678 1.7220481634140015 1.9738339185714722 1.000625729560852 2.1616005897521973 0.7506024837493896 0.7229686379432678
361 5.021359443664551 4.127777576446533 4.598887920379639 2.6259336471557617 2.3492095470428467 1.7914741039276123 2.321119546890259 0.8997615575790405 1.8396791219711304 0.6729943752288818 0.8513423204421997
362 4.8060688972473145 4.10839319229126 4.730215549468994 2.9240634441375732 2.1752259731292725 2.0301730632781982 1.9678943157196045 1.165433645248413 1.8916494846343994 0.7988278269767761 0.916741132736206
363 4.789475440979004 4.005486488342285 4.6027140617370605 2.8539633750915527 2.1436550617218018 2.1529524326324463 2.021979570388794 1.192057490348816 2.003244638442993 0.6358307600021362 0.8200172185897827
364 4.626302719116211 3.9300155639648438 4.479613304138184 2.7004592418670654 2.3943963050842285 1.9381989240646362 1.7796852588653564 1.174094319343567 1.915035367012024 0.7201824188232422 0.7705816626548767
365 4.70394229888916 4.067299842834473 4.469111919403076 2.82023549079895 2.5042238235473633 1.9181941747665405 1.8424354791641235 0.5953435897827148 1.92573082447052 0.6920236349105835 0.865568995475769
366 4.823115348815918 3.9451887607574463 4.59505033493042 2.7462005615234375 2.4595558643341064 2.2719578742980957 1.9824949502944946 1.2463281154632568 1.8805263042449951 0.8602750301361084 0.851932168006897
367 4.85267972946167 4.131147384643555 4.317312717437744 2.620429039001465 2.4050533771514893 2.546980381011963 1.934631109237671 1.1598985195159912 1.9576787948608398 1.0129185914993286 0.8695398569107056
368 4.860074043273926 4.012410640716553 4.541205883026123 2.7301955223083496 2.463916540145874 2.1438913345336914 1.9171812534332275 0.8300938606262207 1.8559398651123047 0.8291332125663757 0.9208363890647888
369 4.894204139709473 4.280397415161133 4.292890548706055 2.908644437789917 2.4708242416381836 2.154680013656616 2.3533711433410645 0.9000580906867981 1.803898572921753 0.9071769118309021 0.9377268552780151
370 4.803374767303467 4.062756538391113 4.330062389373779 2.6168646812438965 2.5741004943847656 1.8767805099487305 2.5035481452941895 0.8436123132705688 1.9919140338897705 0.888139009475708 0.889175295829773
371 4.886209964752197 4.074702262878418 4.37899112701416 2.8084683418273926 2.393721103668213 1.9838486909866333 2.3511953353881836 0.7434269785881042 1.9347962141036987 0.7477856278419495 0.872909426689148
372 4.956944942474365 4.161706924438477 4.174050331115723 2.7212018966674805 2.420706272125244 2.0615427494049072 2.5529892444610596 0.9410879611968994 1.9028606414794922 0.8962917327880859 0.8394332528114319
373 5.142858028411865 4.195315837860107 4.422307014465332 2.6391642093658447 2.6014387607574463 2.1723170280456543 2.468445062637329 0.9623939394950867 2.117732286453247 0.8308743834495544 0.9612978100776672
374 5.059972286224365 4.434539794921875 4.228637218475342 2.6992082595825195 2.480145215988159 2.102999210357666 2.3270344734191895 1.352562427520752 1.9696776866912842 0.859991729259491 0.749600350856781
375 5.0374274253845215 4.332827568054199 4.352869987487793 2.696850299835205 2.744215488433838 2.1974856853485107 2.1057121753692627 0.7625737190246582 1.851027488708496 0.9524452090263367 0.7879732847213745
376 4.942674160003662 4.202624797821045 4.529205799102783 2.5884079933166504 2.81075119972229 1.7039806842803955 2.3010029792785645 1.3604891300201416 1.8296173810958862 0.816669762134552 0.8085405826568604
377 5.0715413093566895 4.196812152862549 4.513016223907471 2.583447217941284 2.892906904220581 1.604736566543579 2.4689393043518066 1.186829924583435 1.8913160562515259 0.9660094380378723 0.7068530321121216
378 4.91103458404541 4.092215061187744 4.531525611877441 2.57488751411438 2.6573662757873535 1.5559916496276855 2.545736312866211 1.8188891410827637 1.8356196880340576 0.8134557604789734 0.8303043842315674
379 5.1229248046875 4.07374382019043 4.625705242156982 2.638793468475342 2.9277567863464355 1.572190284729004 2.41619610786438 0.9197214245796204 1.9157228469848633 0.7407498359680176 0.7996992468833923
380 4.973165035247803 4.009426116943359 4.790356636047363 2.6527822017669678 2.677314519882202 1.5904806852340698 2.2083044052124023 1.011626124382019 2.1659910678863525 0.688921332359314 0.8186496496200562
381 4.673972129821777 3.818171501159668 4.640400409698486 2.7078747749328613 2.716163158416748 1.6844855546951294 2.265796422958374 1.2920711040496826 2.1274237632751465 0.9122786521911621 0.9528947472572327
382 4.731993198394775 3.9771006107330322 4.382643699645996 2.916051149368286 2.420269250869751 1.5711040496826172 2.5405566692352295 1.0154638290405273 1.8052020072937012 0.7768455743789673 1.0262832641601563
383 4.937160015106201 4.082693576812744 4.479755878448486 2.740816116333008 2.57460880279541 1.7824337482452393 2.2776296138763428 1.2415924072265625 1.9614078998565674 0.7735918164253235 0.937420666217804
384 5.086155891418457 4.380289077758789 4.507923126220703 2.8636860847473145 2.91336727142334 1.8834228515625 2.6664092540740967 1.3595340251922607 2.1525471210479736 0.9225285649299622 0.9140139222145081
385 4.829482078552246 4.115675449371338 4.326033115386963 2.814824342727661 2.630863904953003 1.7237558364868164 2.585655927658081 0.8113560080528259 2.1159775257110596 0.7986776232719421 0.8285046815872192
386 4.778110027313232 3.9223103523254395 4.504508018493652 2.960298776626587 2.753121852874756 1.7862300872802734 2.3472707271575928 0.9250651001930237 2.0763113498687744 1.043878197669983 0.784854531288147
387 4.843121528625488 3.7899680137634277 4.292222023010254 2.7363057136535645 2.6997311115264893 1.8526932001113892 2.783430814743042 0.7901896834373474 2.0984697341918945 0.7554898262023926 0.8516252636909485
388 4.873267650604248 3.7798941135406494 4.5446014404296875 2.753638505935669 2.6467514038085938 1.5806628465652466 2.738433361053467 0.8881874680519104 2.211313247680664 0.7744684219360352 0.7585159540176392
389 4.983156204223633 4.216042518615723 4.467023849487305 2.957732915878296 2.5886688232421875 1.8961063623428345 2.8125603199005127 0.684447705745697 1.9868038892745972 0.8544260859489441 0.787976086139679
390 4.901205539703369 4.236232280731201 4.240995407104492 2.791611671447754 2.7086315155029297 1.781412124633789 2.4329710006713867 0.897774875164032 2.022976875305176 0.9245545268058777 0.9597742557525635
391 4.7995452880859375 4.007535457611084 4.566293239593506 2.7441978454589844 2.5181872844696045 2.086733102798462 1.823081374168396 0.7561997175216675 2.1032495498657227 0.7823095917701721 0.871006965637207
392 4.700718402862549 3.6389317512512207 4.671260356903076 2.656496524810791 2.599439859390259 1.8146356344223022 2.0247020721435547 0.853809654712677 2.0120840072631836 0.8183321952819824 1.074049472808838
393 4.722659111022949 3.5369064807891846 4.680644989013672 2.43989896774292 2.712393283843994 1.7936896085739136 2.113131284713745 0.6041303277015686 1.837701678276062 0.8668908476829529 0.9644202589988708
394 4.881492614746094 4.086942672729492 4.581941604614258 3.074833393096924 2.759199380874634 1.7041255235671997 1.9770950078964233 0.7549945116043091 2.1628291606903076 0.9133051037788391 0.9442858695983887
395 4.645987033843994 3.498553991317749 4.409849166870117 2.5731911659240723 2.625157117843628 1.8070720434188843 2.140866756439209 0.6716561913490295 2.0153632164001465 0.8494660258293152 0.9096880555152893
396 4.4460015296936035 3.703868865966797 4.067791938781738 2.7729616165161133 2.3755125999450684 1.571348786354065 2.6802713871002197 0.6391263008117676 2.0705575942993164 0.818496584892273 0.7987672090530396
397 4.63009786605835 3.770418643951416 4.304497241973877 2.6917548179626465 2.762258768081665 1.8359408378601074 2.627664089202881 0.6734676957130432 1.8799407482147217 0.7826038599014282 0.9485840201377869
398 4.364986419677734 3.5664055347442627 4.186617851257324 2.681077003479004 2.8359808921813965 1.6501545906066895 2.4570322036743164 0.556177020072937 1.879609227180481 0.8013456463813782 0.8086732625961304
399 4.4810380935668945 3.5367062091827393 4.337997913360596 2.604602813720703 2.515740156173706 1.7269251346588135 2.3853321075439453 0.727573573589325 1.8289848566055298 0.6849460601806641 0.7734887599945068
400 4.561122417449951 3.6142613887786865 4.447514533996582 2.551785469055176 2.634312152862549 1.7169204950332642 2.692967414855957 0.769467830657959 1.9013392925262451 0.6430647969245911 0.9241067171096802
401 4.519279479980469 3.6886942386627197 4.37242317199707 2.5658721923828125 2.681934356689453 1.8485883474349976 2.4755349159240723 0.8008400201797485 1.9596543312072754 0.6245165467262268 0.7391380071640015
402 4.770992279052734 3.6853439807891846 4.760162353515625 2.765745162963867 2.6756646633148193 1.9041436910629272 2.6159119606018066 0.6895527839660645 1.9084709882736206 0.8033031821250916 0.9033613801002502
403 4.868454933166504 4.0561418533325195 4.425727844238281 2.8602311611175537 2.7405478954315186 1.8136919736862183 2.618645191192627 0.8274738192558289 1.8030017614364624 0.6591984033584595 0.9716549515724182
404 4.6394124031066895 3.908525228500366 4.159895420074463 2.6052677631378174 2.4787557125091553 1.5998541116714478 2.4970057010650635 0.9148954749107361 1.9721890687942505 0.8594088554382324 0.8988513946533203
405 4.753481864929199 4.096397399902344 4.2695794105529785 2.8762333393096924 2.5229952335357666 1.6129915714263916 2.3943305015563965 0.9725428819656372 1.816159725189209 0.9491011500358582 0.7863292694091797
406 4.564475059509277 3.8252360820770264 4.393528461456299 2.753680944442749 2.4519660472869873 1.870076298713684 2.426612615585327 0.7585855722427368 1.8284119367599487 0.7857085466384888 0.99858158826828
407 4.7145586013793945 4.025774002075195 4.346246242523193 2.674591302871704 2.447448968887329 1.9747439622879028 2.2109837532043457 1.0528427362442017 1.8439232110977173 0.656658411026001 0.7016210556030273
408 4.828210830688477 4.093869686126709 4.428214073181152 2.7117555141448975 2.6526529788970947 1.724184274673462 2.2347450256347656 1.2311948537826538 2.0600504875183105 0.5925317406654358 0.857585072517395
409 4.981777191162109 4.047581672668457 4.6172027587890625 2.6986403465270996 2.810807943344116 1.7964074611663818 2.493520498275757 0.9455258250236511 1.8083090782165527 0.8511962890625 1.0332475900650024
410 4.744875431060791 3.8376052379608154 4.209617614746094 2.5383477210998535 2.5787649154663086 1.7291966676712036 2.529705762863159 1.3284516334533691 2.1496400833129883 0.7359957098960876 0.9634581804275513
411 4.933582305908203 3.916740655899048 4.311888694763184 2.558959722518921 2.6013901233673096 1.7951077222824097 2.496685743331909 0.857021689414978 1.7817282676696777 0.7786576151847839 0.9068586230278015
412 4.593091011047363 3.7644357681274414 4.418259620666504 2.5348730087280273 2.659714460372925 1.6694653034210205 2.2910678386688232 0.9532747268676758 1.8373148441314697 0.6890087723731995 0.7948778867721558
413 4.863905906677246 4.22878885269165 4.215391159057617 2.9417457580566406 2.556730031967163 1.6574954986572266 2.556044578552246 1.1011489629745483 1.7837198972702026 0.6952182054519653 0.8920523524284363
414 4.739126205444336 3.820082426071167 3.9734394550323486 2.7089836597442627 2.480485200881958 1.917386531829834 2.657184362411499 1.062650203704834 1.9739032983779907 0.7470099925994873 0.8933919668197632
415 4.827078342437744 4.0940141677856445 4.079143524169922 2.852431535720825 2.5069949626922607 1.652474284172058 2.3396408557891846 1.2504966259002686 1.8881282806396484 0.7542962431907654 0.7654832005500793
416 5.37290096282959 4.646835803985596 4.22225284576416 3.012943744659424 2.4610908031463623 1.7985846996307373 2.4222493171691895 1.079289197921753 1.8505557775497437 0.5759149789810181 0.8548768758773804
417 5.185525894165039 4.171104431152344 4.432005882263184 2.64231276512146 2.470446825027466 1.817698359489441 2.3715598583221436 1.0133837461471558 1.772449254989624 0.782821774482727 0.8738710284233093
418 5.01927375793457 4.050172805786133 4.246002197265625 2.5399842262268066 2.4584314823150635 1.6870263814926147 2.055532932281494 1.052695870399475 1.8058185577392578 0.6462455987930298 0.9439323544502258
419 5.121000289916992 4.517752647399902 4.203325271606445 3.0813052654266357 2.504115343093872 2.182145118713379 2.267634153366089 1.0163438320159912 1.876027226448059 0.6591007709503174 0.9591737985610962
420 5.557872295379639 4.508098125457764 4.636280059814453 2.8729360103607178 2.4630918502807617 1.9975076913833618 2.251115560531616 0.7169732451438904 1.8116282224655151 0.8938549160957336 0.7274596095085144
421 5.7483649253845215 4.595038414001465 4.653483867645264 2.8115360736846924 2.5261621475219727 1.9232897758483887 2.3712158203125 0.8323565721511841 1.8827556371688843 0.6657264232635498 0.8044475317001343
422 5.350412368774414 4.433835983276367 4.497096061706543 2.885087490081787 2.5827510356903076 2.0721447467803955 2.060816526412964 0.7729378342628479 2.0884411334991455 0.7966561317443848 0.8248039484024048
423 5.360186576843262 4.372875690460205 4.424036502838135 2.7536747455596924 2.864880323410034 1.8181896209716797 2.076390266418457 0.7713869214057922 1.8981415033340454 0.6891379952430725 0.8845450282096863
424 5.604695796966553 4.693410396575928 4.242223739624023 2.903071403503418 2.64308762550354 2.049733877182007 2.1720571517944336 0.7497625350952148 1.9274876117706299 0.5422134399414063 0.7864097952842712
425 5.550148963928223 4.686071872711182 4.283558368682861 2.946138620376587 2.6694295406341553 1.6783206462860107 2.20400071144104 1.2998929023742676 1.8630353212356567 0.6886924505233765 0.71116042137146
426 5.547900676727295 4.894822597503662 4.218259334564209 2.9960598945617676 2.4516303539276123 1.7884536981582642 2.129854440689087 1.1972187757492065 1.8761476278305054 0.8027947545051575 0.753625750541687
427 5.081151962280273 4.430081367492676 4.1368794441223145 2.9542906284332275 2.4837005138397217 1.9345344305038452 2.170105457305908 0.9974793791770935 1.9338724613189697 0.5779715776443481 0.7418978214263916
428 5.1143903732299805 4.163847923278809 4.519397258758545 2.843353509902954 2.529083490371704 2.382406711578369 2.1609110832214355 0.9666856527328491 2.2145659923553467 0.7243366837501526 0.8127506971359253
429 5.019327640533447 4.136399745941162 4.566409587860107 2.8236896991729736 2.5356733798980713 2.0658938884735107 2.3761520385742188 1.238761305809021 2.174394130706787 0.6354319453239441 0.9091898202896118
430 5.091960430145264 4.214481830596924 4.694633483886719 3.015141487121582 2.4401063919067383 2.389505386352539 2.3668861389160156 0.9396271705627441 2.2453103065490723 0.8105342984199524 0.819169282913208
431 5.128636360168457 4.236570835113525 4.373577117919922 2.8570241928100586 2.4482264518737793 1.8838136196136475 2.528977870941162 0.9281672239303589 2.066234827041626 0.4833907186985016 0.7820390462875366
432 4.9324235916137695 4.225515842437744 3.9403488636016846 2.8678317070007324 2.334554672241211 1.7584573030471802 2.3066890239715576 0.749615490436554 2.1905863285064697 0.5525095462799072 0.8191177248954773
433 5.132140636444092 4.253690719604492 4.488763332366943 2.8968377113342285 2.5755014419555664 1.8691014051437378 2.298090696334839 0.8903711438179016 2.2198235988616943 0.7118992805480957 0.8476375341415405
434 5.100627899169922 4.198861122131348 4.325829029083252 2.7204408645629883 2.530097246170044 2.0360653400421143 2.2268481254577637 0.644071638584137 2.096410036087036 0.595250129699707 0.8591540455818176
435 5.365037441253662 4.529900074005127 4.578871726989746 2.9749274253845215 2.604649543762207 1.9396114349365234 2.1977901458740234 1.2572797536849976 2.094026565551758 0.7295613288879395 0.9065392017364502
436 5.4270830154418945 4.66281795501709 4.505101680755615 3.0252346992492676 2.4268202781677246 1.8053712844848633 1.9818059206008911 1.0675389766693115 2.073692560195923 0.7633885145187378 0.8258164525032043
437 5.316236972808838 4.593439102172852 4.556064128875732 3.1570565700531006 2.58215069770813 1.7573078870773315 2.180772304534912 1.2464911937713623 1.9398859739303589 0.6554316878318787 0.8708458542823792
438 5.243198394775391 4.54898738861084 4.303679466247559 3.0231399536132813 2.6569266319274902 2.000951051712036 2.265430450439453 0.8473239541053772 2.0161237716674805 0.6398831009864807 0.8170851469039917
439 5.511992931365967 4.754207134246826 4.340225696563721 3.0127482414245605 2.788789987564087 1.9564288854599 2.0830979347229004 0.7248752117156982 1.852683663368225 0.6685376763343811 0.6970276236534119
440 5.228352069854736 4.504896640777588 4.208437919616699 3.0342140197753906 2.717907190322876 2.0277462005615234 2.1307592391967773 0.9736731052398682 1.892788052558899 0.6542244553565979 0.8040424585342407
441 5.310797691345215 4.596362113952637 4.246170520782471 2.801950454711914 2.751340389251709 1.8369649648666382 1.785677433013916 0.923145055770874 1.9921181201934814 0.7090675830841064 0.8676682710647583
442 5.659871578216553 4.7678375244140625 4.4397501945495605 3.0166804790496826 2.76739239692688 2.068382740020752 2.050098419189453 0.9015705585479736 1.8502247333526611 0.7791322469711304 0.8454163074493408
443 5.470191478729248 4.515029430389404 4.143131256103516 2.7690112590789795 2.5741496086120605 2.3734560012817383 2.085038661956787 0.6209776997566223 1.9218283891677856 0.49952197074890137 0.7405925393104553
444 5.076500415802002 4.456456184387207 4.3030595779418945 2.92887806892395 2.602665662765503 1.8769992589950562 1.7884432077407837 0.649665892124176 1.9690552949905396 0.61225825548172 0.8332037925720215
445 5.1957879066467285 4.492130756378174 4.299622058868408 2.840121269226074 2.890641212463379 2.043879747390747 2.0250706672668457 0.8287145495414734 1.894271969795227 0.6026074290275574 0.7600858807563782
446 5.466427326202393 4.75980281829834 4.258126735687256 2.9644663333892822 2.7654571533203125 2.0229861736297607 2.0321524143218994 0.6609389185905457 1.8200328350067139 0.6339269876480103 0.9088132381439209
447 5.45883321762085 4.502893447875977 4.612640857696533 2.952641010284424 2.7305657863616943 1.9976435899734497 2.214783191680908 0.6995818614959717 1.9033849239349365 0.6718547940254211 0.8402591943740845
448 5.777937412261963 4.753830909729004 4.278210639953613 3.1051583290100098 2.6835439205169678 2.4486353397369385 2.095024824142456 0.6309037208557129 2.0528435707092285 0.7020481824874878 0.7470267415046692
449 5.360616683959961 4.727710247039795 3.9512503147125244 3.107067108154297 2.576378107070923 1.9827086925506592 2.178478240966797 1.1684916019439697 1.8966730833053589 0.6704644560813904 0.8489009737968445
450 5.36942195892334 4.461953639984131 4.410887241363525 2.9412190914154053 2.628864049911499 1.9649791717529297 2.383723497390747 0.7946524620056152 1.7509098052978516 0.8538968563079834 0.8149740695953369
451 5.2897539138793945 4.5835957527160645 4.229342460632324 3.15092396736145 2.5195388793945313 2.1344027519226074 2.2387073040008545 0.7339731454849243 1.7848408222198486 0.5747470855712891 0.8877482414245605
452 5.3249287605285645 4.540441036224365 4.325994491577148 2.996371030807495 2.7112503051757813 2.0323362350463867 2.395622730255127 1.0986720323562622 1.8927788734436035 0.5687016248703003 0.8672868609428406
453 5.482904434204102 4.780435562133789 4.003770351409912 3.1682283878326416 2.5946476459503174 2.147956371307373 2.1920969486236572 0.9220458269119263 1.8542582988739014 0.6247132420539856 0.7716066837310791
454 5.543708801269531 4.766965389251709 4.091241836547852 3.0714023113250732 2.719128131866455 2.0932154655456543 2.222827196121216 0.9019505977630615 2.0063576698303223 0.7164304256439209 0.9107170701026917
455 5.4271745681762695 4.56908655166626 3.9332854747772217 3.171870231628418 2.5933399200439453 2.0152339935302734 1.9893319606781006 0.6811991333961487 2.0053648948669434 0.644758403301239 0.9616824984550476
456 5.309655666351318 4.633286476135254 4.001585960388184 3.1649234294891357 2.533634901046753 1.7727696895599365 2.064185380935669 0.8343893885612488 1.9348841905593872 0.6835483908653259 0.8364611864089966
457 5.236666679382324 4.362605571746826 4.130795955657959 3.290189266204834 2.68758487701416 1.8440557718276978 2.2615230083465576 0.8396013975143433 1.6427133083343506 0.6368814706802368 0.8039394021034241
458 4.923296928405762 4.016687393188477 4.397180080413818 2.822741746902466 2.9998295307159424 2.0265583992004395 2.327131509780884 0.9597756862640381 1.7964876890182495 0.5424635410308838 0.958169162273407
459 5.080996036529541 4.247330665588379 4.374949932098389 2.751222610473633 3.0841264724731445 2.3435277938842773 1.9997841119766235 0.9492993950843811 1.8105522394180298 0.5222957134246826 0.8861960172653198
460 5.402161598205566 4.436336517333984 4.562386512756348 3.1699576377868652 3.053934335708618 2.0770440101623535 2.2235984802246094 0.6801227331161499 1.8980178833007813 0.6423574090003967 0.8328226208686829
461 5.525177955627441 4.544961929321289 4.305636405944824 2.9712562561035156 2.9880893230438232 2.3521969318389893 2.256568670272827 0.7029515504837036 1.9122411012649536 0.658115804195404 0.7715580463409424
462 5.324610710144043 4.62003755569458 4.005821228027344 3.181797504425049 2.7853047847747803 2.178030252456665 2.468130111694336 0.9369891881942749 1.9261704683303833 0.5994135737419128 0.9201101660728455
463 5.106112003326416 4.211470603942871 4.49906587600708 2.863878011703491 2.928792953491211 2.0842907428741455 2.4347941875457764 0.8044154047966003 1.8884637355804443 0.6726937294006348 0.7788944840431213
464 5.5650200843811035 4.848322868347168 4.287476539611816 3.1753625869750977 2.937377691268921 1.8256367444992065 2.563054323196411 0.9458282589912415 1.9012467861175537 0.7470381259918213 0.828921914100647
465 5.441565990447998 4.717102527618408 3.782073974609375 3.2180492877960205 2.38350248336792 1.9018049240112305 2.7044756412506104 0.9973179697990417 1.737825870513916 0.5450510382652283 0.799224853515625
466 5.362948894500732 4.517592430114746 3.995636224746704 2.8518285751342773 2.3850083351135254 2.130035638809204 2.6608407497406006 0.8906305432319641 1.8356842994689941 0.6645764112472534 0.7560154795646667
467 4.755489826202393 4.087212562561035 3.881714344024658 2.887213706970215 2.4969775676727295 1.8359285593032837 2.9710888862609863 0.8330231308937073 1.7536154985427856 0.6420108675956726 0.81611567735672
468 5.130548000335693 4.235398769378662 4.0683979988098145 2.6178181171417236 2.5829718112945557 1.9685665369033813 2.692521810531616 0.7391535043716431 1.7563518285751343 0.8630507588386536 0.7518447041511536
469 5.334981441497803 4.512364387512207 4.2832136154174805 2.838319778442383 2.8496506214141846 2.2418322563171387 2.8202500343322754 0.8739060163497925 1.977882742881775 0.8229772448539734 0.7828351259231567
470 5.191134929656982 4.319895267486572 3.933130979537964 2.6473207473754883 2.7391536235809326 2.162919759750366 2.792189359664917 0.8428621888160706 2.015657424926758 0.8168187737464905 0.8819710612297058
471 5.5149054527282715 4.781767845153809 3.9577131271362305 2.8816137313842773 3.0436859130859375 2.374544143676758 2.759495496749878 0.6692003607749939 1.7464462518692017 1.108502984046936 0.7466616034507751
472 5.548153877258301 4.8175530433654785 3.896183967590332 2.9569499492645264 2.7285056114196777 1.7466052770614624 2.686767578125 0.6757782697677612 1.8916925191879272 1.2277284860610962 0.7443089485168457
473 5.350478172302246 4.640627861022949 4.03347635269165 3.037083387374878 2.7154202461242676 2.0334582328796387 2.71956467628479 0.9522958397865295 1.9950673580169678 0.922603189945221 0.7473910450935364
474 5.620590686798096 4.832645893096924 4.141039848327637 3.0004780292510986 3.0191400051116943 1.7899622917175293 2.9149601459503174 0.9907281994819641 1.717922568321228 0.9412529468536377 0.8791679739952087
475 5.285129070281982 4.659881591796875 4.2390618324279785 2.964559316635132 2.598562002182007 1.8075906038284302 2.85382080078125 1.2504873275756836 1.8795361518859863 0.8330800533294678 0.7773390412330627
476 5.016462326049805 4.311159610748291 3.970140218734741 2.9732303619384766 2.390913248062134 2.1681506633758545 2.6037566661834717 0.7290762066841125 1.7963650226593018 0.8840687870979309 0.8611723184585571
477 4.837123394012451 4.006856918334961 4.4096808433532715 2.8951799869537354 2.667417287826538 2.0187926292419434 2.664213180541992 0.6810609102249146 1.9590224027633667 0.6877506375312805 0.9465630054473877
478 4.832698345184326 4.260921001434326 4.504165172576904 2.7767977714538574 2.71415638923645 2.2387328147888184 2.6296920776367188 0.6809225678443909 1.7068204879760742 0.8856489062309265 0.7684738636016846
479 4.712222576141357 3.8937551975250244 4.463948726654053 2.624107837677002 2.8051998615264893 2.0167531967163086 2.615927219390869 0.7636715769767761 1.6881662607192993 0.694034218788147 0.835219144821167
480 4.992406368255615 4.216222286224365 4.365623474121094 2.7493703365325928 2.630833864212036 2.0254273414611816 2.8647820949554443 0.9207094311714172 1.7693084478378296 0.730766236782074 0.883378803730011
481 5.079298496246338 4.260412693023682 4.633363723754883 2.8190934658050537 2.8526673316955566 2.1006531715393066 2.6613574028015137 0.8069330453872681 1.9460569620132446 0.6839401125907898 0.8060044050216675
482 4.9996337890625 4.157537460327148 4.496364116668701 2.783257246017456 2.7952263355255127 2.0290958881378174 2.588589668273926 1.1764827966690063 2.00522518157959 0.668724775314331 0.8369452357292175
483 5.42470645904541 4.653963565826416 4.47463846206665 2.9916512966156006 2.655945062637329 1.915737509727478 2.817481517791748 1.064505934715271 1.9052075147628784 0.8138068318367004 0.8259003758430481
484 4.981229305267334 3.9515910148620605 4.458580017089844 2.8231725692749023 2.705557346343994 1.4829515218734741 2.6616861820220947 0.8363053202629089 1.8930243253707886 0.6253581643104553 0.8122187256813049
485 5.057919502258301 4.278123378753662 4.33019495010376 2.93377423286438 2.8028101921081543 1.8024604320526123 2.4793903827667236 0.7717950344085693 1.9497588872909546 0.7335432171821594 0.7571343779563904
486 5.271083831787109 4.3921284675598145 4.567938804626465 2.9875733852386475 2.8845267295837402 1.69162917137146 2.7562255859375 0.626674473285675 1.9113738536834717 0.6639850735664368 0.8761870265007019
487 5.170393466949463 4.4299702644348145 4.587757587432861 3.178262710571289 2.8004214763641357 1.5740301609039307 2.474454402923584 0.9575989842414856 1.9839613437652588 0.5886541604995728 0.9771477580070496
488 5.516890525817871 4.694591999053955 4.82921838760376 3.213911294937134 2.8800206184387207 1.579816222190857 2.6959128379821777 0.6795700788497925 2.1309120655059814 0.7396341562271118 0.9908040165901184
489 5.3496551513671875 4.533693313598633 4.6523847579956055 3.0140371322631836 2.822564125061035 1.6368502378463745 2.605863332748413 0.8389323949813843 1.9285577535629272 0.8983989953994751 0.8508611917495728
490 5.366574764251709 4.593585968017578 4.473447322845459 2.860150098800659 2.8092565536499023 2.0995562076568604 2.407837152481079 1.2095838785171509 2.0791187286376953 0.5757186412811279 0.9733549356460571
491 5.254048824310303 4.549450397491455 4.437098026275635 3.038048267364502 2.9587414264678955 2.0561869144439697 2.3581674098968506 0.566985011100769 1.8738631010055542 0.608093798160553 0.8440710306167603
492 5.20303201675415 4.329325199127197 4.382864952087402 2.570316791534424 2.9317445755004883 2.1048731803894043 2.5349977016448975 0.8864826560020447 1.8742653131484985 0.6312916278839111 0.7287557721138
493 5.3034987449646 4.397614479064941 4.486563682556152 2.8626601696014404 2.9580917358398438 2.115560531616211 2.576578140258789 0.7349817752838135 1.9713722467422485 0.678930938243866 0.8183837532997131
494 5.029307842254639 4.221879482269287 4.2063822746276855 2.8638243675231934 2.8432772159576416 1.9787570238113403 2.356250524520874 0.9696316719055176 1.875247597694397 0.7386630177497864 0.7258551716804504
495 5.0538411140441895 4.11558198928833 4.570122718811035 2.7645578384399414 2.755885362625122 1.703540563583374 2.2718653678894043 0.6335293054580688 2.0133519172668457 0.6921621561050415 0.830910325050354
496 5.069525241851807 4.2437968254089355 4.482699394226074 2.7989814281463623 2.894984245300293 1.9096136093139648 2.0184288024902344 0.9330621361732483 1.8113417625427246 0.7318288087844849 0.8165423274040222
497 5.305293083190918 4.14232063293457 4.611320495605469 2.594989061355591 2.9637985229492188 1.7980607748031616 2.226101875305176 0.670738160610199 1.782857060432434 0.6184961199760437 0.8775507807731628
498 5.2386322021484375 4.1081223487854 4.465704441070557 2.5045413970947266 2.9290547370910645 1.8522896766662598 2.2496821880340576 0.8178988695144653 1.725331425666809 0.7475192546844482 0.7532312870025635
499 5.355414390563965 4.063827991485596 4.776094436645508 2.573258399963379 2.7878761291503906 1.985807180404663 2.468590021133423 0.8177350759506226 1.78584885597229 0.7742924094200134 0.7672053575515747
500 5.128342628479004 4.008371829986572 4.65863561630249 2.5920181274414063 2.75696063041687 1.9378842115402222 2.397304058074951 0.5548194050788879 1.9306106567382813 0.7546567320823669 0.7503178119659424
501 5.033537864685059 3.93853759765625 4.7547807693481445 2.351327896118164 2.9311635494232178 2.038220167160034 2.22611927986145 1.0904901027679443 1.858834981918335 0.6729882955551147 0.8505368828773499
502 4.749664783477783 3.6149539947509766 4.59381628036499 2.466160297393799 2.954054117202759 2.1420350074768066 2.2544002532958984 0.9485244154930115 1.828493356704712 0.6456926465034485 0.8789543509483337
503 4.849766731262207 3.6803741455078125 4.836153030395508 2.3896687030792236 2.712737560272217 1.9287919998168945 2.2602133750915527 1.0456879138946533 1.9301424026489258 0.75737464427948 0.7557318806648254
504 5.193426609039307 4.127612590789795 4.853579998016357 2.574537515640259 3.113941192626953 1.8239787817001343 2.2965445518493652 0.9978764653205872 1.7677966356277466 0.7425084710121155 0.7761102914810181
505 5.022934913635254 3.953571081161499 4.780259132385254 2.544264554977417 3.0088002681732178 1.8125272989273071 2.334908962249756 0.8560603260993958 1.869294285774231 0.5265867114067078 0.844346284866333
506 4.989734172821045 3.7343873977661133 4.91418981552124 2.426645278930664 3.2256128787994385 1.6186922788619995 2.272022247314453 0.9826266169548035 1.8674559593200684 0.5409289002418518 0.8537638783454895
507 4.9058613777160645 3.729104995727539 5.161664009094238 2.4957618713378906 3.099130392074585 1.506502389907837 2.2930898666381836 1.1559985876083374 1.8781450986862183 0.6148475408554077 0.8069757223129272
508 4.942077159881592 3.7415590286254883 5.098701477050781 2.4947850704193115 3.2282612323760986 1.9844105243682861 2.1617188453674316 0.8228533864021301 1.7167177200317383 0.7572217583656311 0.7653695940971375
509 4.910473823547363 3.778078079223633 5.056281566619873 2.5499250888824463 3.082962989807129 1.6811752319335938 2.157865285873413 1.14950430393219 1.6906691789627075 0.6545937657356262 0.8399950861930847
510 4.74745512008667 3.8552112579345703 4.730716705322266 2.665395736694336 2.870236873626709 1.9423274993896484 2.058562994003296 1.3877763748168945 1.880262017250061 0.7141942381858826 0.8494715094566345
511 4.663957595825195 3.7299468517303467 4.476141452789307 2.6722347736358643 2.9412784576416016 2.0404369831085205 1.9507845640182495 0.8414044976234436 1.8357629776000977 0.7603127956390381 0.8370072841644287
512 4.631142616271973 3.4981515407562256 4.743608474731445 2.4830527305603027 2.908356189727783 1.7081760168075562 2.176130771636963 0.7871923446655273 1.7921777963638306 0.7754231691360474 0.8949581384658813
513 4.624798774719238 3.5900368690490723 4.7595534324646 2.6127219200134277 2.8988373279571533 1.9080839157104492 2.148839235305786 0.8565381765365601 1.8099194765090942 0.779401421546936 0.767303466796875
514 4.641758441925049 3.68511962890625 4.6729044914245605 2.5364105701446533 2.9973089694976807 1.9181897640228271 1.9780157804489136 1.152680516242981 1.7652082443237305 0.7798115611076355 0.7161096334457397
515 4.583092212677002 3.763678789138794 4.301279067993164 2.7517800331115723 2.88584303855896 2.391554117202759 2.0197319984436035 0.8145523071289063 1.805686593055725 0.6019690632820129 0.7814642190933228
516 4.676280975341797 3.8123302459716797 4.221856117248535 2.5284523963928223 2.8683102130889893 1.8636765480041504 1.839137315750122 1.0740087032318115 1.804643154144287 0.5725622177124023 0.8980475664138794
517 4.916933059692383 4.173666954040527 4.350466251373291 2.62969708442688 3.0695297718048096 1.845059871673584 2.0101654529571533 1.0816738605499268 1.783592700958252 0.5581149458885193 0.7203166484832764
518 4.715083599090576 3.919027805328369 4.670329570770264 2.846099853515625 2.795511245727539 1.7271950244903564 1.9645932912826538 1.355230689048767 1.925662875175476 0.9693463444709778 0.9523360729217529
519 4.506989479064941 3.6068062782287598 4.419187545776367 2.6550333499908447 2.625314474105835 1.7672009468078613 1.8883883953094482 0.9514099359512329 1.8792492151260376 0.702233076095581 0.7852298617362976
520 4.636750221252441 3.6262664794921875 4.5004730224609375 2.5606350898742676 3.0637457370758057 1.7951855659484863 1.8711875677108765 0.9480019807815552 1.9828578233718872 0.585206151008606 0.756570041179657
521 4.680126190185547 3.869161605834961 4.4869208335876465 2.811981678009033 2.8755970001220703 2.0924155712127686 1.9027297496795654 1.085071086883545 2.1850576400756836 0.7705314755439758 0.8130393028259277
522 4.719096660614014 3.836984395980835 4.383884906768799 2.657973527908325 2.7413716316223145 2.1224796772003174 2.027662754058838 1.1535799503326416 1.852415919303894 0.6590723991394043 0.8128026723861694
523 4.6442389488220215 3.9349024295806885 4.138266563415527 2.9636902809143066 2.7738559246063232 2.0144801139831543 1.879041075706482 0.6450211405754089 1.9165743589401245 0.7659175992012024 0.8713846206665039
524 4.855701446533203 3.6931071281433105 4.44273567199707 2.65842604637146 2.909249782562256 1.7093863487243652 2.2960851192474365 0.7361533641815186 1.9114973545074463 0.637627899646759 0.7034398317337036
525 4.884125709533691 3.8723955154418945 4.224359512329102 2.735109567642212 2.722033739089966 1.991807222366333 1.8305308818817139 1.029344081878662 2.0614004135131836 0.7175062298774719 0.7312831878662109
526 4.830422878265381 3.996821165084839 4.373680114746094 2.7364728450775146 2.8337249755859375 2.0901994705200195 2.0432333946228027 0.8140220046043396 1.8071080446243286 0.5530327558517456 0.8476011753082275
527 4.764929294586182 4.1171135902404785 4.091531753540039 2.729363203048706 2.545013189315796 2.179614543914795 1.669187307357788 0.6457982659339905 1.769489049911499 0.7371739149093628 0.8679704070091248
528 4.836687088012695 4.135744571685791 4.177388668060303 2.911593437194824 2.6451711654663086 2.0986313819885254 1.8068360090255737 0.684002161026001 1.8993901014328003 0.6982503533363342 0.7128027081489563
529 4.75134801864624 4.278693199157715 3.9600446224212646 3.1098835468292236 2.745169162750244 2.4827539920806885 1.710322618484497 0.7801680564880371 1.7881600856781006 0.7823131084442139 0.7746697664260864
530 4.62167501449585 3.9867751598358154 4.296957969665527 2.91812801361084 2.7534735202789307 2.2618367671966553 1.6705713272094727 0.5925031304359436 1.7501617670059204 0.7873556613922119 0.914458155632019
531 4.694655895233154 3.7765417098999023 4.3750433921813965 2.716967821121216 2.7507543563842773 2.349973678588867 1.8560807704925537 0.7159122824668884 1.6918553113937378 0.5662418007850647 0.7809616923332214
532 4.519155025482178 3.7093443870544434 4.244388103485107 2.752373695373535 2.791449785232544 2.125356912612915 1.835720181465149 0.7443053722381592 2.059887647628784 0.7422214150428772 0.7810837626457214
533 4.583845615386963 3.780776262283325 4.170829772949219 2.8771822452545166 2.755282402038574 2.370854377746582 1.8672199249267578 0.9247482419013977 1.8454406261444092 0.6846824288368225 0.7552733421325684
534 4.67100715637207 3.729142427444458 4.282923698425293 2.69053053855896 2.9103262424468994 2.3569631576538086 1.6903002262115479 0.6187418103218079 2.039977550506592 0.6535446047782898 0.6721645593643188
535 4.621258735656738 3.57712721824646 4.38400411605835 2.542391777038574 3.1311092376708984 2.3194429874420166 1.7315484285354614 0.9766314029693604 1.8277344703674316 0.8299775719642639 0.6434150338172913
536 4.793935298919678 3.62666392326355 4.402017593383789 2.606471538543701 2.9722418785095215 2.3058159351348877 2.0374948978424072 0.6550677418708801 2.0938985347747803 0.9970054626464844 0.7033272981643677
537 4.677974700927734 3.9541380405426025 4.156656265258789 2.900632381439209 2.7191858291625977 2.1033358573913574 1.6105715036392212 0.8156720399856567 2.139068841934204 0.7275589108467102 0.7981371879577637
538 4.7784881591796875 3.7803664207458496 4.364630699157715 2.6576733589172363 2.812804698944092 2.1924850940704346 1.7871204614639282 0.516209602355957 2.177187204360962 0.6578893661499023 0.8415975570678711
539 4.545439720153809 3.748769760131836 4.177227973937988 2.6505932807922363 2.8197579383850098 2.091397523880005 1.9206798076629639 1.2094738483428955 1.8259773254394531 0.6373162865638733 0.7015339732170105
540 4.785429954528809 3.938248634338379 4.3078484535217285 3.0528604984283447 2.7611451148986816 1.7039769887924194 1.7080953121185303 0.6999383568763733 1.7422099113464355 0.4799260199069977 0.723211407661438
541 4.693092346191406 3.8831534385681152 4.159071445465088 2.8065452575683594 2.5794715881347656 2.284311294555664 1.6703957319259644 0.7128118872642517 2.0751404762268066 0.6610034704208374 0.8900325298309326
542 4.813775539398193 3.9482173919677734 4.439322471618652 2.977447986602783 2.841845989227295 2.2296857833862305 1.8486428260803223 0.9072596430778503 1.7470786571502686 0.7319559454917908 0.749244213104248
543 4.761649131774902 3.979687213897705 4.186356544494629 2.9033727645874023 2.754082679748535 2.0493409633636475 1.6491367816925049 1.0980465412139893 1.9406472444534302 0.6768539547920227 0.679567813873291
544 4.759678840637207 4.047587871551514 4.284298896789551 2.876176595687866 2.9815473556518555 2.015964984893799 1.8946019411087036 0.7711387276649475 1.8579933643341064 0.6363433599472046 0.8290132284164429
545 4.714763164520264 3.7616279125213623 4.424050331115723 2.776451349258423 2.7177467346191406 1.9687360525131226 1.5746322870254517 0.9083076119422913 1.8753924369812012 0.7484162449836731 0.8565733432769775
546 4.845291614532471 3.9565935134887695 4.364624500274658 2.661231279373169 2.867513418197632 1.7030112743377686 1.6204159259796143 0.9162707924842834 1.8618003129959106 0.657247006893158 0.8092780113220215
547 4.6384124755859375 4.1651716232299805 4.028043270111084 3.0129096508026123 2.934770107269287 1.6944211721420288 1.7890254259109497 1.0387316942214966 1.8116707801818848 0.8711609244346619 0.7008716464042664
548 4.659101963043213 4.101919174194336 4.12116003036499 3.020657539367676 2.964733362197876 1.886796474456787 1.776110053062439 1.0399795770645142 1.9870166778564453 0.6847251057624817 0.9398303031921387
549 4.760347366333008 4.115986347198486 4.1959662437438965 2.9036195278167725 3.0532829761505127 2.1957104206085205 1.6255367994308472 0.8238356113433838 1.9153218269348145 0.8420685529708862 0.7813121676445007
550 4.926973819732666 3.966371774673462 4.727944850921631 2.775573492050171 3.146240234375 2.0918564796447754 1.635575294494629 0.9400403499603271 1.9402824640274048 0.8057348132133484 0.8500224351882935
551 4.778488636016846 3.83600115776062 4.4925360679626465 2.5858545303344727 3.152679443359375 2.0632131099700928 1.7172722816467285 1.0853102207183838 1.8607356548309326 0.9357025623321533 0.8438894152641296
552 5.179490566253662 4.37092924118042 4.498364448547363 3.0513954162597656 3.19012713432312 2.256439685821533 1.6962003707885742 1.0011394023895264 1.9767165184020996 0.6099938750267029 0.8899728655815125
553 5.214622974395752 4.322775363922119 4.6670637130737305 2.9894402027130127 3.086252212524414 2.107407808303833 1.9093748331069946 1.0193616151809692 1.9846556186676025 0.6589208245277405 0.8470415472984314
554 4.8832197189331055 3.897324800491333 4.691401958465576 2.5611722469329834 2.877061367034912 1.9111335277557373 1.7018260955810547 0.8259931206703186 2.079644203186035 0.9535866975784302 0.9284536242485046
555 4.775476932525635 4.0141191482543945 4.639523983001709 2.9312119483947754 2.8317742347717285 1.8559919595718384 1.8273634910583496 0.9234579205513 1.8114601373672485 0.6460167169570923 0.8195434808731079
556 4.7122321128845215 3.885795831680298 4.777437210083008 2.950056552886963 2.874298334121704 1.7444956302642822 2.009878396987915 0.6814609169960022 1.9700736999511719 0.5978628396987915 0.9353302121162415
557 4.733644008636475 3.8871214389801025 4.64289665222168 2.772571325302124 2.808825969696045 1.9225555658340454 1.7576212882995605 0.9944124221801758 1.7713326215744019 0.942983090877533 1.0168852806091309
558 4.92223596572876 4.092957973480225 4.982147216796875 2.8475589752197266 2.937747001647949 1.8839691877365112 1.9232984781265259 0.7364711165428162 1.8485016822814941 0.7802878618240356 0.9452647566795349
559 4.765557289123535 4.281134605407715 4.2535014152526855 3.1191043853759766 2.8910372257232666 2.0579700469970703 1.881538987159729 0.7673253417015076 2.016885280609131 0.8214322924613953 1.008510708808899
560 4.802781581878662 4.181183815002441 4.514169216156006 2.843348979949951 3.198091983795166 2.171077013015747 1.7443703413009644 0.8032379746437073 2.013282299041748 0.6434149742126465 0.9123539328575134
561 4.826243877410889 4.332592487335205 4.367345333099365 2.9912731647491455 3.0559966564178467 1.784173846244812 1.881279706954956 0.7857434749603271 1.766466498374939 0.6965624690055847 0.9953988790512085
562 4.584280490875244 4.013256549835205 4.297760486602783 2.844434976577759 2.8797245025634766 1.7742078304290771 1.7878692150115967 1.0635273456573486 1.8418400287628174 0.6698081493377686 0.9842991232872009
563 4.7141523361206055 4.136669635772705 4.33050537109375 2.86596941947937 2.967850923538208 1.920204520225525 1.812725305557251 0.7050609588623047 1.668982982635498 0.8146833181381226 0.90687096118927
564 4.560768127441406 4.148693561553955 4.207902908325195 2.7462072372436523 2.9888408184051514 1.831474781036377 1.7334808111190796 1.1761870384216309 1.6377180814743042 0.8364524245262146 0.9941579699516296
565 4.826479434967041 4.286645412445068 4.517845630645752 2.8987014293670654 3.0061421394348145 1.935608983039856 1.8738476037979126 0.8488984107971191 1.9935145378112793 0.6543939709663391 0.9753385782241821
566 4.478018760681152 4.0285820960998535 4.23159646987915 2.8635690212249756 2.5693867206573486 1.8623573780059814 1.8386873006820679 0.6963219046592712 1.6859523057937622 0.8801771402359009 0.8156464099884033
567 4.64563512802124 3.9841725826263428 4.317679405212402 2.779583215713501 2.6228394508361816 2.0085811614990234 1.8750051259994507 0.5653237104415894 1.7690832614898682 0.7883391976356506 0.9117502570152283
568 4.661466598510742 3.92704701423645 4.402918815612793 2.668271780014038 2.846896171569824 1.8964128494262695 1.7459757328033447 0.9520513415336609 1.895302176475525 0.8342165350914001 0.9733237624168396
569 4.276233196258545 3.7677533626556396 4.012191295623779 2.638849973678589 2.7565133571624756 2.0725719928741455 1.5451537370681763 0.9664663076400757 2.2746572494506836 0.8466320037841797 0.9064825773239136
570 4.641301155090332 4.188406467437744 4.039804935455322 3.069025754928589 2.5323290824890137 1.8344101905822754 2.0236353874206543 0.8224778771400452 2.3794350624084473 0.744465172290802 0.9890660047531128
571 4.419061660766602 3.8833765983581543 4.0724077224731445 2.8258707523345947 2.800476551055908 1.8020589351654053 1.8485311269760132 0.7951216101646423 2.471064567565918 0.9627939462661743 0.6949635744094849
572 4.795067310333252 4.061870574951172 4.335814476013184 2.998732566833496 2.8695435523986816 1.9836852550506592 2.096217155456543 0.9658890962600708 2.126472234725952 0.7425611019134521 0.8248990178108215
573 4.813970565795898 4.410416603088379 4.1775970458984375 3.0729482173919678 2.936997652053833 2.1045618057250977 2.0964772701263428 0.8532707691192627 1.760358452796936 0.9701685905456543 0.8759731650352478
574 4.829373359680176 4.140468120574951 4.336569309234619 2.8824267387390137 2.890453815460205 2.0149450302124023 1.9671615362167358 0.7165560722351074 1.8693692684173584 0.7322126030921936 0.910824179649353
575 5.1573991775512695 4.534827709197998 4.610424518585205 2.969653606414795 2.944061756134033 1.8509838581085205 1.979661464691162 1.0348621606826782 1.7354143857955933 0.9080377221107483 0.8456016778945923
576 5.033090114593506 4.241241931915283 4.580711364746094 2.9122140407562256 2.9089767932891846 1.7216027975082397 1.8679362535476685 0.9353988766670227 1.9350237846374512 0.8656008243560791 0.8335478901863098
577 4.792301654815674 3.9518203735351563 4.575538158416748 2.6320595741271973 2.692194700241089 1.93402099609375 1.6726716756820679 1.3381781578063965 1.7977834939956665 0.8583837747573853 0.9320929646492004
578 4.633557319641113 3.781632423400879 4.348949909210205 2.380220651626587 2.8051841259002686 1.9515879154205322 1.8613661527633667 1.0117322206497192 1.8580100536346436 0.8383926153182983 0.9293396472930908
579 4.605326175689697 3.8736705780029297 4.442083358764648 2.5535614490509033 2.651671886444092 1.9380595684051514 1.6239091157913208 1.0079057216644287 1.8441274166107178 0.8092888593673706 0.9077709317207336
580 4.841744899749756 4.033623218536377 4.583954811096191 2.6447653770446777 2.800863027572632 1.7704092264175415 1.7936216592788696 1.0930083990097046 2.107600450515747 0.8676416277885437 0.8636812567710876
581 4.747024059295654 3.8947157859802246 4.573410987854004 2.611732006072998 2.7797305583953857 1.9615366458892822 1.714262843132019 0.8417730927467346 1.936858057975769 0.8851457834243774 0.8917596936225891
582 4.662192344665527 4.032896995544434 4.533877372741699 2.708850622177124 2.5722873210906982 1.8706426620483398 1.843557596206665 0.7836817502975464 1.8149921894073486 0.9560228586196899 0.9447367191314697
583 4.502253532409668 3.636937379837036 4.3042988777160645 2.5743794441223145 2.617208480834961 2.377342462539673 1.9680346250534058 0.8146539330482483 1.7860969305038452 0.9808357954025269 0.7695862650871277
584 4.562950611114502 3.935744524002075 4.309432029724121 2.4299466609954834 2.9464199542999268 2.234846353530884 1.979962706565857 0.9429671168327332 1.793395757675171 0.9060795307159424 1.0737897157669067
585 4.505119323730469 3.814704656600952 4.4909892082214355 2.4290781021118164 2.8588547706604004 1.8177356719970703 1.6602462530136108 1.3122060298919678 1.8735530376434326 0.731549859046936 0.8235330581665039
586 4.372675895690918 3.702883720397949 4.420627117156982 2.4820356369018555 2.944479465484619 1.7505817413330078 1.7458611726760864 0.9832727909088135 1.8327796459197998 0.7957357168197632 0.9278092980384827
587 4.378016471862793 3.6413586139678955 4.4448723793029785 2.4592370986938477 2.6699278354644775 2.1860384941101074 1.7786352634429932 0.7393593788146973 1.7935676574707031 0.9645940065383911 0.7443579435348511
588 4.373520851135254 3.9332666397094727 4.386992454528809 2.3583614826202393 2.853940963745117 2.160952091217041 1.7400051355361938 0.9639336466789246 2.0371155738830566 0.8007872700691223 0.7872851490974426
589 4.504716396331787 3.9184937477111816 4.3851637840271 2.333827257156372 2.9412715435028076 2.3167006969451904 1.7775176763534546 0.8990892171859741 1.8233225345611572 0.9792982935905457 0.7906484007835388
590 4.3963093757629395 3.6689066886901855 4.557986259460449 2.498203992843628 3.1545751094818115 2.0828917026519775 1.6237159967422485 0.6253920793533325 1.9715337753295898 0.9367489218711853 0.9167017340660095
591 4.723951816558838 4.2330641746521 4.419122219085693 2.5835180282592773 2.948432207107544 1.8180288076400757 1.7375444173812866 1.2015489339828491 1.983877182006836 1.0346434116363525 0.7657178044319153
592 4.677137851715088 3.874164581298828 4.610963821411133 2.629638671875 2.9535510540008545 1.769455075263977 1.6642727851867676 0.8993121981620789 2.148758888244629 0.758107602596283 0.916861891746521
593 4.846435546875 4.274728775024414 4.624610900878906 2.7624130249023438 2.9258575439453125 1.8979978561401367 1.7019305229187012 0.8008171916007996 1.926081895828247 1.2659822702407837 0.8577232956886292
594 4.776841163635254 4.331397533416748 4.29182243347168 2.6388027667999268 2.8502755165100098 1.7273050546646118 1.738183617591858 0.9790388941764832 1.8354121446609497 0.9608138203620911 0.847301185131073
595 4.759015083312988 4.255238056182861 4.193696022033691 2.7609100341796875 2.9390199184417725 1.656681776046753 1.7422760725021362 0.7501410245895386 1.8476442098617554 1.0870537757873535 0.8224542737007141
596 4.780182361602783 4.24375057220459 4.06722354888916 2.585526704788208 2.6567118167877197 1.5022118091583252 1.6894153356552124 0.5663853287696838 1.9331936836242676 0.7750771045684814 0.8295928835868835
597 4.456269264221191 4.040414333343506 3.9132838249206543 2.351526975631714 2.6929194927215576 1.5279624462127686 1.8224852085113525 1.0809577703475952 1.9004428386688232 0.9665542840957642 0.8303781151771545
598 4.9808549880981445 4.399481296539307 4.375557899475098 2.722808361053467 3.010789155960083 1.8525444269180298 1.8228992223739624 1.0278655290603638 1.943347454071045 0.944797933101654 0.9534165263175964
599 4.510705471038818 4.057135581970215 4.228414535522461 2.361234188079834 2.8386123180389404 1.7520724534988403 1.8438949584960938 0.9249545335769653 1.8278489112854004 0.9463763236999512 0.7218626141548157
600 4.557015419006348 3.8456075191497803 4.625904083251953 2.4422972202301025 2.8577256202697754 1.9954400062561035 1.8658148050308228 0.8129568696022034 1.864869236946106 0.8104082345962524 0.809333860874176
601 4.804328918457031 4.147141933441162 4.572198867797852 2.5882599353790283 3.020301103591919 2.06496524810791 1.76628839969635 0.6593170166015625 1.9843343496322632 0.9973521828651428 0.7754977941513062
602 4.809861660003662 4.057658672332764 4.6513142585754395 2.404940605163574 3.0194449424743652 1.98995041847229 1.7088563442230225 0.962481677532196 2.065730094909668 0.8400505185127258 0.9134702682495117
603 4.614086151123047 3.8008389472961426 4.4459309577941895 2.246279716491699 3.0437066555023193 2.001538038253784 1.5279719829559326 0.6618658304214478 1.8209980726242065 0.8565673232078552 0.8301658630371094
604 4.818228244781494 3.9768097400665283 4.640532970428467 2.2926595211029053 3.083029270172119 1.9067515134811401 1.9396589994430542 1.098739504814148 1.8609286546707153 0.926741361618042 0.8895354866981506
605 5.024220943450928 4.1985297203063965 4.7922282218933105 2.4156243801116943 3.1305787563323975 1.8339515924453735 1.8970040082931519 1.0311084985733032 1.8988642692565918 0.8362138271331787 0.7689515352249146
606 4.84625768661499 4.271901607513428 4.574502944946289 2.469508647918701 2.844214916229248 2.2283225059509277 1.7564122676849365 0.8978563547134399 1.982465386390686 0.9581313133239746 0.7663300633430481
607 4.9718828201293945 4.411747455596924 4.738494396209717 2.479099988937378 2.794468641281128 2.09529709815979 1.5201771259307861 1.047189474105835 1.9732599258422852 0.7456734776496887 0.7113218307495117
608 5.232194900512695 4.569366455078125 4.703221321105957 2.5968053340911865 2.7210922241210938 1.847277045249939 1.6280804872512817 1.0794960260391235 2.0341856479644775 0.9666748046875 0.9850903153419495
609 5.200371265411377 4.502650260925293 4.597342014312744 2.6057541370391846 2.8000831604003906 1.9158258438110352 1.8556424379348755 0.8080853819847107 2.0377197265625 0.8442324995994568 0.7842753529548645
610 4.908046722412109 4.5628342628479 4.165630340576172 2.7747137546539307 2.789794683456421 1.716995358467102 2.199298858642578 0.9461954236030579 1.9976767301559448 0.9618065357208252 0.7852091789245605
611 4.94777774810791 4.476927757263184 4.369513988494873 2.612185478210449 3.0579700469970703 1.8624871969223022 2.332056760787964 1.008263111114502 1.7524629831314087 1.0496195554733276 0.7530099153518677
612 4.97239351272583 4.392340660095215 4.435600757598877 2.494380474090576 3.0020194053649902 1.7024316787719727 2.4029834270477295 0.9013268947601318 1.8148761987686157 0.8438832759857178 0.752088725566864
613 4.915255546569824 4.457373142242432 4.174234867095947 2.7652292251586914 3.0564725399017334 1.7426732778549194 2.2618050575256348 0.723073422908783 1.8451180458068848 0.9520129561424255 0.7025325894355774
614 4.931326389312744 4.4018778800964355 4.262640953063965 2.543595552444458 2.859076738357544 1.8399090766906738 2.3249428272247314 0.857955276966095 1.886001467704773 1.054933786392212 0.8540278673171997
615 4.911573886871338 4.429520606994629 4.09512186050415 2.5129027366638184 2.74068546295166 1.841307520866394 2.2971136569976807 1.2728286981582642 1.7944308519363403 0.9312944412231445 0.8332293629646301
616 4.974679470062256 4.6944427490234375 3.8374240398406982 2.8218154907226563 2.621807813644409 1.9123213291168213 2.059983491897583 1.4804364442825317 1.9659439325332642 0.7923105359077454 0.851252555847168
617 4.7410125732421875 4.256996154785156 4.297385215759277 2.474187135696411 2.626678943634033 1.7926262617111206 2.3115179538726807 0.9059342741966248 2.0751726627349854 0.7800285220146179 0.8954820036888123
618 4.790466785430908 4.236246585845947 3.905010938644409 2.418661594390869 2.6820931434631348 1.8030149936676025 2.24481463432312 0.6452627182006836 1.8400415182113647 0.9831242561340332 0.8125568628311157
619 5.084306240081787 4.343533992767334 4.182202339172363 2.6292617321014404 2.4687435626983643 2.126283645629883 2.3357744216918945 0.7969027757644653 1.762000322341919 0.8124030828475952 0.920445442199707
620 5.2031025886535645 4.584203243255615 4.3634033203125 2.8425071239471436 2.647681713104248 2.023545265197754 1.9512453079223633 0.8413073420524597 1.9972450733184814 0.902243435382843 1.0116063356399536
621 5.307758808135986 4.397070407867432 4.753484725952148 2.5789356231689453 3.0007381439208984 2.0808157920837402 2.1697330474853516 0.8314411640167236 1.7919203042984009 1.0284019708633423 0.9600868821144104
622 5.0464067459106445 4.2450852394104 4.614393711090088 2.625438690185547 2.8109004497528076 1.9250743389129639 2.215310573577881 0.7481221556663513 1.7614414691925049 0.9576454758644104 0.7622630000114441
623 4.985645771026611 4.3024468421936035 4.597671031951904 2.5728049278259277 2.637589693069458 2.1228017807006836 2.318537473678589 1.0702606439590454 1.8371126651763916 0.7960387468338013 0.9345631003379822
624 5.090904235839844 4.4122633934021 4.3124823570251465 2.537679672241211 2.440809965133667 2.1486458778381348 2.4226608276367188 0.9965887069702148 1.8265070915222168 0.9813006520271301 0.8437255620956421
625 4.714200496673584 4.338816165924072 3.8539090156555176 2.485599994659424 2.48001766204834 2.185650587081909 2.398009777069092 1.0315544605255127 1.832646131515503 0.9654068350791931 0.8152306079864502
626 5.040858268737793 4.319965839385986 4.112712383270264 2.3191637992858887 2.6441001892089844 1.7852495908737183 2.556260824203491 0.9315806031227112 1.9014384746551514 0.9136881828308105 0.6850641369819641
627 5.011536121368408 4.589155197143555 4.0244221687316895 2.5601320266723633 2.7469494342803955 1.9427883625030518 2.436061382293701 0.9751580357551575 1.9879504442214966 1.0387624502182007 0.8178335428237915
628 5.0351362228393555 4.2310380935668945 4.387430191040039 2.539762020111084 2.8350894451141357 1.922155737876892 2.5517163276672363 0.7421895265579224 1.7180627584457397 0.8880438804626465 0.8239162564277649
629 4.983667850494385 4.126358985900879 4.2765374183654785 2.5052578449249268 2.806614637374878 1.936206579208374 2.4654541015625 0.8594047427177429 1.8869507312774658 0.9262984395027161 0.6959637403488159
630 5.126309394836426 4.357595920562744 4.335705757141113 2.624433994293213 3.0141782760620117 1.7874559164047241 2.543917655944824 1.26848566532135 1.8333123922348022 0.8977674841880798 0.7528863549232483
631 5.281261444091797 4.471006870269775 4.5176215171813965 2.6439270973205566 3.17696475982666 1.823253870010376 2.4379754066467285 0.9555329084396362 1.714260458946228 0.8550360798835754 0.8126527070999146
632 5.083470821380615 4.240136623382568 4.5382585525512695 2.4312896728515625 3.2765626907348633 1.8830358982086182 2.6127169132232666 0.9921916127204895 1.732072114944458 0.7715492844581604 0.6671589612960815
633 4.929806709289551 4.252255916595459 4.346534729003906 2.322537660598755 3.0520050525665283 1.98829185962677 2.516624927520752 1.0764689445495605 1.8958781957626343 0.8284767866134644 0.9008012413978577
634 4.861988067626953 4.1685333251953125 4.090076923370361 2.4160633087158203 2.924152374267578 2.064617395401001 2.4259250164031982 0.788720965385437 2.020448923110962 0.8265423774719238 0.8401414155960083
635 4.801907062530518 4.191745758056641 4.044500827789307 2.3412351608276367 2.7537262439727783 2.0489399433135986 2.401470422744751 0.7736474871635437 1.927886962890625 0.8874160051345825 0.9221174120903015
636 4.652461051940918 4.106770038604736 3.8871073722839355 2.3772799968719482 2.8059957027435303 1.9031811952590942 2.4294397830963135 0.8998511433601379 1.8889364004135132 0.9237754344940186 0.8801618814468384
637 4.802513122558594 4.058525562286377 4.128184795379639 2.453315019607544 3.024094581604004 1.9585027694702148 2.2603139877319336 0.7784827947616577 2.025547742843628 0.9412024617195129 0.91690993309021
638 5.033267974853516 4.259357929229736 4.298913478851318 2.6534390449523926 2.8908169269561768 1.8080739974975586 2.451101779937744 0.7678195238113403 2.0591061115264893 0.9285367727279663 0.8363763689994812
639 5.088029861450195 4.32365083694458 4.269937992095947 2.481858491897583 3.0361266136169434 1.9627752304077148 2.2750980854034424 1.1902353763580322 1.8007683753967285 0.8905134201049805 0.9142972826957703
640 5.260918617248535 4.599432945251465 4.281266689300537 2.7015814781188965 2.6039278507232666 2.1805548667907715 2.1378297805786133 1.019823670387268 1.8760855197906494 0.8677955269813538 0.9373543858528137
641 5.170076370239258 4.545536041259766 4.046853065490723 2.7224388122558594 2.7524242401123047 2.145050048828125 2.306302070617676 0.9541585445404053 2.0331063270568848 1.0047557353973389 0.751211404800415
642 5.003793716430664 4.196821689605713 4.171566963195801 2.475507974624634 2.7772257328033447 2.220052480697632 2.505248546600342 0.959369421005249 1.8165068626403809 0.8479317426681519 1.0154200792312622
643 4.962894916534424 4.065361976623535 4.24055814743042 2.4571681022644043 2.7602851390838623 2.2002007961273193 2.263123035430908 0.8162649869918823 1.882415771484375 0.8660104274749756 0.9814218878746033
644 4.712323188781738 3.842724561691284 4.464915752410889 2.2617201805114746 2.8690834045410156 2.0443835258483887 2.2939181327819824 0.941399097442627 1.8610434532165527 0.9098604321479797 0.8752784132957458
645 4.761116981506348 3.8972420692443848 4.169901371002197 2.1031336784362793 2.6517412662506104 1.8212919235229492 2.3853163719177246 0.8381798267364502 1.7714613676071167 0.8491694331169128 0.9834586977958679
646 4.712159156799316 3.9166629314422607 4.066768169403076 2.176628828048706 2.7147064208984375 1.909706711769104 2.227090358734131 0.9004326462745667 1.814651370048523 0.9455687999725342 0.9269574284553528
647 4.746313571929932 4.064924716949463 4.204212665557861 2.330866575241089 2.571711301803589 1.8623780012130737 2.170802354812622 1.2710697650909424 1.8044573068618774 0.817855179309845 0.9226364493370056
648 4.724895000457764 3.962425708770752 4.1135172843933105 2.588966131210327 2.5982539653778076 2.0922977924346924 2.2377641201019287 0.9840725660324097 1.8949320316314697 1.0043482780456543 0.8931704163551331
649 4.7774577140808105 4.201261043548584 3.9852936267852783 2.5648789405822754 2.831812858581543 2.0079455375671387 2.415639877319336 1.1756591796875 1.8776506185531616 1.0487233400344849 0.9751116633415222
650 5.016479969024658 4.272344589233398 4.226729869842529 2.4524662494659424 2.84832501411438 2.13053560256958 2.457547664642334 1.1448087692260742 1.872701644897461 0.8157296776771545 0.9558196067810059
651 4.700304985046387 4.122448444366455 3.9998629093170166 2.400001287460327 2.8493759632110596 1.8733689785003662 2.3122177124023438 1.1333163976669312 1.9657909870147705 0.8817902207374573 0.8134234547615051
652 4.827276229858398 4.182043552398682 4.060127258300781 2.507815361022949 2.9863991737365723 1.835578203201294 2.262683391571045 0.9839093089103699 1.9856898784637451 0.8558017611503601 0.821538507938385
653 4.787302017211914 4.51163387298584 3.6937317848205566 2.701651096343994 2.7425403594970703 1.8147046566009521 2.125805139541626 1.1165084838867188 1.8038945198059082 0.8632678985595703 0.8684660792350769
654 4.985052108764648 4.763432502746582 3.7663137912750244 2.5771758556365967 2.7668824195861816 1.8732904195785522 2.3002068996429443 1.100517749786377 1.9447892904281616 0.8838317394256592 0.8621094822883606
655 4.832370758056641 4.464599132537842 4.0667405128479 2.546076536178589 2.9016408920288086 1.9331246614456177 2.156560182571411 1.1723698377609253 1.9625437259674072 0.8982947468757629 0.8446062207221985
656 4.84271764755249 4.1089253425598145 4.119180679321289 2.544250726699829 2.8744866847991943 1.9074610471725464 2.185128688812256 1.0111392736434937 1.7681241035461426 1.0125797986984253 0.9543761610984802
657 4.558501720428467 4.032755374908447 3.8328895568847656 2.4799439907073975 2.844167947769165 1.9183590412139893 2.253953218460083 0.7359257936477661 1.8764015436172485 0.7921808958053589 0.8329867720603943
658 4.715137004852295 4.206526279449463 3.951735496520996 2.4961817264556885 2.6164512634277344 1.9421534538269043 2.0560076236724854 1.3604227304458618 2.184685230255127 0.9327367544174194 0.901906430721283
659 4.9819488525390625 4.408482074737549 4.187986850738525 2.6282923221588135 2.8725478649139404 1.9239146709442139 1.8541336059570313 0.9418778419494629 1.8219178915023804 0.8096208572387695 0.7235119938850403
660 5.036993980407715 4.319744110107422 4.3977437019348145 2.4445745944976807 2.9278643131256104 1.7066650390625 1.9329484701156616 1.0756627321243286 1.9218720197677612 0.8665146231651306 0.6605128645896912
661 4.786981105804443 4.387187480926514 4.12842321395874 2.6913483142852783 2.856236219406128 1.9080017805099487 2.1158740520477295 1.0447888374328613 2.0175223350524902 0.8777399659156799 0.8145134449005127
662 4.994840621948242 4.431468486785889 4.109289646148682 2.713397979736328 2.9791388511657715 1.7471301555633545 2.1126368045806885 1.3252617120742798 1.8338563442230225 0.9041560888290405 0.9386657476425171
663 5.055098056793213 4.631697177886963 4.038140296936035 2.6687581539154053 2.900822401046753 1.9224568605422974 2.0576391220092773 1.2012405395507813 1.8340507745742798 1.0241520404815674 0.781320333480835
664 4.95681095123291 4.193342208862305 4.285844802856445 2.3849854469299316 3.066636085510254 1.942930817604065 2.219123601913452 1.0498124361038208 1.831166386604309 1.02083420753479 0.7780761122703552
665 4.874162673950195 4.241466045379639 4.340257167816162 2.587965726852417 2.9119319915771484 1.6737273931503296 2.133781909942627 1.221075177192688 1.731914758682251 0.9968217015266418 0.6907437443733215
666 4.736230850219727 3.944214105606079 4.5434250831604 2.508892774581909 2.842672824859619 1.7828335762023926 2.1456568241119385 1.0264229774475098 1.8658571243286133 0.7629077434539795 0.8470375537872314
667 4.938880920410156 4.192626476287842 4.577024936676025 2.449237823486328 3.0643978118896484 1.8063013553619385 2.228238344192505 1.1966845989227295 1.732710838317871 0.7253795266151428 0.9543929100036621
668 4.815094470977783 4.2030205726623535 4.374757289886475 2.5016798973083496 3.089052677154541 1.636970043182373 2.1136457920074463 1.2454270124435425 1.8270015716552734 0.9403863549232483 0.6626936793327332
669 4.899931907653809 4.43771505355835 4.135922908782959 2.525367498397827 3.0176219940185547 1.609054446220398 2.131312847137451 0.9876593351364136 1.9049196243286133 0.9185270071029663 0.7910422086715698
670 4.969599723815918 4.256824016571045 4.095992088317871 2.429535388946533 3.0638976097106934 1.4953413009643555 2.1480202674865723 0.7971553206443787 2.0915632247924805 0.9824375510215759 0.8713087439537048
671 4.923610687255859 4.295118808746338 4.333901405334473 2.4469246864318848 2.887779474258423 1.7644610404968262 2.2636303901672363 0.8991467952728271 1.8440159559249878 0.8755611181259155 0.7680583000183105
672 4.973799228668213 4.240268230438232 4.2459235191345215 2.561067819595337 3.081719398498535 1.9351892471313477 2.165616273880005 0.7916961908340454 1.788338541984558 0.9373947978019714 0.7518317103385925
673 5.097658634185791 4.307321548461914 4.2945098876953125 2.637526035308838 2.658522129058838 1.8744767904281616 2.3581366539001465 0.989436686038971 1.8112256526947021 0.8489331007003784 0.7906522750854492
674 4.945108413696289 4.304617404937744 4.247150897979736 2.5182714462280273 2.9184072017669678 2.0281901359558105 2.1345553398132324 1.1154171228408813 1.8657959699630737 0.8512251377105713 0.7996379733085632
675 4.847983360290527 4.281946182250977 4.27772855758667 2.4122557640075684 3.0763702392578125 1.9182771444320679 2.2903478145599365 1.0591543912887573 1.7740721702575684 0.8042589426040649 0.8149756193161011
676 5.112840175628662 4.5951924324035645 4.140440464019775 2.506165027618408 2.7483487129211426 1.8014246225357056 2.026801586151123 1.4991434812545776 1.9347577095031738 1.0147708654403687 0.8317964673042297
677 5.157158374786377 4.726602554321289 4.201237678527832 2.623293399810791 2.8320200443267822 1.826135516166687 2.0365705490112305 0.7350025177001953 1.8286690711975098 0.7910548448562622 0.8315828442573547
678 5.216955661773682 4.651296138763428 4.466499328613281 2.8115828037261963 2.8221819400787354 1.9957243204116821 2.0985093116760254 1.027805209159851 1.9884192943572998 0.9188580513000488 0.8241345882415771
679 4.733582496643066 4.0695881843566895 4.151517868041992 2.4321446418762207 2.7558441162109375 2.0503787994384766 2.1964237689971924 0.7713798880577087 1.9200811386108398 1.0969358682632446 0.8504868745803833
680 5.0536370277404785 4.334440231323242 4.508995056152344 2.6959500312805176 2.6178717613220215 1.9024560451507568 2.311317205429077 0.7992491126060486 1.9849449396133423 1.142486572265625 0.7864559888839722
681 5.275687217712402 4.4859395027160645 4.797875881195068 2.583690643310547 2.5940170288085938 1.7810500860214233 2.3043460845947266 0.6613168120384216 2.035036563873291 0.9687066674232483 0.8583740592002869
682 4.948660850524902 4.380274295806885 4.278715133666992 2.5796313285827637 2.600745677947998 1.9630855321884155 2.1160004138946533 1.0895028114318848 1.7909239530563354 0.9114397168159485 0.9215630888938904
683 5.026986122131348 4.368553161621094 4.3555803298950195 2.55793833732605 2.6581969261169434 1.7729588747024536 2.1225481033325195 0.8682020306587219 1.8758265972137451 0.7681148648262024 0.824009895324707
684 5.187997817993164 4.340668678283691 4.692779541015625 2.4802184104919434 2.7432942390441895 1.902864694595337 2.2488913536071777 1.0174797773361206 1.8487286567687988 0.6854011416435242 0.8258171677589417
685 5.216048240661621 4.483367919921875 4.413465976715088 2.5329465866088867 2.900682210922241 1.7921898365020752 2.1769609451293945 1.129102349281311 1.8984408378601074 0.9438797831535339 0.8293842077255249
686 5.584718227386475 4.733090877532959 4.665340900421143 2.556990146636963 2.8306429386138916 1.9415040016174316 2.470884323120117 1.4249807596206665 1.950251579284668 0.7942581176757813 0.8656792640686035
687 5.580667972564697 4.944325923919678 4.5187087059021 2.537637710571289 3.0404586791992188 2.0658140182495117 2.3579699993133545 1.220809817314148 1.8516813516616821 0.9390449523925781 0.9103639125823975
688 5.253748416900635 4.5802836418151855 4.640132904052734 2.512746572494507 2.6303160190582275 1.836449146270752 2.296469211578369 1.3456248044967651 1.9304616451263428 0.9387466311454773 1.0054821968078613
689 5.3395209312438965 4.822558879852295 4.559492588043213 2.5268642902374268 2.470332384109497 1.7004189491271973 2.098874092102051 1.0942296981811523 2.113243818283081 0.8397413492202759 0.8622521758079529
690 5.198544502258301 4.6893744468688965 4.438386917114258 2.492901086807251 2.5855965614318848 1.7079240083694458 2.1987502574920654 1.1960866451263428 2.0070831775665283 1.2010139226913452 0.9665988087654114
691 5.50593376159668 4.870863437652588 4.792040824890137 2.477365732192993 2.5438125133514404 2.0292274951934814 2.1702709197998047 1.0342741012573242 1.9591041803359985 0.8838090896606445 0.9085708260536194
692 5.252625942230225 4.835951328277588 4.639576435089111 2.4862778186798096 2.722259521484375 1.7881927490234375 2.1731643676757813 0.9840349555015564 1.9577630758285522 0.928514838218689 0.8351579904556274
693 5.2238335609436035 4.602111339569092 4.65178918838501 2.3144609928131104 2.3597867488861084 1.6059590578079224 2.0593066215515137 1.4583905935287476 2.073328971862793 0.8404220938682556 0.890249490737915
694 5.106631278991699 4.415684223175049 4.614322662353516 2.389005184173584 2.4550678730010986 1.8027466535568237 2.1061418056488037 1.1543467044830322 1.955780267715454 0.8247603178024292 0.7917657494544983
695 5.112186908721924 4.345980644226074 4.542354583740234 2.5637993812561035 2.4552855491638184 1.8119227886199951 2.205174446105957 0.8315097093582153 2.110532283782959 0.9596700668334961 0.8489822149276733
696 5.172214984893799 4.710386276245117 4.369389057159424 2.675189256668091 2.4464051723480225 1.881500005722046 2.129464626312256 0.9403461217880249 2.1961052417755127 0.8575994968414307 0.8060076236724854
697 5.171224594116211 4.594274044036865 4.332406044006348 2.291062355041504 2.5264196395874023 1.7325290441513062 2.0844974517822266 1.0685030221939087 1.7692888975143433 0.8556530475616455 1.0023298263549805
698 4.984001636505127 4.56094217300415 4.229099273681641 2.3350327014923096 2.414015293121338 1.9851047992706299 2.1692042350769043 0.9818814396858215 1.790104627609253 0.9701157808303833 0.9049186110496521
699 5.277791500091553 4.523799896240234 4.475417137145996 2.656010866165161 2.54866623878479 1.841077446937561 2.2363996505737305 0.752865195274353 1.952125906944275 0.9993832111358643 0.8171104788780212
700 4.948981761932373 4.43279504776001 4.404730319976807 2.8171541690826416 2.2612240314483643 1.8817344903945923 1.9753844738006592 0.9902869462966919 2.183842897415161 0.8361521363258362 0.8284106850624084
701 5.258237838745117 4.494400978088379 4.805687427520752 2.70113205909729 2.3251912593841553 1.9421435594558716 2.2835922241210938 1.003509283065796 2.0894298553466797 0.9202868342399597 0.8204847574234009
702 5.353605270385742 4.910646438598633 4.218009948730469 2.780949354171753 2.247866630554199 1.9745606184005737 2.1998560428619385 0.9377081394195557 2.1200647354125977 0.7959744334220886 0.8495930433273315
703 4.984892845153809 4.4758758544921875 4.324217796325684 2.9043779373168945 2.40600848197937 1.8655062913894653 1.9996856451034546 0.9832332134246826 1.9619090557098389 0.6099466681480408 1.0818824768066406
704 5.282521724700928 4.708139896392822 4.303338527679443 2.4835970401763916 2.310779094696045 1.8821738958358765 2.0611376762390137 1.2522474527359009 1.941727876663208 0.7589605450630188 0.8758105635643005
705 5.169229030609131 4.548026084899902 4.666510581970215 2.644923686981201 2.478226661682129 1.9765803813934326 2.1362180709838867 1.2112927436828613 1.9399808645248413 0.7683801054954529 0.9656587243080139
706 4.87301778793335 4.3757123947143555 4.082583427429199 2.4932727813720703 2.3677709102630615 1.6088993549346924 1.5872031450271606 0.9919540286064148 2.0470383167266846 0.8356863260269165 1.0287175178527832
707 5.135967254638672 4.513266563415527 4.30564022064209 2.558305263519287 2.493220329284668 1.8091716766357422 1.7703715562820435 1.0096174478530884 1.9376636743545532 0.727188229560852 0.8787493705749512
708 4.8036980628967285 4.442945957183838 4.142399787902832 2.602113723754883 2.3585355281829834 1.9243942499160767 1.6175318956375122 1.226207971572876 1.7981189489364624 0.991955578327179 0.9329384565353394
709 4.686976432800293 4.23777437210083 3.9848878383636475 2.6762778759002686 2.4182381629943848 1.7415372133255005 1.4674535989761353 1.1097173690795898 1.8745999336242676 0.894473671913147 0.907362699508667
710 5.354400634765625 4.876524448394775 4.209615707397461 2.8945682048797607 2.596673011779785 1.9633793830871582 2.147576093673706 0.843974232673645 1.8965225219726563 0.8910858035087585 0.9476099610328674
711 5.095123291015625 4.757248878479004 4.130436897277832 2.799293041229248 2.5127763748168945 1.9554688930511475 1.9028887748718262 1.244837760925293 1.920850157737732 0.7311990261077881 0.9588384628295898
712 5.363101005554199 4.82388162612915 4.6409010887146 2.646003007888794 2.71429181098938 2.1810944080352783 2.194601058959961 0.9705796241760254 2.0063982009887695 0.9092069864273071 0.9803589582443237
713 4.8550705909729 4.27571964263916 4.307582855224609 2.5057404041290283 2.6488451957702637 1.9906424283981323 2.161489248275757 1.2721302509307861 1.8495012521743774 1.0594035387039185 1.0471928119659424
714 5.276671886444092 4.589838981628418 4.683925628662109 2.7233331203460693 2.351013422012329 1.960099458694458 2.4142096042633057 1.3286808729171753 2.136195659637451 0.7054967284202576 0.9441412091255188
715 5.541627883911133 4.757066249847412 4.5543646812438965 2.5821714401245117 2.2806692123413086 1.8736532926559448 2.2115089893341064 1.2675045728683472 2.1641550064086914 0.8334883451461792 1.2233562469482422
716 5.2461113929748535 4.463749885559082 4.518012523651123 2.3280622959136963 2.704697370529175 1.7912338972091675 1.6863282918930054 1.051702857017517 2.12925386428833 1.0901539325714111 1.037533164024353
717 4.878626346588135 4.330570220947266 4.511882305145264 2.4448461532592773 2.554408073425293 1.9686048030853271 1.9951114654541016 0.9449003338813782 2.0644705295562744 0.9595961570739746 0.8839823603630066
718 4.945827960968018 4.314868927001953 4.335928916931152 2.571171760559082 2.4880564212799072 1.779460072517395 1.7769973278045654 0.7295364141464233 2.191391944885254 0.6665939092636108 0.8262110948562622
719 5.157560348510742 4.4347333908081055 4.481771469116211 2.4777400493621826 2.493521213531494 2.0410001277923584 1.9660403728485107 0.980973482131958 1.9434722661972046 0.8906082510948181 0.9016980528831482
720 4.897904396057129 4.345675945281982 4.272878170013428 2.5293891429901123 2.601260185241699 2.286099433898926 1.9333877563476563 0.8368337154388428 2.100287675857544 0.9826122522354126 0.8322585821151733
721 5.024845123291016 4.473284721374512 4.533895969390869 2.3686203956604004 2.6902318000793457 2.2146925926208496 2.0473997592926025 0.9496914148330688 2.172393798828125 0.9040250182151794 0.9374564290046692
722 4.861032962799072 4.5731024742126465 4.33267879486084 2.4773921966552734 2.5379695892333984 2.4003899097442627 2.263669967651367 0.7960250377655029 2.0362870693206787 0.8074897527694702 0.8364681601524353
723 4.82710599899292 4.675500392913818 4.103665351867676 2.4804461002349854 2.605226755142212 2.3039462566375732 2.1678760051727295 1.0051240921020508 1.9928892850875854 0.9102625846862793 0.8757560849189758
724 4.923643112182617 4.6242804527282715 4.151432037353516 2.6524739265441895 2.449488401412964 2.226776599884033 2.1355321407318115 0.901023805141449 2.233259677886963 1.0296310186386108 0.9103028178215027
725 5.018111228942871 4.731594085693359 4.180183410644531 2.6553831100463867 2.4066543579101563 2.2188005447387695 2.2614095211029053 0.9785409569740295 1.9565905332565308 1.0056898593902588 0.9599975943565369
726 5.0288987159729 4.877920150756836 3.6561942100524902 2.878194570541382 2.2742810249328613 2.4515857696533203 1.8484796285629272 0.8076936602592468 1.7727329730987549 0.8952370285987854 0.7969228029251099
727 5.1134209632873535 4.762149333953857 4.144542217254639 2.754023313522339 2.352839469909668 2.1998322010040283 2.107431411743164 1.0943058729171753 1.862504243850708 0.8161722421646118 0.9473956227302551
728 5.491108417510986 4.853024959564209 4.685626029968262 2.7903993129730225 2.3883655071258545 2.312661647796631 2.181508779525757 0.8759518265724182 1.82359778881073 0.8071253895759583 0.9006965160369873
729 5.357891082763672 4.957223415374756 4.238956451416016 2.744431495666504 2.363924741744995 2.435713768005371 1.9523816108703613 1.0138014554977417 2.005474805831909 0.7762247920036316 1.0800573825836182
730 5.379480361938477 4.559000015258789 4.545208930969238 2.463972806930542 2.427269458770752 2.4673197269439697 2.4805123805999756 0.9450664520263672 1.9673001766204834 0.7704687714576721 0.8741758465766907
731 5.407142162322998 4.831395626068115 4.636338710784912 2.5247251987457275 2.4492502212524414 2.4685535430908203 2.084040403366089 0.9336633086204529 2.0390145778656006 0.7277684211730957 0.8274392485618591
732 5.084709644317627 4.415502548217773 4.17746114730835 2.5597620010375977 2.3689846992492676 2.3014166355133057 2.363508939743042 1.0828800201416016 1.8966150283813477 0.7706464529037476 0.9496033787727356
733 5.380802631378174 4.654438018798828 4.654144287109375 2.729365825653076 2.3889119625091553 2.4337384700775146 2.483177900314331 1.1136106252670288 1.8441786766052246 0.8708645701408386 0.9663019776344299
734 5.355348587036133 4.6082682609558105 4.843318462371826 2.6579205989837646 2.5005807876586914 2.368962287902832 1.9275875091552734 0.7637268304824829 2.0523734092712402 1.028334379196167 0.7661687135696411
735 5.092213153839111 4.6766862869262695 4.276985168457031 2.663059949874878 2.5501158237457275 2.4758107662200928 1.838212013244629 1.4874740839004517 1.8316631317138672 0.7932748198509216 0.8739994168281555
736 5.08449649810791 4.522742748260498 4.2552690505981445 2.5281448364257813 2.5010032653808594 2.602965831756592 2.073025703430176 0.9861457943916321 1.8797935247421265 0.8124125599861145 0.8702095150947571
737 5.298924446105957 4.801946640014648 4.224725246429443 2.6454436779022217 2.4463067054748535 2.391742467880249 1.852593183517456 0.9582428932189941 2.079972743988037 1.0352487564086914 0.8255884051322937
738 5.378752708435059 4.844843864440918 4.338566303253174 2.6129095554351807 2.2472267150878906 2.18049693107605 2.1810293197631836 1.0160391330718994 2.133655071258545 1.0556505918502808 0.9130887985229492
739 5.09867000579834 4.692931652069092 4.088494300842285 2.6734423637390137 2.6131441593170166 2.304328203201294 1.9005063772201538 1.183444857597351 1.912458896636963 0.9111722111701965 0.9837966561317444
740 5.19932746887207 4.809096813201904 4.3439812660217285 2.652820587158203 2.3601789474487305 2.296687126159668 1.9950450658798218 1.0273081064224243 1.9024544954299927 0.7929734587669373 0.875577986240387
741 5.341205596923828 4.7345871925354 4.486070156097412 2.5915565490722656 2.534594774246216 2.220548391342163 1.8667786121368408 1.009329080581665 1.942435622215271 0.8629763722419739 0.9203112125396729
742 4.950821399688721 4.53029727935791 4.023315906524658 2.5368337631225586 2.4664573669433594 2.4771716594696045 1.8569118976593018 0.9031268358230591 1.7453776597976685 0.8754004240036011 0.9379898309707642
743 4.906501770019531 4.315330505371094 4.319132328033447 2.5475833415985107 2.7415659427642822 2.2301859855651855 1.8896551132202148 0.9721189737319946 1.759400486946106 0.8974079489707947 0.9590814709663391
744 5.048136234283447 4.524911880493164 4.214346885681152 2.6406383514404297 2.5082995891571045 2.2868950366973877 1.9174326658248901 1.1641360521316528 1.8663381338119507 1.0195854902267456 0.9041963815689087
745 5.112563133239746 4.627521514892578 4.361629009246826 2.5391831398010254 2.9850776195526123 2.2388410568237305 1.9746679067611694 1.192976474761963 1.851306438446045 0.9195482730865479 0.895638644695282
746 5.218486785888672 4.680349826812744 4.320192813873291 2.7151284217834473 2.713911294937134 2.058410406112671 1.9078748226165771 0.9418306350708008 1.9613858461380005 0.7995555400848389 0.8646325469017029
747 4.928723335266113 4.636402606964111 4.050468444824219 2.5292301177978516 2.5848517417907715 2.083083391189575 1.8433115482330322 1.2487367391586304 2.0808284282684326 0.9206097722053528 0.8463476300239563
748 5.09122896194458 4.574610233306885 4.459171295166016 2.6333389282226563 2.64025616645813 2.114993095397949 1.7732958793640137 0.7591599822044373 2.0274972915649414 0.8949800133705139 0.8180235028266907
749 5.243697643280029 4.845458984375 4.130870342254639 2.6172099113464355 2.419217824935913 2.3046746253967285 1.8292421102523804 1.0237833261489868 1.896196961402893 0.7568051218986511 1.090986967086792
750 5.115278244018555 4.797764778137207 4.328841209411621 2.8484909534454346 2.3652870655059814 1.95432448387146 2.039250612258911 0.9341518878936768 1.7786391973495483 0.6870093941688538 0.6240092515945435
751 5.058695316314697 4.710607528686523 4.160455226898193 2.8195319175720215 2.246553897857666 2.3334197998046875 1.9445587396621704 0.9580676555633545 1.8852617740631104 1.074621558189392 0.8080031275749207
752 5.155623912811279 4.609398365020752 4.200986385345459 2.5651018619537354 2.1464462280273438 1.9879372119903564 1.9889518022537231 1.320970892906189 1.8184118270874023 0.9252473711967468 0.7700455784797668
753 5.248648643493652 4.745696067810059 4.347352504730225 2.686241388320923 2.0973329544067383 2.3505492210388184 1.9150348901748657 1.1650182008743286 1.9254868030548096 0.9571130871772766 0.8510569334030151
754 5.063765525817871 4.508184909820557 4.419408321380615 2.790653944015503 2.139785051345825 2.4244425296783447 1.9576765298843384 0.7986243367195129 1.920800805091858 0.8459752202033997 0.8061355352401733
755 5.312739849090576 4.838534832000732 4.326756954193115 2.942617893218994 2.1098527908325195 2.4206836223602295 1.8777239322662354 0.8491775989532471 1.7246336936950684 0.8009244799613953 0.7756170630455017
756 5.423209190368652 4.681838035583496 4.5231828689575195 2.6915862560272217 2.3623063564300537 2.3221070766448975 1.8262735605239868 0.9385164380073547 1.8387537002563477 0.823362410068512 0.9574819207191467
757 5.750794410705566 5.2287750244140625 4.464145660400391 2.7964682579040527 2.2951486110687256 2.2605316638946533 1.927302598953247 1.013188362121582 1.879983901977539 0.8217573761940002 0.9221785664558411
758 5.775469779968262 5.068875789642334 4.556273937225342 2.9376189708709717 2.3549177646636963 2.382355213165283 1.7771824598312378 1.3050684928894043 2.176631450653076 0.7119497060775757 1.010917067527771
759 5.766676425933838 5.131105422973633 4.523688793182373 2.8694963455200195 2.471560001373291 2.4425857067108154 2.0481975078582764 1.142525553703308 1.9347357749938965 0.7569097280502319 0.8237305283546448
760 5.874481201171875 5.500156879425049 4.153903007507324 2.828721523284912 2.3942713737487793 2.38996958732605 1.9757500886917114 1.1549166440963745 1.9239914417266846 0.9571972489356995 0.8629100322723389
761 6.076708793640137 5.883350849151611 4.131019115447998 3.0539824962615967 2.1546287536621094 2.418471574783325 1.90740168094635 1.1312925815582275 1.750373363494873 0.9553099274635315 0.6361038684844971
762 6.021200180053711 5.959779262542725 4.138624668121338 2.876145124435425 2.1756463050842285 2.5101444721221924 1.8421034812927246 1.054113507270813 2.0175728797912598 0.9011300206184387 0.9308042526245117
763 5.860064506530762 5.7573442459106445 3.7826199531555176 2.862102746963501 2.210340976715088 2.391897201538086 1.6468555927276611 0.8964543342590332 1.9256725311279297 0.8987159729003906 0.8627015948295593
764 5.396261215209961 5.3138861656188965 4.139694690704346 2.826094627380371 2.2896218299865723 2.1785707473754883 1.6963715553283691 1.536885380744934 1.8678359985351563 0.7273001670837402 0.8076071739196777
765 5.3785858154296875 5.048909664154053 4.0666422843933105 2.742591619491577 2.3384459018707275 2.4101223945617676 1.7534596920013428 1.2972701787948608 1.9889756441116333 0.883518636226654 0.8444526791572571
766 5.434566497802734 4.990561485290527 4.30648946762085 2.7662956714630127 2.350916624069214 2.2665486335754395 1.7355341911315918 1.6077535152435303 1.8677557706832886 0.8138216137886047 0.9072068929672241
767 5.5217461585998535 5.343613624572754 4.258213043212891 2.8780884742736816 2.291261911392212 2.4154210090637207 1.7049071788787842 1.1667121648788452 1.8307099342346191 0.9492595791816711 1.0081751346588135
768 5.3310394287109375 5.180096626281738 4.155133247375488 3.2031657695770264 2.2173209190368652 2.397956371307373 1.7861682176589966 1.458882451057434 1.7883086204528809 0.8692519664764404 1.04313063621521
769 5.871124744415283 5.475071907043457 4.304251670837402 3.0043158531188965 2.327305793762207 2.2955567836761475 1.7750446796417236 0.8442353010177612 1.825789213180542 1.0690022706985474 0.864709198474884
770 5.874847888946533 5.7863359451293945 4.424352169036865 3.0334243774414063 2.3251609802246094 2.3893892765045166 1.9091989994049072 1.253333568572998 1.8999168872833252 0.8199488520622253 0.8861660957336426
771 5.837991714477539 5.680776119232178 4.174532413482666 3.1120150089263916 2.3464932441711426 2.375821828842163 1.6064363718032837 1.3694772720336914 1.8459765911102295 0.8665140867233276 0.9003791213035583
772 5.643885135650635 5.3650689125061035 4.410233497619629 3.3071508407592773 2.2485570907592773 2.251328229904175 1.807998538017273 0.9125381708145142 1.7836788892745972 1.0668413639068604 1.0009762048721313
773 5.490847110748291 5.290684700012207 4.257704257965088 3.1210591793060303 2.3773746490478516 2.3315377235412598 2.0047261714935303 0.7155992388725281 2.0081124305725098 1.0562129020690918 1.1650745868682861
774 5.413958549499512 5.142519950866699 4.174224853515625 3.1653363704681396 2.1079487800598145 2.3194496631622314 1.8584009408950806 1.2242505550384521 1.7789983749389648 0.7987784743309021 0.8880957365036011
775 5.5835490226745605 5.320107936859131 4.2642741203308105 3.206941843032837 2.1947367191314697 2.6281542778015137 1.8395936489105225 1.3222254514694214 1.8360813856124878 0.9727565050125122 0.9082595705986023
776 5.561628818511963 5.498363494873047 4.515512943267822 3.245480537414551 2.1172590255737305 2.453261375427246 1.805975079536438 1.2902467250823975 1.8878253698349 0.957995593547821 0.7929539680480957
777 5.670604228973389 5.277786731719971 4.734716415405273 2.879380702972412 2.0462486743927 2.3531863689422607 1.8243886232376099 1.3281099796295166 2.0842409133911133 0.9548560976982117 0.8759682178497314
778 5.647479057312012 5.395137786865234 4.328497886657715 3.039036273956299 2.0999066829681396 2.377896308898926 1.7458648681640625 1.36459219455719 1.8779853582382202 1.0159010887145996 0.7834774851799011
779 5.465353965759277 5.264813423156738 4.400557518005371 2.868492364883423 2.171377420425415 2.319533586502075 2.001169204711914 1.4398393630981445 2.0901432037353516 0.8235159516334534 0.7503958940505981
780 5.928396701812744 5.629040718078613 4.633100509643555 3.072742462158203 2.0577402114868164 2.3487088680267334 2.1923699378967285 1.3590154647827148 1.858856439590454 1.0185625553131104 0.8213517665863037
781 5.902145862579346 5.393526077270508 5.0609259605407715 2.9508724212646484 2.239314317703247 2.357666015625 2.0736355781555176 1.0610318183898926 1.9033392667770386 1.0387122631072998 0.7415589094161987
782 5.697361469268799 5.324844837188721 4.698609352111816 3.1398024559020996 2.1331703662872314 2.463059425354004 1.78592848777771 1.027849555015564 1.8480808734893799 1.1808710098266602 0.7863695621490479
783 5.379744052886963 4.664295673370361 4.528935432434082 2.7910115718841553 2.170163631439209 2.407590627670288 2.3014376163482666 0.7158007621765137 1.904618263244629 1.1336604356765747 0.8036583065986633
784 5.48422908782959 4.870015621185303 4.340766429901123 2.990152359008789 2.1159744262695313 2.3886923789978027 1.8704941272735596 1.0301519632339478 1.9001953601837158 0.8428099751472473 0.9088082909584045
785 5.8680572509765625 5.103870868682861 4.47088098526001 2.749995470046997 2.1934890747070313 2.371605396270752 1.9780553579330444 1.1656208038330078 2.0500292778015137 1.0078935623168945 0.6682214140892029
786 5.622642517089844 4.956570625305176 4.590088844299316 2.850245475769043 2.060039758682251 2.254732131958008 2.0331716537475586 1.3128094673156738 2.033996343612671 0.9983108639717102 0.8008817434310913
787 5.557827949523926 4.937344074249268 4.572810649871826 2.7358033657073975 2.3155357837677 2.323323965072632 2.0015785694122314 1.0095471143722534 2.01257061958313 0.9943183064460754 0.9025659561157227
788 5.447494983673096 5.023285388946533 4.332611560821533 2.8549160957336426 2.0897672176361084 2.316683292388916 2.3845462799072266 1.0922491550445557 1.7697402238845825 0.9418354034423828 0.7971150875091553
789 5.543333053588867 5.0715484619140625 4.529082775115967 2.8695638179779053 2.164132833480835 2.3012664318084717 1.9678221940994263 1.150033950805664 1.8707574605941772 1.1958893537521362 0.7471027970314026
790 5.457560062408447 5.000840663909912 4.569028377532959 2.8253684043884277 2.1612794399261475 2.3756792545318604 1.7527852058410645 0.9441021680831909 1.9590007066726685 0.9616919159889221 0.7637662887573242
791 5.8337507247924805 5.52028751373291 4.697258472442627 3.176109790802002 2.183049201965332 2.387214422225952 2.068605422973633 1.4928256273269653 1.9962962865829468 1.0080002546310425 0.8581573963165283
792 5.739131450653076 5.2869486808776855 4.579434871673584 3.0216586589813232 2.21399188041687 2.407935619354248 1.969486117362976 1.1810407638549805 1.8772832155227661 1.031688928604126 0.9108997583389282
793 5.9434943199157715 5.703874111175537 4.477364540100098 2.975534439086914 2.0792081356048584 2.4988317489624023 1.826503038406372 1.1941472291946411 1.95034658908844 0.8459397554397583 0.8051454424858093
794 5.5248637199401855 5.392586708068848 4.0830397605896 2.822244167327881 2.055201530456543 2.3886640071868896 2.024787187576294 1.3589452505111694 1.7798491716384888 1.0244828462600708 0.8653361201286316
795 5.298961639404297 4.948615550994873 4.1074748039245605 2.7733383178710938 1.923981785774231 2.293593168258667 1.9874634742736816 1.683212399482727 1.9894237518310547 1.0316762924194336 0.8460904359817505
796 5.341153621673584 5.1219024658203125 3.9711923599243164 3.180689811706543 1.9504960775375366 2.4907872676849365 2.071958303451538 0.9964236617088318 2.535006046295166 1.2519657611846924 0.7893748879432678
797 5.4400634765625 5.438639163970947 4.036578178405762 3.130899667739868 1.9754695892333984 2.2938485145568848 1.9397521018981934 1.2690593004226685 2.120917558670044 1.2262710332870483 0.7520996332168579
798 5.855049133300781 5.575376033782959 4.21989631652832 3.212153434753418 2.1952903270721436 2.365297555923462 2.1970818042755127 1.090484380722046 2.4834208488464355 0.8307454586029053 0.6062487363815308
799 5.963993549346924 5.47367000579834 4.537359237670898 3.0640554428100586 2.12060284614563 2.45595645904541 2.0736212730407715 1.092879295349121 2.2545855045318604 0.7079652547836304 0.6956223249435425
800 5.840976238250732 5.416929244995117 4.2657999992370605 3.0119688510894775 1.9659661054611206 2.5125625133514404 2.028989315032959 0.783663809299469 2.5145294666290283 0.8648356199264526 0.8683371543884277
801 5.858057975769043 5.562989711761475 4.135838031768799 3.032426595687866 2.0404610633850098 2.389674663543701 2.2818655967712402 1.449900507926941 1.9612892866134644 1.0041592121124268 0.9381906986236572
802 5.6449384689331055 5.2884297370910645 4.245472431182861 2.9762024879455566 2.254387617111206 2.3433046340942383 1.9651985168457031 1.1527482271194458 2.0196785926818848 0.8756279349327087 0.8948523998260498
803 5.7138261795043945 5.088213920593262 4.478962421417236 3.0598440170288086 2.463219404220581 2.373814821243286 2.1867806911468506 0.8714724779129028 1.8308504819869995 0.9950058460235596 0.9595012664794922
804 5.644031524658203 5.168522834777832 4.292529106140137 3.057619333267212 2.1752254962921143 2.314908504486084 2.1940362453460693 1.0209498405456543 1.8893566131591797 0.9322289824485779 0.9385799765586853
805 5.762013912200928 5.550082683563232 4.228760242462158 3.098257064819336 2.16914963722229 1.961577296257019 1.957434058189392 1.4147225618362427 1.7425092458724976 1.0249667167663574 0.797195553779602
806 5.664911270141602 5.240540981292725 4.369149684906006 3.258953332901001 2.0645554065704346 2.4029412269592285 2.2597360610961914 1.351637840270996 1.840234398841858 0.821466863155365 0.7950842976570129
807 5.807457447052002 5.402137279510498 4.196620464324951 3.1884772777557373 2.0856919288635254 2.3536720275878906 2.554469108581543 1.6054019927978516 1.9348725080490112 0.9125157594680786 0.8651677966117859
808 5.941044807434082 5.421603202819824 4.330658912658691 3.0434951782226563 2.256159782409668 2.25225567817688 2.395432710647583 0.9717487096786499 1.7755037546157837 0.7030274868011475 0.923822283744812
809 5.672079086303711 5.321608066558838 4.063889026641846 2.9550955295562744 2.120624542236328 2.461552619934082 2.6741435527801514 1.2491053342819214 1.7485109567642212 0.7365526556968689 0.6486161351203918
810 5.647450923919678 4.947626113891602 4.210860729217529 2.8977770805358887 2.4084699153900146 2.2760963439941406 2.7540152072906494 1.079054832458496 1.8358104228973389 0.7317203879356384 0.8512592911720276
811 5.770908832550049 5.1122145652771 4.4506330490112305 2.813591241836548 2.4340171813964844 2.3481736183166504 2.7132887840270996 1.4936892986297607 1.9871010780334473 0.7049859166145325 1.0146681070327759
812 5.858561992645264 5.179338455200195 4.648379802703857 2.869263172149658 2.137396812438965 2.3088016510009766 2.3532464504241943 0.9066115617752075 1.9468125104904175 0.8310648202896118 0.7726515531539917
813 5.444742202758789 4.888816833496094 4.173926830291748 2.6754302978515625 2.161585569381714 2.1986725330352783 2.4317078590393066 1.0733776092529297 1.6827728748321533 1.042166829109192 0.721923291683197
814 5.553590297698975 5.111534595489502 4.204559803009033 2.962331771850586 2.188248634338379 2.2265753746032715 2.420194625854492 1.1015743017196655 1.7522752285003662 0.8392382264137268 0.7967255711555481
815 5.549032211303711 4.950708389282227 4.303814888000488 2.95874285697937 2.168018102645874 2.3504011631011963 2.343600273132324 0.9175150990486145 1.9692332744598389 0.8728944659233093 0.9014775156974792
816 5.963679313659668 5.3551716804504395 4.517176628112793 3.0201523303985596 2.1384010314941406 2.2828948497772217 1.8998587131500244 1.0219573974609375 1.8802893161773682 0.9604324698448181 0.8669631481170654
817 5.946407318115234 5.3358025550842285 4.598215103149414 3.226609706878662 2.002246618270874 2.2797977924346924 1.9342859983444214 0.9885531067848206 1.9417212009429932 0.705121636390686 0.9841545224189758
818 5.6841864585876465 5.175796985626221 4.438732147216797 3.0257933139801025 2.1674134731292725 2.3501851558685303 2.0680577754974365 1.048656702041626 1.982082724571228 0.7722506523132324 0.8986479043960571
819 5.576852321624756 5.256467819213867 4.351595878601074 3.0304741859436035 2.069324493408203 2.3572797775268555 1.9087083339691162 1.1608798503875732 1.7300026416778564 0.8675839900970459 0.8197988271713257
820 5.586451530456543 5.098079681396484 4.5379862785339355 2.941493272781372 2.286404609680176 2.3610095977783203 2.004154682159424 1.0983980894088745 1.8229466676712036 0.8252701163291931 0.9910871386528015
821 5.83104133605957 5.495638370513916 4.32023286819458 2.948072671890259 2.2093284130096436 2.3045334815979004 1.8709452152252197 1.1480518579483032 1.8156473636627197 0.8274874687194824 0.7422375082969666
822 5.561643123626709 5.266313552856445 4.312037467956543 2.7892916202545166 2.3733270168304443 2.265007972717285 1.7149450778961182 0.9860795140266418 1.8830041885375977 0.8685095310211182 0.9270220398902893
823 5.79416036605835 5.4650678634643555 4.267848014831543 2.8503360748291016 2.2714107036590576 2.6260905265808105 1.763662576675415 1.3455781936645508 1.7930669784545898 0.8825600147247314 0.8788015842437744
824 5.831488132476807 5.493631839752197 4.328486442565918 2.981222629547119 2.276128053665161 2.444735288619995 2.131626605987549 1.2201734781265259 1.9175812005996704 0.7498874068260193 0.889689028263092
825 5.675171852111816 5.456345558166504 4.184474468231201 2.9932944774627686 2.08794903755188 2.4164671897888184 1.9858336448669434 1.4816206693649292 2.0881638526916504 0.7978176474571228 0.8149323463439941
826 5.788968086242676 5.352502822875977 4.896717548370361 2.8834445476531982 2.183414936065674 2.322528600692749 2.319650888442993 1.020899772644043 1.8944087028503418 0.954343855381012 0.9230390191078186
827 5.713474273681641 5.50298547744751 4.689120769500732 2.951972723007202 2.1625559329986572 2.3579695224761963 2.081009864807129 1.215474247932434 1.8018951416015625 1.0525180101394653 0.9464972615242004
828 5.780792236328125 5.584492206573486 4.763558864593506 2.9914324283599854 2.1421191692352295 2.288090229034424 1.8868999481201172 0.9379191398620605 1.8235797882080078 1.0672682523727417 0.9920545816421509
829 5.893980026245117 5.3780198097229 5.005985736846924 2.9405295848846436 2.203249931335449 2.3094723224639893 2.228267192840576 0.9654805660247803 1.8103647232055664 0.9529229998588562 1.0263471603393555
830 5.7813568115234375 5.483640193939209 4.680222511291504 2.94028639793396 2.017078161239624 2.326882839202881 2.2296385765075684 0.9372599720954895 1.7772250175476074 1.2557337284088135 1.1438926458358765
831 5.902448654174805 5.543022155761719 4.974796772003174 2.979128837585449 1.9947144985198975 2.485703945159912 1.950577735900879 0.7400361895561218 1.785425066947937 0.9577496647834778 1.0497727394104004
832 6.255318641662598 6.106919765472412 4.94634485244751 3.035120964050293 2.062592029571533 2.540034532546997 2.2687737941741943 0.9308233261108398 1.7599893808364868 0.9226964116096497 1.0272173881530762
833 6.0581512451171875 6.054389953613281 4.714624404907227 3.1627321243286133 2.1860406398773193 2.4330501556396484 2.2695984840393066 0.8729504346847534 1.9285386800765991 0.9843739867210388 0.9952706694602966
834 6.14321756362915 6.037553787231445 4.780975818634033 3.027348041534424 2.222313642501831 2.4372591972351074 2.0775134563446045 0.9036486744880676 1.9321542978286743 1.0081088542938232 1.0578135251998901
835 6.166447639465332 5.876855373382568 4.773367881774902 2.9525325298309326 2.2258009910583496 2.2128636837005615 2.4378387928009033 0.9115586280822754 1.8452249765396118 1.1453226804733276 0.9217051267623901
836 6.170063018798828 6.160042762756348 4.7778754234313965 3.1220619678497314 2.352465867996216 2.467722177505493 2.2737653255462646 1.1838523149490356 1.7854357957839966 1.2402762174606323 1.0603996515274048
837 5.787210464477539 5.732694149017334 4.35263729095459 2.790255308151245 2.0953633785247803 2.3042593002319336 2.091832399368286 1.285202980041504 1.7990005016326904 1.1840471029281616 0.9519129991531372
838 5.54666805267334 5.480367183685303 4.181772708892822 3.0467376708984375 2.0999362468719482 2.473069906234741 1.8990012407302856 1.0322115421295166 1.9579311609268188 0.9289757013320923 0.9797484278678894
839 5.3618011474609375 5.251565933227539 4.053508758544922 2.994767665863037 2.162895679473877 2.3003687858581543 1.860268235206604 1.158302903175354 1.8136073350906372 1.0000449419021606 0.9792226552963257
840 5.509552955627441 5.1175312995910645 4.660906791687012 2.7865710258483887 2.366290807723999 2.3372607231140137 1.9816617965698242 0.8754441738128662 1.802220106124878 1.080047607421875 0.9801396727561951
841 5.382844924926758 5.200486660003662 4.5386481285095215 2.7867205142974854 2.140122175216675 2.385934829711914 1.8885680437088013 0.8977258205413818 1.9937752485275269 0.9950665831565857 0.9310406446456909
842 5.73771333694458 5.555055141448975 4.52929162979126 2.777750253677368 2.0466957092285156 2.4076621532440186 2.035158157348633 1.0938513278961182 1.9274342060089111 0.783318281173706 1.0170140266418457
843 5.639243125915527 5.447153091430664 4.426273822784424 2.8863649368286133 2.020875930786133 2.5295937061309814 2.0142507553100586 1.3548506498336792 1.7366697788238525 1.1000378131866455 1.2430819272994995
844 5.794299602508545 5.544588565826416 4.31117582321167 2.793511390686035 2.291564702987671 2.3425087928771973 1.9933416843414307 1.651972770690918 1.952301263809204 0.8651425242424011 1.1476235389709473
845 5.714776992797852 5.443648338317871 4.5085225105285645 2.805807590484619 2.1528573036193848 2.393977642059326 2.1394600868225098 1.2643249034881592 1.7384231090545654 0.9992654323577881 1.1129145622253418
846 5.528221607208252 5.08976411819458 4.3092498779296875 2.742253541946411 2.1105473041534424 2.2845876216888428 1.9805835485458374 0.8720680475234985 1.8209056854248047 0.9624450206756592 0.9686260223388672
847 5.873392105102539 5.319214344024658 4.589117527008057 2.758739471435547 2.0312461853027344 2.3146440982818604 2.349344491958618 1.4375919103622437 1.9696232080459595 1.079675316810608 1.04146409034729
848 6.269976615905762 5.37680196762085 5.36885929107666 2.721884250640869 2.3293211460113525 2.4099159240722656 2.0276410579681396 1.198734998703003 1.8122751712799072 1.0789750814437866 0.9208659529685974
849 6.299901008605957 5.750489711761475 4.847875595092773 2.676508903503418 2.3675622940063477 2.3527681827545166 1.9397708177566528 1.4823122024536133 1.7058392763137817 1.1070277690887451 1.0059683322906494
850 6.445260524749756 5.832591533660889 5.134988784790039 2.8157801628112793 2.3715317249298096 2.330174684524536 2.0433712005615234 0.9868164658546448 1.8457365036010742 0.9908095598220825 1.0356875658035278
851 6.311459064483643 5.830130577087402 5.020192623138428 2.7564492225646973 2.357106924057007 2.295213460922241 2.209646701812744 1.4828522205352783 1.8957220315933228 1.0008965730667114 1.1344220638275146
852 6.246312618255615 6.034697532653809 4.937655925750732 2.8715877532958984 2.4968323707580566 2.219074249267578 2.029080390930176 1.3862603902816772 2.0422756671905518 0.8361355662345886 1.0760034322738647
853 6.195549964904785 6.08439302444458 4.9780497550964355 2.8503222465515137 2.4310860633850098 2.206568956375122 1.7846733331680298 1.2508749961853027 1.7160557508468628 1.1378904581069946 1.079490303993225
854 6.336809158325195 6.083573818206787 5.02023458480835 2.7129721641540527 2.4976320266723633 2.4212331771850586 1.9347364902496338 1.5342155694961548 1.9171191453933716 1.1118870973587036 1.0649080276489258
855 6.3039045333862305 6.1905436515808105 4.907479763031006 2.8307909965515137 2.4637434482574463 2.3918516635894775 1.5974794626235962 1.1403926610946655 1.935953140258789 1.052665114402771 1.0679467916488647
856 6.043613910675049 5.9979681968688965 4.613885879516602 2.853400707244873 2.495493173599243 2.4585230350494385 2.0938880443573 1.3716623783111572 1.7867616415023804 1.099988579750061 0.9911916851997375
857 6.520919322967529 6.329003810882568 4.711095809936523 2.945803165435791 2.6167232990264893 2.5154361724853516 2.261726140975952 1.3618450164794922 2.0189242362976074 1.1431854963302612 0.9386752843856812
858 6.5091023445129395 6.163269996643066 5.0507917404174805 2.823094129562378 2.5829153060913086 2.273362159729004 1.6775764226913452 1.5891153812408447 1.9538698196411133 1.1274582147598267 0.9778951406478882
859 6.235024929046631 5.978530406951904 4.80803918838501 3.0531506538391113 2.8242321014404297 2.1535539627075195 1.9534600973129272 1.1328679323196411 1.8120225667953491 1.127611517906189 0.8781452178955078
860 6.184518814086914 5.984811782836914 4.891426086425781 2.8306679725646973 2.646498680114746 2.2096126079559326 2.277299404144287 1.6710618734359741 1.9483435153961182 1.0062336921691895 1.0289162397384644
861 5.767724514007568 5.841413497924805 4.290776252746582 2.916504383087158 2.3770246505737305 2.235806941986084 2.158768653869629 1.7982934713363647 2.064152717590332 0.9697732925415039 1.1182551383972168
862 6.211851596832275 5.976179122924805 4.832314491271973 2.9913761615753174 2.7710812091827393 2.2927603721618652 2.3086774349212646 1.956943154335022 2.207979202270508 1.0673400163650513 0.9932047724723816
863 6.180871486663818 6.038496971130371 4.790787696838379 2.9253244400024414 2.8625149726867676 2.3128750324249268 2.324841022491455 1.456664800643921 1.9420535564422607 0.721660315990448 1.0437959432601929
864 6.438878536224365 6.270877838134766 4.943648338317871 2.9963200092315674 2.9194202423095703 2.1494319438934326 2.0678298473358154 1.503649115562439 2.0238704681396484 1.009739875793457 1.0062333345413208
865 6.1641621589660645 6.203557968139648 4.564582347869873 2.9461472034454346 2.528008460998535 2.230663299560547 2.1764819622039795 0.848969578742981 1.954856514930725 0.976164698600769 0.9097532033920288
866 5.656949043273926 5.611917495727539 4.443292617797852 2.843597650527954 2.761124610900879 2.302278757095337 2.2480227947235107 1.3204395771026611 1.9580609798431396 1.0420904159545898 1.1439504623413086
867 5.701882839202881 5.91195821762085 4.09788179397583 3.004270076751709 2.64546537399292 2.480389356613159 2.2411961555480957 1.1049352884292603 1.8916711807250977 1.3020600080490112 0.9347143173217773
868 5.4225029945373535 5.385822772979736 4.1789727210998535 2.917802333831787 2.5695648193359375 2.6018497943878174 1.978991985321045 1.4112049341201782 2.0733771324157715 0.9059015512466431 0.9176496267318726
869 5.254774570465088 5.2890849113464355 4.4216694831848145 2.985106945037842 2.779672145843506 2.5200557708740234 2.1626803874969482 1.3437175750732422 2.290022850036621 0.8340743780136108 1.0692917108535767
870 5.726695537567139 5.8683085441589355 4.544976234436035 3.2271080017089844 2.5962560176849365 2.315526008605957 2.0506725311279297 1.4976792335510254 2.02791690826416 1.1879668235778809 1.2165124416351318
871 5.71721076965332 5.553323745727539 4.922493934631348 3.0399694442749023 2.528184652328491 2.3497934341430664 1.9260083436965942 1.2961950302124023 2.123657703399658 1.0417263507843018 1.1208158731460571
872 5.523247241973877 5.490711688995361 4.5894999504089355 3.1924149990081787 2.5755951404571533 2.347532272338867 1.7342454195022583 1.101767659187317 2.2393226623535156 0.9792256951332092 1.0564117431640625
873 5.667351245880127 5.570937156677246 4.763681888580322 3.351297616958618 2.7132725715637207 2.2382192611694336 1.9163354635238647 0.8622999787330627 2.261178731918335 0.9996610283851624 1.072008490562439
874 5.6533403396606445 5.554248332977295 4.531121253967285 3.1626851558685303 2.6157772541046143 2.459914445877075 1.9468419551849365 1.1026502847671509 2.1144440174102783 0.8852026462554932 1.107361078262329
875 5.653250694274902 5.748103618621826 4.066417694091797 3.3528406620025635 2.574845552444458 2.627108573913574 1.8525375127792358 0.9732266068458557 2.1436338424682617 0.9135504961013794 1.113049864768982
876 5.78938102722168 6.07483434677124 4.265634059906006 3.3658511638641357 2.7532191276550293 2.545732021331787 1.998779058456421 1.4938726425170898 2.0067803859710693 1.1067415475845337 0.9721252918243408
877 5.887362003326416 5.948512554168701 4.4502153396606445 3.0652923583984375 2.625286340713501 2.4691195487976074 2.1750545501708984 2.2915866374969482 1.9331425428390503 0.8199490904808044 1.0240306854248047
878 5.776416301727295 5.556412220001221 4.556339263916016 3.0446829795837402 2.5569396018981934 2.554178237915039 2.1751821041107178 1.7586735486984253 2.232011556625366 0.9310051202774048 1.0595577955245972
879 5.6078057289123535 5.346589088439941 4.559924125671387 3.186404228210449 2.4242875576019287 2.6503171920776367 1.9791107177734375 1.1076189279556274 1.8755364418029785 1.037996530532837 1.0209718942642212
880 5.474272727966309 5.156821250915527 4.4362101554870605 2.8958499431610107 2.508690595626831 2.6172595024108887 1.8646700382232666 1.1449284553527832 1.9696295261383057 0.7896518707275391 1.1563786268234253
881 5.504019260406494 5.4058918952941895 4.229388236999512 3.0302083492279053 2.6440184116363525 2.5203604698181152 2.0279600620269775 1.1235690116882324 2.0968594551086426 0.913226842880249 1.1092922687530518
882 5.675436496734619 5.700802326202393 4.182793140411377 3.1685285568237305 2.4619035720825195 2.442821979522705 1.821976900100708 1.3788989782333374 2.107224225997925 0.8916762471199036 1.0010639429092407
883 5.528281211853027 5.252570152282715 4.4552483558654785 2.9943466186523438 2.5679798126220703 2.4877283573150635 1.9797601699829102 0.9646255373954773 2.3778886795043945 0.9155018925666809 0.9781842827796936
884 5.685530662536621 5.625668525695801 4.31603479385376 3.187713384628296 2.4352920055389404 2.537428617477417 2.014925241470337 0.9067649245262146 2.4249324798583984 0.8923449516296387 0.9398728609085083
885 5.370177268981934 5.385838508605957 4.10818338394165 3.0786571502685547 2.3950634002685547 2.6663360595703125 2.0877020359039307 0.9694376587867737 2.186685562133789 0.8469887375831604 1.101452112197876
886 5.293729782104492 5.395106792449951 4.182094097137451 3.0945630073547363 2.4414303302764893 2.25349497795105 1.8047386407852173 1.1148778200149536 2.111628532409668 1.078774333000183 0.8958648443222046
887 5.374428749084473 5.491419315338135 4.36838436126709 3.115530014038086 2.3417246341705322 2.372469425201416 1.846210241317749 0.8191952109336853 2.3143506050109863 1.0254294872283936 1.0412708520889282
888 5.24561071395874 5.3638386726379395 4.334342956542969 3.014681816101074 2.3216869831085205 2.3351194858551025 1.6841833591461182 0.9688083529472351 2.5364763736724854 0.8225412964820862 0.8551195859909058
889 5.48944616317749 5.661274433135986 4.305825710296631 3.078462839126587 2.099276542663574 2.494480609893799 1.5488777160644531 1.325451135635376 1.9720062017440796 1.0400333404541016 0.96254962682724
890 5.658603191375732 5.802124977111816 4.433658599853516 2.983295202255249 2.558260440826416 2.2940163612365723 1.8961677551269531 1.390709638595581 1.8979589939117432 0.9423849582672119 0.9774189591407776
891 5.73466682434082 5.917634010314941 4.389737606048584 3.287893533706665 2.438265562057495 2.4309465885162354 2.113555908203125 1.2425713539123535 2.0345940589904785 1.1627458333969116 0.9730262160301208
892 5.682140827178955 5.9277520179748535 4.29348087310791 3.2031617164611816 2.4249110221862793 2.4589288234710693 1.8422483205795288 1.01522958278656 1.9344890117645264 1.0308527946472168 1.211421012878418
893 5.710039138793945 5.841379165649414 4.401944637298584 2.9859354496002197 2.2381837368011475 2.120732307434082 1.9242135286331177 1.137270450592041 2.0749943256378174 1.0995826721191406 1.158811330795288
894 5.642110347747803 5.647341728210449 4.342479705810547 3.012104034423828 2.3907995223999023 2.2849533557891846 1.739588737487793 1.3104327917099 1.9753562211990356 0.8134023547172546 1.0643067359924316
895 5.611900806427002 5.6693243980407715 4.238300800323486 2.9996120929718018 2.247573137283325 2.214953899383545 1.8680357933044434 0.9068870544433594 2.079739809036255 0.9254292249679565 0.9565940499305725
896 5.634641170501709 5.707398414611816 4.380921840667725 2.915644407272339 2.4070615768432617 2.486055374145508 1.7008428573608398 0.9294448494911194 2.201141834259033 1.060961127281189 1.0794862508773804
897 5.666386604309082 5.579869747161865 4.812227725982666 2.991645574569702 2.627495288848877 2.3332338333129883 1.741066575050354 1.0913543701171875 2.172314167022705 1.0721158981323242 0.9837552905082703
898 5.54901123046875 5.403311729431152 4.642456531524658 3.059389591217041 2.4827427864074707 2.4349961280822754 1.700084924697876 1.083984375 2.1887454986572266 1.03983736038208 0.8620045185089111
899 5.56329870223999 5.524166584014893 4.282079219818115 2.874667167663574 2.369520902633667 2.468412399291992 1.7823266983032227 1.2104780673980713 1.9676889181137085 0.9254908561706543 0.935034990310669
900 5.740288734436035 5.522202014923096 4.420292854309082 3.0337893962860107 2.435450315475464 2.414426326751709 1.7280969619750977 0.9628039002418518 1.9853538274765015 1.030122995376587 0.9267048835754395
901 5.8587188720703125 5.7530012130737305 4.746421813964844 3.18576717376709 2.542754888534546 2.3990485668182373 1.7481939792633057 1.1892584562301636 2.0870916843414307 1.0507768392562866 0.8757566213607788
902 5.721217155456543 5.785520076751709 4.355314254760742 3.2339656352996826 2.4679431915283203 2.181091070175171 1.6594651937484741 1.0523674488067627 2.14605450630188 1.0687463283538818 0.9335920810699463
903 5.7853684425354 5.863425254821777 4.709280014038086 3.1670660972595215 2.380998134613037 2.2337656021118164 1.7977219820022583 1.5595805644989014 1.9178248643875122 0.982092022895813 0.964063286781311
904 5.956676006317139 6.213594913482666 4.861556053161621 3.2917542457580566 2.4214110374450684 2.3323960304260254 1.5565155744552612 1.253416657447815 2.3785204887390137 0.9201800227165222 0.9533033967018127
905 6.07346773147583 6.270935535430908 4.763192653656006 3.154330015182495 2.390648603439331 2.4289681911468506 1.617403507232666 1.300337314605713 2.046750545501709 0.6934115290641785 0.9750955104827881
906 6.143761157989502 6.367529392242432 4.738080978393555 3.0089058876037598 2.6947975158691406 2.5685055255889893 1.7022544145584106 2.277101993560791 2.1329526901245117 1.0499377250671387 0.958528459072113
907 5.9662699699401855 6.232582092285156 4.674989700317383 3.018678903579712 2.7502596378326416 2.469407081604004 1.587561845779419 1.4439582824707031 2.1820971965789795 0.8978922367095947 0.8785074353218079
908 5.951906681060791 5.974076747894287 4.649994373321533 3.0740950107574463 2.134308099746704 2.509392738342285 1.5128949880599976 1.9208662509918213 2.18676495552063 0.8814487457275391 1.176693320274353
909 5.745494365692139 5.742912769317627 4.734821319580078 2.8997700214385986 2.301788091659546 2.406517744064331 1.6270443201065063 1.4703059196472168 1.7998604774475098 1.0148767232894897 0.8406989574432373
910 5.71507453918457 5.62486457824707 4.841855525970459 3.0816946029663086 2.4937713146209717 2.223902702331543 1.6031831502914429 0.970434308052063 2.213930606842041 1.12582266330719 0.9005261063575745
911 5.772831916809082 5.6394267082214355 4.6632232666015625 2.987677812576294 2.3746907711029053 2.0910863876342773 1.6793715953826904 1.242253303527832 1.9645209312438965 1.0222736597061157 0.9566932320594788
912 5.877885341644287 5.6740827560424805 5.324930667877197 3.0218091011047363 2.5303080081939697 2.5817737579345703 2.005885362625122 1.1890764236450195 2.283034563064575 0.7584739923477173 0.8989965915679932
913 5.661062240600586 5.257168292999268 5.299368381500244 2.9106335639953613 2.503960609436035 2.678467273712158 1.9884099960327148 0.7505491375923157 1.7824361324310303 1.0835853815078735 0.8056677579879761
914 5.924719333648682 5.548585414886475 5.209684371948242 2.7686398029327393 2.549013137817383 2.336608648300171 1.9592652320861816 1.0716774463653564 1.8091115951538086 0.9201568365097046 0.8631295561790466
915 5.81712532043457 5.672225475311279 4.808938026428223 2.726910352706909 2.653719902038574 2.1624796390533447 1.8369542360305786 0.7417518496513367 1.902904748916626 0.9764717221260071 0.9323525428771973
916 5.931666374206543 5.839493274688721 4.690456390380859 2.8966994285583496 2.504117727279663 2.512885093688965 1.8343511819839478 1.192374348640442 1.9113831520080566 0.9585943818092346 0.9457057118415833
917 6.112773418426514 6.054642677307129 4.6602582931518555 2.9496848583221436 2.7328684329986572 2.3665108680725098 1.8947103023529053 1.0485608577728271 1.857642412185669 0.9032097458839417 0.7116438150405884
918 6.145822525024414 5.968506336212158 4.609980583190918 3.015967845916748 2.5883634090423584 2.327608585357666 1.9781516790390015 1.5260648727416992 1.9651254415512085 0.8227776885032654 0.7793328166007996
919 6.206178665161133 6.280535697937012 4.614041328430176 3.034036159515381 2.811325788497925 2.398881196975708 1.8630220890045166 1.2106980085372925 2.141214609146118 0.89499831199646 0.8767332434654236
920 6.492000579833984 6.405872821807861 4.899352073669434 2.9076576232910156 2.639650344848633 2.5376336574554443 2.0680999755859375 1.0209063291549683 2.071028470993042 1.0110377073287964 1.042932152748108
921 6.199170112609863 6.033919811248779 4.513180255889893 2.936192750930786 2.5361406803131104 2.508176326751709 2.0659334659576416 1.7002607583999634 1.7841317653656006 0.8357773423194885 0.8463107943534851
922 6.082225799560547 5.6129679679870605 4.622260093688965 2.9743528366088867 2.560767412185669 2.4585251808166504 2.214193344116211 0.9657577276229858 1.843953251838684 0.9203091859817505 0.8745843172073364
923 6.130924224853516 5.768962383270264 4.668967247009277 3.0758559703826904 2.710306406021118 2.2573585510253906 2.0003392696380615 1.2846788167953491 1.9486125707626343 0.8335436582565308 0.8251892328262329
924 6.096669673919678 5.78763484954834 4.859055995941162 3.176206588745117 2.45684552192688 2.1772618293762207 1.7788643836975098 0.8325625061988831 1.8894755840301514 0.7874047160148621 0.8708605170249939
925 6.294912338256836 5.891752243041992 5.1399149894714355 2.831665277481079 2.4734268188476563 2.18397855758667 1.9733093976974487 1.1029068231582642 1.8601130247116089 0.8725878596305847 0.8359581232070923
926 6.4531168937683105 6.412032604217529 4.775632381439209 3.1380302906036377 2.557269334793091 2.2917470932006836 2.0946879386901855 1.0647189617156982 1.9822851419448853 0.8996915221214294 0.7318446040153503
927 6.028985500335693 6.067662715911865 4.810841083526611 2.9842898845672607 2.521881580352783 2.338275671005249 2.3321120738983154 1.262744426727295 1.7376660108566284 0.8300010561943054 0.8867844343185425
928 6.381233215332031 6.5009541511535645 4.83833646774292 3.0507984161376953 2.4359757900238037 2.277127981185913 2.4806551933288574 1.0376266241073608 1.8900421857833862 0.8246844410896301 1.0164581537246704
929 6.073787689208984 5.952446460723877 4.745788097381592 2.8006060123443604 2.678856372833252 2.2386622428894043 2.448154926300049 0.6995051503181458 1.816653847694397 0.9215055704116821 0.9994087219238281
930 6.423713684082031 6.368376731872559 5.110722064971924 2.7237863540649414 2.6343159675598145 2.3454971313476563 2.2780611515045166 0.9661980271339417 1.958266019821167 1.049087643623352 1.0658841133117676
931 5.935637950897217 5.678526878356934 4.470990180969238 2.9541141986846924 2.454826831817627 2.4417903423309326 2.2114410400390625 1.1386770009994507 1.8160597085952759 0.8064976334571838 1.0415663719177246
932 5.883009433746338 5.545224666595459 5.0667948722839355 3.101074457168579 2.706395387649536 2.4044456481933594 2.054824113845825 0.979942262172699 1.8897275924682617 1.059346079826355 0.9451308846473694
933 5.902469158172607 5.665608882904053 4.864359378814697 2.8800153732299805 2.5545685291290283 2.3022031784057617 2.1188602447509766 1.0405312776565552 1.8243980407714844 0.8937147855758667 0.9951756000518799
934 5.882636547088623 5.579484462738037 4.890833377838135 2.7486202716827393 2.6081702709198 2.2402122020721436 1.8973147869110107 1.3244599103927612 1.6955519914627075 0.9833433032035828 0.7350998520851135
935 6.147067546844482 5.852592945098877 4.583954811096191 2.9717864990234375 2.394047975540161 2.1899590492248535 1.9329183101654053 0.8901894092559814 1.8268226385116577 0.84285968542099 0.8651347756385803
936 5.770385265350342 5.452972412109375 4.836411952972412 2.8783483505249023 2.535151720046997 2.416759967803955 2.1623647212982178 1.2289446592330933 2.1002378463745117 1.0790787935256958 1.1068881750106812
937 6.051694393157959 5.7406907081604 4.883421421051025 2.928105115890503 2.4972336292266846 2.3191473484039307 2.010303020477295 1.0763357877731323 1.7872157096862793 0.8459078669548035 1.0039607286453247
938 6.124128818511963 6.077471733093262 4.80573034286499 3.0949714183807373 2.411851406097412 2.488812208175659 2.1993823051452637 0.9963644742965698 2.206390619277954 1.031799077987671 0.9087203145027161
939 5.7131829261779785 5.717906951904297 4.3282551765441895 2.7539732456207275 2.41711688041687 2.1902213096618652 1.883784532546997 1.0094261169433594 1.8510442972183228 1.0273113250732422 0.9779796004295349
940 5.872183322906494 5.788443565368652 4.433252334594727 2.7583158016204834 2.4184844493865967 2.0524373054504395 1.9376373291015625 0.8068476915359497 1.8491445779800415 1.0469945669174194 1.0512362718582153
941 6.052471160888672 6.102227210998535 4.620558261871338 2.833928346633911 2.1647727489471436 1.9405449628829956 2.2733662128448486 1.3536173105239868 1.7269984483718872 0.8898117542266846 1.0039126873016357
942 5.829864025115967 5.748643398284912 4.689281940460205 2.8325355052948 2.3070337772369385 1.5565094947814941 2.5924837589263916 1.196958303451538 1.811655879020691 0.9467148184776306 0.9753350019454956
943 5.60882043838501 5.443748474121094 4.4161810874938965 2.5744051933288574 2.552464008331299 1.7232424020767212 2.2036595344543457 1.2351465225219727 1.9100375175476074 0.8699333071708679 0.9431459903717041
944 5.649020195007324 5.6758012771606445 4.276517391204834 2.6283018589019775 2.495018482208252 1.6396900415420532 1.9808069467544556 0.9854799509048462 1.7005125284194946 1.1411268711090088 1.0164318084716797
945 5.819589138031006 5.717080593109131 4.457855701446533 2.6095006465911865 2.399587869644165 1.6279051303863525 2.4945459365844727 1.2435393333435059 1.8105062246322632 0.9410706162452698 0.9876553416252136
946 5.957029819488525 6.053460597991943 4.082088470458984 2.725756883621216 2.508000135421753 1.819948434829712 2.3067808151245117 1.209381103515625 1.8986307382583618 1.0227798223495483 1.1686726808547974
947 5.870744705200195 6.106673717498779 4.088100910186768 2.585231065750122 2.400189161300659 1.9648207426071167 1.5954110622406006 1.286376714706421 2.117262125015259 1.0395163297653198 1.1952141523361206
948 6.292698383331299 6.415883541107178 4.401625633239746 2.62064790725708 2.449341297149658 1.9271626472473145 1.8893083333969116 1.1840953826904297 1.9835517406463623 1.0958560705184937 0.9609943628311157
949 6.071892261505127 6.235034465789795 4.574672698974609 2.6221272945404053 2.561628818511963 1.9218193292617798 1.5789713859558105 1.2811373472213745 2.0829665660858154 0.8260502815246582 1.1276752948760986
950 6.354250431060791 6.683014392852783 4.583420753479004 2.5847816467285156 2.5913076400756836 1.8556829690933228 1.8866103887557983 1.2398136854171753 1.8056961297988892 0.9616840481758118 1.100786566734314
951 6.483804225921631 6.7632975578308105 5.166914463043213 2.6472532749176025 2.434830904006958 1.8350883722305298 2.213172197341919 1.332305669784546 1.8545024394989014 0.8596423268318176 0.9999688863754272
952 6.063652515411377 6.605274200439453 4.541029453277588 2.769566535949707 2.5872161388397217 1.8681771755218506 2.052015781402588 1.2500967979431152 2.1944806575775146 1.0036855936050415 1.1590145826339722
953 5.953470230102539 6.3246989250183105 4.267037868499756 2.463357448577881 2.441234827041626 1.989408254623413 2.0769567489624023 1.2461482286453247 2.164614200592041 0.9984586834907532 1.093238115310669
954 5.914694309234619 6.270219802856445 4.581174373626709 2.6780457496643066 2.679537773132324 2.1185946464538574 1.9994230270385742 1.013603687286377 2.0323963165283203 0.8488037586212158 1.4778276681900024
955 5.580164909362793 5.818909645080566 4.188377380371094 2.504153251647949 2.3706443309783936 1.9365805387496948 2.2234270572662354 1.1767408847808838 2.0859198570251465 0.89444899559021 1.0921223163604736
956 5.928138732910156 6.125744342803955 4.257158279418945 2.7310075759887695 2.4961063861846924 1.6559057235717773 2.211850881576538 1.437538981437683 1.913132905960083 1.1909947395324707 1.2852133512496948
957 5.902517795562744 6.035945892333984 4.295426368713379 2.465949773788452 2.637343168258667 1.703938364982605 1.9970784187316895 1.2254828214645386 2.521113634109497 1.0746796131134033 1.224295735359192
958 6.072401523590088 6.467369556427002 4.22946310043335 2.566035747528076 2.7396469116210938 1.9345371723175049 2.0651397705078125 0.8848682045936584 2.2110726833343506 1.0628825426101685 1.2672828435897827
959 5.89988899230957 6.429806709289551 4.1381072998046875 2.558143377304077 2.697202682495117 1.5595847368240356 2.053166627883911 1.0850704908370972 2.310769557952881 1.007049560546875 1.0703076124191284
960 6.125003337860107 6.329098701477051 4.634527206420898 2.5002501010894775 2.6950924396514893 1.5927510261535645 2.2750840187072754 1.0156383514404297 2.1255316734313965 1.1333110332489014 1.3375757932662964
961 6.380258083343506 6.702870845794678 4.732989311218262 2.571727991104126 2.4886186122894287 1.6422346830368042 2.2299811840057373 0.9557722806930542 2.036397695541382 1.0224934816360474 1.2042428255081177
962 6.356318950653076 6.672704219818115 4.854114055633545 2.5896379947662354 2.3754916191101074 1.6542612314224243 2.385343313217163 1.0161858797073364 1.9429513216018677 1.3206185102462769 1.1706866025924683
963 6.221064567565918 6.506792068481445 4.988178730010986 3.019354820251465 2.638599395751953 1.7305172681808472 2.210070848464966 0.9342571496963501 2.122114896774292 0.9894647598266602 1.1966159343719482
964 6.250850200653076 6.843591213226318 4.5416364669799805 2.914957046508789 2.6694252490997314 1.673938512802124 2.07324481010437 1.071338415145874 1.94050133228302 1.2405719757080078 1.1496895551681519
965 6.326602935791016 7.094348907470703 4.349147796630859 2.9768996238708496 2.6472082138061523 1.8777512311935425 1.9410651922225952 1.232221007347107 2.0887622833251953 1.1304445266723633 1.1122653484344482
966 6.002055644989014 6.505701541900635 4.292582035064697 2.895815134048462 2.4917876720428467 1.6960809230804443 2.1357362270355225 1.1383836269378662 1.936934232711792 0.9678795337677002 1.1685422658920288
967 6.010626792907715 6.595129489898682 3.995222806930542 3.0264980792999268 2.5470330715179443 1.5598958730697632 1.7545990943908691 1.0865986347198486 2.1029582023620605 1.1463161706924438 1.0555119514465332
968 5.881296157836914 6.140013217926025 4.7834391593933105 2.911083221435547 2.7125368118286133 1.7061452865600586 1.9926429986953735 1.0509573221206665 2.127767562866211 1.024001955986023 1.0799082517623901
969 6.246409893035889 6.7114176750183105 4.440756797790527 2.8916633129119873 2.8952813148498535 1.8000290393829346 2.091974973678589 0.7835085391998291 2.2678844928741455 1.095219373703003 1.1673970222473145
970 6.1609320640563965 6.464057445526123 4.72165584564209 2.766441583633423 2.9118893146514893 1.8101472854614258 2.1841518878936768 0.9525734186172485 2.221031904220581 1.1326795816421509 1.2114979028701782
971 5.993927478790283 6.147037506103516 4.602414608001709 2.6930243968963623 2.5467355251312256 1.6345343589782715 2.2262701988220215 0.9162320494651794 2.084707498550415 1.1430668830871582 1.1461591720581055
972 6.113234043121338 6.2629828453063965 4.903666973114014 2.545743227005005 2.5297329425811768 1.6862797737121582 2.411492347717285 1.0442357063293457 2.1799683570861816 1.09034264087677 1.0538973808288574
973 5.923431873321533 6.347201824188232 4.786586761474609 3.0308151245117188 2.780517339706421 1.7066761255264282 2.29282283782959 1.1179100275039673 2.238802194595337 1.0517964363098145 0.9840400218963623
974 5.835288047790527 6.068342685699463 4.927393436431885 2.8600242137908936 2.6890926361083984 1.7403854131698608 2.130316734313965 1.1054158210754395 2.0700440406799316 1.1161222457885742 1.1630772352218628
975 5.498135566711426 5.590371608734131 4.662842750549316 2.7588281631469727 2.7348451614379883 1.77521812915802 2.3530941009521484 0.8740031719207764 2.0238077640533447 1.1074777841567993 0.8398273587226868
976 5.446411609649658 5.843375205993652 4.283714294433594 2.634371519088745 2.690444231033325 1.7099758386611938 2.233858585357666 1.347187876701355 2.1764519214630127 1.0216611623764038 1.0978089570999146
977 5.563582897186279 5.839386463165283 4.070029258728027 2.6952385902404785 2.4037399291992188 1.8254753351211548 2.1749722957611084 0.9226031303405762 1.9856382608413696 0.8902590870857239 0.9072778224945068
978 5.767519474029541 6.120578289031982 4.224644660949707 2.727393388748169 2.7538750171661377 1.8403258323669434 2.3098137378692627 1.0024542808532715 1.9976803064346313 1.0982767343521118 0.8125650882720947
979 5.7964277267456055 5.954469680786133 4.351272106170654 2.657396078109741 2.6356096267700195 1.9886716604232788 2.3855388164520264 0.8710112571716309 1.916904091835022 1.0059716701507568 0.9847906827926636
980 5.731196880340576 5.98183536529541 4.181914329528809 2.694756031036377 2.5394628047943115 2.300795078277588 2.329969644546509 1.1124378442764282 1.924775242805481 0.948330819606781 0.8095853328704834
981 5.95393705368042 6.109799385070801 4.276458740234375 2.7060201168060303 2.7790982723236084 1.9431976079940796 2.162044048309326 1.0533533096313477 1.8130245208740234 0.9951288104057312 0.9184808135032654
982 5.983612537384033 6.054996013641357 4.1085028648376465 2.730499267578125 2.540135383605957 1.8569488525390625 2.2587990760803223 1.2411566972732544 1.7763396501541138 1.102921962738037 1.0916569232940674
983 5.759154796600342 5.9504899978637695 3.7597312927246094 2.715409755706787 2.6026885509490967 1.7425134181976318 2.2287726402282715 1.2881386280059814 1.9097455739974976 0.8698169589042664 0.9688888788223267
984 5.994774341583252 6.369513034820557 3.8464465141296387 2.4734694957733154 2.4117348194122314 1.9130196571350098 1.926717758178711 0.99007648229599 1.9025920629501343 1.0528775453567505 1.0557973384857178
985 5.909487247467041 6.087831020355225 4.261084079742432 2.7695424556732178 2.709411859512329 1.8355114459991455 2.1345787048339844 1.0116215944290161 2.2046730518341064 1.1184273958206177 1.0040011405944824
986 5.632723331451416 5.80853796005249 4.261993885040283 2.54133939743042 2.3974688053131104 1.922524333000183 2.287952423095703 0.7905530333518982 2.0176758766174316 0.8412004113197327 1.0565974712371826
987 5.468233108520508 5.4352827072143555 4.348738193511963 2.4929044246673584 2.7576797008514404 1.817362666130066 2.0835609436035156 0.8898841738700867 2.008525848388672 0.9074733257293701 1.0893491506576538
988 5.669421672821045 5.541928768157959 4.071324825286865 2.5462188720703125 2.504437208175659 2.0008068084716797 2.182509422302246 1.2646305561065674 1.8751987218856812 1.0841600894927979 0.8689438700675964
989 6.066939353942871 6.2087225914001465 3.890516996383667 2.7582738399505615 2.4708361625671387 2.0344038009643555 2.0133280754089355 1.0561606884002686 1.841992974281311 1.0839300155639648 0.7835046052932739
990 5.938315391540527 6.083068370819092 3.9064877033233643 2.5728724002838135 2.576596975326538 1.9480221271514893 2.3161816596984863 1.1206878423690796 1.889589548110962 1.058732032775879 0.9155811071395874
991 6.232813835144043 6.364856719970703 4.441451072692871 2.728283643722534 2.534895896911621 1.8432705402374268 2.1512255668640137 0.8426687121391296 2.051565647125244 1.0855792760849 1.1291792392730713
992 6.287631511688232 6.482139587402344 4.556554794311523 2.6965081691741943 2.491576910018921 2.0146193504333496 2.1081886291503906 1.1890013217926025 2.4085094928741455 0.9215238690376282 1.0661543607711792
993 6.385500907897949 6.711040496826172 4.036896705627441 2.7893528938293457 2.735887289047241 2.1593503952026367 2.085221290588379 1.1416345834732056 2.0883867740631104 0.8942877650260925 1.0524771213531494
994 6.540533065795898 6.858234882354736 4.109314441680908 2.6251158714294434 2.789842367172241 2.2696216106414795 2.1870369911193848 0.9915499687194824 1.998600721359253 1.0814881324768066 1.0012803077697754
995 6.661220550537109 6.848942279815674 4.239233016967773 2.704777479171753 2.793612241744995 2.279634475708008 2.077958583831787 0.996087372303009 2.201981782913208 0.9143875241279602 1.1021848917007446
996 6.66639518737793 6.857602596282959 4.243792533874512 2.8747191429138184 2.717420816421509 1.951646089553833 2.008085012435913 1.1569818258285522 2.3465123176574707 1.0609384775161743 1.0067888498306274
997 6.505630970001221 6.616183280944824 4.483567714691162 2.8706438541412354 2.5932228565216064 1.926156759262085 2.3313331604003906 0.9285157918930054 2.060469388961792 1.1039620637893677 1.0945717096328735
998 6.350765705108643 6.431792259216309 4.676863193511963 2.7414941787719727 2.823214530944824 1.8465198278427124 2.2262232303619385 1.2556380033493042 2.8761472702026367 1.0229185819625854 0.9486355185508728
999 6.006962299346924 6.092029094696045 4.580686092376709 2.6658339500427246 2.952500104904175 1.7684955596923828 2.362687826156616 1.0543665885925293 2.37180757522583 0.9604845643043518 0.9853686690330505
1000 6.086559772491455 6.14577054977417 4.550863742828369 2.7367360591888428 3.20890212059021 1.7806628942489624 2.3760716915130615 1.1250938177108765 2.159043073654175 1.1597685813903809 0.9134437441825867
1001 6.0802388191223145 6.196559906005859 4.645782470703125 2.5122809410095215 3.1209912300109863 1.6812171936035156 2.189192295074463 1.042712688446045 2.5200953483581543 1.2365566492080688 0.6509864926338196
1002 5.941216945648193 6.286477088928223 4.577921390533447 2.848677635192871 2.9441399574279785 1.8424146175384521 2.1164820194244385 1.240640640258789 2.387667417526245 1.3110945224761963 0.9585978984832764
1003 6.672159194946289 7.230997562408447 4.569943428039551 2.717484951019287 2.8544814586639404 1.9846538305282593 2.135204792022705 1.329386591911316 2.1939961910247803 1.275883436203003 0.8420931100845337
1004 6.517928600311279 7.089677810668945 4.655529022216797 2.6021199226379395 2.6960554122924805 2.146226644515991 1.878135323524475 1.3437777757644653 2.3621737957000732 1.4739512205123901 0.8156816363334656
1005 6.317480087280273 6.95780611038208 4.350583076477051 2.6860005855560303 2.71160888671875 1.9607529640197754 2.0510635375976563 1.3071262836456299 2.590867280960083 1.145302653312683 1.0036801099777222
1006 6.2756876945495605 6.788358688354492 4.127405166625977 2.7441799640655518 2.438048839569092 2.20327091217041 1.9970345497131348 1.0775407552719116 1.994276762008667 1.0739834308624268 0.7459002137184143
1007 6.620745658874512 7.032342910766602 4.779953956604004 2.7418506145477295 2.820302724838257 1.7497432231903076 2.0487375259399414 1.180545687675476 2.2794978618621826 1.1469670534133911 0.8938618898391724
1008 6.573262691497803 7.192818641662598 4.294291973114014 2.7562570571899414 2.779820680618286 2.2936978340148926 2.213855743408203 1.2255260944366455 2.256603717803955 1.1761581897735596 0.9969442486763
1009 6.659139633178711 7.011735439300537 4.606970310211182 2.6396324634552 2.9400601387023926 2.1237406730651855 2.1830759048461914 1.5810091495513916 1.9568523168563843 1.2477951049804688 0.93599534034729
1010 6.48687219619751 6.9717864990234375 4.632389068603516 2.5461583137512207 2.9401073455810547 1.8634209632873535 2.2956864833831787 1.9453469514846802 1.936080813407898 1.2493982315063477 0.863145649433136
1011 6.505861282348633 6.959159851074219 4.367281913757324 2.448747158050537 2.560157060623169 1.845571756362915 2.168506383895874 1.5332374572753906 2.032212018966675 0.9578951001167297 1.0293217897415161
1012 6.386717319488525 6.472009181976318 4.81026029586792 2.746943712234497 2.730670928955078 1.8914769887924194 2.244250774383545 1.324083924293518 1.9603158235549927 0.9873214364051819 0.7965202927589417
1013 6.281689167022705 6.533833026885986 4.46543550491333 2.4507534503936768 2.749004602432251 1.7814655303955078 2.0910773277282715 1.2031728029251099 1.795567274093628 0.9939126372337341 0.989770233631134
1014 6.272709846496582 6.328382968902588 4.512048244476318 2.727844476699829 2.5415024757385254 1.9479612112045288 2.292151927947998 0.938957929611206 1.8909178972244263 0.9777847528457642 0.9509629011154175
1015 6.163694381713867 6.1309709548950195 4.573314666748047 2.467880964279175 2.7891159057617188 1.8332515954971313 2.354706048965454 0.7451238036155701 1.6976150274276733 1.2095108032226563 0.9192829132080078
1016 5.9561262130737305 5.950745105743408 4.279283046722412 2.7661807537078857 2.7050223350524902 1.6482945680618286 2.258528709411621 0.7202589511871338 1.7441315650939941 1.0368143320083618 0.9774293899536133
1017 6.183237075805664 6.368293762207031 4.204556465148926 2.7240989208221436 2.4419498443603516 1.9111182689666748 2.1182618141174316 0.6485193967819214 1.7555948495864868 0.9074112176895142 0.7482634782791138
1018 5.834061622619629 5.983570575714111 4.138044834136963 2.676765203475952 2.3969545364379883 1.6185319423675537 2.0544607639312744 0.8394215703010559 1.690200686454773 1.0910588502883911 1.012641429901123
1019 5.953733444213867 5.948665142059326 4.6991424560546875 2.830512046813965 2.4650206565856934 1.6368603706359863 2.11855149269104 1.0361840724945068 2.0089669227600098 0.9101884961128235 1.1757304668426514
1020 6.381226539611816 6.109236240386963 4.897589206695557 2.742225408554077 2.538039207458496 1.8415067195892334 2.4619154930114746 0.7531254887580872 1.8017441034317017 0.7021574974060059 1.1525954008102417
1021 6.188381671905518 5.985857009887695 5.020428657531738 2.4429025650024414 2.6195623874664307 1.5339081287384033 2.4672935009002686 0.5900943279266357 1.8164551258087158 0.9469178318977356 1.155641794204712
1022 6.418910980224609 6.431706428527832 4.716287136077881 2.6532599925994873 2.54133939743042 1.7285276651382446 2.106459140777588 0.8303908109664917 1.6084192991256714 0.9561135172843933 1.0904532670974731
1023 6.316766262054443 6.295258522033691 4.297195911407471 2.4581167697906494 2.4158451557159424 1.7451194524765015 2.340616464614868 1.0080000162124634 1.7455849647521973 0.8873221278190613 0.9497655630111694
1024 6.647191524505615 6.730130195617676 4.770063877105713 2.507085084915161 2.9937798976898193 2.0065298080444336 2.359947919845581 0.8480815887451172 1.8940025568008423 0.8082790970802307 1.2335715293884277
1025 6.542534828186035 6.585657596588135 4.866270542144775 2.6547398567199707 2.872223138809204 2.2845301628112793 2.3487112522125244 0.8257929682731628 2.0590779781341553 1.293267011642456 1.0058293342590332
1026 6.326313495635986 6.4205827713012695 4.8302321434021 2.641606330871582 2.9949593544006348 2.11268949508667 2.221524953842163 1.3444993495941162 1.7039973735809326 1.424485683441162 1.1022824048995972
1027 6.225344181060791 6.350419998168945 4.488341331481934 2.5591745376586914 2.7876241207122803 2.235776662826538 2.2018203735351563 0.8752703666687012 1.8136571645736694 1.265173077583313 1.0409674644470215
1028 6.212924003601074 6.407652378082275 4.155391693115234 2.6914265155792236 2.7019448280334473 2.2987265586853027 2.2556982040405273 0.9552637338638306 1.6942132711410522 1.0716655254364014 0.9983253479003906
1029 6.181365966796875 6.395602703094482 4.197242736816406 2.7764453887939453 2.406294345855713 2.2129690647125244 2.074885606765747 0.5565491318702698 1.7637805938720703 1.0868018865585327 0.8374893665313721
1030 6.209525108337402 6.581892967224121 4.48341178894043 2.54994535446167 2.6497106552124023 2.111231565475464 2.1237974166870117 1.0214228630065918 1.7966859340667725 0.8627428412437439 1.0760548114776611
1031 6.219323635101318 6.337499618530273 4.561313152313232 2.561263084411621 2.4764342308044434 2.054558038711548 2.040984630584717 1.2701528072357178 1.9201838970184326 1.2432023286819458 0.9881844520568848
1032 6.385619163513184 6.653297424316406 4.4653401374816895 2.4728610515594482 2.701154947280884 2.159356117248535 2.1254000663757324 1.1034153699874878 1.7879782915115356 0.8247198462486267 1.1332863569259644
1033 6.484116554260254 6.586132526397705 4.6782355308532715 2.6584677696228027 2.484865665435791 2.010655403137207 2.19919490814209 0.9533331990242004 1.7553008794784546 0.7948237657546997 1.1311148405075073
1034 6.344313621520996 6.521229267120361 4.17978048324585 2.679671049118042 2.378474473953247 1.8216339349746704 1.9663307666778564 1.4756474494934082 1.7407782077789307 0.9768071174621582 1.25120210647583
1035 6.255130767822266 6.344545364379883 4.289122104644775 2.538281202316284 2.6122186183929443 1.829355001449585 2.1945481300354004 1.5799232721328735 1.752146601676941 0.851799488067627 0.9209423661231995
1036 6.6196818351745605 6.801472187042236 4.399515151977539 2.617863893508911 2.5877797603607178 2.2244443893432617 2.334517002105713 1.0448476076126099 1.6216264963150024 0.8948781490325928 1.086331844329834
1037 6.539078235626221 6.695095062255859 4.368892192840576 2.630417823791504 2.6340115070343018 2.390765428543091 2.193052053451538 1.7078272104263306 1.6685644388198853 0.7782967686653137 1.1864871978759766
1038 7.096902847290039 7.11660623550415 4.10780143737793 2.715139865875244 2.5559611320495605 2.233093500137329 2.2375998497009277 1.5366202592849731 1.7124195098876953 0.8565173745155334 1.1597111225128174
1039 7.440728187561035 7.271214008331299 4.355292797088623 2.8756802082061768 2.7062058448791504 1.8993337154388428 2.2192740440368652 0.924074113368988 1.7131166458129883 1.0593243837356567 1.1985089778900146
1040 7.094779014587402 7.1897125244140625 3.921066999435425 2.7211601734161377 2.451167583465576 2.058830499649048 2.055243968963623 2.1804943084716797 1.781959056854248 1.0004475116729736 1.0410208702087402
1041 7.154521465301514 7.171759605407715 4.110389232635498 2.668125629425049 2.6937084197998047 2.042207717895508 2.118708372116089 1.6316362619400024 1.9510177373886108 1.098608136177063 1.0200598239898682
1042 7.1894917488098145 7.109841346740723 3.9346542358398438 2.8226001262664795 2.6865978240966797 2.1603004932403564 2.0967085361480713 1.5773903131484985 1.7054718732833862 1.0018696784973145 1.1257508993148804
1043 7.019728183746338 6.982552528381348 4.108858585357666 2.6566548347473145 2.808119535446167 2.060319423675537 2.0774037837982178 1.4248806238174438 1.6710195541381836 0.8363147377967834 1.0903395414352417
1044 7.224170207977295 7.355241775512695 4.0295090675354 2.56490421295166 2.731872797012329 1.9287105798721313 2.193854331970215 1.0905097723007202 1.8591991662979126 1.0183700323104858 0.8352595567703247
1045 7.30968713760376 7.251077175140381 4.176741123199463 2.7957231998443604 3.136178493499756 2.0927462577819824 2.1242520809173584 1.0861693620681763 1.9181973934173584 1.2117265462875366 1.039202332496643
1046 6.794334411621094 6.880991458892822 3.8968656063079834 2.7366039752960205 2.9815828800201416 2.064422845840454 2.018139600753784 0.9890848994255066 1.8023353815078735 1.0707584619522095 1.0161632299423218
1047 6.971037864685059 6.92493200302124 4.271809101104736 2.5940327644348145 2.7200210094451904 2.249987840652466 2.0368728637695313 0.8566988110542297 1.742810845375061 1.0666788816452026 1.2070454359054565
1048 6.950121879577637 7.1465253829956055 4.115143299102783 2.759361982345581 2.7255687713623047 2.0564937591552734 2.295248508453369 1.124258041381836 1.6676207780838013 1.0737658739089966 1.0720655918121338
1049 6.774996280670166 7.145601272583008 4.03383731842041 2.655851364135742 2.9243850708007813 1.9384400844573975 2.1609690189361572 1.410869836807251 1.8167798519134521 1.2198855876922607 1.0747923851013184
1050 6.592285633087158 6.707346439361572 4.182296276092529 2.661996841430664 2.904858350753784 1.8117839097976685 2.046123504638672 1.1051944494247437 1.8025615215301514 0.9648502469062805 1.1564452648162842
1051 7.148319244384766 7.386765003204346 4.119203090667725 2.5142722129821777 2.912663698196411 2.052971363067627 2.012442111968994 1.5476703643798828 1.744572639465332 1.0305089950561523 1.3578627109527588
1052 6.860982418060303 6.962619781494141 4.348827362060547 2.6756625175476074 3.0686917304992676 1.9550923109054565 1.9896332025527954 1.423555850982666 1.6362709999084473 1.0535104274749756 1.257580041885376
1053 6.914030075073242 7.160464763641357 4.1976118087768555 2.752624034881592 3.096909999847412 2.024609088897705 2.1870200634002686 1.6804946660995483 1.7416634559631348 1.0625619888305664 1.134121060371399
1054 6.757175922393799 7.2902936935424805 4.127965450286865 2.6397993564605713 2.7590582370758057 2.3406925201416016 2.107302665710449 1.7947520017623901 1.6113994121551514 1.0216504335403442 1.0419514179229736
1055 6.460860729217529 6.876937389373779 3.945573329925537 2.5387637615203857 2.678755521774292 2.3495192527770996 2.04581880569458 1.3098498582839966 1.8458338975906372 1.0525641441345215 1.0491724014282227
1056 6.468173027038574 6.575985431671143 4.082232475280762 2.55123233795166 2.6870434284210205 2.235929250717163 2.0632946491241455 0.9082489013671875 1.6673816442489624 0.9866064786911011 1.0386043787002563
1057 6.676443099975586 7.011837482452393 4.219493389129639 2.695901393890381 2.738172769546509 2.313432216644287 2.2732677459716797 1.2464053630828857 1.743344783782959 1.032596230506897 0.9044022560119629
1058 6.197343349456787 6.617577075958252 4.248536586761475 2.640872001647949 2.7755069732666016 2.4054996967315674 2.1483216285705566 1.318738341331482 1.793045163154602 0.9835420250892639 1.0205802917480469
1059 6.288372993469238 6.884048938751221 3.993380546569824 2.724663496017456 2.593759059906006 2.5136051177978516 2.0184741020202637 1.4743260145187378 1.8103156089782715 0.9147231578826904 0.9784334301948547
1060 6.584735870361328 7.24677038192749 4.108266353607178 2.709235429763794 2.9815328121185303 2.3027029037475586 1.8288416862487793 1.2222943305969238 1.7472859621047974 1.131408929824829 0.9423372745513916
1061 6.514701843261719 6.788847923278809 4.079654693603516 2.6827192306518555 2.9405367374420166 2.5120458602905273 2.032686233520508 1.0036563873291016 1.7252825498580933 1.1526018381118774 0.961432933807373
1062 6.4568305015563965 6.783649444580078 4.038414478302002 2.828706979751587 3.0121243000030518 2.523284673690796 2.0807952880859375 1.3388514518737793 1.779778242111206 1.098928451538086 0.916597306728363
1063 6.589035987854004 6.7623372077941895 4.066864490509033 2.6746017932891846 2.763355255126953 2.6813151836395264 2.173250436782837 1.4413474798202515 1.7924647331237793 0.9264387488365173 0.9732295274734497
1064 6.71071720123291 6.8222126960754395 4.089644432067871 2.6849071979522705 2.98572039604187 2.5159080028533936 2.0947818756103516 1.8841522932052612 1.9752907752990723 0.9512415528297424 0.947693943977356
1065 6.975300312042236 7.442076206207275 4.13951301574707 2.551121234893799 2.854077100753784 2.4824471473693848 1.9657481908798218 2.3398823738098145 1.7386480569839478 1.3265864849090576 0.9642036557197571
1066 6.991330623626709 7.2651848793029785 4.295711994171143 2.727496385574341 3.01751708984375 2.561495304107666 1.8045566082000732 1.2831069231033325 1.7933791875839233 1.2682150602340698 0.8437879085540771
1067 6.71248197555542 6.992771625518799 4.338329792022705 2.821331739425659 3.129171371459961 2.641826629638672 1.6866917610168457 1.5924190282821655 1.8196638822555542 1.33063542842865 1.0016251802444458
1068 6.8875250816345215 7.197440147399902 4.0805182456970215 2.901334047317505 3.0358734130859375 2.6811628341674805 1.3754311800003052 1.2218108177185059 1.679934024810791 1.3381353616714478 1.0141613483428955
1069 6.653230667114258 6.9480061531066895 4.253211975097656 2.782367467880249 3.101069927215576 2.631906747817993 1.4390748739242554 1.1968510150909424 1.775119662284851 1.1666253805160522 0.9149622917175293
1070 7.015257835388184 7.370275020599365 4.181877613067627 2.7958364486694336 3.2816503047943115 2.677726984024048 1.4571571350097656 1.1933999061584473 1.8318182229995728 1.4238524436950684 0.8809766173362732
1071 7.081086158752441 7.48755407333374 4.105151176452637 2.924225091934204 2.732823610305786 2.576416015625 2.0093276500701904 1.031209111213684 1.755645990371704 1.0618765354156494 0.7964810132980347
1072 6.970964431762695 7.281355857849121 3.8023855686187744 2.909355878829956 3.0216293334960938 2.5871098041534424 1.791244626045227 1.3601374626159668 1.6769838333129883 1.2666945457458496 0.9245473146438599
1073 6.755425453186035 7.136331081390381 4.019681930541992 2.7815473079681396 2.733035087585449 2.4959557056427 1.8850263357162476 1.0580873489379883 1.783482551574707 0.9581436514854431 1.0565193891525269
1074 6.728742599487305 7.206532001495361 4.080713748931885 2.8047358989715576 2.9361414909362793 2.707308292388916 1.588563084602356 0.8005333542823792 1.691688060760498 0.9975734353065491 0.9370835423469543
1075 7.073848724365234 7.681948661804199 4.112231254577637 2.7931082248687744 2.805081605911255 2.7029314041137695 1.4437713623046875 1.318869709968567 1.7181642055511475 1.1482059955596924 1.0343360900878906
1076 6.953430652618408 7.427455902099609 4.020638942718506 2.8364174365997314 2.5563113689422607 2.6603617668151855 1.4979232549667358 0.8348957300186157 1.6769747734069824 0.9201303124427795 0.9783905148506165
1077 6.960549354553223 7.660441875457764 4.095744609832764 2.650808572769165 2.6117379665374756 2.726869821548462 1.4581016302108765 1.6042423248291016 1.6771150827407837 1.0165767669677734 1.2510437965393066
1078 6.804168224334717 7.533184051513672 3.987379550933838 2.662475109100342 2.495008945465088 2.632567882537842 1.5549533367156982 1.0134592056274414 1.6895194053649902 1.0394270420074463 0.9282870888710022
1079 6.638250827789307 7.194181442260742 4.0766377449035645 2.6098058223724365 2.8310770988464355 2.7018845081329346 1.729777216911316 1.1484421491622925 1.7153986692428589 1.2442998886108398 0.9480916857719421
1080 6.5301995277404785 7.121802806854248 4.225764274597168 2.6793360710144043 2.718249559402466 2.7448172569274902 2.0409882068634033 1.1149210929870605 1.6371744871139526 1.104712724685669 1.0686445236206055
1081 6.9413299560546875 7.3906354904174805 4.467135429382324 2.5242621898651123 2.771314859390259 2.6774723529815674 2.1719539165496826 0.9743120670318604 1.72785484790802 1.1244410276412964 1.2181007862091064
1082 6.701801776885986 7.054022312164307 4.667049884796143 2.525594711303711 2.747236490249634 2.650603771209717 1.6603436470031738 1.2676163911819458 1.7084150314331055 0.9891152381896973 1.032331109046936
1083 7.208551406860352 7.498195648193359 4.762460708618164 2.650851249694824 2.6628856658935547 2.629622459411621 1.426616907119751 1.095079779624939 1.76270592212677 0.9901063442230225 1.1551707983016968
1084 7.084156513214111 7.259885311126709 4.802661895751953 2.6806395053863525 2.9323995113372803 2.7605745792388916 1.9016252756118774 1.039745569229126 1.8977247476577759 1.0214459896087646 1.3083356618881226
1085 7.346991539001465 7.5753960609436035 4.619895935058594 2.8157577514648438 2.839352607727051 2.736818552017212 1.5095866918563843 0.8192983269691467 1.73800790309906 1.0256093740463257 1.1313951015472412
1086 7.692716121673584 8.103311538696289 4.452414512634277 2.5017712116241455 2.7974348068237305 2.8251640796661377 1.5681285858154297 1.0001424551010132 2.0067312717437744 1.0994387865066528 1.13223397731781
1087 7.059120178222656 7.22525691986084 4.731872081756592 2.6796586513519287 2.7854156494140625 2.8256702423095703 1.840456485748291 1.2029650211334229 1.7434781789779663 0.8317369222640991 1.2811784744262695
1088 6.874705791473389 7.007633686065674 4.7862372398376465 2.6058225631713867 2.885911703109741 2.643965482711792 1.5624929666519165 1.2970902919769287 1.8396254777908325 1.046594262123108 1.2423813343048096
1089 6.728829860687256 6.8015947341918945 4.590724945068359 2.5392508506774902 2.6296606063842773 2.7151758670806885 1.4370145797729492 1.1155294179916382 1.8152273893356323 0.8415781259536743 1.3052887916564941
1090 6.8253583908081055 6.781482696533203 4.8702497482299805 2.5910847187042236 2.7509806156158447 2.7099339962005615 1.238566279411316 0.9760007262229919 1.6551438570022583 0.9533795714378357 1.2605067491531372
1091 6.902400970458984 7.118974208831787 4.794445514678955 2.7643086910247803 2.71517276763916 2.896530866622925 1.6517972946166992 0.942511260509491 1.9774912595748901 0.8836507797241211 1.2862359285354614
1092 7.202910900115967 7.414549827575684 4.820113658905029 2.8578925132751465 2.743816614151001 3.007934093475342 1.7108056545257568 1.2782551050186157 1.8529887199401855 0.8456063270568848 1.2378042936325073
1093 7.2602386474609375 7.686951637268066 4.482807159423828 2.8578052520751953 2.7951653003692627 2.933645009994507 1.988427996635437 1.2206101417541504 2.086336851119995 0.8226845860481262 1.2301050424575806
1094 7.324678421020508 7.480182647705078 4.593993186950684 2.631699800491333 2.8411989212036133 3.018075704574585 1.8776935338974 0.888785719871521 1.8841562271118164 1.120173454284668 1.4280506372451782
1095 7.809992790222168 8.10214900970459 4.841121673583984 3.0140743255615234 2.7293894290924072 2.7639520168304443 1.8634437322616577 1.2775392532348633 1.745595097541809 1.1525453329086304 1.3986135721206665
1096 7.359793186187744 7.65709924697876 4.278229713439941 2.855017900466919 2.6053249835968018 2.7350289821624756 2.4192261695861816 1.3268048763275146 1.7894576787948608 1.0411936044692993 1.3506463766098022
1097 7.1164679527282715 7.441465377807617 4.429439544677734 2.8005974292755127 2.535224437713623 2.974564552307129 2.2419605255126953 1.3507540225982666 2.1119632720947266 1.027435302734375 1.387658715248108
1098 6.881773471832275 7.181753158569336 4.5533881187438965 2.4706997871398926 2.6057381629943848 2.6660470962524414 2.3596246242523193 1.1779773235321045 2.247067451477051 1.0729894638061523 1.3199228048324585
1099 6.826344013214111 7.1998467445373535 4.342184543609619 2.6447815895080566 2.5521352291107178 2.82368803024292 2.377984046936035 1.686476469039917 2.3238484859466553 1.1048063039779663 1.3317885398864746
1100 7.371789455413818 7.584866046905518 4.517067909240723 2.632932186126709 2.745638608932495 2.850235939025879 2.418208599090576 1.1797285079956055 2.062497854232788 0.9845192432403564 1.448219656944275
1101 7.55640172958374 8.204428672790527 4.117051601409912 2.6377174854278564 2.5178773403167725 2.981135606765747 2.437715768814087 1.4192830324172974 2.0253212451934814 1.1512525081634521 1.395076036453247
1102 7.247379302978516 7.881603240966797 4.556911945343018 2.4508633613586426 2.609863758087158 2.897372007369995 2.3120193481445313 1.1636885404586792 1.8232046365737915 1.0705585479736328 1.5445200204849243
1103 6.974444389343262 7.466727256774902 4.344130516052246 2.4025731086730957 2.622652292251587 2.5474131107330322 2.174795627593994 1.2598676681518555 2.0792653560638428 0.9851880073547363 1.4327131509780884
1104 7.120425701141357 7.949065685272217 4.238972187042236 2.3207974433898926 2.4997527599334717 2.6736207008361816 2.2439589500427246 1.3633445501327515 2.2702579498291016 0.9681112766265869 1.4259363412857056
1105 7.589739799499512 8.391597747802734 4.360294342041016 2.357308864593506 2.572758197784424 2.894608736038208 2.3102195262908936 1.287671685218811 1.8729687929153442 1.0306739807128906 1.4136831760406494
1106 7.326358318328857 8.166827201843262 4.228832721710205 2.2442967891693115 2.462174415588379 3.067120313644409 2.3932077884674072 0.9885256886482239 2.2407758235931396 0.7061280012130737 1.282658338546753
1107 7.3560333251953125 8.144465446472168 4.0797858238220215 2.2278153896331787 2.4274091720581055 3.0794882774353027 2.124826669692993 0.8061078786849976 1.795581340789795 0.9423710703849792 1.3682498931884766
1108 7.194892883300781 7.551314353942871 4.59059476852417 2.3038675785064697 2.4760990142822266 2.8116140365600586 2.116617202758789 1.0372453927993774 1.7354044914245605 0.7569209337234497 1.4646941423416138
1109 7.390842914581299 7.77518892288208 4.932505130767822 2.3394367694854736 2.4775540828704834 2.7909770011901855 1.7604557275772095 1.153872013092041 1.7237834930419922 0.794049084186554 1.4113155603408813
1110 7.102039813995361 7.754244804382324 4.372183322906494 2.351454496383667 2.4591119289398193 2.9280636310577393 1.912014365196228 0.9774528741836548 1.6798267364501953 0.964403510093689 1.242665410041809
1111 7.320712566375732 7.665558338165283 4.624980449676514 2.2054316997528076 2.3959662914276123 2.773481607437134 1.8403462171554565 1.330032229423523 1.680242657661438 0.8836321830749512 1.4439141750335693
1112 7.367088794708252 7.727808952331543 4.521378993988037 2.317237377166748 2.345543622970581 2.7837483882904053 1.7146896123886108 1.3293745517730713 1.9523485898971558 0.9233662486076355 1.4141786098480225
1113 7.358521461486816 7.4303412437438965 4.784132480621338 2.403164863586426 2.238147258758545 2.9380533695220947 2.070131540298462 0.977405309677124 1.8523926734924316 0.9508624076843262 1.4650605916976929
1114 7.013774871826172 7.407382488250732 4.7129011154174805 2.4391398429870605 2.5151174068450928 2.9093167781829834 1.9942610263824463 1.3087430000305176 2.0178542137145996 1.132489800453186 1.3773564100265503
1115 7.074762344360352 7.583266258239746 4.653595447540283 2.4762258529663086 2.5532848834991455 3.00095534324646 1.5907524824142456 1.044704556465149 1.893326997756958 1.0808295011520386 1.4093126058578491
1116 7.310520172119141 7.713499546051025 4.582885265350342 2.444056510925293 2.393702507019043 3.007819890975952 2.1308679580688477 0.9934285879135132 1.801180362701416 0.9277368783950806 1.2921342849731445
1117 7.173401355743408 7.719781398773193 4.334629535675049 2.6511402130126953 2.286128044128418 2.7889091968536377 1.8956533670425415 1.286903977394104 1.8604090213775635 1.0073930025100708 1.2820558547973633
1118 7.230663776397705 7.927826404571533 4.193068027496338 2.722989320755005 2.1721251010894775 3.059779167175293 1.8303394317626953 1.4091918468475342 1.9934368133544922 0.9027456641197205 1.2390141487121582
1119 7.248484134674072 7.882240295410156 4.318028926849365 2.605818271636963 2.4391682147979736 3.0568273067474365 1.8815418481826782 0.9341471195220947 1.7946349382400513 1.1859984397888184 1.3304967880249023
1120 7.371917724609375 8.02013111114502 4.584709167480469 2.849083423614502 2.1888315677642822 3.1020548343658447 1.9403001070022583 1.3442862033843994 1.7980068922042847 1.080581545829773 1.3629860877990723
1121 7.218433856964111 7.785353183746338 4.652008056640625 2.7204959392547607 2.290762186050415 3.0884499549865723 1.7781281471252441 1.4317283630371094 1.8176190853118896 1.1300556659698486 1.4164292812347412
1122 7.317137241363525 7.939756393432617 4.831496715545654 2.6573641300201416 2.2517666816711426 2.900294303894043 1.8019788265228271 1.1652227640151978 1.8425021171569824 0.8565561771392822 1.5278937816619873
1123 7.215968132019043 7.755315780639648 4.642280578613281 2.537919044494629 2.3972485065460205 2.9843807220458984 1.910917043685913 0.911978006362915 1.7185075283050537 0.9101635217666626 1.3544092178344727
1124 7.225594520568848 7.690774917602539 4.496801376342773 2.740274429321289 2.2613937854766846 3.0027573108673096 1.915789246559143 1.0101659297943115 1.775590419769287 1.1361682415008545 1.359187126159668
1125 7.21149206161499 7.822721004486084 4.423086166381836 2.602552890777588 2.2648541927337646 2.802657127380371 2.0176968574523926 1.0588217973709106 2.010923147201538 1.1125586032867432 1.5028729438781738
1126 7.279881477355957 7.7958502769470215 4.475222587585449 2.729093074798584 2.1247031688690186 3.0446112155914307 2.0332484245300293 0.973788321018219 1.749739170074463 1.1978787183761597 1.37179696559906
1127 7.216302871704102 7.9315996170043945 4.50439453125 2.694326639175415 2.299205780029297 3.044846296310425 2.001361846923828 1.1071609258651733 1.7343101501464844 0.9891172051429749 1.4047287702560425
1128 7.306110858917236 8.020217895507813 4.282608985900879 2.853900671005249 2.3114898204803467 2.8420498371124268 1.8958550691604614 1.2391035556793213 1.8087067604064941 0.9075659513473511 1.35348641872406
1129 7.411128997802734 8.034659385681152 4.195923328399658 2.649547576904297 2.340196371078491 2.967528820037842 1.9199568033218384 1.2167202234268188 1.8940255641937256 1.190653920173645 1.3007389307022095
1130 7.579032897949219 8.281587600708008 4.515880107879639 2.8108747005462646 2.383668899536133 2.9580066204071045 1.974273443222046 1.2609161138534546 1.7710100412368774 1.3292880058288574 1.329954981803894
1131 7.107063293457031 7.619809150695801 4.412693977355957 2.7529687881469727 2.2459089756011963 2.836531639099121 2.1148107051849365 1.0164971351623535 1.7941935062408447 1.0358612537384033 1.3251185417175293
1132 7.049994468688965 7.880889415740967 4.508255958557129 2.7090401649475098 2.176913022994995 2.7907605171203613 2.0894885063171387 1.2226461172103882 1.942152738571167 1.0587750673294067 1.4385998249053955
1133 7.311154842376709 7.793715953826904 4.689238548278809 2.7328968048095703 2.1077630519866943 2.737623929977417 2.041348457336426 1.2240811586380005 1.9288480281829834 1.2645275592803955 1.355334758758545
1134 7.079381465911865 7.7303996086120605 4.280052661895752 2.9875717163085938 2.0114076137542725 2.7320852279663086 2.0146498680114746 1.2700570821762085 2.1103484630584717 0.9975966811180115 1.2653976678848267
1135 6.980112552642822 7.487615585327148 4.095974922180176 2.627563238143921 2.275505781173706 3.161932945251465 1.92581307888031 0.8701390624046326 1.86936616897583 0.9909469485282898 1.2655662298202515
1136 7.28102970123291 7.7867960929870605 4.290363788604736 2.7784745693206787 2.2469918727874756 3.1354727745056152 2.0362093448638916 0.9620614051818848 1.7965760231018066 0.8477686047554016 1.4696279764175415
1137 7.342399597167969 8.039891242980957 3.94498872756958 2.8551416397094727 2.314586877822876 3.2526421546936035 1.8789277076721191 1.071378469467163 1.871193289756775 0.9486825466156006 1.2880020141601563
1138 7.135957717895508 7.713417053222656 4.04319953918457 2.747756242752075 2.117622137069702 2.93306565284729 1.9067479372024536 1.0749282836914063 1.7850440740585327 1.0141383409500122 1.26946222782135
1139 6.856536388397217 7.3799238204956055 3.8908464908599854 2.6888420581817627 2.4067890644073486 2.9907939434051514 1.9789754152297974 1.105774164199829 1.8163198232650757 0.8050164580345154 1.2871739864349365
1140 6.790460109710693 7.37180757522583 3.9351136684417725 2.6121225357055664 2.261708974838257 3.0982213020324707 2.0004782676696777 1.0984801054000854 1.6986106634140015 0.9222322106361389 1.3108264207839966
1141 6.952327251434326 7.563572406768799 3.8712503910064697 2.708195447921753 2.4029510021209717 3.069204568862915 1.9222148656845093 1.332582712173462 1.897809386253357 0.9346895813941956 1.4454387426376343
1142 7.036102294921875 7.649918556213379 3.8432931900024414 2.597182512283325 2.267423391342163 2.9274790287017822 1.9523744583129883 0.9204632043838501 1.8406574726104736 1.1348955631256104 1.1846070289611816
1143 7.106421947479248 7.84876823425293 4.3384013175964355 2.9042809009552 2.2112886905670166 2.9906978607177734 1.9716465473175049 1.0010662078857422 1.8702036142349243 0.9872066974639893 1.4422894716262817
1144 6.820236682891846 7.437246322631836 4.422773361206055 2.748924732208252 2.2690317630767822 2.7552239894866943 2.002126932144165 0.9109514951705933 1.8429973125457764 0.9856278300285339 1.1992915868759155
1145 6.917837142944336 7.545443058013916 4.352100849151611 2.7972922325134277 2.323889970779419 2.7150678634643555 1.9477870464324951 0.9301599264144897 1.8117179870605469 0.9095107316970825 1.2046958208084106
1146 7.374329090118408 7.869021415710449 4.711071968078613 2.7782540321350098 2.5374181270599365 3.002929210662842 2.131774663925171 1.1693699359893799 1.7966430187225342 1.0314114093780518 1.5246714353561401
1147 7.034823417663574 7.566464424133301 4.620226860046387 2.7184345722198486 2.389545440673828 2.9496285915374756 2.066272497177124 1.042995572090149 1.7409859895706177 1.128194808959961 1.3551794290542603
1148 7.2769622802734375 7.788559436798096 4.518024444580078 2.7842485904693604 2.3177530765533447 2.902693748474121 1.9297906160354614 1.0836843252182007 1.8883600234985352 0.8933101296424866 1.4369393587112427
1149 6.962287425994873 7.597004413604736 4.557868957519531 2.8231475353240967 2.398832082748413 3.033721923828125 1.8870041370391846 1.1916656494140625 1.887871265411377 1.1701463460922241 1.489102840423584
1150 6.967195987701416 7.534359931945801 4.107676029205322 2.700805187225342 2.6071455478668213 2.754251480102539 1.885689377784729 1.3820406198501587 1.80751633644104 1.1371636390686035 1.3734710216522217
1151 6.7866692543029785 7.1608476638793945 4.644071102142334 2.7269136905670166 2.452562093734741 2.698380947113037 1.9634331464767456 1.2491906881332397 1.9194616079330444 0.9554314613342285 1.3318603038787842
1152 6.744926452636719 7.117268085479736 4.468291282653809 2.6367757320404053 2.242431879043579 2.4132440090179443 1.9742672443389893 1.2887636423110962 1.71143639087677 1.120771050453186 1.3380941152572632
1153 6.802348613739014 7.2722296714782715 4.321568489074707 2.5480077266693115 2.160851001739502 2.7688305377960205 1.8760722875595093 1.1588603258132935 1.8269809484481812 0.8760414719581604 1.387690782546997
1154 6.674343585968018 7.291934013366699 4.291014194488525 2.633683919906616 2.027972459793091 2.614969491958618 1.9273847341537476 1.121713399887085 1.9167630672454834 1.2415809631347656 1.3396855592727661
1155 6.784616470336914 7.609875202178955 4.341026306152344 2.711432695388794 2.1752257347106934 2.5967118740081787 2.042008638381958 1.2884984016418457 2.015953540802002 1.0976482629776 1.3230139017105103
1156 6.819221019744873 7.61461067199707 4.308167934417725 2.6089797019958496 2.3531649112701416 2.7410881519317627 1.9090358018875122 1.1600264310836792 2.0414955615997314 0.9955730438232422 1.2508834600448608
1157 6.871204376220703 7.614215850830078 4.58829402923584 2.6850457191467285 2.606576681137085 2.6264102458953857 1.8544727563858032 0.989789605140686 1.9732818603515625 0.6764093637466431 1.3461430072784424
1158 6.867833614349365 7.638666152954102 4.116445541381836 2.4645283222198486 2.4074273109436035 2.7918663024902344 1.8176034688949585 1.1416419744491577 1.8248317241668701 0.8796576857566833 1.3184188604354858
1159 6.992534160614014 7.846363067626953 4.377127170562744 2.643157958984375 2.2630488872528076 2.8862853050231934 1.7843226194381714 1.3550583124160767 1.8691072463989258 0.7997563481330872 1.4098135232925415
1160 6.9118170738220215 7.656763076782227 4.056347846984863 2.6296184062957764 2.2566256523132324 2.759213447570801 1.6154741048812866 1.272302269935608 1.878075122833252 1.0590356588363647 1.284934401512146
1161 6.747456073760986 7.295304775238037 4.18538236618042 2.587726593017578 2.4375882148742676 2.8433477878570557 1.8521653413772583 1.2841919660568237 1.941626787185669 1.0582611560821533 1.3408489227294922
1162 6.935521602630615 7.545921325683594 4.339535236358643 2.6982574462890625 2.3251497745513916 2.6773431301116943 1.9382225275039673 1.1963287591934204 1.9757864475250244 1.2577489614486694 1.2093567848205566
1163 7.010890483856201 7.62673282623291 4.497025489807129 2.969479560852051 2.314213514328003 2.961063861846924 1.9001697301864624 0.997775137424469 1.9651368856430054 1.1463134288787842 1.3654707670211792
1164 6.875551700592041 7.59495735168457 4.311708450317383 2.9442477226257324 2.2103044986724854 2.88045597076416 2.0809667110443115 1.4519331455230713 1.9713525772094727 1.0616332292556763 1.3748219013214111
1165 7.000913143157959 7.566790580749512 4.2244343757629395 2.8700201511383057 2.100294351577759 2.810235023498535 2.1609461307525635 1.3237311840057373 1.9751150608062744 1.1040899753570557 1.331603765487671
1166 7.020521640777588 7.0305986404418945 4.755242347717285 3.0165140628814697 2.370901346206665 2.731757402420044 2.034897565841675 1.1580493450164795 2.333097457885742 1.0371685028076172 1.3980289697647095
1167 7.110540866851807 7.260547637939453 5.095606327056885 2.9039125442504883 2.3489418029785156 2.841035842895508 1.9447963237762451 1.351891279220581 2.1647982597351074 1.155059576034546 1.3912529945373535
1168 6.755305767059326 6.913939952850342 4.73154878616333 2.6295580863952637 2.3459603786468506 2.9031319618225098 1.9932198524475098 1.3558530807495117 2.0002989768981934 0.862111508846283 1.4480159282684326
1169 6.892454147338867 7.027350425720215 4.784188747406006 2.791463851928711 2.2911288738250732 2.7193081378936768 2.346338987350464 1.1765152215957642 1.8173861503601074 0.9880627393722534 1.4185580015182495
1170 7.122278690338135 7.1906609535217285 4.9344892501831055 2.834728956222534 2.102367401123047 2.812871217727661 2.195873737335205 1.4222705364227295 1.7636815309524536 0.9797552227973938 1.6937276124954224
1171 7.347993850708008 7.226097583770752 5.101855278015137 2.7721242904663086 2.407562017440796 2.695258140563965 2.258849859237671 1.5944169759750366 1.8516191244125366 0.8767011761665344 1.402396321296692
1172 6.659520149230957 6.534985065460205 4.824568748474121 2.736037015914917 2.310434103012085 2.742809534072876 2.0596437454223633 0.9398462772369385 1.9348970651626587 1.0620015859603882 1.3837867975234985
1173 6.407406806945801 6.498546123504639 4.600513935089111 2.750112533569336 2.3502416610717773 2.6592204570770264 2.0437538623809814 1.0608586072921753 1.7455710172653198 0.8174919486045837 1.2670756578445435
1174 6.826613426208496 6.8916144371032715 4.810876369476318 2.7154924869537354 2.3053269386291504 2.661062717437744 2.104167938232422 1.3041424751281738 1.665880560874939 0.7914656400680542 1.3430671691894531
1175 6.488086700439453 6.464051723480225 4.858456134796143 2.6060492992401123 2.272383689880371 2.9363722801208496 2.0888829231262207 1.064439296722412 1.7635174989700317 0.8045368790626526 1.4486033916473389
1176 6.522108554840088 6.665477752685547 4.4392547607421875 2.560173511505127 2.2568106651306152 2.6492807865142822 1.8116989135742188 0.8537202477455139 1.9126007556915283 1.1425070762634277 1.2874321937561035
1177 6.53618049621582 6.919957160949707 4.388455867767334 2.801801919937134 2.2307803630828857 2.9570963382720947 1.872603416442871 0.8427934050559998 1.8882445096969604 1.0341912508010864 1.4020565748214722
1178 6.410901069641113 6.378796100616455 4.54833984375 2.727898120880127 2.642697811126709 2.7896816730499268 2.0026044845581055 0.8589407801628113 1.8141601085662842 0.7331065535545349 1.270602822303772
1179 6.8485798835754395 7.065604209899902 4.665840148925781 3.0593113899230957 2.451079845428467 2.8924403190612793 2.2465384006500244 1.095517873764038 1.8950902223587036 1.0796805620193481 1.3982206583023071
1180 6.703375339508057 7.014400005340576 4.749293327331543 2.827972173690796 2.482160806655884 2.8981618881225586 2.0462403297424316 1.5566824674606323 1.914869785308838 1.1246154308319092 1.347528338432312
1181 6.799798488616943 7.08194637298584 4.947927951812744 2.559260129928589 2.558541774749756 2.6152117252349854 2.055363893508911 1.1945747137069702 1.9580527544021606 0.9138185977935791 1.1781949996948242
1182 6.631495952606201 7.076117038726807 4.546669960021973 2.6300463676452637 2.354792594909668 2.6731185913085938 1.8869680166244507 1.6444767713546753 1.8411747217178345 0.7969042658805847 1.2642141580581665
1183 6.6790852546691895 6.9655914306640625 4.670134544372559 2.74464750289917 2.570361852645874 2.5228655338287354 1.9696869850158691 1.091238260269165 1.9509626626968384 0.8610139489173889 1.35696280002594
1184 6.913825988769531 7.480429649353027 4.3491716384887695 2.994068145751953 2.097238779067993 2.6287851333618164 2.0567774772644043 1.1244077682495117 1.9785016775131226 0.9742035269737244 1.3457993268966675
1185 6.778696537017822 7.223833084106445 4.167023181915283 2.72009539604187 2.2216598987579346 2.7071053981781006 1.9198335409164429 0.9683572053909302 1.6257374286651611 0.9238373637199402 1.3444499969482422
1186 6.506302833557129 6.746344089508057 4.30633020401001 2.6745688915252686 2.191401481628418 2.6189401149749756 2.2417080402374268 0.7306625247001648 1.8675224781036377 0.7999401092529297 1.3976037502288818
1187 6.369081974029541 6.647222518920898 4.345409393310547 2.616340398788452 2.283869981765747 2.3355677127838135 2.114374876022339 0.9966737627983093 1.8910201787948608 0.8284623622894287 1.2663764953613281
1188 6.237183094024658 6.564931392669678 4.359528064727783 2.670992374420166 2.2487010955810547 2.5761685371398926 2.0871174335479736 1.173581838607788 1.9547019004821777 0.8447876572608948 1.2379755973815918
1189 6.674220085144043 6.708284854888916 4.440442085266113 2.5826826095581055 2.3558435440063477 2.518709897994995 2.306818723678589 1.064994215965271 2.000246286392212 0.9731167554855347 1.1667041778564453
1190 6.806748867034912 7.118078708648682 4.498838901519775 2.7553467750549316 2.066631555557251 2.7713937759399414 2.1508841514587402 0.9042585492134094 1.9263602495193481 0.9654964804649353 1.2894501686096191
1191 6.799538612365723 7.152235984802246 4.569972515106201 2.5852439403533936 2.1057989597320557 2.693603992462158 2.0487287044525146 1.0733799934387207 1.8955713510513306 0.867696225643158 1.3493566513061523
1192 6.8343987464904785 7.20643424987793 4.280949592590332 2.65929913520813 2.145425796508789 2.7157788276672363 2.1316380500793457 0.93599933385849 2.0099904537200928 1.009598970413208 1.2325936555862427
1193 6.5799946784973145 7.020604133605957 4.220034599304199 2.4567513465881348 2.2524001598358154 2.5878474712371826 2.0103049278259277 1.0062716007232666 2.0552892684936523 0.7706817984580994 1.2201961278915405
1194 6.77418851852417 7.218738555908203 4.270023822784424 2.5272796154022217 2.018573045730591 2.6470696926116943 1.960582971572876 0.926849901676178 2.062912702560425 0.9861323237419128 1.249705195426941
1195 6.60422420501709 7.299853324890137 3.908001184463501 2.5995192527770996 1.8268769979476929 2.718306303024292 1.985036849975586 0.5867642164230347 2.14250111579895 0.9232813715934753 1.3521407842636108
1196 6.8640055656433105 7.319572448730469 4.1765055656433105 2.5588760375976563 1.9915884733200073 2.691854238510132 2.071007251739502 1.583500623703003 2.0473010540008545 0.8550649881362915 1.298974871635437
1197 7.033843040466309 7.150300025939941 4.38290548324585 2.5544707775115967 2.3337113857269287 2.733025550842285 2.2817113399505615 1.4396871328353882 1.9203510284423828 0.9168459177017212 1.3865262269973755
1198 6.963318824768066 7.362771987915039 4.410691261291504 2.403679370880127 2.0714001655578613 2.487241268157959 2.0755672454833984 0.898102879524231 2.1269311904907227 1.1367021799087524 1.3474338054656982
1199 6.66648006439209 7.287805080413818 3.9567272663116455 2.422916889190674 2.3196821212768555 2.8547675609588623 1.9996254444122314 0.9318739771842957 1.96470046043396 0.9127786755561829 1.3298708200454712
1200 6.51420783996582 7.044062614440918 4.002128601074219 2.493577003479004 2.1386122703552246 2.86547589302063 2.1124298572540283 1.378848671913147 1.9956347942352295 0.8797268867492676 1.3969767093658447
1201 6.325892925262451 6.739245891571045 4.029345512390137 2.5899436473846436 2.188467264175415 2.3276312351226807 2.0490477085113525 1.4942973852157593 1.9519628286361694 0.7659469842910767 1.256568193435669
1202 6.3500823974609375 6.620336532592773 3.911526918411255 2.755405902862549 2.243133068084717 2.6267378330230713 1.9812383651733398 1.1443381309509277 1.7925139665603638 0.7750772833824158 1.3619472980499268
1203 5.973413467407227 5.840160369873047 4.215234756469727 2.34366512298584 2.325810670852661 2.6474385261535645 1.9698086977005005 1.4399884939193726 1.7872669696807861 0.6831691265106201 1.3669730424880981
1204 6.223803520202637 6.151786804199219 4.455120086669922 2.403427839279175 2.499906301498413 2.622008800506592 1.9782435894012451 1.107513666152954 1.9553622007369995 1.0285285711288452 1.3951447010040283
1205 6.219686985015869 6.2777099609375 4.398604869842529 2.4241628646850586 2.5075926780700684 2.5543010234832764 1.7822703123092651 0.7832947373390198 1.9263412952423096 1.0242301225662231 1.1572507619857788
1206 5.906520843505859 5.762362480163574 4.3870530128479 2.577937602996826 2.588888168334961 2.1988043785095215 1.8747010231018066 0.8753281235694885 1.7009820938110352 1.0838804244995117 1.120383858680725
1207 6.176546096801758 6.328144073486328 4.046830654144287 2.6088385581970215 2.4430620670318604 2.4716827869415283 1.878686785697937 0.8269367814064026 1.869992971420288 1.1793272495269775 1.3351975679397583
1208 6.001028537750244 5.858967304229736 4.338844299316406 2.5847439765930176 2.454397439956665 2.4123289585113525 1.9288564920425415 0.9149977564811707 1.8586567640304565 1.091030478477478 1.3701754808425903
1209 6.040140151977539 6.078251361846924 4.293182849884033 2.353266954421997 2.419706106185913 2.492676019668579 1.8593006134033203 1.229082465171814 1.853621006011963 0.9433507919311523 1.372841477394104
1210 6.211142539978027 6.306351184844971 4.164340496063232 2.5336625576019287 2.2385804653167725 2.8069586753845215 2.144273281097412 1.1240140199661255 1.817172884941101 0.8940879106521606 1.5027453899383545
1211 6.1587958335876465 6.294641971588135 4.26256799697876 2.5568342208862305 2.3565449714660645 2.598919153213501 2.1586005687713623 0.9079251885414124 1.7239965200424194 0.9177030324935913 1.3730502128601074
1212 6.0760955810546875 5.962951183319092 4.444390773773193 2.7210423946380615 2.2967369556427 2.4693944454193115 2.298413038253784 0.8216210007667542 1.5179622173309326 1.2557811737060547 1.2593783140182495
1213 5.738956451416016 5.756322383880615 3.9744458198547363 2.555351495742798 2.2778713703155518 2.592491865158081 1.8598158359527588 0.7663441300392151 1.7850831747055054 1.2099921703338623 1.2473214864730835
1214 6.0034708976745605 5.930807590484619 3.9412078857421875 2.623748302459717 2.235797643661499 2.6644630432128906 1.734784722328186 0.9111799597740173 1.8463331460952759 0.9504560828208923 1.23406183719635
1215 5.831089496612549 5.757236003875732 4.194793701171875 2.531994104385376 2.234510660171509 2.507373332977295 1.881411075592041 0.7317097187042236 1.8751271963119507 1.2172378301620483 1.4440629482269287
1216 6.159886837005615 6.1498122215271 4.3654465675354 2.5761055946350098 2.389556646347046 2.4556884765625 1.8895388841629028 0.865795373916626 1.7562122344970703 1.3028171062469482 1.4717919826507568
1217 5.61612606048584 5.52312707901001 3.9208624362945557 2.4360992908477783 2.451066017150879 2.708035707473755 2.0028865337371826 0.8768609762191772 1.8434158563613892 0.9427130222320557 1.4540539979934692
1218 5.943719863891602 5.802026748657227 4.196802616119385 2.6665337085723877 2.2453439235687256 2.3413896560668945 2.1454381942749023 0.8749915957450867 1.9076366424560547 0.9682179093360901 1.4389780759811401
1219 6.147170066833496 5.812018871307373 4.559148788452148 2.4268157482147217 2.5236752033233643 2.273874521255493 2.1320667266845703 0.8561090230941772 1.8891369104385376 0.7293939590454102 1.3550382852554321
1220 6.41301965713501 6.404660224914551 4.462647438049316 2.549602746963501 2.7318549156188965 2.4374401569366455 2.0938384532928467 1.1081137657165527 1.8816020488739014 1.0825189352035522 1.333276391029358
1221 6.209230899810791 6.014322757720947 4.466000556945801 2.605480670928955 2.4284427165985107 2.344017505645752 2.33528733253479 1.0606037378311157 1.6922760009765625 1.1730499267578125 1.3285481929779053
1222 6.264126300811768 5.9062180519104 4.717681407928467 2.645374298095703 2.47159743309021 2.343141794204712 2.2412936687469482 1.1353708505630493 1.9107372760772705 0.9292371273040771 1.3125511407852173
1223 6.537071228027344 5.923598766326904 4.928236484527588 2.5683326721191406 2.440911293029785 2.1641104221343994 2.344818592071533 0.903718113899231 1.6816712617874146 1.1283878087997437 1.3393584489822388
1224 6.637320518493652 6.001604080200195 5.081849098205566 2.5400118827819824 2.4473724365234375 2.1917567253112793 2.179157257080078 1.4066424369812012 1.7512919902801514 0.9654816389083862 1.4203312397003174
1225 6.528614521026611 5.788278579711914 4.99453592300415 2.6000661849975586 2.259416341781616 2.131031036376953 2.0509555339813232 1.7660777568817139 1.6062723398208618 0.9181463718414307 1.4839777946472168
1226 6.599740028381348 6.147012710571289 4.766061305999756 2.572718381881714 2.1762828826904297 1.9561731815338135 1.9609545469284058 1.139225959777832 1.8036818504333496 0.9922227263450623 1.4457786083221436
1227 6.698629379272461 6.323080539703369 4.711137771606445 2.6200778484344482 2.20375394821167 2.126471519470215 1.663775086402893 1.311198115348816 1.922868251800537 0.9994919300079346 1.2781988382339478
1228 6.332650184631348 6.0557756423950195 4.603445529937744 2.525810480117798 2.4652693271636963 2.1105034351348877 1.5569401979446411 0.9862960577011108 2.1375391483306885 0.8282023072242737 1.3365510702133179
1229 6.426946640014648 5.876577377319336 4.958799362182617 2.408263683319092 2.320995569229126 2.1216492652893066 1.6465013027191162 0.9635829329490662 1.8387985229492188 0.9305578470230103 1.4025675058364868
1230 6.359163761138916 5.922258377075195 4.568569660186768 2.4315686225891113 2.255291223526001 2.0639219284057617 1.4160813093185425 1.1841068267822266 1.7160881757736206 0.8330686688423157 1.502366542816162
1231 6.18023681640625 5.810321807861328 4.52752161026001 2.283644437789917 2.403964042663574 2.447641134262085 1.715386986732483 1.0073517560958862 1.7826603651046753 0.7228504419326782 1.4229007959365845
1232 6.502213954925537 5.8207926750183105 4.978285312652588 2.4206252098083496 2.3250160217285156 3.043170928955078 1.6527760028839111 0.9039860367774963 1.6897701025009155 0.8863200545310974 1.3872259855270386
1233 6.164871692657471 5.403993606567383 4.998318195343018 2.146026134490967 2.3744027614593506 2.5498270988464355 1.6669597625732422 0.9192644357681274 1.7955793142318726 0.7910419702529907 1.45943021774292
1234 6.1719818115234375 5.8242316246032715 4.798038959503174 2.3104822635650635 2.107067823410034 2.3252131938934326 1.621979832649231 1.1438547372817993 1.8404200077056885 0.7191834449768066 1.2504258155822754
1235 6.104907035827637 5.3903069496154785 4.755060195922852 2.5141777992248535 2.153386116027832 2.6231329441070557 1.6739581823349 1.1041892766952515 1.6778717041015625 0.7446932792663574 1.2366448640823364
1236 6.406055450439453 5.7905144691467285 4.650511741638184 2.384544610977173 2.270016670227051 2.3120617866516113 1.665568470954895 1.0175906419754028 1.9222767353057861 0.9126448631286621 1.345205307006836
1237 6.411825656890869 5.932888984680176 4.644642353057861 2.3655123710632324 2.1806893348693848 2.4803130626678467 1.7514265775680542 0.8922038674354553 1.683854579925537 0.9635161757469177 1.1130433082580566
1238 6.559732913970947 5.993524074554443 5.1652913093566895 2.3808846473693848 2.1461751461029053 2.0433566570281982 1.6249996423721313 1.3280978202819824 1.6167001724243164 0.9967058897018433 1.1875368356704712
1239 6.600013256072998 6.076876640319824 4.787748336791992 2.4067890644073486 2.0526211261749268 2.2094473838806152 1.5862418413162231 0.989490270614624 2.0900256633758545 1.108353853225708 1.0596792697906494
1240 6.810390472412109 6.518854141235352 4.453446865081787 2.799522638320923 2.1260440349578857 2.6100292205810547 1.564391851425171 1.244926929473877 1.762895107269287 1.05197274684906 1.3697701692581177
1241 6.677475929260254 6.208347320556641 4.536033630371094 2.4823837280273438 2.1626768112182617 2.2177679538726807 1.519716501235962 1.4348983764648438 1.8982990980148315 0.8950470089912415 1.3031977415084839
1242 6.034895420074463 5.649706840515137 4.2371602058410645 2.361971855163574 1.9574337005615234 2.11919903755188 1.568544626235962 1.3276809453964233 1.7277302742004395 0.873146116733551 1.2270711660385132
1243 6.1452250480651855 5.8379364013671875 4.200545787811279 2.331965684890747 2.1422886848449707 2.423919200897217 1.2907207012176514 1.1878379583358765 1.825304388999939 0.9177259802818298 1.384934902191162
1244 6.3375563621521 5.7349042892456055 4.234718322753906 2.4384236335754395 2.207019329071045 2.6744704246520996 1.5862624645233154 1.0305637121200562 2.08651065826416 0.9434752464294434 1.2462764978408813
1245 6.360132694244385 5.995319366455078 4.399722099304199 2.4020864963531494 2.1890649795532227 2.1904098987579346 1.8287076950073242 1.0641729831695557 1.8730220794677734 1.2859901189804077 1.3045129776000977
1246 6.557830810546875 6.1824517250061035 4.576128959655762 2.347115993499756 2.049600601196289 2.2058093547821045 1.638094425201416 1.0042067766189575 1.629833698272705 1.1431958675384521 1.404943823814392
1247 6.539636611938477 6.096874713897705 5.043486595153809 2.4086174964904785 2.267662286758423 1.819138765335083 1.9134191274642944 1.4602460861206055 1.849374532699585 0.9928348064422607 1.3998876810073853
1248 6.409104347229004 6.10284948348999 4.89705753326416 2.408334493637085 2.3471198081970215 1.821550726890564 1.8913005590438843 1.5710395574569702 1.8454653024673462 0.9582080245018005 1.3675968647003174
1249 6.249183654785156 6.243143558502197 4.486032009124756 2.2341887950897217 2.213343381881714 1.8278685808181763 1.6921017169952393 1.8433787822723389 1.8298219442367554 0.8834996819496155 1.4601123332977295
1250 6.174561977386475 5.93811559677124 4.646461486816406 2.270869493484497 2.34751558303833 1.8016618490219116 1.8441580533981323 1.5794837474822998 1.8794441223144531 0.8042182922363281 1.2405948638916016
1251 6.285211086273193 5.985422611236572 4.995294094085693 2.4703428745269775 2.421722650527954 1.8398133516311646 1.981406331062317 1.2927325963974 2.249863386154175 0.950012743473053 1.2169249057769775
1252 5.983306884765625 5.713869571685791 4.782844543457031 2.1762280464172363 2.3555243015289307 1.8969314098358154 1.8835750818252563 1.2231274843215942 1.8076714277267456 1.0181694030761719 1.1460407972335815
1253 6.134777545928955 5.579273223876953 5.1656413078308105 2.2109220027923584 2.2215020656585693 1.722861886024475 1.844497799873352 1.0412986278533936 1.8932342529296875 1.0638325214385986 1.0123975276947021
1254 6.262042999267578 5.8306708335876465 5.118102550506592 2.2033190727233887 2.3894286155700684 1.8830430507659912 2.0001790523529053 1.1569839715957642 1.8181207180023193 0.7836661338806152 1.1735632419586182
1255 5.977429389953613 5.711566925048828 4.680517196655273 2.442870855331421 2.1853206157684326 1.726462483406067 2.088987112045288 1.2292897701263428 1.739045262336731 1.0758188962936401 1.208388328552246
1256 5.854812145233154 5.6939592361450195 4.747852325439453 2.09185528755188 2.5171849727630615 1.8429433107376099 1.9631834030151367 1.130844235420227 1.6481894254684448 0.8751440048217773 1.3275063037872314
1257 5.639477252960205 5.621189117431641 4.3036370277404785 2.245476722717285 2.2541728019714355 2.025489568710327 1.8376832008361816 1.0707943439483643 1.6783121824264526 0.8076319694519043 1.3614201545715332
1258 5.31939697265625 5.006281852722168 4.624533653259277 2.3651442527770996 2.380643606185913 2.5144762992858887 1.7961061000823975 1.1799665689468384 1.7995574474334717 0.9454516172409058 1.3196214437484741
1259 5.525184631347656 5.2442946434021 4.721285343170166 2.319699764251709 2.2300376892089844 2.291715621948242 1.8041139841079712 1.2975866794586182 1.818257451057434 1.0818051099777222 1.4586811065673828
1260 5.427352428436279 4.888614654541016 4.265833377838135 2.202133893966675 2.2047693729400635 1.9702726602554321 1.9759788513183594 0.9254481792449951 1.6861231327056885 0.8361160159111023 1.3124334812164307
1261 5.5018205642700195 5.422372817993164 4.2582106590271 2.244645833969116 2.066441535949707 2.1383485794067383 1.7594624757766724 0.9043627381324768 1.7478379011154175 0.8209609985351563 1.459011197090149
1262 5.560242176055908 5.37002420425415 4.347499847412109 2.1679604053497314 2.1064655780792236 2.146176338195801 2.0794098377227783 1.2344326972961426 1.734029769897461 0.744545578956604 1.3289743661880493
1263 5.412569046020508 5.511252403259277 3.9375314712524414 2.395665168762207 2.218966484069824 1.8617620468139648 2.0224008560180664 1.0551594495773315 1.6701679229736328 0.8254300951957703 1.4264827966690063
1264 5.488481044769287 5.132596969604492 4.161195278167725 2.2669551372528076 2.0688884258270264 1.9368526935577393 1.8359705209732056 0.9643673300743103 1.716257095336914 0.9354470372200012 1.4613738059997559
1265 5.630795001983643 5.013828754425049 4.534348964691162 2.239068031311035 2.3164665699005127 1.88705575466156 2.0580573081970215 1.0086392164230347 1.748955249786377 0.8463906049728394 1.4154798984527588
1266 5.8137969970703125 5.153799057006836 4.323047637939453 2.360785961151123 2.253988027572632 1.9034016132354736 1.9710240364074707 0.9886437058448792 1.8663408756256104 0.9155675768852234 1.398582935333252
1267 5.605895519256592 5.246528148651123 4.4147748947143555 2.47826886177063 2.094811201095581 1.8310062885284424 1.9633578062057495 0.9008402824401855 1.6622467041015625 1.0953155755996704 1.441099762916565
1268 5.691501617431641 4.982353687286377 4.850523948669434 2.230276584625244 1.9800039529800415 1.7204099893569946 1.7008618116378784 0.8559457063674927 1.759921669960022 1.2386013269424438 1.441535472869873
1269 5.712743759155273 4.89921236038208 5.007038593292236 2.2443623542785645 1.9833595752716064 1.662176489830017 1.8602449893951416 0.864982008934021 1.7628238201141357 0.9557299017906189 1.44606614112854
1270 5.552100658416748 4.983692646026611 4.466434001922607 2.2995388507843018 2.235685348510742 1.8437261581420898 1.7768754959106445 0.8747125267982483 1.7206847667694092 1.017087697982788 1.5647603273391724
1271 5.536851406097412 5.1442694664001465 4.148510456085205 2.370967149734497 2.1936728954315186 1.8397438526153564 1.8545597791671753 0.7971910834312439 1.6255780458450317 0.9136783480644226 1.3482269048690796
1272 5.717461585998535 5.215931415557861 4.1907477378845215 2.2323849201202393 2.1354897022247314 1.9175130128860474 1.8542526960372925 1.0318102836608887 1.8465930223464966 1.1490267515182495 1.3321419954299927
1273 5.560809135437012 5.313115119934082 3.910160779953003 2.1036930084228516 2.046691656112671 1.7723848819732666 2.0466370582580566 0.868639349937439 1.930002212524414 0.8864527344703674 1.4446704387664795
1274 5.547550678253174 5.461958885192871 4.019312381744385 2.002943992614746 2.257615566253662 1.8095307350158691 1.9355577230453491 1.2138217687606812 1.6876330375671387 0.9006069302558899 1.4379695653915405
1275 5.2128496170043945 5.177924156188965 3.743867874145508 1.968035340309143 2.0225203037261963 1.9080874919891357 2.058671236038208 1.102220892906189 1.727501392364502 1.0476961135864258 1.3587123155593872
1276 5.57283878326416 5.570652008056641 4.022852420806885 2.1359996795654297 2.196012496948242 2.0479063987731934 1.9904853105545044 0.8887566328048706 1.6359584331512451 1.240344524383545 1.4988329410552979
1277 5.481540203094482 5.464949607849121 3.981966018676758 2.0836668014526367 2.1857640743255615 1.819212555885315 1.9798723459243774 1.0118581056594849 1.791212797164917 0.9561810493469238 1.6616075038909912
1278 5.597303867340088 5.60201358795166 4.207165718078613 2.3474676609039307 1.9662448167800903 1.994227647781372 2.009859085083008 1.4142075777053833 2.0229127407073975 0.9873372912406921 1.4698801040649414
1279 5.359428405761719 5.204461097717285 4.365518569946289 2.260453939437866 2.1536026000976563 1.925398826599121 2.2772319316864014 1.4246164560317993 1.6516016721725464 1.1358429193496704 1.3275015354156494
1280 5.227391242980957 4.895134925842285 4.619125843048096 2.138237953186035 2.058255434036255 1.8254215717315674 2.2878036499023438 1.3190710544586182 1.9648374319076538 1.0906751155853271 1.3906949758529663
1281 5.2873759269714355 5.084674835205078 4.6204752922058105 2.1206326484680176 2.107271194458008 1.9425987005233765 1.8349711894989014 1.1682875156402588 2.298068046569824 0.8673114776611328 1.6265677213668823
1282 5.48667573928833 5.262308120727539 4.596287250518799 2.07155704498291 2.105713129043579 2.072377920150757 2.117039203643799 1.2809699773788452 1.825662612915039 1.0795341730117798 1.7481355667114258
1283 5.349518775939941 5.468552112579346 4.173579692840576 2.2699177265167236 2.1066806316375732 2.0801422595977783 1.9920194149017334 1.1875550746917725 2.021688461303711 1.3044521808624268 1.6451417207717896
1284 5.369960308074951 5.087802410125732 4.443202972412109 2.259664535522461 2.21582293510437 2.180812358856201 1.9754977226257324 1.168154239654541 2.065056800842285 1.3021109104156494 1.392295479774475
1285 5.589925289154053 5.226406097412109 4.456414222717285 2.2408013343811035 2.075033187866211 2.013254404067993 2.203158378601074 1.3183695077896118 1.8783445358276367 1.0717705488204956 1.5581004619598389
1286 5.6734089851379395 5.389886856079102 4.383336544036865 2.1858456134796143 2.1054434776306152 2.0472748279571533 2.314021110534668 1.373499870300293 1.9104043245315552 0.9108712077140808 1.4920040369033813
1287 5.685497760772705 5.526078701019287 4.441749572753906 2.3883416652679443 1.9922953844070435 2.0643839836120605 2.201911211013794 1.5323755741119385 1.9042515754699707 1.0611411333084106 1.3409074544906616
1288 5.763985633850098 5.433903217315674 4.8736891746521 2.312326431274414 2.012094497680664 1.8889789581298828 2.4253134727478027 1.2705432176589966 1.771254539489746 0.7981483936309814 1.3885135650634766
1289 5.828734874725342 5.468535900115967 4.631986141204834 2.7366862297058105 1.9249987602233887 2.0273568630218506 2.329760789871216 0.9255775809288025 1.719419240951538 1.1795364618301392 1.5690451860427856
1290 6.059325218200684 5.8042216300964355 4.873142719268799 2.3059654235839844 1.8776100873947144 2.259537935256958 2.1679253578186035 1.1832423210144043 1.6261622905731201 1.1273419857025146 1.4143624305725098
1291 5.910820484161377 5.851685047149658 4.675998210906982 2.2190778255462646 2.0112671852111816 2.1517441272735596 2.2723047733306885 1.5281826257705688 1.8874545097351074 1.0204874277114868 1.4805188179016113
1292 6.131801605224609 6.1127400398254395 4.738029479980469 2.426278591156006 2.2440671920776367 2.190065383911133 2.0044400691986084 1.5784496068954468 1.9649773836135864 1.089329719543457 1.5284802913665771
1293 6.101049900054932 6.111865997314453 4.7674031257629395 2.374565362930298 1.943660020828247 2.078674077987671 1.995567798614502 1.980925440788269 1.836639165878296 1.3340630531311035 1.4739570617675781
1294 6.123117923736572 5.973641872406006 4.864956378936768 2.399637222290039 2.0092380046844482 2.1860039234161377 2.2972443103790283 2.1928954124450684 1.7667659521102905 1.311546802520752 1.5913623571395874
1295 5.890817165374756 5.76731014251709 4.412140846252441 2.1849162578582764 2.275883436203003 2.460035562515259 2.291027307510376 1.5421063899993896 1.8467844724655151 1.3590869903564453 1.4801747798919678
1296 6.015017986297607 5.6926140785217285 4.817106246948242 2.1800506114959717 2.0439343452453613 2.546725273132324 1.9294791221618652 1.386095643043518 1.8175170421600342 1.1136488914489746 1.5448253154754639
1297 5.955960273742676 5.696660995483398 4.423014163970947 2.205312728881836 1.9418541193008423 2.526628017425537 1.9401671886444092 1.0356272459030151 1.8052122592926025 0.8951995968818665 1.6507878303527832
1298 5.911010265350342 5.351916790008545 4.796202659606934 2.436509370803833 1.9649969339370728 1.9234870672225952 1.9778860807418823 1.5175156593322754 1.9316930770874023 1.2104467153549194 1.5228323936462402
1299 5.9046831130981445 5.4654221534729 4.951352119445801 2.172673225402832 1.9232573509216309 1.845124363899231 2.194668769836426 1.2895758152008057 1.7853450775146484 1.2968307733535767 1.42068350315094
1300 5.868589878082275 5.794901371002197 4.717320919036865 2.282027244567871 1.9642778635025024 2.1848690509796143 1.8199589252471924 1.6021841764450073 1.8652162551879883 1.3046211004257202 1.4567012786865234
1301 5.771625518798828 5.654743671417236 4.805181980133057 2.499438524246216 1.9290544986724854 2.06683087348938 1.584746241569519 1.8777419328689575 2.0281548500061035 1.2723755836486816 1.5360193252563477
1302 5.48951530456543 5.35500431060791 4.2436957359313965 2.3122050762176514 1.9526704549789429 2.082980155944824 1.6987299919128418 1.4112398624420166 1.874698519706726 1.3707244396209717 1.4532740116119385
1303 5.279060363769531 4.956099987030029 4.453632831573486 2.045586347579956 2.103101968765259 1.8325378894805908 1.9387896060943604 1.1295862197875977 2.1145613193511963 1.2848390340805054 1.4454303979873657
1304 5.444619655609131 5.2629475593566895 4.273470401763916 2.1903553009033203 2.096076250076294 1.7283661365509033 2.022397994995117 1.4429112672805786 1.9403035640716553 1.227410078048706 1.601737141609192
1305 5.5845866203308105 5.409397125244141 4.575804233551025 2.083526134490967 2.0763559341430664 2.0306060314178467 2.1177115440368652 1.3064501285552979 1.9527513980865479 1.162785291671753 1.540885329246521
1306 5.730653285980225 5.8360090255737305 4.426059722900391 2.377610921859741 1.8989322185516357 1.9216984510421753 2.0279977321624756 1.4324970245361328 2.1271774768829346 1.2853294610977173 1.5967586040496826
1307 5.6383490562438965 5.684738636016846 4.363211631774902 2.2923502922058105 2.10862135887146 1.9435794353485107 1.8843239545822144 1.23305344581604 1.984508991241455 1.240389347076416 1.3625967502593994
1308 5.9131340980529785 5.569972991943359 4.661956787109375 2.1636245250701904 2.1633987426757813 2.197054624557495 2.1855387687683105 1.0867063999176025 1.915321946144104 1.0806576013565063 1.4404661655426025
1309 5.975208759307861 5.465475082397461 4.886897563934326 2.069232225418091 2.130465030670166 1.9158648252487183 2.154416561126709 0.9098675847053528 2.019209384918213 1.071689248085022 1.4325587749481201
1310 5.952682018280029 5.495950222015381 4.890647888183594 2.2510740756988525 2.122789144515991 2.0381686687469482 1.9850047826766968 0.820167601108551 1.6501328945159912 1.0983219146728516 1.3644375801086426
1311 6.161906719207764 5.56296968460083 5.084214210510254 2.53440260887146 1.9966225624084473 1.9313558340072632 2.131899118423462 1.1452542543411255 1.7820210456848145 1.1846472024917603 1.224727749824524
1312 6.073396682739258 5.249234199523926 5.246687412261963 2.2854509353637695 2.0878899097442627 2.283785820007324 2.239799737930298 1.028483271598816 1.7829768657684326 1.099764347076416 1.1952437162399292
1313 5.965607166290283 5.224122524261475 4.989451885223389 2.137007236480713 2.0274453163146973 2.6671640872955322 1.9313745498657227 0.9807066917419434 1.8536291122436523 1.1083660125732422 1.5178059339523315
1314 6.0509257316589355 5.762320041656494 4.777281284332275 2.0801899433135986 2.1497435569763184 2.425199270248413 1.967902421951294 1.5029493570327759 1.8576867580413818 1.0336625576019287 1.6830915212631226
1315 6.007809638977051 5.3016791343688965 4.789384841918945 2.076535224914551 2.1407272815704346 2.2418434619903564 1.8883938789367676 1.0617533922195435 1.730784296989441 1.069828987121582 1.4446169137954712
1316 6.080475807189941 5.508376598358154 4.668416976928711 2.148548126220703 2.2931666374206543 2.5546302795410156 1.9005100727081299 0.7476221919059753 1.8908252716064453 1.0382609367370605 1.2953541278839111
1317 6.504343509674072 5.935606479644775 5.026637077331543 2.3697218894958496 2.0006537437438965 2.2572412490844727 1.9505857229232788 0.7090038061141968 1.914832592010498 0.8281757831573486 1.6333867311477661
1318 6.452554702758789 6.046982765197754 4.745508670806885 2.340501070022583 2.19484543800354 2.232426643371582 1.7902930974960327 1.2543566226959229 1.772534966468811 1.0334147214889526 1.4073117971420288
1319 6.840259075164795 6.295495510101318 5.150380611419678 2.556302785873413 1.8654032945632935 2.5199661254882813 1.8759679794311523 1.2138378620147705 1.9105035066604614 0.9351311326026917 1.1240183115005493
1320 6.5854172706604 6.117405414581299 5.121236801147461 2.5290539264678955 2.1440556049346924 2.499819755554199 1.7149758338928223 1.1767581701278687 1.8347442150115967 1.0062310695648193 1.3931926488876343
1321 6.836814880371094 6.3475236892700195 4.999986171722412 2.549520492553711 2.152730703353882 2.3360743522644043 1.9284058809280396 1.001907467842102 1.998415470123291 0.7892899513244629 1.3617558479309082
1322 6.618199825286865 6.029861927032471 4.849305629730225 2.8642702102661133 2.1810462474823 2.5445876121520996 2.0795154571533203 0.9520580768585205 1.8507145643234253 0.7962533235549927 1.67458975315094
1323 6.2601799964904785 5.905792236328125 4.750883102416992 2.850757122039795 2.027233123779297 2.6048974990844727 1.8671212196350098 1.3924185037612915 1.878633737564087 0.9366399645805359 1.4701881408691406
1324 6.041996955871582 5.886839389801025 4.754140377044678 2.769944190979004 1.9676921367645264 2.314148426055908 2.2948765754699707 1.1393516063690186 1.9504514932632446 0.8849347829818726 1.5754450559616089
1325 6.1712212562561035 6.123442649841309 4.541299819946289 2.595621109008789 2.14847731590271 1.6676392555236816 2.0829861164093018 1.0515685081481934 1.9306292533874512 0.9127292037010193 1.327316403388977
1326 6.278862953186035 6.285322666168213 4.407174110412598 2.7342581748962402 1.9473927021026611 1.9546611309051514 2.1380763053894043 0.8155665993690491 1.9602560997009277 1.1449960470199585 1.408769130706787
1327 6.475533962249756 6.439826488494873 4.684189319610596 2.487460136413574 2.031928777694702 1.726051688194275 2.078643798828125 0.9836036562919617 2.0754334926605225 1.1823018789291382 1.524935245513916
1328 6.662698745727539 6.5079545974731445 4.60376501083374 2.2178406715393066 2.136460781097412 1.724233627319336 2.4021732807159424 1.0815179347991943 1.7679541110992432 1.2446610927581787 1.3446011543273926
1329 6.558504104614258 6.460326194763184 4.8621826171875 2.20894455909729 1.9954571723937988 1.6789823770523071 2.1905806064605713 1.25374436378479 2.049424171447754 1.1511719226837158 1.399043083190918
1330 6.21067476272583 5.937926769256592 4.713996887207031 2.291533946990967 2.1529366970062256 1.7769724130630493 2.4824771881103516 1.397631049156189 1.8699439764022827 1.0969845056533813 1.2752985954284668
1331 6.309226989746094 6.092053413391113 4.746555328369141 2.1223466396331787 2.242856740951538 1.9714114665985107 2.501617193222046 1.2497533559799194 2.082658529281616 1.1107484102249146 1.2898454666137695
1332 6.10307502746582 5.82789945602417 4.5682902336120605 2.0372533798217773 2.099536418914795 2.1453702449798584 2.4743547439575195 0.98089599609375 2.138899803161621 0.831015408039093 1.2197718620300293
1333 5.990569114685059 5.712182998657227 4.7330169677734375 2.293816566467285 2.1014256477355957 2.237316846847534 2.429020881652832 1.307926893234253 1.9396151304244995 0.8518334627151489 1.1965863704681396
1334 6.051488876342773 5.791738986968994 4.786696910858154 2.3658196926116943 2.034430980682373 2.1678085327148438 2.209458112716675 1.1962518692016602 1.9155046939849854 0.9865902662277222 1.3961057662963867
1335 6.0163960456848145 5.667322635650635 4.863764762878418 2.180790901184082 2.2753448486328125 2.175903558731079 2.2399771213531494 1.0863983631134033 2.0048093795776367 0.9497387409210205 1.3738853931427002
1336 5.875295639038086 5.637535095214844 4.6034417152404785 2.0309646129608154 2.347952127456665 2.1130928993225098 2.1806349754333496 1.3735536336898804 2.043365001678467 1.0318307876586914 1.2795122861862183
1337 6.028375148773193 5.948381423950195 4.530416965484619 2.198373317718506 2.408249855041504 2.0116662979125977 1.9114716053009033 1.3258590698242188 1.8144677877426147 1.1217771768569946 1.3442662954330444
1338 6.243677616119385 6.177432537078857 4.848928928375244 2.2899324893951416 2.2403018474578857 2.0545096397399902 1.9299324750900269 1.350013256072998 2.0366463661193848 1.234815001487732 1.2375351190567017
1339 6.218188762664795 5.9377007484436035 4.7566728591918945 2.1419854164123535 2.0615389347076416 2.0371668338775635 1.8573343753814697 1.082645058631897 2.0124220848083496 0.9716278910636902 1.2985628843307495
1340 6.389883518218994 5.981416702270508 4.797916412353516 2.1547489166259766 2.270375967025757 2.0399553775787354 1.5831918716430664 1.1853892803192139 1.8747262954711914 1.1033133268356323 1.271715760231018
1341 6.283611297607422 5.98857307434082 4.18303108215332 2.381936550140381 2.4559082984924316 1.99119234085083 2.0318491458892822 1.140127182006836 1.9008841514587402 0.8633108139038086 1.215927243232727
1342 6.054165363311768 6.167391777038574 3.9662082195281982 2.469975709915161 2.25339674949646 2.0482912063598633 1.99213445186615 1.2907166481018066 1.9180127382278442 0.983595609664917 1.1761560440063477
1343 6.541113376617432 6.245851993560791 4.657878875732422 2.5915005207061768 2.335660457611084 2.1294171810150146 2.055938959121704 0.7680445313453674 1.891837239265442 1.039634346961975 1.3599954843521118
1344 6.464673042297363 6.450343608856201 4.113544464111328 2.2676165103912354 2.1735620498657227 2.035468578338623 2.0430665016174316 1.294822335243225 1.9274811744689941 0.8476392030715942 1.3680568933486938
1345 6.396249771118164 6.409417152404785 3.855649471282959 2.134563684463501 1.9959214925765991 2.1956803798675537 2.1716198921203613 1.6753475666046143 1.9184973239898682 1.100333333015442 1.173142671585083
1346 6.270389080047607 6.535806655883789 3.9618871212005615 2.277449369430542 2.0152392387390137 2.3219611644744873 2.2125556468963623 1.65402090549469 2.0470468997955322 1.0115933418273926 1.5799131393432617
1347 6.438377380371094 6.762011528015137 3.807223081588745 2.367434024810791 2.1195080280303955 2.510850191116333 2.003617525100708 1.1257246732711792 1.9654194116592407 0.8607342839241028 1.3474632501602173
1348 6.122234344482422 6.3540191650390625 4.09147310256958 2.489902973175049 2.162848711013794 2.1154303550720215 1.6461937427520752 1.5012115240097046 1.8921235799789429 0.956752359867096 1.542810082435608
1349 6.41497802734375 6.714627742767334 4.071333408355713 2.5200395584106445 2.277832269668579 2.234313488006592 1.8805387020111084 1.441044569015503 1.9602444171905518 1.0213754177093506 1.4910621643066406
1350 6.211480617523193 6.578030109405518 4.143871784210205 2.1953461170196533 2.1780011653900146 2.4335668087005615 1.7156193256378174 1.3136646747589111 1.8889201879501343 1.129077672958374 1.3619390726089478
1351 6.363853454589844 6.9038543701171875 3.780996561050415 2.3063833713531494 2.36700701713562 2.6826703548431396 1.9656784534454346 1.330621361732483 2.0545215606689453 1.0740350484848022 1.1648755073547363
1352 6.141218185424805 6.728381633758545 3.728543281555176 2.1746513843536377 2.1520063877105713 2.555461883544922 1.6223989725112915 1.8035019636154175 1.9225407838821411 1.0143400430679321 1.1162099838256836
1353 5.998799800872803 6.6315107345581055 3.810105323791504 2.136082887649536 2.246668577194214 2.7120742797851563 1.9924099445343018 1.364748239517212 2.0370728969573975 0.8378609418869019 1.2363280057907104
1354 6.3405609130859375 6.9532790184021 3.958914279937744 2.403449535369873 2.406442403793335 2.4567880630493164 1.8011406660079956 1.1497336626052856 2.0709314346313477 1.0440387725830078 1.1317659616470337
1355 6.226471424102783 6.777620792388916 3.9213945865631104 2.4038960933685303 2.278362274169922 2.366323709487915 1.802266240119934 1.0811467170715332 1.8046011924743652 1.09398353099823 1.2657572031021118
1356 6.337767601013184 7.023252487182617 3.966053009033203 2.458181142807007 2.0897698402404785 2.271723508834839 1.8815878629684448 1.276839256286621 1.7790542840957642 1.1262282133102417 1.236704707145691
1357 6.370874404907227 6.8903279304504395 4.1663618087768555 2.4620485305786133 2.320744752883911 2.4517223834991455 1.8944441080093384 1.4583185911178589 1.8545135259628296 1.3009365797042847 1.3883421421051025
1358 6.222225666046143 6.8757805824279785 4.040500164031982 2.354163885116577 2.2879269123077393 2.673813819885254 1.922505259513855 1.0117391347885132 1.9265761375427246 1.1662113666534424 1.2291053533554077
1359 6.01057243347168 6.304299831390381 3.7482566833496094 2.1994762420654297 2.3198764324188232 2.477357864379883 1.9715579748153687 0.9678130149841309 1.9964057207107544 1.0181468725204468 1.2771365642547607
1360 6.4138007164001465 6.735925674438477 4.018829345703125 2.0995230674743652 2.162470817565918 2.612107276916504 2.1458334922790527 0.9078705310821533 1.846459984779358 1.106624960899353 1.167880654335022
1361 6.356191158294678 6.655574321746826 4.051605701446533 2.251577377319336 2.431666851043701 2.440692663192749 1.597322940826416 1.059640884399414 1.754840612411499 1.2611464262008667 1.0226649045944214
1362 6.037595272064209 6.3839006423950195 3.936070442199707 2.1003403663635254 2.2714571952819824 2.3360111713409424 1.7857308387756348 1.25810706615448 1.8544120788574219 0.9460974931716919 1.0480512380599976
1363 6.0543131828308105 6.224066734313965 4.041896820068359 2.061847686767578 2.155036687850952 2.5777270793914795 1.4893367290496826 0.9048218727111816 1.9186458587646484 0.8538306355476379 1.176371455192566
1364 6.207465171813965 6.541488170623779 4.204959392547607 2.1864173412323 2.178288221359253 2.5330255031585693 1.5892536640167236 1.705936312675476 1.8658533096313477 1.0356136560440063 1.1368098258972168
1365 6.0855512619018555 6.186861991882324 4.245085716247559 2.1299827098846436 2.1678640842437744 2.5139265060424805 1.7455791234970093 1.0964077711105347 2.103221893310547 0.903171956539154 0.924078643321991
1366 6.524538516998291 6.53795862197876 4.542759895324707 2.144526720046997 2.1391727924346924 2.57619309425354 1.5211821794509888 1.1610244512557983 1.9787707328796387 1.043139100074768 1.156145691871643
1367 6.635593891143799 6.853280067443848 4.326502799987793 2.3271431922912598 2.2233164310455322 2.402500629425049 1.4623264074325562 0.9749093055725098 1.7806471586227417 1.144838809967041 1.1633265018463135
1368 6.553929805755615 6.585873126983643 4.581275939941406 2.361804962158203 2.2198314666748047 2.571364641189575 1.583066701889038 1.460981011390686 1.9898595809936523 1.306438684463501 1.1448792219161987
1369 6.3011884689331055 6.356595516204834 4.505315780639648 2.2306971549987793 2.0575945377349854 2.4797449111938477 1.433512806892395 1.1794672012329102 1.8854451179504395 1.058310627937317 1.1165153980255127
1370 6.283868789672852 6.2075042724609375 4.794931411743164 2.212667942047119 2.2116026878356934 2.383479356765747 1.774354100227356 1.1328786611557007 1.7482311725616455 1.0703685283660889 1.2176340818405151
1371 6.092728614807129 5.982206344604492 4.601777076721191 2.236055374145508 2.1498239040374756 2.3660330772399902 2.0324857234954834 1.3254971504211426 2.0030102729797363 1.222628116607666 1.3046661615371704
1372 5.991794586181641 6.142877578735352 4.3928914070129395 2.3343114852905273 2.121575117111206 2.3350377082824707 1.8998342752456665 1.2568867206573486 1.850847601890564 1.1326500177383423 1.2749958038330078
1373 5.998124122619629 5.830394268035889 4.642030239105225 2.266394853591919 2.0937936305999756 2.4348065853118896 1.626765489578247 1.1583600044250488 1.9405075311660767 1.1025707721710205 1.518155574798584
1374 5.8890204429626465 5.695736885070801 4.479660511016846 2.2549805641174316 2.2342004776000977 2.3601858615875244 1.8611842393875122 1.0051300525665283 1.777349829673767 1.1051105260849 1.1731911897659302
1375 5.822552680969238 5.719405174255371 4.638734817504883 2.3644540309906006 2.211235761642456 2.00885009765625 1.9026445150375366 1.5072568655014038 2.06559681892395 1.0358785390853882 1.234000563621521
1376 5.936309814453125 5.963298320770264 4.3390045166015625 2.2493324279785156 2.213453769683838 1.9544122219085693 2.3195207118988037 1.219124674797058 1.8407028913497925 1.2286028861999512 1.2477338314056396
1377 5.896055221557617 6.02946138381958 4.135612487792969 2.383635997772217 2.064377784729004 2.091181755065918 1.6899510622024536 0.8061760663986206 2.064030885696411 1.0711392164230347 1.21719491481781
1378 5.657729625701904 5.857927322387695 4.107532501220703 2.3307418823242188 2.0959761142730713 2.109980583190918 1.9378622770309448 1.2715564966201782 1.9742872714996338 1.0330448150634766 1.0623751878738403
1379 5.995798110961914 6.151414394378662 4.381915092468262 2.5599305629730225 2.114278554916382 2.2105624675750732 2.097590208053589 1.1789445877075195 1.8503645658493042 0.9906594753265381 1.2130357027053833
1380 5.998567581176758 6.194677829742432 4.457474708557129 2.3070406913757324 2.2266438007354736 1.9712516069412231 1.9021251201629639 1.1787080764770508 1.8001631498336792 1.148456335067749 1.202193021774292
1381 5.783636569976807 6.0742597579956055 4.172145843505859 2.250493288040161 2.371598482131958 1.9421733617782593 1.6292868852615356 1.0879536867141724 1.8594162464141846 1.016294002532959 1.0590057373046875
1382 5.990931510925293 5.718459606170654 4.672736644744873 2.5795061588287354 2.346606731414795 2.2946670055389404 1.4586201906204224 1.0624017715454102 1.75287926197052 0.8532537221908569 1.1340124607086182
1383 5.929509162902832 5.488076210021973 4.705270767211914 2.8177528381347656 2.410618782043457 2.2573461532592773 1.5736721754074097 0.987114667892456 1.8256860971450806 0.890937328338623 1.1982306241989136
1384 6.254006862640381 6.023801326751709 4.831642150878906 2.3659796714782715 2.2966268062591553 2.528055429458618 1.708125352859497 1.2160652875900269 1.9579274654388428 0.951536238193512 1.2634845972061157
1385 5.988809585571289 5.9639739990234375 4.3443217277526855 2.507075786590576 2.2978038787841797 2.3565449714660645 1.6179476976394653 1.2775460481643677 2.0998740196228027 1.1061357259750366 1.2925227880477905
1386 6.005777835845947 5.9364519119262695 4.07007360458374 2.3027613162994385 2.450902223587036 2.1701977252960205 1.824072003364563 1.1348421573638916 2.0720691680908203 0.9566580653190613 1.1146531105041504
1387 6.247995853424072 6.339748859405518 4.331321716308594 2.4221699237823486 2.390587568283081 2.3691227436065674 2.0981366634368896 1.294045090675354 1.8270142078399658 1.0355346202850342 1.1436418294906616
1388 6.031141757965088 6.1041579246521 4.366870880126953 2.3950607776641846 2.3849687576293945 2.429671287536621 1.6232688426971436 1.3140928745269775 1.807539701461792 0.9444677233695984 1.2213928699493408
1389 5.993836879730225 6.092147350311279 4.394033908843994 2.3582563400268555 2.204969882965088 2.699065685272217 1.561169147491455 1.0819075107574463 1.8633768558502197 0.9737632870674133 1.3620978593826294
1390 6.191738605499268 6.3027520179748535 4.349425792694092 2.4354734420776367 2.245450735092163 2.5300889015197754 1.4792319536209106 1.1389989852905273 1.9923593997955322 1.1421376466751099 1.3172423839569092
1391 6.185469627380371 6.571946144104004 3.992159128189087 2.4465858936309814 2.1405346393585205 2.4950830936431885 1.4381967782974243 1.322488784790039 1.7604788541793823 0.9809809327125549 1.319435715675354
1392 6.481978893280029 6.9133219718933105 3.9268698692321777 2.487194061279297 2.1569154262542725 2.541707992553711 1.7595833539962769 1.3349331617355347 2.0117993354797363 1.1715716123580933 1.1698155403137207
1393 6.533755302429199 7.066727638244629 3.9801859855651855 2.5251426696777344 2.2736880779266357 2.4613161087036133 1.6236743927001953 1.4519398212432861 1.9571433067321777 1.2986011505126953 0.998128354549408
1394 6.1141486167907715 6.340991973876953 3.8851490020751953 2.4203386306762695 2.3152763843536377 2.510308265686035 1.5504155158996582 0.8713294863700867 1.7262355089187622 1.323501706123352 1.0422395467758179
1395 6.311657905578613 6.579909324645996 3.920590400695801 2.725867509841919 2.339843511581421 2.540083885192871 1.4234399795532227 1.1146104335784912 2.0159521102905273 1.0705870389938354 1.0751255750656128
1396 6.463443756103516 6.8462748527526855 3.9725699424743652 2.4860570430755615 2.2691633701324463 2.4985122680664063 1.5725091695785522 1.1792443990707397 2.0220463275909424 1.3005703687667847 0.8597885370254517
1397 6.19682502746582 6.469914436340332 4.328022480010986 2.440363645553589 2.2957584857940674 2.045413017272949 1.5107758045196533 1.1912841796875 2.026395082473755 1.0702147483825684 1.2603329420089722
1398 6.132690906524658 6.309507846832275 4.269060134887695 2.4304416179656982 2.244596481323242 2.0149431228637695 1.53216552734375 0.7508851885795593 1.837080955505371 1.1495217084884644 1.0849601030349731
1399 5.937777996063232 6.099433898925781 4.047219753265381 2.209695339202881 2.362914562225342 1.7407538890838623 1.726981520652771 1.27461576461792 1.9160206317901611 1.2595547437667847 0.9622752666473389
1400 5.793675899505615 5.935798168182373 3.7902488708496094 2.1513655185699463 2.301828384399414 2.0507240295410156 1.8612719774246216 1.1127742528915405 2.036768913269043 1.1434590816497803 0.9742580652236938
1401 6.458132266998291 6.717927932739258 4.0814008712768555 2.22403883934021 2.299391031265259 1.849112868309021 1.6287662982940674 0.940436840057373 1.7824281454086304 1.2074074745178223 0.9895576238632202
1402 5.953648090362549 6.132453441619873 3.9462242126464844 2.277099609375 2.2938833236694336 1.803531527519226 1.61076819896698 1.0524698495864868 1.747748851776123 1.3134088516235352 1.157781958580017
1403 6.2368879318237305 6.526437282562256 4.323731899261475 2.415290355682373 2.285043954849243 1.8097891807556152 1.7024486064910889 1.246395468711853 1.8821778297424316 1.1244385242462158 1.4722495079040527
1404 6.068135738372803 6.109177589416504 4.397326946258545 2.582902193069458 2.0833237171173096 1.7023084163665771 1.9019694328308105 1.1241015195846558 1.9517524242401123 1.380982518196106 1.215139627456665
1405 6.123474597930908 6.140206336975098 4.26729154586792 2.632162094116211 2.209635019302368 1.814771294593811 1.6041991710662842 1.2325745820999146 1.9750721454620361 1.1502315998077393 1.0140948295593262
1406 5.774247646331787 6.04508638381958 3.92438006401062 2.6530873775482178 2.248831033706665 1.8572998046875 1.4738558530807495 1.5933772325515747 1.8290716409683228 0.9626689553260803 1.2438493967056274
1407 5.985293865203857 6.205935478210449 3.966095447540283 2.521658420562744 2.1881191730499268 1.9391330480575562 1.5411986112594604 1.511997938156128 1.7938103675842285 1.3824918270111084 1.18434476852417
1408 5.784512519836426 5.96354866027832 3.94820237159729 2.3250792026519775 2.2545156478881836 2.1347525119781494 1.7927740812301636 1.565605878829956 1.9509167671203613 1.0657241344451904 1.1349011659622192
1409 6.291597843170166 6.545915126800537 4.4411115646362305 2.518352746963501 2.178845167160034 2.089733600616455 1.6327049732208252 1.6241406202316284 1.8498525619506836 1.362856149673462 1.1404565572738647
1410 6.539377689361572 6.932571887969971 4.405984878540039 2.487452507019043 2.2248220443725586 1.738969087600708 1.6053458452224731 2.1092464923858643 1.8344991207122803 1.2179510593414307 1.100284218788147
1411 6.277524948120117 6.672268867492676 4.130080223083496 2.3333957195281982 2.2981855869293213 2.3835458755493164 1.6204558610916138 1.5404014587402344 1.8536587953567505 0.8567454218864441 0.9178766012191772
1412 6.0105299949646 6.439140319824219 4.27706241607666 2.3667972087860107 2.278113842010498 2.225264072418213 1.4688671827316284 1.0594972372055054 1.710127592086792 1.043799877166748 1.1912510395050049
1413 5.69078254699707 5.791586399078369 4.091519355773926 2.3234143257141113 2.399278402328491 2.31184458732605 1.799917459487915 1.1158784627914429 2.1273367404937744 0.9182634353637695 1.0155584812164307
1414 5.398313522338867 5.379952907562256 4.2360968589782715 2.3083596229553223 2.4276397228240967 2.391066789627075 1.6734888553619385 1.1781424283981323 1.74299156665802 0.922648549079895 1.3360573053359985
1415 5.83350133895874 5.814691066741943 4.448018550872803 2.258873462677002 2.3124072551727295 2.2077980041503906 1.8715031147003174 1.1694855690002441 1.850883960723877 0.9068301320075989 1.1862423419952393
1416 5.748587608337402 5.762746334075928 4.150091171264648 2.315668821334839 2.312631845474243 2.129840612411499 2.138658046722412 1.057469367980957 1.7805564403533936 0.8508140444755554 1.1259468793869019
1417 5.568747520446777 5.6195807456970215 3.8507752418518066 2.13218355178833 2.174221992492676 2.2977993488311768 2.089067220687866 1.5240293741226196 1.7760798931121826 0.942808985710144 1.2059999704360962
1418 5.5664873123168945 5.584850311279297 4.203747272491455 2.3857691287994385 2.110729932785034 2.193415403366089 2.0563626289367676 1.097570538520813 1.8377357721328735 0.8067055940628052 1.0845322608947754
1419 5.3486647605896 5.389111518859863 4.089685916900635 2.40930438041687 2.253750801086426 2.0956180095672607 1.9023886919021606 1.4596362113952637 2.09675931930542 0.8794288635253906 0.7847471833229065
1420 5.394096374511719 5.498595714569092 4.0194549560546875 2.2594120502471924 1.9469597339630127 2.064548969268799 2.2404115200042725 1.4446959495544434 1.861598253250122 0.764168918132782 0.9658017754554749
1421 5.708602428436279 5.724157333374023 4.146432876586914 2.3941783905029297 2.117119073867798 2.2822341918945313 2.293837308883667 0.9243850708007813 1.7670531272888184 1.0232269763946533 0.9959555268287659
1422 5.6872687339782715 5.995061874389648 3.8574516773223877 2.0924508571624756 2.077211380004883 2.1598873138427734 1.9799833297729492 1.4858553409576416 1.819604754447937 1.0869566202163696 1.1495225429534912
1423 5.858947277069092 6.242042541503906 4.088146209716797 2.1993682384490967 2.3091440200805664 2.199122428894043 2.007007598876953 1.47660493850708 1.770463466644287 0.8552002310752869 0.8503358960151672
1424 5.820412635803223 6.287554740905762 4.062901020050049 2.226801872253418 2.0747427940368652 2.158034563064575 1.9953343868255615 1.1360700130462646 1.7675375938415527 0.9571839570999146 1.0753370523452759
1425 6.1281256675720215 6.5744147300720215 4.2629852294921875 2.1930336952209473 1.9448738098144531 2.498979091644287 1.9482202529907227 1.000001072883606 1.7462891340255737 0.8231520652770996 0.9986231923103333
1426 6.325368404388428 6.851492404937744 4.349822521209717 2.1779558658599854 2.034623384475708 2.381243944168091 2.1887731552124023 1.0825166702270508 1.919674038887024 0.7865829467773438 0.9839296340942383
1427 6.373786449432373 6.468904495239258 4.422953128814697 2.3173205852508545 2.251605749130249 2.080148696899414 1.7508596181869507 0.9254114031791687 1.8572216033935547 0.8443588614463806 0.9583714008331299
1428 6.210185527801514 6.259628772735596 4.35305118560791 2.383526563644409 2.144336462020874 2.1916284561157227 1.7074087858200073 1.3265862464904785 1.8480312824249268 0.8318371176719666 0.9828618168830872
1429 6.504708766937256 6.4001312255859375 4.639774322509766 2.2811601161956787 2.121866226196289 2.1982059478759766 1.7591537237167358 1.2693548202514648 1.707784652709961 1.0182186365127563 0.9393494129180908
1430 6.342549800872803 6.5642523765563965 4.316114902496338 2.292203903198242 2.1478350162506104 2.1643905639648438 1.8382121324539185 1.1017471551895142 1.7507611513137817 1.0835901498794556 0.9911807775497437
1431 6.352568626403809 6.42380952835083 4.373386383056641 2.3045096397399902 2.298309803009033 2.132277250289917 1.6687912940979004 0.8288117051124573 1.7494730949401855 1.1895899772644043 1.1968610286712646
1432 6.719120025634766 6.990780830383301 4.160340785980225 2.2567524909973145 2.2803328037261963 2.252061605453491 1.4814833402633667 0.7913810610771179 1.783247470855713 1.3142768144607544 0.7885809540748596
1433 6.611386299133301 6.9598388671875 4.391361713409424 2.2430880069732666 2.0108470916748047 2.14677095413208 1.5401757955551147 1.0626577138900757 1.8554728031158447 1.160125732421875 0.983536422252655
1434 6.127005577087402 6.348911762237549 4.2708563804626465 2.282416582107544 2.1665968894958496 2.1921730041503906 1.5423287153244019 1.2803305387496948 1.991471290588379 0.9643544554710388 0.9993284940719604
1435 6.0852952003479 6.024681568145752 4.828610420227051 2.5362486839294434 2.2570724487304688 2.314408540725708 1.6349998712539673 1.112757682800293 1.7961710691452026 1.0532915592193604 1.135690450668335
1436 5.744658470153809 5.797717094421387 4.282238483428955 2.3688912391662598 2.043666124343872 2.2610511779785156 1.613669753074646 0.9753831028938293 1.724932074546814 0.7182216048240662 0.9138906598091125
1437 5.908312797546387 5.705596446990967 4.910858631134033 2.211244821548462 2.2836925983428955 1.8740557432174683 1.6711301803588867 0.8051247596740723 1.6877168416976929 0.9099517464637756 0.8619038462638855
1438 6.162939071655273 6.221536159515381 4.6306962966918945 2.44614315032959 2.1633994579315186 2.4355907440185547 2.0109925270080566 1.194205641746521 1.82999587059021 1.258908987045288 0.9679383635520935
1439 5.621316909790039 5.666139602661133 4.261976718902588 2.253763198852539 2.165616989135742 2.3445348739624023 1.7615073919296265 0.9785163998603821 2.014524459838867 0.9820429086685181 0.9709437489509583
1440 5.765942096710205 5.651834011077881 4.230977535247803 2.25154185295105 2.0991716384887695 2.566096782684326 1.6408966779708862 0.7199561595916748 1.7887331247329712 0.9530059695243835 0.899505615234375
1441 5.598434925079346 5.534229755401611 4.176258563995361 2.324658155441284 2.13806414604187 2.4511375427246094 1.6034103631973267 0.8524711728096008 2.025111436843872 0.7593144178390503 0.817649781703949
1442 5.611538887023926 5.5687689781188965 4.374439716339111 2.3297605514526367 2.167430877685547 2.3738303184509277 1.87178373336792 1.2134977579116821 1.8351348638534546 0.755915105342865 1.2521978616714478
1443 6.070040702819824 5.9120869636535645 4.476649284362793 2.270770311355591 2.235677719116211 2.530137538909912 1.9619232416152954 1.0905967950820923 1.800828218460083 1.118326187133789 1.2126256227493286
1444 5.985361576080322 5.843188762664795 4.743222713470459 2.3004953861236572 2.405341148376465 2.5581235885620117 2.4315404891967773 1.0775096416473389 2.0779411792755127 1.0843545198440552 1.1729645729064941
1445 5.46555233001709 5.312772274017334 4.645360946655273 2.0659046173095703 2.1774063110351563 2.3543574810028076 2.129582643508911 1.2367063760757446 1.7271322011947632 0.8594805002212524 1.1193242073059082
1446 5.565400123596191 5.604072570800781 4.208398342132568 2.2624623775482178 2.0458359718322754 2.601952314376831 2.03767991065979 1.0291286706924438 1.7176204919815063 0.9514006972312927 1.1795299053192139
1447 5.462437152862549 5.7203216552734375 4.047526836395264 2.3680379390716553 2.4330098628997803 2.2044148445129395 1.8078831434249878 1.2139867544174194 1.7387064695358276 1.0092623233795166 1.0938853025436401
1448 5.651244163513184 5.730725288391113 4.206666946411133 2.3397719860076904 2.527442455291748 2.3505380153656006 2.0404865741729736 0.9653984904289246 1.895353078842163 0.9224839806556702 1.0040825605392456
1449 5.553521633148193 5.419466018676758 4.211079120635986 2.2045795917510986 2.313274621963501 2.589456081390381 2.1905224323272705 0.7582453489303589 1.7791396379470825 0.7469269633293152 0.9703121185302734
1450 6.135104656219482 6.002503871917725 4.294551372528076 2.2841124534606934 2.279510259628296 2.586587429046631 2.336461067199707 0.7849770188331604 1.9323407411575317 0.9340283274650574 0.9593920111656189
1451 6.11093282699585 6.00696325302124 4.036418914794922 2.2399091720581055 2.3241021633148193 2.505054235458374 2.465388059616089 0.9556362628936768 1.9307221174240112 1.0814595222473145 0.8111521601676941
1452 5.835707187652588 5.862781047821045 3.950423240661621 2.2674708366394043 2.3250324726104736 2.47918438911438 2.240504026412964 1.3114861249923706 1.7942248582839966 0.8417813181877136 0.8608224391937256
1453 6.050435543060303 6.063004493713379 4.033817291259766 2.3106884956359863 2.2227580547332764 2.1023645401000977 2.215027332305908 1.1797778606414795 1.8302969932556152 0.9689871668815613 0.9087332487106323
1454 6.02723503112793 6.140576362609863 4.200807571411133 2.3363492488861084 2.2445313930511475 2.1449363231658936 2.0424420833587646 1.3180724382400513 1.9455064535140991 0.9695522785186768 1.0128552913665771
1455 6.176088809967041 6.357760906219482 3.9930307865142822 2.329185962677002 2.247129201889038 2.2242093086242676 2.259026527404785 0.9111779928207397 1.7212034463882446 1.0582377910614014 0.9834418892860413
1456 6.090100288391113 6.175098896026611 3.8535218238830566 2.2418723106384277 2.168445587158203 2.1919076442718506 2.135564088821411 1.248408555984497 1.8606096506118774 0.9815840721130371 0.9381346106529236
1457 6.021403789520264 6.253083229064941 3.974226474761963 2.3827157020568848 2.2901930809020996 1.8644325733184814 2.0329203605651855 1.61493718624115 1.9564024209976196 0.9372330904006958 1.0807559490203857
1458 5.485138416290283 5.4682722091674805 3.9798896312713623 2.192450523376465 2.1211440563201904 2.141685962677002 2.1559700965881348 1.1633630990982056 1.9020334482192993 0.8286563754081726 0.9332085847854614
1459 5.771347522735596 5.413106918334961 4.630539894104004 2.2646143436431885 2.2814762592315674 2.0161452293395996 2.2762234210968018 0.7607274055480957 1.8166202306747437 0.9412854909896851 1.144545316696167
1460 5.579153537750244 5.3660383224487305 4.3294806480407715 2.27085542678833 2.2836058139801025 2.052523136138916 2.1843020915985107 0.8507894277572632 1.7683781385421753 0.7469327449798584 1.1722415685653687
1461 5.739606857299805 5.634641647338867 4.20607328414917 2.192917823791504 2.3010103702545166 1.842975378036499 2.0027458667755127 0.9352949857711792 1.9309598207473755 1.1727945804595947 1.0629130601882935
1462 5.9793381690979 5.844017505645752 4.542106628417969 2.100925922393799 2.202437162399292 1.9241852760314941 2.1229519844055176 0.8006899356842041 1.9832417964935303 1.26509428024292 1.1215205192565918
1463 6.269339561462402 6.2235107421875 4.7918572425842285 2.18094539642334 2.2495322227478027 2.0003583431243896 2.1283910274505615 1.0903396606445313 1.896298885345459 1.1117902994155884 1.2421613931655884
1464 6.136293888092041 6.233267307281494 4.536581039428711 2.315037965774536 2.2641639709472656 1.9647318124771118 2.1949970722198486 1.7056621313095093 1.851550817489624 0.8406839966773987 0.9173659086227417
1465 5.951667308807373 5.837251663208008 4.550742149353027 2.3197944164276123 2.1371757984161377 2.1601641178131104 2.0686898231506348 1.4288930892944336 1.7945421934127808 0.8954274654388428 1.0361528396606445
1466 6.2548298835754395 6.28572416305542 4.602631092071533 2.3709781169891357 2.232842206954956 2.3231866359710693 1.9929218292236328 1.1955097913742065 1.814773440361023 0.9267464876174927 1.0352566242218018
1467 6.351515293121338 6.438713550567627 4.35518217086792 2.4598686695098877 2.1343679428100586 2.245656967163086 1.9609506130218506 1.03862726688385 1.837478518486023 1.0427385568618774 1.0088900327682495
1468 6.061776638031006 6.065767288208008 4.307528972625732 2.4746809005737305 2.2505381107330322 2.2191402912139893 2.0554802417755127 1.1024444103240967 1.7663854360580444 1.0180190801620483 1.0759742259979248
1469 6.036678314208984 6.323337554931641 4.042247772216797 2.4572365283966064 2.1176059246063232 2.07528018951416 1.927085041999817 1.2716901302337646 1.801440715789795 0.8206979036331177 1.009299874305725
1470 5.941649436950684 6.193304538726807 3.895435094833374 2.429277181625366 2.195404052734375 1.9267841577529907 1.7847951650619507 1.3638545274734497 1.6560667753219604 1.2010458707809448 0.9135744571685791
1471 5.743304252624512 5.7985663414001465 3.809061288833618 2.359816551208496 2.147614002227783 1.9117199182510376 1.5568217039108276 1.2321991920471191 2.0611305236816406 0.9267432689666748 0.99381023645401
1472 5.977458477020264 6.120711326599121 3.981074094772339 2.3991575241088867 2.1189017295837402 1.9185211658477783 1.4593652486801147 1.809813141822815 1.6893634796142578 0.7825520634651184 0.8762577772140503
1473 5.752634048461914 6.004044532775879 3.9007251262664795 2.2690703868865967 2.189769983291626 2.1380419731140137 1.5692580938339233 1.501876950263977 1.9521362781524658 0.8430982232093811 1.0306168794631958
1474 5.577883243560791 5.622215747833252 4.247073650360107 2.252748489379883 2.2920210361480713 2.1190404891967773 1.4475104808807373 1.473831295967102 1.9517014026641846 0.8543028235435486 0.8221637606620789
1475 5.776354789733887 5.953158378601074 4.265650272369385 2.321089744567871 2.2921807765960693 1.9842475652694702 1.5660533905029297 1.5241940021514893 1.9837110042572021 0.8235276341438293 1.1033167839050293
1476 5.8603057861328125 6.03557014465332 4.505481719970703 2.294121503829956 2.390481948852539 1.8479580879211426 1.8849194049835205 1.434598684310913 2.1996419429779053 0.9214096069335938 0.7411398887634277
1477 5.622166633605957 5.8936767578125 4.097959041595459 2.1092429161071777 2.403198003768921 2.033579111099243 1.5742906332015991 1.1330915689468384 2.03535795211792 0.6364095211029053 0.9628165364265442
1478 5.488913059234619 5.524842262268066 3.941023826599121 2.305742025375366 2.2553462982177734 2.102900743484497 1.798333764076233 1.2243590354919434 2.0497117042541504 0.8002858757972717 0.9221237897872925
1479 6.0088300704956055 6.092227458953857 4.198244571685791 2.3682808876037598 2.4560465812683105 2.3154549598693848 1.4693883657455444 1.5760953426361084 2.0502424240112305 0.9888135194778442 0.791494607925415
1480 5.9254150390625 6.079829692840576 3.9705538749694824 2.3530051708221436 2.271622896194458 2.3209807872772217 1.4360792636871338 1.5175001621246338 2.0095975399017334 0.9452991485595703 1.1080189943313599
1481 5.541177749633789 5.640450477600098 3.8315773010253906 2.3753552436828613 2.367614507675171 2.0759592056274414 1.732265830039978 1.4797683954238892 1.8473591804504395 0.9896043539047241 0.9537944197654724
1482 5.611789226531982 5.727162837982178 4.047110557556152 2.259660005569458 2.20088529586792 1.8949259519577026 1.4923757314682007 0.9611330032348633 1.9202343225479126 0.8695881366729736 0.8493918776512146
1483 5.677849769592285 5.7580671310424805 4.091938495635986 2.20509934425354 2.355774402618408 1.9166889190673828 1.3904666900634766 1.2629889249801636 2.1317050457000732 0.9906323552131653 0.9198697805404663
1484 5.504349708557129 5.419561862945557 4.1706132888793945 2.3897316455841064 2.094163179397583 1.8836615085601807 1.7330647706985474 1.1580525636672974 1.9346835613250732 0.9850099086761475 0.8936702013015747
1485 6.041271209716797 5.905455589294434 4.5200910568237305 2.2646067142486572 2.2988455295562744 1.9848064184188843 1.6179416179656982 1.2676751613616943 1.822464942932129 1.1963380575180054 0.9168761372566223
1486 5.909667015075684 6.060283660888672 4.282602787017822 2.3497095108032227 2.253837823867798 2.1713404655456543 1.6718037128448486 1.436155915260315 2.0485072135925293 0.795427143573761 1.0574644804000854
1487 5.9819016456604 6.323001384735107 4.186836242675781 2.4172375202178955 2.4308524131774902 2.3430652618408203 1.5695656538009644 1.9616066217422485 1.8417317867279053 1.0175162553787231 0.9845709204673767
1488 6.0977253913879395 6.553494930267334 3.749666213989258 2.3336739540100098 2.3142645359039307 2.4177474975585938 1.6615475416183472 1.1624571084976196 1.9459704160690308 0.750120997428894 1.0742754936218262
1489 6.135318279266357 6.375386714935303 3.8968634605407715 2.379427671432495 2.374310255050659 2.4341912269592285 1.6984511613845825 1.7371768951416016 1.9592825174331665 0.9874193072319031 0.8162180781364441
1490 6.085206508636475 6.2092204093933105 4.215991973876953 2.1519558429718018 2.3437318801879883 2.072120428085327 1.5468404293060303 1.7050002813339233 2.523491144180298 1.03157377243042 0.8572821021080017
1491 6.2216901779174805 5.9945759773254395 4.485836982727051 2.2336668968200684 2.376797914505005 2.2162835597991943 1.7304515838623047 1.029220461845398 2.4692695140838623 1.0293972492218018 0.9507622718811035
1492 5.704756259918213 5.478456974029541 4.518124580383301 2.3822131156921387 2.2809181213378906 2.339033603668213 1.4013891220092773 1.2591677904129028 2.233856439590454 1.0008103847503662 1.0099526643753052
1493 5.8326334953308105 5.719789981842041 4.624295711517334 2.484555959701538 2.421370029449463 2.0683035850524902 1.6680889129638672 1.5397136211395264 1.958476185798645 1.0709714889526367 1.091245174407959
1494 5.856048107147217 5.532820224761963 4.703790664672852 2.488598108291626 2.5296084880828857 2.2532989978790283 1.5664719343185425 1.1714280843734741 2.354937791824341 1.1401894092559814 0.9588596820831299
1495 5.944346904754639 5.465758800506592 4.624826431274414 2.4684205055236816 2.50234055519104 2.434124231338501 1.7432572841644287 0.8194306492805481 2.721090078353882 1.2188786268234253 1.0234979391098022
1496 5.950721740722656 5.642905235290527 4.400814056396484 2.459902763366699 2.4956789016723633 2.307358980178833 1.8498610258102417 0.795222818851471 2.385106325149536 1.013838529586792 1.0627425909042358
1497 6.06580924987793 5.699734210968018 4.24522590637207 2.4895899295806885 2.6781539916992188 2.2239885330200195 1.5747592449188232 1.0974547863006592 2.2398464679718018 0.9419525265693665 1.0129640102386475
1498 5.90777587890625 5.542716026306152 4.064358711242676 2.534721851348877 2.4589667320251465 2.3970301151275635 1.5277456045150757 1.2162394523620605 2.285262107849121 0.9842805862426758 1.1021912097930908
1499 5.72959566116333 5.7134881019592285 4.176380157470703 2.3906264305114746 2.5656018257141113 2.5105910301208496 1.6497571468353271 0.9378582835197449 2.1486525535583496 1.0476781129837036 0.8743129968643188
1500 5.688601016998291 5.6146464347839355 4.174940586090088 2.659583330154419 2.492710828781128 2.5540571212768555 1.2785104513168335 1.098877191543579 2.110339879989624 1.236039400100708 0.901782751083374
1501 5.615138053894043 5.656835556030273 4.019437313079834 2.559720516204834 2.25812029838562 2.5041611194610596 1.947337031364441 1.0377936363220215 2.2574310302734375 1.1210341453552246 0.8874596953392029
1502 5.4478349685668945 5.509093761444092 4.053488254547119 2.6276614665985107 2.2930431365966797 2.3973114490509033 1.8534821271896362 1.0898077487945557 2.3812716007232666 0.9339383244514465 0.8780229091644287
1503 5.372220039367676 5.309089183807373 4.058285236358643 2.609814167022705 2.3344602584838867 2.384827136993408 2.079253911972046 1.0776337385177612 2.2368102073669434 0.8272923231124878 0.8897448182106018
1504 5.883442401885986 5.789300441741943 4.312737941741943 2.769375801086426 2.3353891372680664 2.4062838554382324 1.9206877946853638 1.183152675628662 2.1734399795532227 0.7465915083885193 0.8910773992538452
1505 5.730248928070068 5.755066394805908 3.7646193504333496 2.5099503993988037 2.1330859661102295 2.4504926204681396 1.6874372959136963 1.5475212335586548 2.2393856048583984 0.8454177379608154 0.908721387386322
1506 5.7285284996032715 5.885809421539307 3.7819418907165527 2.6300430297851563 2.143634080886841 2.4115395545959473 1.9636298418045044 1.2223230600357056 2.2796618938446045 0.7677127718925476 0.9931399822235107
1507 5.8644537925720215 5.701717376708984 4.127547740936279 2.664013624191284 2.3491201400756836 2.2975831031799316 1.901011347770691 1.609322190284729 2.1852405071258545 0.8013930916786194 0.8724300861358643
1508 5.913985252380371 5.817906856536865 3.8789873123168945 2.8424758911132813 2.2848849296569824 2.4041271209716797 1.4471778869628906 1.2159950733184814 2.1158087253570557 0.8051806688308716 0.7842734456062317
1509 5.888846397399902 5.866483211517334 3.9735283851623535 2.771898031234741 2.105010986328125 2.4170384407043457 1.4861465692520142 1.5511397123336792 1.9432719945907593 0.7466644048690796 1.0723509788513184
1510 5.946217060089111 5.934549331665039 3.966845989227295 2.7799127101898193 2.088376522064209 2.2455661296844482 1.5089569091796875 1.0538341999053955 1.9482133388519287 0.9366939067840576 0.846071720123291
1511 5.780807018280029 5.644260883331299 4.121198654174805 2.707789659500122 2.2239532470703125 2.3074162006378174 1.606840968132019 1.3534198999404907 1.9807817935943604 0.7712852358818054 0.9882144927978516
1512 5.967285633087158 5.8069844245910645 4.269598007202148 2.5296382904052734 2.2854394912719727 2.4914050102233887 1.7244197130203247 1.0265154838562012 1.9520354270935059 0.9613176584243774 1.1007847785949707
1513 5.995455265045166 5.963869571685791 4.277647972106934 2.3980257511138916 2.236109733581543 2.383683443069458 1.6904850006103516 1.3947607278823853 2.165353536605835 1.0476456880569458 1.1201552152633667
1514 5.97475004196167 5.9988861083984375 4.493004322052002 2.603672981262207 2.2557549476623535 2.2779738903045654 1.9384806156158447 1.694381833076477 2.1307549476623535 1.1452827453613281 1.0267634391784668
1515 5.657632827758789 5.574620246887207 4.517193794250488 2.5023276805877686 2.133730888366699 2.2912049293518066 1.7240750789642334 1.1889309883117676 2.2592339515686035 0.944636881351471 1.2799692153930664
1516 5.370288848876953 5.329599380493164 4.115049362182617 2.3306024074554443 2.1226284503936768 2.275125503540039 1.4895843267440796 0.9478989243507385 2.2073259353637695 0.7737269401550293 1.3294473886489868
1517 5.320398330688477 5.411211967468262 3.956890106201172 2.422433853149414 2.4038455486297607 2.4567112922668457 1.5569449663162231 0.9771994948387146 2.1262311935424805 0.77344810962677 1.2354662418365479
1518 5.292026519775391 5.239846706390381 4.033719539642334 2.4652910232543945 2.349480628967285 2.448197603225708 1.5681521892547607 1.0591052770614624 1.9134377241134644 0.6843979358673096 1.2234801054000854
1519 5.207763671875 5.3933186531066895 3.5839366912841797 2.5149290561676025 2.457887887954712 2.385594606399536 1.4693511724472046 0.9632428288459778 1.7520582675933838 0.7089110016822815 1.315166711807251
1520 5.334800720214844 4.920492649078369 4.195103168487549 2.4934628009796143 2.508007049560547 2.397428512573242 1.752097725868225 0.8511859178543091 1.9320237636566162 0.809122622013092 1.2753273248672485
1521 5.624804496765137 5.388835430145264 4.354349613189697 2.5780200958251953 2.4623911380767822 2.3648228645324707 1.6147276163101196 1.2452144622802734 2.03576922416687 0.7624550461769104 1.1884645223617554
1522 5.798196792602539 5.502676963806152 4.333312034606934 2.5310564041137695 2.244725465774536 2.385343074798584 1.6671644449234009 1.002518892288208 2.199108600616455 0.8043337464332581 0.9799275994300842
1523 5.620935916900635 5.440613269805908 4.050809860229492 2.4805331230163574 2.3073203563690186 2.305305004119873 2.0768160820007324 1.0612987279891968 1.7896453142166138 0.699015736579895 0.9224320650100708
1524 5.600186824798584 5.4846343994140625 4.196369171142578 2.5193374156951904 2.4049856662750244 2.3551599979400635 1.4739025831222534 1.0536959171295166 2.1159720420837402 0.8401926159858704 0.9469402432441711
1525 5.382711887359619 5.34995174407959 3.89363956451416 2.4735147953033447 2.2088265419006348 2.4862489700317383 1.8178558349609375 1.2455897331237793 1.978535771369934 0.6496304273605347 0.9551148414611816
1526 5.552427768707275 5.402224063873291 4.177339553833008 2.531184196472168 2.127084255218506 2.2307379245758057 1.8219910860061646 1.47127366065979 2.0335135459899902 0.756348729133606 0.7833712100982666
1527 5.708042621612549 5.547586917877197 4.427619457244873 2.757814407348633 2.443995952606201 2.05979061126709 1.8626288175582886 1.044270396232605 1.8724818229675293 0.9416033029556274 0.9308086633682251
1528 5.760433197021484 5.413039684295654 4.991173267364502 2.8285481929779053 2.143721103668213 1.8953059911727905 1.8065351247787476 0.8558707237243652 1.8888466358184814 0.9547099471092224 1.0053356885910034
1529 5.497872352600098 5.008683681488037 5.122779369354248 2.555675506591797 2.2642481327056885 1.7784315347671509 1.843196988105774 0.893994152545929 1.927567720413208 0.9808933138847351 0.9268354177474976
1530 5.531948566436768 5.174851417541504 4.710931301116943 2.553527593612671 2.3535022735595703 2.022397041320801 1.581139087677002 1.0934553146362305 2.2990787029266357 0.8288255929946899 1.0875917673110962
1531 5.3569440841674805 4.8254618644714355 4.571667194366455 2.441272735595703 2.440462112426758 1.8632687330245972 1.955476999282837 0.9491890072822571 1.8947429656982422 0.8536497950553894 1.0403954982757568
1532 5.353539943695068 4.965337753295898 4.479902744293213 2.4273860454559326 2.505382776260376 1.9540903568267822 1.3995728492736816 0.7203035354614258 2.1606812477111816 0.8353182673454285 0.9048231244087219
1533 5.364558219909668 4.9566545486450195 4.461361408233643 2.5923144817352295 2.454887866973877 1.9794930219650269 1.4991083145141602 1.4444589614868164 2.2129039764404297 1.0855523347854614 0.8399414420127869
1534 5.484896659851074 5.210229873657227 4.347255229949951 2.5643410682678223 2.516326665878296 2.2199411392211914 1.366422176361084 1.0645259618759155 1.9126956462860107 1.1836938858032227 1.0835325717926025
1535 5.345398902893066 4.994935512542725 4.456233501434326 2.274090051651001 2.2336368560791016 2.026418924331665 1.4900394678115845 0.865421712398529 1.9628859758377075 0.9674686789512634 0.8891400098800659
1536 5.729112148284912 5.584531784057617 4.396671772003174 2.382986307144165 2.306426763534546 1.995339035987854 1.843746542930603 1.2627921104431152 1.9799596071243286 1.112189769744873 0.9294030666351318
1537 6.067316055297852 5.914750576019287 4.347793102264404 2.4813218116760254 2.213763475418091 2.0221917629241943 1.4790605306625366 0.9374944567680359 2.0198020935058594 0.843036949634552 0.9398443102836609
1538 5.780533313751221 5.786922931671143 4.27743673324585 2.604236125946045 2.2676970958709717 1.9691001176834106 1.2979285717010498 1.1787912845611572 1.9320589303970337 1.0468885898590088 0.8934011459350586
1539 5.226147174835205 5.073577404022217 4.129082202911377 2.247877597808838 2.4221925735473633 1.8427025079727173 1.3990850448608398 0.8221923112869263 1.8791120052337646 0.9047398567199707 0.8663249611854553
1540 5.170065879821777 5.0991411209106445 4.0359978675842285 2.4938716888427734 2.203850030899048 1.9851398468017578 1.3846569061279297 0.978276252746582 1.9345659017562866 1.096695899963379 0.7118328213691711
1541 5.44548225402832 5.714237689971924 3.8818116188049316 2.4303057193756104 2.0212457180023193 1.8961025476455688 1.3455028533935547 0.8854590654373169 1.8684141635894775 1.1029419898986816 0.9948385953903198
1542 5.702517986297607 5.65782356262207 4.34121036529541 2.6293795108795166 2.262643814086914 2.0246315002441406 1.2994182109832764 0.7043866515159607 1.937355875968933 0.9855599403381348 1.0213441848754883
1543 5.673997402191162 5.695156574249268 4.263342380523682 2.6300723552703857 2.3926405906677246 2.0214810371398926 1.3510788679122925 1.3752710819244385 1.9294217824935913 1.0182764530181885 0.8902444243431091
1544 5.555328845977783 5.097545623779297 4.610620975494385 2.371098279953003 2.4086291790008545 1.9021778106689453 1.398805856704712 1.0990958213806152 2.0588696002960205 0.8756764531135559 1.0383527278900146
1545 5.608430862426758 5.016680717468262 4.221094131469727 2.50780987739563 2.179050922393799 2.045313596725464 1.407408356666565 0.9153597950935364 1.979529857635498 0.735550045967102 1.1956499814987183
1546 5.758957862854004 5.611425876617432 4.45800256729126 2.346992015838623 2.2349066734313965 1.8666949272155762 1.3416465520858765 1.1929192543029785 1.7749247550964355 0.8953688740730286 1.0973809957504272
1547 5.541585922241211 5.38264799118042 4.380293369293213 2.5730299949645996 2.218273401260376 1.9552791118621826 1.8933696746826172 0.791236937046051 1.7685935497283936 0.7654064893722534 0.9750045537948608
1548 5.460303783416748 5.247570991516113 4.418747425079346 2.517024278640747 2.1201248168945313 1.9138386249542236 1.3475522994995117 0.8372504115104675 1.8866291046142578 0.8051626682281494 1.0158013105392456
1549 5.6348090171813965 5.48440408706665 4.076566219329834 2.6748738288879395 2.299455165863037 1.9631072282791138 1.4408328533172607 0.8053761124610901 1.9878571033477783 0.7299602031707764 1.0363972187042236
1550 5.667270660400391 5.6416754722595215 4.3203349113464355 2.710615634918213 2.2956979274749756 1.9922226667404175 1.3389451503753662 1.3170219659805298 1.9024420976638794 0.8102748394012451 1.320106029510498
1551 5.61450719833374 5.655941486358643 4.3739914894104 2.477872848510742 2.314535140991211 2.168703556060791 1.4667826890945435 1.043197512626648 2.0334081649780273 1.120269775390625 1.2294225692749023
1552 5.816073417663574 5.5596442222595215 4.718099117279053 2.231912612915039 2.2973456382751465 2.0394957065582275 1.642524242401123 0.8583834767341614 1.909902811050415 1.049651861190796 1.1361275911331177
1553 5.637463569641113 5.537275314331055 4.035745143890381 2.5279603004455566 2.1807639598846436 2.2336699962615967 1.305105209350586 1.0592175722122192 1.920323133468628 0.9368778467178345 1.1348379850387573
1554 6.022701740264893 6.028749465942383 4.333202362060547 2.881399154663086 2.3342370986938477 2.1607518196105957 1.559659481048584 1.135402798652649 1.9726053476333618 0.9317429065704346 1.0684372186660767
1555 5.705986022949219 5.45490026473999 4.504493713378906 2.531986951828003 2.5333712100982666 2.237312078475952 2.0536398887634277 1.1317417621612549 1.899367332458496 0.9542387127876282 1.1039479970932007
1556 5.816524505615234 5.576352119445801 4.235300540924072 2.54543399810791 2.629229784011841 1.7907094955444336 1.798008918762207 1.165220856666565 1.708944320678711 0.8109349012374878 1.1398195028305054
1557 5.813192367553711 5.645116806030273 4.302059173583984 2.4211010932922363 2.568782329559326 1.9331066608428955 1.348401427268982 1.5076478719711304 1.9997330904006958 1.1516811847686768 1.4749186038970947
1558 5.5782084465026855 5.376943111419678 4.3704915046691895 2.521132707595825 2.350247383117676 2.1266415119171143 1.2246499061584473 1.3181275129318237 2.0014688968658447 0.8262722492218018 0.9223536849021912
1559 5.726170539855957 5.708467960357666 4.434750556945801 2.331688642501831 2.510448694229126 2.2027835845947266 1.5606608390808105 0.9798605442047119 2.0456929206848145 0.7695521116256714 1.1206347942352295
1560 5.621561527252197 5.793278217315674 4.07942533493042 2.333254098892212 2.380136013031006 2.0530519485473633 1.439369797706604 1.0133354663848877 2.0099236965179443 0.7317440509796143 0.9001368880271912
1561 5.811645984649658 5.654228687286377 4.548635959625244 2.3647758960723877 2.350613832473755 2.2766635417938232 1.4551599025726318 0.8335079550743103 2.095851421356201 1.0042685270309448 1.0402460098266602
1562 5.483500003814697 5.107078552246094 4.369685649871826 2.3237242698669434 2.2832159996032715 2.0247199535369873 1.32912278175354 1.4145077466964722 1.8754831552505493 0.8446397185325623 1.0305149555206299
1563 5.812488079071045 5.814449310302734 4.1825361251831055 2.4764366149902344 2.222832441329956 2.197234630584717 1.6295082569122314 1.7620716094970703 2.018326759338379 0.7082926630973816 1.1732947826385498
1564 5.785552024841309 5.654820919036865 4.38130521774292 2.548017978668213 2.25319504737854 2.075047254562378 1.2397336959838867 1.0424033403396606 2.10905385017395 0.973072350025177 0.9287924766540527
1565 5.595142841339111 5.273416996002197 4.1574273109436035 2.3166699409484863 2.22769832611084 2.190490961074829 1.4034321308135986 0.6802738904953003 1.892176628112793 0.8551648259162903 0.9274348616600037
1566 5.781370639801025 5.673241138458252 4.423985958099365 2.266573905944824 2.5240888595581055 2.131906509399414 1.420491337776184 1.1682660579681396 1.9940558671951294 0.8334959745407104 0.9259410500526428
1567 5.654827117919922 5.619755268096924 4.424100399017334 2.4424643516540527 2.275892496109009 2.1458256244659424 1.5829097032546997 0.758040189743042 1.9122216701507568 0.9166889190673828 1.0059826374053955
1568 5.751386642456055 5.611629962921143 4.382349014282227 2.4568705558776855 2.5239028930664063 2.0379111766815186 1.470170259475708 0.8575972318649292 2.094101905822754 0.7800648808479309 0.8813473582267761
1569 5.885239601135254 6.004117012023926 4.509479999542236 2.3995587825775146 2.3472046852111816 2.2555296421051025 1.3270893096923828 1.2018256187438965 2.0779359340667725 0.7556959390640259 0.8446174263954163
1570 5.888059616088867 5.874516010284424 4.547842025756836 2.5438272953033447 2.504469394683838 2.257460832595825 1.4338879585266113 0.7813481688499451 1.9398611783981323 0.9813440442085266 0.906065046787262
1571 5.79456901550293 5.906309604644775 4.556845188140869 2.3967742919921875 2.3248374462127686 2.0117697715759277 1.6225128173828125 1.3966014385223389 1.962125539779663 0.753817617893219 0.9264381527900696
1572 5.835799217224121 6.03302001953125 4.586597919464111 2.3538358211517334 2.182461738586426 1.878225564956665 1.5624516010284424 1.1250224113464355 2.096590280532837 0.9890076518058777 1.1291860342025757
1573 5.76016092300415 6.031572341918945 4.359855651855469 2.453200101852417 2.1251821517944336 2.0132062435150146 1.3497135639190674 1.2373038530349731 2.0203542709350586 1.0174001455307007 0.9553228616714478
1574 5.7400054931640625 5.870081901550293 4.30968713760376 2.4361119270324707 2.3810181617736816 1.9081919193267822 1.3644130229949951 1.576581358909607 2.180464506149292 0.82392817735672 1.040238618850708
1575 5.483236312866211 5.421135425567627 4.312412261962891 2.4854955673217773 2.3893206119537354 1.9466369152069092 1.4037092924118042 1.299594521522522 2.0419399738311768 0.8822117447853088 0.9192022085189819
1576 5.385952949523926 5.422962665557861 4.272522926330566 2.3169243335723877 2.3182132244110107 2.014403820037842 1.391807198524475 0.8230604529380798 2.1908786296844482 0.8640308976173401 0.9664438366889954
1577 5.461871147155762 5.596110820770264 4.211548805236816 2.5224828720092773 2.2155067920684814 1.9430357217788696 1.1993027925491333 1.0463570356369019 1.9727897644042969 1.026313066482544 0.8570042848587036
1578 5.486255645751953 5.499993801116943 4.144963264465332 2.377389669418335 2.3774712085723877 1.9684875011444092 1.4595900774002075 0.8706369400024414 2.0065724849700928 0.7856975793838501 1.0325899124145508
1579 5.574779033660889 5.603082180023193 4.227669715881348 2.683767080307007 2.30873703956604 2.212092638015747 1.2602788209915161 0.8629577159881592 2.0299131870269775 0.9987035989761353 1.0663126707077026
1580 6.0249223709106445 5.828745365142822 4.463542938232422 2.7452049255371094 2.450502872467041 2.6955490112304688 1.675746202468872 0.854043185710907 2.0226120948791504 0.8513135313987732 1.2169935703277588
1581 5.995397567749023 6.0198187828063965 4.330558776855469 2.5184249877929688 2.3304848670959473 2.4627959728240967 1.4941480159759521 1.422904372215271 2.049960136413574 0.8707719445228577 1.1110819578170776
1582 6.276475429534912 6.364604949951172 4.273547172546387 2.622361898422241 2.182856798171997 2.4764630794525146 1.4040054082870483 1.1247068643569946 1.9172097444534302 0.8342147469520569 0.7570213675498962
1583 6.37784481048584 6.476304054260254 4.319942951202393 2.6389780044555664 2.472916603088379 2.0835838317871094 1.308426856994629 1.480953574180603 2.0385093688964844 1.2065587043762207 0.8100554943084717
1584 5.837689399719238 5.68279504776001 4.6689887046813965 2.6408469676971436 2.4301462173461914 1.731702208518982 1.6954950094223022 1.00490140914917 1.8685482740402222 0.771531879901886 1.0681393146514893
1585 5.844841480255127 5.7584943771362305 4.559521675109863 2.64762282371521 2.566545009613037 1.9336740970611572 1.3341786861419678 0.9287641048431396 2.04984450340271 0.8502260446548462 1.0149290561676025
1586 5.691108703613281 5.860923767089844 4.437716960906982 2.6664669513702393 2.4345932006835938 1.7468407154083252 1.8267706632614136 1.333739995956421 2.0960805416107178 0.8670551180839539 0.8939958214759827
1587 5.949644088745117 6.190992832183838 4.243045330047607 2.5193777084350586 2.3509557247161865 1.9671293497085571 1.4368977546691895 1.2328076362609863 2.087073802947998 0.7917300462722778 1.0777077674865723
1588 5.967230796813965 6.1562819480896 4.492856025695801 2.76607346534729 2.33443546295166 1.7801038026809692 1.662204384803772 1.0670087337493896 1.8932558298110962 0.7249584197998047 1.0957244634628296
1589 5.921751499176025 5.748341083526611 4.756030082702637 2.6404712200164795 2.288102388381958 1.5770041942596436 1.5381888151168823 0.7513763308525085 1.9672210216522217 1.146093487739563 1.021065354347229
1590 5.870530605316162 6.135838508605957 4.607259750366211 2.902345895767212 2.0613014698028564 1.8782074451446533 1.1905782222747803 0.9377069473266602 1.811308741569519 0.878806471824646 0.8442840576171875
1591 5.737308025360107 5.6906938552856445 4.738643169403076 2.595597743988037 2.2959609031677246 2.1200366020202637 1.5492470264434814 0.8476102948188782 1.813004493713379 0.8573598861694336 1.0179857015609741
1592 5.486476421356201 5.365492343902588 4.451061725616455 2.6830976009368896 2.2495152950286865 2.0755486488342285 1.7742079496383667 0.8534084558486938 1.9961551427841187 0.8829620480537415 0.7935931086540222
1593 5.111403942108154 5.15122127532959 4.25507116317749 2.3974125385284424 2.379373550415039 1.8682105541229248 1.6133118867874146 0.8913828730583191 1.973300814628601 0.868151843547821 0.839872419834137
1594 5.509873390197754 5.490156173706055 4.503664970397949 2.3269095420837402 2.44429612159729 2.0124099254608154 1.3524525165557861 1.3444515466690063 1.8283920288085938 0.938321053981781 0.9023118615150452
1595 5.552852153778076 5.702005863189697 4.099354267120361 2.67974591255188 2.2607321739196777 1.7962429523468018 1.4959132671356201 0.9508423209190369 1.9090241193771362 0.8649909496307373 0.8970111012458801
1596 5.639322757720947 5.795637607574463 4.133791446685791 2.4187283515930176 2.2722818851470947 2.1526148319244385 1.7248646020889282 0.9361563920974731 2.0340240001678467 0.9220313429832458 0.8689067959785461
1597 5.929481506347656 5.9868364334106445 4.68260383605957 2.3447353839874268 2.329464912414551 1.9811733961105347 2.1557958126068115 1.2656720876693726 2.1127688884735107 0.8102422952651978 1.03289794921875
1598 5.8356242179870605 6.158806800842285 4.403825283050537 2.4333202838897705 2.317939281463623 1.9378541707992554 1.8369797468185425 1.121472954750061 2.308671474456787 0.9602945446968079 1.0198665857315063
1599 5.767150402069092 5.955178260803223 4.288431167602539 2.306151866912842 2.3515639305114746 2.0701496601104736 1.9575895071029663 1.1835143566131592 1.9773094654083252 0.9926575422286987 1.035205364227295
1600 5.92111349105835 5.946483135223389 4.306792259216309 2.577117443084717 2.266378879547119 2.1400647163391113 2.258183240890503 0.8858159780502319 1.9733561277389526 1.0286797285079956 0.8155583143234253
1601 5.80432653427124 5.97970724105835 4.511713981628418 2.3879449367523193 2.542941093444824 2.071796417236328 2.0421056747436523 0.9893643856048584 2.3420650959014893 0.9978783130645752 0.9851338863372803
1602 6.057062149047852 6.296577453613281 4.920902729034424 2.6984341144561768 2.6576437950134277 1.8973244428634644 2.1912577152252197 1.2296142578125 1.7960532903671265 0.986127495765686 0.8961941599845886
1603 5.751260757446289 5.666685581207275 4.8726677894592285 2.492561101913452 2.5210258960723877 1.9102370738983154 2.031529188156128 1.240248203277588 2.0553395748138428 1.067435622215271 0.9685577750205994
1604 5.7698750495910645 5.787968635559082 5.054286003112793 2.5179195404052734 2.385209321975708 1.9203184843063354 1.9895676374435425 1.1147841215133667 1.8262332677841187 0.9004400372505188 0.9208253026008606
1605 5.874022006988525 5.9166412353515625 4.858997344970703 2.5337092876434326 2.3699100017547607 1.8627105951309204 2.214991331100464 1.2647383213043213 1.9730218648910522 0.8153387308120728 0.9136661291122437
1606 5.615903854370117 5.6066813468933105 4.688754081726074 2.4914793968200684 2.3054091930389404 2.0737953186035156 1.9207863807678223 1.3131864070892334 2.1034302711486816 0.8694823384284973 0.8630462288856506
1607 5.3688063621521 5.294613361358643 4.574822425842285 2.4321367740631104 2.2890217304229736 2.064439296722412 2.199476480484009 0.9083331227302551 2.002380609512329 0.8865487575531006 0.9160847067832947
1608 5.676877021789551 5.359074592590332 4.729852676391602 2.4185068607330322 2.229118824005127 2.1987130641937256 2.1399435997009277 0.7940092086791992 2.0331857204437256 0.8555189371109009 0.9304286241531372
1609 5.747833728790283 5.445590496063232 4.906061172485352 2.4487125873565674 2.348385810852051 1.8765008449554443 2.322890281677246 1.1706262826919556 2.2420308589935303 0.9275121092796326 0.8072926998138428
1610 5.710529804229736 5.373672008514404 4.836709976196289 2.4118189811706543 2.235738754272461 1.7714956998825073 2.367851972579956 1.645766258239746 1.9495365619659424 0.7850421667098999 0.8624057173728943
1611 5.9039306640625 5.618838310241699 5.000346660614014 2.424342155456543 2.5950348377227783 1.9281668663024902 2.086815357208252 0.9520387053489685 1.9524850845336914 0.8130231499671936 0.9538880586624146
1612 5.441221714019775 5.254574298858643 4.620541572570801 2.260314464569092 2.5217254161834717 2.013631582260132 2.032214403152466 1.250495433807373 2.2444803714752197 0.8002508282661438 1.1425471305847168
1613 5.554769515991211 5.454521656036377 4.686526775360107 2.2246410846710205 2.5021400451660156 2.219050407409668 2.0388271808624268 0.9487192034721375 1.9824652671813965 0.9879679083824158 0.9108877182006836
1614 5.482551097869873 5.204657077789307 4.833344459533691 2.263582944869995 2.5405852794647217 2.1561684608459473 2.067697525024414 1.1134636402130127 2.03562331199646 0.9122330546379089 0.9290745854377747
1615 5.456971645355225 5.446080207824707 4.654901504516602 2.4805471897125244 2.285208225250244 2.0254669189453125 1.8885550498962402 1.0124062299728394 2.050694465637207 0.7473695278167725 0.9013628959655762
1616 5.3809075355529785 5.221355438232422 4.517367839813232 2.227229118347168 2.3664026260375977 2.0967471599578857 1.9658372402191162 0.9391558170318604 2.130218267440796 0.8835545182228088 0.9794020056724548
1617 5.529325485229492 5.253245830535889 4.77358865737915 2.3088083267211914 2.4141316413879395 2.1889872550964355 2.0641257762908936 0.8535932302474976 2.2358553409576416 0.9801545739173889 0.9516348838806152
1618 5.457010746002197 5.172549247741699 4.759642601013184 2.2292532920837402 2.2907378673553467 2.2385692596435547 2.196857452392578 1.4053871631622314 1.9039510488510132 0.9409559965133667 0.8469944596290588
1619 5.372714519500732 5.065783977508545 4.552390098571777 2.3823862075805664 2.3205878734588623 2.1246702671051025 2.4401307106018066 0.7893145084381104 2.0587003231048584 0.9426026344299316 0.9588560461997986
1620 5.525849342346191 5.435459613800049 4.655420780181885 2.203476667404175 2.3695638179779053 1.8371567726135254 2.414663553237915 1.3202414512634277 1.95961594581604 0.9994734525680542 0.8611965775489807
1621 5.6328959465026855 5.193312644958496 4.838562965393066 2.3449795246124268 2.4915623664855957 1.8745635747909546 2.378100872039795 1.3491747379302979 1.9748700857162476 0.8175913691520691 0.8923006653785706
1622 5.515500068664551 5.252696990966797 4.927894592285156 2.197667121887207 2.5174620151519775 2.18605637550354 1.9906784296035767 1.3555008172988892 2.213512659072876 0.7287439107894897 0.7237740755081177
1623 5.346731662750244 5.0845112800598145 4.642473220825195 2.408855676651001 2.4397990703582764 2.138529062271118 2.115805149078369 1.0878546237945557 1.9495092630386353 1.0014365911483765 0.9788647294044495
1624 5.2332611083984375 4.879307746887207 4.668609619140625 2.5897116661071777 2.373037576675415 2.1346349716186523 1.9297972917556763 1.1952275037765503 1.8538163900375366 1.2125540971755981 1.0091387033462524
1625 5.403740882873535 5.011307716369629 4.78752326965332 2.3398759365081787 2.4571151733398438 2.173844814300537 2.2540385723114014 1.0381630659103394 2.1261637210845947 0.9613218903541565 0.8550231456756592
1626 5.699278831481934 5.238248825073242 5.1039042472839355 2.5718741416931152 2.5006487369537354 2.1034364700317383 1.8825690746307373 1.0191479921340942 2.1798107624053955 0.9337424039840698 0.9533029794692993
1627 5.316586494445801 4.879732608795166 4.948289394378662 2.5026392936706543 2.4027202129364014 2.3461155891418457 2.0479049682617188 1.2128199338912964 1.9895542860031128 0.904334545135498 0.8495407104492188
1628 5.324001312255859 5.202938556671143 4.415496826171875 2.5547990798950195 2.268723964691162 2.453815221786499 1.7398829460144043 1.1860401630401611 1.943882703781128 0.869086742401123 0.8140658736228943
1629 5.7121195793151855 5.512775421142578 4.61246919631958 2.3158960342407227 2.587998867034912 2.2992682456970215 1.5887088775634766 1.2340776920318604 1.9456385374069214 0.8405966758728027 0.8541973829269409
1630 5.450737953186035 5.330286979675293 4.64968204498291 2.4012224674224854 2.3224923610687256 2.1332075595855713 1.4281061887741089 1.1321479082107544 2.1849913597106934 0.7235938310623169 0.7151605486869812
1631 5.815837383270264 5.267240047454834 5.205983638763428 2.1997780799865723 2.428403615951538 1.9553196430206299 1.4170947074890137 1.1743717193603516 2.0547361373901367 0.7868367433547974 0.8359839916229248
1632 5.678398132324219 5.267517566680908 4.738466739654541 2.334576368331909 2.508122205734253 2.153379440307617 1.3239203691482544 1.2703750133514404 2.002288818359375 0.8630006909370422 0.9283849000930786
1633 5.441324234008789 5.059552192687988 4.633260250091553 2.171116590499878 2.540083646774292 2.332401990890503 1.4859675168991089 1.3181993961334229 2.0452964305877686 1.1547178030014038 1.0984309911727905
1634 5.487029552459717 4.98089075088501 4.928541660308838 2.474860191345215 2.5181965827941895 2.105262279510498 1.815626621246338 1.6058162450790405 1.9722633361816406 1.087041974067688 0.7861799597740173
1635 5.518005847930908 5.003547191619873 5.111682891845703 2.462425708770752 2.7457611560821533 2.167252540588379 1.4243206977844238 1.9641424417495728 1.8815418481826782 1.1245667934417725 0.8472132682800293
1636 5.785684585571289 5.359230995178223 5.188837051391602 2.74263072013855 2.6671154499053955 2.2318010330200195 1.4366027116775513 1.807119369506836 1.707454800605774 1.0081250667572021 0.8495752811431885
1637 6.026617050170898 5.6651482582092285 5.278205394744873 2.5396642684936523 2.9076015949249268 2.2622339725494385 1.7217706441879272 2.249091386795044 1.8712830543518066 0.9785938858985901 1.049167513847351
1638 6.392269134521484 5.900501251220703 5.679449558258057 2.4605207443237305 2.6676323413848877 2.2267065048217773 1.7633368968963623 1.3302034139633179 1.8992139101028442 1.056383490562439 0.8122734427452087
1639 5.917831897735596 5.553516864776611 5.009871482849121 2.432882785797119 2.720402240753174 2.440281629562378 1.5655702352523804 1.2139930725097656 1.8631328344345093 1.3012723922729492 0.9007008671760559
1640 5.755781650543213 5.260352611541748 5.05840539932251 2.3386120796203613 2.671910285949707 2.103248119354248 1.9600518941879272 1.042887568473816 1.7716444730758667 0.8956326842308044 0.8729151487350464
1641 5.705273628234863 5.471116542816162 4.783653259277344 2.4508912563323975 2.609139919281006 2.1497297286987305 1.8496538400650024 0.8454849123954773 1.8960767984390259 0.9345606565475464 0.907515287399292
1642 5.679515838623047 5.26472806930542 4.787569999694824 2.263322114944458 2.714416742324829 2.1909475326538086 1.629994511604309 1.5281105041503906 2.2007601261138916 1.1114997863769531 0.867299497127533
1643 5.903937339782715 5.721064567565918 4.741353988647461 2.2691783905029297 2.6498465538024902 2.1179919242858887 1.8424577713012695 1.2387511730194092 1.8931161165237427 0.9914584755897522 1.0604186058044434
1644 5.925539970397949 5.492231369018555 4.638996124267578 2.3665311336517334 2.761521100997925 2.121007204055786 1.9081777334213257 1.034230351448059 1.8596407175064087 1.0655187368392944 1.0397324562072754
1645 6.142218112945557 5.960878849029541 4.676955223083496 2.3579623699188232 2.5112712383270264 2.340628147125244 1.5467075109481812 1.3731820583343506 1.8981107473373413 1.264745831489563 0.8815096616744995
1646 6.170064449310303 6.152245044708252 4.569888591766357 2.436068296432495 2.6260340213775635 2.1940736770629883 1.6053292751312256 1.9436715841293335 1.8589192628860474 1.2652393579483032 0.8478554487228394
1647 6.173915386199951 6.102375507354736 4.763278007507324 2.693896770477295 2.6387298107147217 2.290571689605713 1.796330213546753 1.6319200992584229 2.3649940490722656 1.1750843524932861 0.8233177065849304
1648 6.147853374481201 5.945207118988037 4.560437202453613 2.4600532054901123 2.613554000854492 2.249239921569824 1.6638895273208618 1.6419153213500977 1.9794316291809082 1.236648440361023 0.8149309158325195
1649 5.926961898803711 5.915762424468994 4.206892967224121 2.3231546878814697 2.708594799041748 2.428309440612793 1.7681492567062378 1.2370823621749878 2.2698874473571777 1.1220430135726929 0.7225944995880127
1650 5.993042945861816 5.763792037963867 4.548994541168213 2.4100594520568848 2.5502214431762695 2.4447684288024902 1.6577401161193848 0.7673661708831787 1.9159250259399414 0.8916940093040466 0.92624431848526
1651 6.210211277008057 6.063364028930664 4.526282787322998 2.453183889389038 2.530195713043213 2.223557233810425 1.680431842803955 1.006252646446228 1.7189997434616089 0.8330762386322021 0.7258931398391724
1652 5.983034133911133 5.591290473937988 4.649038791656494 2.672060251235962 2.611175298690796 2.3854310512542725 1.7324175834655762 1.2133288383483887 1.9266797304153442 0.9505383968353271 0.7520537972450256
1653 5.9415669441223145 5.5053277015686035 4.340144157409668 2.5713613033294678 2.73081374168396 2.192770004272461 1.5894944667816162 1.0594137907028198 1.9202535152435303 1.0376944541931152 0.9701715111732483
1654 6.180205821990967 5.463067531585693 4.899942398071289 2.6407740116119385 3.029101848602295 2.3706066608428955 1.536041498184204 0.6683574914932251 1.9137258529663086 0.9167282581329346 0.895897626876831
1655 6.221693515777588 5.590978145599365 4.917036533355713 2.635199785232544 2.90861177444458 2.392746686935425 1.7070162296295166 1.4708316326141357 1.918864130973816 0.8064910173416138 0.9003815650939941
1656 6.109119892120361 5.69488525390625 4.533142566680908 2.6696484088897705 2.6684212684631348 2.4121522903442383 1.4981087446212769 1.3939478397369385 2.0098583698272705 0.8214836120605469 0.8818274140357971
1657 5.845538139343262 5.3947625160217285 4.345588684082031 2.505295515060425 2.7330472469329834 2.183314800262451 1.4614733457565308 1.0580898523330688 1.9899919033050537 0.8683262467384338 0.9222931265830994
1658 6.021422386169434 5.497436046600342 4.3930134773254395 2.484506607055664 2.632113456726074 2.1527225971221924 1.716997504234314 1.0675227642059326 1.859257698059082 0.9655210375785828 0.8827030062675476
1659 5.940516948699951 5.800024509429932 4.113337516784668 2.6457290649414063 2.5282013416290283 2.1997861862182617 1.7053627967834473 1.485727310180664 1.729244351387024 0.8734638094902039 0.8587211966514587
1660 6.117092609405518 5.677655220031738 4.166379451751709 2.4544553756713867 2.5231292247772217 2.2779524326324463 1.5094066858291626 1.5303401947021484 1.9717752933502197 0.969478189945221 0.7806257009506226
1661 6.086179733276367 5.776475429534912 3.991955518722534 2.4200334548950195 2.495354175567627 2.367656707763672 1.4878318309783936 1.3167246580123901 1.774284839630127 0.9343491196632385 0.8653245568275452
1662 6.428969383239746 6.0890278816223145 4.369167804718018 2.4097306728363037 2.6134419441223145 2.50189471244812 1.3014397621154785 1.4517425298690796 1.8873251676559448 0.8490989208221436 0.9304172992706299
1663 6.462742805480957 6.178660869598389 4.683577060699463 2.518963575363159 2.5471549034118652 2.478243589401245 1.4459651708602905 1.9617451429367065 1.931489109992981 0.9992709755897522 0.8922948241233826
1664 6.276340484619141 5.723669052124023 5.012643337249756 2.443479299545288 2.770542621612549 2.3503174781799316 1.4418662786483765 1.4512488842010498 2.266489267349243 1.0122883319854736 0.9509906768798828
1665 6.506094932556152 6.219178676605225 4.833502769470215 2.4758541584014893 2.676910161972046 2.228241205215454 1.3175255060195923 1.474442958831787 2.011216402053833 1.0348995923995972 0.9244139194488525
1666 6.423649787902832 6.008001327514648 4.945839881896973 2.389650583267212 2.840149164199829 2.306385040283203 1.3144185543060303 1.0243839025497437 1.839917778968811 1.1874620914459229 0.9217143654823303
1667 6.320877552032471 5.75115966796875 4.921213626861572 2.543308973312378 2.480548143386841 2.272420644760132 1.343076229095459 0.8948714137077332 2.117690086364746 1.0064352750778198 0.8264082074165344
1668 6.52847957611084 6.052629470825195 4.735482692718506 2.4705801010131836 2.6104636192321777 2.3868582248687744 1.4160810708999634 0.8777387142181396 1.9297161102294922 0.9160435199737549 1.0268193483352661
1669 6.282011985778809 6.012058734893799 4.610673904418945 2.5040547847747803 2.577960729598999 2.257101058959961 1.6947165727615356 1.1727447509765625 1.89725923538208 1.0324627161026 1.0227757692337036
1670 6.332022666931152 6.114590644836426 4.778544902801514 2.41430926322937 2.4796628952026367 2.233642339706421 1.2568591833114624 1.088447093963623 1.8697950839996338 1.017717719078064 1.0047558546066284
1671 6.324121475219727 6.000284194946289 4.65106201171875 2.4458272457122803 2.4606101512908936 2.0103201866149902 1.201967716217041 1.3517464399337769 1.9838628768920898 1.1467657089233398 1.0188761949539185
1672 6.441418170928955 6.098387718200684 4.826520919799805 2.5921216011047363 2.378267765045166 1.8870826959609985 1.3236619234085083 1.7011792659759521 2.1021430492401123 0.9250537753105164 1.043229579925537
1673 6.478789329528809 5.863277435302734 5.090646743774414 2.4559967517852783 2.497399091720581 2.0719962120056152 1.5583420991897583 1.2330467700958252 1.9702575206756592 0.8749053478240967 1.0572446584701538
1674 6.585643768310547 6.251296520233154 4.9269914627075195 2.3888919353485107 2.496795892715454 2.114683151245117 1.4040741920471191 1.1273729801177979 2.0468060970306396 1.129030466079712 1.1139971017837524
1675 6.62129545211792 6.3091936111450195 4.7721123695373535 2.6037275791168213 2.649739980697632 2.1797072887420654 2.0076866149902344 0.8260087966918945 2.001070737838745 0.9350295662879944 0.9224724769592285
1676 6.36080265045166 6.120129585266113 4.881182670593262 2.5447585582733154 2.3390021324157715 2.333908796310425 1.5461188554763794 1.3633314371109009 2.1524600982666016 0.8179007768630981 0.8821069002151489
1677 5.963736534118652 5.598561763763428 4.699314117431641 2.3352084159851074 2.3290205001831055 2.1666877269744873 1.50478196144104 1.2679837942123413 1.7391408681869507 1.0089151859283447 0.8719545006752014
1678 6.187899589538574 6.021093368530273 4.773422718048096 2.182231903076172 2.280359983444214 2.2051494121551514 1.7122561931610107 1.8358765840530396 1.9655983448028564 0.9338501691818237 1.0371346473693848
1679 6.41822624206543 6.529294967651367 4.624175548553467 2.3473668098449707 2.499265432357788 2.3257369995117188 1.394017219543457 1.2115648984909058 2.0194480419158936 0.851302981376648 0.9782145619392395
1680 6.461416244506836 6.450015544891357 4.973191738128662 2.3366425037384033 2.4646620750427246 2.3955934047698975 1.9677592515945435 1.7302577495574951 2.028934955596924 1.2058331966400146 0.8737099766731262
1681 6.409603118896484 6.271674156188965 5.076414108276367 2.3356688022613525 2.2082455158233643 2.3911397457122803 1.7919930219650269 1.1858329772949219 1.7007040977478027 1.1097509860992432 0.9949896931648254
1682 6.108330726623535 5.789486408233643 4.953577518463135 2.322737216949463 2.5238473415374756 2.1644484996795654 1.6324739456176758 1.4333304166793823 1.8206223249435425 1.0102264881134033 0.9595006704330444
1683 6.115828990936279 5.781742095947266 4.975855350494385 2.347710132598877 2.448759078979492 2.2705578804016113 2.016115188598633 1.6805734634399414 2.0340378284454346 0.9704883694648743 1.091072916984558
1684 6.219812393188477 6.0297088623046875 4.882325172424316 2.3187363147735596 2.5529136657714844 2.2698371410369873 1.9722661972045898 1.3558241128921509 2.3269598484039307 1.0357247591018677 0.9946578741073608
1685 6.115270137786865 5.759896278381348 5.067666053771973 2.2960002422332764 2.6805877685546875 2.478126287460327 1.7860080003738403 0.82565838098526 2.3426036834716797 1.2310738563537598 0.9250811338424683
1686 6.2283244132995605 6.059720516204834 4.992326736450195 2.3834331035614014 2.5191617012023926 2.2574284076690674 1.7226661443710327 0.9149324297904968 2.2674648761749268 1.2322990894317627 0.8729950189590454
1687 5.979529857635498 5.632216930389404 5.048277378082275 2.3784289360046387 2.5496747493743896 2.2888736724853516 1.7994370460510254 1.0053881406784058 2.0594911575317383 1.1201967000961304 0.843186616897583
1688 6.192892074584961 6.101247310638428 4.86985445022583 2.5032734870910645 2.593050003051758 2.438556671142578 1.998531699180603 1.3457834720611572 1.8335185050964355 0.9375122785568237 0.9388237595558167
1689 6.27016019821167 6.138004302978516 4.880588531494141 2.5680313110351563 2.342186689376831 2.3767588138580322 1.87617826461792 1.2863761186599731 2.2248730659484863 1.0159417390823364 0.8979994058609009
1690 6.013219356536865 6.124459743499756 4.571918487548828 2.6124541759490967 2.474334955215454 2.4139037132263184 1.584172010421753 0.8310744762420654 1.9549970626831055 1.1772160530090332 0.8632663488388062
1691 5.798971176147461 5.764536380767822 4.43697452545166 2.6979103088378906 2.4335451126098633 2.4063873291015625 1.5175390243530273 0.8464480042457581 2.0873312950134277 0.7478228807449341 0.7635781764984131
1692 5.832249164581299 5.712752819061279 4.316930294036865 2.5711817741394043 2.665682792663574 2.4983527660369873 1.4472252130508423 0.8001701235771179 2.093308687210083 0.8181525468826294 0.860538899898529
1693 6.382025241851807 6.068897724151611 4.632408142089844 2.646758794784546 2.606637954711914 2.39066743850708 1.7534199953079224 0.7155529260635376 1.9376513957977295 0.9106687903404236 1.0269882678985596
1694 6.617948055267334 6.316198825836182 4.651655673980713 2.3467016220092773 2.5125598907470703 2.219067096710205 1.644210696220398 0.9418182373046875 1.9317163228988647 0.9009003043174744 1.0799356698989868
1695 6.309291839599609 6.018017292022705 4.712791442871094 2.4809961318969727 2.532815933227539 2.301044225692749 1.6794400215148926 1.0572623014450073 1.9653276205062866 1.0569078922271729 0.7763720154762268
1696 6.374660491943359 5.9868574142456055 4.644887924194336 2.7733805179595947 2.3388967514038086 2.19865345954895 1.5170841217041016 1.0441579818725586 1.9468144178390503 0.9613511562347412 0.9911938309669495
1697 5.837043762207031 5.5296549797058105 4.4224019050598145 2.533491849899292 2.341064453125 2.388482093811035 1.3517094850540161 1.1511410474777222 1.8616995811462402 1.0541783571243286 0.7960106134414673
1698 6.096823692321777 5.583388328552246 4.975825309753418 2.4826161861419678 2.220130443572998 2.330683946609497 1.398618221282959 0.7349830269813538 2.0972187519073486 1.1223819255828857 0.9596335887908936
1699 5.751476764678955 5.293928623199463 4.702486991882324 2.377011775970459 2.434741258621216 2.03424334526062 1.5740772485733032 0.7468880414962769 1.9293761253356934 1.1119263172149658 0.8263458013534546
1700 5.67328405380249 5.247225284576416 4.823216438293457 2.205733299255371 2.5685641765594482 2.0471386909484863 1.6247106790542603 0.937613308429718 1.9220705032348633 1.1488609313964844 0.7949631214141846
1701 5.734643459320068 5.735177516937256 4.618923187255859 2.347165584564209 2.184433698654175 1.9719454050064087 1.6144733428955078 1.3485150337219238 1.982905626296997 1.2948987483978271 0.7369086742401123
1702 5.778297424316406 5.368899822235107 4.739664554595947 2.2342822551727295 2.3171067237854004 1.8553768396377563 2.0328965187072754 1.3412693738937378 1.9474198818206787 1.0702333450317383 1.1527348756790161
1703 6.123626708984375 5.54058313369751 4.656260967254639 2.3466615676879883 2.3213906288146973 1.8975309133529663 1.691987156867981 1.10593843460083 2.1531240940093994 0.9887301921844482 0.7790822386741638
1704 5.944811820983887 5.665297985076904 4.4430975914001465 2.2372636795043945 2.251645803451538 2.008695363998413 1.486631155014038 1.0563362836837769 2.038830041885376 0.9698764085769653 0.9314484000205994
1705 6.094298362731934 5.721927165985107 4.865208148956299 2.3310070037841797 2.3229477405548096 2.059189796447754 1.7888544797897339 1.3803248405456543 2.0229079723358154 0.9608194828033447 0.9727030396461487
1706 5.940711975097656 5.4524922370910645 4.751814365386963 2.262057304382324 2.3334481716156006 2.4255270957946777 1.915413498878479 1.2465407848358154 2.1196324825286865 0.936113178730011 0.9659624695777893
1707 5.6464385986328125 5.070684432983398 4.800699234008789 2.1754839420318604 2.1268458366394043 1.855108380317688 1.674338459968567 0.8447591066360474 1.9659664630889893 0.9983916282653809 0.9668935537338257
1708 5.960537433624268 4.940971374511719 5.319645881652832 2.298192024230957 2.256941795349121 1.983474612236023 1.646842122077942 0.8284627795219421 2.198432207107544 0.9593210816383362 1.046157956123352
1709 6.193413734436035 5.587072372436523 5.071779727935791 2.4706873893737793 2.054433822631836 1.7995903491973877 2.053295373916626 1.2366743087768555 2.2178757190704346 0.9250405430793762 0.9644794464111328
1710 6.053682327270508 5.492927551269531 4.922242641448975 2.354238748550415 2.0500266551971436 1.8461894989013672 2.263615846633911 1.0547910928726196 1.926536202430725 1.033928632736206 0.8703171014785767
1711 6.050325870513916 5.520101070404053 4.87913179397583 2.7241170406341553 2.212071180343628 2.003034830093384 1.7580866813659668 1.061589241027832 2.0249099731445313 1.1058663129806519 0.8891465067863464
1712 5.814385890960693 5.27483606338501 4.816651344299316 2.6688618659973145 2.0241377353668213 1.669766902923584 1.7877976894378662 0.9941039681434631 1.8974711894989014 1.0358213186264038 0.8825951218605042
1713 6.103933334350586 5.753600120544434 5.113673210144043 2.8656930923461914 2.093815565109253 1.9717425107955933 2.1059365272521973 1.5955086946487427 1.9314512014389038 1.1451581716537476 0.8593270778656006
1714 6.1533522605896 5.536248683929443 4.90512752532959 2.567232131958008 2.306385040283203 2.079822301864624 1.8437824249267578 1.1769922971725464 1.9283400774002075 0.91912841796875 0.8408306837081909
1715 6.348232269287109 5.92363977432251 5.064690589904785 2.8390049934387207 2.1129298210144043 1.8785359859466553 1.8129554986953735 1.0051535367965698 1.9927548170089722 1.204704761505127 0.8210458159446716
1716 6.234330177307129 5.718295097351074 5.1474080085754395 2.6445868015289307 2.343918800354004 1.6166472434997559 1.7479335069656372 1.2654742002487183 2.14458966255188 1.2104477882385254 0.857542872428894
1717 6.589764595031738 6.021636009216309 4.91513729095459 2.5244557857513428 2.283860206604004 1.7900909185409546 2.1728928089141846 1.3844478130340576 2.0249547958374023 1.009283185005188 0.9477852582931519
1718 6.308934688568115 5.672539234161377 4.911832332611084 2.8688371181488037 2.337247610092163 1.6108742952346802 2.3089027404785156 0.9348906874656677 1.8818532228469849 1.3267697095870972 0.7995197772979736
1719 5.926175117492676 5.263259410858154 4.4611921310424805 2.5813443660736084 2.1401729583740234 1.7644352912902832 2.1107821464538574 0.737384021282196 1.9260823726654053 1.2529821395874023 0.9769759774208069
1720 6.114963531494141 5.468448638916016 4.445080757141113 2.602332353591919 2.2248942852020264 1.6709363460540771 2.5838170051574707 1.5786049365997314 1.9729419946670532 1.3312124013900757 0.9915062189102173
1721 6.106457710266113 5.550117015838623 4.967173099517822 2.453662872314453 2.27583384513855 1.6110612154006958 2.645939350128174 0.7203658819198608 1.9644057750701904 1.2195792198181152 0.9448773264884949
1722 6.352505207061768 5.755289077758789 5.002627849578857 2.642249584197998 2.2201740741729736 1.6431291103363037 2.6375086307525635 1.058260440826416 1.931274652481079 1.2935805320739746 0.9041208028793335
1723 6.589916229248047 5.74661111831665 5.2711076736450195 2.524752140045166 2.3770246505737305 1.5416706800460815 2.7922332286834717 1.6636866331100464 1.9923489093780518 1.3211077451705933 0.7549718618392944
1724 6.177578449249268 5.210177898406982 5.122655868530273 2.371670961380005 2.2465498447418213 1.7819243669509888 2.6108644008636475 1.0977580547332764 2.1291708946228027 1.1847320795059204 0.8750990629196167
1725 6.311233043670654 5.726846694946289 5.130990982055664 2.5563197135925293 2.2662622928619385 1.5531861782073975 2.7306785583496094 1.3290610313415527 1.726093053817749 0.9330961108207703 1.097823977470398
1726 6.368342399597168 5.499503135681152 4.620587348937988 2.2736494541168213 2.44614577293396 1.6767643690109253 2.5562241077423096 1.4718670845031738 1.975067138671875 0.9001677632331848 0.8242538571357727
1727 6.026277542114258 5.283641338348389 4.7679762840271 2.505293369293213 2.241553783416748 1.72122323513031 2.6770365238189697 1.2432185411453247 2.0668551921844482 1.2528431415557861 0.9228140115737915
1728 5.831950664520264 5.10115385055542 4.560019493103027 2.374650716781616 2.170783042907715 2.036513566970825 2.5968947410583496 1.051059603691101 1.9697977304458618 1.015946626663208 0.9454415440559387
1729 6.015856742858887 5.447722911834717 4.777383327484131 2.4904074668884277 2.052398681640625 1.6996937990188599 2.6215670108795166 1.3601288795471191 2.1073999404907227 1.3027000427246094 0.8193142414093018
1730 5.984274387359619 5.260727405548096 4.578542232513428 2.421708106994629 2.328371524810791 1.7405524253845215 2.700988292694092 1.2866467237472534 1.8806407451629639 1.105364203453064 0.9454954862594604
1731 5.757333755493164 4.800492286682129 4.480998516082764 2.3049182891845703 2.24950909614563 1.946598768234253 2.46309757232666 1.4394057989120483 2.0185627937316895 0.9525607824325562 0.7785196900367737
1732 5.80462121963501 5.063955783843994 4.536464691162109 2.384798526763916 2.1786608695983887 1.7747585773468018 2.6863837242126465 1.5041264295578003 1.9506882429122925 0.8258787393569946 0.9892610311508179
1733 6.063508987426758 5.4288105964660645 4.515031337738037 2.4685745239257813 2.14052677154541 1.7076178789138794 2.715386390686035 1.2694499492645264 2.040825366973877 0.8334469199180603 0.9767802357673645
1734 6.265745639801025 5.867856979370117 4.320769786834717 2.6837029457092285 2.027036190032959 2.0387442111968994 2.679349184036255 1.6973881721496582 2.0121493339538574 1.13698410987854 1.0064616203308105
1735 6.335912227630615 5.877389430999756 4.589320659637451 2.6875486373901367 2.257537364959717 2.4842076301574707 2.720128297805786 1.0435519218444824 1.8605308532714844 0.8157175779342651 0.883072555065155
1736 6.2020087242126465 5.550238609313965 4.480687141418457 2.44364333152771 2.304941415786743 2.1634860038757324 2.7652432918548584 0.8654710650444031 1.9020949602127075 0.8848177194595337 0.929789125919342
1737 6.068428039550781 5.451070308685303 4.603178977966309 2.3617210388183594 2.406209945678711 1.7607488632202148 2.609401226043701 1.030167818069458 2.035233736038208 1.0561065673828125 0.9422939419746399
1738 6.019237995147705 5.303977966308594 4.636188507080078 2.6137502193450928 2.213876485824585 2.0701427459716797 2.820580244064331 0.7529442310333252 2.041259765625 0.8179665803909302 1.0399178266525269
1739 5.9986090660095215 5.339784145355225 4.842922210693359 2.453270435333252 2.281867027282715 2.1845147609710693 2.64204478263855 0.9724946618080139 2.032869338989258 0.8963201642036438 0.8275303244590759
1740 5.642042636871338 4.830905914306641 5.11909294128418 2.513237953186035 2.236882448196411 1.8878695964813232 2.9368832111358643 0.7619075179100037 1.7568902969360352 0.8701293468475342 0.9035104513168335
1741 5.854203224182129 5.203789710998535 5.165150165557861 2.3697845935821533 2.1212615966796875 1.6953808069229126 2.734180212020874 0.5801981687545776 2.4643332958221436 1.0681865215301514 1.084917426109314
1742 5.908819675445557 5.329563140869141 4.942002773284912 2.303480625152588 2.308351755142212 1.8969675302505493 2.6271607875823975 0.9628892540931702 2.1400253772735596 0.8369389772415161 1.0165637731552124
1743 5.770611763000488 5.193880558013916 4.758890628814697 2.41298770904541 2.4018213748931885 1.7309845685958862 2.76650071144104 0.8720727562904358 2.0691511631011963 0.8275690078735352 0.9447082877159119
1744 5.763705730438232 5.324954509735107 4.768161296844482 2.4870316982269287 2.4655730724334717 1.7081859111785889 2.736440658569336 0.895127534866333 2.0072975158691406 1.0469770431518555 0.9099744558334351
1745 5.910190105438232 5.261050224304199 4.796931743621826 2.4996566772460938 2.4954123497009277 1.4645532369613647 2.868159294128418 1.1232566833496094 2.2498905658721924 0.8320165872573853 0.9878537654876709
1746 5.761818885803223 5.380830764770508 4.752956390380859 2.3441741466522217 2.2731258869171143 1.6229310035705566 2.871051073074341 0.9268993139266968 2.114335775375366 0.8337229490280151 1.0489379167556763
1747 5.5186238288879395 4.737596035003662 4.578732013702393 2.1887271404266357 2.4393458366394043 1.6617422103881836 2.854560136795044 0.771493136882782 2.0289804935455322 0.8665812611579895 0.9237464666366577
1748 5.658095836639404 5.284458637237549 4.233941078186035 2.3599016666412354 2.309013605117798 1.4662960767745972 2.8879892826080322 0.9574993848800659 2.045464277267456 1.0048874616622925 0.9923298954963684
1749 5.266707897186279 5.073918342590332 3.899808883666992 2.292659282684326 2.245999336242676 1.782336950302124 2.4635188579559326 1.1036183834075928 1.9940170049667358 1.1464025974273682 0.7996622323989868
1750 5.321695804595947 5.338412284851074 3.7205588817596436 2.4195499420166016 2.1018617153167725 1.6211096048355103 2.4657907485961914 0.9292035102844238 2.0360095500946045 1.0148531198501587 1.0083255767822266
1751 5.479152202606201 5.287123680114746 3.568962335586548 2.3681869506835938 2.2945187091827393 1.6619094610214233 2.3643715381622314 1.0792733430862427 2.115203857421875 0.8747920989990234 0.8732354640960693
1752 5.498091697692871 5.337363243103027 3.415241003036499 2.2943482398986816 2.2066211700439453 1.606688141822815 2.2901535034179688 1.2171403169631958 2.196622848510742 0.940143883228302 0.8038585782051086
1753 5.767499923706055 5.626987934112549 3.8100712299346924 2.283541440963745 2.3880906105041504 1.4631688594818115 2.098029851913452 1.3064346313476563 1.9511771202087402 0.9118801951408386 0.9331108927726746
1754 5.590298175811768 5.2967424392700195 3.7094616889953613 2.413141965866089 2.0491859912872314 1.5889090299606323 2.262824058532715 1.0259621143341064 2.133108139038086 0.9157111048698425 0.9419527053833008
1755 6.318732738494873 5.923064231872559 3.7996647357940674 2.5621848106384277 2.2641570568084717 1.516139268875122 2.0465738773345947 1.6885851621627808 2.0727458000183105 1.064294695854187 0.8834938406944275
1756 6.128366947174072 5.858729839324951 3.7558929920196533 2.564939260482788 2.043743371963501 1.4723825454711914 2.2128517627716064 1.9887197017669678 2.2444677352905273 0.9543788433074951 0.832320511341095
1757 6.498343467712402 6.06435489654541 3.814955234527588 2.4081242084503174 2.131584644317627 1.6248853206634521 2.298171043395996 1.7526319026947021 2.0511984825134277 0.9462009072303772 0.8570032715797424
1758 6.48573637008667 5.996940612792969 3.647965669631958 2.582468032836914 2.0529611110687256 1.7464693784713745 2.601804494857788 1.7855347394943237 1.7349027395248413 0.7978174090385437 1.011124610900879
1759 6.284806251525879 5.8273725509643555 4.006222248077393 2.4512734413146973 2.406327247619629 1.647821307182312 2.4107582569122314 1.1746206283569336 1.9510414600372314 0.7171502709388733 1.2992554903030396
1760 6.228061676025391 5.797290325164795 4.031238079071045 2.58819842338562 2.3055388927459717 1.7051244974136353 2.7302215099334717 1.6033977270126343 2.3762643337249756 1.0029199123382568 1.0950347185134888
1761 6.21375036239624 5.749623775482178 3.880638360977173 2.604855537414551 2.286454916000366 1.5595637559890747 2.3646910190582275 1.6361554861068726 2.088092803955078 0.8136330842971802 1.0401206016540527
1762 6.048868656158447 5.688201427459717 3.940667152404785 2.4492056369781494 2.705785036087036 1.5357558727264404 1.9957919120788574 1.4554139375686646 2.0187876224517822 0.7561603784561157 1.0527263879776
1763 6.075373649597168 5.760756015777588 3.9323737621307373 2.5678300857543945 2.5770201683044434 1.400786280632019 2.302798271179199 1.4672937393188477 2.03456711769104 0.9549741148948669 1.1345393657684326
1764 6.097790241241455 5.863875865936279 3.743424415588379 2.5967459678649902 2.4399361610412598 1.6407541036605835 2.392301082611084 1.9120235443115234 1.7934999465942383 0.8956120014190674 1.0469603538513184
1765 5.851809024810791 5.704875946044922 3.6367290019989014 2.404296875 2.3264758586883545 1.785514235496521 2.013977289199829 1.4124044179916382 2.0438039302825928 0.7762271165847778 0.9068027138710022
1766 5.9406938552856445 5.644700050354004 4.172555923461914 2.695841073989868 2.3305165767669678 2.157982110977173 2.1813836097717285 1.5946638584136963 2.0455541610717773 1.0674333572387695 1.256748914718628
1767 6.021834850311279 5.7507171630859375 4.346253871917725 2.8038249015808105 2.463141679763794 1.9872697591781616 1.802831768989563 1.1553993225097656 1.9423868656158447 0.7778164148330688 1.2978520393371582
1768 5.980431079864502 5.587418556213379 4.096778869628906 2.464902400970459 2.4714462757110596 2.312391757965088 2.175508975982666 0.9591517448425293 2.1566121578216553 0.9182663559913635 1.2268339395523071
1769 6.004288196563721 5.786028861999512 4.130733489990234 2.542752265930176 2.606537342071533 1.9605673551559448 2.3441162109375 1.1880418062210083 2.0389018058776855 1.0569597482681274 1.1329792737960815
1770 5.911542892456055 5.922802448272705 3.7578752040863037 2.477904796600342 2.3712897300720215 2.005544662475586 2.38948917388916 1.7072492837905884 2.033787488937378 0.9513103365898132 1.063437819480896
1771 5.784004211425781 5.724996566772461 3.972959041595459 2.47062087059021 2.5334558486938477 1.5947694778442383 2.5679337978363037 1.094276785850525 1.982425570487976 0.9512143731117249 1.176247477531433
1772 6.001756191253662 5.931235313415527 4.032382965087891 2.4358818531036377 2.6044960021972656 1.8326020240783691 2.4122371673583984 1.5409126281738281 1.7049404382705688 1.0633972883224487 1.1673105955123901
1773 5.9769697189331055 5.748535633087158 4.171472549438477 2.3229005336761475 2.484428644180298 1.7228524684906006 2.5665900707244873 1.3470849990844727 1.9514328241348267 0.7953618764877319 0.9364411234855652
1774 5.671669006347656 5.413118362426758 3.7069995403289795 2.2719268798828125 2.3086440563201904 1.7714197635650635 2.6476004123687744 1.0989404916763306 1.796318769454956 1.0331941843032837 0.9245240688323975
1775 6.00233268737793 5.608075141906738 3.9519846439361572 2.6032702922821045 2.6149840354919434 1.7409723997116089 2.858152151107788 1.5649584531784058 2.1044578552246094 0.9257388710975647 1.0430469512939453
1776 5.924771308898926 5.641338348388672 3.811445951461792 2.4310615062713623 2.5250332355499268 1.770226240158081 2.5712857246398926 1.2971248626708984 1.9763777256011963 0.8660605549812317 0.9292480945587158
1777 5.675390243530273 5.673976421356201 3.895020008087158 2.6234519481658936 2.341747283935547 1.9554146528244019 2.449645757675171 0.7150744199752808 1.9434267282485962 0.9912348985671997 1.0483510494232178
1778 5.5268473625183105 5.185421466827393 4.089165687561035 2.707017660140991 2.41446852684021 1.846089482307434 2.4809658527374268 0.6541798710823059 1.8680126667022705 0.8939329981803894 1.1011706590652466
1779 5.608489513397217 5.229431629180908 3.932084083557129 2.909670352935791 2.2718305587768555 1.7820632457733154 2.4376139640808105 0.9806687235832214 1.6864936351776123 1.0330408811569214 0.9367788434028625
1780 5.394458293914795 4.831297397613525 4.055806636810303 2.3296399116516113 2.3668253421783447 1.869439959526062 2.242809772491455 0.8700513243675232 1.8952258825302124 0.9503242373466492 0.9223687052726746
1781 5.287242412567139 4.955766201019287 3.8428547382354736 2.484353542327881 2.4819681644439697 1.7646422386169434 2.1300203800201416 0.8538843989372253 1.9321959018707275 0.8939959406852722 0.984822690486908
1782 5.518296718597412 5.125996112823486 4.340900897979736 2.453599214553833 2.5230367183685303 1.8362901210784912 1.8316091299057007 0.8867658972740173 2.09812068939209 0.995689868927002 0.7858220338821411
1783 5.59119176864624 5.1803059577941895 4.128904819488525 2.376610279083252 2.3875999450683594 1.8183073997497559 2.2473526000976563 1.2291609048843384 2.1303369998931885 0.8589173555374146 0.8806650042533875
1784 5.454349040985107 5.184961795806885 4.037042617797852 2.25209379196167 2.2470009326934814 1.9192320108413696 2.279252290725708 0.8343162536621094 1.8261041641235352 0.8372583389282227 0.7689979672431946
1785 5.685894966125488 5.3455047607421875 4.142528533935547 2.3746414184570313 2.183318853378296 2.143747091293335 2.3786635398864746 1.1944979429244995 1.8887494802474976 0.8182392716407776 0.8709443211555481
1786 5.43333625793457 5.105753421783447 4.202542304992676 2.3840856552124023 2.3265597820281982 2.2666079998016357 2.3263585567474365 1.0626330375671387 1.9987053871154785 0.9230830073356628 0.9719769954681396
1787 5.788712024688721 5.213841915130615 4.715288162231445 2.323552131652832 2.2582180500030518 2.249176263809204 2.407965898513794 1.120863676071167 2.1520979404449463 0.868062436580658 0.878706693649292
1788 5.791469573974609 5.362231254577637 4.279136657714844 2.250654458999634 2.269110918045044 2.035207748413086 2.429595708847046 1.3097094297409058 1.8342959880828857 1.2063184976577759 0.9155667424201965
1789 5.742180824279785 5.225509166717529 3.9581332206726074 2.1675338745117188 2.189012050628662 2.031726837158203 2.290249824523926 0.9782875180244446 1.7447080612182617 0.7770174741744995 1.03857421875
1790 5.913529396057129 5.808383941650391 4.1153082847595215 2.2664690017700195 2.1974503993988037 1.8095524311065674 2.3168694972991943 1.1336381435394287 1.91403329372406 0.9270578026771545 0.9160219430923462
1791 6.071532249450684 5.905519008636475 4.128832817077637 2.4886958599090576 2.1225199699401855 1.9540629386901855 2.3652377128601074 1.0929884910583496 1.8940106630325317 0.9380204081535339 0.866436243057251
1792 6.262075424194336 6.087734222412109 3.935488224029541 2.2682952880859375 2.20530104637146 2.2485976219177246 2.3438329696655273 1.8607069253921509 1.806254267692566 1.0219829082489014 0.8419651389122009
1793 6.070981502532959 6.064937114715576 4.0648722648620605 2.3374183177948 2.3949966430664063 2.0615646839141846 2.2754087448120117 1.5812385082244873 1.9792804718017578 1.1609489917755127 0.9451398253440857
1794 6.297330856323242 6.440819263458252 4.2135210037231445 2.4896483421325684 2.355666160583496 1.927849531173706 2.441377639770508 1.8221479654312134 2.025376319885254 1.345381259918213 0.97136390209198
1795 6.264586925506592 6.352500915527344 4.368331432342529 2.6400060653686523 2.2757298946380615 2.0362014770507813 2.4879531860351563 1.8412054777145386 1.8369046449661255 1.1875416040420532 1.01988685131073
1796 6.101456642150879 5.990134239196777 4.422883033752441 2.200385570526123 2.279680013656616 2.2025210857391357 2.4210364818573 1.7667765617370605 1.8324799537658691 1.1889619827270508 0.9763379693031311
1797 5.865586757659912 5.783726215362549 3.9021170139312744 2.339292287826538 2.1712286472320557 2.069668769836426 2.6080546379089355 1.3784668445587158 2.0025811195373535 1.006166934967041 0.8457736968994141
1798 6.2491135597229 6.0610480308532715 4.1309919357299805 2.4025614261627197 2.146225929260254 2.6278269290924072 2.4769744873046875 1.2867640256881714 2.272618293762207 0.9377661943435669 0.7150028944015503
1799 5.916093826293945 5.715628147125244 3.9150474071502686 2.315509080886841 2.1674771308898926 2.0812785625457764 2.3876988887786865 0.8951848149299622 1.9863144159317017 1.167328953742981 0.8140832781791687
1800 6.133817672729492 5.958297252655029 4.281240463256836 2.396000623703003 2.520517349243164 2.4274895191192627 2.362222194671631 1.230629324913025 1.7707792520523071 1.0587390661239624 0.7438094019889832
1801 6.158620834350586 5.983612060546875 4.0692925453186035 2.371741771697998 2.134998321533203 2.549309253692627 2.4918136596679688 1.3771144151687622 1.8379454612731934 0.9454487562179565 0.6890037059783936
1802 6.266112804412842 6.338595867156982 3.9797275066375732 2.450540065765381 2.1849818229675293 2.4565701484680176 2.6200685501098633 1.6768171787261963 1.9905927181243896 0.9891161918640137 0.8547335863113403
1803 6.3004021644592285 6.1888532638549805 3.8264596462249756 2.6013944149017334 2.339890718460083 2.5325896739959717 2.6089417934417725 1.2850126028060913 1.8082457780838013 0.9813634753227234 0.9134992957115173
1804 6.032177925109863 6.045755386352539 3.870464563369751 2.5209317207336426 2.3292906284332275 2.350398540496826 2.6688380241394043 0.9831579327583313 1.7421070337295532 0.9458541870117188 0.9111509323120117
1805 6.213594913482666 6.0576558113098145 4.188354015350342 2.453453540802002 2.2013070583343506 2.3285775184631348 2.3919711112976074 1.0861176252365112 1.9555977582931519 1.1249244213104248 0.8993158936500549
1806 6.001551151275635 5.724559307098389 4.418240070343018 2.309206962585449 2.582974433898926 2.611078977584839 2.612388849258423 1.2391040325164795 1.9804552793502808 1.1028051376342773 1.1295855045318604
1807 6.043280124664307 6.005426406860352 3.8544223308563232 2.2053914070129395 2.5637319087982178 2.429919958114624 2.518223524093628 1.8289107084274292 2.0396668910980225 1.1142045259475708 0.9113888740539551
1808 6.5385332107543945 6.177187442779541 3.7027971744537354 2.415273666381836 2.2452304363250732 2.4860143661499023 2.5259413719177246 1.1757283210754395 2.100461483001709 1.1108285188674927 0.8683162331581116
1809 6.661350250244141 6.190883159637451 3.8019959926605225 2.3782882690429688 2.5638256072998047 2.5048370361328125 2.322608232498169 1.2828614711761475 1.8649520874023438 0.9960676431655884 0.8625361919403076
1810 6.420154094696045 5.722102642059326 3.6572563648223877 2.292992115020752 2.316638469696045 2.4727509021759033 2.5472729206085205 1.5272057056427002 2.1142544746398926 0.7908252477645874 0.9218853712081909
1811 6.627004623413086 5.820501804351807 3.9450321197509766 2.387430191040039 2.5153026580810547 2.4985198974609375 2.4644935131073 1.3696558475494385 1.9827147722244263 0.8924688100814819 0.9181849956512451
1812 6.388546943664551 5.704422950744629 4.398870468139648 2.3911256790161133 2.4523673057556152 2.57967472076416 2.616297721862793 1.2407677173614502 2.223555326461792 0.8818398118019104 0.9414947032928467
1813 6.300207138061523 5.6549835205078125 3.9008774757385254 2.302396297454834 2.5927059650421143 2.5852792263031006 2.6777780055999756 0.9592416286468506 1.9127737283706665 1.004270076751709 1.1214489936828613
1814 6.392830848693848 5.6344499588012695 4.211379528045654 2.399649143218994 2.54457950592041 2.5288946628570557 2.587507724761963 1.4335232973098755 2.1702182292938232 1.142499566078186 1.0979318618774414
1815 6.502485752105713 5.546536922454834 4.878884315490723 2.287004232406616 2.6423373222351074 2.537811756134033 2.770287275314331 0.9058856964111328 2.097630023956299 0.921389639377594 0.8335766196250916
1816 6.769149303436279 5.928895950317383 4.956110954284668 2.291917324066162 2.7730839252471924 2.773987293243408 2.6999974250793457 1.1717803478240967 2.1883678436279297 1.1017824411392212 1.1138767004013062
1817 6.583901405334473 5.739935874938965 4.812291622161865 2.041795253753662 2.6400105953216553 2.5809571743011475 2.7990705966949463 0.8139660358428955 2.2744719982147217 1.0353399515151978 0.9616495966911316
1818 6.69045877456665 6.012364864349365 4.506352424621582 2.095319986343384 2.6657822132110596 2.433272123336792 2.653048276901245 1.17621910572052 1.9905644655227661 1.0180035829544067 0.884602427482605
1819 6.578076362609863 5.82019567489624 4.608672142028809 2.3188741207122803 2.5936081409454346 2.5049877166748047 2.690413236618042 1.7226496934890747 1.9328469038009644 0.9540079236030579 0.8671503067016602
1820 6.665043354034424 5.910293102264404 4.717446327209473 2.086777687072754 2.7085483074188232 2.3565175533294678 2.7685861587524414 1.6235193014144897 1.8891702890396118 0.927721381187439 0.9019070863723755
1821 6.761722564697266 5.714116096496582 5.199357986450195 2.220148801803589 2.7811923027038574 2.376875638961792 2.906851053237915 1.328885555267334 2.1166844367980957 0.9814211130142212 0.8353111743927002
1822 6.790733814239502 5.667773246765137 4.837677955627441 2.242384672164917 2.854390859603882 2.5941991806030273 2.633441209793091 1.0859853029251099 2.200091600418091 1.0851372480392456 0.9070976376533508
1823 6.657499313354492 5.767928123474121 4.711171627044678 2.3075947761535645 2.2922911643981934 2.429690361022949 2.426612377166748 1.3278888463974 2.1240711212158203 0.9373682141304016 1.0942891836166382
1824 6.507924556732178 5.398046016693115 5.037975788116455 2.1485626697540283 2.4229536056518555 2.506442070007324 2.615877866744995 1.2146430015563965 1.9337812662124634 0.940489649772644 0.9364938139915466
1825 6.867020606994629 5.703449726104736 5.092925071716309 2.073810577392578 2.4131948947906494 2.631086587905884 2.639836549758911 1.0464181900024414 2.0361006259918213 0.8941795825958252 0.8019503355026245
1826 6.64262056350708 5.961088180541992 4.7369585037231445 2.2372467517852783 2.5285937786102295 2.6631062030792236 2.706141471862793 1.4200687408447266 1.8336750268936157 0.9574702978134155 0.9733586311340332
1827 6.700116157531738 5.773238658905029 4.64401388168335 2.1915056705474854 2.411266803741455 2.382363796234131 2.5659666061401367 1.3021279573440552 2.0777056217193604 0.9884975552558899 1.0926330089569092
1828 7.009654521942139 5.960477352142334 4.722185134887695 2.297656297683716 2.390958786010742 2.425907611846924 2.3161232471466064 1.2183786630630493 2.2822139263153076 1.0450905561447144 1.0805994272232056
1829 6.569549560546875 5.999911785125732 4.361667156219482 2.4247093200683594 2.473874807357788 2.6853058338165283 2.421473979949951 1.2355011701583862 1.83907949924469 0.9294763803482056 1.0348374843597412
1830 6.381322860717773 5.921616554260254 4.232329845428467 2.3041975498199463 2.4600934982299805 2.6392886638641357 2.314584255218506 1.2701200246810913 1.9706265926361084 0.8758032321929932 1.0155378580093384
1831 6.260531902313232 5.97627592086792 4.110785007476807 2.3063621520996094 2.3819761276245117 2.6786046028137207 2.4562923908233643 1.8494815826416016 1.9257116317749023 1.145748496055603 1.0577807426452637
1832 6.7679877281188965 6.022632598876953 4.514633655548096 2.1039857864379883 2.6576309204101563 2.6330907344818115 2.4921176433563232 1.1705958843231201 1.9131568670272827 1.150932788848877 1.1848410367965698
1833 6.697862148284912 6.284793376922607 4.3980560302734375 2.1174464225769043 2.3007993698120117 2.5080690383911133 2.320676326751709 1.5663388967514038 1.701277256011963 1.2055504322052002 0.9794130921363831
1834 6.554289817810059 6.014472484588623 4.2515692710876465 2.127462387084961 2.7212390899658203 2.6236658096313477 2.474846601486206 1.4280688762664795 1.9802354574203491 0.949488639831543 0.9440122246742249
1835 6.736962795257568 6.061528205871582 4.458374977111816 2.2514452934265137 2.97641921043396 2.585061550140381 2.399662971496582 1.6471320390701294 2.236940622329712 0.7817753553390503 0.8216610550880432
1836 6.528278827667236 5.709738254547119 4.493017673492432 2.1387271881103516 2.8458669185638428 2.590036630630493 2.6146626472473145 1.4810473918914795 2.018078327178955 0.9057292342185974 0.7295961976051331
1837 6.333077430725098 5.648218154907227 4.4639129638671875 2.2125258445739746 2.876363754272461 2.601283550262451 2.540872812271118 1.3195537328720093 2.1967363357543945 1.0584626197814941 0.8016955256462097
1838 5.854397296905518 5.186559200286865 3.9227707386016846 2.4036121368408203 2.679396390914917 2.412163496017456 2.484389305114746 1.8161492347717285 2.140364646911621 0.8834421038627625 0.7784844636917114
1839 5.815735816955566 5.246127128601074 4.011778831481934 2.770589590072632 2.558959722518921 2.1166727542877197 2.4737601280212402 1.5342689752578735 1.9466081857681274 1.0158947706222534 0.7690346240997314
1840 5.830442905426025 5.610781669616699 3.971665859222412 2.5990564823150635 2.44404673576355 2.147956609725952 2.568568706512451 1.7146035432815552 2.0942580699920654 0.9955591559410095 0.9829401969909668
1841 6.280489444732666 6.122356414794922 4.27988862991333 2.4065394401550293 2.73272442817688 2.152459144592285 2.660491943359375 2.06937837600708 1.9319119453430176 1.1295413970947266 1.085251808166504
1842 5.98684549331665 5.575355052947998 4.405921936035156 2.6059582233428955 2.434467077255249 2.0695383548736572 2.337484121322632 1.8312207460403442 2.1310179233551025 1.1562062501907349 1.0385323762893677
1843 6.030088424682617 5.779219627380371 4.446484088897705 2.4199509620666504 2.6056857109069824 2.039029836654663 2.2016360759735107 1.8033018112182617 1.8050612211227417 0.9055747985839844 0.9493480920791626
1844 6.0553789138793945 5.809473514556885 4.629248142242432 2.462846040725708 2.286586284637451 2.215242385864258 2.165099620819092 2.190066337585449 1.8298283815383911 1.0622944831848145 0.8496273756027222
1845 5.762448310852051 5.670571327209473 4.576415538787842 2.458796977996826 2.580209970474243 2.182931661605835 2.372251033782959 1.763611078262329 1.9741984605789185 0.8515531420707703 1.1917617321014404
1846 5.955261707305908 5.756167411804199 4.863868713378906 2.3806979656219482 2.5099053382873535 2.24346923828125 2.2847681045532227 1.4263041019439697 1.9196455478668213 1.3304352760314941 0.9289843440055847
1847 5.825962543487549 5.581394195556641 4.407087802886963 2.19309663772583 2.802750825881958 2.058474063873291 2.227280855178833 1.8741035461425781 1.9834117889404297 1.0394775867462158 1.0170080661773682
1848 6.203392028808594 5.607250690460205 4.815019130706787 2.321730136871338 2.6470887660980225 2.2122695446014404 2.4339041709899902 1.300775408744812 1.9539176225662231 1.0383031368255615 0.8493297696113586
1849 6.302333354949951 5.946736812591553 4.718070030212402 2.3708415031433105 2.68710994720459 2.0764267444610596 2.5029056072235107 1.968505620956421 1.8651835918426514 1.0813558101654053 1.0182396173477173
1850 6.1057939529418945 6.005077362060547 4.260357856750488 2.150259017944336 2.7002079486846924 2.189983367919922 2.546123504638672 1.9188611507415771 1.8933559656143188 1.0568349361419678 0.9216263294219971
1851 6.1180419921875 6.122395992279053 4.231007099151611 2.251669406890869 2.6932852268218994 2.2053587436676025 2.373018741607666 1.4320094585418701 1.8713045120239258 1.1618220806121826 0.9991028904914856
1852 6.175109386444092 5.839838027954102 4.44750452041626 2.227555513381958 2.6335177421569824 2.235262393951416 2.4186301231384277 1.5857683420181274 1.8763084411621094 1.1324021816253662 0.8633882403373718
1853 6.165331840515137 6.010636329650879 4.509850025177002 2.353715181350708 2.9665675163269043 2.1357784271240234 2.4736218452453613 1.7235668897628784 1.8567278385162354 0.9867385625839233 0.9200993776321411
1854 6.170253276824951 5.971704006195068 4.319369316101074 2.6098971366882324 2.909191131591797 2.255056381225586 2.236114740371704 1.4690145254135132 2.0692901611328125 1.251418948173523 0.8626249432563782
1855 5.813507556915283 5.538531303405762 4.2444047927856445 2.3195416927337646 2.7838025093078613 2.205265522003174 2.273481845855713 1.5118966102600098 1.9772533178329468 0.9974192380905151 0.8037014603614807
1856 6.028989315032959 5.829078197479248 4.055729866027832 2.485422372817993 2.5961034297943115 2.3531699180603027 2.435898780822754 1.2684707641601563 2.014941692352295 1.046813726425171 0.7906652092933655
1857 5.93725061416626 5.7662224769592285 4.07705020904541 2.2912120819091797 2.3883678913116455 2.32711124420166 2.2929325103759766 1.8648320436477661 1.9455819129943848 0.9988452196121216 1.0117359161376953
1858 6.029977798461914 5.813935279846191 4.216729164123535 2.175792932510376 2.574828624725342 2.1475906372070313 2.366959571838379 1.5006760358810425 2.0179824829101563 1.0966876745224 1.0501115322113037
1859 6.323744773864746 6.098226547241211 4.550376892089844 2.565652847290039 2.488900899887085 2.1706721782684326 2.6505463123321533 1.518517255783081 1.842203974723816 1.2454701662063599 1.0813332796096802
1860 6.19325065612793 5.9361653327941895 4.424703121185303 2.4374172687530518 2.8306868076324463 2.1531996726989746 2.637753486633301 1.0299421548843384 2.163099527359009 1.0764687061309814 1.0982650518417358
1861 5.932528018951416 5.819727897644043 4.448685646057129 2.262218475341797 2.7283833026885986 2.1460392475128174 2.8475418090820313 1.6481952667236328 2.0678153038024902 0.9049085378646851 1.0838251113891602
1862 6.309561252593994 6.2005534172058105 4.421491622924805 2.429347515106201 2.523411512374878 2.0385422706604004 2.6189820766448975 1.3937779664993286 2.1575396060943604 0.8127520084381104 0.9190396666526794
1863 6.165112495422363 6.283411026000977 4.16928243637085 2.516319751739502 2.5925302505493164 2.136441469192505 2.4100213050842285 1.5024237632751465 2.0932836532592773 0.796480119228363 0.9070101976394653
1864 6.061729907989502 6.038862705230713 4.031559467315674 2.571753740310669 2.576172351837158 2.1955268383026123 2.4053380489349365 1.6857390403747559 2.138720750808716 0.7737180590629578 0.942103922367096
1865 5.771721839904785 5.806512832641602 3.877157688140869 2.2571754455566406 2.5336594581604004 2.2530670166015625 2.5860648155212402 1.023497462272644 2.1457436084747314 0.674838662147522 0.8277755379676819
1866 5.971467971801758 5.980074405670166 3.9952619075775146 2.435955762863159 2.5200676918029785 2.2853260040283203 2.637523889541626 1.4234260320663452 2.052788257598877 0.9086822271347046 0.836172878742218
1867 5.654586315155029 5.607371807098389 3.7275633811950684 2.3813316822052 2.029507637023926 2.402512550354004 2.5099217891693115 0.8914406895637512 1.7554731369018555 0.9594887495040894 0.8048143982887268
1868 5.759185314178467 5.475889205932617 4.168393611907959 2.4575164318084717 2.2949883937835693 2.2607059478759766 2.5091500282287598 1.1846956014633179 1.9904015064239502 0.8888715505599976 0.9386602640151978
1869 5.583651065826416 5.433276176452637 4.124579429626465 2.098301887512207 2.4822137355804443 2.2663934230804443 2.455000162124634 1.8527655601501465 2.001770257949829 1.0523194074630737 1.0381050109863281
1870 5.997217655181885 5.774750232696533 4.233572006225586 2.3245816230773926 2.3225605487823486 2.2388339042663574 2.7061665058135986 1.5251599550247192 1.8885568380355835 1.1773420572280884 0.9124129414558411
1871 5.840816497802734 5.922024726867676 4.029526710510254 2.2284626960754395 2.47855806350708 2.176159143447876 2.496326208114624 1.541796088218689 1.9376296997070313 0.9220008254051208 0.9429341554641724
1872 5.623870372772217 5.6186113357543945 4.258029937744141 2.151759386062622 2.299999952316284 2.2098207473754883 2.557706832885742 1.1769583225250244 1.8340991735458374 0.9005578756332397 1.1049301624298096
1873 5.762940406799316 5.675233364105225 4.16117525100708 2.2067604064941406 2.256723642349243 2.1636362075805664 2.48285174369812 1.219476580619812 1.8057429790496826 0.9591902494430542 0.9703022837638855
1874 5.582087516784668 5.511013984680176 3.807847738265991 2.0848629474639893 2.4998841285705566 2.2394490242004395 2.4941582679748535 0.9906160831451416 1.6841551065444946 1.1345434188842773 0.8997573852539063
1875 5.668695449829102 5.729183197021484 3.8600881099700928 2.3448965549468994 2.319182872772217 2.256326675415039 2.4713351726531982 1.3873999118804932 1.6516656875610352 1.2127004861831665 0.8822267651557922
1876 5.564382553100586 5.453449249267578 3.8299899101257324 2.2291293144226074 2.4305100440979004 2.0415074825286865 2.715514898300171 1.3195810317993164 1.8047481775283813 1.364707589149475 0.9818564057350159
1877 5.933193683624268 6.0062255859375 3.5614378452301025 2.1845550537109375 2.5655579566955566 2.1621131896972656 2.6526975631713867 1.7455236911773682 1.809501051902771 1.1874431371688843 0.8544830679893494
1878 5.979902267456055 5.922455787658691 3.9970593452453613 2.0971999168395996 2.6341428756713867 2.1236746311187744 2.646273374557495 1.8726376295089722 1.743232250213623 0.9247004389762878 1.0079500675201416
1879 6.322366237640381 6.167469024658203 4.060805320739746 2.180312395095825 2.7888669967651367 2.2697174549102783 2.5156943798065186 1.6980538368225098 1.9285434484481812 1.0950493812561035 0.857327401638031
1880 6.089823246002197 5.830808162689209 4.084747791290283 2.1658053398132324 2.7351386547088623 2.2113747596740723 2.5503764152526855 1.1864013671875 1.7554616928100586 1.0530965328216553 0.8761948943138123
1881 6.119006633758545 5.835394382476807 3.8786351680755615 2.4166829586029053 2.583186626434326 2.21872878074646 2.6527366638183594 0.7747595906257629 1.7041375637054443 1.1033520698547363 0.9363780617713928
1882 6.168207168579102 6.044397354125977 3.9556095600128174 2.364046573638916 2.4379537105560303 2.1964914798736572 2.292691707611084 1.5418301820755005 1.7599799633026123 1.094929814338684 1.0510776042938232
1883 6.229997634887695 6.31243371963501 4.003041744232178 2.3427352905273438 2.4711081981658936 2.2666471004486084 2.510596990585327 1.260189414024353 1.896485686302185 1.0803241729736328 0.7160212993621826
1884 6.117451190948486 6.171505451202393 3.9868624210357666 2.623718738555908 2.4361026287078857 2.296374559402466 2.5116071701049805 1.7297120094299316 1.8840880393981934 0.8050974011421204 0.9867211580276489
1885 6.101318836212158 6.190831184387207 4.210209369659424 2.488280773162842 2.320514678955078 2.2490406036376953 2.453416347503662 1.27275812625885 1.9085040092468262 1.0763630867004395 0.9699554443359375
1886 5.969939708709717 5.964057922363281 4.207376003265381 2.2869973182678223 2.578420400619507 2.280745029449463 2.562069892883301 1.3504571914672852 2.0960912704467773 0.8669645190238953 1.101326584815979
1887 6.058465957641602 5.975625991821289 4.473931312561035 2.273709297180176 2.6290249824523926 2.4180870056152344 2.8086795806884766 1.5273915529251099 1.9048055410385132 1.1011720895767212 1.1911201477050781
1888 5.977867126464844 6.011288642883301 4.220917224884033 2.2067534923553467 2.461866855621338 2.432668685913086 2.5818700790405273 1.3852907419204712 1.6765294075012207 0.9113590121269226 1.1410373449325562
1889 6.244364261627197 6.121697425842285 4.2776408195495605 2.5451724529266357 2.4976282119750977 2.465155601501465 2.6749508380889893 1.3792884349822998 1.8175255060195923 1.004760503768921 1.050719141960144
1890 6.159093379974365 6.141360282897949 4.260337829589844 2.4349358081817627 2.461517333984375 2.2717692852020264 2.394678831100464 1.2280601263046265 2.4023547172546387 0.9815307259559631 0.9827062487602234
1891 5.947935581207275 5.8263444900512695 4.221120834350586 2.4647226333618164 2.4886741638183594 2.247443675994873 2.335293769836426 1.6343917846679688 1.9738329648971558 0.9775019884109497 0.8887096047401428
1892 6.0665202140808105 6.00106143951416 4.503019332885742 2.183912754058838 2.432382345199585 2.327152967453003 2.707885503768921 1.9251351356506348 1.8792309761047363 0.9575151205062866 1.1182326078414917
1893 6.165462017059326 6.052143573760986 4.390552520751953 2.5101921558380127 2.4880166053771973 2.130404472351074 2.4276158809661865 1.5371965169906616 1.850803256034851 1.0615218877792358 1.1139616966247559
1894 6.032982349395752 6.023504257202148 4.224987030029297 2.7914068698883057 2.6239137649536133 2.329285144805908 2.1799263954162598 2.059605360031128 2.0007736682891846 1.2645747661590576 0.8638641238212585
1895 5.918807506561279 5.927114009857178 4.07751989364624 2.360170841217041 2.5136804580688477 2.463730812072754 2.167642593383789 1.5097417831420898 1.923413872718811 0.9744959473609924 1.0870025157928467
1896 5.974884033203125 5.871847629547119 4.406691074371338 2.421936511993408 2.407014846801758 2.3387534618377686 1.9716140031814575 1.5184565782546997 1.7197279930114746 1.1262158155441284 1.065247654914856
1897 5.936986446380615 5.5775370597839355 4.3971991539001465 2.353513240814209 2.5842032432556152 2.388118028640747 2.202033758163452 1.3668500185012817 1.6285784244537354 1.0804212093353271 0.9673482775688171
1898 5.963028907775879 5.5807785987854 4.7046799659729 2.4296226501464844 2.7588813304901123 2.291146755218506 2.01987624168396 1.4241009950637817 1.881026029586792 1.1641238927841187 0.8990146517753601
1899 5.910335540771484 5.568527698516846 4.1895670890808105 2.2023415565490723 2.678524971008301 2.371029853820801 2.135634422302246 1.5786374807357788 1.7074503898620605 1.1531327962875366 0.8504952788352966
1900 5.903141975402832 5.529129981994629 4.444546699523926 2.313471794128418 2.569363832473755 2.431295871734619 2.2806406021118164 1.786321997642517 1.8166184425354004 1.021733283996582 1.0984234809875488
1901 5.753569602966309 5.532464027404785 4.348987579345703 2.196411371231079 2.6048483848571777 2.335430383682251 2.219665050506592 2.0810205936431885 1.9909518957138062 1.1008435487747192 0.8766751885414124
1902 5.574990272521973 5.1730265617370605 4.539331912994385 2.320446491241455 2.532665729522705 2.1963937282562256 2.550281524658203 1.4464353322982788 1.9129525423049927 0.9241285920143127 0.9079174399375916
1903 5.588656425476074 5.18003511428833 4.592643737792969 2.5483970642089844 2.6793417930603027 2.1033935546875 2.4315731525421143 1.1268647909164429 1.8707164525985718 1.0154792070388794 1.0025678873062134
1904 5.861115455627441 5.121135234832764 4.773533344268799 2.5439870357513428 2.486936092376709 2.1344735622406006 2.264521598815918 1.0917692184448242 1.7050366401672363 0.7416501045227051 0.9061561822891235
1905 5.6532182693481445 4.867552757263184 4.575240135192871 2.171046257019043 2.5410988330841064 2.277249574661255 2.3129613399505615 1.17770516872406 1.753764271736145 0.8472086191177368 0.8892842531204224
1906 5.750345706939697 5.093227386474609 4.657054424285889 2.4808287620544434 2.637686252593994 2.1460535526275635 2.035515308380127 0.9121637344360352 1.9697104692459106 0.9161669611930847 0.929249107837677
1907 5.596329689025879 5.186770439147949 4.4171905517578125 2.284752130508423 2.5653059482574463 2.144239664077759 2.2433249950408936 0.980043351650238 1.9259254932403564 0.9813418984413147 0.9143552184104919
1908 5.3686113357543945 4.908182144165039 4.278323650360107 2.2162716388702393 2.542344093322754 2.0693984031677246 1.9667565822601318 0.7917729616165161 1.7355449199676514 0.9162352681159973 1.0013797283172607
1909 5.536594867706299 4.779368877410889 4.53842306137085 2.179152250289917 2.7369909286499023 1.9733237028121948 2.213866949081421 1.285737156867981 2.149660587310791 0.9681030511856079 1.0633482933044434
1910 5.605367660522461 5.02459192276001 4.502198696136475 2.304319381713867 2.5857956409454346 2.0281636714935303 2.4318575859069824 1.4598013162612915 1.7174301147460938 1.2330578565597534 1.0085053443908691
1911 5.627377986907959 5.072802543640137 4.335333824157715 2.1734635829925537 2.6531875133514404 2.014277219772339 2.4583375453948975 1.7926249504089355 1.735265851020813 1.0206787586212158 0.9100278615951538
1912 6.056318283081055 5.428508758544922 4.505946159362793 2.2772698402404785 2.6691982746124268 2.377656936645508 2.4987385272979736 2.2854089736938477 1.847761869430542 0.9766814708709717 0.9757112860679626
1913 6.248509883880615 5.699538230895996 4.555239677429199 2.6532247066497803 2.7592921257019043 2.2643890380859375 2.5847487449645996 2.0460119247436523 1.999441385269165 1.042001485824585 1.031856656074524
1914 6.063176155090332 5.390776634216309 4.420340061187744 2.3694636821746826 2.668792724609375 2.45194673538208 2.528721570968628 1.4905412197113037 1.8002022504806519 1.0028265714645386 1.1812901496887207
1915 6.1647210121154785 5.651790142059326 4.565694808959961 2.4282002449035645 2.779191255569458 2.2881133556365967 2.562014579772949 1.6128934621810913 1.8298596143722534 0.9582734704017639 1.0742875337600708
1916 6.113473415374756 5.681869029998779 4.478573322296143 2.408012866973877 2.4497296810150146 2.3376035690307617 2.803687572479248 1.5762670040130615 1.8176460266113281 1.2277237176895142 1.0697425603866577
1917 6.268472671508789 5.828760623931885 4.47064733505249 2.323277235031128 2.7389960289001465 2.308518886566162 2.667330503463745 1.4531538486480713 1.8961361646652222 0.9225094318389893 0.9656645059585571
1918 6.168750286102295 5.834705829620361 4.415192127227783 2.3839211463928223 2.6188693046569824 2.2698850631713867 2.7471201419830322 1.5972462892532349 1.866377353668213 1.0906367301940918 0.9194591045379639
1919 6.20304012298584 5.654415607452393 4.388908863067627 2.257673740386963 2.613229513168335 2.322504997253418 2.333299398422241 1.1789313554763794 1.9653658866882324 1.0397754907608032 1.1224950551986694
1920 6.149289608001709 5.56674861907959 4.146475315093994 2.1595864295959473 2.580777168273926 2.368997812271118 2.5940370559692383 0.8869287371635437 1.7174100875854492 1.0648906230926514 0.9564281702041626
1921 6.386836528778076 6.050063610076904 4.1493659019470215 2.303358554840088 2.3705711364746094 2.46531081199646 2.68764328956604 0.8870943188667297 1.7291662693023682 1.1066237688064575 1.2017093896865845
1922 6.289123058319092 5.5845441818237305 4.544987678527832 2.2118194103240967 2.7683539390563965 2.5175468921661377 2.6069698333740234 1.1911996603012085 1.8322885036468506 1.17214834690094 1.1882412433624268
1923 6.033193588256836 5.3696608543396 4.195096969604492 2.344883441925049 2.5993285179138184 2.273559808731079 2.5092458724975586 1.6186325550079346 1.7857013940811157 1.1973155736923218 0.8992356061935425
[truncated: 1,263,102 more chars]
