# Supplementary material for: Complexes of vertebrate TMC1/2 and CIB2/3 proteins form hair-cell mechanotransduction cation channels
Source: eLife. 2025 Jan 8;12:RP89719. doi: 10.7554/eLife.89719 (PMC11709434; doi:10.7554/eLife.89719)
Supplement: Figure 8—figure supplement 1—source data 1. [file elife-89719-fig8-figsupp1-data1.zip › RMSD-Anton-hsTMC1-POPC-mineq-v2.dat]

0 0.0 0.0 0.0 0.0 0.0 0.0 0.0 0.0 0.0
1 10.80591869354248 8.195838928222656 10.780117988586426 2.7392330169677734 3.1121342182159424 1.7274906635284424 2.070377826690674 2.465740919113159 3.3486502170562744
2 10.958488464355469 8.2608060836792 10.980360984802246 2.815765857696533 3.423203468322754 2.122605800628662 2.1371638774871826 2.408125400543213 3.3445472717285156
3 10.947938919067383 8.368179321289063 10.956854820251465 2.7089662551879883 3.254762649536133 1.8030561208724976 2.4788260459899902 2.5838778018951416 3.278026580810547
4 11.043848037719727 8.335832595825195 11.039040565490723 2.7002034187316895 3.3552894592285156 2.036687135696411 2.655186176300049 2.384801149368286 3.2801949977874756
5 10.996060371398926 8.40810489654541 10.772433280944824 2.9993057250976563 3.4801971912384033 1.7882132530212402 2.580280065536499 2.4404733180999756 3.4203944206237793
6 11.068260192871094 8.54744815826416 10.933930397033691 3.0596120357513428 3.303009271621704 1.6489218473434448 2.8411011695861816 2.192479372024536 3.378599166870117
7 10.975980758666992 8.352685928344727 11.178923606872559 2.588763952255249 3.3521475791931152 1.4932045936584473 2.7664215564727783 2.3699090480804443 3.4009644985198975
8 10.909774780273438 8.362475395202637 11.086956024169922 2.4335920810699463 3.159621000289917 1.509581446647644 2.955899477005005 2.716207981109619 3.453446388244629
9 10.757144927978516 8.302303314208984 10.807092666625977 2.6188857555389404 3.332578182220459 1.861361026763916 2.584561824798584 2.211254119873047 3.3337883949279785
10 10.76555061340332 8.280330657958984 10.916523933410645 2.4177088737487793 3.5120136737823486 2.0050148963928223 2.596290111541748 2.379592180252075 3.292253017425537
11 10.887435913085938 8.423720359802246 10.878204345703125 2.722949743270874 3.424881935119629 1.7868152856826782 2.7014782428741455 2.4920711517333984 3.2539467811584473
12 10.71636962890625 8.263382911682129 10.83026123046875 2.6307809352874756 3.4093923568725586 1.5260913372039795 2.411391258239746 2.3269870281219482 3.4437568187713623
13 11.072526931762695 8.412527084350586 10.906977653503418 2.747150182723999 3.057122230529785 1.740234613418579 2.6386263370513916 2.0912106037139893 3.452561855316162
14 10.876505851745605 8.451369285583496 10.67482852935791 2.4635121822357178 3.2673535346984863 1.9249485731124878 2.729370355606079 2.140122175216675 3.4242610931396484
15 10.899502754211426 8.57766342163086 10.503294944763184 2.5621583461761475 3.049221992492676 1.3942928314208984 2.257030725479126 2.392425775527954 3.342956781387329
16 10.908059120178223 8.595955848693848 10.465011596679688 2.4937918186187744 3.1155056953430176 1.8173407316207886 2.8567962646484375 2.628904104232788 3.4026122093200684
17 10.877957344055176 8.597502708435059 10.689753532409668 2.5850510597229004 3.498746871948242 1.6013078689575195 2.8144538402557373 2.476578712463379 3.3815410137176514
18 10.848851203918457 8.4118013381958 10.65121841430664 2.483659029006958 3.20797061920166 1.4501891136169434 3.0899314880371094 2.5023515224456787 3.480726957321167
19 11.038678169250488 8.647578239440918 10.889878273010254 2.5156431198120117 3.533731698989868 1.5844175815582275 2.9476702213287354 2.5121877193450928 3.609982967376709
20 10.738062858581543 8.500774383544922 10.656279563903809 2.3000080585479736 3.6568102836608887 1.4800211191177368 2.5747079849243164 2.5352578163146973 3.3255391120910645
21 10.754457473754883 8.5283203125 10.799175262451172 2.3862149715423584 3.6842074394226074 1.6618748903274536 2.773449420928955 2.399172782897949 3.293534994125366
22 10.788280487060547 8.292163848876953 10.893402099609375 2.2945899963378906 3.0477094650268555 1.6488274335861206 2.399168014526367 2.078115940093994 3.450430154800415
23 10.625917434692383 8.421238899230957 10.647003173828125 2.3320960998535156 3.3989651203155518 1.6250897645950317 2.53764009475708 2.2830796241760254 3.467609405517578
24 10.720398902893066 8.456367492675781 10.852740287780762 2.3665435314178467 3.3959717750549316 1.8445039987564087 1.6730934381484985 2.363136053085327 3.19694447517395
25 10.593123435974121 8.34593391418457 10.64481258392334 2.2607061862945557 3.8956966400146484 1.5508501529693604 1.9778776168823242 2.511195659637451 3.4967892169952393
26 11.077430725097656 8.56391429901123 11.10266399383545 2.556924343109131 3.629401683807373 1.6417447328567505 2.2603037357330322 2.7590525150299072 3.388119697570801
27 11.00497055053711 8.567648887634277 10.998700141906738 2.513808488845825 3.6092066764831543 1.6953529119491577 2.0393409729003906 2.202925443649292 3.655181407928467
28 11.002381324768066 8.54310131072998 10.86574935913086 2.4102330207824707 3.3928062915802 1.9018595218658447 2.1854774951934814 2.4379892349243164 3.3172717094421387
29 11.036946296691895 8.538006782531738 11.006521224975586 2.496741771697998 3.355553388595581 1.9048699140548706 2.284252643585205 2.5725414752960205 3.4398651123046875
30 10.942907333374023 8.375176429748535 10.834559440612793 2.314877510070801 3.2910778522491455 2.1130971908569336 2.2348239421844482 2.3366873264312744 3.5065555572509766
31 10.95068359375 8.362452507019043 10.91107177734375 2.3468077182769775 3.545923948287964 1.9727565050125122 2.113206624984741 2.3169374465942383 3.346306800842285
32 11.013731956481934 8.408548355102539 11.10724925994873 2.5346944332122803 3.6065309047698975 1.8504889011383057 1.8405725955963135 2.377656936645508 3.5596134662628174
33 10.956317901611328 8.282193183898926 11.001524925231934 2.431194543838501 3.259026527404785 1.6585227251052856 1.6218125820159912 2.713078260421753 3.578436851501465
34 10.84878158569336 8.157968521118164 10.911589622497559 2.268867015838623 3.6310715675354004 1.781028389930725 1.3777199983596802 2.6572768688201904 3.539034128189087
35 10.905196189880371 8.289434432983398 10.934165954589844 2.2996511459350586 3.350802183151245 1.9887813329696655 1.9809232950210571 2.269740104675293 3.4283533096313477
36 10.835413932800293 8.312021255493164 10.86676025390625 2.1566178798675537 3.435331106185913 1.6594815254211426 1.7041194438934326 2.3403401374816895 3.4637558460235596
37 11.075539588928223 8.495254516601563 11.0728178024292 2.3838789463043213 3.354534149169922 1.5262566804885864 1.7719331979751587 2.645677328109741 3.7035903930664063
38 11.087149620056152 8.795821189880371 11.05301570892334 2.676117420196533 3.762986898422241 1.7642029523849487 2.119886875152588 2.676591634750366 3.55023455619812
39 11.056239128112793 8.658806800842285 11.034576416015625 2.520949602127075 3.7049450874328613 1.7667649984359741 2.5815377235412598 2.739717483520508 3.5215985774993896
40 10.994523048400879 8.687500953674316 10.792325019836426 2.592491626739502 3.576672315597534 1.6129451990127563 2.3125927448272705 3.0523056983947754 3.5283491611480713
41 10.828963279724121 8.428160667419434 10.786422729492188 2.4193642139434814 3.6038458347320557 1.7867337465286255 2.1765172481536865 3.024463653564453 3.3750665187835693
42 10.570795059204102 8.020841598510742 10.613828659057617 2.3911988735198975 3.530352830886841 1.8175538778305054 1.9797992706298828 2.932729482650757 3.360999822616577
43 10.639045715332031 8.237726211547852 10.499610900878906 2.646271228790283 3.3988804817199707 1.4680800437927246 1.9595191478729248 2.792707920074463 3.4147462844848633
44 10.558818817138672 8.149993896484375 10.517409324645996 2.7673215866088867 3.576366424560547 1.5070704221725464 2.2292017936706543 2.8757059574127197 3.5789096355438232
45 10.539041519165039 8.133625984191895 10.615884780883789 2.445660352706909 3.526184320449829 1.9451955556869507 2.1197242736816406 2.933621883392334 3.4066295623779297
46 10.489715576171875 8.243836402893066 10.502877235412598 2.7388298511505127 3.820387601852417 1.7030136585235596 2.1369640827178955 2.8456833362579346 3.3917596340179443
47 10.714212417602539 8.608123779296875 10.681593894958496 2.727041006088257 3.7416672706604004 1.8557262420654297 2.104527711868286 2.6348891258239746 3.462407350540161
48 10.75726318359375 8.554811477661133 10.781960487365723 2.884629964828491 3.7066261768341064 2.0945255756378174 2.129741668701172 2.6155614852905273 3.4154748916625977
49 10.568946838378906 8.293069839477539 10.646448135375977 2.7248334884643555 3.658738851547241 1.680609107017517 1.895828366279602 2.657752752304077 3.435849189758301
50 10.529215812683105 8.21597957611084 10.615304946899414 2.5591628551483154 3.6762218475341797 2.132106304168701 2.2551276683807373 2.6900975704193115 3.353752613067627
51 10.736968994140625 8.243870735168457 10.95462703704834 2.4953198432922363 4.042855739593506 1.627490758895874 2.391732692718506 2.474644899368286 3.3629977703094482
52 10.611100196838379 8.452062606811523 10.728367805480957 2.6287715435028076 4.066204071044922 1.8554186820983887 2.578521728515625 2.7757761478424072 3.311082124710083
53 10.543294906616211 8.391321182250977 10.87852668762207 2.643185615539551 4.241595268249512 1.8591243028640747 2.4890286922454834 2.6049516201019287 3.218093156814575
54 10.748895645141602 8.434962272644043 10.915852546691895 2.646639823913574 3.969644546508789 1.9319134950637817 2.7815983295440674 2.6260557174682617 3.2992568016052246
55 10.81760311126709 8.657958984375 10.784543991088867 2.621103525161743 3.7926483154296875 1.8873744010925293 2.1093592643737793 2.4979755878448486 3.3857078552246094
56 10.75715160369873 8.406952857971191 10.881938934326172 2.4892687797546387 3.720672607421875 2.3218138217926025 1.936113715171814 2.626581907272339 3.2880427837371826
57 10.779657363891602 8.148017883300781 11.130655288696289 2.3160455226898193 3.896397590637207 1.9970794916152954 2.3107683658599854 2.6184604167938232 3.432288885116577
58 10.786381721496582 8.288358688354492 11.125578880310059 2.7900829315185547 3.9215075969696045 1.7461462020874023 2.1431353092193604 2.6927735805511475 3.360224485397339
59 10.818220138549805 8.14511489868164 10.992974281311035 2.5231199264526367 3.6578786373138428 1.9638419151306152 2.1011669635772705 2.487205743789673 3.4413180351257324
60 10.833312034606934 8.061304092407227 11.154850006103516 2.449105739593506 3.86395263671875 1.8927699327468872 2.085312843322754 2.808403253555298 3.6416385173797607
61 10.746015548706055 7.976974010467529 10.822959899902344 2.3426239490509033 3.7468550205230713 1.761548638343811 2.493535041809082 2.6209192276000977 3.348686695098877
62 10.908395767211914 7.918159484863281 11.139488220214844 2.2571606636047363 3.6020736694335938 1.7702265977859497 2.226858139038086 2.471658706665039 3.483063220977783
63 10.807371139526367 7.8342390060424805 11.014673233032227 2.369985580444336 3.646573066711426 1.6319369077682495 2.3961329460144043 2.3234808444976807 3.64520001411438
64 10.869222640991211 7.923827648162842 11.07140827178955 2.2940053939819336 3.718930721282959 1.8047257661819458 2.0945963859558105 2.378936767578125 3.440312385559082
65 10.573288917541504 7.841670513153076 10.925408363342285 2.187939167022705 3.8322536945343018 1.8367143869400024 1.969002366065979 2.5881175994873047 3.504237413406372
66 11.184361457824707 8.086173057556152 11.347696304321289 2.5626888275146484 3.7078707218170166 1.7296473979949951 2.002669334411621 2.559648275375366 3.565826654434204
67 10.929200172424316 7.965282917022705 11.068592071533203 2.149834632873535 3.4854490756988525 1.8225820064544678 1.7380331754684448 2.551453113555908 3.386439323425293
68 10.95956802368164 8.012716293334961 11.027983665466309 2.4177262783050537 3.5139353275299072 1.6684367656707764 2.1037087440490723 2.51283860206604 3.4644458293914795
69 11.067670822143555 8.085922241210938 11.116789817810059 2.3602681159973145 3.511915445327759 1.8280867338180542 1.9948899745941162 2.641749382019043 3.5860302448272705
70 10.935909271240234 7.981069087982178 11.012068748474121 2.3206052780151367 3.2754037380218506 1.6487606763839722 2.026312828063965 2.4546732902526855 3.6056082248687744
71 10.934181213378906 7.978583812713623 10.966487884521484 2.4698538780212402 3.331831455230713 1.6408703327178955 1.807843565940857 2.424185037612915 3.450930118560791
72 10.842947959899902 7.658999919891357 10.94941234588623 2.3864753246307373 3.0684497356414795 1.626869797706604 1.6639164686203003 2.4094791412353516 3.58361554145813
73 10.705645561218262 7.546145915985107 10.73371410369873 2.018829107284546 2.999401092529297 1.8128306865692139 1.4372390508651733 2.2722113132476807 3.508324146270752
74 10.917235374450684 7.910880088806152 11.144842147827148 2.264887571334839 3.2854509353637695 1.8839372396469116 1.4934940338134766 2.5524935722351074 3.4462053775787354
75 10.839908599853516 7.825425148010254 11.038848876953125 2.3316261768341064 3.0685579776763916 1.5601814985275269 1.9898219108581543 2.542941093444824 3.4873640537261963
76 10.85891056060791 7.68687105178833 11.020308494567871 2.2057809829711914 3.0838234424591064 1.8058182001113892 1.2963263988494873 2.3736138343811035 3.4279379844665527
77 10.599200248718262 7.585634231567383 10.87608528137207 2.254746198654175 3.3392574787139893 2.4243812561035156 1.4870281219482422 2.5417091846466064 3.4311678409576416
78 10.84588623046875 7.743722438812256 11.103741645812988 2.2866411209106445 3.323345422744751 2.2841274738311768 1.4796051979064941 2.569772958755493 3.4268810749053955
79 10.879302024841309 7.8416218757629395 10.957005500793457 2.1841025352478027 3.0956156253814697 2.1062920093536377 1.5546883344650269 2.3805456161499023 3.2843387126922607
80 10.897771835327148 7.748474597930908 11.193461418151855 2.3098599910736084 3.092555046081543 2.271141767501831 1.3354028463363647 2.5615875720977783 3.3978190422058105
81 10.672754287719727 7.671997547149658 10.782742500305176 2.1027779579162598 3.2517917156219482 1.9762189388275146 1.1854777336120605 2.3219916820526123 3.468552589416504
82 10.996930122375488 7.970488548278809 11.091734886169434 2.4763166904449463 3.5059783458709717 1.9879943132400513 1.3536112308502197 2.858771800994873 3.497978448867798
83 10.61021900177002 7.7221760749816895 10.730362892150879 2.370469808578491 3.5360426902770996 1.6765726804733276 1.2621840238571167 2.5372984409332275 3.539750814437866
84 10.751984596252441 7.622151851654053 10.98786449432373 2.39339280128479 3.156196117401123 1.7414608001708984 1.428653359413147 2.5586276054382324 3.4211387634277344
85 10.825860023498535 7.8141703605651855 11.060325622558594 2.5419256687164307 3.1140778064727783 1.773620843887329 1.7747437953948975 2.5213351249694824 3.4784481525421143
86 10.870315551757813 7.642276763916016 11.230615615844727 2.5574357509613037 3.2142460346221924 1.6950997114181519 1.747458815574646 2.529106378555298 3.4468719959259033
87 10.706915855407715 7.73607063293457 11.025310516357422 2.694418430328369 3.2911553382873535 2.0248985290527344 1.7322874069213867 2.4954111576080322 3.4590086936950684
88 10.593445777893066 7.62119722366333 10.97033977508545 2.4436302185058594 3.2656805515289307 1.9470596313476563 1.5020160675048828 2.812213897705078 3.483366012573242
89 10.771995544433594 7.684260368347168 11.369118690490723 2.3721702098846436 3.613682746887207 1.9897290468215942 1.4417014122009277 2.4629666805267334 3.598198890686035
90 10.519052505493164 7.507289409637451 11.058622360229492 2.256937026977539 3.4578816890716553 1.8909127712249756 1.7371642589569092 2.1313114166259766 3.52058482170105
91 10.507914543151855 7.702025413513184 10.810346603393555 2.5333855152130127 3.6613852977752686 1.8594517707824707 1.6347308158874512 2.428461790084839 3.4705400466918945
92 10.593520164489746 7.597389221191406 10.812389373779297 2.4461042881011963 3.3208000659942627 2.086995840072632 1.6595892906188965 2.570767641067505 3.400996685028076
93 10.630189895629883 7.442852973937988 10.925776481628418 2.0920023918151855 3.145678997039795 2.2995681762695313 1.5919771194458008 2.6053247451782227 3.518207311630249
94 10.806818962097168 7.513337135314941 11.155830383300781 2.38612961769104 3.3647143840789795 1.9843155145645142 1.6767293214797974 2.4262075424194336 3.4200804233551025
95 10.825575828552246 7.656500339508057 11.201467514038086 2.449735641479492 3.4140655994415283 2.0579779148101807 1.5470223426818848 2.513267993927002 3.5953030586242676
96 10.796157836914063 7.491174697875977 10.942198753356934 2.2354490756988525 3.156621217727661 1.8416919708251953 1.4805450439453125 2.461036205291748 3.403177261352539
97 10.884542465209961 7.686303615570068 10.911128997802734 2.426344394683838 3.2193071842193604 1.970908284187317 1.6543807983398438 2.427668809890747 3.6593031883239746
98 10.8181734085083 7.348723888397217 11.002198219299316 2.3090758323669434 3.2279396057128906 1.9730980396270752 1.793622374534607 2.394429922103882 3.423445463180542
99 10.779196739196777 7.338878631591797 11.280476570129395 2.23319935798645 3.0878841876983643 1.9323737621307373 1.6178462505340576 2.2183234691619873 3.4962615966796875
100 10.862985610961914 7.511553764343262 11.279376029968262 2.474759101867676 3.6514334678649902 1.5335540771484375 1.2078989744186401 2.3922410011291504 3.6428592205047607
101 10.666849136352539 7.4119873046875 11.043569564819336 2.5290274620056152 3.2335526943206787 1.630815029144287 1.4369028806686401 2.4651455879211426 3.4015603065490723
102 10.449416160583496 7.351886749267578 10.620670318603516 2.6474061012268066 3.4128124713897705 1.8512330055236816 1.3477306365966797 2.437199354171753 3.3986616134643555
103 10.61160945892334 7.372225284576416 10.914600372314453 2.590681791305542 3.21513295173645 1.494336724281311 1.2955964803695679 2.5334789752960205 3.437819004058838
104 10.670583724975586 7.408501625061035 10.711225509643555 2.7254934310913086 3.291515827178955 1.578418254852295 1.5279722213745117 2.399963617324829 3.452254295349121
105 10.703620910644531 7.381450653076172 10.792245864868164 2.5892183780670166 3.33035945892334 1.5347121953964233 1.4428611993789673 2.4348273277282715 3.5757687091827393
106 10.757172584533691 7.452742576599121 10.9517240524292 2.429749011993408 3.075443744659424 1.6409051418304443 1.4890893697738647 2.3670144081115723 3.3948466777801514
107 10.960819244384766 7.642098426818848 10.934693336486816 2.490978240966797 3.1463887691497803 1.4952919483184814 1.5460476875305176 2.2833898067474365 3.345665216445923
108 10.9080228805542 7.622059345245361 10.810562133789063 2.5267834663391113 2.9050049781799316 1.435668706893921 1.338491439819336 2.5466256141662598 3.2143430709838867
109 10.709152221679688 7.4992523193359375 10.897841453552246 2.5557591915130615 3.2987616062164307 1.4391709566116333 1.3114347457885742 2.3920061588287354 3.4519124031066895
110 10.845571517944336 7.489358425140381 10.952717781066895 2.4895710945129395 3.1145994663238525 1.6317393779754639 1.4839180707931519 2.3236711025238037 3.5535409450531006
111 10.749784469604492 7.397268772125244 10.725174903869629 2.537626266479492 2.926851272583008 1.6514661312103271 1.5021697282791138 2.525217294692993 3.4114456176757813
112 10.718774795532227 7.416472434997559 10.837158203125 2.5640735626220703 3.1505300998687744 1.7865068912506104 1.5984158515930176 2.172686815261841 3.3125088214874268
113 10.888755798339844 7.4274373054504395 10.88664722442627 2.446333169937134 2.8813846111297607 1.6618305444717407 1.2389544248580933 2.4908454418182373 3.3688313961029053
114 10.79401969909668 7.441524505615234 10.80056095123291 2.476933002471924 2.7474703788757324 1.6376463174819946 1.5062750577926636 2.4048328399658203 3.3182260990142822
115 10.578656196594238 7.547584056854248 10.44448184967041 2.7218799591064453 3.054593324661255 1.4359012842178345 1.5113683938980103 2.3322439193725586 3.4368319511413574
116 10.764486312866211 7.380858898162842 10.771050453186035 2.643071413040161 2.9844424724578857 1.5457093715667725 1.45783269405365 2.4562814235687256 3.34188175201416
117 10.7796049118042 7.43329381942749 10.67038631439209 2.6333744525909424 3.0517683029174805 1.5176581144332886 1.578024983406067 2.3368005752563477 3.5547895431518555
118 10.812355041503906 7.539144039154053 10.926942825317383 2.696295976638794 3.283538341522217 1.3168152570724487 1.1327112913131714 2.4326043128967285 3.4552102088928223
119 10.614373207092285 7.467762470245361 10.62531852722168 2.6648361682891846 2.8996999263763428 1.4150047302246094 1.4945826530456543 2.5508272647857666 3.4785115718841553
120 10.68210220336914 7.512738227844238 10.72095775604248 2.4725182056427 2.9673585891723633 1.1972541809082031 1.3493963479995728 2.5593743324279785 3.3985400199890137
121 10.522708892822266 7.35230016708374 10.406389236450195 2.413487434387207 2.8084285259246826 1.4335545301437378 1.667050838470459 2.383667469024658 3.4973442554473877
122 10.532733917236328 7.387541770935059 10.419692039489746 2.5249855518341064 3.1205086708068848 1.2752139568328857 1.6108412742614746 2.6568830013275146 3.0954360961914063
123 10.586997985839844 7.2820048332214355 10.800507545471191 2.370094060897827 3.289994955062866 1.591711401939392 1.407123327255249 2.6782925128936768 3.3580682277679443
124 10.436869621276855 7.339127063751221 10.525910377502441 2.5487568378448486 3.3845529556274414 1.5086225271224976 1.369136929512024 2.4573607444763184 3.132810115814209
125 10.475900650024414 7.343750953674316 10.750266075134277 2.515813112258911 3.2819128036499023 1.699734091758728 1.408203125 2.3664493560791016 3.2131195068359375
126 10.549843788146973 7.346752166748047 10.594341278076172 2.4784579277038574 2.99965238571167 1.5571304559707642 1.3726592063903809 2.4191110134124756 3.127476930618286
127 10.626079559326172 7.345576286315918 10.570272445678711 2.374116897583008 2.855623245239258 1.3530455827713013 1.1959059238433838 2.5070555210113525 3.165100336074829
128 10.683040618896484 7.239564418792725 10.433602333068848 2.210270643234253 2.816023588180542 1.4262378215789795 1.2009601593017578 2.352647542953491 3.2693660259246826
129 10.501935958862305 7.250666618347168 10.288019180297852 2.4429147243499756 2.86433744430542 1.5566277503967285 1.1314845085144043 2.4071826934814453 3.2928435802459717
130 10.52035140991211 7.263691425323486 10.32358169555664 2.2674593925476074 2.7802412509918213 1.215608835220337 1.2169305086135864 2.572925567626953 3.348846912384033
131 10.564252853393555 7.310442924499512 10.473649978637695 2.37017560005188 2.9255285263061523 1.324040412902832 1.0385721921920776 2.503842353820801 3.3291642665863037
132 10.431462287902832 7.170459747314453 10.483189582824707 2.527156352996826 3.032445192337036 1.3887187242507935 1.3249993324279785 2.487997531890869 3.219879388809204
133 10.424018859863281 7.27345609664917 10.375910758972168 2.5005061626434326 3.054408550262451 1.1203964948654175 1.2988873720169067 2.532397508621216 3.2404491901397705
134 10.590785026550293 7.162695407867432 10.418027877807617 2.5160486698150635 2.7798571586608887 1.3213611841201782 1.4284043312072754 2.5306994915008545 3.1484322547912598
135 10.659777641296387 7.1645612716674805 10.388734817504883 2.388918876647949 2.8873748779296875 1.2264080047607422 1.2763608694076538 2.6427721977233887 3.2160916328430176
136 10.551414489746094 7.161583423614502 10.478299140930176 2.349583387374878 2.703995943069458 1.356812834739685 0.9656656980514526 2.7113149166107178 3.1929116249084473
137 10.701334953308105 7.214236736297607 10.350602149963379 2.6809895038604736 2.4325826168060303 1.8911974430084229 1.5725188255310059 2.7467727661132813 3.2120392322540283
138 10.712106704711914 7.049929141998291 10.388636589050293 2.4362645149230957 2.507078170776367 1.962066888809204 1.4287775754928589 2.6162173748016357 3.2449240684509277
139 10.822601318359375 7.228724956512451 10.452898025512695 2.3688459396362305 2.4545915126800537 1.8902416229248047 1.5082718133926392 2.833425283432007 3.1596217155456543
140 10.793275833129883 7.221189498901367 10.50131607055664 2.551837921142578 2.655168056488037 1.6365667581558228 1.6791636943817139 2.757822275161743 3.0847558975219727
141 10.827583312988281 7.340867519378662 10.329483032226563 2.616986036300659 2.801044464111328 1.5167155265808105 1.7224085330963135 2.8396754264831543 3.2441205978393555
142 10.96824836730957 7.422427177429199 10.464076042175293 2.406625509262085 2.7804203033447266 1.7713433504104614 1.6439913511276245 2.5138890743255615 3.27166485786438
143 10.798338890075684 7.5066914558410645 10.302389144897461 2.5477118492126465 2.747417449951172 1.6655787229537964 1.5795583724975586 2.4096951484680176 3.208305597305298
144 10.846392631530762 7.559732913970947 10.329291343688965 2.5455570220947266 2.8700199127197266 1.671038031578064 1.4046252965927124 2.7649941444396973 3.1391870975494385
145 10.808356285095215 7.510873317718506 10.231185913085938 2.5659801959991455 2.7634575366973877 1.579885482788086 1.4798057079315186 2.4796831607818604 3.112637519836426
146 10.965927124023438 7.348141193389893 10.56808090209961 2.2815120220184326 2.5722460746765137 1.6158409118652344 1.330881118774414 2.8828303813934326 3.2379465103149414
147 10.883844375610352 7.315746784210205 10.431825637817383 2.285001277923584 2.6342623233795166 1.588854193687439 1.499498963356018 2.715817451477051 3.341858148574829
148 10.88176155090332 7.327950477600098 10.46393871307373 2.1724321842193604 2.5490612983703613 1.7036420106887817 1.4529725313186646 2.7220003604888916 3.171731472015381
149 10.705743789672852 7.314568042755127 10.367366790771484 2.4395081996917725 2.7195961475372314 1.7191898822784424 1.4931544065475464 2.539659261703491 3.2479708194732666
150 10.833834648132324 7.36306095123291 10.393237113952637 2.5618085861206055 2.56925892829895 2.154301881790161 1.4758942127227783 2.7347235679626465 3.216050386428833
151 10.851963996887207 7.484153747558594 10.561849594116211 2.5594918727874756 2.852886915206909 1.9319214820861816 1.3817397356033325 2.4450933933258057 3.135241985321045
152 10.776944160461426 7.381521701812744 10.433929443359375 2.5040624141693115 2.594080686569214 1.9020456075668335 1.5793936252593994 3.000796318054199 3.2090704441070557
153 10.917951583862305 7.454050540924072 10.417109489440918 2.528024911880493 2.5994060039520264 1.2461997270584106 1.4434003829956055 2.8123977184295654 3.0284860134124756
154 10.596293449401855 7.207129955291748 10.367873191833496 2.708117723464966 2.823992967605591 1.1077719926834106 1.697706937789917 2.608976125717163 3.0644288063049316
155 10.477081298828125 7.094869613647461 10.39018726348877 2.246295928955078 2.877753973007202 1.1342275142669678 1.3803932666778564 2.6155436038970947 2.9711947441101074
156 10.766900062561035 7.238715648651123 10.753360748291016 2.314831018447876 2.803565502166748 1.2562114000320435 1.6535718441009521 2.5565648078918457 2.9806504249572754
157 10.692155838012695 7.201615810394287 10.60998249053955 2.283231258392334 2.566908359527588 1.5184473991394043 1.4355459213256836 2.647677421569824 3.0857937335968018
158 10.732909202575684 7.102680206298828 10.57142162322998 2.0482072830200195 2.3952813148498535 1.3408427238464355 1.4155540466308594 2.756664991378784 3.0398073196411133
159 10.74820613861084 7.2076311111450195 10.579995155334473 2.233976364135742 2.432706594467163 1.5335345268249512 1.4650429487228394 2.693885087966919 2.954406976699829
160 10.771734237670898 7.234800338745117 10.381964683532715 2.216944694519043 2.7596349716186523 1.2585538625717163 1.444291591644287 2.6727843284606934 3.0299065113067627
161 10.717384338378906 7.1504926681518555 10.565374374389648 2.13550066947937 2.53529691696167 1.7800525426864624 1.5105100870132446 2.734442710876465 3.0960936546325684
162 10.990310668945313 7.172743797302246 10.676894187927246 2.0515480041503906 2.3674778938293457 1.7662261724472046 1.606987714767456 2.4119558334350586 3.098296642303467
163 10.822831153869629 7.0923027992248535 10.51278305053711 2.0215260982513428 2.7910375595092773 1.4883445501327515 1.4366841316223145 2.6569931507110596 3.066150665283203
164 10.840731620788574 7.083695411682129 10.457796096801758 1.9902317523956299 2.754699468612671 1.3965219259262085 1.3639343976974487 2.7634799480438232 3.1158885955810547
165 10.739985466003418 7.262599468231201 10.408851623535156 2.0349113941192627 2.6231753826141357 1.3891465663909912 1.4827880859375 2.458514451980591 3.165220022201538
166 10.500590324401855 7.087525844573975 10.313772201538086 1.9259312152862549 2.711500883102417 1.3693931102752686 1.3033558130264282 2.4482266902923584 3.088787794113159
167 10.516875267028809 7.083219528198242 10.419804573059082 1.994907259941101 2.811899185180664 1.1667128801345825 1.40837824344635 2.7219841480255127 3.0193562507629395
168 10.641550064086914 7.100424766540527 10.52346134185791 2.044327735900879 2.503944158554077 0.7859426140785217 1.5952681303024292 2.5772931575775146 3.2170071601867676
169 10.753701210021973 7.358460426330566 10.578350067138672 2.027151346206665 2.842125177383423 1.0257649421691895 1.381569504737854 2.9914870262145996 3.0632293224334717
170 10.688372611999512 7.14811372756958 10.66524887084961 2.015254259109497 2.7538490295410156 1.132686734199524 1.4895825386047363 2.7035577297210693 3.0878796577453613
171 10.844636917114258 7.100900650024414 10.857707023620605 2.0106050968170166 2.8690638542175293 1.1077384948730469 1.4728204011917114 2.564146041870117 3.177367687225342
172 10.880356788635254 7.178683280944824 10.83552360534668 2.065316677093506 3.037886381149292 0.8903353810310364 1.771589994430542 2.7767348289489746 3.1916897296905518
173 10.874842643737793 7.280428886413574 10.630593299865723 2.0166378021240234 2.390852928161621 1.2479761838912964 1.5927449464797974 2.756490707397461 3.241004705429077
174 10.814563751220703 7.169559955596924 10.584436416625977 1.868208885192871 2.4499707221984863 1.1410597562789917 1.4491965770721436 2.592926502227783 3.1139755249023438
175 10.89064884185791 7.267542839050293 10.621837615966797 1.9239559173583984 2.682636022567749 1.0170735120773315 1.6294772624969482 2.8075110912323 2.9697957038879395
176 10.921307563781738 7.1955695152282715 10.82839584350586 2.0777316093444824 2.7637991905212402 1.1766390800476074 1.5419176816940308 2.814479351043701 3.0440268516540527
177 10.730379104614258 7.13005256652832 10.44636344909668 2.1401889324188232 2.3368823528289795 0.8140591382980347 1.527124285697937 2.6870222091674805 3.1149463653564453
178 10.67229175567627 7.2665300369262695 10.33971881866455 2.0196070671081543 2.8041744232177734 1.0828940868377686 1.4191373586654663 2.5028045177459717 3.0450246334075928
179 10.81165599822998 7.3495306968688965 10.687633514404297 1.9153034687042236 2.7227702140808105 0.9483613967895508 1.6841379404067993 2.6329758167266846 3.072146415710449
180 10.854572296142578 7.230584621429443 10.582653045654297 1.9004548788070679 2.4217073917388916 1.1348567008972168 1.7962288856506348 2.6509435176849365 2.9658446311950684
181 10.686192512512207 7.109516143798828 10.47141170501709 1.79068124294281 2.584510326385498 1.1188255548477173 1.605817437171936 2.367685079574585 3.0678610801696777
182 10.770023345947266 7.299166202545166 10.621724128723145 1.8612052202224731 2.6782820224761963 1.125128149986267 1.5411734580993652 2.470729112625122 3.016371250152588
183 10.94856071472168 7.382302284240723 10.667733192443848 1.938589334487915 2.8229963779449463 0.9870660305023193 1.5467265844345093 2.353881359100342 3.1883232593536377
184 10.85376262664795 7.308666706085205 10.482789039611816 1.9955663681030273 2.664222478866577 0.9971317052841187 1.666055679321289 2.3854753971099854 3.007659912109375
185 10.911643981933594 7.332919120788574 10.56385326385498 2.0771172046661377 2.4756357669830322 0.9850407242774963 1.839888334274292 2.6632425785064697 3.100231885910034
186 10.824250221252441 7.4101243019104 10.639200210571289 2.0309786796569824 2.775805711746216 0.9779505133628845 1.3302152156829834 2.496216297149658 3.010427236557007
187 10.778570175170898 7.312285900115967 10.770854949951172 2.0344817638397217 2.7740585803985596 1.1386604309082031 1.647900938987732 2.4170732498168945 3.0285685062408447
188 10.880325317382813 7.397973537445068 10.569458961486816 2.0625271797180176 2.6138253211975098 1.1324124336242676 1.5499444007873535 2.3477425575256348 2.9463489055633545
189 10.723690032958984 7.315392017364502 10.438434600830078 2.1400556564331055 2.659268617630005 1.20108163356781 1.474709391593933 2.3205854892730713 3.0678412914276123
190 10.734884262084961 7.294241905212402 10.737518310546875 2.203810453414917 2.9043285846710205 1.2480567693710327 1.4116528034210205 2.2121829986572266 3.1787970066070557
191 10.809592247009277 7.509818077087402 10.668846130371094 2.2044646739959717 2.438190460205078 1.5100563764572144 1.8070709705352783 2.411881923675537 3.22397518157959
192 10.771470069885254 7.435242176055908 10.64716911315918 2.387030601501465 2.829827070236206 1.165797472000122 1.4116324186325073 2.490495443344116 3.1032915115356445
193 10.77851676940918 7.371278285980225 10.536985397338867 2.138295888900757 2.957871437072754 1.267332673072815 1.3705968856811523 2.679724931716919 3.161799430847168
194 10.779486656188965 7.355437278747559 10.519099235534668 2.1006033420562744 2.639699935913086 1.084023356437683 1.4954626560211182 2.02816104888916 3.0144646167755127
195 11.004638671875 7.455060005187988 10.922791481018066 2.158771514892578 2.784761428833008 1.4220298528671265 1.3490371704101563 2.5962860584259033 3.0644607543945313
196 10.853730201721191 7.516912460327148 10.74223518371582 2.1015326976776123 2.4468541145324707 1.3183494806289673 1.5016459226608276 2.600385904312134 3.010390043258667
197 11.00881576538086 7.607779502868652 10.938390731811523 2.1636836528778076 2.6457104682922363 1.0912517309188843 1.328586459159851 2.6043143272399902 2.9508683681488037
198 10.893420219421387 7.340348720550537 10.824462890625 1.9836171865463257 2.2104389667510986 1.0983476638793945 1.4358739852905273 2.843041181564331 3.146834373474121
199 10.81319522857666 7.386219024658203 10.773348808288574 2.2380921840667725 2.5666110515594482 1.3233468532562256 1.2480865716934204 2.8410606384277344 3.091488838195801
200 10.811368942260742 7.434675693511963 10.662392616271973 2.0219762325286865 2.310234308242798 1.1488550901412964 1.3530821800231934 2.434727191925049 2.962066411972046
201 10.62810230255127 7.302657127380371 10.62402057647705 1.9349361658096313 2.4297726154327393 1.0351618528366089 1.2319865226745605 2.4237356185913086 3.06331729888916
202 10.59143352508545 7.152129173278809 10.438398361206055 2.0387380123138428 2.098750591278076 1.2544200420379639 1.6418298482894897 2.4956212043762207 3.015899419784546
203 10.715002059936523 7.338093280792236 10.742268562316895 2.1317622661590576 2.2306694984436035 1.2064013481140137 1.5235321521759033 2.556617498397827 2.986013174057007
204 10.716926574707031 7.308342933654785 10.620218276977539 2.0722267627716064 2.3871676921844482 1.1482200622558594 1.5524001121520996 2.4901750087738037 3.022675037384033
205 10.692445755004883 7.289418697357178 10.530970573425293 2.114001512527466 2.4212543964385986 0.9871236085891724 1.5189095735549927 2.5278234481811523 2.9509825706481934
206 10.570381164550781 7.118882179260254 10.315491676330566 1.8826576471328735 2.362306833267212 0.8718867301940918 1.320380449295044 2.6570332050323486 2.9466042518615723
207 10.59664249420166 7.006232261657715 10.616958618164063 1.833688497543335 2.3657422065734863 0.8856151700019836 1.4443994760513306 2.525193452835083 2.9469075202941895
208 10.626208305358887 7.184782981872559 10.590046882629395 2.2076046466827393 2.4614200592041016 1.0120229721069336 1.2563751935958862 2.5516204833984375 3.068082809448242
209 10.726656913757324 7.142961025238037 10.823518753051758 2.0540966987609863 2.348449468612671 0.9258843660354614 1.5077139139175415 2.5863442420959473 2.9633240699768066
210 10.59660816192627 7.126017093658447 10.556109428405762 1.9632906913757324 2.428325891494751 1.1136075258255005 1.2395490407943726 2.455331563949585 3.147664785385132
211 10.869319915771484 7.254733085632324 10.892528533935547 2.0595216751098633 2.384967088699341 1.2018002271652222 1.344307780265808 2.4548778533935547 3.047741651535034
212 10.555326461791992 7.173060417175293 10.31192684173584 2.3011980056762695 2.1033287048339844 0.9327335953712463 1.6678481101989746 2.4838643074035645 3.155712842941284
213 10.508136749267578 7.178483486175537 10.308734893798828 1.8631668090820313 2.3247368335723877 1.2120908498764038 1.3936080932617188 2.462815761566162 3.0307445526123047
214 10.607134819030762 6.981969833374023 10.275976181030273 1.835381031036377 2.0189130306243896 1.112916350364685 1.1889179944992065 2.440040349960327 3.0396430492401123
215 10.42663860321045 6.854658603668213 10.113774299621582 2.127081871032715 2.0358784198760986 1.0233135223388672 1.17781400680542 2.546476364135742 2.940603256225586
216 10.51792049407959 7.055273532867432 10.573756217956543 2.073477029800415 2.1071760654449463 1.423208236694336 1.5941978693008423 2.632037878036499 2.9614412784576416
217 10.576288223266602 7.087211608886719 10.251424789428711 1.9784597158432007 2.2849678993225098 1.0252865552902222 1.5254266262054443 2.559201240539551 2.9475865364074707
218 10.48476505279541 7.136576175689697 10.489933013916016 2.049342155456543 2.208639144897461 1.4842045307159424 1.2855688333511353 2.517423629760742 2.9044902324676514
219 10.601885795593262 7.283580303192139 10.419549942016602 2.036745309829712 2.3195085525512695 1.1152929067611694 1.5208959579467773 2.522139549255371 3.0856614112854004
220 10.484013557434082 7.0739359855651855 10.402433395385742 2.047441244125366 2.5452229976654053 1.0949532985687256 1.6742407083511353 2.41399884223938 2.985870361328125
221 10.426592826843262 7.143078327178955 10.187291145324707 1.846960425376892 2.3833467960357666 1.1771689653396606 1.7344639301300049 2.6800224781036377 2.964357614517212
222 10.489720344543457 7.149738788604736 10.252607345581055 1.950271487236023 2.1046321392059326 0.8093726634979248 1.6258996725082397 2.6828806400299072 3.055110454559326
223 10.385518074035645 7.127629280090332 9.938356399536133 2.0133256912231445 2.1189658641815186 0.7779346704483032 1.4413405656814575 2.6082253456115723 3.044229030609131
224 10.422316551208496 7.141806125640869 10.126175880432129 2.0397136211395264 2.2014644145965576 0.8319496512413025 1.5099937915802002 2.5804214477539063 3.029888153076172
225 10.521132469177246 7.20549201965332 10.175844192504883 1.7715821266174316 2.1540324687957764 1.0176949501037598 1.9108797311782837 2.6358134746551514 3.1655898094177246
226 10.601607322692871 7.1902971267700195 10.071107864379883 1.6782368421554565 2.038045644760132 1.0706316232681274 1.9014794826507568 2.5893423557281494 3.2395272254943848
227 10.559469223022461 7.130284309387207 10.27680778503418 2.1771914958953857 1.9504011869430542 1.1678732633590698 1.7498990297317505 2.564016342163086 3.164027214050293
228 10.577923774719238 7.025412082672119 10.177059173583984 2.2511205673217773 2.060577630996704 0.9530901312828064 1.7134064435958862 2.5867278575897217 3.2578248977661133
229 10.302536964416504 6.921112060546875 9.8858003616333 2.1684634685516357 1.8998085260391235 1.2675635814666748 1.7713980674743652 2.514822006225586 2.9890873432159424
230 10.308321952819824 6.956316947937012 10.246747970581055 1.982730507850647 2.0751631259918213 1.2749269008636475 1.5248494148254395 2.7311272621154785 3.171293258666992
231 10.551165580749512 7.310779571533203 10.342752456665039 2.309431552886963 2.2632057666778564 0.8781864047050476 1.6596174240112305 2.537351608276367 3.23062801361084
232 10.605735778808594 7.338094234466553 10.692924499511719 2.306257486343384 2.5568594932556152 1.0621554851531982 1.6206663846969604 2.6816134452819824 3.179245710372925
233 10.556316375732422 7.168184280395508 10.603683471679688 2.0906975269317627 2.3317718505859375 0.9427893757820129 1.7570403814315796 2.674602508544922 3.465264320373535
234 10.628761291503906 7.309717655181885 10.715265274047852 2.3007171154022217 2.4567723274230957 0.8123412132263184 1.7018239498138428 2.40661883354187 3.353668689727783
235 10.518837928771973 7.160433292388916 10.550004005432129 2.175286054611206 2.2588534355163574 0.848503053188324 1.4557255506515503 2.581157684326172 3.2745134830474854
236 10.611638069152832 7.181901931762695 10.60999584197998 2.1431710720062256 2.3797645568847656 1.0623818635940552 1.6135716438293457 2.661262273788452 3.1457231044769287
237 10.686006546020508 7.274702548980713 10.564796447753906 2.2300949096679688 2.7035984992980957 1.0153769254684448 1.6049097776412964 2.556985378265381 3.2251241207122803
238 10.4766263961792 7.218024253845215 10.194436073303223 2.2666847705841064 2.361656665802002 0.9709959030151367 1.4511752128601074 2.5590763092041016 3.174088716506958
239 10.550325393676758 7.362204551696777 10.400986671447754 2.5294647216796875 2.554177761077881 0.9988692998886108 1.858582854270935 2.6163320541381836 3.217085838317871
240 10.474127769470215 7.4258904457092285 10.212637901306152 2.34468674659729 2.4864330291748047 1.0000362396240234 1.6567020416259766 2.588580369949341 3.1303610801696777
241 10.617105484008789 7.615825176239014 10.464661598205566 2.659290313720703 2.754314422607422 1.284050464630127 1.617050290107727 2.7321057319641113 3.2115304470062256
242 10.555556297302246 7.510897636413574 10.489029884338379 2.498847723007202 2.7801578044891357 1.0918924808502197 1.5348466634750366 2.4041800498962402 3.0983808040618896
243 10.455098152160645 7.463879585266113 10.308025360107422 2.4971423149108887 2.523819923400879 1.1261906623840332 1.734097957611084 2.486652135848999 3.339742422103882
244 10.718079566955566 7.590694904327393 10.607558250427246 2.6536784172058105 2.673936367034912 1.347566843032837 1.4401205778121948 2.6757779121398926 3.2141165733337402
245 10.5620698928833 7.503482341766357 10.661093711853027 2.444457769393921 2.9038004875183105 1.3672211170196533 1.3357040882110596 2.2988297939300537 3.108165740966797
246 10.463197708129883 7.42603874206543 10.322813034057617 2.451578378677368 2.845883846282959 1.2971512079238892 1.6403987407684326 2.6077020168304443 3.0049197673797607
247 10.649856567382813 7.526796817779541 10.424649238586426 2.422154188156128 2.6392853260040283 1.0900449752807617 1.5466606616973877 2.4363245964050293 3.099292755126953
248 10.804457664489746 7.506556510925293 10.58871841430664 2.618666410446167 2.7438604831695557 1.2526756525039673 1.5402636528015137 2.432077169418335 2.9900126457214355
249 10.722540855407715 7.497438430786133 10.736952781677246 2.348320960998535 2.7906932830810547 1.250422716140747 1.5418646335601807 2.624028205871582 3.070343255996704
250 10.61989974975586 7.455947399139404 10.602029800415039 2.4676828384399414 2.8990824222564697 1.2693700790405273 1.7357008457183838 2.551464080810547 3.096233367919922
251 10.785599708557129 7.64927339553833 10.67639446258545 2.6156513690948486 2.729008913040161 1.3871608972549438 1.523987889289856 2.404340982437134 3.046833038330078
252 10.781477928161621 7.557272911071777 10.493815422058105 2.5351853370666504 2.7558248043060303 1.220464825630188 1.7182775735855103 2.647167682647705 2.993359327316284
253 10.926827430725098 7.545820713043213 10.804943084716797 2.271728038787842 2.783027172088623 1.8543611764907837 1.500957727432251 2.6015782356262207 3.157320022583008
254 10.69580078125 7.347260475158691 10.6321382522583 2.6014559268951416 2.7471160888671875 1.7780486345291138 1.479275107383728 2.5670433044433594 2.8941147327423096
255 10.72378921508789 7.421564102172852 10.674894332885742 2.537720203399658 2.9068031311035156 1.2531399726867676 1.6506638526916504 2.6936514377593994 3.02860951423645
256 10.669901847839355 7.408496856689453 10.472651481628418 2.3567452430725098 2.512320041656494 1.7185134887695313 1.5334397554397583 2.5038745403289795 3.0617916584014893
257 10.79344367980957 7.4273552894592285 10.708528518676758 2.1967477798461914 2.48880934715271 1.2346161603927612 1.5149168968200684 2.668450355529785 2.9866561889648438
258 10.860296249389648 7.465282917022705 10.69601058959961 2.185154438018799 2.466071128845215 1.0390263795852661 1.6289308071136475 2.6107113361358643 3.015486478805542
259 10.814990043640137 7.468038082122803 10.618802070617676 2.419135808944702 2.370772361755371 1.2035980224609375 1.6260547637939453 2.5774519443511963 3.1396093368530273
260 10.766679763793945 7.561569690704346 10.82187271118164 2.439436674118042 2.869563341140747 1.0887011289596558 1.4659101963043213 2.557187795639038 3.0158724784851074
261 11.071121215820313 7.487708568572998 10.991982460021973 2.422504425048828 2.678405523300171 1.1411960124969482 1.472123384475708 2.5575294494628906 3.1801366806030273
262 10.90958023071289 7.367918968200684 10.91404914855957 2.2938668727874756 2.535876989364624 1.4054964780807495 1.7724366188049316 2.472118616104126 3.222060203552246
263 10.929161071777344 7.474968433380127 11.046893119812012 2.32985258102417 2.836247444152832 1.4868606328964233 1.3734514713287354 2.526017427444458 3.1325385570526123
264 10.918234825134277 7.4975905418396 10.948771476745605 2.466402769088745 3.0599567890167236 1.4736894369125366 1.42877197265625 2.858510971069336 2.976984739303589
265 10.813627243041992 7.484318256378174 10.779489517211914 2.4352571964263916 2.7766330242156982 1.4428470134735107 1.3470860719680786 2.7719838619232178 3.0277597904205322
266 10.753665924072266 7.545628547668457 10.508495330810547 2.625474691390991 2.817549705505371 1.6166880130767822 1.5932871103286743 2.78507924079895 3.0250093936920166
267 10.678865432739258 7.412559509277344 10.537513732910156 2.335909366607666 2.739107847213745 1.165065884590149 1.5079526901245117 2.31719708442688 3.0737173557281494
268 10.748017311096191 7.324318885803223 10.392552375793457 2.230142831802368 2.2651350498199463 1.2547305822372437 1.461203932762146 2.406219005584717 3.1183993816375732
269 10.603592872619629 7.2666215896606445 10.534371376037598 2.2290422916412354 2.6236989498138428 0.8267055749893188 1.4330159425735474 2.652009963989258 3.0449514389038086
270 10.779062271118164 7.339702606201172 10.584371566772461 2.412137508392334 2.728386640548706 1.075385332107544 1.4305750131607056 2.581326484680176 3.177147626876831
271 10.65273666381836 7.151880741119385 10.665717124938965 2.1347832679748535 2.3661048412323 1.086857795715332 1.4070061445236206 2.6475706100463867 3.1497251987457275
272 10.639154434204102 7.18526554107666 10.676237106323242 2.1551074981689453 2.585726261138916 1.1089156866073608 1.4625186920166016 2.5988306999206543 3.0301353931427
273 10.687383651733398 7.113816738128662 10.504388809204102 2.2299611568450928 2.265155076980591 1.3563642501831055 1.094718098640442 2.538682699203491 3.1692192554473877
274 10.677769660949707 7.03436279296875 10.454612731933594 2.3443925380706787 2.288597345352173 1.4002530574798584 1.4880391359329224 2.546868324279785 3.1880762577056885
275 10.750377655029297 7.047272205352783 10.666971206665039 2.259655475616455 2.4517130851745605 1.1753218173980713 1.215884804725647 2.6515345573425293 3.147094964981079
276 10.673837661743164 7.127719879150391 10.389036178588867 2.468024969100952 2.512756109237671 1.2047386169433594 1.3458442687988281 2.529073476791382 3.0963611602783203
277 10.965950012207031 7.180911064147949 10.627668380737305 2.1959478855133057 2.3897414207458496 0.9846959710121155 1.469439148902893 2.441594362258911 3.2674872875213623
278 10.701844215393066 7.164690971374512 10.394217491149902 2.496314764022827 2.7143208980560303 0.9834282994270325 1.4021761417388916 2.099008321762085 3.1806743144989014
279 10.694465637207031 7.136585712432861 10.602677345275879 2.4325039386749268 2.6719114780426025 1.2215272188186646 1.5983384847640991 2.4733471870422363 3.1171300411224365
280 10.534448623657227 6.959639072418213 10.721020698547363 1.9978705644607544 2.7305703163146973 1.5046151876449585 1.6422547101974487 2.4204912185668945 3.0417068004608154
281 10.533260345458984 7.139899253845215 10.59565258026123 2.422114372253418 2.5397632122039795 1.2974817752838135 1.6767646074295044 2.2185752391815186 2.98689603805542
282 10.58464527130127 7.2662529945373535 10.511978149414063 2.5748648643493652 2.8481547832489014 1.200918197631836 1.5228183269500732 2.439824342727661 2.9977405071258545
283 10.60822868347168 7.1066765785217285 10.542806625366211 2.5794625282287598 2.9034829139709473 1.3416709899902344 1.5333497524261475 2.3372929096221924 2.9872727394104004
284 10.658068656921387 7.135534286499023 10.958873748779297 2.288079261779785 3.093456983566284 1.1500372886657715 1.4651950597763062 2.369647741317749 3.0940680503845215
285 10.564940452575684 7.033498764038086 10.719554901123047 2.338654041290283 2.781719446182251 1.463226318359375 1.3668665885925293 2.6603524684906006 2.9531242847442627
286 10.489935874938965 6.994694232940674 10.7929048538208 2.23663067817688 2.9196739196777344 1.689681053161621 1.6329046487808228 2.4646716117858887 3.1589035987854004
287 10.61667251586914 7.02480411529541 10.787872314453125 2.1909165382385254 2.7175469398498535 1.359114170074463 1.6410058736801147 2.6892848014831543 3.187662124633789
288 10.42430591583252 7.039371013641357 10.611013412475586 2.2267966270446777 2.9232990741729736 1.6436752080917358 1.8664658069610596 2.1816511154174805 3.1040544509887695
289 10.537531852722168 7.334821701049805 10.648195266723633 2.5933175086975098 3.4465596675872803 1.5392605066299438 1.8516498804092407 2.6386806964874268 2.9322986602783203
290 10.712236404418945 7.353475570678711 10.902381896972656 2.4641053676605225 3.472771644592285 1.2264043092727661 1.5717966556549072 2.4808497428894043 2.9823169708251953
291 10.872533798217773 7.19074821472168 11.027183532714844 2.343130111694336 3.3259902000427246 1.3169896602630615 1.6565055847167969 2.767019271850586 2.9356436729431152
292 11.094523429870605 7.468392848968506 10.955239295959473 2.450166702270508 2.839508056640625 1.555577278137207 1.7879899740219116 2.8654496669769287 3.107799768447876
293 10.874826431274414 7.419034004211426 10.794715881347656 2.218050241470337 2.9423861503601074 1.8226854801177979 1.6731044054031372 2.747147798538208 3.0915279388427734
294 10.93427562713623 7.51701021194458 10.94075870513916 2.3365769386291504 3.011065721511841 1.5328795909881592 1.9238461256027222 2.5673441886901855 2.9961366653442383
295 10.793912887573242 7.515933036804199 10.471134185791016 2.3425519466400146 2.73150372505188 1.2853407859802246 1.8377556800842285 2.4878997802734375 3.068199872970581
296 10.923758506774902 7.558008670806885 10.815903663635254 2.6132326126098633 2.8149213790893555 1.2046747207641602 1.8570473194122314 2.3917362689971924 3.049931049346924
297 11.000862121582031 7.87138557434082 10.964269638061523 2.6414380073547363 3.0899553298950195 1.7822022438049316 1.6878525018692017 2.486689567565918 3.076988458633423
298 11.086235046386719 7.912226676940918 11.07480525970459 2.9207284450531006 3.450670003890991 1.0989971160888672 1.6845672130584717 2.4711461067199707 3.25382924079895
299 10.955862998962402 7.761865139007568 10.973477363586426 2.656425714492798 3.3051199913024902 1.482208251953125 1.7227522134780884 2.5846805572509766 3.0543577671051025
300 10.781312942504883 7.703960418701172 10.655930519104004 2.4232606887817383 3.2581772804260254 1.476223111152649 1.5420881509780884 2.622642993927002 3.0589840412139893
301 10.760831832885742 7.429227828979492 10.664102554321289 2.469928741455078 3.0976204872131348 1.4957711696624756 1.7317396402359009 3.039090871810913 2.99739670753479
302 10.596115112304688 7.202238082885742 10.56805419921875 2.3767380714416504 2.775533676147461 1.3550019264221191 1.7917934656143188 2.9779460430145264 3.0406200885772705
303 10.761364936828613 7.283503532409668 10.563462257385254 2.4845681190490723 2.865544557571411 1.659295916557312 2.0175588130950928 2.588160753250122 3.080252170562744
304 10.785368919372559 7.413242340087891 10.556922912597656 2.7259368896484375 3.0228798389434814 1.2358793020248413 1.7911038398742676 2.5350637435913086 3.136054039001465
305 10.668789863586426 7.101729393005371 10.355138778686523 2.4996275901794434 2.8146677017211914 1.0927997827529907 1.4797743558883667 2.544093132019043 3.0316436290740967
306 10.677935600280762 7.201197624206543 10.516491889953613 2.5740931034088135 2.9314913749694824 1.261046290397644 1.8915491104125977 2.4767696857452393 3.030809164047241
307 10.705435752868652 7.2162766456604 10.410379409790039 2.214163303375244 2.899127960205078 1.1646541357040405 1.3992775678634644 2.513589382171631 2.995769500732422
308 10.763419151306152 7.227494716644287 10.769824981689453 2.2485246658325195 3.156433343887329 1.1873457431793213 1.8282016515731812 2.611825704574585 2.9209020137786865
309 10.676891326904297 7.341497898101807 10.610230445861816 2.4040913581848145 3.2004342079162598 1.2709404230117798 1.7254321575164795 2.551656484603882 2.959674596786499
310 10.754720687866211 7.438513278961182 10.775568008422852 2.4149019718170166 3.2575435638427734 1.4793410301208496 1.6137800216674805 2.3832039833068848 2.987030506134033
311 10.805575370788574 7.516355514526367 10.981239318847656 2.4757845401763916 3.097867965698242 1.2717716693878174 1.8178421258926392 2.5954575538635254 3.087954044342041
312 10.619985580444336 7.278552055358887 10.794322967529297 2.3654940128326416 3.1258187294006348 1.291626214981079 1.8347846269607544 2.604179859161377 3.160888671875
313 10.58378791809082 7.071895122528076 10.706597328186035 2.2253406047821045 2.917884588241577 1.4316256046295166 1.7010444402694702 2.6951043605804443 3.0887978076934814
314 10.709434509277344 7.244629383087158 10.71779727935791 2.3747153282165527 2.962923765182495 1.303473949432373 1.6382441520690918 2.6789238452911377 3.083935022354126
315 10.636221885681152 7.076335430145264 10.77754020690918 2.3053030967712402 2.945841073989868 1.4359898567199707 1.8361942768096924 2.336066246032715 3.05433988571167
316 10.60195255279541 7.177999973297119 10.605401039123535 2.4569790363311768 2.963460683822632 1.2053219079971313 1.853562831878662 2.424672842025757 3.10915470123291
317 10.560640335083008 7.316343784332275 10.487009048461914 2.4845528602600098 2.8205349445343018 0.8909482359886169 1.785840630531311 2.630385160446167 2.9759082794189453
318 10.452588081359863 7.302319526672363 10.34664535522461 2.361818790435791 2.7844176292419434 1.0396223068237305 1.984505534172058 2.516688346862793 3.0160179138183594
319 10.704055786132813 7.402012825012207 10.72243595123291 2.1381659507751465 2.827493190765381 1.4179998636245728 1.718291163444519 2.723931074142456 3.1687827110290527
320 10.719953536987305 7.510540008544922 10.661718368530273 2.239229679107666 2.66231107711792 1.652249813079834 1.8443429470062256 2.7152137756347656 3.17509388923645
321 10.474547386169434 7.316323280334473 10.459452629089355 2.3606374263763428 2.7071566581726074 1.4855937957763672 1.6623132228851318 2.7035908699035645 3.2983005046844482
322 10.505766868591309 7.277396202087402 10.637534141540527 2.2281861305236816 2.868196964263916 1.2455472946166992 1.7195976972579956 2.8608450889587402 3.208847761154175
323 10.375569343566895 7.2846879959106445 10.276569366455078 2.2045352458953857 2.765949010848999 1.545782446861267 1.6323237419128418 2.5936903953552246 3.11135196685791
324 10.5812406539917 7.583552360534668 10.657872200012207 2.3586199283599854 3.3463046550750732 1.5687683820724487 1.6973270177841187 2.401564359664917 3.0386040210723877
325 10.685049057006836 7.598110675811768 10.742238998413086 2.4280598163604736 2.818464994430542 1.6613953113555908 1.7050515413284302 2.5239181518554688 3.1216704845428467
326 10.566598892211914 7.3118696212768555 10.69967269897461 2.2962448596954346 2.6277060508728027 1.3366689682006836 1.8708945512771606 2.6827330589294434 3.189894914627075
327 10.452865600585938 7.252776622772217 10.445335388183594 2.335879325866699 2.4663779735565186 1.2123116254806519 1.721090316772461 2.480987548828125 3.2260117530822754
328 10.490877151489258 7.117675304412842 10.486574172973633 2.3201370239257813 2.5745491981506348 1.3011441230773926 1.569256067276001 2.6271793842315674 3.111267328262329
329 10.655625343322754 7.041824817657471 10.579601287841797 2.2550554275512695 2.220985174179077 1.3039780855178833 1.7658112049102783 2.6931397914886475 3.130409002304077
330 10.565424919128418 7.1359968185424805 10.536250114440918 2.4061436653137207 2.4785916805267334 0.95606529712677 1.890419602394104 2.739262104034424 3.2030344009399414
331 10.59985637664795 7.262223720550537 10.640653610229492 2.4945337772369385 2.913153886795044 1.018424391746521 1.4908033609390259 2.550615072250366 3.1718785762786865
332 10.61849308013916 7.199385643005371 10.579625129699707 2.3347434997558594 2.5125949382781982 1.2159059047698975 1.860219120979309 2.5112144947052 3.084259510040283
333 10.579608917236328 7.075993061065674 10.559486389160156 2.4886810779571533 2.5147151947021484 1.318074345588684 1.7025489807128906 2.6445019245147705 3.124135971069336
334 10.817909240722656 7.316723823547363 10.937889099121094 2.6473655700683594 2.7730352878570557 0.9905164837837219 1.7190314531326294 2.5499517917633057 3.0527849197387695
335 11.017276763916016 7.375630855560303 10.940545082092285 2.713932991027832 2.7381277084350586 1.1243717670440674 2.078507900238037 2.433955430984497 3.1299729347229004
336 10.910422325134277 7.3787760734558105 10.836271286010742 2.535205364227295 2.7486135959625244 0.9730519652366638 1.915326714515686 2.5385375022888184 3.14471435546875
337 10.70896053314209 7.211851596832275 10.73268985748291 2.4806339740753174 2.5671846866607666 0.9780300259590149 1.757889747619629 2.7384495735168457 3.1695830821990967
338 10.752679824829102 7.170127868652344 10.913494110107422 2.4608147144317627 2.801866054534912 0.6957125067710876 1.8288215398788452 2.3998019695281982 3.1764285564422607
339 10.864503860473633 7.3217339515686035 10.915851593017578 2.3658483028411865 2.4933369159698486 1.178171157836914 1.9248242378234863 2.6884891986846924 3.3193681240081787
340 10.63986587524414 7.323090076446533 10.519185066223145 2.4383037090301514 2.528007984161377 1.6908793449401855 1.7956606149673462 2.898746967315674 3.23734188079834
341 10.912177085876465 7.3656325340271 10.87811279296875 2.4136552810668945 2.603135824203491 1.3917700052261353 1.8236428499221802 2.661435127258301 3.233560800552368
342 10.772517204284668 7.283037185668945 10.628413200378418 2.410222291946411 2.825880289077759 1.5759844779968262 2.047008514404297 2.5251410007476807 3.3793272972106934
343 10.716171264648438 7.123358249664307 10.58888053894043 2.41087007522583 2.7249536514282227 1.9329472780227661 2.058638095855713 2.5820815563201904 3.096076250076294
344 10.709758758544922 7.110652923583984 10.711343765258789 2.3956220149993896 3.056114435195923 1.824889063835144 2.0295372009277344 2.7202863693237305 3.037781238555908
345 10.657478332519531 7.083895683288574 10.561369895935059 2.4485037326812744 2.722567558288574 1.6696358919143677 1.8414394855499268 2.600324869155884 3.150205373764038
346 10.8491849899292 7.335541725158691 10.804638862609863 2.6464953422546387 2.85495662689209 2.1914212703704834 1.4860426187515259 2.7213551998138428 3.1395375728607178
347 10.947901725769043 7.352845191955566 11.001511573791504 2.5716006755828857 2.7496466636657715 1.839574933052063 1.4637410640716553 2.822498083114624 3.126561164855957
348 10.954934120178223 7.432377338409424 10.902618408203125 2.5585784912109375 2.6469414234161377 1.5625523328781128 1.4498926401138306 2.8000564575195313 3.1074886322021484
349 10.830809593200684 7.453776836395264 10.62206745147705 2.5090548992156982 2.5373849868774414 1.501082181930542 1.5655103921890259 2.751307487487793 3.1601831912994385
350 10.845099449157715 7.486718654632568 10.622517585754395 2.4057822227478027 2.5076382160186768 1.2327367067337036 1.3704310655593872 2.928215503692627 2.9487571716308594
351 10.799755096435547 7.618335247039795 10.857202529907227 2.4854118824005127 2.552443265914917 1.5389063358306885 1.724497675895691 2.873232841491699 3.0829055309295654
352 10.64387321472168 7.318567752838135 10.742887496948242 2.322822093963623 2.6120171546936035 1.4874520301818848 2.125398874282837 2.8504254817962646 3.0356314182281494
353 10.634260177612305 7.358778953552246 10.519174575805664 2.218778133392334 2.630077362060547 1.4043164253234863 1.6632497310638428 2.9175398349761963 3.077598810195923
354 10.938569068908691 7.391814708709717 10.941285133361816 2.223991632461548 2.5903544425964355 1.9221376180648804 1.566943645477295 2.7390573024749756 3.0400309562683105
355 10.894649505615234 7.4940361976623535 11.061532974243164 2.184119462966919 2.823692560195923 1.7365467548370361 2.001840591430664 2.7805867195129395 3.06906795501709
356 10.845641136169434 7.390146255493164 10.837342262268066 2.33293080329895 2.656463146209717 2.514402151107788 1.5006109476089478 2.683817148208618 3.1426937580108643
357 10.770145416259766 7.287164211273193 10.667555809020996 2.4382264614105225 2.7025370597839355 2.2199153900146484 1.484083652496338 2.5396485328674316 3.1466617584228516
358 10.826841354370117 7.398693084716797 10.840865135192871 2.368657112121582 2.9968557357788086 1.4596208333969116 1.6442135572433472 2.6965506076812744 3.1131234169006348
359 10.823809623718262 7.316586494445801 10.803740501403809 2.3573217391967773 2.583911180496216 2.0085158348083496 1.8745139837265015 2.639071226119995 3.184563398361206
360 10.554308891296387 7.329107761383057 10.452099800109863 2.4891250133514404 2.5041372776031494 1.9623302221298218 1.8249577283859253 2.421905517578125 3.0748648643493652
361 10.854864120483398 7.439754962921143 10.780972480773926 2.410148859024048 2.369049549102783 1.9365335702896118 1.7424662113189697 2.460583448410034 3.0945730209350586
362 10.66651725769043 7.357598304748535 10.710917472839355 2.444326877593994 2.567742109298706 2.6785457134246826 1.6156210899353027 2.47684645652771 3.008194923400879
363 10.590217590332031 7.35072660446167 10.612032890319824 2.435838460922241 2.4976518154144287 2.1648757457733154 1.8259820938110352 2.439729928970337 3.1138763427734375
364 10.72329044342041 7.338029384613037 10.766511917114258 2.2096025943756104 2.4001572132110596 2.347644567489624 2.0767979621887207 2.4672343730926514 3.0792691707611084
365 10.663290977478027 7.312519073486328 10.697935104370117 2.194101095199585 2.4178366661071777 2.1776933670043945 1.9673352241516113 2.3761866092681885 3.0564141273498535
366 10.672130584716797 7.289942741394043 10.781449317932129 2.173699378967285 2.5844335556030273 2.1472861766815186 1.5631732940673828 2.5186355113983154 3.0306575298309326
367 10.73160457611084 7.339409351348877 10.75093936920166 2.4405298233032227 2.6436948776245117 2.238442897796631 1.8538427352905273 2.664243459701538 3.1159064769744873
368 10.67000675201416 7.313417434692383 10.76661491394043 2.2857420444488525 2.5466115474700928 2.382164478302002 1.8196030855178833 2.5809614658355713 3.179452657699585
369 10.778228759765625 7.29692268371582 10.777730941772461 2.3403310775756836 2.5255892276763916 2.5853490829467773 1.7094191312789917 2.5964081287384033 3.15529465675354
370 10.796607971191406 7.283639430999756 10.763410568237305 2.516453266143799 2.580923318862915 2.617283582687378 1.678012490272522 2.5270957946777344 3.0241496562957764
371 10.793600082397461 7.459688663482666 10.64813232421875 2.1386613845825195 2.3016357421875 2.4362285137176514 1.8631781339645386 2.5406413078308105 3.034524440765381
372 10.646145820617676 7.367991924285889 10.871672630310059 2.336616039276123 2.8112235069274902 2.599822521209717 1.625508189201355 2.7140305042266846 2.985074520111084
373 10.552228927612305 7.167614459991455 10.61373519897461 2.300821304321289 2.48218035697937 2.1718058586120605 1.5361015796661377 2.625839948654175 2.827192544937134
374 10.526219367980957 7.220815181732178 10.828570365905762 2.3431053161621094 2.796834945678711 2.536043405532837 1.6517906188964844 2.7452456951141357 3.0746729373931885
375 10.435479164123535 7.3665900230407715 10.72513198852539 2.574573278427124 2.9817559719085693 2.246037244796753 1.7153054475784302 2.814481258392334 3.0704641342163086
376 10.45354175567627 7.274445533752441 10.776250839233398 2.34818172454834 2.8525643348693848 2.381075382232666 1.7880024909973145 2.7810463905334473 3.031137228012085
377 10.581957817077637 7.305356502532959 10.91109561920166 2.339162826538086 2.8093156814575195 1.9859071969985962 2.146008014678955 2.560279369354248 2.995088577270508
378 10.435809135437012 7.2508111000061035 10.714734077453613 2.379270315170288 2.8806681632995605 2.0678131580352783 2.0919063091278076 2.8344972133636475 3.0196712017059326
379 10.472567558288574 7.206859111785889 10.767386436462402 2.113738775253296 2.750919818878174 2.0131688117980957 1.9855695962905884 2.7250723838806152 3.1052629947662354
380 10.470173835754395 7.3147501945495605 10.643828392028809 2.142408609390259 2.7529561519622803 2.0668795108795166 1.9855111837387085 2.5372824668884277 3.2574687004089355
381 10.416257858276367 7.249703884124756 10.644515037536621 2.0759031772613525 2.367284059524536 1.8743433952331543 2.4702439308166504 2.5892724990844727 3.0827033519744873
382 10.577649116516113 7.235755920410156 11.024023056030273 2.1477599143981934 2.8062314987182617 2.4892470836639404 2.2501845359802246 2.9445106983184814 3.139782428741455
383 10.61110782623291 7.431054592132568 10.867870330810547 1.9970979690551758 2.909221887588501 2.376430034637451 2.1862716674804688 2.6414241790771484 3.053079128265381
384 10.524338722229004 7.20768928527832 10.790594100952148 2.1514315605163574 2.705122947692871 2.114715576171875 2.1498496532440186 2.8835461139678955 2.9753928184509277
385 10.570609092712402 7.358086109161377 10.949394226074219 2.152068614959717 2.8551931381225586 2.2021305561065674 1.8840025663375854 2.7523152828216553 2.933300733566284
386 10.695107460021973 7.34751558303833 10.884799003601074 2.07590651512146 2.6527998447418213 2.1378157138824463 2.204704761505127 2.7204036712646484 3.100294828414917
387 10.783000946044922 7.395951271057129 10.961369514465332 2.380019187927246 2.898684501647949 2.5382258892059326 1.757348895072937 2.561069965362549 3.0630338191986084
388 10.836573600769043 7.51674222946167 11.01494312286377 2.4282386302948 2.939418315887451 1.7866593599319458 2.1085128784179688 2.6783018112182617 3.1287715435028076
389 10.932533264160156 7.579123497009277 11.025520324707031 2.3385276794433594 2.878537178039551 1.839870810508728 2.04191517829895 2.7778728008270264 3.193296194076538
390 10.676685333251953 7.620114326477051 10.588536262512207 2.072158098220825 2.910670518875122 1.7585656642913818 1.9687660932540894 2.717167377471924 3.124520778656006
391 10.756545066833496 7.4832892417907715 10.905366897583008 2.2773876190185547 2.809267997741699 1.6806957721710205 1.9353184700012207 2.735830307006836 3.07316517829895
392 10.774754524230957 7.402463912963867 10.93643856048584 2.179393768310547 2.9040212631225586 1.8743860721588135 2.1033670902252197 2.9413087368011475 3.15053129196167
393 10.711174964904785 7.490051746368408 10.819726943969727 2.249119997024536 2.8867249488830566 2.0184454917907715 2.0941805839538574 2.5759127140045166 3.1729750633239746
394 10.575531005859375 7.392770290374756 10.720259666442871 2.338040828704834 3.0268659591674805 2.1378626823425293 1.9406157732009888 2.7871429920196533 3.066709518432617
395 10.647793769836426 7.491463661193848 10.435461044311523 2.3015100955963135 2.694441080093384 1.5756430625915527 2.36087703704834 2.5741775035858154 3.0957913398742676
396 10.50986385345459 7.333427429199219 10.456093788146973 2.3417301177978516 3.0314221382141113 1.9738426208496094 2.4052188396453857 2.616992473602295 3.0348119735717773
397 10.666507720947266 7.497241497039795 10.53458309173584 2.3199872970581055 2.7048518657684326 1.6759999990463257 2.453509569168091 2.8264822959899902 3.021338939666748
398 10.737176895141602 7.600423336029053 10.74450397491455 2.3120503425598145 2.671048641204834 1.8250559568405151 1.742099404335022 2.6341521739959717 3.211082935333252
399 10.591878890991211 7.586439609527588 10.53281021118164 2.330503225326538 2.439558982849121 1.9926456212997437 1.528773546218872 2.796426296234131 3.0136594772338867
400 10.753870010375977 7.601708889007568 10.833234786987305 2.364185333251953 2.523433208465576 1.7004727125167847 1.4687577486038208 2.6554372310638428 3.1631338596343994
401 10.787891387939453 7.587907791137695 10.895430564880371 2.258671522140503 2.4709949493408203 1.9381541013717651 1.7361677885055542 2.6826975345611572 3.1191680431365967
402 10.527775764465332 7.353950023651123 10.628922462463379 2.0660805702209473 2.5544421672821045 1.8744003772735596 1.7194808721542358 2.723231315612793 3.2528953552246094
403 10.45573902130127 7.291710376739502 10.616703033447266 2.0933728218078613 2.497174024581909 1.8174951076507568 2.4105310440063477 2.891270875930786 3.0608034133911133
404 10.463418006896973 7.348811149597168 10.42587947845459 1.9539463520050049 2.5055148601531982 1.8546050786972046 2.3001749515533447 2.536592960357666 3.1860768795013428
405 10.401812553405762 7.42509126663208 10.42503833770752 1.9773178100585938 2.654756784439087 2.3324999809265137 2.0827829837799072 2.602775812149048 3.0784289836883545
406 10.356868743896484 7.310938358306885 10.2719144821167 2.089226007461548 2.4160358905792236 1.905086874961853 2.5582897663116455 2.6927361488342285 3.2310307025909424
407 10.357145309448242 7.222851753234863 10.31480884552002 2.25459623336792 2.5218029022216797 2.2824316024780273 2.809825897216797 2.5629327297210693 2.996195077896118
408 10.356218338012695 7.3644304275512695 10.110608100891113 2.3395328521728516 2.6421430110931396 1.9525067806243896 2.19706130027771 2.506680488586426 3.0088648796081543
409 10.679993629455566 7.62282133102417 10.522860527038574 2.1479461193084717 2.700035810470581 1.831998586654663 2.3862993717193604 2.457296371459961 2.9693491458892822
410 10.750651359558105 7.452366352081299 10.579155921936035 2.032170057296753 2.647491216659546 1.5687919855117798 2.6750614643096924 2.700150966644287 2.9039971828460693
411 10.658736228942871 7.375342845916748 10.509419441223145 2.065107822418213 2.485605001449585 1.6488536596298218 3.0971271991729736 2.6084420680999756 3.0434703826904297
412 10.517232894897461 7.455488681793213 10.522394180297852 2.3061258792877197 2.7349050045013428 1.777450680732727 2.4507272243499756 2.425508975982666 3.0986833572387695
413 10.722245216369629 7.406044006347656 10.887678146362305 2.0413336753845215 2.739121913909912 1.5985124111175537 2.623169422149658 2.6026463508605957 2.9792301654815674
414 10.792275428771973 7.400811672210693 10.86338996887207 2.1230010986328125 2.754500150680542 1.6125619411468506 2.428238868713379 2.5373032093048096 2.9275994300842285
415 10.610686302185059 7.237347602844238 10.683245658874512 1.8693040609359741 2.682835340499878 1.841822862625122 2.440497636795044 2.4413726329803467 3.0563457012176514
416 10.825571060180664 7.3996901512146 10.796457290649414 2.134328842163086 2.5650041103363037 1.780152440071106 2.9394960403442383 2.541179895401001 3.0574443340301514
417 10.949538230895996 7.421346187591553 11.079046249389648 2.0640981197357178 2.8309240341186523 2.011024236679077 2.556257963180542 2.536242723464966 3.0629332065582275
418 11.005990028381348 7.461557388305664 11.213231086730957 2.0233607292175293 2.4477288722991943 1.941978931427002 2.6670751571655273 2.4760289192199707 3.150888442993164
419 10.700861930847168 7.334117412567139 10.859591484069824 1.936430811882019 2.7900681495666504 2.1324236392974854 2.2559282779693604 2.4629921913146973 3.162975549697876
420 10.493657112121582 7.345371246337891 10.58900260925293 2.1694509983062744 2.5439565181732178 1.8576143980026245 2.196457624435425 2.7139077186584473 2.931436538696289
421 10.56537914276123 7.407021522521973 10.622968673706055 2.087839126586914 2.561262369155884 2.175877094268799 2.4568309783935547 2.439577341079712 2.9418413639068604
422 10.472265243530273 7.4466681480407715 10.677311897277832 2.208073616027832 2.715587854385376 2.0434863567352295 2.349517345428467 2.4596307277679443 3.1048548221588135
423 10.429962158203125 7.352211952209473 10.583633422851563 2.193164825439453 2.5414130687713623 2.180604934692383 2.1624553203582764 2.533336877822876 3.0111281871795654
424 10.295872688293457 7.3228254318237305 10.380997657775879 2.204627513885498 2.440469980239868 2.3590283393859863 2.9046475887298584 2.510859251022339 3.0841407775878906
425 10.404159545898438 7.4541425704956055 10.502823829650879 2.0944340229034424 2.4845612049102783 2.0860698223114014 2.5436513423919678 2.428746461868286 3.1131250858306885
426 10.636573791503906 7.688381671905518 10.624649047851563 2.179630994796753 2.756089925765991 2.070446491241455 2.338941812515259 2.5755367279052734 3.0846974849700928
427 10.4840726852417 7.508917331695557 10.342891693115234 2.145514726638794 2.3815758228302 1.924453854560852 2.2757227420806885 2.349816083908081 2.997105121612549
428 10.544454574584961 7.446676731109619 10.424758911132813 2.007564067840576 2.6751797199249268 2.343719005584717 1.942893624305725 2.4797427654266357 2.9719345569610596
429 10.452080726623535 7.339265823364258 10.598137855529785 1.987284779548645 2.9197089672088623 2.061523199081421 2.610931396484375 2.504709482192993 3.0724518299102783
430 10.457983016967773 7.458746433258057 10.587796211242676 2.048640489578247 2.8931314945220947 2.354884624481201 2.378615617752075 2.728665590286255 3.120134115219116
431 10.588196754455566 7.6017069816589355 10.772928237915039 2.0864717960357666 2.9747626781463623 2.1447396278381348 2.2153122425079346 2.6386284828186035 3.0454952716827393
432 10.635960578918457 7.605525970458984 10.708910942077637 2.1086723804473877 2.775595188140869 2.0645039081573486 2.319413661956787 2.550912618637085 3.0988917350769043
433 10.921764373779297 7.646635055541992 10.962350845336914 2.1253795623779297 2.912606716156006 1.867677927017212 2.191787004470825 2.52773380279541 3.0816333293914795
434 10.722105979919434 7.848105430603027 10.797788619995117 2.124800205230713 2.920884370803833 2.371060848236084 2.2189955711364746 2.4837892055511475 3.0332112312316895
435 10.647132873535156 7.660027027130127 10.90848159790039 2.1115407943725586 3.0047054290771484 2.093632221221924 2.338170289993286 2.575479030609131 3.093632936477661
436 10.459802627563477 7.489150047302246 10.648484230041504 2.1060678958892822 2.9963090419769287 2.159465789794922 2.540818214416504 2.3810505867004395 3.070010185241699
437 10.488576889038086 7.539868354797363 10.74926471710205 2.218980073928833 2.8173534870147705 2.1745922565460205 2.771062135696411 2.4525651931762695 3.1444756984710693
438 10.486628532409668 7.624691486358643 10.514925003051758 2.3077948093414307 2.5577335357666016 1.7682486772537231 2.546295642852783 2.707056999206543 3.0975148677825928
439 10.706161499023438 7.745754241943359 10.641374588012695 2.285022735595703 2.7883734703063965 1.7969720363616943 2.4441752433776855 2.3965795040130615 3.090009927749634
440 10.351875305175781 7.501156806945801 10.278165817260742 2.2420737743377686 2.6452341079711914 1.7635442018508911 2.1656923294067383 2.3915462493896484 3.1958658695220947
441 10.370285987854004 7.534978866577148 10.40494441986084 2.424685001373291 2.688952922821045 2.2347240447998047 2.2126941680908203 2.435438394546509 3.0932717323303223
442 10.486801147460938 7.69236946105957 10.50236988067627 2.092658758163452 2.6503686904907227 1.7207067012786865 2.7063703536987305 2.5268638134002686 3.157503128051758
443 10.598808288574219 7.699969291687012 10.759364128112793 2.4786908626556396 2.8630428314208984 2.1782052516937256 2.604445219039917 2.525420665740967 3.151977777481079
444 10.710333824157715 7.850414752960205 10.745400428771973 2.4663450717926025 2.817957878112793 2.5747218132019043 2.0566649436950684 2.56231689453125 3.2903263568878174
445 10.705827713012695 7.69141960144043 10.765201568603516 2.2919249534606934 2.6509010791778564 2.1627602577209473 2.5191667079925537 2.2433457374572754 3.290687322616577
446 10.405681610107422 7.490838050842285 10.463669776916504 2.293581008911133 2.602515697479248 2.3181142807006836 2.3455002307891846 2.369109869003296 3.1737353801727295
447 10.549931526184082 7.537184238433838 10.907706260681152 2.1886403560638428 2.8578741550445557 1.809023380279541 2.19746732711792 2.614337921142578 3.212853193283081
448 10.848512649536133 7.570065975189209 11.218091011047363 2.1075167655944824 2.847069263458252 2.018007755279541 1.9888337850570679 2.317575454711914 3.2317609786987305
449 10.830611228942871 7.911557197570801 11.144498825073242 2.183941602706909 3.2478575706481934 2.082737445831299 2.409104585647583 2.5609734058380127 3.1528544425964355
450 11.018111228942871 7.745938777923584 11.454026222229004 2.207829236984253 3.159065008163452 2.333184242248535 2.587954044342041 2.43452525138855 3.317478656768799
451 10.86639404296875 7.896220684051514 11.268669128417969 2.217136859893799 3.206336259841919 1.9472718238830566 2.712416648864746 2.531384229660034 3.1134533882141113
452 11.069865226745605 7.938747406005859 11.52051067352295 2.334231376647949 3.139726161956787 2.517778158187866 2.749974012374878 2.3980679512023926 3.0508999824523926
453 10.65414047241211 7.691075801849365 11.1279296875 2.195132255554199 3.175299882888794 2.0893502235412598 2.5740747451782227 2.568275213241577 3.0901825428009033
454 10.784744262695313 7.526218414306641 11.501795768737793 2.2622921466827393 3.062350273132324 1.7513083219528198 2.6581525802612305 2.6176648139953613 3.1440436840057373
455 10.612931251525879 7.640148162841797 11.255685806274414 2.289550304412842 3.430494546890259 1.651940941810608 2.2969183921813965 2.5026369094848633 3.1291720867156982
456 10.656545639038086 7.755657196044922 11.15611457824707 2.449772596359253 3.0382959842681885 1.5796350240707397 2.479694128036499 2.7234630584716797 3.1237075328826904
457 10.526895523071289 7.669248580932617 11.138599395751953 2.2037267684936523 3.0744075775146484 1.2900772094726563 2.378920078277588 2.7609403133392334 3.2564213275909424
458 10.718795776367188 7.849370002746582 11.274685859680176 2.2591216564178467 3.2657229900360107 1.6220347881317139 2.7940328121185303 2.5759379863739014 3.0017261505126953
459 10.692461967468262 7.724982738494873 11.228867530822754 2.1828629970550537 2.8424136638641357 1.402434229850769 2.973987340927124 2.587754964828491 3.1269655227661133
460 10.644636154174805 7.756134033203125 11.199738502502441 2.1734421253204346 2.8292670249938965 1.8452550172805786 3.019263744354248 2.588716745376587 3.1892664432525635
461 10.873628616333008 8.007184028625488 11.218456268310547 2.262110948562622 2.991414785385132 1.2799347639083862 2.9174208641052246 2.5267043113708496 3.1969306468963623
462 10.928764343261719 7.847963333129883 11.360706329345703 2.163630485534668 2.8641271591186523 1.5909405946731567 2.9449241161346436 2.5312445163726807 3.1503241062164307
463 11.10462474822998 7.953632354736328 11.422097206115723 2.221259832382202 2.931591272354126 1.6391541957855225 3.0997016429901123 2.678520679473877 3.2143640518188477
464 10.944681167602539 7.85579776763916 11.377580642700195 2.3564553260803223 2.867710828781128 1.1594524383544922 3.0693182945251465 2.385244846343994 3.196181058883667
465 11.017468452453613 7.892513751983643 11.506265640258789 2.277690887451172 3.1907193660736084 1.435606598854065 2.7692983150482178 2.2732532024383545 3.204312801361084
466 11.230669975280762 7.901582717895508 11.56246280670166 2.275543451309204 3.071197032928467 1.6702959537506104 2.8833751678466797 2.4622626304626465 3.1911375522613525
467 10.97402572631836 7.818365573883057 11.420761108398438 2.0866644382476807 3.201050281524658 1.3453049659729004 3.047490358352661 2.4289915561676025 3.099123001098633
468 11.091385841369629 7.9816389083862305 11.476460456848145 2.376591205596924 3.1809370517730713 1.6282212734222412 2.837430238723755 2.5701911449432373 3.116884708404541
469 11.154492378234863 8.000385284423828 11.549577713012695 2.411562919616699 3.204049825668335 1.3169971704483032 2.8422091007232666 2.4047303199768066 3.1467535495758057
470 11.071321487426758 7.894749641418457 11.552313804626465 2.231994390487671 3.000697135925293 1.1997225284576416 2.697753429412842 2.4327754974365234 3.20784330368042
471 10.950347900390625 7.971156120300293 11.308591842651367 2.2587900161743164 3.248990297317505 1.0510860681533813 2.8809115886688232 2.737931251525879 3.1784088611602783
472 10.835798263549805 8.133899688720703 11.002299308776855 2.398259162902832 2.950545310974121 1.1954073905944824 2.632274866104126 2.5316359996795654 3.192016363143921
473 10.750659942626953 8.003331184387207 10.952217102050781 2.4109914302825928 2.9033384323120117 1.1957874298095703 2.240752696990967 2.582805871963501 3.0640244483947754
474 10.82839298248291 7.94590950012207 10.824517250061035 2.280932664871216 2.888592004776001 1.008191704750061 2.0158960819244385 2.537339210510254 3.3236048221588135
475 10.642611503601074 7.939178466796875 10.864899635314941 2.1523635387420654 3.1675264835357666 1.0481990575790405 2.5158584117889404 2.4454803466796875 3.060574769973755
476 10.921439170837402 8.001160621643066 11.041359901428223 2.1475162506103516 3.0988306999206543 1.4184503555297852 2.6078219413757324 2.531355857849121 3.144453525543213
477 10.722051620483398 7.894498348236084 10.834732055664063 2.3594446182250977 3.1659929752349854 1.3350962400436401 2.2214810848236084 2.6048927307128906 3.1098709106445313
478 11.104796409606934 8.114736557006836 11.420035362243652 2.4749858379364014 3.5125207901000977 1.5181047916412354 2.3411808013916016 2.514463424682617 3.019108772277832
479 10.89029598236084 8.10240364074707 11.291128158569336 2.412536859512329 3.509495973587036 1.1294437646865845 2.2399184703826904 2.5726206302642822 3.1517722606658936
480 10.662874221801758 8.028071403503418 10.886016845703125 2.5578863620758057 3.460921049118042 1.3732882738113403 2.595710039138794 2.7019762992858887 3.11942195892334
481 10.616403579711914 7.833377838134766 11.008526802062988 2.2406725883483887 3.4754059314727783 1.0060193538665771 2.66502046585083 2.5634725093841553 3.108306884765625
482 10.29870319366455 7.876821041107178 10.364346504211426 2.4732394218444824 3.3726470470428467 1.578274130821228 2.4560062885284424 2.6612234115600586 3.192725419998169
483 10.326892852783203 7.601359844207764 10.521462440490723 2.4216411113739014 3.114086389541626 1.6743359565734863 3.0922088623046875 2.5702385902404785 3.1061058044433594
484 10.259285926818848 7.658514022827148 10.34525203704834 2.320699453353882 3.03841495513916 1.361119031906128 2.5516531467437744 2.5315868854522705 3.1387407779693604
485 10.496755599975586 7.6349077224731445 10.598652839660645 2.2367773056030273 3.0954554080963135 1.2466439008712769 2.538771390914917 2.3092217445373535 3.081195592880249
486 10.42928409576416 7.6853156089782715 10.450505256652832 2.1485116481781006 2.9962716102600098 1.1495238542556763 2.388331890106201 2.681774616241455 3.085577964782715
487 10.594409942626953 7.655028343200684 10.641934394836426 2.1645381450653076 3.015955686569214 1.5462000370025635 2.7159016132354736 2.5294220447540283 3.1008710861206055
488 10.457428932189941 7.711971282958984 10.510703086853027 1.7588423490524292 3.138134241104126 1.54210364818573 2.396956205368042 2.5937726497650146 3.146219253540039
489 10.23268985748291 7.612942695617676 10.33809757232666 1.9793016910552979 3.206618547439575 1.8869651556015015 2.3382415771484375 2.5818920135498047 3.104681968688965
490 10.562188148498535 7.688628196716309 10.669806480407715 2.040113925933838 3.1325082778930664 1.8493428230285645 2.123549699783325 2.7095627784729004 3.056101083755493
491 10.499908447265625 7.678560256958008 10.708600997924805 2.009829521179199 3.428758382797241 2.084737539291382 2.141205310821533 2.6357979774475098 2.9629909992218018
492 10.56035327911377 7.712258815765381 10.81629467010498 1.9999561309814453 3.2155728340148926 1.8250739574432373 2.3442413806915283 2.5740139484405518 3.071589231491089
493 10.763099670410156 7.7642741203308105 10.881097793579102 2.2134974002838135 3.042379379272461 1.6398515701293945 2.572040557861328 2.6641833782196045 3.2285232543945313
494 10.31844425201416 7.666250705718994 10.486063003540039 2.2261040210723877 3.0269618034362793 1.7116813659667969 2.0356783866882324 2.582045078277588 3.1072916984558105
495 10.592817306518555 7.790816783905029 10.537383079528809 2.026752471923828 3.240506887435913 2.2732362747192383 2.1141955852508545 2.4551334381103516 3.0140187740325928
496 10.492032051086426 7.674860000610352 10.301547050476074 1.8730292320251465 2.750136375427246 1.8187317848205566 1.8607321977615356 2.4318668842315674 3.1460165977478027
497 10.488885879516602 7.769158363342285 10.239042282104492 1.947140097618103 2.977015972137451 1.9168580770492554 2.125260353088379 2.4707424640655518 3.174306869506836
498 10.724342346191406 8.013331413269043 10.370314598083496 1.926519513130188 2.99885892868042 2.06352162361145 2.4197123050689697 2.5636072158813477 3.0761590003967285
499 10.644274711608887 7.839714527130127 10.510750770568848 2.1477210521698 2.9714443683624268 2.0502572059631348 2.703500270843506 2.312734365463257 3.1671676635742188
500 10.61450481414795 7.742099285125732 10.481550216674805 2.196333646774292 2.8428761959075928 1.8943593502044678 2.443387985229492 2.5193681716918945 3.046969413757324
501 10.80269718170166 7.769159317016602 10.640645027160645 2.0216407775878906 2.8457863330841064 1.9051400423049927 2.8451099395751953 2.5329442024230957 3.020108699798584
502 10.631135940551758 7.879473686218262 10.21323013305664 2.0576610565185547 2.6751065254211426 2.270279884338379 2.431274175643921 2.4065284729003906 3.0872840881347656
503 10.746306419372559 7.838908672332764 10.505766868591309 2.120835542678833 2.9304213523864746 2.399073839187622 2.7338619232177734 2.297799825668335 3.0304343700408936
504 10.811418533325195 7.728930950164795 10.55646800994873 2.081665277481079 2.4854495525360107 2.1119179725646973 2.8663535118103027 2.6025047302246094 3.1471128463745117
505 10.470911979675293 7.858408451080322 10.32457447052002 2.0946531295776367 2.893653631210327 1.8554232120513916 2.8035762310028076 2.5263850688934326 3.1789116859436035
506 10.691044807434082 7.828787803649902 10.487807273864746 2.016211748123169 2.767030954360962 2.4542882442474365 3.051623821258545 2.3396108150482178 3.044628143310547
507 10.685139656066895 7.808609962463379 10.531698226928711 2.02962327003479 2.725240707397461 2.3010830879211426 3.0048234462738037 2.410250663757324 3.1258819103240967
508 10.51346206665039 7.907757759094238 10.377716064453125 2.1419358253479004 2.8991103172302246 2.57576584815979 2.543544292449951 2.4271275997161865 3.1307713985443115
509 10.714962005615234 7.906473159790039 10.688979148864746 2.102311849594116 2.8480968475341797 2.500934362411499 2.6880898475646973 2.4641690254211426 3.2198798656463623
510 10.376383781433105 7.496457576751709 10.27272891998291 2.0176172256469727 2.702932357788086 2.5324177742004395 2.102424144744873 2.492915153503418 3.183589458465576
511 10.687469482421875 7.755512714385986 10.45837116241455 2.0365490913391113 2.879441738128662 2.633071184158325 2.7822229862213135 2.4726405143737793 3.09602427482605
512 10.661012649536133 7.856330394744873 10.524430274963379 2.08647084236145 2.9411237239837646 2.1542859077453613 1.9615598917007446 2.4171652793884277 3.123483896255493
513 10.791234970092773 7.762992858886719 10.526618957519531 2.291712760925293 2.925755262374878 2.5464084148406982 2.335401773452759 2.6864728927612305 3.1805014610290527
514 10.599322319030762 7.861988544464111 10.298669815063477 2.1846060752868652 2.914707899093628 2.0947790145874023 2.1752078533172607 2.6020679473876953 3.1561312675476074
515 10.874724388122559 7.836906909942627 10.3640775680542 2.1443254947662354 2.5843937397003174 2.186438798904419 2.379335403442383 2.882739305496216 3.2565371990203857
516 10.66243839263916 7.5049262046813965 10.468338966369629 2.1378684043884277 2.955542802810669 2.1470279693603516 2.096635580062866 2.6670026779174805 3.1724634170532227
517 10.816630363464355 7.64998197555542 10.611746788024902 2.008237838745117 2.8700621128082275 2.302576780319214 2.2561745643615723 2.707406520843506 3.2462708950042725
518 10.577996253967285 7.655543327331543 10.348512649536133 2.218724250793457 2.6105539798736572 2.1324563026428223 2.050382375717163 2.467550039291382 3.1639978885650635
519 10.791508674621582 7.776335716247559 10.642241477966309 2.1208596229553223 2.8243677616119385 2.3020737171173096 1.7171685695648193 2.585176944732666 3.138411521911621
520 10.56984806060791 7.83717679977417 10.352943420410156 2.086704969406128 2.938493490219116 1.8856664896011353 1.7613641023635864 2.7305426597595215 3.194288969039917
521 10.561259269714355 7.617376804351807 10.4201021194458 1.9417067766189575 2.54707670211792 1.9046119451522827 2.289541482925415 2.586116075515747 3.2548975944519043
522 10.598422050476074 7.689988613128662 10.33739185333252 1.962127447128296 2.615640163421631 2.0466389656066895 2.6237056255340576 2.6345720291137695 3.1786410808563232
523 10.53970718383789 7.738713264465332 10.297392845153809 1.993067741394043 2.8856563568115234 2.0690395832061768 2.4167399406433105 2.604912042617798 3.1334195137023926
524 10.689459800720215 7.679831027984619 10.359684944152832 1.9787307977676392 2.8776066303253174 1.931701898574829 2.271681547164917 2.6892452239990234 3.1734728813171387
525 10.498335838317871 7.494222164154053 10.255058288574219 1.8352326154708862 2.636369466781616 2.2358620166778564 2.385357618331909 2.57474946975708 3.237035036087036
526 10.419565200805664 7.663656711578369 10.287882804870605 2.115145444869995 2.6336426734924316 1.8930929899215698 2.2459871768951416 2.640531063079834 3.0672101974487305
527 10.534156799316406 7.593688011169434 10.419391632080078 1.8816672563552856 2.7695274353027344 2.256734848022461 2.0948588848114014 2.5190229415893555 3.216092586517334
528 10.646980285644531 7.61463737487793 10.341960906982422 1.928035020828247 2.8707308769226074 1.914675235748291 2.014911651611328 2.333575487136841 3.095834255218506
529 10.64649772644043 7.866208076477051 10.341930389404297 2.0950419902801514 2.9439661502838135 2.0198161602020264 2.679912567138672 2.446753978729248 3.1145951747894287
530 10.719362258911133 7.615000247955322 10.708974838256836 2.116422653198242 3.0625743865966797 1.9845081567764282 2.6639668941497803 2.5159318447113037 3.1396708488464355
531 10.664953231811523 7.764461517333984 10.72171401977539 2.13181734085083 3.1693220138549805 2.0744946002960205 2.156867742538452 2.316741466522217 3.204674005508423
532 10.431123733520508 7.541433334350586 10.388100624084473 2.1140499114990234 2.7769546508789063 2.0972015857696533 3.0551881790161133 2.32666277885437 3.0844504833221436
533 10.714493751525879 7.5700364112854 10.404280662536621 2.1050825119018555 2.5041873455047607 1.8053197860717773 3.113931179046631 2.2829277515411377 3.0567424297332764
534 10.920998573303223 7.741783142089844 11.018226623535156 1.9641777276992798 3.0256600379943848 2.4034674167633057 3.1282620429992676 2.28527569770813 3.008488893508911
535 10.70516300201416 7.583345413208008 10.63095474243164 2.0657992362976074 2.788677215576172 1.9317389726638794 2.9188945293426514 2.400860071182251 3.122263193130493
536 10.560796737670898 7.512978553771973 10.478509902954102 1.9917478561401367 2.8593568801879883 1.9392303228378296 2.760875940322876 2.549337863922119 3.2464706897735596
537 10.698833465576172 7.452454566955566 10.458817481994629 1.947204828262329 2.686891555786133 2.141063690185547 2.7412073612213135 2.6726186275482178 3.160951852798462
538 10.694364547729492 7.501070976257324 10.413751602172852 2.0451576709747314 2.7068169116973877 2.1473031044006348 3.3028244972229004 2.4605553150177 3.2025201320648193
539 10.468255043029785 7.534730911254883 10.122736930847168 2.0481367111206055 2.5291430950164795 2.364987850189209 2.8989293575286865 2.4903063774108887 3.1393959522247314
540 10.639856338500977 7.616724967956543 10.494477272033691 1.8971747159957886 2.69321870803833 2.1607773303985596 2.921079397201538 2.6635544300079346 3.079986095428467
541 10.696514129638672 7.716111660003662 10.46406364440918 1.951894760131836 2.8392152786254883 1.8077956438064575 3.156651735305786 2.555371046066284 3.120563507080078
542 10.500226974487305 7.320937156677246 10.434419631958008 1.9477224349975586 2.568362236022949 1.9731396436691284 2.3720526695251465 2.432551622390747 3.2833096981048584
543 10.662775993347168 7.477405548095703 10.492623329162598 2.0259437561035156 2.719980239868164 2.0527586936950684 2.542207717895508 2.5245351791381836 3.071148633956909
544 10.79592227935791 7.557816982269287 10.750336647033691 2.1961193084716797 2.6031627655029297 1.9993722438812256 2.5125985145568848 2.4243648052215576 3.1069042682647705
545 10.79464340209961 7.596047401428223 10.564252853393555 2.346560478210449 2.772374153137207 1.7280995845794678 2.8599560260772705 2.4149136543273926 3.1063976287841797
546 10.735464096069336 7.4941582679748535 10.59070110321045 2.28582501411438 2.4891505241394043 1.8526095151901245 2.5069148540496826 2.5445799827575684 3.325735330581665
547 10.79252815246582 7.422460556030273 10.57192611694336 2.3119373321533203 2.425405263900757 2.4096808433532715 2.411036491394043 2.4878766536712646 3.236355781555176
548 10.607229232788086 7.4543776512146 10.241393089294434 2.1285245418548584 2.3053152561187744 1.753593921661377 2.2039871215820313 2.4529497623443604 3.156482458114624
549 10.549032211303711 7.4175920486450195 10.32198429107666 2.0616273880004883 2.583707332611084 1.7567901611328125 2.1229777336120605 2.5796382427215576 3.069831371307373
550 10.485495567321777 7.203926086425781 10.301542282104492 2.224557876586914 2.302447557449341 2.1378557682037354 2.674076557159424 2.346238613128662 3.1676366329193115
551 10.521486282348633 7.390926837921143 10.387038230895996 2.3794450759887695 2.3334548473358154 1.3844412565231323 3.1336617469787598 2.434582471847534 3.186084508895874
552 10.591257095336914 7.389688014984131 10.485978126525879 1.9460861682891846 2.4622061252593994 1.5507911443710327 2.9720370769500732 2.2036502361297607 3.1939709186553955
553 10.564189910888672 7.555752277374268 10.275056838989258 2.190585136413574 2.6309432983398438 1.5725038051605225 2.979823589324951 2.480734348297119 3.2331318855285645
554 10.660772323608398 7.485857963562012 10.71153450012207 2.110200881958008 2.663287878036499 1.3668471574783325 3.5120975971221924 2.3678855895996094 3.2518932819366455
555 10.59302806854248 7.540946960449219 10.654064178466797 2.2127180099487305 2.8988895416259766 1.6850035190582275 3.255208969116211 2.426027536392212 3.234050989151001
556 10.697033882141113 7.664571762084961 10.751233100891113 2.4409329891204834 2.6368331909179688 1.303568959236145 2.980025291442871 2.289224147796631 3.1417500972747803
557 10.618038177490234 7.537906646728516 10.57423210144043 2.104952335357666 2.71100115776062 1.3949335813522339 2.8882439136505127 2.4746415615081787 3.1774604320526123
558 10.574098587036133 7.5302910804748535 10.331527709960938 2.0842485427856445 2.6935646533966064 1.2533544301986694 3.1492388248443604 2.4111835956573486 3.2530136108398438
559 10.542576789855957 7.588852882385254 10.22911262512207 1.9556387662887573 2.828169345855713 1.2005257606506348 2.5792698860168457 2.387596368789673 3.1602070331573486
560 10.649648666381836 7.5671234130859375 10.41281509399414 1.9432092905044556 2.7697997093200684 1.063721776008606 2.491708993911743 2.526909589767456 3.272829294204712
561 10.743626594543457 7.42907190322876 10.508499145507813 1.8428425788879395 2.7837822437286377 1.0061827898025513 2.8589985370635986 2.3643436431884766 3.1862401962280273
562 10.615958213806152 7.420529842376709 10.34495735168457 1.9101874828338623 2.659256935119629 1.0646820068359375 2.2959001064300537 2.447493553161621 3.0028557777404785
563 10.402567863464355 7.5037665367126465 10.234726905822754 2.0317940711975098 3.0365612506866455 1.3833013772964478 2.0379836559295654 2.2793402671813965 3.1007161140441895
564 10.463356971740723 7.567728519439697 10.330533981323242 2.0899658203125 2.8875858783721924 1.089464545249939 2.185121774673462 2.3136703968048096 3.213758945465088
565 10.456958770751953 7.765756130218506 10.08792781829834 2.043567180633545 2.8780417442321777 1.0673116445541382 2.750340461730957 2.4675848484039307 3.184813976287842
566 10.538226127624512 7.669032573699951 10.276017189025879 1.8134872913360596 2.7915499210357666 1.033671259880066 2.7711737155914307 2.3969781398773193 3.140608072280884
567 10.397732734680176 7.596588611602783 10.274799346923828 1.846764326095581 2.9302656650543213 0.8111311197280884 2.9076435565948486 2.605264186859131 3.1839795112609863
568 10.673333168029785 7.5550432205200195 10.549440383911133 2.102980613708496 2.692863702774048 1.339500904083252 2.791489839553833 2.490478754043579 3.145932912826538
569 10.522319793701172 7.439679145812988 10.282258987426758 2.009251594543457 2.8092329502105713 0.9357157349586487 2.0251224040985107 2.895606756210327 3.1792750358581543
570 10.660829544067383 7.531266689300537 10.480606079101563 2.135545492172241 2.764812469482422 1.2172917127609253 1.81402587890625 2.5786702632904053 3.1119306087493896
571 10.68544864654541 7.605603218078613 10.594342231750488 2.1878631114959717 2.9197752475738525 0.8288534283638 1.7247800827026367 2.5422322750091553 2.9133784770965576
572 10.51639461517334 7.702694416046143 10.368711471557617 2.236862897872925 2.9152870178222656 0.9132437109947205 2.175495147705078 2.3615543842315674 3.199991226196289
573 10.314407348632813 7.517323017120361 10.197017669677734 2.134974241256714 2.8834424018859863 0.7481010556221008 2.037564754486084 2.612898588180542 3.1949856281280518
574 10.134721755981445 7.601390838623047 10.131778717041016 1.9591740369796753 3.1286470890045166 0.8753739595413208 2.044947862625122 2.8005874156951904 3.084899663925171
575 10.212793350219727 7.499870777130127 10.34274959564209 1.9210032224655151 3.108518600463867 1.2394673824310303 2.576613426208496 2.7077829837799072 3.162893772125244
576 10.38074779510498 7.490119457244873 10.418293952941895 1.9436818361282349 2.798776149749756 1.3875349760055542 2.3028416633605957 2.8220858573913574 3.161562919616699
577 10.389178276062012 7.504364490509033 10.518778800964355 1.9807531833648682 2.7321488857269287 1.4025152921676636 1.9650298357009888 2.8128294944763184 3.153050422668457
578 10.461455345153809 7.6183762550354 10.544516563415527 2.0096752643585205 3.055546283721924 0.9396689534187317 1.829372763633728 2.720494031906128 3.14324688911438
579 10.504951477050781 7.376729965209961 10.769122123718262 2.018118381500244 3.40704345703125 1.1117823123931885 1.8023229837417603 2.7173705101013184 3.1374549865722656
580 10.297843933105469 7.467494487762451 10.306272506713867 2.0634443759918213 3.0573232173919678 1.2604420185089111 1.957430124282837 2.715576410293579 3.1976091861724854
581 10.314821243286133 7.484840393066406 10.547000885009766 2.122859477996826 3.261918067932129 0.9690240621566772 1.5571786165237427 2.6312520503997803 3.1333181858062744
582 10.204039573669434 7.408314228057861 10.318796157836914 2.0651190280914307 3.1434152126312256 1.0684188604354858 1.6934689283370972 2.934203624725342 3.1563549041748047
583 10.233113288879395 7.5373382568359375 10.321435928344727 1.9314690828323364 3.0236804485321045 0.9185592532157898 2.0411880016326904 2.9236764907836914 3.047386884689331
584 10.425786018371582 7.660236835479736 10.391880989074707 2.0152878761291504 2.8106534481048584 1.1901416778564453 2.2299468517303467 2.575401544570923 3.2250325679779053
585 10.314850807189941 7.532337665557861 10.208084106445313 1.9746400117874146 2.7439680099487305 1.074488639831543 1.9242275953292847 2.7104666233062744 3.028350353240967
586 10.286338806152344 7.700626373291016 10.218998908996582 2.058800220489502 2.78973388671875 0.8960054516792297 2.139946222305298 2.6255953311920166 3.026052951812744
587 10.424068450927734 7.588006496429443 10.254899024963379 1.8225497007369995 2.790825128555298 1.422455906867981 2.1739015579223633 2.801499605178833 3.100926637649536
588 10.492987632751465 7.649507999420166 10.396466255187988 2.011408805847168 2.824908971786499 1.0204973220825195 2.627084732055664 2.8045172691345215 3.0194060802459717
589 10.174009323120117 7.459384441375732 10.009241104125977 2.0435397624969482 2.656153678894043 0.8079942464828491 2.362541675567627 2.8486340045928955 3.072025775909424
590 10.457438468933105 7.65144157409668 10.584571838378906 2.019043445587158 3.088357925415039 1.105162501335144 2.4883081912994385 2.7173831462860107 3.0633978843688965
591 10.382650375366211 7.638640403747559 10.66486930847168 1.9990488290786743 3.2978944778442383 0.9527148008346558 2.397855758666992 2.7365033626556396 3.0543971061706543
592 10.42579460144043 7.608068943023682 10.701117515563965 2.2161808013916016 3.2398834228515625 1.3557578325271606 2.2998805046081543 2.6361167430877686 3.0393338203430176
593 10.529111862182617 7.720615386962891 10.681567192077637 2.4624879360198975 2.985153913497925 0.850689709186554 2.3293230533599854 2.6445131301879883 3.199831247329712
594 10.525754928588867 7.523233413696289 10.699202537536621 2.240361213684082 2.930323362350464 0.7801114916801453 2.526243209838867 2.9021224975585938 3.087430000305176
595 10.486576080322266 7.625763416290283 10.436860084533691 2.21879506111145 2.954399824142456 0.9305688738822937 2.3147783279418945 2.9136555194854736 3.092620611190796
596 10.565842628479004 7.792369365692139 10.434356689453125 2.183136463165283 2.864316463470459 1.1459388732910156 1.8468241691589355 2.8915200233459473 3.0357508659362793
597 10.570111274719238 7.507237911224365 10.537660598754883 2.197131872177124 2.7394051551818848 1.2275513410568237 2.2319350242614746 2.887382984161377 3.07395076751709
598 10.484098434448242 7.6174540519714355 10.38829231262207 2.1151227951049805 2.9465155601501465 0.9487234950065613 2.043213129043579 2.5853111743927 3.157744884490967
599 10.6757173538208 7.6579790115356445 10.71841812133789 2.3714232444763184 3.089505672454834 1.3027626276016235 2.1349282264709473 2.5807549953460693 3.1612939834594727
600 10.435342788696289 7.313599109649658 10.516672134399414 1.997442364692688 2.982658863067627 1.3581892251968384 2.348200559616089 2.546483039855957 3.191209077835083
601 10.1732759475708 7.179255485534668 10.301323890686035 1.9635952711105347 2.838151693344116 0.779181718826294 2.1585500240325928 2.5265161991119385 3.1621663570404053
602 10.62252140045166 7.446828842163086 10.510643005371094 2.0313804149627686 2.621375322341919 0.8794439435005188 2.378472089767456 2.55530047416687 3.2877676486968994
603 10.276183128356934 7.232427597045898 10.450112342834473 2.2518575191497803 2.6540305614471436 1.554457187652588 2.340897798538208 2.566748857498169 3.205266237258911
604 10.129566192626953 7.413033485412598 10.163993835449219 1.986342191696167 2.8280978202819824 1.442419171333313 1.693207025527954 2.5356051921844482 3.0093462467193604
605 10.179291725158691 7.468554973602295 10.207200050354004 2.088357448577881 2.9302420616149902 0.952252209186554 1.9942128658294678 2.712026834487915 3.103497266769409
606 9.925559997558594 7.357378959655762 9.990239143371582 2.135467767715454 2.86228346824646 1.1765271425247192 2.3829030990600586 2.6841659545898438 3.0607388019561768
607 10.261242866516113 7.499147415161133 10.310430526733398 2.1884655952453613 3.0548369884490967 1.184247374534607 2.125316858291626 2.72255539894104 3.0345730781555176
608 10.518860816955566 7.405722618103027 10.61072063446045 2.1091482639312744 2.705972671508789 1.0854681730270386 2.214021921157837 2.7212560176849365 3.011220932006836
609 10.400810241699219 7.442535400390625 10.577154159545898 1.8202552795410156 2.794529438018799 1.3532572984695435 2.2187387943267822 2.778419256210327 3.172421932220459
610 10.497886657714844 7.549500942230225 10.669843673706055 2.0667052268981934 2.8730790615081787 1.5726372003555298 2.662041664123535 2.681063413619995 3.1196646690368652
611 10.342244148254395 7.433952808380127 10.586533546447754 2.16298246383667 2.773939609527588 1.4633150100708008 2.3698339462280273 2.4706239700317383 3.069979190826416
612 10.24862289428711 7.603285312652588 10.449069023132324 2.109970808029175 2.8900699615478516 1.2498868703842163 2.5267467498779297 2.869169235229492 3.019256591796875
613 10.014586448669434 7.567540645599365 10.154417037963867 1.9591033458709717 3.057166814804077 1.3902192115783691 2.3879265785217285 2.82025408744812 2.952638864517212
614 10.175283432006836 7.764946937561035 10.162331581115723 2.1204288005828857 2.86757755279541 1.3943315744400024 2.741136312484741 3.029231309890747 3.24847674369812
615 10.234935760498047 7.787485122680664 10.218239784240723 2.049222946166992 2.94337797164917 1.4656381607055664 2.0025064945220947 3.068368434906006 3.126471757888794
616 10.372913360595703 7.6386542320251465 10.360100746154785 2.1604738235473633 2.6053709983825684 1.318350076675415 2.089385747909546 3.2418360710144043 2.9698233604431152
617 10.157767295837402 7.445364952087402 10.125340461730957 2.115140676498413 2.565838575363159 1.1048543453216553 2.4037575721740723 2.875579357147217 3.1201798915863037
618 10.18262004852295 7.532087802886963 10.12909984588623 2.04469633102417 2.6511828899383545 1.416887640953064 1.9086579084396362 2.587202787399292 3.186314344406128
619 10.34109115600586 7.701652526855469 10.199851989746094 2.019014358520508 2.5215766429901123 1.2065744400024414 2.4878089427948 2.719146966934204 3.13321852684021
620 10.497941017150879 7.704672336578369 10.361186027526855 2.0631213188171387 2.3431315422058105 1.1430011987686157 2.8109829425811768 2.783937931060791 3.069092273712158
621 10.411884307861328 7.55056619644165 10.18958854675293 2.0726516246795654 2.320510149002075 1.232891321182251 2.5108869075775146 2.9200527667999268 3.1106185913085938
622 10.498393058776855 7.736190319061279 10.50152587890625 2.074737548828125 2.8684136867523193 1.0231916904449463 2.429438591003418 2.6988511085510254 3.1521592140197754
623 10.268837928771973 7.701586723327637 10.475391387939453 2.039353609085083 2.8917362689971924 1.315516471862793 2.4848835468292236 2.9704291820526123 3.2055838108062744
624 10.35600471496582 7.824376106262207 10.425597190856934 2.106468677520752 2.39103627204895 1.147965669631958 2.797457218170166 2.672349691390991 3.1730220317840576
625 10.121376991271973 7.66158390045166 10.237826347351074 2.1343019008636475 2.744629383087158 1.1133763790130615 3.04121732711792 2.9323341846466064 3.126505136489868
626 10.326088905334473 7.58539342880249 10.427802085876465 1.9740618467330933 2.6749720573425293 1.0384191274642944 2.9768142700195313 2.802788734436035 3.269969940185547
627 10.209320068359375 7.69134521484375 10.29215145111084 2.293912887573242 2.7265429496765137 0.9432488083839417 2.860469341278076 2.816744565963745 3.024493455886841
628 10.396198272705078 7.896188259124756 10.599907875061035 2.1470448970794678 3.18644642829895 1.035573959350586 2.668243646621704 2.6700832843780518 3.0321273803710938
629 10.326499938964844 7.873537063598633 10.442740440368652 2.0379467010498047 3.046757221221924 1.0671253204345703 2.414813280105591 2.4821231365203857 3.118786334991455
630 10.350480079650879 7.711314678192139 10.570438385009766 2.1443910598754883 3.0038206577301025 0.9415304064750671 2.809697151184082 2.546666145324707 3.1265389919281006
631 10.208138465881348 7.617072582244873 10.291121482849121 2.1626319885253906 2.969064712524414 1.2230008840560913 2.7248897552490234 2.55096697807312 3.180495023727417
632 10.215169906616211 7.4780988693237305 10.436824798583984 1.8820425271987915 3.1503734588623047 1.0651295185089111 2.7719128131866455 2.527409553527832 3.1331770420074463
633 10.204453468322754 7.689731121063232 10.405294418334961 1.9023919105529785 3.1730422973632813 1.1478520631790161 2.6177473068237305 2.6509642601013184 3.2235488891601563
634 10.179821968078613 7.626674175262451 10.543601989746094 2.0233330726623535 3.3643054962158203 1.8256287574768066 2.6594574451446533 2.643453598022461 3.026081085205078
635 9.962970733642578 7.504021644592285 10.416158676147461 2.0336437225341797 3.267871618270874 1.6087679862976074 2.1278092861175537 2.7061612606048584 3.067499876022339
636 10.037935256958008 7.565492630004883 10.337584495544434 2.0962748527526855 3.4041972160339355 1.5423401594161987 2.38101863861084 2.454068422317505 2.9407923221588135
637 9.92670726776123 7.602451801300049 10.190592765808105 2.0382983684539795 3.249911069869995 1.657038927078247 2.3887085914611816 2.6802804470062256 3.0408549308776855
638 10.083449363708496 7.639074802398682 10.073365211486816 2.0057034492492676 2.9540553092956543 1.5987924337387085 2.567115068435669 2.8088364601135254 3.062284231185913
639 10.154531478881836 7.693847179412842 10.29625415802002 2.1868815422058105 3.258064031600952 1.7749674320220947 2.743684768676758 2.88774037361145 3.150750160217285
640 10.004161834716797 7.593201160430908 10.263871192932129 1.9151142835617065 3.0520737171173096 1.5449942350387573 2.7159180641174316 2.5233309268951416 3.0337727069854736
641 10.111903190612793 7.53407096862793 10.610427856445313 2.007397174835205 3.617896556854248 2.1521263122558594 2.5851027965545654 2.8195576667785645 2.943781614303589
642 10.114316940307617 7.6642632484436035 10.337461471557617 1.8876696825027466 3.212764263153076 1.4460222721099854 2.6155269145965576 2.9763989448547363 2.9424169063568115
643 10.173697471618652 7.681375980377197 10.3023099899292 2.069603681564331 3.415412187576294 1.6032758951187134 2.8973236083984375 2.7783777713775635 2.9686813354492188
644 10.264277458190918 7.717504501342773 10.484149932861328 1.9619827270507813 3.583515167236328 1.6761788129806519 2.459900140762329 2.808629035949707 3.050776958465576
645 10.13552188873291 7.7746710777282715 10.392337799072266 2.1539008617401123 3.4623241424560547 1.646274209022522 2.5425631999969482 3.005007028579712 2.989915370941162
646 10.201255798339844 7.9074482917785645 10.62454605102539 2.3021843433380127 3.9913575649261475 2.0034515857696533 2.558197498321533 2.6508116722106934 3.040471315383911
647 9.720747947692871 7.595101833343506 10.030098915100098 2.0711944103240967 3.4937450885772705 1.842220664024353 2.7795639038085938 2.5737431049346924 3.160942554473877
648 9.82553768157959 7.661130428314209 9.972504615783691 1.9274288415908813 3.2616591453552246 1.7633610963821411 2.2906017303466797 2.7567639350891113 3.124047040939331
649 9.891490936279297 7.706571578979492 10.322396278381348 2.1912600994110107 4.024808883666992 1.5758020877838135 2.259004831314087 2.48673415184021 3.130347728729248
650 9.965476989746094 7.5565619468688965 10.307917594909668 2.2990477085113525 3.5417604446411133 1.6984061002731323 2.2845802307128906 2.691868782043457 3.0394811630249023
651 10.266011238098145 7.5288777351379395 10.668490409851074 2.000509023666382 3.231602191925049 2.2483253479003906 2.847477674484253 2.5000181198120117 3.1780989170074463
652 10.409805297851563 7.6299309730529785 10.598625183105469 2.213987350463867 3.2271478176116943 1.921994924545288 2.493328809738159 2.3989834785461426 3.091503858566284
653 10.45494556427002 7.4707818031311035 10.932408332824707 1.9876703023910522 3.2573018074035645 1.8163836002349854 2.6838793754577637 2.5725393295288086 3.0797035694122314
654 10.459430694580078 7.6020588874816895 10.690720558166504 1.875340461730957 2.904219388961792 1.6630786657333374 2.926347255706787 2.591221332550049 3.0907318592071533
655 10.379538536071777 7.6504292488098145 10.47930908203125 2.034203052520752 2.784677505493164 1.8288516998291016 2.597376823425293 2.6496622562408447 3.0773630142211914
656 10.515656471252441 7.660077095031738 10.681225776672363 2.091355323791504 3.023176431655884 2.212416172027588 2.8452746868133545 2.8441860675811768 3.0965499877929688
657 10.397236824035645 7.624636650085449 10.579011917114258 2.106269359588623 2.843353033065796 1.7807847261428833 2.670403480529785 2.738212823867798 3.0772719383239746
658 10.655963897705078 7.664226055145264 10.888856887817383 2.144008159637451 2.7195544242858887 1.7271406650543213 2.9248435497283936 2.7024784088134766 3.16269588470459
659 10.46693229675293 7.714871406555176 10.740532875061035 1.9657387733459473 2.917874813079834 1.4438505172729492 3.2067062854766846 2.823967695236206 3.2146711349487305
660 10.406596183776855 7.596941947937012 10.741203308105469 2.0004236698150635 3.015366554260254 2.167787551879883 3.2373383045196533 2.810316324234009 3.09378719329834
661 10.06454849243164 7.4962615966796875 10.351295471191406 2.102692127227783 3.147156000137329 1.9955358505249023 3.034456253051758 2.6516408920288086 3.1037142276763916
662 10.341351509094238 7.769283771514893 10.751529693603516 2.094764471054077 3.175797462463379 1.1986051797866821 2.573458671569824 2.8329765796661377 3.1225218772888184
663 10.304123878479004 7.898588180541992 10.481919288635254 2.28432297706604 3.0803427696228027 1.0576504468917847 2.6897292137145996 2.733705997467041 3.089209794998169
664 10.526802062988281 7.877785682678223 10.702727317810059 2.0920140743255615 3.2231552600860596 1.3594425916671753 3.0313663482666016 2.8029398918151855 3.1172399520874023
665 10.358305931091309 7.615206241607666 10.776579856872559 2.078580379486084 3.369119882583618 1.4024975299835205 2.7731149196624756 2.794044017791748 3.0301754474639893
666 10.250374794006348 7.636272430419922 10.447035789489746 2.192603588104248 3.147494316101074 2.3002207279205322 2.342164993286133 2.650886297225952 3.0736680030822754
667 10.243075370788574 7.754358291625977 10.847444534301758 2.0949583053588867 3.7213480472564697 2.13118052482605 2.749685525894165 2.6106581687927246 3.044212579727173
668 10.454095840454102 7.833877086639404 11.146636009216309 2.067154884338379 3.585190534591675 1.6202162504196167 3.0299758911132813 2.6418535709381104 3.2011921405792236
669 10.499767303466797 7.874463081359863 11.040196418762207 2.0609519481658936 3.4785921573638916 1.8380130529403687 3.027597665786743 2.7893264293670654 3.071037769317627
670 10.187043190002441 7.8918776512146 10.545104026794434 2.1021413803100586 3.284578561782837 1.9676856994628906 2.987159490585327 2.703721761703491 3.1421024799346924
671 10.241600036621094 7.940790176391602 10.602668762207031 2.1183762550354004 3.6444931030273438 1.780580997467041 2.9421863555908203 2.9158763885498047 3.131444215774536
672 10.006837844848633 7.745697975158691 10.398338317871094 2.0696611404418945 3.4004485607147217 1.9794389009475708 2.957728624343872 2.7289633750915527 3.153643846511841
673 10.348548889160156 7.81923770904541 10.749907493591309 2.0581679344177246 3.3962862491607666 1.4296549558639526 2.771688222885132 2.810246229171753 3.30694580078125
674 10.368852615356445 7.766907215118408 10.597097396850586 2.0469062328338623 3.2337894439697266 1.5109909772872925 2.719071388244629 2.8703150749206543 3.148916006088257
675 10.4736328125 7.989559650421143 10.511683464050293 2.294532537460327 3.206669807434082 1.909317970275879 3.130708694458008 2.5484719276428223 3.0711019039154053
676 10.362431526184082 8.111597061157227 10.511229515075684 2.4681949615478516 3.5229880809783936 1.7607603073120117 2.329188108444214 2.8304803371429443 3.0502917766571045
677 10.175060272216797 7.939737796783447 10.250775337219238 2.1806416511535645 3.191525459289551 1.7565668821334839 2.808420181274414 2.6659138202667236 3.0579686164855957
678 10.166605949401855 8.058858871459961 10.073412895202637 2.1374387741088867 3.356623888015747 2.0092878341674805 2.454806327819824 2.578418016433716 3.0079338550567627
679 10.212997436523438 8.060653686523438 10.149348258972168 2.1618752479553223 3.269984006881714 1.833027958869934 2.2772583961486816 2.8479156494140625 2.9133238792419434
680 10.318116188049316 8.09880256652832 10.412904739379883 2.277463674545288 3.310412883758545 1.7920416593551636 2.4959309101104736 2.6707894802093506 3.06353497505188
681 10.131401062011719 7.950127601623535 10.362138748168945 2.397392511367798 3.590679168701172 1.6953920125961304 2.403006076812744 2.647552728652954 2.996563196182251
682 10.257112503051758 7.989407539367676 10.42380428314209 2.074726104736328 3.436140298843384 1.699765920639038 2.902427911758423 2.7142584323883057 3.0463128089904785
683 10.06437873840332 7.82711124420166 10.268929481506348 2.102458953857422 3.5139341354370117 1.440667986869812 2.7338404655456543 2.5301642417907715 3.1429443359375
684 10.105113983154297 7.743513107299805 10.254441261291504 2.1315276622772217 3.396150827407837 1.8869059085845947 2.8477325439453125 2.4079833030700684 3.1517038345336914
685 9.887948036193848 7.657219886779785 10.174266815185547 2.0936291217803955 3.5833446979522705 1.6368459463119507 2.500977039337158 2.5957093238830566 3.1073825359344482
686 10.348361015319824 7.805185317993164 10.742481231689453 1.9931937456130981 3.670497179031372 1.4237483739852905 2.139068365097046 2.8019089698791504 3.210468292236328
687 10.534040451049805 8.043352127075195 11.133489608764648 2.0859248638153076 4.262085914611816 1.4830445051193237 2.780174970626831 2.7064456939697266 3.013066053390503
688 10.460508346557617 8.007689476013184 10.922820091247559 2.0921480655670166 4.135442733764648 1.4744899272918701 2.8094334602355957 2.607652425765991 3.0862112045288086
689 10.508682250976563 8.005598068237305 11.195657730102539 2.025649309158325 4.449699401855469 1.6215906143188477 2.9632012844085693 2.7565104961395264 3.0419723987579346
690 10.46361255645752 8.062227249145508 11.02245807647705 2.0132877826690674 3.946646213531494 1.5830798149108887 3.001582145690918 2.89896559715271 3.3042447566986084
691 10.553702354431152 7.949859142303467 10.99275016784668 2.05362868309021 3.651526927947998 1.8502551317214966 2.697460651397705 2.661630392074585 3.1523399353027344
692 10.647154808044434 8.020209312438965 11.206353187561035 2.1232922077178955 4.032463073730469 1.3659563064575195 2.710343360900879 2.8961830139160156 3.1806869506835938
693 10.79934024810791 8.06585693359375 10.974690437316895 2.215275764465332 3.7759790420532227 1.5389410257339478 2.282500743865967 2.765782117843628 3.0766079425811768
694 10.535987854003906 8.116673469543457 10.988283157348633 2.0894200801849365 3.7743241786956787 1.7755560874938965 3.222038745880127 2.7162559032440186 2.9913628101348877
695 10.29837417602539 7.993772506713867 10.586186408996582 2.0215139389038086 3.2807514667510986 1.4922603368759155 2.6976523399353027 2.4900121688842773 3.125398635864258
696 10.074041366577148 7.911830902099609 10.483908653259277 2.013655662536621 3.432943820953369 1.573726773262024 2.6463088989257813 2.644015312194824 3.047585964202881
697 10.357400894165039 8.096611976623535 10.692170143127441 2.036271333694458 3.3424553871154785 1.5025185346603394 3.238713264465332 2.5895073413848877 3.198784589767456
698 10.470013618469238 7.951777458190918 10.912144660949707 2.034163475036621 3.6695168018341064 1.7842265367507935 3.28190541267395 2.5494775772094727 3.174539804458618
699 10.617927551269531 7.945373058319092 11.232995986938477 2.156363010406494 3.7630808353424072 1.6524686813354492 3.144036293029785 2.756265640258789 3.350964307785034
700 10.480563163757324 8.028099060058594 10.95011043548584 2.2020459175109863 3.4979395866394043 1.8226993083953857 3.1230037212371826 2.571985960006714 3.153198719024658
701 10.407026290893555 8.08069896697998 11.016368865966797 2.0631344318389893 3.579263210296631 1.1786690950393677 3.29318904876709 2.760345220565796 3.125454902648926
702 10.376235961914063 8.043933868408203 10.847039222717285 2.111597776412964 3.8015825748443604 1.7761204242706299 3.018275737762451 2.4834113121032715 3.0744435787200928
703 10.380900382995605 7.757431983947754 10.829269409179688 2.091966390609741 3.5016276836395264 2.00687313079834 3.553189277648926 2.6299195289611816 3.153991937637329
704 10.502094268798828 7.713519096374512 10.975634574890137 2.0120420455932617 3.551041603088379 2.1654562950134277 3.284163236618042 2.650312900543213 3.167433500289917
705 10.460017204284668 7.795273303985596 10.94112777709961 2.301124334335327 3.7684786319732666 1.2369999885559082 3.3782529830932617 2.805934190750122 3.1780714988708496
706 10.457563400268555 7.724724292755127 10.964740753173828 2.2188491821289063 3.2884459495544434 1.3838000297546387 3.403069257736206 2.7727627754211426 3.1931557655334473
707 10.419037818908691 7.871769428253174 10.956193923950195 2.2446129322052 3.261094093322754 1.3908946514129639 3.443491220474243 2.757762908935547 3.1092052459716797
708 10.212872505187988 7.799466133117676 10.758399963378906 2.213510036468506 3.5172669887542725 1.2998214960098267 3.1267507076263428 2.602715492248535 3.2946126461029053
709 10.297568321228027 7.851344585418701 10.726066589355469 2.1921050548553467 3.4379146099090576 1.2382400035858154 3.3799924850463867 2.6140871047973633 3.2529990673065186
710 10.143181800842285 7.7783942222595215 10.769170761108398 2.2331271171569824 3.519822359085083 1.3112221956253052 3.6054680347442627 2.5798916816711426 3.246224880218506
711 10.12580680847168 7.693198204040527 10.672085762023926 2.2759745121002197 3.5186891555786133 1.5116193294525146 3.2398314476013184 2.525578498840332 3.200390100479126
712 10.22925853729248 7.642244815826416 10.831963539123535 2.1137404441833496 3.348703384399414 1.6937174797058105 3.2626376152038574 2.9449617862701416 3.2462568283081055
713 10.230989456176758 7.805538654327393 10.768608093261719 2.2114129066467285 3.33540940284729 1.722014307975769 3.7941434383392334 2.720708131790161 3.3733248710632324
714 10.346738815307617 7.723911285400391 10.769975662231445 2.1729204654693604 3.381864309310913 1.7403327226638794 3.421315908432007 2.849119186401367 3.2838146686553955
715 10.12783145904541 7.713685989379883 10.714792251586914 2.098182439804077 3.518277645111084 1.8470358848571777 2.9770495891571045 2.956045389175415 3.141524314880371
716 10.354947090148926 7.720301151275635 10.984477043151855 2.1518399715423584 3.43026065826416 1.7793630361557007 3.3728158473968506 2.6308352947235107 3.32753849029541
717 10.478601455688477 7.930368900299072 10.777656555175781 2.292938470840454 3.0835490226745605 1.5894101858139038 3.3966987133026123 2.5016555786132813 3.2307496070861816
718 10.693310737609863 8.017338752746582 10.99658489227295 2.219318389892578 3.07409930229187 1.1050341129302979 3.1121060848236084 2.560391664505005 3.2681665420532227
719 10.561565399169922 8.215476989746094 10.864073753356934 2.3683812618255615 3.246638059616089 1.113474726676941 3.0909061431884766 2.7373600006103516 3.3114774227142334
720 10.516655921936035 8.39893913269043 10.529016494750977 2.445030927658081 3.259047269821167 0.8352078795433044 2.553163766860962 2.8140807151794434 3.1369404792785645
721 10.73395824432373 8.380950927734375 10.795019149780273 2.3281493186950684 3.0900461673736572 1.2884719371795654 2.6221601963043213 2.485266923904419 3.0476295948028564
722 10.414751052856445 8.120327949523926 10.475976943969727 2.243953227996826 3.1858043670654297 0.9332255721092224 2.817857027053833 2.723288059234619 3.220763921737671
723 10.500198364257813 8.145188331604004 10.684348106384277 2.3900349140167236 3.2763478755950928 1.1050136089324951 3.1261203289031982 3.1147162914276123 3.236815929412842
724 10.44182014465332 7.978525638580322 10.798537254333496 2.315335512161255 3.0116689205169678 1.2895500659942627 3.1318719387054443 2.770179510116577 3.146912097930908
725 10.489991188049316 7.920847415924072 10.986753463745117 2.1371865272521973 3.474520683288574 0.9509778618812561 3.3390209674835205 2.8867499828338623 2.968069553375244
726 10.331952095031738 8.013575553894043 10.488165855407715 2.128221273422241 3.1584248542785645 1.4708552360534668 3.4004828929901123 2.565120220184326 3.0514063835144043
727 10.42342758178711 8.278860092163086 10.53597354888916 2.3559303283691406 3.6412534713745117 1.5279498100280762 3.1286213397979736 3.2331767082214355 3.076603412628174
728 10.385432243347168 8.174873352050781 10.483291625976563 2.3971354961395264 3.412271738052368 2.0695924758911133 2.6507108211517334 2.41516375541687 2.933828115463257
729 10.601502418518066 8.203747749328613 10.73697280883789 2.4284772872924805 3.1872856616973877 1.8661763668060303 3.674314260482788 2.769968271255493 3.0404934883117676
730 10.482128143310547 8.066776275634766 10.778395652770996 2.2462165355682373 3.5035789012908936 1.9289708137512207 3.2213895320892334 3.0491878986358643 3.06666898727417
731 10.417722702026367 8.17115592956543 10.552321434020996 2.3882133960723877 3.385762929916382 1.5694122314453125 2.5373587608337402 2.7668490409851074 3.007878541946411
732 10.525649070739746 8.155686378479004 10.747812271118164 2.241853952407837 3.0863568782806396 1.8080220222473145 3.038825035095215 3.3890180587768555 2.982898235321045
733 10.365310668945313 8.34842586517334 10.429436683654785 2.343174695968628 3.0386812686920166 1.4021775722503662 2.897094488143921 2.953433036804199 3.0460729598999023
734 10.282466888427734 8.27772331237793 10.43273639678955 2.164113759994507 3.3373043537139893 1.5219542980194092 2.713230848312378 3.0229616165161133 3.0609138011932373
735 10.431370735168457 8.253213882446289 10.612625122070313 2.2230641841888428 3.6216259002685547 1.7226982116699219 3.178915500640869 2.773900032043457 2.9986045360565186
736 10.601822853088379 8.261305809020996 10.654191017150879 2.0385358333587646 3.58522891998291 1.5783119201660156 3.3071560859680176 3.1191654205322266 3.026704788208008
737 10.505335807800293 8.17928409576416 10.628460884094238 2.227994441986084 3.5130085945129395 1.4923299551010132 3.4138729572296143 2.9885642528533936 3.166318893432617
738 10.273887634277344 8.081106185913086 10.570327758789063 2.3252151012420654 3.535576581954956 1.2758885622024536 2.934885025024414 2.9174792766571045 3.0727317333221436
739 10.561722755432129 8.057427406311035 10.842086791992188 2.366689920425415 3.532371997833252 1.5191341638565063 2.9377377033233643 2.642505645751953 3.00344181060791
740 10.463179588317871 8.115898132324219 10.76565933227539 2.227926731109619 3.5352182388305664 1.7508494853973389 3.1964714527130127 3.0555171966552734 3.0971362590789795
741 10.486842155456543 8.05062198638916 10.722136497497559 2.2281806468963623 3.723060369491577 1.4871679544448853 2.9540939331054688 2.5909409523010254 3.247422695159912
742 10.644722938537598 8.241378784179688 10.670402526855469 2.24169659614563 3.452697992324829 1.0675336122512817 3.679565191268921 2.9297595024108887 3.3445749282836914
743 10.310243606567383 7.996018886566162 10.441198348999023 2.139982223510742 3.5715584754943848 1.7060999870300293 2.7616965770721436 2.8784239292144775 3.097282648086548
744 10.40064525604248 7.909574031829834 10.627265930175781 2.098935127258301 3.1837990283966064 1.374434471130371 2.343190908432007 2.9913105964660645 3.0438392162323
745 10.483489036560059 7.987174034118652 10.892327308654785 2.2371416091918945 3.6793506145477295 1.1773788928985596 2.7729594707489014 3.1107468605041504 3.0814902782440186
746 10.79047966003418 8.014508247375488 11.195061683654785 2.1980302333831787 3.4384260177612305 1.2266309261322021 3.411602020263672 3.022592306137085 3.0639774799346924
747 10.60471248626709 7.994527816772461 10.9447021484375 2.269113302230835 3.592928886413574 1.8744466304779053 3.529099941253662 3.3505136966705322 3.1431000232696533
748 10.464420318603516 8.205582618713379 10.787749290466309 2.3508598804473877 3.7445058822631836 1.279746174812317 3.392380475997925 3.103902578353882 3.0494613647460938
749 10.522087097167969 8.137785911560059 10.773324012756348 2.4100592136383057 3.3470704555511475 1.2552181482315063 2.5290513038635254 2.9016916751861572 2.980207681655884
750 10.368049621582031 8.041242599487305 10.768385887145996 2.251222848892212 3.441477060317993 1.5193688869476318 2.1943447589874268 2.868010997772217 3.1585440635681152
751 10.43585205078125 8.043069839477539 11.032334327697754 2.2226905822753906 3.865816831588745 1.0093673467636108 2.300262928009033 3.333739995956421 3.148449659347534
752 10.643486022949219 8.474417686462402 11.038599014282227 2.465970754623413 3.839540481567383 0.811974048614502 2.355289936065674 2.8934574127197266 3.2533111572265625
753 10.79183292388916 8.398889541625977 11.149113655090332 2.412170171737671 3.610508918762207 1.292435646057129 1.9504497051239014 2.7117559909820557 3.280151128768921
754 10.855583190917969 8.469649314880371 11.322892189025879 2.1980154514312744 3.7935104370117188 1.0817832946777344 2.5694618225097656 3.328317880630493 3.411463499069214
755 10.627131462097168 8.384336471557617 11.148167610168457 2.32729172706604 3.857402801513672 1.0557054281234741 2.9416778087615967 3.155350685119629 3.3016350269317627
756 10.519835472106934 8.26688003540039 11.022886276245117 2.3208563327789307 3.9813284873962402 1.4087018966674805 3.0124688148498535 3.29197096824646 3.1425373554229736
757 10.558365821838379 8.455589294433594 10.823836326599121 2.4738047122955322 4.10084867477417 1.590921401977539 2.5129287242889404 3.240053415298462 3.1715993881225586
758 10.451286315917969 8.362630844116211 10.689142227172852 2.4737839698791504 3.856825590133667 1.6749780178070068 2.8848466873168945 3.205244541168213 3.0788936614990234
759 10.605195999145508 8.391036987304688 10.91336727142334 2.377397298812866 3.639317035675049 1.9034382104873657 2.4759202003479004 3.3178861141204834 3.0185019969940186
760 10.474169731140137 8.238398551940918 10.735837936401367 2.3919970989227295 3.7675764560699463 1.7079358100891113 2.64158296585083 3.208893060684204 3.135047674179077
761 10.552515983581543 8.44820785522461 10.703978538513184 2.4684879779815674 3.686675548553467 1.5503753423690796 2.0648159980773926 3.400611162185669 3.08889102935791
762 10.690383911132813 8.543213844299316 10.89498233795166 2.4144115447998047 3.8815951347351074 1.3734259605407715 2.660248041152954 3.2904953956604004 2.9404120445251465
763 10.446353912353516 8.264239311218262 10.633822441101074 2.1308910846710205 3.6024820804595947 1.805199384689331 2.4378833770751953 3.2007131576538086 3.005580186843872
764 10.280681610107422 8.117291450500488 10.689689636230469 2.3784427642822266 3.655829668045044 1.7921565771102905 2.6167306900024414 3.131481409072876 2.869767665863037
765 10.388603210449219 8.239449501037598 10.734138488769531 2.514533042907715 3.7368505001068115 1.4080559015274048 1.9456268548965454 3.0519461631774902 2.9425268173217773
766 10.412405967712402 8.24443531036377 10.670433044433594 2.2786738872528076 3.3219387531280518 1.5331708192825317 1.667213797569275 3.1671535968780518 2.8934295177459717
767 10.348987579345703 8.16873836517334 10.70524787902832 2.311936378479004 3.721665620803833 1.7219642400741577 2.053434371948242 3.0483956336975098 2.9597768783569336
768 10.538610458374023 8.232269287109375 10.863045692443848 2.5331976413726807 3.7015721797943115 1.7017370462417603 1.8234357833862305 3.104358196258545 3.018117666244507
769 10.302688598632813 8.241532325744629 10.740324974060059 2.240412473678589 3.6410698890686035 1.5994752645492554 1.9892481565475464 3.4933688640594482 2.86922287940979
770 10.396512985229492 8.211116790771484 10.693784713745117 2.326669692993164 3.4541211128234863 1.2086906433105469 2.1391255855560303 3.061602830886841 2.9214253425598145
771 10.419718742370605 8.091424942016602 10.746246337890625 2.220412015914917 3.3669497966766357 2.15256667137146 2.1776983737945557 3.132032871246338 2.8850293159484863
772 10.561439514160156 8.150425910949707 10.793867111206055 2.3453292846679688 3.386692523956299 2.2862000465393066 2.2410097122192383 3.2178633213043213 2.9396138191223145
773 10.388084411621094 8.16608715057373 10.681897163391113 2.1999118328094482 3.41644549369812 1.8294570446014404 2.432201862335205 3.011049747467041 2.9071855545043945
774 10.397534370422363 8.109619140625 10.626762390136719 2.208982467651367 3.2687628269195557 1.9833627939224243 2.3697242736816406 3.3552122116088867 2.997307538986206
775 10.411558151245117 8.100058555603027 10.59514045715332 2.206028938293457 2.97601580619812 1.865017294883728 2.6030290126800537 3.372605323791504 2.9936883449554443
776 10.760078430175781 8.469490051269531 11.104447364807129 2.385343313217163 3.489677667617798 2.120293140411377 2.7867660522460938 3.2911298274993896 2.9353349208831787
777 10.679884910583496 8.203293800354004 11.074600219726563 2.0079495906829834 3.176703929901123 2.3613953590393066 2.785830020904541 3.119023323059082 2.9073538780212402
778 10.594827651977539 8.047066688537598 11.048221588134766 2.1343398094177246 3.1454834938049316 2.4028313159942627 3.0002200603485107 3.3974287509918213 2.8423373699188232
779 10.359898567199707 8.162027359008789 10.784260749816895 2.2730088233947754 3.478682518005371 1.729047417640686 2.8931326866149902 3.0445168018341064 2.8764901161193848
780 10.47048568725586 8.23149585723877 10.80902099609375 2.3545897006988525 3.5378620624542236 1.6923683881759644 2.6324996948242188 2.7482082843780518 2.866594076156616
781 10.304923057556152 7.894754409790039 10.613033294677734 2.16717529296875 3.396782159805298 1.9491652250289917 2.543952465057373 2.810264825820923 2.933847427368164
782 10.406192779541016 8.15457820892334 10.600589752197266 2.1486685276031494 3.4582667350769043 1.262279987335205 2.2406511306762695 2.54374098777771 2.960069417953491
783 10.66707992553711 8.261622428894043 11.101324081420898 2.403658390045166 3.5511364936828613 1.6135300397872925 2.73329496383667 2.8935420513153076 3.004635810852051
784 10.632292747497559 8.13952922821045 10.920418739318848 2.2111737728118896 3.4502992630004883 1.7531003952026367 2.571335792541504 2.814872980117798 2.929414987564087
785 10.33332347869873 8.465319633483887 10.447303771972656 2.1715564727783203 3.6130690574645996 1.5009121894836426 2.0887608528137207 2.9500184059143066 2.9453139305114746
786 10.45422077178955 8.138423919677734 10.665482521057129 2.2374582290649414 3.5293967723846436 2.0616002082824707 2.6051533222198486 2.8558318614959717 2.8984949588775635
787 10.53221607208252 8.019994735717773 10.794403076171875 2.1464550495147705 3.344731092453003 2.1058475971221924 2.543471097946167 2.954085111618042 3.0043418407440186
788 10.515096664428711 8.274199485778809 10.66943073272705 2.142849922180176 3.2472927570343018 1.7434592247009277 2.8500607013702393 2.8803634643554688 2.8674302101135254
789 10.676589012145996 8.340259552001953 10.841915130615234 2.2607150077819824 3.3033289909362793 1.6239758729934692 2.770552635192871 2.6136701107025146 2.9459619522094727
790 10.72290325164795 8.237993240356445 11.075418472290039 2.149240016937256 3.5677990913391113 1.4914036989212036 2.8430309295654297 2.9809107780456543 2.908325672149658
791 10.664115905761719 8.202714920043945 10.903120040893555 2.33484148979187 3.9208271503448486 1.815549612045288 2.583728790283203 2.633636236190796 2.913209915161133
792 10.4676513671875 8.023099899291992 10.716009140014648 2.1054348945617676 3.3145740032196045 2.3033740520477295 2.5127434730529785 2.7250797748565674 2.889296054840088
793 10.21551513671875 7.804481029510498 10.456103324890137 2.2166266441345215 3.2914156913757324 2.306239604949951 2.4715566635131836 3.110708713531494 2.980801582336426
794 10.268696784973145 7.763463020324707 10.752132415771484 2.224760055541992 3.315903425216675 1.8033573627471924 2.3153257369995117 2.9584782123565674 2.9219560623168945
795 10.367630958557129 7.952622413635254 10.69629192352295 2.325136661529541 3.388174295425415 2.041083335876465 2.3418996334075928 2.9393622875213623 3.064619541168213
796 10.406951904296875 7.80991792678833 10.659159660339355 2.2188518047332764 3.1277012825012207 1.9118939638137817 2.566258430480957 3.1803061962127686 3.022961378097534
797 10.416763305664063 7.739876747131348 10.672582626342773 2.161492347717285 3.079068183898926 2.3173294067382813 2.2247986793518066 3.1600069999694824 3.034289598464966
798 10.273336410522461 7.851373195648193 10.627638816833496 2.167889356613159 3.0935122966766357 1.9036378860473633 2.5150201320648193 2.7731237411499023 2.9796319007873535
799 10.3255615234375 8.020363807678223 10.58059310913086 2.220799207687378 3.1135003566741943 1.8983749151229858 2.1006228923797607 3.2658369541168213 2.887585401535034
800 10.454056739807129 7.853631496429443 10.857534408569336 2.262354612350464 3.518294334411621 1.5394898653030396 2.3187484741210938 3.051539897918701 3.020021677017212
801 10.528117179870605 7.837283611297607 10.852858543395996 2.335644006729126 3.330164670944214 1.8251292705535889 2.171255111694336 3.1586673259735107 3.027803897857666
802 10.385458946228027 7.812140464782715 10.850473403930664 2.174239158630371 3.360178232192993 1.8283262252807617 2.159027099609375 3.4958226680755615 3.0206868648529053
803 10.312320709228516 7.844353675842285 10.56130313873291 2.258852005004883 3.2981574535369873 2.171872138977051 2.360156297683716 3.654817819595337 3.002833366394043
804 10.488182067871094 7.9908599853515625 10.632376670837402 2.314363479614258 3.297456741333008 1.4791603088378906 2.4810407161712646 3.2064943313598633 2.8914108276367188
805 10.56979751586914 8.1006441116333 10.654351234436035 2.1493113040924072 3.231433868408203 0.9853159785270691 2.30949330329895 3.367690086364746 2.844695568084717
806 10.473501205444336 8.056235313415527 10.728858947753906 2.280667543411255 3.5636518001556396 1.8067200183868408 2.7900218963623047 2.8705804347991943 2.885251998901367
807 10.397753715515137 7.953882217407227 10.52198314666748 2.28533673286438 3.5301129817962646 1.7933943271636963 2.043426752090454 2.953929901123047 2.938342571258545
808 10.469145774841309 8.179940223693848 10.54932689666748 2.4068515300750732 3.572495937347412 1.5905863046646118 2.4409165382385254 3.3408634662628174 2.8920845985412598
809 10.381326675415039 7.879497528076172 10.651524543762207 2.488032579421997 3.3399009704589844 1.44349205493927 2.188551425933838 3.1939327716827393 2.879328966140747
810 10.397480964660645 7.981334209442139 10.742433547973633 2.211320638656616 3.5054473876953125 1.51397705078125 1.7892780303955078 2.9313528537750244 2.8033101558685303
811 10.356592178344727 7.940804481506348 10.825136184692383 2.3413591384887695 3.5347402095794678 1.3428164720535278 2.0054845809936523 3.107234001159668 2.89290189743042
812 10.258991241455078 7.997089862823486 10.569086074829102 2.3419346809387207 3.5582284927368164 1.2420176267623901 2.172305107116699 2.667511224746704 2.8970584869384766
813 10.108814239501953 7.822649955749512 10.596988677978516 2.2738325595855713 3.6775455474853516 1.5860927104949951 1.9205323457717896 2.7932181358337402 2.949611186981201
814 10.379749298095703 8.067802429199219 10.807171821594238 2.231578826904297 3.9847488403320313 1.6456615924835205 2.154426097869873 3.170846462249756 2.954594612121582
815 10.259925842285156 8.156088829040527 10.680108070373535 2.4788804054260254 3.8027050495147705 2.143267869949341 1.8373321294784546 2.8117260932922363 2.9677839279174805
816 10.13820743560791 8.052037239074707 10.70466423034668 2.2968859672546387 3.8965795040130615 1.753139615058899 1.8894805908203125 2.8929784297943115 2.971409320831299
817 10.26529312133789 8.079951286315918 10.803956985473633 2.5609257221221924 3.7661001682281494 2.195707082748413 2.2030301094055176 3.232940435409546 3.01621150970459
818 10.140557289123535 8.068875312805176 10.280570030212402 2.3587067127227783 3.7195563316345215 1.9550135135650635 1.5000382661819458 3.2495005130767822 2.992993116378784
819 10.201541900634766 8.050165176391602 10.482870101928711 2.402212142944336 3.59605073928833 2.2373275756835938 1.7109720706939697 3.1545228958129883 2.9174463748931885
820 10.241315841674805 7.858926296234131 10.62017822265625 2.475935935974121 3.7511026859283447 2.259202003479004 2.033015251159668 3.338055372238159 3.0035083293914795
821 10.42481517791748 7.836094379425049 10.996578216552734 2.302839994430542 3.8172430992126465 2.637725353240967 1.9450844526290894 3.2405805587768555 2.9006175994873047
822 10.061246871948242 7.780341625213623 10.463761329650879 2.1844654083251953 3.4719326496124268 1.843675971031189 1.7940653562545776 3.182654857635498 2.830657720565796
823 10.471094131469727 8.151015281677246 10.810200691223145 2.3850271701812744 3.859511137008667 2.014169216156006 1.9924763441085815 3.427778959274292 2.9586498737335205
824 10.359392166137695 7.966821670532227 10.528331756591797 2.194793701171875 3.3617522716522217 1.9196449518203735 1.9595500230789185 2.7427380084991455 2.8861379623413086
825 10.281271934509277 8.098807334899902 10.49089527130127 2.2381811141967773 3.273773431777954 1.1982673406600952 2.2518794536590576 2.89992094039917 2.914357900619507
826 10.250260353088379 7.91827917098999 10.568960189819336 2.2233712673187256 3.28884220123291 1.7052861452102661 2.6835312843322754 2.9418067932128906 2.8774940967559814
827 10.266018867492676 8.057334899902344 10.467672348022461 2.2106990814208984 3.5314419269561768 1.7435269355773926 2.4013140201568604 2.8997585773468018 2.9911952018737793
828 10.419364929199219 8.298595428466797 10.4583740234375 2.2370738983154297 3.412560224533081 1.1372368335723877 2.3031647205352783 2.905337333679199 2.9428446292877197
829 10.567864418029785 8.042762756347656 10.911490440368652 2.135345935821533 3.8377068042755127 1.288882851600647 1.936691164970398 3.0193214416503906 3.2072231769561768
830 10.243977546691895 7.94221830368042 10.612076759338379 2.1086971759796143 3.5651206970214844 1.6649924516677856 1.855071783065796 3.055281639099121 3.0205159187316895
831 10.239581108093262 7.793284893035889 10.59130573272705 2.1848607063293457 3.420262098312378 1.563686728477478 2.1749765872955322 2.9846954345703125 3.002379894256592
832 10.201107025146484 7.744584560394287 10.713360786437988 2.21063232421875 3.5349764823913574 1.928532361984253 2.2220873832702637 3.0734481811523438 2.979790687561035
833 10.204719543457031 7.721453666687012 10.768858909606934 2.0144946575164795 3.584969997406006 1.2418797016143799 2.044254779815674 3.29451584815979 2.975245952606201
834 10.218672752380371 7.6858720779418945 10.630244255065918 2.0177574157714844 3.5076985359191895 1.846225619316101 2.2611258029937744 2.9417378902435303 3.0271735191345215
835 10.342463493347168 7.751875400543213 10.748469352722168 2.4358625411987305 3.5177414417266846 1.1818357706069946 2.3964974880218506 2.933222532272339 2.8836278915405273
836 10.408088684082031 7.978611946105957 10.769693374633789 2.3390145301818848 3.570816993713379 1.4219709634780884 1.9801048040390015 3.2906486988067627 2.980950355529785
837 10.310626983642578 8.112812042236328 10.44383716583252 2.4010727405548096 3.6183042526245117 1.6027756929397583 1.8830053806304932 2.6250386238098145 3.0088601112365723
838 10.584528923034668 7.879634380340576 10.867894172668457 2.239629030227661 3.361849784851074 2.0010018348693848 1.7181063890457153 2.6639537811279297 2.9328718185424805
839 10.82797622680664 8.029040336608887 11.233803749084473 2.310716390609741 3.597999095916748 1.7647448778152466 1.3170301914215088 2.911224842071533 2.990366220474243
840 10.69725513458252 7.9567646980285645 11.044090270996094 2.2623486518859863 3.5189263820648193 1.8440173864364624 1.4968262910842896 2.7299749851226807 3.0729105472564697
841 10.852917671203613 7.8033671379089355 11.162416458129883 2.139143705368042 3.7381296157836914 1.9812986850738525 1.872802495956421 2.97951340675354 2.9603474140167236
842 10.596961975097656 7.679669380187988 10.804885864257813 2.0593626499176025 3.3484277725219727 1.1237839460372925 2.1458635330200195 2.826747179031372 2.9966890811920166
843 10.5370454788208 8.018752098083496 10.726668357849121 2.250706911087036 3.786712646484375 1.1567744016647339 1.8659111261367798 2.9366683959960938 2.85092830657959
844 10.442183494567871 7.961629390716553 10.712666511535645 2.374086856842041 3.9010512828826904 1.4789565801620483 2.2277655601501465 2.902622699737549 2.93178129196167
845 10.442255973815918 7.878113746643066 10.71606159210205 2.363175630569458 3.5361926555633545 1.1728099584579468 2.408080816268921 3.1250641345977783 2.824789047241211
846 10.405261993408203 7.851518630981445 10.5443754196167 2.2322123050689697 3.4647793769836426 1.5309677124023438 2.2490434646606445 3.3035004138946533 2.9748878479003906
847 10.445008277893066 7.923450946807861 10.606874465942383 2.256254196166992 3.5788867473602295 1.8406686782836914 2.7015504837036133 3.066909074783325 2.877385377883911
848 10.53641414642334 8.15149211883545 10.56190299987793 2.3721160888671875 3.5366272926330566 1.666624665260315 1.7757006883621216 3.1981425285339355 2.9079134464263916
849 10.503368377685547 7.962684154510498 10.553497314453125 2.3237109184265137 3.3102827072143555 1.6516034603118896 2.3241679668426514 2.89521861076355 2.836679697036743
850 10.231285095214844 7.859559059143066 10.415265083312988 2.250558853149414 3.5234153270721436 1.0524365901947021 1.705019235610962 2.80690598487854 2.919787883758545
851 10.226902961730957 7.871275901794434 10.573690414428711 2.341094970703125 3.5877082347869873 1.3623993396759033 2.080120086669922 2.8156843185424805 2.9773306846618652
852 10.442879676818848 8.0302095413208 10.613760948181152 2.470709800720215 3.559086322784424 2.030519962310791 1.9079833030700684 2.8735122680664063 3.0617458820343018
853 10.35352897644043 8.044363975524902 10.660017967224121 2.4631874561309814 3.8786144256591797 1.4628394842147827 2.2276370525360107 3.0896098613739014 3.043461799621582
854 10.286507606506348 8.00834846496582 10.608999252319336 2.3664143085479736 3.846097230911255 1.7992117404937744 2.1805710792541504 3.076397180557251 2.897240400314331
855 10.400123596191406 8.054880142211914 10.79049015045166 2.5490853786468506 4.183984756469727 1.874936580657959 1.8504307270050049 2.4862561225891113 3.050428867340088
856 10.086210250854492 7.871204853057861 10.382783889770508 2.272845506668091 4.004306316375732 1.576658010482788 1.6412307024002075 3.052816152572632 2.881389856338501
857 10.10263442993164 7.846269130706787 10.386528015136719 2.392322540283203 3.6879918575286865 1.593178153038025 1.977127194404602 2.849949598312378 2.8344647884368896
858 10.276387214660645 8.20771598815918 10.311319351196289 2.7128820419311523 3.613821506500244 1.4286143779754639 2.0098752975463867 3.195418357849121 2.9524855613708496
859 9.984976768493652 7.877008438110352 10.056184768676758 2.5732545852661133 3.673356771469116 1.2806601524353027 2.1600704193115234 2.745060682296753 2.9756383895874023
860 10.062746047973633 7.900338649749756 10.259749412536621 2.5764589309692383 3.804858446121216 1.563549518585205 2.20637583732605 2.60010027885437 2.9312074184417725
861 10.016630172729492 7.904945373535156 10.131508827209473 2.732386589050293 3.8385121822357178 1.4044852256774902 2.270456075668335 2.5328986644744873 3.035724639892578
862 10.203340530395508 7.9089837074279785 10.57414436340332 2.435404062271118 3.946998357772827 1.5828279256820679 1.6034647226333618 2.6074461936950684 2.982712507247925
863 10.366597175598145 8.169108390808105 10.263690948486328 2.6030161380767822 3.679673671722412 2.0645318031311035 1.5474284887313843 2.302075147628784 3.106431722640991
864 10.42572021484375 7.768770217895508 10.681639671325684 2.421003818511963 3.7857775688171387 2.399883985519409 2.0201504230499268 2.4102232456207275 3.030320882797241
865 10.41007137298584 7.918695449829102 10.53360652923584 2.5523109436035156 3.771967887878418 2.2132797241210938 2.247528076171875 2.7265853881835938 2.847837448120117
866 10.3683443069458 7.9321608543396 10.664175987243652 2.550992965698242 3.9223411083221436 1.5510448217391968 2.7167603969573975 2.6349048614501953 2.8785173892974854
867 10.49498176574707 8.008182525634766 10.643160820007324 2.4950649738311768 3.5919058322906494 2.1061604022979736 2.362131357192993 2.8989713191986084 2.8820559978485107
868 10.523009300231934 8.151101112365723 11.006662368774414 2.7928073406219482 4.148338794708252 1.7832828760147095 2.09830641746521 2.4687728881835938 2.8863134384155273
869 10.608439445495605 8.220194816589355 10.747751235961914 2.625704050064087 3.739278793334961 1.9922800064086914 2.104933738708496 2.565656900405884 2.973247528076172
870 10.724000930786133 8.469923973083496 10.938395500183105 2.769625663757324 4.179049491882324 1.5962414741516113 2.2975518703460693 2.559445381164551 2.9205989837646484
871 10.208515167236328 7.916179180145264 10.30614185333252 2.439784288406372 3.7666051387786865 1.7942255735397339 1.812511682510376 2.630347967147827 3.0043466091156006
872 10.38115406036377 8.1197509765625 10.615612983703613 2.6575798988342285 4.101907730102539 2.0994205474853516 1.870059609413147 2.58075213432312 2.907979965209961
873 10.730711936950684 8.367042541503906 10.908499717712402 2.613335371017456 4.2981157302856445 1.8604753017425537 1.9730656147003174 2.580437660217285 2.8959286212921143
874 10.825284004211426 8.430330276489258 11.046772956848145 2.48447847366333 3.618577241897583 1.0668590068817139 2.3832576274871826 2.6121325492858887 2.9089202880859375
875 10.965736389160156 8.444354057312012 11.188236236572266 2.7369353771209717 4.010184288024902 1.6091564893722534 2.5645394325256348 2.560486078262329 3.003169059753418
876 10.719524383544922 8.058542251586914 11.010848999023438 2.4720962047576904 3.793181896209717 1.2531503438949585 2.6207761764526367 2.5838968753814697 2.8638193607330322
877 10.558404922485352 8.238481521606445 10.766768455505371 2.606604814529419 4.047989368438721 2.056837320327759 2.4767956733703613 2.7507851123809814 3.030081033706665
878 10.427961349487305 8.074426651000977 10.717477798461914 2.494711399078369 3.7992281913757324 1.4455660581588745 2.7936389446258545 2.679537057876587 2.997753143310547
879 10.166692733764648 8.11323356628418 10.272583961486816 2.640503168106079 3.841803789138794 1.4533685445785522 2.106590509414673 2.714580774307251 3.0809309482574463
880 10.2106351852417 8.101346015930176 10.277021408081055 2.5245673656463623 3.6014456748962402 1.156523585319519 2.6279702186584473 3.038172483444214 3.002093553543091
881 10.196049690246582 7.825850486755371 10.534952163696289 2.5198235511779785 3.8579540252685547 1.5752465724945068 1.6718714237213135 2.5092508792877197 2.917525291442871
882 10.022357940673828 7.837549209594727 10.118245124816895 2.684340000152588 3.344484329223633 1.4672784805297852 2.04093074798584 2.641604423522949 2.9839155673980713
883 10.096117973327637 7.8963117599487305 10.316693305969238 2.4605746269226074 3.841552257537842 1.3331493139266968 2.0364813804626465 2.844139814376831 2.9211645126342773
884 10.272984504699707 7.909784317016602 10.594581604003906 2.428255796432495 3.658094644546509 1.9543417692184448 2.1649668216705322 2.646212100982666 2.9767677783966064
885 10.093573570251465 7.896598815917969 10.536675453186035 2.3563807010650635 3.8802568912506104 1.5278246402740479 1.4739031791687012 2.584897041320801 2.9562206268310547
886 10.1000394821167 7.943573951721191 10.585957527160645 2.562191963195801 3.607854127883911 1.5342719554901123 1.987160086631775 2.5988736152648926 2.9502038955688477
887 10.24461555480957 7.9316864013671875 10.773406982421875 2.459907054901123 3.5501255989074707 1.3994544744491577 2.172245740890503 2.7782602310180664 2.9444143772125244
888 10.117448806762695 7.79431676864624 10.569528579711914 2.428020477294922 3.619107961654663 1.7800029516220093 2.1306424140930176 2.6415069103240967 2.9104650020599365
889 10.13807201385498 7.835701942443848 10.78723430633545 2.4821267127990723 4.173430919647217 1.8557958602905273 1.4691801071166992 2.44197416305542 2.961772918701172
890 10.309191703796387 8.012683868408203 10.846633911132813 2.6277859210968018 3.858522891998291 1.9123259782791138 1.513265609741211 2.551515817642212 2.860999822616577
891 10.473058700561523 8.110097885131836 10.994328498840332 2.666513204574585 3.9684972763061523 2.036405563354492 1.9696595668792725 2.6720685958862305 2.8628809452056885
892 10.402480125427246 7.934863567352295 10.857812881469727 2.506200075149536 3.8911588191986084 1.6695029735565186 1.7285091876983643 2.751703977584839 2.833585500717163
893 10.527061462402344 8.088431358337402 11.02741527557373 2.675652265548706 4.071020126342773 1.8066664934158325 2.5276176929473877 2.6734137535095215 2.878525733947754
894 10.363085746765137 8.144538879394531 10.855579376220703 2.626786708831787 4.052875995635986 1.3526747226715088 2.5095531940460205 2.722121477127075 2.693380355834961
895 10.025714874267578 7.951779842376709 10.451904296875 2.4535367488861084 4.011714458465576 1.3681175708770752 2.286717653274536 2.8035662174224854 2.66349720954895
896 10.308228492736816 7.965699672698975 10.713096618652344 2.603510856628418 3.888803243637085 1.489400029182434 2.1698179244995117 2.950740098953247 2.790473699569702
897 10.193099021911621 7.816290378570557 10.479626655578613 2.496105194091797 3.6898555755615234 1.5700181722640991 2.3885486125946045 2.757256031036377 2.795194149017334
898 10.174484252929688 7.689939975738525 10.761423110961914 2.5361790657043457 3.9628257751464844 1.4361238479614258 2.8668670654296875 2.4216065406799316 2.7072088718414307
899 10.150814056396484 7.92382287979126 10.575499534606934 2.767725944519043 3.857583522796631 1.8969296216964722 2.206657648086548 2.79140305519104 2.8756425380706787
900 10.247711181640625 7.755098819732666 10.937728881835938 2.3710155487060547 3.727093458175659 1.9088521003723145 2.074826240539551 2.627782106399536 2.787862539291382
901 10.248603820800781 7.949411392211914 10.805477142333984 2.5741264820098877 3.8048622608184814 2.1656863689422607 2.2382168769836426 2.680042266845703 3.05989933013916
902 10.013449668884277 7.659323692321777 10.501906394958496 2.2273900508880615 3.5719244480133057 2.160174608230591 2.9919021129608154 2.7695486545562744 2.8725006580352783
903 10.37065601348877 7.8270721435546875 10.7539701461792 2.253955364227295 3.453209400177002 2.2222018241882324 2.829587697982788 2.7215728759765625 3.063886880874634
904 10.265508651733398 8.007368087768555 10.705228805541992 2.4402616024017334 3.7218611240386963 1.6367950439453125 2.6440212726593018 3.2418222427368164 3.0133535861968994
905 10.429722785949707 8.065044403076172 10.89863109588623 2.5980300903320313 3.6767210960388184 1.6646603345870972 2.7652151584625244 2.666111707687378 3.0129127502441406
906 10.253981590270996 7.857564926147461 10.71552848815918 2.3078527450561523 3.6805601119995117 1.9066308736801147 2.7551229000091553 2.608400583267212 3.0674307346343994
907 10.137770652770996 7.889678955078125 10.34468936920166 2.3375189304351807 3.20452880859375 1.4507358074188232 2.007941484451294 2.7485620975494385 3.155212640762329
908 10.138532638549805 7.943552494049072 10.342419624328613 2.525709629058838 3.6762776374816895 1.7982490062713623 1.850937843322754 2.6406219005584717 2.8728139400482178
909 10.261357307434082 7.893482208251953 10.753334045410156 2.561788320541382 4.014155864715576 2.0857889652252197 2.50750732421875 2.620605230331421 2.988734006881714
910 10.08609676361084 7.89482307434082 10.494626998901367 2.316955327987671 3.7858121395111084 1.314731478691101 2.2586159706115723 2.765000581741333 3.0857794284820557
911 10.331990242004395 7.971048831939697 10.786865234375 2.3915176391601563 3.859731912612915 1.4066548347473145 1.6898493766784668 2.7854535579681396 3.021390914916992
912 10.294889450073242 7.819167613983154 10.566207885742188 2.282273054122925 3.6515536308288574 1.7421647310256958 1.8886349201202393 2.700272798538208 2.903402328491211
913 10.234804153442383 7.912395477294922 10.444626808166504 2.2104880809783936 3.447909116744995 2.164655923843384 1.6581263542175293 2.9860949516296387 3.0747623443603516
914 10.194186210632324 7.810317039489746 10.361350059509277 2.2825348377227783 3.212379217147827 1.4260417222976685 1.8792438507080078 2.8672988414764404 3.0711002349853516
915 10.384361267089844 8.156793594360352 10.544859886169434 2.4266161918640137 3.7575762271881104 1.289021611213684 1.8191592693328857 2.567492723464966 3.077630043029785
916 10.53315544128418 8.132514953613281 10.822382926940918 2.4946224689483643 3.8749208450317383 1.8847736120224 1.7186146974563599 2.706787347793579 3.1486921310424805
917 10.270991325378418 8.106443405151367 10.525099754333496 2.3474504947662354 3.8834052085876465 1.3405036926269531 1.7135181427001953 2.7645227909088135 2.9937024116516113
918 10.492766380310059 8.044979095458984 10.858674049377441 2.3132240772247314 3.7593369483947754 1.8483859300613403 1.9970026016235352 2.556915760040283 3.0835230350494385
919 10.53337574005127 8.396757125854492 10.682315826416016 2.605712890625 4.34058141708374 1.0859798192977905 1.9960929155349731 2.7505290508270264 3.1633057594299316
920 10.538739204406738 8.14764404296875 11.048929214477539 2.472834587097168 4.262238025665283 1.5708919763565063 1.6567388772964478 2.6950643062591553 2.9418370723724365
921 10.177376747131348 8.055320739746094 10.511592864990234 2.3210484981536865 4.027809143066406 1.2359622716903687 2.1055402755737305 2.6914098262786865 2.980299234390259
922 10.553840637207031 8.202081680297852 10.889495849609375 2.491623878479004 3.945094585418701 1.1487047672271729 1.777823567390442 2.704209327697754 3.1231188774108887
923 10.331530570983887 8.048453330993652 10.680625915527344 2.351799488067627 3.942736864089966 1.1832236051559448 1.236750841140747 2.7906463146209717 2.977311611175537
924 10.245332717895508 8.002665519714355 10.622747421264648 2.3307652473449707 4.085315227508545 1.2028346061706543 1.847062110900879 2.705799102783203 3.18110728263855
925 10.462063789367676 8.134966850280762 10.851162910461426 2.4099020957946777 3.7293689250946045 1.4871492385864258 1.4642627239227295 2.430412769317627 3.171952962875366
926 10.380699157714844 8.023988723754883 10.922486305236816 2.4729185104370117 3.782020330429077 1.5971946716308594 1.7908546924591064 2.6419191360473633 3.258009433746338
927 10.307355880737305 8.038107872009277 10.709684371948242 2.4794771671295166 4.144486427307129 1.1261718273162842 1.6007280349731445 2.5781173706054688 3.281635046005249
928 10.2610502243042 8.1421480178833 10.529393196105957 2.5628817081451416 3.91556978225708 1.394870400428772 1.2760565280914307 2.62186336517334 3.080639362335205
929 10.331883430480957 8.164798736572266 10.608437538146973 2.6329398155212402 4.0013275146484375 1.3593720197677612 1.3320828676223755 2.7893564701080322 3.162537097930908
930 10.068212509155273 7.844163417816162 10.647611618041992 2.506650924682617 4.21414041519165 1.6755303144454956 0.976702868938446 2.684980869293213 3.3390212059020996
931 10.127762794494629 7.808799743652344 10.763197898864746 2.5453197956085205 4.24967622756958 1.639904499053955 1.3137730360031128 3.025611162185669 3.1049134731292725
932 10.115622520446777 8.001474380493164 10.864113807678223 2.5305421352386475 4.735848426818848 1.8711224794387817 1.216587781906128 2.7240865230560303 3.388701915740967
933 10.288422584533691 8.108280181884766 10.813727378845215 2.6417057514190674 4.101171016693115 1.241461157798767 1.1273165941238403 2.424935817718506 3.238987684249878
934 10.145543098449707 8.042694091796875 10.841554641723633 2.5843262672424316 4.4271650314331055 1.4102526903152466 1.1019405126571655 2.784637451171875 3.3372695446014404
935 10.014400482177734 8.016106605529785 10.441217422485352 2.425410509109497 4.239211559295654 1.5358067750930786 1.4933778047561646 2.5793371200561523 3.0062103271484375
936 10.152787208557129 7.941280841827393 10.672423362731934 2.516078233718872 4.163660049438477 2.121823310852051 1.3702325820922852 2.798725128173828 3.1602249145507813
937 10.288227081298828 8.117403984069824 10.797935485839844 2.434288263320923 4.185694217681885 2.3128538131713867 1.6173090934753418 2.7837131023406982 3.1157689094543457
938 10.331855773925781 8.288924217224121 10.76254940032959 2.7682981491088867 4.173914909362793 1.7361845970153809 1.2309550046920776 2.7962286472320557 3.1521637439727783
939 10.2205171585083 7.964522838592529 10.756016731262207 2.5846199989318848 3.845978260040283 1.5031856298446655 1.1952491998672485 2.678422212600708 2.852433443069458
940 10.196431159973145 8.183140754699707 10.389683723449707 2.6797330379486084 3.7675867080688477 1.8027901649475098 1.2624146938323975 2.7386724948883057 2.8979785442352295
941 10.243209838867188 7.911946773529053 10.798324584960938 2.4399757385253906 3.9231863021850586 1.8961483240127563 1.2417300939559937 2.7903013229370117 3.1142897605895996
942 10.07850456237793 8.003198623657227 10.660629272460938 2.132277011871338 4.1862664222717285 1.632367730140686 1.623714566230774 2.7165579795837402 3.036930561065674
943 10.103839874267578 7.953752040863037 10.839550018310547 2.2275726795196533 4.297433376312256 1.683902621269226 1.3199777603149414 2.533536195755005 3.1435673236846924
944 10.129986763000488 7.940545082092285 10.852012634277344 1.9822866916656494 4.112081527709961 1.9376599788665771 1.1578762531280518 3.038546562194824 3.168226718902588
945 10.102275848388672 7.952262878417969 10.756210327148438 2.0542404651641846 4.227203845977783 1.714766502380371 1.2930909395217896 2.6098973751068115 3.140056848526001
946 10.226572036743164 7.992255687713623 10.736470222473145 2.108109951019287 3.7249348163604736 1.5269193649291992 1.5502617359161377 2.6751186847686768 3.1434922218322754
947 10.199517250061035 7.708327770233154 10.9027681350708 1.9137732982635498 3.8924810886383057 1.6286911964416504 1.350642204284668 2.8484599590301514 3.050502061843872
948 10.318382263183594 7.989347457885742 10.912317276000977 2.307047128677368 3.7025082111358643 1.5144295692443848 1.3111804723739624 2.7376060485839844 3.138762950897217
949 10.389350891113281 7.913492202758789 10.822208404541016 2.1537234783172607 3.294219493865967 1.644344449043274 1.1284228563308716 2.580656051635742 2.911531686782837
950 10.38461971282959 7.996757984161377 10.961710929870605 2.2008533477783203 3.3344309329986572 1.3680387735366821 1.8329417705535889 2.630465507507324 3.113218069076538
951 10.552268981933594 8.01145076751709 11.24921703338623 2.285212278366089 3.949467658996582 1.4477583169937134 2.0736773014068604 2.9674856662750244 2.9793434143066406
952 10.549217224121094 8.016239166259766 10.99718952178955 2.4239113330841064 4.201590061187744 1.6139589548110962 1.6211795806884766 2.6484999656677246 3.143002986907959
953 10.583473205566406 7.970206260681152 10.993962287902832 2.26259183883667 3.6268653869628906 1.0375043153762817 2.030524253845215 2.569801092147827 3.060054302215576
954 10.487643241882324 7.953290939331055 11.039704322814941 2.3174185752868652 3.9264321327209473 1.605546474456787 2.321361541748047 2.634411334991455 2.9985551834106445
955 10.485031127929688 7.998582363128662 11.219975471496582 2.3776333332061768 4.058867454528809 1.7381726503372192 1.747014045715332 2.547375202178955 3.090967893600464
956 10.61214828491211 7.965082168579102 11.284501075744629 2.388733148574829 3.9234464168548584 1.5695157051086426 2.3102166652679443 2.549362897872925 3.0068912506103516
957 10.486066818237305 7.908998489379883 11.26966381072998 2.4018442630767822 3.9995527267456055 1.3162307739257813 1.8968371152877808 2.6307671070098877 3.1942923069000244
958 10.682475090026855 7.913712024688721 11.359092712402344 2.3966801166534424 4.132223606109619 1.6379568576812744 2.7542271614074707 2.6231729984283447 3.0397872924804688
959 10.605237007141113 7.915993690490723 11.191837310791016 2.3839735984802246 3.837681770324707 1.6170437335968018 2.2009809017181396 2.6423308849334717 3.0304226875305176
960 10.564565658569336 7.8747076988220215 11.215938568115234 2.496306896209717 3.665910005569458 1.8877711296081543 2.062835216522217 2.742332935333252 3.0513875484466553
961 10.695871353149414 7.9151506423950195 11.499407768249512 2.3263919353485107 3.7384560108184814 1.3333696126937866 2.085782766342163 2.403099298477173 3.106032609939575
962 10.63657283782959 8.045437812805176 11.371098518371582 2.308385133743286 3.552032470703125 1.4779621362686157 2.626216173171997 2.685917615890503 3.073336601257324
963 10.546636581420898 8.072300910949707 11.13707447052002 2.369215250015259 3.395712375640869 1.566748023033142 3.159994602203369 2.5935816764831543 3.134593963623047
964 10.511087417602539 8.000636100769043 11.106502532958984 2.275527238845825 3.7019736766815186 1.547331690788269 2.0046310424804688 2.603689193725586 2.851040840148926
965 10.786550521850586 8.048846244812012 11.143967628479004 2.1882357597351074 3.4133903980255127 1.2711939811706543 2.1311604976654053 2.9269931316375732 2.833305597305298
966 10.617362976074219 7.908308982849121 11.065740585327148 2.174875020980835 3.432598829269409 1.3314387798309326 2.04386043548584 2.6081526279449463 3.0867223739624023
967 10.581877708435059 7.928521633148193 11.094870567321777 2.27726411819458 3.3516123294830322 1.2966967821121216 1.8655115365982056 2.4237186908721924 3.0130057334899902
968 10.433014869689941 7.616637229919434 10.9898099899292 2.196333885192871 3.31877064704895 1.2196316719055176 2.166281223297119 2.5183844566345215 3.0932042598724365
969 10.610492706298828 7.8252716064453125 11.135586738586426 2.0823779106140137 3.434981346130371 1.5104808807373047 2.216862201690674 2.6759207248687744 3.0509588718414307
970 10.720908164978027 7.792806625366211 11.282866477966309 2.2843306064605713 3.5325143337249756 1.3275505304336548 2.4708011150360107 2.6498525142669678 3.1059257984161377
971 10.502702713012695 7.8358073234558105 10.977532386779785 2.0682759284973145 3.4429194927215576 1.6729183197021484 2.11053729057312 2.939354419708252 3.019399404525757
972 10.73353385925293 7.88574743270874 11.421761512756348 2.1615257263183594 3.8829402923583984 1.8044564723968506 1.9082826375961304 2.5875868797302246 3.016947031021118
973 10.635945320129395 7.850123405456543 11.33928108215332 2.060361623764038 3.6335113048553467 1.700082540512085 2.35123610496521 2.811582326889038 3.175687074661255
974 10.632017135620117 7.648771286010742 11.417001724243164 2.1712706089019775 3.6077136993408203 1.4676527976989746 2.2208683490753174 2.7810399532318115 3.1866939067840576
975 10.500237464904785 7.828686714172363 11.14102840423584 2.239081382751465 3.5940840244293213 1.6536078453063965 2.0235843658447266 2.4714720249176025 3.066662311553955
976 10.622544288635254 7.814116477966309 11.33665657043457 2.171466588973999 3.6986148357391357 2.200359344482422 2.024641513824463 2.5641112327575684 3.16660737991333
977 10.557635307312012 7.885303497314453 11.114006042480469 2.1877105236053467 3.296830415725708 2.171955108642578 2.262150526046753 2.3653557300567627 3.107527494430542
978 10.533698081970215 8.022359848022461 11.16845417022705 2.268427848815918 3.780816078186035 1.963805079460144 2.2086784839630127 2.6147449016571045 3.1029677391052246
979 10.774785041809082 8.033462524414063 11.230081558227539 2.241152286529541 3.4392969608306885 2.119515895843506 2.2158985137939453 2.6073100566864014 3.251485586166382
980 10.624911308288574 7.9769182205200195 10.967852592468262 2.30263352394104 3.494694709777832 1.913825511932373 2.0545945167541504 2.831509828567505 3.363280773162842
981 10.46527099609375 7.7695746421813965 10.841446876525879 2.2135236263275146 3.421522617340088 1.817971110343933 2.372180461883545 2.4368956089019775 3.3992772102355957
982 10.437204360961914 7.8541646003723145 10.804487228393555 2.1557810306549072 3.3829104900360107 1.4378458261489868 2.222572088241577 2.5414016246795654 3.4296202659606934
983 10.544159889221191 8.202417373657227 10.831615447998047 2.3539395332336426 3.7991325855255127 1.4308959245681763 2.112882375717163 2.932025194168091 3.4320802688598633
984 10.421394348144531 8.069195747375488 10.682185173034668 2.281606912612915 3.419219970703125 1.3642960786819458 2.2119696140289307 3.1406753063201904 3.219978094100952
985 10.563422203063965 8.036015510559082 10.867645263671875 2.1606452465057373 3.424262285232544 1.6465771198272705 2.275289297103882 2.939007520675659 3.1246092319488525
986 10.585137367248535 7.919478893280029 10.83889389038086 2.1182916164398193 3.252626895904541 1.77223539352417 2.443263530731201 2.840508460998535 3.1530182361602783
987 10.791288375854492 7.92495584487915 11.051082611083984 2.082266330718994 3.146437883377075 1.6446071863174438 2.5605502128601074 2.6598968505859375 3.1394548416137695
988 10.626752853393555 7.890269756317139 11.001136779785156 2.074579954147339 3.4377334117889404 1.3576407432556152 2.571573257446289 2.951491117477417 3.228534460067749
989 10.743667602539063 7.991238594055176 11.081398963928223 2.1459312438964844 3.133391857147217 1.6488416194915771 2.400721788406372 2.8399407863616943 3.2569684982299805
990 10.558097839355469 7.935077667236328 11.048088073730469 2.0790932178497314 3.2971739768981934 1.360985279083252 2.5390634536743164 2.788177490234375 3.1643292903900146
991 10.69329833984375 7.838988780975342 11.12016487121582 2.137150526046753 2.9329206943511963 1.6155445575714111 2.6101186275482178 2.468611478805542 3.1150474548339844
992 10.555452346801758 7.775627136230469 11.028493881225586 2.15704345703125 3.0447492599487305 1.7140859365463257 2.8138058185577393 2.480196952819824 3.17944598197937
993 10.720895767211914 7.671966075897217 11.381958961486816 1.8668931722640991 2.896580457687378 1.5365931987762451 2.963484764099121 2.5248494148254395 3.189215898513794
994 10.57646369934082 7.7029218673706055 11.182951927185059 1.956592321395874 3.162181854248047 1.8193694353103638 2.5764546394348145 2.5264129638671875 3.1645758152008057
995 10.387223243713379 7.492062568664551 11.024958610534668 2.0261287689208984 3.106200695037842 1.5583136081695557 2.165588140487671 2.506754159927368 3.2492876052856445
996 10.351852416992188 7.5999040603637695 11.053536415100098 2.193849563598633 3.2166104316711426 1.4911463260650635 2.321016311645508 2.6598076820373535 3.1667301654815674
997 10.379926681518555 7.542153358459473 10.938337326049805 2.075998306274414 3.116786003112793 1.4402514696121216 1.9274218082427979 2.6488888263702393 3.2059004306793213
998 10.664752006530762 7.748406410217285 11.202683448791504 2.125495433807373 3.1942801475524902 1.3698811531066895 2.4142463207244873 2.5425429344177246 3.129117965698242
999 10.550758361816406 7.743435382843018 11.125393867492676 2.0601651668548584 3.125459909439087 1.346522331237793 2.6059226989746094 2.521182060241699 3.211458921432495
1000 10.84206771850586 7.790550708770752 11.510016441345215 2.011998414993286 3.2358005046844482 1.2330267429351807 2.5746521949768066 2.6592068672180176 3.37770414352417
1001 10.923779487609863 7.875842571258545 11.4290132522583 2.0492520332336426 3.2098543643951416 1.5455344915390015 2.58280086517334 2.3971707820892334 3.154487133026123
1002 11.003424644470215 7.949804306030273 11.460654258728027 2.282061815261841 3.046172618865967 1.4953258037567139 3.0017473697662354 2.5541670322418213 3.2765746116638184
1003 10.69529914855957 7.82965087890625 11.170702934265137 1.9879133701324463 3.153484582901001 1.5816054344177246 2.693962812423706 2.6782166957855225 3.2414348125457764
1004 10.646629333496094 7.7120561599731445 11.23040771484375 2.084916591644287 3.0603160858154297 1.6241865158081055 2.7960269451141357 2.6957318782806396 3.2171554565429688
1005 10.773530960083008 7.9266886711120605 11.316418647766113 2.0422136783599854 3.0522594451904297 1.7013177871704102 2.8481874465942383 2.619607925415039 3.1299381256103516
1006 10.647631645202637 7.848230361938477 11.299263000488281 2.0189859867095947 2.968766927719116 1.7248797416687012 3.0755510330200195 2.932626724243164 3.0413079261779785
1007 10.641377449035645 7.754856109619141 11.275577545166016 2.0640063285827637 3.5524141788482666 1.7611005306243896 2.2782578468322754 2.696992874145508 3.041416645050049
1008 10.978866577148438 7.933924674987793 11.607078552246094 2.1336960792541504 3.2272701263427734 1.7913365364074707 2.547379493713379 2.6335835456848145 3.137570381164551
1009 10.756231307983398 7.933886528015137 11.454475402832031 2.149214267730713 3.5415170192718506 1.6605861186981201 2.5656580924987793 2.7034919261932373 3.295236587524414
1010 10.899412155151367 8.03656005859375 11.50048542022705 2.298226833343506 3.608218193054199 1.5769590139389038 2.1007800102233887 2.4654362201690674 3.3139841556549072
1011 10.511085510253906 7.818549156188965 10.887078285217285 2.157299041748047 3.0840303897857666 1.5186264514923096 2.108706474304199 2.573288679122925 3.2100353240966797
1012 10.735342979431152 7.8343000411987305 11.422656059265137 2.1039304733276367 3.1949479579925537 1.5931024551391602 2.4936912059783936 2.5219149589538574 3.2576773166656494
1013 10.777297973632813 7.968232154846191 11.408980369567871 2.0533320903778076 3.5487611293792725 1.5148382186889648 2.397693634033203 2.498058795928955 3.1389012336730957
1014 10.80051040649414 7.994987964630127 11.498458862304688 2.0772175788879395 3.6895501613616943 1.508907675743103 2.4773433208465576 2.4472761154174805 3.153944492340088
1015 10.7155122756958 7.8208441734313965 11.51730728149414 2.108353853225708 3.584500789642334 1.411433219909668 1.963968276977539 2.5044894218444824 3.32562255859375
1016 10.801848411560059 7.937302112579346 11.530689239501953 2.085211753845215 3.558722496032715 1.0760241746902466 2.75826358795166 2.4571123123168945 3.135040521621704
1017 10.607609748840332 7.90600061416626 11.284821510314941 2.183835506439209 3.456660747528076 1.3210785388946533 2.5461342334747314 2.4673335552215576 3.3598034381866455
1018 10.47524356842041 7.642011642456055 11.023835182189941 2.0477781295776367 3.0078463554382324 1.6968744993209839 2.433302164077759 2.4540958404541016 3.3084287643432617
1019 10.684603691101074 7.867979049682617 11.24869441986084 2.3478152751922607 3.325782299041748 1.4872456789016724 2.2880961894989014 2.484426736831665 3.09072208404541
1020 10.508463859558105 7.8210859298706055 10.901122093200684 2.243372917175293 2.9244349002838135 1.39992094039917 2.09475040435791 2.56081485748291 3.1904075145721436
1021 10.756430625915527 7.879122734069824 11.285520553588867 2.149955987930298 2.9269797801971436 1.614774465560913 2.788376569747925 2.633415937423706 3.122199773788452
1022 10.618111610412598 7.906464576721191 11.388349533081055 2.1751608848571777 3.0542373657226563 1.3925752639770508 3.283114194869995 2.2120611667633057 3.152709484100342
1023 10.493642807006836 7.716923236846924 11.37633228302002 1.9960615634918213 2.8877577781677246 1.2593212127685547 2.9693801403045654 2.586857318878174 3.397188425064087
1024 10.521939277648926 7.735372543334961 11.349028587341309 2.0805909633636475 3.073683500289917 1.533967137336731 2.7640302181243896 2.525322437286377 3.4770023822784424
1025 10.737603187561035 7.687812805175781 11.470441818237305 1.9733002185821533 3.055772304534912 1.8232048749923706 2.508354425430298 2.6194751262664795 3.32002329826355
1026 10.873184204101563 7.74478006362915 11.729875564575195 2.0484724044799805 3.0936098098754883 1.8860563039779663 2.8053064346313477 2.5898783206939697 3.0668954849243164
1027 10.755692481994629 7.684571266174316 11.481011390686035 2.2616825103759766 2.799420118331909 1.6075025796890259 2.6079459190368652 2.504315137863159 3.0953450202941895
1028 10.540810585021973 7.733881950378418 11.442075729370117 2.2319297790527344 3.3191351890563965 1.2909857034683228 2.149733543395996 2.4754505157470703 3.4127144813537598
1029 10.682817459106445 7.622265338897705 11.605244636535645 2.3177649974823 3.21268630027771 1.4016087055206299 2.4649176597595215 2.2478878498077393 3.4967379570007324
1030 10.596748352050781 7.663956165313721 11.334811210632324 2.2381069660186768 2.944324254989624 1.5411447286605835 1.9693104028701782 2.2989931106567383 3.3068010807037354
1031 10.534144401550293 7.751566410064697 11.257755279541016 2.2499358654022217 3.041208267211914 1.3746635913848877 2.368709087371826 2.408707857131958 3.3270254135131836
1032 10.603731155395508 7.669317245483398 11.424546241760254 2.0961873531341553 2.8260626792907715 1.3125033378601074 2.692688465118408 2.319131851196289 3.3051366806030273
1033 10.689903259277344 7.663690090179443 11.256062507629395 2.0869431495666504 2.555075168609619 1.3658713102340698 2.484384775161743 2.4161899089813232 3.3475003242492676
1034 10.723991394042969 7.8858962059021 11.37468433380127 2.1163313388824463 3.0317323207855225 1.6334517002105713 2.6847805976867676 2.4615345001220703 3.3702456951141357
1035 10.64057445526123 7.8538665771484375 11.08465576171875 2.2210323810577393 2.961995840072632 1.2333005666732788 2.352734088897705 2.5717954635620117 3.2341291904449463
1036 10.725969314575195 7.7428879737854 11.383142471313477 2.179065465927124 3.134514093399048 1.3097844123840332 2.468536376953125 2.2633566856384277 3.1036951541900635
1037 10.753973007202148 7.749832630157471 11.40648365020752 2.244706392288208 2.90201473236084 1.475016474723816 2.6674137115478516 2.6814115047454834 3.107475996017456
1038 10.831987380981445 7.780478000640869 11.4312162399292 2.4385104179382324 2.8911590576171875 1.3865900039672852 2.8541393280029297 2.4041032791137695 3.2243194580078125
1039 10.850064277648926 7.555847644805908 11.683826446533203 2.418617010116577 3.0131239891052246 1.3194351196289063 3.3384830951690674 2.4100866317749023 3.2328507900238037
1040 10.915042877197266 7.7304277420043945 11.745874404907227 2.4741017818450928 2.8164401054382324 1.3316513299942017 2.9931325912475586 2.5887389183044434 3.2767062187194824
1041 11.158543586730957 7.752654552459717 11.878692626953125 2.488372802734375 3.0432024002075195 1.4185822010040283 2.6632697582244873 2.3484997749328613 3.269951343536377
1042 10.759805679321289 7.6062726974487305 11.559718132019043 2.2187814712524414 3.1576366424560547 1.2790653705596924 3.1388542652130127 2.1970889568328857 3.2839431762695313
1043 10.898191452026367 7.723043441772461 11.67324447631836 2.0894417762756348 2.8856167793273926 1.534778356552124 3.6272006034851074 2.4914965629577637 3.308044672012329
1044 11.01867961883545 7.755793571472168 11.432344436645508 2.099142551422119 2.418060779571533 1.5467151403427124 3.181234836578369 2.353611707687378 3.257906198501587
1045 10.801379203796387 7.478701591491699 11.549120903015137 2.0306928157806396 2.7966716289520264 1.3356355428695679 2.8781967163085938 2.248534679412842 3.223663806915283
1046 10.89887523651123 7.700693130493164 11.550426483154297 2.3605237007141113 2.945492744445801 1.3444753885269165 3.0952858924865723 2.3837263584136963 3.2787556648254395
1047 10.673087120056152 7.4789299964904785 11.347010612487793 2.2670087814331055 2.549532890319824 1.636469841003418 3.322131633758545 2.453216791152954 3.214618444442749
1048 10.79554271697998 7.595278263092041 11.343303680419922 2.158381938934326 2.7984120845794678 1.4425193071365356 2.880703926086426 2.3953278064727783 3.157931089401245
1049 10.847907066345215 7.677077293395996 11.315402030944824 2.114701271057129 2.7140016555786133 1.4057707786560059 2.9790799617767334 2.5089564323425293 3.297910451889038
1050 10.727215766906738 7.754064559936523 11.224773406982422 2.369666337966919 2.9294703006744385 1.4385297298431396 2.804590940475464 2.3911056518554688 3.304654121398926
1051 10.963833808898926 7.837770938873291 11.729098320007324 2.289222478866577 3.601146936416626 1.5281199216842651 2.6604483127593994 2.591665506362915 3.2460503578186035
1052 10.919784545898438 7.927172660827637 11.464884757995605 2.256295680999756 3.020043134689331 1.4857851266860962 2.9148898124694824 2.4477994441986084 3.2313215732574463
1053 10.912343978881836 7.909125804901123 11.433854103088379 2.286115884780884 3.235793113708496 1.7747268676757813 2.627969264984131 2.2309610843658447 3.250208616256714
1054 10.646990776062012 7.8378682136535645 11.196807861328125 2.4363162517547607 3.070875883102417 1.680824637413025 3.1482584476470947 2.354609727859497 3.3153891563415527
1055 10.804417610168457 7.864716053009033 11.47851276397705 2.3504345417022705 3.258815288543701 1.3093019723892212 2.253804922103882 2.36344838142395 3.1996378898620605
1056 10.797898292541504 7.921105861663818 11.671043395996094 2.4180376529693604 3.3576276302337646 1.1914950609207153 2.5765695571899414 2.5186948776245117 3.2606852054595947
1057 10.73856258392334 7.906182765960693 11.5033540725708 2.3481056690216064 3.37842059135437 1.3792033195495605 2.8054633140563965 2.4357733726501465 3.1001698970794678
1058 10.727643013000488 7.649665355682373 11.580172538757324 2.1240456104278564 3.386366367340088 1.1234372854232788 2.6083474159240723 2.589028835296631 3.20690655708313
1059 10.532835006713867 7.760042190551758 11.270999908447266 2.009157657623291 3.0641093254089355 1.3667267560958862 2.6877951622009277 2.7502975463867188 3.1047966480255127
1060 10.767374992370605 7.74146032333374 11.543288230895996 2.210629940032959 3.040755271911621 1.1117947101593018 3.0312511920928955 2.512755870819092 3.10566782951355
1061 10.791836738586426 7.8887128829956055 11.483182907104492 2.303226947784424 3.5006701946258545 1.0171279907226563 2.424699068069458 2.7265310287475586 3.150942802429199
1062 10.600399017333984 7.664888381958008 11.444032669067383 2.3439865112304688 3.250607967376709 1.1256705522537231 2.731029987335205 2.7967276573181152 2.9172394275665283
1063 10.84558391571045 7.881282806396484 11.439431190490723 2.156981945037842 3.043419361114502 1.2575923204421997 2.8154115676879883 2.750692367553711 3.0597095489501953
1064 10.661754608154297 7.835129261016846 11.246272087097168 2.2781145572662354 3.0850601196289063 1.3122867345809937 2.6686995029449463 2.8941967487335205 3.1891605854034424
1065 10.865615844726563 7.890335559844971 11.458634376525879 2.2284417152404785 3.4870986938476563 1.0339704751968384 2.4184560775756836 2.868792772293091 3.025179624557495
1066 10.854647636413574 8.03795051574707 11.248201370239258 2.2670669555664063 3.3601462841033936 1.3935551643371582 2.3748035430908203 2.9824488162994385 3.1980175971984863
1067 10.73837947845459 7.875001430511475 11.13606071472168 2.293631076812744 3.00248646736145 1.2869974374771118 1.8407320976257324 3.0031967163085938 3.212942600250244
1068 10.971473693847656 7.846467971801758 11.611796379089355 2.3992667198181152 3.2351274490356445 1.3565205335617065 2.4624109268188477 2.6339526176452637 3.2552380561828613
1069 10.971116065979004 8.056194305419922 11.461824417114258 2.339803695678711 3.0842666625976563 1.6288305521011353 2.2035765647888184 3.159165382385254 3.2437593936920166
1070 10.993614196777344 7.944766521453857 11.661303520202637 2.287196159362793 3.249281406402588 1.669421672821045 2.5243477821350098 2.881714105606079 3.2540576457977295
1071 11.170879364013672 8.218778610229492 11.67812442779541 2.4457437992095947 3.2075464725494385 1.805301308631897 2.1415326595306396 2.745412826538086 3.2657556533813477
1072 10.822128295898438 7.931476593017578 11.328749656677246 2.182340621948242 2.9808764457702637 1.4360257387161255 1.9806972742080688 2.888439655303955 3.3741753101348877
1073 10.83149528503418 7.942005634307861 11.33327865600586 2.2296128273010254 3.110513210296631 1.6783580780029297 2.199748992919922 2.6552319526672363 3.268455743789673
1074 10.99382495880127 7.865216255187988 11.557835578918457 2.2290356159210205 3.1510260105133057 1.4489246606826782 1.9941623210906982 2.83569598197937 3.3474314212799072
1075 11.021406173706055 7.968929290771484 11.460423469543457 2.2669763565063477 3.1451878547668457 1.7642326354980469 2.2608065605163574 2.6429076194763184 3.279680013656616
1076 11.058233261108398 7.8886590003967285 11.46969223022461 2.2401201725006104 3.0477840900421143 1.8364392518997192 2.7000997066497803 2.6000418663024902 3.277909994125366
1077 10.878259658813477 7.87223482131958 11.242711067199707 2.2919960021972656 2.8979239463806152 1.5936497449874878 3.168192148208618 2.759813070297241 3.268462896347046
1078 10.747359275817871 7.9468994140625 11.143092155456543 2.2745721340179443 3.2133429050445557 1.6705856323242188 2.3338446617126465 2.8076820373535156 3.21441650390625
1079 11.110840797424316 8.071324348449707 11.64503288269043 2.3588545322418213 3.547553777694702 1.8247350454330444 2.7555553913116455 2.718886137008667 3.1365957260131836
1080 11.000107765197754 7.9321794509887695 11.478878021240234 2.1687185764312744 3.1106839179992676 1.6455318927764893 2.660618782043457 2.602283000946045 3.1342453956604004
1081 10.552462577819824 7.78699254989624 10.973076820373535 2.418144702911377 3.3437705039978027 1.473676323890686 2.3871960639953613 2.4917232990264893 2.95245361328125
1082 10.822361946105957 7.802705764770508 11.413592338562012 2.275219202041626 3.284292221069336 1.9510349035263062 3.0862066745758057 2.4369566440582275 2.9861154556274414
1083 10.56047534942627 7.642336368560791 11.075225830078125 2.3429486751556396 3.0493338108062744 1.6763713359832764 2.7550995349884033 2.522258996963501 3.1361639499664307
1084 10.882139205932617 7.519834995269775 11.391611099243164 2.202343225479126 2.9027328491210938 1.3059228658676147 2.599301338195801 2.430833339691162 3.103778600692749
1085 10.731269836425781 7.531260967254639 11.154253959655762 2.092073917388916 2.6586973667144775 1.5649415254592896 2.7943708896636963 2.7084765434265137 3.1552178859710693
1086 10.749373435974121 7.575118541717529 11.405500411987305 2.220531463623047 3.12188982963562 1.6627529859542847 2.9909772872924805 2.618176221847534 3.197080135345459
1087 10.673065185546875 7.850350856781006 11.434436798095703 2.264932155609131 3.2470202445983887 1.7102299928665161 2.652174711227417 2.5413858890533447 3.081265449523926
1088 10.35644817352295 7.608527183532715 10.928112983703613 2.510244131088257 3.387608289718628 1.5179189443588257 2.6356661319732666 2.3384127616882324 3.0414350032806396
1089 10.537480354309082 7.702245712280273 10.978497505187988 2.3258607387542725 3.3882956504821777 1.532025933265686 2.3594629764556885 2.678914785385132 3.0457873344421387
1090 10.544578552246094 7.568467617034912 11.029729843139648 2.5355844497680664 3.271240711212158 1.3282266855239868 2.108553647994995 2.692399501800537 3.1202566623687744
1091 10.647785186767578 7.793727874755859 11.149858474731445 2.242107629776001 3.3039755821228027 1.7141544818878174 2.453902006149292 2.3549740314483643 3.1079394817352295
1092 10.527641296386719 7.828773021697998 10.92566967010498 2.6077325344085693 3.1538429260253906 1.4884799718856812 2.7391083240509033 2.508943796157837 3.0782060623168945
1093 10.499784469604492 7.90187931060791 10.906466484069824 2.4264328479766846 3.0743391513824463 1.6362788677215576 2.4914164543151855 2.370608329772949 3.13869309425354
1094 10.473597526550293 7.890214443206787 10.918045997619629 2.5509567260742188 3.154580593109131 1.566948413848877 2.474858045578003 2.6299004554748535 3.0134921073913574
1095 10.552203178405762 7.827768802642822 11.126479148864746 2.6927525997161865 3.1542797088623047 1.8931517601013184 2.742555618286133 2.512054920196533 3.0589840412139893
1096 10.436423301696777 7.910573959350586 11.065301895141602 2.524000644683838 3.3840689659118652 1.695137858390808 3.0912363529205322 2.5537338256835938 3.0615034103393555
1097 10.538675308227539 7.9603447914123535 11.092048645019531 2.351184606552124 3.001007318496704 1.865699291229248 2.234524965286255 2.612565040588379 3.0824382305145264
1098 10.719564437866211 7.950077533721924 11.37675952911377 2.4803833961486816 2.915926694869995 2.172149896621704 2.119060516357422 2.906156301498413 3.196608781814575
1099 10.547362327575684 7.9119744300842285 11.137171745300293 2.594345808029175 3.3459770679473877 2.024693489074707 1.891200065612793 2.5774760246276855 2.945744276046753
1100 10.673663139343262 7.802610397338867 11.27565860748291 2.5715482234954834 3.3665854930877686 1.9890294075012207 2.243692398071289 2.5686557292938232 2.985755205154419
1101 10.537799835205078 7.8216753005981445 11.135801315307617 2.553983449935913 3.71181321144104 2.015604257583618 1.8466764688491821 2.413388967514038 3.0319912433624268
1102 10.486841201782227 7.720139980316162 10.98528003692627 2.687539577484131 3.2648980617523193 2.1089704036712646 1.8839452266693115 2.261802911758423 2.933739423751831
1103 10.520148277282715 7.771173000335693 11.240498542785645 2.632355213165283 3.335294246673584 2.063810348510742 2.532560348510742 2.553992509841919 3.056800603866577
1104 10.387094497680664 7.71840763092041 10.921578407287598 2.552982807159424 3.130469560623169 1.939043402671814 2.119692802429199 2.3387138843536377 3.1754283905029297
1105 10.35576343536377 7.714081287384033 10.861723899841309 2.6972293853759766 3.1668601036071777 1.7457876205444336 1.8768008947372437 2.6253345012664795 3.260617971420288
1106 10.372859954833984 7.826640605926514 10.984745979309082 2.8974785804748535 3.443434953689575 1.7324402332305908 2.1313767433166504 2.6715505123138428 3.0863959789276123
1107 10.399580955505371 7.791004657745361 10.828845024108887 2.66149640083313 3.2163007259368896 1.6939997673034668 2.080143690109253 2.6720128059387207 3.085683822631836
1108 10.654377937316895 7.924617767333984 11.160056114196777 2.6443326473236084 3.468090534210205 2.0426666736602783 2.0850648880004883 2.693950891494751 3.040379047393799
1109 10.524805068969727 7.742030143737793 11.1303129196167 2.5448126792907715 3.1873371601104736 1.414481282234192 2.378695011138916 2.7372772693634033 3.0953714847564697
1110 10.366899490356445 7.6748480796813965 10.78006649017334 2.619900703430176 2.828176975250244 1.8658709526062012 2.273876667022705 2.434148073196411 2.9455387592315674
1111 10.361103057861328 7.700444221496582 10.939981460571289 2.651681661605835 2.9997804164886475 1.656638503074646 2.3055834770202637 2.822248935699463 3.0642290115356445
1112 10.463857650756836 7.703261852264404 10.962021827697754 2.590284824371338 2.9565072059631348 1.8235228061676025 2.45759654045105 2.7249293327331543 3.162604331970215
1113 10.471741676330566 7.666309356689453 11.112364768981934 2.5981605052948 2.9510467052459717 1.6084516048431396 2.614070177078247 2.526412010192871 2.9669101238250732
1114 10.392523765563965 7.526383399963379 10.978047370910645 2.7762603759765625 3.040214776992798 1.5102981328964233 2.4229683876037598 2.5865530967712402 2.904956579208374
1115 10.436646461486816 7.539787769317627 11.094667434692383 2.7701773643493652 3.0703325271606445 1.3262274265289307 2.1201374530792236 2.5439512729644775 2.927049160003662
1116 10.533775329589844 7.543710231781006 11.36835765838623 2.6530423164367676 3.3760459423065186 1.603310465812683 2.402862548828125 2.395421266555786 2.8952982425689697
1117 10.383949279785156 7.555578231811523 11.194486618041992 2.7371466159820557 3.3057339191436768 1.73764169216156 2.2747509479522705 2.694733142852783 2.917954206466675
1118 10.495401382446289 7.491359233856201 11.398078918457031 2.5163705348968506 3.4798927307128906 1.5588502883911133 2.05484938621521 2.7766597270965576 2.9140560626983643
1119 10.478378295898438 7.581954479217529 11.33827018737793 2.6031463146209717 3.3514795303344727 1.368993878364563 1.9430314302444458 2.781094551086426 2.9439308643341064
1120 10.635902404785156 7.661535263061523 11.290419578552246 2.6103670597076416 2.944070816040039 1.448230266571045 2.1650071144104004 2.707454204559326 3.0185439586639404
1121 10.647309303283691 7.554304122924805 11.302288055419922 2.5559349060058594 3.231451988220215 1.4561182260513306 2.065232515335083 2.9122025966644287 2.968491315841675
1122 10.513407707214355 7.515124797821045 11.213982582092285 2.6209728717803955 3.1818675994873047 1.473662257194519 2.599534511566162 2.640002965927124 3.055205821990967
1123 10.493546485900879 7.675617218017578 10.955591201782227 2.681847095489502 3.207432746887207 1.72951078414917 2.508692979812622 2.691077947616577 3.015021324157715
1124 10.59103012084961 7.543863296508789 11.379605293273926 2.8513617515563965 3.208512544631958 1.4413317441940308 2.9127097129821777 2.3509531021118164 2.946291208267212
1125 10.506525039672852 7.694026947021484 11.208709716796875 2.7336621284484863 3.3134584426879883 1.6563348770141602 2.566349744796753 2.3857507705688477 2.9595353603363037
1126 10.593935012817383 7.669588565826416 11.528912544250488 2.6248960494995117 3.553652286529541 2.0566253662109375 2.493147611618042 2.5200963020324707 3.0662856101989746
1127 10.553299903869629 7.649756908416748 11.445381164550781 2.6060702800750732 3.3112668991088867 1.9852081537246704 2.611447334289551 2.6202101707458496 2.984621286392212
1128 10.49825382232666 7.477726459503174 11.216791152954102 2.540315866470337 3.1589276790618896 1.534347414970398 2.9836158752441406 2.562736988067627 3.1015377044677734
1129 10.748727798461914 7.557882785797119 11.275055885314941 2.5434329509735107 3.0522091388702393 1.7392734289169312 2.3827757835388184 2.682861089706421 3.0351903438568115
1130 10.510558128356934 7.463842391967773 11.26923656463623 2.5862300395965576 3.2351083755493164 1.4648391008377075 2.187220335006714 2.4758198261260986 2.94113826751709
1131 10.591973304748535 7.6115851402282715 11.411041259765625 2.8662290573120117 3.5764377117156982 1.5114617347717285 1.9676636457443237 2.512315273284912 3.0244297981262207
1132 10.61458969116211 7.589331150054932 11.389613151550293 2.829155921936035 3.473159074783325 1.1370586156845093 1.6574331521987915 2.4982972145080566 2.971985340118408
1133 10.661256790161133 7.674051284790039 11.348824501037598 2.972386360168457 3.5947484970092773 1.4518237113952637 1.7959424257278442 2.5726377964019775 2.9651920795440674
1134 10.6333589553833 7.701560974121094 11.256780624389648 2.6982293128967285 3.4773449897766113 1.4805142879486084 2.469026565551758 2.54893159866333 3.0985913276672363
1135 10.543681144714355 7.605057716369629 11.093334197998047 2.828075647354126 3.329378604888916 1.5158971548080444 2.2130680084228516 2.709610939025879 3.0102450847625732
1136 10.608497619628906 7.676843166351318 11.169353485107422 2.7682557106018066 3.4133853912353516 1.275269865989685 2.2234175205230713 2.638988733291626 3.0840487480163574
1137 10.813400268554688 7.647607803344727 11.425498008728027 2.7673940658569336 3.24491548538208 1.4262243509292603 2.607259750366211 2.6296942234039307 3.1173086166381836
1138 10.418450355529785 7.5445475578308105 10.951668739318848 2.658731460571289 3.1758341789245605 1.2783042192459106 2.386451482772827 2.288684129714966 3.1030282974243164
1139 10.472436904907227 7.632147789001465 11.126785278320313 2.866539239883423 3.2680442333221436 1.643610954284668 2.8910534381866455 2.592114210128784 3.0783145427703857
1140 10.282875061035156 7.612726211547852 10.961222648620605 2.9104487895965576 3.4240329265594482 1.4599488973617554 2.0720059871673584 2.584428310394287 3.0476582050323486
1141 10.470077514648438 7.724567413330078 11.206183433532715 2.870009183883667 3.144274950027466 1.7412081956863403 2.2285726070404053 2.573667049407959 2.9433536529541016
1142 10.395220756530762 7.697011947631836 11.153762817382813 2.7586829662323 3.1852011680603027 1.4130491018295288 2.522722005844116 2.5599899291992188 3.164269208908081
1143 10.462077140808105 7.698639869689941 11.042312622070313 2.8547379970550537 2.935300827026367 1.633278250694275 2.7577474117279053 2.421065092086792 3.1988251209259033
1144 10.609086036682129 7.727203369140625 11.26832103729248 2.7475433349609375 2.9333882331848145 1.674820065498352 2.7872912883758545 2.4063167572021484 3.0983922481536865
1145 10.394152641296387 7.753875732421875 10.85262393951416 2.7346932888031006 3.0787668228149414 1.793195366859436 2.1567540168762207 2.7212836742401123 3.101548433303833
1146 10.310026168823242 7.746920585632324 10.820237159729004 2.4648258686065674 3.2075583934783936 1.8531235456466675 2.7395060062408447 2.6814308166503906 3.093446731567383
1147 10.474137306213379 7.975002765655518 11.003870964050293 2.7759132385253906 3.4694833755493164 1.7077250480651855 2.8633320331573486 2.621696710586548 3.040018320083618
1148 10.483363151550293 7.710302829742432 11.165700912475586 2.5240864753723145 3.17820143699646 1.7665103673934937 2.8457744121551514 2.4969136714935303 3.081177234649658
1149 10.528146743774414 7.843883514404297 11.176276206970215 2.66648268699646 3.5281338691711426 1.6638787984848022 2.2726621627807617 2.663327217102051 2.959628105163574
1150 10.528546333312988 7.761745929718018 11.118694305419922 2.60619854927063 3.301572322845459 1.5215933322906494 2.6060967445373535 2.6913883686065674 3.062241554260254
1151 10.561965942382813 7.782693862915039 11.08967399597168 2.583498477935791 3.295616865158081 1.70550537109375 2.3696515560150146 2.496920108795166 3.1452202796936035
1152 10.702339172363281 7.792382717132568 11.228597640991211 2.480158567428589 3.346782922744751 1.6082794666290283 2.3235318660736084 2.6406428813934326 2.960244655609131
1153 10.71612548828125 7.860497951507568 11.42159652709961 2.5701630115509033 3.8528401851654053 1.6846489906311035 2.6189932823181152 2.3727469444274902 3.057190418243408
1154 10.520214080810547 7.6606669425964355 11.157866477966309 2.4630117416381836 3.2615222930908203 1.7510554790496826 2.369781732559204 2.5473196506500244 3.21341872215271
1155 10.559507369995117 7.740285396575928 10.953519821166992 2.3616578578948975 2.977576494216919 1.7595880031585693 2.4677963256835938 2.553995132446289 3.0867550373077393
1156 10.392975807189941 7.822077751159668 10.679573059082031 2.3934123516082764 2.962404727935791 1.8962701559066772 2.4353392124176025 2.6791791915893555 3.070571184158325
1157 10.547266960144043 7.825984477996826 10.982793807983398 2.280735969543457 3.326477289199829 1.994402527809143 2.561906099319458 2.616649866104126 3.147368907928467
1158 10.217270851135254 7.793501377105713 10.59243392944336 2.4820265769958496 3.4815146923065186 1.9637190103530884 2.421855926513672 2.6148626804351807 3.151177167892456
1159 10.181024551391602 7.595881938934326 10.70180892944336 2.567279815673828 3.2684850692749023 1.8418687582015991 2.5451488494873047 2.588979721069336 3.3060343265533447
1160 10.267372131347656 7.842826843261719 10.767967224121094 2.4219017028808594 3.792536735534668 2.0325610637664795 2.4588632583618164 2.5271542072296143 3.186885356903076
1161 10.553414344787598 7.762782096862793 11.23318862915039 2.2486391067504883 3.373128652572632 2.0311787128448486 2.6212258338928223 2.5632731914520264 3.2182278633117676
1162 10.56645679473877 7.8310723304748535 11.216377258300781 2.2545788288116455 3.399740219116211 2.206777811050415 2.3649210929870605 2.695509910583496 3.286447763442993
1163 10.640639305114746 7.815463542938232 11.32140064239502 2.2700066566467285 3.490626811981201 2.48337721824646 2.456317663192749 2.4598586559295654 3.2332820892333984
1164 10.45637321472168 7.68489408493042 11.111907005310059 2.1600797176361084 3.1249794960021973 2.0142154693603516 2.363572359085083 2.523698091506958 3.1863534450531006
1165 10.779142379760742 7.711982727050781 11.540813446044922 2.2817647457122803 3.485783576965332 2.076185703277588 2.2035412788391113 2.4980897903442383 3.1817240715026855
1166 10.605031967163086 7.80496883392334 11.349892616271973 2.1433613300323486 3.4660532474517822 2.244516372680664 2.689011335372925 2.5233919620513916 3.125619649887085
1167 10.514633178710938 7.737798690795898 10.93069839477539 2.2949650287628174 3.1598191261291504 1.976948857307434 2.4873993396759033 2.6500370502471924 3.1547436714172363
1168 10.41983413696289 7.646842002868652 11.077141761779785 2.1460132598876953 3.4538958072662354 1.887192964553833 2.7214369773864746 2.5542986392974854 3.058743953704834
1169 10.353747367858887 7.537680149078369 11.167885780334473 2.326504945755005 3.424065351486206 1.8410032987594604 2.63788104057312 2.4785802364349365 3.153898239135742
1170 10.47157096862793 7.523746013641357 11.30015754699707 2.0966594219207764 3.3650922775268555 2.303256034851074 2.058206796646118 2.584575653076172 3.1487016677856445
1171 10.259607315063477 7.436183929443359 10.98186206817627 2.1746068000793457 3.2685861587524414 2.0137267112731934 2.447965145111084 2.65285062789917 3.241655111312866
1172 10.435194969177246 7.56450080871582 11.071700096130371 2.226670742034912 3.376537561416626 2.184605121612549 2.956826686859131 2.5712943077087402 3.258608341217041
1173 10.578852653503418 7.5230841636657715 11.341951370239258 2.079655170440674 3.1591811180114746 2.1124300956726074 3.1130783557891846 2.464826822280884 3.01161527633667
1174 10.33488655090332 7.671383380889893 10.964451789855957 2.092568874359131 3.2659811973571777 1.8711471557617188 2.7700300216674805 2.562791585922241 3.1877827644348145
1175 10.34788703918457 7.567850112915039 10.918434143066406 2.137193202972412 3.146784782409668 2.3135435581207275 2.9756829738616943 2.5413477420806885 3.0627758502960205
1176 10.53423023223877 7.460664749145508 11.301887512207031 2.186063051223755 3.3654723167419434 2.225292921066284 2.620966911315918 2.6575982570648193 3.322286367416382
1177 10.735994338989258 7.72505521774292 11.720135688781738 2.1142334938049316 3.762974262237549 2.411515951156616 3.127701759338379 2.5979061126708984 3.210967540740967
1178 10.586010932922363 7.81302547454834 11.366273880004883 2.2626283168792725 3.370887279510498 2.1766891479492188 2.8164663314819336 2.1848771572113037 3.175118923187256
1179 10.620344161987305 7.933931827545166 11.40202808380127 2.264200448989868 3.80192494392395 2.485083818435669 2.801710844039917 2.367027997970581 3.245429039001465
1180 10.561118125915527 7.858295440673828 11.330079078674316 2.3680906295776367 3.741684913635254 2.012934923171997 2.8959219455718994 2.8036744594573975 3.1449475288391113
1181 10.67504596710205 7.913749694824219 11.509770393371582 2.4158942699432373 3.781102180480957 2.0858542919158936 2.7517542839050293 2.743286609649658 3.1701266765594482
1182 10.606834411621094 7.8090500831604 11.302166938781738 2.3501908779144287 3.1873741149902344 2.2702605724334717 3.0011186599731445 2.586888551712036 3.2264535427093506
1183 10.523612022399902 7.882477760314941 11.155573844909668 2.4810807704925537 3.3186428546905518 2.03245210647583 2.248899221420288 2.6529862880706787 3.1432175636291504
1184 10.367715835571289 7.658979892730713 11.064437866210938 2.4263663291931152 3.0540096759796143 2.073390007019043 2.6486380100250244 2.7590396404266357 3.236819267272949
1185 10.530572891235352 7.719093322753906 11.299568176269531 2.0795977115631104 3.1386008262634277 2.2360827922821045 2.8015716075897217 2.5703465938568115 3.4123177528381348
1186 10.37570858001709 7.6606974601745605 11.14069652557373 2.304460048675537 2.8132517337799072 2.036625623703003 2.867818832397461 2.652028799057007 3.1448521614074707
1187 10.456249237060547 7.803438663482666 11.007554054260254 2.252469301223755 2.86358904838562 1.9460244178771973 2.8217482566833496 2.5978469848632813 3.3397586345672607
1188 10.653160095214844 7.6924824714660645 11.260082244873047 2.299901247024536 2.853243112564087 2.06526255607605 2.954011917114258 2.5872080326080322 3.4505116939544678
1189 10.725828170776367 7.629334926605225 11.331138610839844 2.5773041248321533 3.0788021087646484 2.431352138519287 3.0337307453155518 2.508666753768921 3.184485673904419
1190 10.523453712463379 7.694913387298584 11.036986351013184 2.4506750106811523 2.993321180343628 1.9649696350097656 2.477651596069336 2.626284599304199 3.2499403953552246
1191 10.591348648071289 7.80003547668457 11.099803924560547 2.4357450008392334 3.3120031356811523 2.125720739364624 2.7707936763763428 2.55916166305542 3.4506359100341797
1192 10.89846134185791 7.874502658843994 11.67896842956543 2.511580467224121 3.7788171768188477 2.185258150100708 2.4158499240875244 2.399015188217163 3.2832839488983154
1193 10.727540969848633 7.746610641479492 11.180086135864258 2.4101340770721436 3.166778326034546 1.9897608757019043 2.952333688735962 2.6785337924957275 3.380871534347534
1194 10.683436393737793 7.629522323608398 11.398557662963867 2.1550796031951904 3.3661928176879883 2.1538679599761963 2.536686420440674 2.6841588020324707 3.249162197113037
1195 10.532126426696777 7.769248008728027 11.070493698120117 2.2192583084106445 3.256479501724243 2.241838216781616 2.667660713195801 2.5657949447631836 3.2738850116729736
1196 10.682144165039063 8.031744003295898 11.147103309631348 2.236189126968384 3.455627202987671 2.43044376373291 2.536487102508545 2.4612972736358643 3.3269050121307373
1197 10.722332954406738 7.824341297149658 11.193288803100586 2.1435980796813965 3.0729448795318604 2.402059555053711 2.3879168033599854 2.771397590637207 3.350668430328369
1198 10.747421264648438 8.014860153198242 11.343727111816406 2.3002030849456787 3.476377487182617 2.665012836456299 2.511599063873291 2.458573341369629 3.322793483734131
1199 10.860854148864746 8.039090156555176 11.476506233215332 2.465877056121826 3.374161958694458 2.233062505722046 2.279348373413086 2.8556416034698486 3.3378069400787354
1200 10.525485038757324 7.926518440246582 11.13586139678955 2.072335958480835 3.228079319000244 2.3440301418304443 2.9451799392700195 2.389876365661621 3.1730732917785645
1201 10.522676467895508 8.004488945007324 11.006030082702637 2.1719722747802734 3.1362199783325195 2.365264415740967 2.9229235649108887 2.5726544857025146 3.101702928543091
1202 10.36678409576416 7.686801433563232 10.705504417419434 1.9694679975509644 2.831925392150879 2.2380762100219727 2.9144506454467773 2.3938863277435303 3.2454700469970703
1203 10.66996955871582 8.091421127319336 10.935998916625977 2.2110531330108643 3.0623416900634766 2.2315304279327393 2.9233248233795166 2.574695348739624 3.4338412284851074
1204 10.816736221313477 8.050969123840332 11.312129020690918 2.365509033203125 3.4204585552215576 2.276494026184082 2.5917677879333496 2.4671146869659424 3.2951500415802
1205 10.907781600952148 8.082585334777832 11.377371788024902 2.240509271621704 3.366044282913208 2.4975500106811523 2.5897727012634277 2.458250045776367 3.385303020477295
1206 10.692244529724121 7.8680033683776855 11.192038536071777 2.344538450241089 3.3057329654693604 2.361264228820801 2.4609487056732178 2.533555507659912 3.452092170715332
1207 10.74815559387207 8.063414573669434 11.261835098266602 2.27009654045105 3.2446963787078857 2.3079490661621094 2.733147621154785 2.4031002521514893 3.338940382003784
1208 10.574697494506836 8.133437156677246 10.929150581359863 2.3468127250671387 3.1026899814605713 2.333280086517334 2.6653199195861816 2.5248398780822754 3.1900601387023926
1209 10.510000228881836 7.945157527923584 10.976078987121582 2.2223546504974365 2.7249600887298584 2.81654953956604 2.76422119140625 2.584214448928833 3.1966910362243652
1210 10.257859230041504 7.818089485168457 10.779972076416016 2.061736822128296 2.8184421062469482 2.228811740875244 2.3287899494171143 2.3649821281433105 3.0636372566223145
1211 10.667601585388184 7.8775177001953125 11.366127967834473 2.055202007293701 3.0078914165496826 2.264415740966797 1.8350069522857666 2.5453286170959473 3.0418410301208496
1212 10.616682052612305 8.054886817932129 11.052872657775879 2.1541588306427 2.8778696060180664 2.6145386695861816 2.401796579360962 2.454010009765625 3.3260819911956787
1213 10.624022483825684 7.878103256225586 11.124964714050293 2.170808792114258 3.1580865383148193 2.7939159870147705 2.6038899421691895 2.421475410461426 3.116367816925049
1214 10.246322631835938 7.779183864593506 10.749715805053711 2.2479441165924072 3.1611275672912598 2.5073375701904297 2.3105437755584717 2.5240399837493896 3.248755931854248
1215 10.4768648147583 7.8320841789245605 11.348624229431152 2.3089585304260254 3.5761826038360596 2.463531970977783 2.6894371509552 2.268425226211548 3.1941311359405518
1216 10.516244888305664 7.885878086090088 11.10325813293457 2.3829479217529297 3.0979726314544678 2.5615234375 2.487170934677124 2.3452184200286865 3.2065486907958984
1217 10.434913635253906 7.794321060180664 11.042045593261719 2.1810622215270996 2.9003262519836426 2.2824783325195313 2.7998485565185547 2.496009349822998 3.3191401958465576
1218 10.419001579284668 7.994384765625 10.854573249816895 2.39150071144104 2.940355062484741 2.274505376815796 2.5775907039642334 2.571526527404785 3.2678062915802
1219 10.539393424987793 7.867974281311035 11.03285026550293 2.3745510578155518 2.649385929107666 2.3267576694488525 2.637258291244507 2.6856887340545654 3.33787202835083
1220 10.786478996276855 7.96131706237793 11.154753684997559 2.360748529434204 2.7360830307006836 2.3206307888031006 2.7193603515625 2.5717170238494873 3.373549699783325
1221 10.750028610229492 7.885631084442139 11.270970344543457 2.4034664630889893 3.1851041316986084 2.2285032272338867 2.25760555267334 2.4656662940979004 3.2531824111938477
1222 10.590929985046387 7.934054374694824 11.108917236328125 2.397430896759033 2.843809127807617 2.4738779067993164 2.618818521499634 2.5262858867645264 3.176292657852173
1223 10.643043518066406 8.039935111999512 11.234179496765137 2.4667935371398926 3.182777166366577 2.7342867851257324 2.636338710784912 2.7445240020751953 3.189774513244629
1224 10.551481246948242 8.0785493850708 10.99150276184082 2.201624631881714 3.0770721435546875 2.346935749053955 3.196403980255127 2.6409995555877686 3.312473773956299
1225 10.677753448486328 8.191086769104004 11.029054641723633 2.3677895069122314 3.085232734680176 2.603708028793335 2.983086109161377 2.4998362064361572 3.2396633625030518
1226 10.703628540039063 8.124194145202637 11.339500427246094 2.2546608448028564 3.276654005050659 2.6406025886535645 2.3398854732513428 2.495480537414551 3.0018181800842285
1227 10.578736305236816 8.260480880737305 11.020503044128418 2.2904632091522217 3.1295063495635986 2.5674819946289063 2.3254294395446777 2.5639724731445313 3.0976264476776123
1228 10.766617774963379 8.214232444763184 11.28612232208252 2.405959367752075 3.181718111038208 2.5886149406433105 2.7023520469665527 2.782322883605957 3.107661008834839
1229 10.780993461608887 8.341348648071289 11.179383277893066 2.4679629802703857 2.8224246501922607 2.398425579071045 2.4344594478607178 2.65791916847229 3.095703601837158
1230 10.942221641540527 8.449713706970215 11.57874584197998 2.5084547996520996 3.4296655654907227 2.6657392978668213 2.840573787689209 2.6042943000793457 3.217329978942871
1231 10.929097175598145 8.30527400970459 11.67693042755127 2.5197579860687256 3.6774916648864746 2.7548460960388184 2.898735284805298 2.461514472961426 3.199596643447876
1232 10.802240371704102 8.361766815185547 11.393381118774414 2.380812883377075 3.5108189582824707 2.81916880607605 2.775777578353882 2.636012554168701 3.286179780960083
1233 10.657954216003418 8.267374038696289 11.173698425292969 2.6115705966949463 3.5457537174224854 2.9617958068847656 2.9028124809265137 2.727915048599243 3.1780457496643066
1234 10.638110160827637 8.239538192749023 11.275020599365234 2.4633917808532715 3.3916988372802734 2.8198440074920654 2.852525472640991 2.643846035003662 3.252885341644287
1235 10.831762313842773 8.246612548828125 11.623266220092773 2.539435863494873 3.6187000274658203 2.940541982650757 2.6222493648529053 2.865363836288452 3.142252206802368
1236 10.57542896270752 8.134552955627441 11.23708438873291 2.2103047370910645 3.2801434993743896 2.614902973175049 2.6388449668884277 2.7558937072753906 3.122467279434204
1237 10.492805480957031 8.2083740234375 10.934859275817871 2.3379123210906982 3.001519203186035 3.053107976913452 2.773135185241699 2.645437240600586 3.1847195625305176
1238 10.744664192199707 8.1964693069458 11.431344985961914 2.3880434036254883 3.2820370197296143 3.090830087661743 3.0131497383117676 2.5654587745666504 3.2253315448760986
1239 10.57781982421875 7.963523864746094 11.254410743713379 2.6572391986846924 3.1868460178375244 2.9661593437194824 3.018047571182251 2.4147987365722656 3.05711030960083
1240 10.691309928894043 8.120479583740234 11.204317092895508 2.46813702583313 2.8577065467834473 3.041663408279419 3.1977391242980957 2.588575839996338 3.3017258644104004
1241 10.680573463439941 8.092632293701172 11.416704177856445 2.501941442489624 3.2739064693450928 2.7948153018951416 2.981975555419922 2.55532169342041 3.294027090072632
1242 10.648141860961914 8.028749465942383 11.406791687011719 2.2854604721069336 3.419524669647217 2.834778070449829 3.0868356227874756 2.512852430343628 3.3384437561035156
1243 10.496545791625977 8.17251205444336 11.095527648925781 2.2537295818328857 3.364668607711792 2.9627978801727295 2.786982774734497 2.624697208404541 3.1061010360717773
1244 10.25468635559082 8.031638145446777 10.932415962219238 2.4037864208221436 3.295732021331787 2.9793953895568848 2.9228053092956543 2.632936954498291 3.1986303329467773
1245 10.662433624267578 8.049717903137207 11.45925521850586 2.3230111598968506 3.3342580795288086 2.62402606010437 3.0812036991119385 2.7002298831939697 3.211447238922119
1246 10.474199295043945 8.00440502166748 11.253259658813477 2.1230664253234863 3.304049015045166 2.858717679977417 3.0166094303131104 2.592597484588623 3.4145450592041016
1247 10.430224418640137 7.943201065063477 11.188200950622559 2.2607345581054688 3.2748472690582275 3.0063514709472656 2.852501392364502 2.6871509552001953 3.144754648208618
1248 10.399859428405762 7.922161102294922 11.153276443481445 2.4246628284454346 2.996910810470581 3.0616238117218018 3.2606515884399414 2.6327216625213623 3.25571608543396
1249 10.221872329711914 7.855967044830322 10.967653274536133 2.171287775039673 3.2305309772491455 2.878127098083496 2.584101676940918 2.70050048828125 3.12615704536438
1250 10.378647804260254 8.103743553161621 11.150139808654785 2.1881260871887207 3.523481607437134 3.2244534492492676 2.9754374027252197 2.6914048194885254 3.078029155731201
1251 10.517046928405762 7.955715656280518 11.351511001586914 2.4510679244995117 3.269240140914917 2.837200403213501 2.3927807807922363 2.940422534942627 3.1729049682617188
1252 10.340067863464355 7.997732162475586 11.004131317138672 2.1414635181427 3.25892972946167 3.1859657764434814 2.644209384918213 2.5973854064941406 3.1279728412628174
1253 10.420254707336426 7.943108558654785 11.156407356262207 2.2843480110168457 3.2462515830993652 3.0283632278442383 2.4426803588867188 2.517853260040283 3.343625545501709
1254 10.920857429504395 8.41253662109375 11.580626487731934 2.3376200199127197 3.6238176822662354 3.152900457382202 2.4188010692596436 2.7544939517974854 3.169649600982666
1255 10.573308944702148 8.160086631774902 11.159472465515137 2.236518621444702 3.266765832901001 3.102189779281616 3.088046073913574 2.7124481201171875 3.109874725341797
1256 10.585211753845215 8.20471477508545 11.234261512756348 2.1135177612304688 3.549954652786255 3.1109402179718018 2.0741310119628906 2.9132986068725586 3.2658398151397705
1257 10.789999008178711 8.185254096984863 11.633341789245605 2.2060272693634033 3.681253671646118 2.802680730819702 2.4867262840270996 2.9223484992980957 3.111081600189209
1258 10.648045539855957 8.205925941467285 11.298615455627441 2.2842459678649902 3.3366191387176514 2.9733612537384033 2.4397337436676025 2.7601723670959473 3.0748887062072754
1259 10.697854042053223 8.200850486755371 11.255781173706055 2.353396415710449 3.380622386932373 3.0118606090545654 2.623687744140625 3.1934547424316406 3.1714441776275635
1260 10.705039978027344 8.3009672164917 11.3351411819458 2.1514596939086914 3.499534845352173 3.3100008964538574 3.081355094909668 3.0821073055267334 3.1847145557403564
1261 10.723649024963379 8.324456214904785 11.283803939819336 2.3697056770324707 3.4877073764801025 3.230437994003296 2.7107155323028564 3.2299630641937256 3.3036556243896484
1262 10.7892484664917 8.450307846069336 11.303760528564453 2.519549608230591 3.6239163875579834 3.0808310508728027 2.8491926193237305 3.1497159004211426 3.278472423553467
1263 10.798171043395996 8.32105541229248 11.460618019104004 2.5591087341308594 3.8904707431793213 2.809983253479004 3.4073452949523926 2.8203775882720947 3.362339973449707
1264 10.800131797790527 8.558183670043945 11.198736190795898 2.4981167316436768 3.5532867908477783 2.8201823234558105 2.6930129528045654 3.0267176628112793 3.2299654483795166
1265 10.398329734802246 8.224961280822754 10.845836639404297 2.4426801204681396 3.0567405223846436 2.7584104537963867 2.7844016551971436 3.1309962272644043 3.463813066482544
1266 10.491066932678223 8.318846702575684 10.756834983825684 2.267249345779419 2.996293306350708 2.981900930404663 3.0052952766418457 2.967075824737549 3.4349122047424316
1267 10.420562744140625 8.327290534973145 10.705986022949219 2.0371665954589844 2.901292324066162 2.89723539352417 2.824495315551758 3.163684844970703 3.3552205562591553
1268 10.337061882019043 8.296316146850586 10.786026954650879 2.18066143989563 2.8209500312805176 2.649893283843994 2.647444725036621 3.0453124046325684 3.115459442138672
1269 10.612887382507324 8.262046813964844 11.307757377624512 2.1268975734710693 2.898134231567383 2.873913526535034 2.2181458473205566 3.029871940612793 3.271744728088379
1270 10.489611625671387 8.21707534790039 11.289993286132813 2.2483069896698 3.2530558109283447 3.059591293334961 3.2186551094055176 2.9329590797424316 3.2065303325653076
1271 10.25685977935791 8.097228050231934 10.769429206848145 2.344127893447876 3.093609094619751 3.2998385429382324 2.483525037765503 2.834303140640259 3.3230557441711426
1272 10.482315063476563 8.262828826904297 11.077133178710938 2.280597448348999 3.2594337463378906 3.042991876602173 2.868943214416504 2.733409881591797 3.1980834007263184
1273 10.498472213745117 8.135306358337402 11.171972274780273 2.418168783187866 3.363665819168091 2.916733503341675 2.497295379638672 2.980991840362549 3.25592303276062
1274 10.552979469299316 8.093985557556152 11.320455551147461 2.305170774459839 3.0616464614868164 3.1376421451568604 2.8341376781463623 3.1017332077026367 3.320725679397583
1275 10.571663856506348 8.161757469177246 11.29725456237793 2.4040942192077637 3.1489970684051514 3.054774522781372 2.569709300994873 3.0831458568573 3.1868174076080322
1276 10.357845306396484 7.889173984527588 11.111093521118164 2.176429033279419 2.853841543197632 3.0852341651916504 2.868391513824463 2.848660945892334 3.249614953994751
1277 10.390023231506348 8.079943656921387 11.044013023376465 2.221583604812622 3.0182721614837646 3.0091934204101563 3.1182329654693604 2.833615779876709 3.2947194576263428
1278 10.45781421661377 8.258403778076172 11.073162078857422 2.144397735595703 3.1731395721435547 3.029283285140991 2.964463710784912 2.932385206222534 3.144193649291992
1279 10.466911315917969 8.063728332519531 11.26802921295166 2.1670761108398438 3.403876543045044 2.8239502906799316 2.892232656478882 2.854832887649536 3.171482801437378
1280 10.291460037231445 7.837826728820801 11.127559661865234 2.303804397583008 3.466662645339966 2.6566171646118164 2.3359572887420654 2.739968776702881 3.133247137069702
1281 10.400385856628418 8.002435684204102 11.156874656677246 2.346804618835449 3.1364903450012207 2.5599467754364014 2.504084587097168 2.623791456222534 3.198518991470337
1282 10.640544891357422 8.261592864990234 11.447068214416504 2.3240981101989746 3.7783234119415283 3.1419947147369385 2.436643600463867 2.6490375995635986 3.1417319774627686
1283 10.410852432250977 8.198406219482422 11.190771102905273 2.3983726501464844 3.570380449295044 2.682675361633301 2.6592345237731934 2.6543831825256348 3.298210620880127
1284 10.191509246826172 8.031745910644531 11.128739356994629 2.2674059867858887 3.5390050411224365 2.842311382293701 2.449808359146118 2.670620918273926 3.199096441268921
1285 10.748970031738281 8.317161560058594 11.576202392578125 2.329355239868164 3.8405303955078125 2.8644423484802246 2.2491776943206787 2.871690511703491 3.156569480895996
1286 10.543089866638184 8.202214241027832 11.404579162597656 2.270991325378418 3.599088430404663 2.891669273376465 2.388962507247925 2.9412343502044678 3.2135932445526123
1287 10.649166107177734 8.115290641784668 11.573880195617676 2.4921207427978516 3.4984781742095947 3.3114306926727295 2.218583106994629 2.6672561168670654 3.0944578647613525
1288 10.660725593566895 8.158324241638184 11.760007858276367 2.4122180938720703 4.080137729644775 3.1171538829803467 2.175379753112793 3.0607120990753174 3.161726951599121
1289 10.615921974182129 8.1209077835083 11.482647895812988 2.2038471698760986 3.660759210586548 2.644418478012085 2.270400285720825 2.6338956356048584 3.106757402420044
1290 10.349395751953125 8.056326866149902 11.179941177368164 2.163922071456909 3.542708158493042 2.624861478805542 2.557645082473755 2.7742505073547363 3.1385884284973145
1291 10.66305160522461 8.114604949951172 11.587099075317383 2.111919403076172 3.5789053440093994 2.9936461448669434 2.656046152114868 2.5738987922668457 3.369041681289673
1292 10.407332420349121 8.020347595214844 11.310382843017578 2.0078470706939697 3.646747589111328 3.198133945465088 3.0822207927703857 2.831498861312866 3.281012535095215
1293 10.216713905334473 8.141695022583008 10.869881629943848 2.0006988048553467 3.4348320960998535 2.9297780990600586 2.2632429599761963 2.5963294506073 3.0840539932250977
1294 10.378989219665527 8.23060131072998 11.084321022033691 2.0947794914245605 3.4219164848327637 2.7942354679107666 2.5830397605895996 3.0849101543426514 3.186852216720581
1295 10.378852844238281 7.95270299911499 11.313314437866211 2.2661807537078857 3.045255661010742 2.533234119415283 2.2426483631134033 2.840402841567993 3.070488929748535
1296 10.277961730957031 8.036233901977539 11.140345573425293 2.145907402038574 2.867522954940796 2.85133957862854 2.849252700805664 2.8514552116394043 3.1827595233917236
1297 10.42054557800293 8.047911643981934 11.170979499816895 2.199392318725586 2.9444377422332764 3.0512101650238037 2.9830753803253174 2.7760019302368164 3.0853922367095947
1298 10.64120101928711 8.15804672241211 11.284159660339355 2.321619749069214 2.918579578399658 2.7938849925994873 2.5039424896240234 2.946546792984009 3.163100481033325
1299 10.889659881591797 8.18026065826416 11.680710792541504 2.270641326904297 3.139615774154663 3.11657452583313 3.065950870513916 2.686617374420166 3.368802309036255
1300 10.8887939453125 8.089613914489746 11.587883949279785 2.2354273796081543 3.0179195404052734 2.846179485321045 2.637826442718506 2.8212170600891113 3.1749980449676514
1301 10.56080150604248 8.080378532409668 11.274480819702148 2.2207376956939697 2.8332042694091797 2.930436849594116 2.353522300720215 2.9939024448394775 3.2547054290771484
1302 10.771952629089355 8.277083396911621 11.168072700500488 2.242835521697998 2.6540472507476807 3.0098187923431396 2.551022529602051 2.660705089569092 3.230984687805176
1303 10.75094985961914 8.394845008850098 11.223403930664063 2.3904056549072266 2.7420499324798584 2.605930805206299 2.6425905227661133 2.9814770221710205 3.243953227996826
1304 10.473919868469238 8.111248016357422 10.8838472366333 2.2405309677124023 2.8436179161071777 2.7282919883728027 2.8409059047698975 2.6058509349823 3.527287721633911
1305 10.607281684875488 8.116721153259277 11.207324028015137 2.3538150787353516 2.6491923332214355 2.819793224334717 2.642101526260376 2.560504674911499 3.305492877960205
1306 10.603236198425293 8.045304298400879 11.071272850036621 2.1902101039886475 2.7289600372314453 2.895489454269409 2.4236512184143066 2.7192556858062744 3.1589231491088867
1307 10.569599151611328 8.232444763183594 10.952836036682129 2.156733512878418 2.627375364303589 2.8100430965423584 2.3341128826141357 2.8261866569519043 3.2678756713867188
1308 10.463281631469727 7.989516735076904 11.122540473937988 2.175971269607544 2.807018280029297 3.041283369064331 2.6450560092926025 2.6874001026153564 3.0774483680725098
1309 10.571331024169922 8.141155242919922 11.30385971069336 2.3010644912719727 3.192843198776245 2.883561134338379 2.467980146408081 2.7535173892974854 3.2503058910369873
1310 10.379998207092285 8.134881019592285 10.96114730834961 2.2942094802856445 3.1363978385925293 2.758148193359375 2.3175594806671143 3.042104959487915 3.1799495220184326
1311 10.584283828735352 8.10671329498291 11.366432189941406 2.5550899505615234 3.214069366455078 2.6889777183532715 2.9496612548828125 3.1095082759857178 3.121471643447876
1312 10.513713836669922 8.054509162902832 11.197657585144043 2.240936517715454 3.1094353199005127 3.2002553939819336 2.729814291000366 2.9585893154144287 3.089832067489624
1313 10.532896041870117 8.062787055969238 11.165827751159668 2.2600958347320557 2.9501407146453857 3.0136191844940186 2.623487949371338 2.8163862228393555 3.2483060359954834
1314 10.426229476928711 7.9730682373046875 11.070444107055664 2.3518447875976563 2.83367657661438 2.5752320289611816 2.4850852489471436 2.640723943710327 3.2740793228149414
1315 10.40203857421875 7.935994625091553 10.941140174865723 2.1265528202056885 2.8814537525177 2.612556219100952 2.2961909770965576 3.1106691360473633 3.184380531311035
1316 10.383540153503418 8.101774215698242 10.933544158935547 2.4302687644958496 3.1135799884796143 2.4772226810455322 2.49172306060791 2.951667547225952 3.153918504714966
1317 10.620238304138184 8.224530220031738 11.087804794311523 2.455528736114502 3.070629119873047 2.5938713550567627 2.5656487941741943 3.2505500316619873 3.0801122188568115
1318 10.676137924194336 8.234474182128906 10.828140258789063 2.306929111480713 2.500728130340576 2.7833943367004395 2.5212278366088867 2.73528790473938 3.1845662593841553
1319 10.552645683288574 8.254300117492676 10.946393966674805 2.4103870391845703 2.8312058448791504 2.967810869216919 2.8357670307159424 2.919315814971924 3.2677841186523438
1320 10.585824012756348 8.1785888671875 11.007556915283203 2.3623533248901367 2.710442543029785 2.9579689502716064 2.707334280014038 2.823521614074707 3.2737536430358887
1321 10.460565567016602 8.116340637207031 10.85802173614502 2.223449230194092 2.7701926231384277 2.692432403564453 2.243773937225342 2.8758785724639893 3.1582047939300537
1322 10.51903247833252 8.149675369262695 10.897717475891113 2.2636640071868896 2.8419628143310547 2.917064905166626 2.550945281982422 2.5409977436065674 3.2540547847747803
1323 10.669742584228516 8.152440071105957 11.009136199951172 2.37782621383667 2.6022748947143555 2.633110761642456 2.797724485397339 2.7835631370544434 3.147627830505371
1324 10.53142261505127 8.077327728271484 10.964754104614258 2.247218370437622 2.877354621887207 2.482203722000122 2.048530340194702 2.7932987213134766 3.2576522827148438
1325 10.37664794921875 7.911060810089111 10.56871223449707 2.3371334075927734 2.6034555435180664 2.2076492309570313 2.589660167694092 2.6864421367645264 3.2328383922576904
1326 10.756047248840332 8.164405822753906 11.177481651306152 2.2830729484558105 3.314469575881958 2.373652219772339 1.9906139373779297 2.7111542224884033 3.174076795578003
1327 10.758525848388672 8.187052726745605 11.221470832824707 2.084841728210449 3.2066397666931152 2.5007152557373047 2.5208382606506348 3.1073923110961914 3.246830701828003
1328 10.833731651306152 8.249604225158691 11.233027458190918 2.209017515182495 3.1159985065460205 2.29740309715271 2.500993490219116 3.134916067123413 3.18990159034729
1329 10.749015808105469 8.077556610107422 11.198831558227539 2.259507894515991 3.1855804920196533 2.5744056701660156 2.3344037532806396 3.013803720474243 3.1696321964263916
1330 10.675276756286621 8.076162338256836 10.851978302001953 2.305511236190796 2.980410099029541 2.766171932220459 2.2603585720062256 2.940178871154785 3.106381416320801
1331 10.60177993774414 8.085892677307129 10.962139129638672 2.27603816986084 2.9545810222625732 2.850062847137451 2.5994269847869873 3.1691105365753174 3.2216837406158447
1332 10.455670356750488 8.129951477050781 10.408727645874023 2.1837544441223145 2.62475323677063 2.7392187118530273 2.8371005058288574 2.893758773803711 3.1305294036865234
1333 10.567121505737305 8.06014633178711 10.644268035888672 2.087162494659424 2.745967149734497 2.1144778728485107 2.3568196296691895 2.791557788848877 3.2142605781555176
1334 10.428556442260742 8.057119369506836 10.455867767333984 2.032586097717285 2.848087787628174 2.5402672290802 2.3406951427459717 2.579616069793701 3.1846470832824707
1335 10.728623390197754 8.219828605651855 10.896353721618652 2.129866361618042 3.063378095626831 2.5930874347686768 2.3396832942962646 2.657536745071411 3.279526472091675
1336 10.411916732788086 8.073551177978516 10.579582214355469 2.1186156272888184 3.027082920074463 2.409209728240967 2.0173418521881104 2.5875790119171143 3.1775739192962646
1337 10.45191764831543 8.286965370178223 10.528072357177734 2.245929002761841 2.92875599861145 2.431535005569458 2.1087324619293213 2.4030749797821045 3.219761848449707
1338 10.488569259643555 8.316923141479492 10.372089385986328 2.344404697418213 2.7537243366241455 2.4288220405578613 2.220893383026123 2.517744779586792 3.2264463901519775
1339 10.428414344787598 8.194262504577637 10.437807083129883 2.4060025215148926 2.808527708053589 2.568479299545288 2.0366246700286865 2.610107898712158 3.244452714920044
1340 10.4415864944458 8.30243968963623 10.433917999267578 2.2960429191589355 2.940092086791992 2.9043798446655273 2.399533987045288 2.7775814533233643 3.227250099182129
1341 10.680071830749512 8.533422470092773 10.705183982849121 1.998156189918518 2.938321590423584 2.9455084800720215 2.229090929031372 2.7147276401519775 3.2911431789398193
1342 10.405770301818848 8.353668212890625 10.453126907348633 2.109623432159424 3.121699571609497 2.7409257888793945 2.4561519622802734 2.769630193710327 3.183525562286377
1343 10.313952445983887 8.333480834960938 10.292510986328125 2.1583001613616943 3.271690845489502 2.6698880195617676 2.3423078060150146 2.6125149726867676 3.2998950481414795
1344 10.52371883392334 8.252655029296875 10.727644920349121 2.1545469760894775 3.3116257190704346 2.7326364517211914 2.3505077362060547 2.808655261993408 3.176280975341797
1345 10.434844017028809 8.32812786102295 10.497694969177246 2.1891613006591797 3.018845558166504 2.8694679737091064 2.0912952423095703 2.741661787033081 3.2105536460876465
1346 10.401581764221191 8.349289894104004 10.499917984008789 2.0425641536712646 3.440288782119751 2.946277379989624 2.4082019329071045 2.909111976623535 3.27795672416687
1347 10.424195289611816 8.224604606628418 10.534242630004883 2.0324740409851074 3.256368637084961 2.8290889263153076 2.6655561923980713 3.05415415763855 3.265050172805786
1348 10.48246955871582 8.230338096618652 10.718615531921387 2.0460472106933594 3.24049711227417 2.910275459289551 2.305206298828125 2.6474533081054688 3.183746099472046
1349 10.379964828491211 8.11935806274414 10.542479515075684 2.19238018989563 3.289702892303467 2.6415140628814697 2.058527708053589 2.791199207305908 3.2129087448120117
1350 10.290021896362305 8.183429718017578 10.40446949005127 2.057443618774414 3.1169731616973877 2.8147730827331543 2.257535457611084 2.7186033725738525 3.177973985671997
1351 10.272217750549316 8.225607872009277 10.266605377197266 1.9650787115097046 2.988769769668579 2.6895058155059814 1.7734358310699463 2.743105888366699 3.1835243701934814
1352 10.264216423034668 8.135368347167969 10.464883804321289 2.034383773803711 3.0627498626708984 2.7044966220855713 2.07924485206604 2.5938611030578613 3.252573251724243
1353 10.378307342529297 8.19040584564209 10.357260704040527 1.9755715131759644 2.762052536010742 2.603877305984497 2.1239211559295654 2.678435802459717 3.115070104598999
1354 10.416577339172363 8.16604995727539 10.574493408203125 2.0505030155181885 2.907865285873413 2.5637097358703613 2.4411327838897705 3.008556842803955 3.113405704498291
1355 10.494470596313477 8.339818000793457 10.59509563446045 2.172899007797241 3.251880407333374 2.565412759780884 1.88289213180542 2.4632649421691895 3.3232572078704834
1356 10.441571235656738 8.18942642211914 10.682046890258789 2.2241315841674805 3.063365936279297 2.414618492126465 2.064448833465576 2.4914612770080566 3.301022529602051
1357 10.533315658569336 8.158581733703613 10.87756061553955 2.0956008434295654 3.1530511379241943 2.4825193881988525 1.9254693984985352 2.55798602104187 3.154435873031616
1358 10.591421127319336 8.242982864379883 10.837569236755371 2.038983106613159 3.2555088996887207 2.6418631076812744 2.6243326663970947 2.532986640930176 3.1929240226745605
1359 10.491146087646484 8.242667198181152 10.689371109008789 2.1497914791107178 2.952293634414673 2.3889987468719482 2.045278310775757 2.328369140625 3.2175865173339844
1360 10.558859825134277 8.310209274291992 10.68532943725586 2.227945327758789 3.214061737060547 2.5153539180755615 2.325233221054077 2.3376028537750244 3.172206401824951
1361 10.43465518951416 8.204971313476563 10.624828338623047 2.0789647102355957 3.2313835620880127 2.5087313652038574 2.3449862003326416 2.656438112258911 3.154806137084961
1362 10.439517974853516 8.243701934814453 10.734668731689453 2.0657241344451904 3.248047351837158 2.423393726348877 2.354754686355591 2.522967576980591 3.1749043464660645
1363 10.557991027832031 8.219435691833496 10.6279878616333 1.9229525327682495 2.959522008895874 2.555997133255005 2.660670518875122 2.6953907012939453 3.181440830230713
1364 10.556307792663574 8.324771881103516 10.645123481750488 1.961158037185669 3.1906332969665527 2.507770538330078 2.6434123516082764 2.815115213394165 3.083665609359741
1365 10.618146896362305 8.223922729492188 10.745011329650879 1.9645941257476807 3.229689359664917 2.4081625938415527 2.2960081100463867 3.149157762527466 3.1285948753356934
1366 10.591385841369629 8.135372161865234 10.815486907958984 1.9779200553894043 3.1513047218322754 2.3778932094573975 2.1968390941619873 2.716252088546753 3.200018882751465
1367 10.627936363220215 8.319262504577637 10.836565017700195 2.03489089012146 2.8785765171051025 2.887192726135254 1.9799079895019531 3.0869140625 3.0357048511505127
1368 10.619057655334473 8.039133071899414 10.881858825683594 1.9850436449050903 2.8321280479431152 2.478058338165283 1.9163874387741089 3.4155685901641846 3.155315399169922
1369 10.520201683044434 8.108076095581055 10.748468399047852 2.0572872161865234 2.9600729942321777 2.7114808559417725 2.654855251312256 2.9763593673706055 3.1525495052337646
1370 10.323843955993652 8.10234260559082 10.586108207702637 2.250457763671875 3.180695056915283 2.7949628829956055 2.2183635234832764 2.685316801071167 3.1063058376312256
1371 10.55139446258545 8.161300659179688 10.792532920837402 2.119305372238159 2.904054880142212 2.7225234508514404 2.2052862644195557 2.626923084259033 3.0807578563690186
1372 10.532660484313965 8.118525505065918 10.745501518249512 2.060324192047119 3.239551067352295 2.7425312995910645 1.9972050189971924 2.6735754013061523 3.0872151851654053
1373 10.4405517578125 8.201071739196777 10.506379127502441 2.030452013015747 3.234301805496216 3.040963649749756 2.315507173538208 2.739699125289917 3.0732789039611816
1374 10.524434089660645 8.18831729888916 10.607684135437012 1.9626034498214722 3.2551019191741943 2.806816816329956 2.4624783992767334 2.9232869148254395 3.067680597305298
1375 10.29831314086914 8.19229507446289 10.605803489685059 1.9969607591629028 3.415017604827881 2.5804431438446045 2.122237205505371 2.67419171333313 3.1252129077911377
1376 10.264118194580078 8.157402992248535 10.514958381652832 2.1234772205352783 3.244148015975952 2.417487621307373 2.4245667457580566 2.8134970664978027 3.188239574432373
1377 10.484808921813965 8.1630859375 10.686318397521973 1.9846909046173096 3.0398542881011963 2.278632640838623 2.280604124069214 2.9260427951812744 3.119793653488159
1378 10.351563453674316 8.062989234924316 10.605403900146484 2.2215423583984375 3.2546279430389404 2.2628700733184814 2.3109450340270996 2.7136032581329346 3.245598793029785
1379 10.409913063049316 8.036681175231934 10.869905471801758 2.4743173122406006 3.6501893997192383 2.2155237197875977 2.3675034046173096 2.6563732624053955 3.075284004211426
1380 10.223714828491211 7.862118721008301 10.73898696899414 2.2905430793762207 3.728738307952881 2.33809757232666 2.0483269691467285 2.92142391204834 3.1292238235473633
1381 10.19311809539795 8.028460502624512 10.616741180419922 2.2862300872802734 3.6383755207061768 2.2330434322357178 2.131068229675293 2.8394782543182373 3.1159026622772217
1382 10.342324256896973 7.946878433227539 10.522216796875 2.2465431690216064 3.2995450496673584 2.8350508213043213 2.076268434524536 2.5248026847839355 3.1815528869628906
1383 10.309439659118652 8.060128211975098 10.573138236999512 2.136040449142456 3.0567736625671387 2.4970998764038086 2.7078754901885986 2.5941858291625977 3.262812376022339
1384 10.127620697021484 7.792141437530518 10.301032066345215 2.1363186836242676 2.953871965408325 2.699720621109009 2.8206193447113037 2.6356091499328613 3.0984647274017334
1385 10.308510780334473 8.071002960205078 10.618913650512695 2.326739549636841 3.512460231781006 2.758354663848877 2.247701406478882 2.5855023860931396 3.088895082473755
1386 10.126362800598145 8.071401596069336 10.255217552185059 2.208010196685791 3.217409610748291 2.797823429107666 1.8401896953582764 2.6226418018341064 3.128706693649292
1387 10.499242782592773 7.967295169830322 10.805665969848633 2.0370049476623535 3.200298309326172 2.890648365020752 1.592078447341919 2.5660078525543213 3.2063071727752686
1388 10.419988632202148 8.001447677612305 10.599981307983398 2.1826119422912598 3.4039573669433594 2.8264448642730713 2.0957250595092773 2.8350253105163574 3.110844135284424
1389 10.303032875061035 7.948642730712891 10.568890571594238 2.0860486030578613 3.5305871963500977 3.119981050491333 1.944091558456421 2.9482665061950684 3.054145336151123
1390 10.217345237731934 8.030166625976563 10.338203430175781 2.013153076171875 3.0924599170684814 2.464801788330078 1.8191555738449097 2.5641353130340576 3.1208481788635254
1391 10.484259605407715 7.980337619781494 10.547633171081543 1.9446922540664673 2.9192721843719482 2.8331615924835205 1.9687420129776 2.549431085586548 3.1556334495544434
1392 10.377166748046875 8.132932662963867 10.300999641418457 2.0776171684265137 2.982084274291992 2.8799550533294678 2.0079429149627686 2.5328476428985596 3.117037534713745
1393 10.483539581298828 7.971665859222412 10.607086181640625 2.0364253520965576 3.0582518577575684 2.845449924468994 1.9436935186386108 2.628894090652466 3.0999836921691895
1394 10.455279350280762 7.925139427185059 10.786368370056152 2.1343038082122803 3.1483540534973145 2.708639621734619 1.8651368618011475 2.725656032562256 3.180109977722168
1395 10.459478378295898 7.979128360748291 10.669672012329102 2.281470537185669 3.2393410205841064 2.7820348739624023 1.504250407218933 2.70044207572937 3.148136615753174
1396 10.326117515563965 8.17633056640625 10.470913887023926 2.121415853500366 3.3636255264282227 2.772059202194214 1.5379502773284912 2.579357624053955 3.1617255210876465
1397 10.231549263000488 8.116432189941406 10.275919914245605 2.089076042175293 2.9073524475097656 2.90108323097229 1.84187912940979 2.639836549758911 3.0741851329803467
1398 10.23793888092041 8.081958770751953 10.285888671875 2.0976459980010986 2.9563710689544678 3.2466249465942383 1.921940565109253 2.652865409851074 3.0495429039001465
1399 10.28964614868164 7.9904961585998535 10.318541526794434 2.0774245262145996 2.920206308364868 3.2238285541534424 1.7283307313919067 2.5786805152893066 3.181412935256958
1400 10.311095237731934 7.925535678863525 10.575543403625488 2.1637744903564453 2.9776902198791504 3.0186617374420166 1.9484150409698486 2.6433920860290527 3.050719976425171
1401 10.127278327941895 7.891995906829834 10.241250991821289 2.2983999252319336 2.910573720932007 3.273756980895996 2.2605433464050293 2.7720048427581787 3.099379062652588
1402 10.29397964477539 8.079167366027832 10.416324615478516 2.3683502674102783 3.155731201171875 3.102649450302124 1.6335680484771729 2.6596972942352295 3.156503915786743
1403 10.372223854064941 8.114291191101074 10.684504508972168 2.2528672218322754 2.8666183948516846 2.4944369792938232 1.8361835479736328 2.74224591255188 3.1817612648010254
1404 10.305983543395996 7.965108871459961 10.751636505126953 2.2548422813415527 3.1631104946136475 2.5700223445892334 2.045727491378784 2.7208964824676514 3.1642568111419678
1405 10.36960506439209 7.989511489868164 10.97752571105957 2.3238563537597656 3.594200611114502 2.6302244663238525 1.8840057849884033 2.532080888748169 3.1570026874542236
1406 10.189569473266602 8.089683532714844 10.591466903686523 2.3686721324920654 3.4643635749816895 2.2462618350982666 1.7738662958145142 2.671884298324585 3.133173942565918
1407 10.338129997253418 8.024561882019043 10.57850456237793 2.195129156112671 3.284040689468384 2.5134592056274414 1.610838532447815 2.5358948707580566 3.060098171234131
1408 10.06934642791748 7.910495758056641 10.446354866027832 2.51627254486084 3.290877342224121 2.6387712955474854 2.132479429244995 2.6607210636138916 3.161994695663452
1409 10.25168514251709 8.00615119934082 10.571239471435547 2.4099018573760986 3.4554100036621094 2.660412073135376 1.7789753675460815 2.6311264038085938 3.067599296569824
1410 10.10105037689209 8.03779125213623 10.287251472473145 2.600480556488037 3.5152273178100586 2.5321569442749023 1.7869356870651245 2.7531704902648926 3.0781965255737305
1411 10.07664966583252 8.011887550354004 10.240574836730957 2.3826582431793213 3.538172483444214 2.796163320541382 2.0398170948028564 2.7692832946777344 3.1919751167297363
1412 10.15341854095459 8.10058879852295 10.2708158493042 2.437551259994507 3.4075212478637695 2.4511420726776123 1.942177176475525 2.353132724761963 3.323410987854004
1413 10.14754581451416 8.037392616271973 10.378179550170898 2.472752571105957 3.453157663345337 2.516998767852783 1.6649799346923828 2.511986494064331 3.2479264736175537
1414 10.248224258422852 8.153314590454102 10.35378360748291 2.3178067207336426 3.4016175270080566 2.6633059978485107 1.7968651056289673 2.743891716003418 3.1994402408599854
1415 10.333758354187012 8.006606101989746 10.66738510131836 2.2416555881500244 3.344891309738159 2.8645362854003906 1.9138189554214478 2.5850565433502197 3.151681661605835
1416 10.291637420654297 8.191888809204102 10.640932083129883 2.5179619789123535 3.309553861618042 2.7451577186584473 1.449995517730713 2.8957772254943848 3.090367078781128
1417 10.483495712280273 8.173487663269043 11.02515697479248 2.2316548824310303 3.630053997039795 2.851651906967163 1.7805191278457642 2.729318141937256 3.1142537593841553
1418 10.154281616210938 8.087809562683105 10.491604804992676 2.5336568355560303 3.563246726989746 2.540151357650757 1.627501368522644 2.5637245178222656 3.1027307510375977
1419 10.293529510498047 8.094852447509766 10.490870475769043 2.555957794189453 3.3762476444244385 2.69950270652771 1.8564355373382568 2.5711476802825928 3.219010353088379
1420 10.207900047302246 8.314751625061035 10.485706329345703 2.353574752807617 3.3541927337646484 2.971163749694824 1.9728412628173828 2.7110180854797363 3.101233720779419
1421 10.224749565124512 8.152976989746094 10.570764541625977 2.2702317237854004 3.3816754817962646 2.7629947662353516 1.425723671913147 2.822309732437134 3.212319850921631
1422 10.3074951171875 8.11398983001709 10.822362899780273 2.2532339096069336 3.496234178543091 2.977926731109619 1.6258248090744019 2.8086488246917725 3.235332727432251
1423 10.38768482208252 7.997358322143555 10.748783111572266 2.0443835258483887 3.328937530517578 2.7144196033477783 1.2269707918167114 2.777569055557251 2.9957292079925537
1424 10.25839900970459 7.9836320877075195 10.719220161437988 2.1469011306762695 3.3897478580474854 2.52683424949646 1.1112841367721558 2.893951892852783 3.0880258083343506
1425 10.412874221801758 8.011566162109375 10.817193031311035 2.0293781757354736 3.0429742336273193 2.444448232650757 1.535055160522461 2.7249879837036133 3.1711599826812744
1426 10.304248809814453 7.994226455688477 10.767773628234863 2.0833139419555664 3.2962770462036133 2.717919111251831 1.7127763032913208 2.818680763244629 3.224013328552246
1427 10.621297836303711 8.14697551727295 10.956951141357422 1.9485394954681396 3.0516347885131836 2.470337152481079 1.619004249572754 2.6794724464416504 3.1176090240478516
1428 10.586298942565918 8.12524700164795 10.78794002532959 2.2685744762420654 3.2773842811584473 2.3823161125183105 1.8290156126022339 2.7242510318756104 3.1732656955718994
1429 10.254826545715332 8.022737503051758 10.367236137390137 2.3193302154541016 2.9930834770202637 2.8672232627868652 1.7105005979537964 2.729567766189575 3.241948127746582
1430 10.418097496032715 8.068955421447754 10.646407127380371 2.10317063331604 2.712303638458252 2.560713529586792 1.607216238975525 2.766204595565796 3.218179225921631
1431 10.517562866210938 8.196805000305176 10.849374771118164 1.9589306116104126 3.0580828189849854 2.8597018718719482 1.8192335367202759 2.6362130641937256 3.2163383960723877
1432 10.495919227600098 8.294768333435059 10.873189926147461 2.1100029945373535 3.2993531227111816 2.9608852863311768 1.6567734479904175 2.996762990951538 3.089282274246216
1433 10.301097869873047 8.264008522033691 10.453603744506836 2.143355131149292 3.0020761489868164 2.7871923446655273 2.0709400177001953 2.542632579803467 3.02284836769104
1434 10.630352020263672 8.275086402893066 10.896356582641602 2.1882944107055664 3.0292885303497314 2.7491002082824707 1.8160446882247925 2.5632517337799072 3.109816551208496
1435 10.183956146240234 8.109611511230469 10.523249626159668 2.3000288009643555 3.1880955696105957 2.9197769165039063 2.1519248485565186 2.757723093032837 3.175861358642578
1436 10.10277271270752 8.159585952758789 10.303709030151367 2.235123634338379 2.954557180404663 3.0004398822784424 2.281862497329712 2.477644443511963 3.203925371170044
1437 10.059880256652832 8.153438568115234 10.084662437438965 2.2423675060272217 2.9348974227905273 2.9698288440704346 2.0237560272216797 2.6446352005004883 3.0266849994659424
1438 10.175344467163086 8.129579544067383 10.24753189086914 2.191962242126465 2.867971420288086 2.9781923294067383 2.281254291534424 2.429175853729248 3.1001415252685547
1439 10.231130599975586 8.247410774230957 10.217388153076172 2.1876776218414307 2.7269058227539063 2.9671545028686523 2.4687018394470215 2.8518013954162598 3.070772171020508
1440 10.399092674255371 8.163277626037598 10.593178749084473 2.383998394012451 2.7948880195617676 3.4886765480041504 2.0572502613067627 2.930482864379883 3.0730857849121094
1441 10.243062973022461 8.126359939575195 10.384029388427734 2.3323755264282227 2.5799307823181152 2.749509334564209 1.9739112854003906 2.665708541870117 3.110165596008301
1442 10.300736427307129 8.207748413085938 10.26679801940918 2.0544803142547607 2.6355888843536377 2.6907460689544678 1.936130166053772 2.916562557220459 3.0521364212036133
1443 10.154953002929688 8.082844734191895 10.240202903747559 2.217320680618286 2.654900074005127 2.687840461730957 2.1659512519836426 2.5785701274871826 3.1730005741119385
1444 10.299068450927734 8.187246322631836 10.32906436920166 2.2055490016937256 2.732388973236084 3.1198487281799316 2.0418336391448975 2.7815005779266357 3.181649923324585
1445 10.257783889770508 8.248801231384277 10.305864334106445 2.348116874694824 2.7619032859802246 3.146700620651245 2.232543706893921 3.182462215423584 3.2459921836853027
1446 10.181145668029785 8.184345245361328 10.05453872680664 2.2840166091918945 2.8784730434417725 3.0801026821136475 1.8713970184326172 2.8232977390289307 3.0581226348876953
1447 10.313482284545898 8.126219749450684 10.564310073852539 2.415248155593872 3.1535892486572266 2.9950461387634277 2.111565113067627 2.8104779720306396 3.191643714904785
1448 10.391345024108887 8.213602066040039 10.336492538452148 2.059885263442993 2.916062831878662 3.1145401000976563 2.1695594787597656 2.6603739261627197 3.150242805480957
1449 10.244887351989746 8.232821464538574 10.104695320129395 2.2445592880249023 2.811272144317627 2.826101303100586 2.3009870052337646 2.4845821857452393 3.1477549076080322
1450 10.416987419128418 8.376212120056152 10.435060501098633 2.1274092197418213 2.9794414043426514 2.8297250270843506 2.6946094036102295 2.332195997238159 3.2694180011749268
1451 10.114067077636719 8.13910961151123 10.06092357635498 2.2303409576416016 2.7920360565185547 3.190096139907837 2.3936219215393066 2.7724173069000244 3.118252992630005
1452 10.262807846069336 7.947991371154785 10.417634963989258 2.191596508026123 2.891707420349121 2.8078999519348145 2.3498458862304688 2.453456163406372 3.1858558654785156
1453 10.30489730834961 8.00231647491455 10.3101806640625 2.0392251014709473 2.8983991146087646 2.7507236003875732 2.253025531768799 2.598158359527588 3.0745010375976563
1454 10.350255012512207 8.040038108825684 10.588741302490234 2.0191917419433594 3.0065927505493164 2.8269431591033936 2.4280059337615967 2.527225971221924 2.928678274154663
1455 10.531768798828125 8.144769668579102 10.735372543334961 2.1632494926452637 2.9720816612243652 2.5350351333618164 2.5041542053222656 2.5231289863586426 3.1054000854492188
1456 10.617630958557129 8.393963813781738 10.825780868530273 2.11269474029541 3.388511896133423 3.0732569694519043 2.3144707679748535 2.8042922019958496 3.0652387142181396
1457 10.608902931213379 8.156591415405273 10.850028038024902 2.1275510787963867 3.5432605743408203 2.5293920040130615 2.4941189289093018 2.544846773147583 3.1269218921661377
1458 10.643649101257324 8.278468132019043 10.775699615478516 2.055966854095459 3.4156532287597656 3.2286267280578613 2.517023801803589 2.740842580795288 3.0861928462982178
1459 10.549622535705566 8.171825408935547 10.610511779785156 2.048734188079834 3.178262233734131 3.226181983947754 2.3622984886169434 2.6977415084838867 3.106067419052124
1460 10.729562759399414 8.347036361694336 10.855398178100586 1.950365662574768 3.2850213050842285 3.2313873767852783 2.4949424266815186 2.718630313873291 3.045341968536377
1461 10.552237510681152 8.36478042602539 10.304521560668945 1.989754557609558 3.1085474491119385 3.387361526489258 1.851030945777893 2.706613540649414 3.0477428436279297
1462 10.509095191955566 8.240405082702637 10.649798393249512 1.901212215423584 3.169675350189209 3.018101215362549 2.439950704574585 2.5183262825012207 3.0778255462646484
1463 10.69787311553955 8.270017623901367 10.752930641174316 1.8540005683898926 3.023935079574585 3.058331251144409 2.3349485397338867 2.832927942276001 3.107883930206299
1464 10.506915092468262 8.130537986755371 10.63723373413086 1.892760157585144 3.18259596824646 2.852144241333008 2.2062058448791504 2.545008420944214 3.0498340129852295
1465 10.392395973205566 8.052526473999023 10.57568645477295 1.9808963537216187 3.1765756607055664 2.6794679164886475 2.0742006301879883 2.7832653522491455 3.1094491481781006
1466 10.37762451171875 8.062463760375977 10.519567489624023 2.081986904144287 2.9510366916656494 2.750455141067505 1.9112045764923096 2.9097535610198975 3.027114152908325
1467 10.331857681274414 8.11419677734375 10.409544944763184 2.1098735332489014 2.892930269241333 2.914719343185425 2.1642823219299316 2.5235397815704346 3.0471746921539307
1468 10.318903923034668 8.067906379699707 10.278395652770996 2.297642707824707 2.852698802947998 2.8502566814422607 1.9112437963485718 2.9266486167907715 3.1504886150360107
1469 10.314545631408691 8.105073928833008 10.36074161529541 1.9900819063186646 3.108506679534912 2.8521080017089844 2.0552501678466797 2.7134859561920166 3.1108734607696533
1470 10.441179275512695 8.173821449279785 10.431788444519043 1.9590240716934204 2.9211080074310303 2.999746322631836 2.1914713382720947 2.823471784591675 3.221680164337158
1471 10.299482345581055 8.093090057373047 10.427002906799316 2.0650174617767334 3.075813055038452 3.0938808917999268 2.1232807636260986 2.7485530376434326 3.1213576793670654
1472 10.221794128417969 7.977097511291504 10.401363372802734 2.3190834522247314 2.826007843017578 2.6755754947662354 2.2208869457244873 2.6542603969573975 3.022933006286621
1473 10.303911209106445 8.0753755569458 10.194830894470215 2.3219196796417236 2.7776734828948975 2.8769946098327637 2.291717767715454 2.7716782093048096 3.161017656326294
1474 10.374317169189453 8.29443073272705 10.280913352966309 2.303597927093506 3.000120162963867 2.7443010807037354 2.4284913539886475 2.5842363834381104 3.1690807342529297
1475 10.330009460449219 8.2221040725708 10.135107040405273 2.393833875656128 2.7039685249328613 2.8876101970672607 2.221620559692383 2.676560878753662 3.0882186889648438
1476 10.296238899230957 8.15325927734375 10.042274475097656 2.369992733001709 2.847271680831909 2.794157028198242 2.196796178817749 2.6989781856536865 3.0656144618988037
1477 10.215129852294922 8.151595115661621 9.914544105529785 2.20369553565979 2.834486484527588 2.836458206176758 1.8974080085754395 2.8073508739471436 3.139375925064087
1478 10.301426887512207 8.181612014770508 10.220742225646973 2.3992629051208496 2.9648399353027344 2.87526798248291 2.231088876724243 2.913856267929077 3.1814393997192383
1479 10.29800033569336 8.19521427154541 10.22461223602295 2.369232177734375 3.009681224822998 2.6911802291870117 2.232783317565918 3.181887626647949 3.1343789100646973
1480 10.483121871948242 8.277661323547363 10.21097183227539 2.207559108734131 2.79044508934021 3.0313398838043213 2.1849937438964844 2.833338975906372 3.1039187908172607
1481 10.283935546875 8.11889934539795 10.126914978027344 2.1718156337738037 2.889601469039917 3.065531015396118 2.3828721046447754 2.899111032485962 3.1753346920013428
1482 10.203972816467285 8.165814399719238 10.168490409851074 2.06986665725708 2.9831838607788086 3.1077051162719727 2.376621961593628 2.8638126850128174 2.9942405223846436
1483 10.220229148864746 8.146808624267578 10.257733345031738 2.1960763931274414 2.7796871662139893 3.09133243560791 2.4680092334747314 2.9675416946411133 3.010759115219116
1484 10.220051765441895 8.188835144042969 10.233604431152344 2.2377452850341797 2.92348051071167 2.702589988708496 2.2262792587280273 2.8049063682556152 3.181870222091675
1485 10.242691040039063 8.18775749206543 10.120915412902832 2.1465132236480713 2.9159302711486816 2.778179168701172 2.4442992210388184 2.5980732440948486 3.0873608589172363
1486 10.264629364013672 8.062100410461426 10.26574993133545 2.166259288787842 2.8272645473480225 2.902021884918213 2.339038848876953 2.694918632507324 3.0913760662078857
1487 10.199178695678711 7.921226501464844 10.428677558898926 2.026590585708618 2.8689334392547607 2.5709171295166016 2.547100067138672 2.5777618885040283 3.0271434783935547
1488 10.399407386779785 8.19686508178711 10.475838661193848 2.264401912689209 3.2024500370025635 2.4591867923736572 2.13248610496521 2.5106842517852783 3.224968910217285
1489 10.46406364440918 8.177947044372559 10.468300819396973 2.2196929454803467 3.1309313774108887 2.8027992248535156 2.0284528732299805 2.696291208267212 3.0802996158599854
1490 10.126550674438477 7.9878740310668945 10.000215530395508 2.2433600425720215 3.1531639099121094 2.269073486328125 1.9311256408691406 2.7439301013946533 3.1981210708618164
1491 10.383222579956055 8.236560821533203 10.3644437789917 2.204228639602661 3.3661231994628906 2.3436005115509033 2.110954761505127 2.595329523086548 3.216477632522583
1492 10.298523902893066 8.151321411132813 10.10495376586914 2.2478270530700684 3.255213975906372 2.8371078968048096 2.3542428016662598 2.8531124591827393 3.34159255027771
1493 10.35106086730957 8.178861618041992 10.218480110168457 2.1206138134002686 3.411790132522583 2.6995279788970947 2.58699369430542 2.8707754611968994 3.1925690174102783
1494 10.417571067810059 8.208314895629883 10.36898422241211 2.135939121246338 3.23016357421875 2.4342265129089355 2.1662397384643555 2.7717676162719727 3.4393463134765625
1495 10.292793273925781 8.162790298461914 10.380566596984863 2.3675763607025146 3.425462007522583 2.390235185623169 2.479923963546753 3.074730634689331 3.0432138442993164
1496 10.155742645263672 8.094221115112305 9.976226806640625 2.171041965484619 3.258850574493408 2.2980594635009766 1.7743688821792603 2.704833507537842 3.2155046463012695
1497 10.310927391052246 8.139565467834473 10.316993713378906 2.0787248611450195 3.1772801876068115 2.3827250003814697 1.877255916595459 2.665708541870117 3.1677839756011963
1498 10.473692893981934 8.30809497833252 10.53078842163086 2.072798252105713 3.313263177871704 2.3924591541290283 2.4267396926879883 2.9174904823303223 3.2335662841796875
1499 10.391900062561035 8.078502655029297 10.389033317565918 2.020374298095703 3.158515691757202 2.5442843437194824 1.8538857698440552 2.564972400665283 3.3043272495269775
1500 10.204262733459473 7.980887413024902 10.318511962890625 2.1684250831604004 3.126473903656006 2.4331109523773193 1.7451757192611694 2.749032497406006 3.1721854209899902
1501 10.37790584564209 8.067700386047363 10.422842025756836 2.240112066268921 3.0406999588012695 2.252234935760498 2.1386032104492188 2.6815741062164307 3.192239761352539
1502 10.355498313903809 8.020425796508789 10.267870903015137 2.205231189727783 2.9542312622070313 2.319103717803955 2.173112630844116 2.7165448665618896 3.241854429244995
1503 10.420350074768066 8.024609565734863 10.684345245361328 2.1346802711486816 3.312434673309326 2.2164769172668457 2.215914726257324 2.5609958171844482 3.1697702407836914
1504 10.3729248046875 8.072595596313477 10.52893352508545 2.276214599609375 3.2828495502471924 2.5166964530944824 2.0905911922454834 2.715031147003174 3.1753857135772705
1505 10.378275871276855 8.044559478759766 10.518006324768066 2.0623395442962646 3.136598587036133 2.5111916065216064 2.402606725692749 2.5091910362243652 3.307305097579956
1506 10.33480453491211 7.953413963317871 10.49761962890625 2.155599355697632 3.021899938583374 2.436013698577881 2.216252088546753 2.583969831466675 3.205569267272949
1507 10.424375534057617 7.867739677429199 10.538336753845215 2.2002549171447754 2.9018423557281494 2.0750198364257813 2.0245983600616455 2.6519978046417236 3.135446310043335
1508 10.191629409790039 8.008503913879395 10.203097343444824 2.6514132022857666 2.738682508468628 2.3654072284698486 2.3104419708251953 2.9075703620910645 3.161310911178589
1509 10.329965591430664 7.945889472961426 10.291254997253418 2.16552734375 2.6989808082580566 2.4579176902770996 2.0055341720581055 2.914419412612915 3.2202863693237305
1510 10.29823112487793 8.100404739379883 10.028351783752441 2.169666051864624 2.8677573204040527 2.428133487701416 2.2744133472442627 2.6700475215911865 3.2534372806549072
1511 10.407546997070313 8.225176811218262 10.09477424621582 2.082048177719116 2.6675021648406982 2.5981152057647705 2.5206758975982666 2.7337210178375244 3.302856922149658
1512 10.532209396362305 8.364875793457031 10.524828910827637 2.0695531368255615 2.7671561241149902 2.7417378425598145 2.5424091815948486 2.667994260787964 3.3308615684509277
1513 10.563701629638672 8.225553512573242 10.444730758666992 2.1926186084747314 2.578803062438965 2.666825771331787 2.417692184448242 2.7807230949401855 3.2524819374084473
1514 10.677124977111816 8.218788146972656 10.490433692932129 2.131194829940796 2.3919897079467773 2.388737440109253 2.791322946548462 2.7361276149749756 3.178010940551758
1515 10.640839576721191 8.073437690734863 10.560975074768066 2.084728717803955 2.684290885925293 2.5151479244232178 2.5432546138763428 2.6106011867523193 3.1278152465820313
1516 10.658943176269531 8.056622505187988 10.526787757873535 2.065546751022339 2.701233148574829 2.466762065887451 2.016181230545044 2.685295581817627 2.956454277038574
1517 10.651866912841797 8.085733413696289 10.412702560424805 1.93022620677948 2.6710827350616455 2.241987943649292 2.704906940460205 2.7812581062316895 3.010547637939453
1518 10.488044738769531 7.946845531463623 10.502462387084961 2.0880932807922363 2.9369938373565674 2.6814563274383545 2.272158622741699 2.641069173812866 3.0445337295532227
1519 10.632637977600098 8.063583374023438 10.594236373901367 1.9667729139328003 2.7109084129333496 2.599820852279663 2.1554667949676514 2.4800124168395996 3.099663734436035
1520 10.635550498962402 8.039931297302246 10.831110000610352 2.0724542140960693 2.942124843597412 2.9240505695343018 2.5763728618621826 2.795525074005127 3.0272622108459473
1521 10.339460372924805 7.986317157745361 10.442525863647461 2.162043809890747 3.196816921234131 2.674877166748047 2.3819055557250977 2.72776460647583 3.1216039657592773
1522 10.300887107849121 8.177465438842773 10.258308410644531 2.0984063148498535 3.2537527084350586 2.685304641723633 2.5952017307281494 2.9556407928466797 2.98610782623291
1523 10.19437026977539 7.974390983581543 10.2667236328125 1.9810079336166382 3.3806185722351074 2.5453011989593506 1.9863429069519043 2.793846845626831 3.0206315517425537
1524 10.294526100158691 8.193245887756348 10.345458984375 2.0091381072998047 3.420548439025879 2.1659481525421143 2.0446436405181885 2.6073901653289795 3.1192843914031982
1525 10.536632537841797 8.121500015258789 10.50127124786377 2.187861919403076 3.2676007747650146 2.620893716812134 1.874402642250061 2.5270497798919678 3.0091910362243652
1526 10.46683120727539 8.048267364501953 10.503739356994629 2.1717512607574463 3.0904505252838135 2.497156858444214 2.422945499420166 2.778616428375244 3.166438102722168
1527 10.538527488708496 7.909718990325928 10.536943435668945 2.1788220405578613 3.0247085094451904 2.3760433197021484 2.428429365158081 2.803732395172119 3.047996759414673
1528 10.313821792602539 7.781706809997559 10.20926284790039 2.130192995071411 2.853764533996582 2.2651095390319824 2.5442709922790527 2.8512043952941895 3.174898624420166
1529 10.436773300170898 7.985766410827637 10.254570007324219 2.1623647212982178 2.960796356201172 2.7496964931488037 2.7037577629089355 2.7150042057037354 3.1040236949920654
1530 10.348997116088867 7.891601085662842 10.27703857421875 2.4487950801849365 3.127642869949341 2.6468353271484375 2.6253857612609863 2.7906947135925293 3.1312687397003174
1531 10.343528747558594 7.941310405731201 10.476908683776855 2.2015936374664307 3.2674038410186768 2.093597412109375 2.396350383758545 2.8116769790649414 3.0158379077911377
1532 10.330178260803223 8.006829261779785 10.52389907836914 2.2933225631713867 3.4655559062957764 2.316967487335205 2.29451322555542 2.807154655456543 3.0738654136657715
1533 10.227251052856445 7.994575023651123 10.182367324829102 2.251832962036133 3.3363797664642334 2.43332576751709 2.0960731506347656 2.721299648284912 3.0073904991149902
1534 10.324234962463379 8.01887035369873 10.433295249938965 2.44577956199646 3.700554609298706 2.3694958686828613 2.0024216175079346 2.865474224090576 3.0055832862854004
1535 10.495585441589355 8.037858009338379 10.434630393981934 2.274340867996216 3.4685990810394287 2.361143112182617 1.7928383350372314 2.6493637561798096 3.050781011581421
1536 10.411643028259277 7.930639266967773 10.343979835510254 2.212700605392456 2.939845085144043 2.2822000980377197 1.9377597570419312 2.676708698272705 2.9464187622070313
1537 10.507286071777344 8.033738136291504 10.458966255187988 2.079218626022339 2.958115339279175 2.4127094745635986 1.4167696237564087 2.7637670040130615 2.9208853244781494
1538 10.563203811645508 8.286459922790527 10.473346710205078 2.0933549404144287 3.5618157386779785 2.3165783882141113 1.5761680603027344 2.7201263904571533 2.989307165145874
1539 10.439455032348633 8.107329368591309 10.326666831970215 2.2266488075256348 3.4925644397735596 2.361199140548706 1.449743390083313 2.5753185749053955 3.0107319355010986
1540 10.422574043273926 8.24478816986084 10.269044876098633 2.207577705383301 3.510695219039917 2.1837401390075684 1.514875054359436 2.790642738342285 3.0556187629699707
1541 10.444704055786133 8.184443473815918 10.240160942077637 2.28265643119812 3.4623312950134277 2.072822332382202 1.290809154510498 2.463484048843384 2.9688990116119385
1542 10.612846374511719 8.243202209472656 10.429819107055664 2.152458667755127 3.515260696411133 2.602001905441284 1.4582228660583496 2.413809061050415 3.0057547092437744
1543 10.723209381103516 8.241178512573242 10.647882461547852 2.457507371902466 3.765671968460083 2.672572612762451 1.4948621988296509 2.318669080734253 3.0297048091888428
1544 10.690750122070313 8.280806541442871 10.7219877243042 2.311124086380005 3.833930730819702 2.8893630504608154 1.7070413827896118 2.4675827026367188 2.9342052936553955
1545 10.793438911437988 8.377545356750488 10.560150146484375 2.2896041870117188 3.5812478065490723 3.4836368560791016 1.979149580001831 2.6551215648651123 2.9945695400238037
1546 10.685911178588867 8.259964942932129 10.682642936706543 2.0875508785247803 3.6481714248657227 3.153902292251587 1.81413733959198 2.5774030685424805 3.0344040393829346
1547 10.468230247497559 8.292916297912598 10.255876541137695 2.377264976501465 3.805257797241211 2.9582364559173584 1.7489174604415894 2.58774995803833 3.0548391342163086
1548 10.535043716430664 8.399919509887695 10.343208312988281 2.2821662425994873 3.748182773590088 3.1939163208007813 1.8645613193511963 2.6737449169158936 2.918597936630249
1549 10.531258583068848 8.352328300476074 10.281343460083008 2.1850500106811523 3.738410472869873 3.0109164714813232 1.6890552043914795 2.703472852706909 2.932558536529541
1550 10.619675636291504 8.34687614440918 10.46849250793457 2.3195366859436035 3.585779905319214 3.140944242477417 2.127483606338501 2.7113735675811768 2.9385595321655273
1551 10.688613891601563 8.596611976623535 10.55376148223877 2.307295083999634 3.7660679817199707 2.9906814098358154 1.7618991136550903 2.458012342453003 2.9510817527770996
1552 10.6649751663208 8.354619026184082 10.657000541687012 2.2332913875579834 3.631047248840332 2.60910964012146 1.7389893531799316 2.3240511417388916 2.967156410217285
1553 10.384075164794922 8.320578575134277 10.430174827575684 2.1543538570404053 3.9973649978637695 3.3010103702545166 1.9257732629776 2.6103367805480957 2.9793319702148438
1554 10.552992820739746 8.43643569946289 10.43114185333252 2.328953981399536 3.8804569244384766 2.9566049575805664 1.9068504571914673 2.753145933151245 3.029453992843628
1555 10.789958000183105 8.558700561523438 10.827059745788574 2.3293514251708984 3.64966082572937 2.9121007919311523 1.753627061843872 2.8249781131744385 3.187565565109253
1556 10.730451583862305 8.365304946899414 10.72014331817627 2.320281505584717 3.736541271209717 3.2725322246551514 1.7816556692123413 2.770099639892578 3.1876964569091797
1557 10.508099555969238 8.189208030700684 10.556001663208008 2.113323926925659 3.7701494693756104 2.9395432472229004 1.6711044311523438 2.498844623565674 3.2259814739227295
1558 10.52840805053711 8.238134384155273 10.538125991821289 2.194023609161377 3.7679665088653564 3.0113484859466553 1.6653817892074585 2.727210760116577 3.1207637786865234
1559 10.640182495117188 8.21701431274414 10.589651107788086 2.154752492904663 3.67045521736145 2.564093828201294 1.6531435251235962 2.636005401611328 3.1758058071136475
1560 10.582058906555176 8.166369438171387 10.613592147827148 2.1163415908813477 3.738652229309082 3.141228675842285 2.124086856842041 2.5531251430511475 3.24007511138916
1561 10.460247039794922 8.181004524230957 10.338963508605957 2.021526336669922 3.437154769897461 2.9193196296691895 2.1564958095550537 2.4738519191741943 3.003979206085205
1562 10.572850227355957 8.469571113586426 10.462712287902832 2.2509467601776123 3.6255974769592285 2.8624463081359863 2.4228029251098633 2.3868472576141357 3.1537063121795654
1563 10.596985816955566 8.33249568939209 10.521862983703613 2.1313588619232178 3.6093881130218506 3.020244836807251 2.438286781311035 2.4712467193603516 3.0806448459625244
1564 10.390388488769531 8.152522087097168 10.395590782165527 2.0923988819122314 3.637845754623413 2.724405288696289 2.512424945831299 2.6445133686065674 3.1466076374053955
1565 10.357914924621582 8.163208961486816 10.378546714782715 2.2299931049346924 3.8160271644592285 2.639461040496826 1.7680045366287231 2.564516305923462 3.179814577102661
1566 10.496349334716797 8.16136646270752 10.582990646362305 2.1156413555145264 3.5051958560943604 2.493597984313965 1.7810261249542236 2.4752304553985596 3.163315773010254
1567 10.427152633666992 8.133764266967773 10.430712699890137 2.1091384887695313 3.456507444381714 2.4743897914886475 1.8874655961990356 2.524937391281128 3.0243160724639893
1568 10.64212417602539 8.15731430053711 10.629049301147461 2.251310348510742 3.3542838096618652 3.1050186157226563 2.3874878883361816 2.614550828933716 3.0778136253356934
1569 10.532466888427734 8.022896766662598 10.458593368530273 2.202516555786133 3.1993966102600098 2.8208963871002197 2.0962395668029785 2.6925299167633057 3.1147377490997314
1570 10.55324935913086 7.982983112335205 10.524615287780762 2.1491456031799316 3.3190462589263916 2.7884652614593506 2.1747279167175293 2.5873610973358154 3.1119883060455322
1571 10.597622871398926 8.006135940551758 10.523083686828613 2.0736143589019775 3.290097951889038 2.647221088409424 1.6958730220794678 2.716423749923706 3.0576283931732178
1572 10.413867950439453 7.983749866485596 10.259415626525879 2.0524191856384277 3.1001224517822266 2.3768839836120605 1.6423935890197754 2.655158042907715 3.092458486557007
1573 10.436152458190918 8.064824104309082 10.39142894744873 2.056532144546509 3.3582892417907715 2.546649694442749 1.334577202796936 2.603224039077759 3.0380003452301025
1574 10.562094688415527 8.177691459655762 10.597787857055664 2.0909183025360107 3.7489864826202393 2.493819236755371 1.586443543434143 2.8943886756896973 3.1161274909973145
1575 10.564495086669922 8.077167510986328 10.534774780273438 2.0465667247772217 3.1967735290527344 2.4425675868988037 2.2867329120635986 2.54455304145813 3.0978853702545166
1576 10.542045593261719 7.961262226104736 10.768696784973145 1.9918668270111084 3.3501169681549072 2.5026204586029053 2.081211566925049 2.84979510307312 3.284987688064575
1577 10.550429344177246 7.95071268081665 10.594776153564453 1.889352560043335 3.361118793487549 2.3602421283721924 2.5140862464904785 2.7477192878723145 3.2290995121002197
1578 10.47147274017334 7.899001598358154 10.572988510131836 1.9034143686294556 3.4330697059631348 2.5678839683532715 2.340452194213867 2.568152666091919 3.145306348800659
1579 10.300736427307129 7.987938404083252 10.27406120300293 2.188110828399658 3.5163962841033936 2.183511257171631 2.0620763301849365 2.778947114944458 3.1369614601135254
1580 10.44700813293457 7.915065288543701 10.636189460754395 1.9804093837738037 3.530876636505127 2.113862991333008 2.300313711166382 2.340744733810425 3.200037717819214
1581 10.549099922180176 8.027649879455566 10.595782279968262 2.074249029159546 3.479278326034546 2.2075910568237305 2.128269672393799 2.736682891845703 3.195241689682007
1582 10.430171966552734 8.013419151306152 10.661083221435547 1.9995496273040771 3.7329063415527344 2.165400743484497 2.3037493228912354 2.8587663173675537 3.0543630123138428
1583 10.453001022338867 7.832422256469727 10.665826797485352 2.182105779647827 3.588447093963623 2.1114659309387207 2.1449151039123535 2.9795689582824707 3.159064769744873
1584 10.292806625366211 7.896602153778076 10.298096656799316 2.154737949371338 3.566023111343384 2.258392095565796 2.3174140453338623 2.5278210639953613 3.1111040115356445
1585 10.018963813781738 7.627437114715576 10.087596893310547 2.103315591812134 3.2101125717163086 2.316754102706909 2.3555378913879395 2.4883527755737305 3.1220171451568604
1586 10.154671669006348 7.830967426300049 10.160686492919922 2.246000289916992 3.0489182472229004 2.461259126663208 2.819190502166748 2.5935494899749756 3.2721333503723145
1587 10.50857162475586 8.031373023986816 10.630217552185059 2.135499954223633 3.186309814453125 2.4781413078308105 2.344665765762329 2.698749303817749 3.4148521423339844
1588 10.508078575134277 8.03154468536377 10.770694732666016 2.046797513961792 3.2252492904663086 2.440190315246582 2.1381425857543945 2.490821599960327 3.232196807861328
1589 10.582677841186523 8.068381309509277 10.79290771484375 2.0691258907318115 3.319739580154419 2.5170962810516357 2.165821075439453 2.5907087326049805 3.1446328163146973
1590 10.595386505126953 8.139394760131836 10.942145347595215 2.230015277862549 3.5528364181518555 2.295807361602783 2.0430099964141846 2.5045249462127686 3.0922889709472656
1591 10.351333618164063 8.174541473388672 10.40151596069336 2.0523393154144287 3.2570409774780273 2.3010413646698 2.5923891067504883 2.6822619438171387 3.2730743885040283
1592 10.499298095703125 8.014273643493652 10.805278778076172 2.0641863346099854 3.5153648853302 2.0342373847961426 2.23703670501709 2.623772144317627 3.2829606533050537
1593 10.563739776611328 8.089462280273438 10.887686729431152 2.1545894145965576 3.7131245136260986 2.2565832138061523 1.9139658212661743 2.640540361404419 3.0727553367614746
1594 10.530570983886719 8.188148498535156 10.700916290283203 2.0288846492767334 3.490586042404175 2.0890467166900635 2.3401589393615723 2.4146838188171387 3.178952932357788
1595 10.481155395507813 7.993625640869141 10.827345848083496 2.0365188121795654 3.522578477859497 2.190542459487915 2.5307252407073975 2.6912567615509033 3.097547769546509
1596 10.349319458007813 7.973807334899902 10.584169387817383 1.9880293607711792 3.181020736694336 2.1315786838531494 2.3905675411224365 2.6932871341705322 3.245037794113159
1597 10.470499992370605 7.816842555999756 10.736988067626953 1.9248909950256348 2.954500436782837 2.24584698677063 2.0853278636932373 2.3171918392181396 3.1777238845825195
1598 10.623988151550293 8.027816772460938 10.678282737731934 1.9362869262695313 2.8798556327819824 2.0369584560394287 2.22143292427063 2.8166439533233643 3.1309690475463867
1599 10.522297859191895 8.096474647521973 10.395153999328613 2.1060421466827393 3.0210742950439453 2.0271565914154053 2.2221596240997314 2.458616018295288 3.04317569732666
1600 10.3816499710083 8.075949668884277 10.522144317626953 2.1358470916748047 3.221207618713379 2.2335331439971924 1.987017035484314 2.311826705932617 3.1981441974639893
1601 10.42021656036377 7.975618362426758 10.240643501281738 2.0178356170654297 2.771148920059204 2.158360719680786 2.3531970977783203 2.5910396575927734 3.017151355743408
1602 10.487459182739258 8.209776878356934 10.236931800842285 2.1761131286621094 2.9156315326690674 2.1509461402893066 2.169250249862671 2.5109357833862305 3.1041319370269775
1603 10.40981388092041 8.151558876037598 10.119346618652344 2.1451990604400635 2.876948118209839 2.2439992427825928 2.168311595916748 2.4413273334503174 3.0052406787872314
1604 10.33801555633545 7.941434860229492 10.279647827148438 2.162554979324341 2.8879661560058594 2.1740903854370117 2.0009069442749023 2.2951455116271973 2.991631507873535
1605 10.49339771270752 8.036516189575195 10.503092765808105 2.198469400405884 3.0434539318084717 2.176391124725342 2.0617432594299316 2.4152371883392334 3.023010492324829
1606 10.302346229553223 7.9639387130737305 10.282116889953613 2.227118968963623 3.009406805038452 2.0205535888671875 1.8304485082626343 2.227602243423462 3.0847227573394775
1607 10.518617630004883 8.199294090270996 10.428595542907715 2.265974521636963 3.075901508331299 2.0286600589752197 1.7653506994247437 2.5262157917022705 3.1722819805145264
1608 10.602473258972168 7.8660407066345215 10.790616989135742 2.0217888355255127 2.840970754623413 2.2078492641448975 2.191115379333496 2.5215182304382324 3.00650954246521
1609 10.46008014678955 7.8997321128845215 10.428133010864258 2.1000607013702393 2.73989200592041 2.1143722534179688 1.6978012323379517 2.526400327682495 3.057220697402954
1610 10.437943458557129 7.7545928955078125 10.303157806396484 2.0480027198791504 2.5940628051757813 2.0624423027038574 1.7705612182617188 2.6507680416107178 3.0711498260498047
1611 10.727412223815918 7.933803558349609 10.633292198181152 2.039714813232422 2.6581902503967285 2.012538433074951 2.069674253463745 2.5191781520843506 3.0384292602539063
1612 10.624564170837402 7.701138496398926 10.732470512390137 1.9512051343917847 2.8744711875915527 1.967132568359375 1.6824355125427246 2.6181812286376953 3.0914337635040283
1613 10.616659164428711 7.785656452178955 10.631514549255371 1.972291350364685 2.914435386657715 2.374753952026367 1.5202319622039795 2.875868558883667 3.0806808471679688
1614 10.71938419342041 7.956666469573975 10.754912376403809 2.0481655597686768 2.9007186889648438 2.144244432449341 2.189804792404175 2.4729228019714355 3.143322706222534
1615 10.83344841003418 7.9478678703308105 11.033740043640137 2.1194427013397217 2.9154322147369385 2.2180404663085938 2.2545061111450195 2.8209500312805176 3.1579673290252686
1616 10.742469787597656 7.87122917175293 10.826953887939453 2.1843457221984863 2.6468887329101563 2.1031336784362793 2.0220489501953125 2.5648350715637207 3.0841445922851563
1617 10.692362785339355 7.753346920013428 10.503312110900879 2.139029026031494 2.3449292182922363 2.0951778888702393 2.1160147190093994 2.6728639602661133 3.087141990661621
1618 10.69970989227295 7.61713171005249 10.567601203918457 2.157531499862671 2.1731770038604736 2.3142082691192627 2.1804518699645996 2.568145513534546 2.9580752849578857
1619 10.800214767456055 7.745639801025391 10.682730674743652 2.1893951892852783 2.2944934368133545 2.3439953327178955 1.9338799715042114 2.6933467388153076 3.078234910964966
1620 10.830976486206055 7.732682704925537 10.755790710449219 2.326230049133301 2.3916866779327393 2.6681652069091797 1.9958319664001465 2.6415374279022217 3.0503108501434326
1621 10.674992561340332 7.756063938140869 10.514219284057617 2.2190887928009033 2.4303436279296875 2.263404607772827 1.8237781524658203 2.4127883911132813 3.055514097213745
1622 10.63603401184082 7.819922924041748 10.69589900970459 2.3285953998565674 2.733443021774292 2.393648624420166 2.2594823837280273 2.6436712741851807 3.2368972301483154
1623 10.536229133605957 7.81898307800293 10.73344612121582 2.4362175464630127 3.02549409866333 2.1882872581481934 2.5097928047180176 2.4103024005889893 3.0476934909820557
1624 10.53207778930664 7.701096534729004 10.73128890991211 2.359605312347412 2.8553061485290527 2.4223506450653076 2.1249637603759766 2.715989828109741 3.1307172775268555
1625 10.567655563354492 7.719481468200684 10.82962417602539 2.297316312789917 3.2400684356689453 1.8851032257080078 2.4426193237304688 2.5490903854370117 3.094935417175293
1626 10.526756286621094 7.726470470428467 10.600783348083496 2.288084030151367 3.0272233486175537 2.0686841011047363 2.2598717212677 2.2693495750427246 3.110812187194824
1627 10.692073822021484 7.795170307159424 10.82562255859375 2.2861337661743164 2.80068039894104 2.0657098293304443 2.2562649250030518 2.460200309753418 3.151827096939087
1628 10.888663291931152 7.862354755401611 10.928731918334961 2.2039194107055664 3.233304738998413 1.9076358079910278 2.071352481842041 2.778350353240967 3.095477342605591
1629 10.836085319519043 7.7726898193359375 10.79366683959961 2.1352717876434326 2.918119430541992 2.172145366668701 2.051845073699951 2.429600238800049 3.2944698333740234
1630 10.843195915222168 7.948934078216553 10.80981159210205 2.2865333557128906 2.9806714057922363 2.1371567249298096 1.8866989612579346 2.529531717300415 3.159048318862915
1631 10.74372673034668 7.868058681488037 10.68862247467041 2.417435646057129 2.908383369445801 2.1889939308166504 1.9869706630706787 2.421762704849243 3.158313274383545
1632 10.622782707214355 7.812493324279785 10.631407737731934 2.273494243621826 2.709635019302368 2.104987382888794 2.6367576122283936 2.4780428409576416 3.169365644454956
1633 10.728171348571777 7.874074935913086 10.612005233764648 2.215158224105835 2.6515800952911377 2.184458017349243 1.8850085735321045 2.688194513320923 3.1126291751861572
1634 10.543035507202148 7.800895690917969 10.467855453491211 2.3422017097473145 2.6461198329925537 2.039123773574829 2.334383964538574 2.136596918106079 3.067551374435425
1635 10.746268272399902 7.779096603393555 10.882939338684082 2.316288471221924 2.77805233001709 2.1742775440216064 2.479053020477295 2.438061237335205 3.0776476860046387
1636 10.875289916992188 7.813334941864014 10.903533935546875 2.2970402240753174 2.7015843391418457 2.003871440887451 2.2059342861175537 2.437731981277466 3.063882827758789
1637 10.62016773223877 7.736999988555908 10.72366714477539 2.155050754547119 2.523383140563965 2.1046175956726074 2.143568754196167 2.7713351249694824 3.0764591693878174
1638 10.563629150390625 7.692750930786133 10.762554168701172 2.18122935295105 2.673983335494995 2.096806049346924 1.9875293970108032 2.743664264678955 3.0536410808563232
1639 10.585854530334473 7.859588623046875 10.837333679199219 2.135579824447632 3.0097498893737793 2.053579092025757 1.6527295112609863 2.587752103805542 2.9769604206085205
1640 10.587411880493164 7.768327713012695 10.674504280090332 2.0854358673095703 2.898481607437134 1.9550334215164185 2.4062440395355225 2.6296560764312744 3.0600345134735107
1641 10.597358703613281 7.83963680267334 10.744348526000977 2.1803832054138184 2.9588522911071777 1.9629979133605957 2.493793487548828 2.457941770553589 3.0215485095977783
1642 10.482677459716797 7.730405330657959 10.604990005493164 2.1770148277282715 3.012537956237793 2.1690919399261475 1.8154937028884888 2.2690443992614746 3.0494515895843506
1643 10.697882652282715 7.737606525421143 10.862419128417969 2.0834603309631348 2.9117696285247803 2.1292002201080322 2.149711847305298 2.240064859390259 3.025693655014038
1644 10.572199821472168 7.969921112060547 10.434160232543945 2.1621925830841064 2.8925392627716064 2.1508092880249023 2.019845962524414 2.478496789932251 3.0450351238250732
1645 10.792743682861328 7.9782843589782715 10.836614608764648 2.1160876750946045 2.9035050868988037 2.0340981483459473 2.4087774753570557 2.297329902648926 3.099571466445923
1646 10.561344146728516 7.821304798126221 10.612786293029785 2.1740052700042725 2.875715732574463 2.116147518157959 2.022573232650757 2.5542478561401367 3.012376308441162
1647 10.600302696228027 7.948123931884766 10.629781723022461 1.956160306930542 2.709643602371216 1.9612178802490234 2.42195200920105 2.6871047019958496 3.0045104026794434
1648 10.532012939453125 7.980126857757568 10.4652681350708 2.2454588413238525 2.740215301513672 2.057738780975342 2.410297155380249 2.499931812286377 3.095839023590088
1649 10.651739120483398 8.15826416015625 10.715510368347168 2.1061465740203857 2.9279332160949707 2.0731143951416016 2.6580042839050293 2.6495494842529297 3.066965341567993
1650 10.626725196838379 7.935452461242676 10.609180450439453 2.0469589233398438 2.9403488636016846 2.468700647354126 2.736562490463257 2.4824020862579346 3.0565669536590576
1651 10.578348159790039 7.947990417480469 10.529626846313477 2.179598093032837 2.808082342147827 2.4139750003814697 2.4076344966888428 2.3637311458587646 3.118630886077881
1652 10.524370193481445 8.06290340423584 10.495977401733398 2.1336710453033447 3.1243197917938232 2.4484009742736816 2.4483728408813477 2.628998279571533 3.1889841556549072
1653 10.340535163879395 7.840364456176758 10.489418983459473 2.169168710708618 3.4151298999786377 2.381970167160034 2.6018407344818115 2.6294689178466797 3.007143259048462
1654 10.473788261413574 7.994400501251221 10.405817985534668 2.175898790359497 3.043816089630127 2.1448380947113037 2.2580716609954834 2.727473735809326 3.0302231311798096
1655 10.463140487670898 7.876733779907227 10.443453788757324 2.01717209815979 3.0505857467651367 2.2186999320983887 1.8611279726028442 2.86242938041687 3.219412088394165
1656 10.66161060333252 8.038040161132813 10.676214218139648 2.177543878555298 2.8779380321502686 2.1869616508483887 2.5187830924987793 2.7990870475769043 3.1745426654815674
1657 10.586774826049805 8.007680892944336 10.4755220413208 2.2663681507110596 3.0392720699310303 2.108215570449829 1.8338443040847778 2.616394519805908 3.1673078536987305
1658 10.683247566223145 8.16782283782959 10.650684356689453 2.3345086574554443 3.2063820362091064 2.232510566711426 2.5243020057678223 2.569607973098755 3.1851415634155273
1659 10.427111625671387 7.80565881729126 10.582499504089355 2.233156204223633 3.0890231132507324 2.1263933181762695 2.2857110500335693 2.724816083908081 3.142784595489502
1660 10.602073669433594 7.967894077301025 10.52712631225586 2.0966033935546875 2.943488121032715 2.3143763542175293 2.194767475128174 2.9400861263275146 3.138803482055664
1661 10.45596694946289 7.871817588806152 10.567492485046387 2.190852642059326 3.0397496223449707 2.2500288486480713 2.143320083618164 2.847698450088501 3.1952080726623535
1662 10.484435081481934 7.911470413208008 10.4011869430542 2.1439321041107178 2.880713701248169 2.0004403591156006 2.069568395614624 2.3855276107788086 3.055828332901001
1663 10.246679306030273 7.8292341232299805 10.41071891784668 2.325944423675537 3.3395981788635254 2.0051958560943604 2.305609941482544 2.5176424980163574 3.1169934272766113
1664 10.453329086303711 7.895434856414795 10.571572303771973 2.078620672225952 3.101966142654419 2.3114054203033447 2.013749122619629 2.627345561981201 3.1265945434570313
1665 10.544426918029785 8.086478233337402 10.498188018798828 2.091022253036499 2.8931543827056885 2.3832333087921143 2.320807933807373 2.730787515640259 2.988629102706909
1666 10.445927619934082 8.063796997070313 10.479022979736328 2.2331886291503906 2.930739164352417 2.188433885574341 2.4371719360351563 2.8530986309051514 3.1057162284851074
1667 10.482300758361816 8.035134315490723 10.620475769042969 2.0773112773895264 2.9093494415283203 2.1981611251831055 1.8895421028137207 2.7072720527648926 3.14644718170166
1668 10.589917182922363 7.965736389160156 10.501876831054688 2.123730182647705 2.951289415359497 2.117550849914551 2.2430338859558105 2.8021912574768066 3.019077777862549
1669 10.490494728088379 7.94812536239624 10.49659538269043 2.247737407684326 2.9419772624969482 2.050245523452759 2.0771889686584473 2.6249802112579346 3.2770001888275146
1670 10.664894104003906 7.956923007965088 10.652599334716797 2.293452024459839 2.8921873569488525 2.151939630508423 1.7788233757019043 2.7718260288238525 3.1805315017700195
1671 10.421887397766113 7.985856533050537 10.592256546020508 2.1950132846832275 3.244166612625122 2.092258930206299 1.8589621782302856 2.7766497135162354 3.2113168239593506
1672 10.646337509155273 8.081901550292969 10.604205131530762 2.12552547454834 3.195559501647949 2.1298139095306396 2.06955885887146 2.6144134998321533 3.1449122428894043
1673 10.570599555969238 8.060688972473145 10.597381591796875 2.0706708431243896 3.1170761585235596 2.1738779544830322 1.9945259094238281 2.836118459701538 2.973410129547119
1674 10.734992980957031 8.267266273498535 10.920977592468262 2.1847879886627197 3.7007150650024414 2.156121253967285 1.708673357963562 3.102648973464966 3.0257740020751953
1675 10.396973609924316 8.121901512145996 10.374222755432129 2.2284672260284424 3.7053654193878174 1.9945884943008423 2.1500351428985596 2.6627819538116455 3.0642576217651367
1676 10.482367515563965 8.087921142578125 10.351129531860352 2.1332786083221436 3.640984058380127 2.098332405090332 1.849692702293396 2.753863573074341 3.188317060470581
1677 10.700526237487793 7.990807056427002 10.541777610778809 2.1823084354400635 3.3239810466766357 2.1733388900756836 1.5386730432510376 2.643798351287842 3.0428881645202637
1678 10.626757621765137 8.106112480163574 10.482281684875488 2.2082133293151855 3.4310178756713867 2.0590415000915527 1.6177515983581543 2.6192708015441895 3.114595651626587
1679 10.6218843460083 8.147860527038574 10.804854393005371 2.1805431842803955 3.3765463829040527 1.9989378452301025 1.8719886541366577 2.909670352935791 3.000831127166748
1680 10.539045333862305 8.064078330993652 10.728870391845703 2.175477981567383 3.3378305435180664 2.136976480484009 2.487177848815918 3.0457041263580322 3.032010793685913
1681 10.679394721984863 7.992863178253174 10.568768501281738 2.0987980365753174 3.211303949356079 2.152047872543335 2.119091033935547 2.9367899894714355 3.0121679306030273
1682 10.709113121032715 7.931710243225098 10.979781150817871 2.2761130332946777 3.611388683319092 2.0960309505462646 2.347015857696533 2.8473949432373047 3.1674063205718994
1683 10.592977523803711 8.021419525146484 10.768056869506836 2.3629159927368164 3.3065507411956787 2.139188289642334 2.2143301963806152 2.9198355674743652 3.0880022048950195
1684 10.706746101379395 8.00925064086914 10.951461791992188 2.4781370162963867 3.734854221343994 2.124722719192505 2.326948404312134 3.0465610027313232 3.0806446075439453
1685 10.671606063842773 8.05158519744873 10.820693969726563 2.298383951187134 3.3017873764038086 2.1318469047546387 2.321941375732422 2.7893450260162354 3.046691656112671
1686 10.805842399597168 8.10373306274414 11.027321815490723 2.3646998405456543 3.4135241508483887 2.1635730266571045 2.1301214694976807 3.0409178733825684 3.148880958557129
1687 10.847245216369629 8.246492385864258 11.1222505569458 2.305204391479492 3.3835289478302 2.1397995948791504 2.3468053340911865 2.814096212387085 3.076660394668579
1688 10.917744636535645 8.358169555664063 10.953521728515625 2.413881301879883 3.6696624755859375 2.1896281242370605 2.4256458282470703 2.7400267124176025 3.0387938022613525
1689 10.623492240905762 8.221413612365723 10.64409065246582 2.3394203186035156 3.6415023803710938 2.2987821102142334 2.2467095851898193 2.6954758167266846 3.079437494277954
1690 10.808394432067871 8.277132034301758 10.893759727478027 2.1722750663757324 3.502831220626831 2.2060768604278564 2.0796709060668945 2.7423574924468994 3.1611428260803223
1691 10.772709846496582 8.234050750732422 10.79279899597168 2.25177001953125 3.2804858684539795 2.3419606685638428 2.253310203552246 2.73307728767395 3.1081788539886475
1692 10.723343849182129 8.146160125732422 10.814374923706055 2.381685256958008 3.4132070541381836 2.198857545852661 2.3707590103149414 3.20074725151062 3.1264116764068604
1693 10.916478157043457 8.442172050476074 10.846297264099121 2.4500739574432373 3.5780580043792725 2.4069876670837402 2.606907844543457 2.744982957839966 2.943218231201172
1694 11.243673324584961 8.511229515075684 11.263668060302734 2.6112053394317627 3.7201530933380127 2.3879122734069824 2.393003225326538 2.959491491317749 3.038325071334839
1695 11.03996753692627 8.556440353393555 11.13023567199707 2.6377975940704346 3.7641255855560303 2.6243836879730225 2.328000783920288 2.928065299987793 3.1002373695373535
1696 10.914010047912598 8.371420860290527 11.184564590454102 2.577695846557617 3.948845863342285 2.088651418685913 2.3053503036499023 2.8868443965911865 3.1468124389648438
1697 10.622702598571777 8.234609603881836 10.758522033691406 2.5551323890686035 3.9391226768493652 2.1122820377349854 2.285120964050293 2.5100789070129395 3.178969144821167
1698 10.556021690368652 8.18034839630127 10.742023468017578 2.5352420806884766 3.7823920249938965 2.0869383811950684 2.187662124633789 2.9268391132354736 3.171800374984741
1699 10.860908508300781 8.267842292785645 11.04455280303955 2.541598320007324 3.7221319675445557 2.2562661170959473 2.2996137142181396 2.7773056030273438 3.233767032623291
1700 10.514856338500977 7.982587814331055 10.745354652404785 2.3604156970977783 3.593484878540039 2.350998640060425 2.259624481201172 2.5586354732513428 3.1553423404693604
1701 10.713616371154785 8.0301513671875 11.05896282196045 2.3657286167144775 3.790891647338867 2.6137824058532715 2.683483362197876 2.9276657104492188 3.0646817684173584
1702 10.646445274353027 8.138896942138672 11.019887924194336 2.504204273223877 3.9009058475494385 2.375563621520996 2.620148181915283 2.698641538619995 3.0670461654663086
1703 10.564445495605469 8.061591148376465 10.829353332519531 2.334144115447998 3.6126866340637207 2.3721797466278076 2.2086944580078125 2.559945583343506 3.048173189163208
1704 10.347492218017578 7.986832618713379 10.690230369567871 2.2221996784210205 3.6749069690704346 2.3778774738311768 2.5106773376464844 2.8201286792755127 3.1051690578460693
1705 10.371164321899414 7.755387783050537 10.819194793701172 2.2978968620300293 3.7010884284973145 2.284261465072632 2.5490338802337646 3.11456561088562 2.97719144821167
1706 10.369721412658691 7.851520538330078 10.738275527954102 2.29443621635437 3.737478256225586 2.30049204826355 2.2910819053649902 2.43083119392395 3.0866427421569824
1707 10.36225700378418 7.834590911865234 10.653159141540527 2.435056447982788 3.732649326324463 2.327554941177368 2.6886425018310547 2.658048629760742 2.9933817386627197
1708 10.420001029968262 7.8520402908325195 10.550585746765137 2.238189697265625 3.585129499435425 2.6098146438598633 2.4192121028900146 2.5875535011291504 3.008911609649658
1709 10.599090576171875 7.893736839294434 10.772461891174316 2.1256372928619385 3.2976109981536865 2.4724864959716797 2.44936466217041 2.700500249862671 3.089512348175049
1710 10.724042892456055 7.951466083526611 10.997749328613281 2.2871363162994385 3.604004144668579 2.132437229156494 2.6201012134552 2.596169948577881 3.067253351211548
1711 10.555729866027832 7.850732803344727 10.882101058959961 2.436826467514038 3.7959821224212646 2.2230148315429688 2.038095712661743 2.5905239582061768 3.1791653633117676
1712 10.40314769744873 7.730259418487549 10.622246742248535 2.3277199268341064 3.2965309619903564 2.4905076026916504 2.3484251499176025 2.6911051273345947 3.0303070545196533
1713 10.678773880004883 7.813025951385498 11.008698463439941 2.287379026412964 3.7387654781341553 2.1224782466888428 2.11087965965271 2.934340476989746 3.0898849964141846
1714 10.448346138000488 7.925004005432129 10.821728706359863 2.3681459426879883 4.080525875091553 2.2039060592651367 2.2005398273468018 2.948854684829712 3.1146504878997803
1715 10.615278244018555 7.91375207901001 10.974998474121094 2.2114226818084717 3.847356081008911 2.222038745880127 2.376798629760742 2.7228586673736572 3.023236036300659
1716 10.460354804992676 7.768224716186523 10.90798568725586 2.2121663093566895 3.55795955657959 2.217529773712158 2.358980178833008 2.7659683227539063 3.2234907150268555
1717 10.399018287658691 7.614142894744873 10.699481964111328 2.2559876441955566 3.605360269546509 2.2996103763580322 2.162430763244629 2.586168050765991 3.136268377304077
1718 10.74526596069336 7.888144493103027 11.052172660827637 2.2789645195007324 3.6483960151672363 2.2127938270568848 2.4899330139160156 2.7848494052886963 3.079240560531616
1719 10.588866233825684 7.943375587463379 10.927701950073242 2.1898317337036133 3.586454391479492 2.3241984844207764 2.536623954772949 2.6867387294769287 3.0593059062957764
1720 10.55485725402832 7.836716651916504 10.829828262329102 2.1951370239257813 3.546250581741333 2.4613282680511475 2.4414327144622803 2.8776021003723145 3.2315220832824707
1721 10.44983196258545 7.83117151260376 10.816783905029297 2.337815761566162 3.630544900894165 2.3127946853637695 2.611471176147461 2.8238844871520996 3.1393563747406006
1722 10.47558879852295 7.831357002258301 10.841907501220703 2.1306142807006836 3.5765128135681152 2.2937653064727783 2.553107738494873 2.7119698524475098 3.017615556716919
1723 10.502199172973633 7.745083808898926 10.84534740447998 2.2273523807525635 3.320787191390991 2.221451997756958 2.321336269378662 2.6436636447906494 3.1814088821411133
1724 10.51098346710205 7.744266033172607 11.02349853515625 2.261809825897217 3.5333738327026367 2.311248540878296 2.4631125926971436 2.787400245666504 3.175943613052368
1725 10.60680103302002 7.73001766204834 11.009317398071289 2.314556360244751 3.7401657104492188 2.225912570953369 2.2727785110473633 3.10809063911438 3.1581995487213135
1726 10.666635513305664 7.794797420501709 11.21694278717041 2.2726528644561768 3.6372997760772705 2.295729637145996 2.517676591873169 2.989992380142212 3.073188543319702
1727 10.691900253295898 7.765668869018555 11.119529724121094 2.3851780891418457 3.6594059467315674 2.462291717529297 2.317793369293213 2.7671635150909424 3.154635190963745
1728 10.740968704223633 7.877809047698975 11.161556243896484 2.5865697860717773 3.780337333679199 2.201105833053589 2.102649450302124 2.669250249862671 3.1284983158111572
1729 10.830039024353027 7.917908191680908 11.180723190307617 2.3827590942382813 3.781890392303467 2.1414146423339844 2.1226093769073486 2.7114078998565674 3.1041412353515625
1730 10.943201065063477 7.867463111877441 11.478922843933105 2.2582383155822754 3.5867772102355957 2.207789897918701 2.6373281478881836 2.8402578830718994 3.0294392108917236
1731 10.809876441955566 7.768085479736328 11.404336929321289 2.1109704971313477 3.5282275676727295 2.3153645992279053 2.2394587993621826 2.5498011112213135 3.001227378845215
1732 10.766833305358887 7.733321189880371 11.363598823547363 2.0870416164398193 3.4142425060272217 2.154250383377075 2.109928846359253 2.9577279090881348 2.9717509746551514
1733 10.97667121887207 7.735851764678955 11.512901306152344 2.0958762168884277 3.308238983154297 2.4362754821777344 2.441558837890625 2.7424066066741943 3.0834896564483643
1734 10.939879417419434 7.866194725036621 11.51567554473877 2.1559157371520996 3.502873420715332 2.3005411624908447 2.3653488159179688 2.905529737472534 3.056051254272461
1735 11.017608642578125 8.164140701293945 11.468209266662598 2.3231215476989746 3.676572561264038 2.5680694580078125 2.160459518432617 2.8136799335479736 3.1036384105682373
1736 10.819135665893555 8.139506340026855 11.419754981994629 2.336364507675171 3.8526816368103027 2.407066822052002 2.1191020011901855 2.9752719402313232 3.2758734226226807
1737 10.829290390014648 8.150655746459961 11.41480541229248 2.411093235015869 4.094844341278076 2.517855167388916 2.175117254257202 2.782454252243042 3.126241445541382
1738 10.944059371948242 8.073005676269531 11.527956008911133 2.280574083328247 3.7329459190368652 2.2789859771728516 2.6180756092071533 2.553523302078247 3.1068153381347656
1739 10.819940567016602 8.396047592163086 11.214430809020996 2.4752564430236816 3.869938611984253 2.4692392349243164 2.1596529483795166 2.90240740776062 3.0515975952148438
1740 10.66818618774414 8.031411170959473 11.175151824951172 2.282264232635498 3.7514896392822266 2.1780710220336914 2.6013472080230713 2.5868003368377686 3.162327527999878
1741 10.690827369689941 8.121197700500488 11.062320709228516 2.2563600540161133 3.6103267669677734 2.262521982192993 2.6110599040985107 2.3951146602630615 3.1079800128936768
1742 11.120760917663574 8.251476287841797 11.761950492858887 2.3336169719696045 3.9978737831115723 2.3156769275665283 2.3130416870117188 3.018463373184204 3.0650596618652344
1743 10.93283462524414 7.996057510375977 11.660691261291504 2.1289749145507813 3.7433440685272217 2.3230206966400146 2.662491798400879 2.6458358764648438 3.0850577354431152
1744 11.078957557678223 8.231732368469238 11.588907241821289 2.4160635471343994 3.9914937019348145 2.0442237854003906 2.473951578140259 3.3244683742523193 3.273571729660034
1745 10.778844833374023 8.24782943725586 11.182723045349121 2.507965087890625 4.002026557922363 2.324228048324585 2.336885452270508 2.7339351177215576 3.0922293663024902
1746 10.812847137451172 8.17233943939209 11.346781730651855 2.209137439727783 4.024697780609131 2.1602604389190674 2.228381395339966 2.9650635719299316 3.0563275814056396
1747 11.154088973999023 8.504833221435547 11.58340835571289 2.5147221088409424 3.9308502674102783 2.49686598777771 2.294654607772827 3.017845392227173 3.1898844242095947
1748 11.017959594726563 8.406525611877441 11.581134796142578 2.4249348640441895 3.782119035720825 2.2274816036224365 2.466566562652588 2.742921829223633 3.093977689743042
1749 11.087546348571777 8.403892517089844 11.498013496398926 2.471834421157837 3.9087672233581543 2.225694179534912 2.260047435760498 3.028700351715088 3.1273269653320313
1750 10.999628067016602 8.19282054901123 11.389857292175293 2.4863085746765137 4.141782283782959 2.038402557373047 2.2368762493133545 3.2010560035705566 3.089176654815674
1751 10.94182014465332 8.433605194091797 11.341523170471191 2.5569934844970703 4.041924476623535 2.196047067642212 2.177623748779297 3.474041700363159 2.9831528663635254
1752 10.939391136169434 8.365755081176758 11.420899391174316 2.4878084659576416 3.9682047367095947 2.286822557449341 2.4208567142486572 3.15792179107666 3.038604497909546
1753 11.058746337890625 8.477126121520996 11.448957443237305 2.4208691120147705 3.9281394481658936 2.5467724800109863 2.5775973796844482 2.8824031352996826 3.1423709392547607
1754 10.98396110534668 8.259868621826172 11.256369590759277 2.2879772186279297 3.8965790271759033 2.3882017135620117 2.577378034591675 3.0555601119995117 3.110826015472412
1755 11.070714950561523 8.258624076843262 11.425548553466797 2.2515454292297363 3.774998664855957 2.363351345062256 2.466156244277954 2.942477226257324 3.20625376701355
1756 11.108235359191895 8.406853675842285 11.443700790405273 2.433708667755127 3.9081363677978516 2.3802969455718994 2.397510290145874 3.1077768802642822 3.1274657249450684
1757 10.991926193237305 8.297953605651855 11.316805839538574 2.3957359790802 3.7099950313568115 2.5429515838623047 2.6909568309783936 2.932650327682495 3.1145412921905518
1758 10.933452606201172 8.240138053894043 11.407379150390625 2.4284660816192627 3.7896461486816406 2.1535511016845703 2.4456326961517334 3.2351138591766357 3.1056594848632813
1759 10.95362377166748 8.293437004089355 11.280024528503418 2.3618814945220947 3.727475881576538 2.1342530250549316 2.245966911315918 3.0304806232452393 2.9836840629577637
1760 10.946988105773926 8.249626159667969 11.356554985046387 2.4780120849609375 3.5899977684020996 2.2344253063201904 2.405245542526245 3.1545403003692627 3.2104010581970215
1761 10.99058723449707 8.424994468688965 11.4658203125 2.5488765239715576 3.9218873977661133 2.4752368927001953 2.1474781036376953 3.4288315773010254 3.042656660079956
1762 11.05167293548584 8.569865226745605 11.337608337402344 2.8244307041168213 3.841127634048462 2.2551751136779785 2.239809274673462 3.408785343170166 2.954395055770874
1763 11.120638847351074 8.519329071044922 11.485586166381836 2.7394847869873047 3.7750649452209473 2.2939388751983643 2.443154811859131 3.0235414505004883 2.978759288787842
1764 11.277849197387695 8.602691650390625 11.561113357543945 2.6931746006011963 3.7434279918670654 2.356334924697876 2.4976205825805664 3.310633659362793 3.033769130706787
1765 10.965165138244629 8.341787338256836 11.289772987365723 2.39469575881958 3.6984148025512695 2.429713487625122 2.402479648590088 3.164003610610962 2.959681987762451
1766 11.187958717346191 8.504084587097168 11.552494049072266 2.430030584335327 3.7916035652160645 2.5732617378234863 2.2257392406463623 2.947704792022705 3.278371810913086
1767 10.949082374572754 8.233094215393066 11.345970153808594 2.5537667274475098 3.759976863861084 2.3854434490203857 2.2714805603027344 2.6271700859069824 3.042720079421997
1768 10.862327575683594 8.325601577758789 11.346055030822754 2.502133369445801 4.164281845092773 2.3091344833374023 2.0748515129089355 2.3632023334503174 2.9999101161956787
1769 10.659148216247559 7.992499351501465 11.129766464233398 2.273369312286377 4.206243991851807 2.2658026218414307 2.079540729522705 2.4945766925811768 3.021209716796875
1770 10.78589916229248 7.989047527313232 11.308464050292969 2.459859609603882 3.6987688541412354 2.1881165504455566 2.0811126232147217 2.337394952774048 3.1300461292266846
1771 11.007074356079102 8.110760688781738 11.454483032226563 2.4317421913146973 3.8473165035247803 2.444145679473877 2.0133376121520996 3.1074161529541016 3.034318447113037
1772 11.14573860168457 8.257410049438477 11.56258773803711 2.5637693405151367 3.9639840126037598 2.1546411514282227 2.096508502960205 2.924748659133911 2.930248260498047
1773 11.137126922607422 8.567169189453125 11.412800788879395 2.7341995239257813 4.155265808105469 2.1456298828125 1.6247469186782837 2.620596170425415 2.9663517475128174
1774 10.911277770996094 8.27938175201416 11.377696990966797 2.61396861076355 4.099104881286621 2.2200024127960205 2.0563066005706787 2.7715461254119873 2.9263715744018555
1775 10.71714973449707 8.26346492767334 11.10414981842041 2.5650057792663574 4.323067665100098 2.0605628490448 1.63699209690094 2.768702268600464 3.020781993865967
1776 10.75840950012207 8.01254940032959 11.327319145202637 2.3712568283081055 4.080221652984619 2.450796604156494 1.7292083501815796 2.98486590385437 3.059194564819336
1777 10.732749938964844 8.011683464050293 11.332039833068848 2.4323172569274902 4.108187198638916 2.0827555656433105 1.9201375246047974 2.6695950031280518 3.0748579502105713
1778 10.688006401062012 8.064661026000977 11.201489448547363 2.6538848876953125 4.009593963623047 2.284311294555664 2.0063750743865967 3.050774574279785 3.101749897003174
1779 10.785676002502441 8.146419525146484 11.338451385498047 2.6552186012268066 3.9794013500213623 2.190861225128174 1.87485671043396 2.7881696224212646 2.974903106689453
1780 10.81921100616455 8.02831745147705 11.539173126220703 2.8552114963531494 4.318244934082031 2.2321174144744873 1.6500874757766724 2.5374960899353027 2.9874942302703857
1781 10.794936180114746 8.025033950805664 11.413951873779297 2.8073132038116455 4.031649589538574 2.2185702323913574 1.626282811164856 2.533841609954834 3.1993305683135986
1782 10.83393669128418 7.975925445556641 11.387847900390625 2.6529223918914795 3.8651483058929443 2.312260627746582 1.7493438720703125 2.718327283859253 3.093087673187256
1783 10.904444694519043 8.099660873413086 11.527305603027344 2.621626615524292 3.696817636489868 2.297851324081421 2.0588691234588623 2.681565523147583 3.1277084350585938
1784 10.907846450805664 8.10379695892334 11.520392417907715 2.5943357944488525 4.155308723449707 2.299405574798584 1.9621081352233887 2.7745227813720703 3.2891528606414795
1785 10.883838653564453 8.176878929138184 11.452027320861816 2.7743618488311768 3.92867374420166 2.2226874828338623 1.8696374893188477 2.4394335746765137 3.1025149822235107
1786 10.860057830810547 8.156451225280762 11.44294548034668 2.7778003215789795 4.131003379821777 2.2650859355926514 2.1266260147094727 2.74311900138855 3.1873180866241455
1787 10.841470718383789 8.043259620666504 11.471923828125 2.50266170501709 3.6017003059387207 2.1948297023773193 1.9362465143203735 2.5606436729431152 3.054582357406616
1788 10.689269065856934 8.133041381835938 11.109929084777832 2.790066719055176 4.014023780822754 2.292480945587158 1.94756281375885 2.8148510456085205 3.19891357421875
1789 10.72059154510498 8.206552505493164 11.150850296020508 2.857503890991211 4.000794410705566 2.1910526752471924 1.9285112619400024 3.2439050674438477 3.045466423034668
1790 10.644792556762695 7.987210750579834 11.053292274475098 2.782303810119629 3.7801384925842285 2.2727017402648926 2.1693742275238037 2.7437634468078613 3.0635430812835693
1791 10.875521659851074 8.18372631072998 11.238014221191406 2.766587972640991 3.9853568077087402 2.22414231300354 1.8956952095031738 2.770900249481201 3.0534772872924805
1792 11.023719787597656 8.193432807922363 11.574454307556152 2.8439435958862305 3.8959872722625732 2.0364301204681396 2.2136757373809814 2.8769314289093018 3.06693959236145
1793 10.932726860046387 8.268218994140625 11.384897232055664 2.733454704284668 3.941787004470825 2.07071852684021 2.4576821327209473 2.891191244125366 3.0602805614471436
1794 10.754770278930664 8.097695350646973 11.012213706970215 2.573594570159912 3.8219501972198486 1.8964980840682983 2.2677860260009766 3.1901438236236572 3.1254022121429443
1795 10.802189826965332 8.100723266601563 11.109813690185547 2.553642511367798 3.8036036491394043 2.033914804458618 2.2329704761505127 3.0775041580200195 3.23199200630188
1796 10.744691848754883 7.9566216468811035 11.155311584472656 2.4328527450561523 3.7198233604431152 1.9973598718643188 2.1720428466796875 2.786801815032959 3.051466941833496
1797 10.709693908691406 7.974811553955078 10.957268714904785 2.748302698135376 3.764051675796509 1.9856692552566528 1.8412209749221802 2.6667048931121826 3.0616414546966553
1798 10.737349510192871 8.023764610290527 10.906774520874023 2.6416594982147217 3.629819869995117 2.0965306758880615 2.1148812770843506 2.7396981716156006 2.9715640544891357
1799 10.832460403442383 7.995805740356445 11.28281307220459 2.596905469894409 3.6922237873077393 2.0706841945648193 2.265982151031494 3.2357091903686523 3.2647523880004883
1800 10.681595802307129 7.881006717681885 11.095870018005371 2.5728137493133545 3.8714892864227295 2.2777318954467773 2.264885902404785 3.392796754837036 3.032925844192505
1801 10.501216888427734 7.745518207550049 11.127301216125488 2.582306385040283 4.051560878753662 2.1434733867645264 2.211925745010376 3.1431941986083984 3.181180715560913
1802 10.485294342041016 7.624434471130371 10.95349407196045 2.537104368209839 3.714900255203247 2.23816180229187 2.3081650733947754 3.0487709045410156 3.122598648071289
1803 10.567601203918457 7.606527328491211 11.247225761413574 2.4383597373962402 3.8860793113708496 2.131047248840332 2.0952565670013428 3.038400173187256 3.1516647338867188
1804 10.561470985412598 7.7223801612854 11.272796630859375 2.2674262523651123 3.9619951248168945 2.1434319019317627 2.047076463699341 2.831264019012451 3.012455463409424
1805 10.62873649597168 7.9211320877075195 11.067527770996094 2.3119921684265137 3.773879051208496 2.0908491611480713 2.2169907093048096 3.4488842487335205 3.014092445373535
1806 10.703031539916992 7.8855204582214355 11.310894966125488 2.2789366245269775 3.6892693042755127 2.0135364532470703 2.0237433910369873 2.846698760986328 3.154195547103882
1807 10.689754486083984 7.738641262054443 11.142498016357422 2.060924530029297 3.439441442489624 1.9021104574203491 1.8864279985427856 2.8790969848632813 3.3102846145629883
1808 10.437861442565918 7.6078901290893555 10.935733795166016 2.1245553493499756 3.6252827644348145 2.231821298599243 2.1218206882476807 2.9571850299835205 3.164074659347534
1809 10.959114074707031 7.731480121612549 11.620122909545898 2.2000784873962402 3.592881441116333 2.27449893951416 2.257826805114746 2.9869089126586914 3.2938761711120605
1810 10.684535026550293 7.801529884338379 11.174612045288086 2.1880903244018555 3.7468442916870117 2.156714677810669 2.0616941452026367 2.8395204544067383 3.137157678604126
1811 10.617441177368164 7.671773910522461 11.161314010620117 2.247986316680908 3.3605566024780273 2.122833251953125 2.1342501640319824 2.6903076171875 3.0773162841796875
1812 10.641547203063965 7.669522762298584 11.100544929504395 2.227006673812866 3.509021282196045 2.1301827430725098 2.455256938934326 2.877774715423584 3.0952072143554688
1813 10.695857048034668 7.740917682647705 11.22091007232666 2.4069571495056152 3.8635518550872803 2.1299309730529785 2.3571996688842773 2.8317224979400635 3.0382750034332275
1814 11.004465103149414 8.216371536254883 11.42779541015625 2.6028101444244385 3.9213674068450928 2.145081043243408 2.1871490478515625 3.109614133834839 3.1805248260498047
1815 11.097025871276855 8.046663284301758 11.515814781188965 2.589559316635132 3.7001638412475586 2.209502696990967 2.232012987136841 2.5533111095428467 3.3019871711730957
1816 10.979804039001465 7.947710037231445 11.43274974822998 2.308509111404419 3.5491461753845215 2.079977512359619 2.1685938835144043 2.575214385986328 3.151768207550049
1817 10.82110595703125 7.870288372039795 11.142745971679688 2.164844274520874 3.4941768646240234 1.9252508878707886 2.272651195526123 2.897278308868408 3.2368383407592773
1818 10.862661361694336 7.938770771026611 11.10307788848877 2.4035356044769287 3.5328404903411865 2.3741507530212402 2.3889760971069336 2.8216745853424072 3.174025774002075
1819 10.69914722442627 7.79978609085083 10.930244445800781 2.052824020385742 3.2379648685455322 2.0391499996185303 2.650869131088257 2.8754208087921143 3.3200600147247314
1820 10.876593589782715 8.106463432312012 11.174457550048828 2.44374418258667 3.51845383644104 2.0026419162750244 2.446258306503296 2.927568197250366 3.2415671348571777
1821 10.7932767868042 7.954118728637695 11.32026481628418 2.2589306831359863 3.420581102371216 2.3203070163726807 2.4760830402374268 2.9005959033966064 3.1580629348754883
1822 10.860688209533691 8.102932929992676 11.298179626464844 2.535731554031372 3.9184176921844482 2.3171143531799316 2.384902238845825 3.0490362644195557 3.0500950813293457
1823 10.788650512695313 7.776158809661865 11.222715377807617 2.340786933898926 3.4409632682800293 2.331160545349121 2.6617066860198975 2.728609323501587 3.2313060760498047
1824 10.588395118713379 7.7474775314331055 11.051883697509766 2.6053504943847656 3.7888295650482178 2.110276222229004 2.3355143070220947 3.0559723377227783 3.1089956760406494
1825 10.728574752807617 7.922654151916504 11.05872917175293 2.785710334777832 3.628305435180664 2.2087643146514893 2.7549593448638916 3.016660213470459 3.0988786220550537
1826 10.59778881072998 7.761508464813232 10.92304801940918 2.5405733585357666 3.5676653385162354 2.1921029090881348 2.4587454795837402 2.728201150894165 3.216113805770874
1827 10.774582862854004 7.659193992614746 11.261455535888672 2.2621634006500244 3.363281488418579 2.31449031829834 2.6152989864349365 2.8219099044799805 3.1760177612304688
1828 10.548299789428711 7.679573059082031 10.804022789001465 2.119117259979248 3.167862892150879 2.2164251804351807 2.6503713130950928 3.016691207885742 3.1988184452056885
1829 10.644603729248047 7.628774166107178 11.069685935974121 2.2451705932617188 3.277085065841675 2.131410598754883 2.559288501739502 2.8355772495269775 3.1223697662353516
1830 10.566615104675293 7.659897804260254 11.053729057312012 2.1370248794555664 3.230212926864624 2.279545783996582 2.016806125640869 3.450310230255127 3.150583267211914
1831 10.599766731262207 7.786548614501953 11.047606468200684 2.3075149059295654 3.371703863143921 2.5014495849609375 2.306443214416504 2.8638927936553955 3.1208791732788086
1832 10.762709617614746 7.88306188583374 11.32777214050293 2.319805383682251 3.4513847827911377 2.2677714824676514 2.1821818351745605 3.2547757625579834 3.082664728164673
1833 10.810128211975098 7.9085469245910645 11.558185577392578 2.356776475906372 3.8244965076446533 2.580749988555908 2.313370943069458 3.0580244064331055 3.294799566268921
1834 10.723047256469727 8.005518913269043 11.334258079528809 2.2957780361175537 3.56898832321167 2.4580652713775635 2.2451577186584473 2.961674213409424 3.200387716293335
1835 10.741668701171875 7.940380573272705 11.327901840209961 2.2511348724365234 3.413454294204712 2.5928690433502197 2.656867027282715 3.1618809700012207 3.3032448291778564
1836 10.628636360168457 7.975303649902344 11.074922561645508 2.418586015701294 3.728933811187744 2.498598575592041 2.501760721206665 3.013131856918335 3.2495176792144775
1837 10.653762817382813 7.82872200012207 11.347309112548828 2.1889657974243164 3.662215232849121 2.3317713737487793 2.6993088722229004 3.1291651725769043 3.1474080085754395
1838 10.867762565612793 7.94259786605835 11.328051567077637 2.4039225578308105 3.1749892234802246 2.2556731700897217 2.7820796966552734 3.0022308826446533 3.2114295959472656
1839 10.60394287109375 7.683969497680664 11.071786880493164 2.2332026958465576 3.098158597946167 2.4481563568115234 2.694061517715454 3.0198400020599365 3.204683780670166
1840 10.549063682556152 7.791306972503662 11.047294616699219 2.365025281906128 3.646099805831909 2.2886455059051514 2.5753281116485596 2.8059089183807373 3.043738603591919
1841 10.558138847351074 7.757920265197754 10.990467071533203 2.0564637184143066 3.4909019470214844 2.477004051208496 2.6448709964752197 2.942568778991699 3.0680387020111084
1842 10.398221969604492 7.661092758178711 10.845826148986816 1.973239779472351 3.400219202041626 2.4424164295196533 2.382061243057251 2.615678310394287 3.1191654205322266
1843 10.65262222290039 7.820375442504883 11.26559066772461 2.1170573234558105 3.5993120670318604 2.259147882461548 2.5932791233062744 3.0865211486816406 2.9501798152923584
1844 10.591144561767578 7.7056355476379395 11.113082885742188 2.085930585861206 3.3279216289520264 2.374861478805542 2.408478021621704 2.8286144733428955 3.056819438934326
1845 10.844704627990723 7.802056789398193 11.205829620361328 2.2582850456237793 3.5801477432250977 2.266016960144043 2.5921735763549805 2.858395576477051 3.118241786956787
1846 10.747712135314941 7.97630500793457 10.995073318481445 2.3583881855010986 3.429507255554199 2.691741704940796 2.332458257675171 3.030923843383789 3.214353322982788
1847 10.581033706665039 7.90186071395874 11.026100158691406 2.3620293140411377 3.6864545345306396 2.4572486877441406 2.490744113922119 3.254521608352661 3.0567638874053955
1848 10.63581371307373 7.771622657775879 11.223418235778809 2.4875006675720215 3.7841551303863525 2.0196573734283447 2.6114389896392822 2.912943124771118 3.0332190990448
1849 10.723072052001953 7.899432182312012 11.291659355163574 2.300954818725586 3.671233654022217 2.138286828994751 2.370716094970703 3.1526217460632324 3.0450072288513184
1850 10.611082077026367 7.783799648284912 11.213506698608398 2.230618953704834 3.4005894660949707 1.995439887046814 2.2913310527801514 3.044973134994507 3.0925090312957764
1851 10.821503639221191 7.818070888519287 11.416095733642578 2.3229689598083496 3.254741668701172 2.456871509552002 2.3813884258270264 3.3349967002868652 3.1877052783966064
1852 10.633231163024902 7.593934059143066 11.27283000946045 2.2729339599609375 3.1548140048980713 2.3221182823181152 2.2833092212677 2.7306032180786133 3.254725456237793
1853 10.78522777557373 7.826639175415039 11.386877059936523 2.415221691131592 3.630265474319458 2.0750572681427 2.467651605606079 3.2348320484161377 3.1764187812805176
1854 10.889829635620117 7.809047698974609 11.539544105529785 2.3578882217407227 3.4883813858032227 2.2047674655914307 2.185706853866577 3.0142147541046143 3.0344254970550537
1855 11.023646354675293 8.133188247680664 11.528864860534668 2.4260551929473877 3.5080676078796387 2.2922210693359375 2.7968666553497314 2.7901175022125244 3.1896467208862305
1856 10.74948501586914 7.703245162963867 11.42592716217041 2.3334929943084717 3.5615365505218506 2.2501649856567383 2.582764148712158 2.798710584640503 3.3658947944641113
1857 10.654240608215332 7.70152473449707 11.195087432861328 2.426693916320801 3.4016308784484863 2.3579752445220947 2.4064624309539795 2.9499030113220215 3.21842622756958
1858 10.86909294128418 7.697819709777832 11.378132820129395 2.2972066402435303 3.6290454864501953 2.389299154281616 2.574115753173828 2.592573404312134 3.3693442344665527
1859 11.062484741210938 7.90332555770874 11.348502159118652 2.5204734802246094 3.3196752071380615 1.994964361190796 2.486222982406616 2.909536123275757 3.331109046936035
1860 10.887367248535156 7.766641616821289 11.145272254943848 2.439774990081787 3.4374961853027344 1.9666337966918945 1.917487382888794 2.814082622528076 3.207742691040039
1861 10.73136043548584 7.807633876800537 10.940035820007324 2.3805899620056152 3.681335687637329 2.1389946937561035 2.4082958698272705 2.992309808731079 3.2794628143310547
1862 10.675629615783691 7.698200225830078 11.054443359375 2.2168996334075928 3.456611156463623 2.065819501876831 2.5131382942199707 3.0411078929901123 3.2037301063537598
1863 10.546643257141113 7.667619228363037 10.854318618774414 2.0936203002929688 3.444824457168579 2.2895257472991943 2.38323974609375 2.9585721492767334 3.262427568435669
1864 10.562505722045898 7.674991607666016 11.012069702148438 2.2292776107788086 3.3170933723449707 2.2207188606262207 2.7384533882141113 2.8187808990478516 3.3475029468536377
1865 10.427940368652344 7.70858907699585 10.627542495727539 2.2336015701293945 3.173933982849121 2.151200532913208 2.3039045333862305 3.0089426040649414 3.212359666824341
1866 10.488807678222656 7.670043468475342 10.841047286987305 2.1776998043060303 3.317237615585327 2.213648557662964 2.3816425800323486 2.726677417755127 3.3061912059783936
1867 10.595907211303711 7.937648296356201 11.006824493408203 2.040585994720459 3.369762897491455 2.333613634109497 2.3512842655181885 2.465421438217163 3.3234801292419434
1868 10.651214599609375 7.7257490158081055 11.12879467010498 2.096031904220581 3.2551698684692383 2.0344223976135254 2.1089982986450195 2.3664910793304443 3.3336312770843506
1869 10.571805953979492 7.771932601928711 10.987183570861816 2.0619499683380127 3.0386672019958496 2.173834800720215 2.4110164642333984 2.630885124206543 3.3966102600097656
1870 10.727075576782227 8.021141052246094 10.98785400390625 2.3651163578033447 3.245936870574951 2.151087999343872 2.026197910308838 2.8638038635253906 3.2103819847106934
1871 10.50397777557373 7.840458869934082 10.774147033691406 2.132593870162964 3.3105227947235107 2.408832550048828 2.3002700805664063 3.060720205307007 3.3129281997680664
1872 10.533827781677246 7.836175918579102 10.844409942626953 2.010739326477051 3.303602933883667 2.2071731090545654 2.2396163940429688 3.2786622047424316 3.476094961166382
1873 10.669825553894043 8.052020072937012 10.930801391601563 2.0624890327453613 3.400947332382202 2.24058198928833 2.006293773651123 3.1184322834014893 3.375892400741577
1874 10.594990730285645 7.92397928237915 10.894429206848145 2.1000471115112305 3.2966647148132324 2.303372621536255 2.179027557373047 2.6931874752044678 3.4004862308502197
1875 10.786881446838379 7.940274238586426 11.03786849975586 2.071031093597412 3.025078058242798 2.1910948753356934 1.9886809587478638 2.8455021381378174 3.4629926681518555
1876 10.733399391174316 8.007524490356445 11.067276954650879 2.054453134536743 3.2418251037597656 2.5093202590942383 2.6351165771484375 3.0919189453125 3.3095409870147705
1877 10.745465278625488 8.011795997619629 11.168155670166016 2.121032953262329 3.523627758026123 2.316056966781616 2.2235934734344482 2.744936466217041 3.2675728797912598
1878 10.729804992675781 8.094414710998535 10.832968711853027 2.1886227130889893 3.3989202976226807 2.105833053588867 1.8496531248092651 2.828612804412842 3.2566123008728027
1879 10.797706604003906 8.11099910736084 11.152194023132324 2.19943904876709 3.43566632270813 2.247976779937744 2.0234153270721436 2.829014301300049 3.196990966796875
1880 10.810401916503906 8.051594734191895 11.312253952026367 2.3661892414093018 3.6369943618774414 2.21695613861084 1.9992653131484985 2.412588596343994 3.05840802192688
1881 10.660065650939941 7.9604716300964355 10.86726188659668 2.261766195297241 3.1918482780456543 2.272332191467285 2.0407469272613525 2.483475923538208 3.2794950008392334
1882 10.735112190246582 8.009665489196777 10.766501426696777 2.291046619415283 3.095012903213501 2.183851957321167 2.0400753021240234 2.469182252883911 3.320713520050049
1883 10.593996047973633 7.825656414031982 10.853072166442871 2.1400301456451416 3.0721778869628906 2.203767776489258 1.8220515251159668 2.5033838748931885 3.3090450763702393
1884 10.615766525268555 7.721415996551514 10.973891258239746 2.169524669647217 3.2722296714782715 2.1894190311431885 2.1041183471679688 2.4818339347839355 3.1468520164489746
1885 10.75533676147461 7.898024082183838 11.09722900390625 2.253143072128296 3.295868396759033 2.2219483852386475 2.255676507949829 2.6904988288879395 3.30070424079895
1886 10.69719123840332 7.823870658874512 11.130660057067871 2.029662847518921 3.2879526615142822 2.0671660900115967 2.3180058002471924 2.621208429336548 3.2792301177978516
1887 10.567667961120605 7.97139310836792 10.834431648254395 2.1353554725646973 3.3171634674072266 2.2068989276885986 2.2697999477386475 2.8965930938720703 3.1011462211608887
1888 10.611632347106934 8.069173812866211 10.87486743927002 2.2501041889190674 3.49695086479187 2.2301783561706543 2.0561814308166504 2.4671592712402344 3.178068161010742
1889 10.558809280395508 7.844701766967773 10.765600204467773 2.037198305130005 3.1925699710845947 2.3103013038635254 1.9640638828277588 2.7393972873687744 3.162893056869507
1890 10.654606819152832 7.894695281982422 10.911739349365234 1.990509033203125 3.0473830699920654 2.188091516494751 1.9964375495910645 3.0972490310668945 3.2714030742645264
1891 10.506882667541504 7.831963539123535 10.544341087341309 2.0231635570526123 2.7182648181915283 2.275996685028076 1.8305933475494385 2.904813528060913 3.2859926223754883
1892 10.602042198181152 7.613663673400879 10.94106674194336 2.0053324699401855 3.0562093257904053 2.20322585105896 2.216219663619995 2.9896278381347656 3.2191100120544434
1893 10.592619895935059 7.6257548332214355 11.045282363891602 1.9121489524841309 2.8181512355804443 2.396103620529175 2.2338004112243652 2.947176933288574 3.1918740272521973
1894 10.473657608032227 7.6841206550598145 10.724595069885254 2.104904890060425 2.887770652770996 2.269634485244751 1.9699790477752686 2.681070566177368 3.2941622734069824
1895 10.55140495300293 7.822150707244873 10.670904159545898 2.0146312713623047 2.9124538898468018 2.3188750743865967 1.9090059995651245 2.9006006717681885 3.259575366973877
1896 10.60995864868164 7.757995128631592 10.901878356933594 2.203770399093628 3.006605863571167 2.1111016273498535 2.112764835357666 2.7118802070617676 3.2348616123199463
1897 10.55362606048584 7.573275089263916 10.85354995727539 1.881412386894226 2.9264328479766846 2.047678232192993 2.042145252227783 2.797170877456665 3.3508105278015137
1898 10.600289344787598 7.639423847198486 10.9622802734375 1.926226258277893 3.0871922969818115 2.2569668292999268 2.187506914138794 2.728822708129883 3.2041378021240234
1899 10.448128700256348 7.686614990234375 10.736915588378906 1.9422963857650757 2.9210660457611084 2.1402578353881836 1.957212209701538 2.6489248275756836 3.271428108215332
1900 10.580340385437012 7.717264652252197 10.795685768127441 1.9224839210510254 2.9383480548858643 2.234243154525757 1.6106606721878052 2.8301942348480225 3.2321670055389404
1901 10.505227088928223 7.756211757659912 10.789600372314453 1.9101685285568237 2.8958866596221924 2.347693920135498 1.6860995292663574 2.4485833644866943 3.4240660667419434
1902 10.530939102172852 7.67783260345459 10.942429542541504 1.8246456384658813 3.1610524654388428 2.0321357250213623 2.0433356761932373 2.5887293815612793 3.1101577281951904
1903 10.505850791931152 7.719624996185303 10.836896896362305 1.9080032110214233 3.110474109649658 2.2807538509368896 2.190333366394043 2.4263126850128174 3.048370599746704
1904 10.625208854675293 7.707414150238037 11.030325889587402 2.081402540206909 3.254650115966797 2.113513708114624 1.88797128200531 2.8306174278259277 3.142988443374634
1905 10.648527145385742 7.6461591720581055 11.088910102844238 1.9712414741516113 3.1072261333465576 2.010913133621216 1.7151951789855957 2.7795960903167725 3.268122434616089
1906 10.641504287719727 7.731499195098877 11.092460632324219 2.0640628337860107 3.219485282897949 2.1572458744049072 1.850416660308838 2.779298782348633 3.132598876953125
1907 10.506316184997559 7.741797924041748 10.955596923828125 2.1623542308807373 3.636031150817871 2.1340675354003906 1.7978342771530151 2.700875997543335 3.159959554672241
1908 10.561201095581055 7.764434814453125 11.068033218383789 2.0181524753570557 3.3325259685516357 2.1767659187316895 1.8509669303894043 2.777395248413086 3.226910352706909
1909 10.600913047790527 7.737799167633057 10.999274253845215 2.0114099979400635 3.1671876907348633 1.977523922920227 1.5762159824371338 2.7146780490875244 3.200894355773926
1910 10.252921104431152 7.654726028442383 10.583059310913086 2.164425849914551 3.3387961387634277 2.0697550773620605 1.6098694801330566 2.6645584106445313 3.1101861000061035
1911 10.39645004272461 7.682182312011719 10.796178817749023 1.9949049949645996 3.372663736343384 2.3810911178588867 1.631723165512085 2.7031195163726807 3.094417095184326
1912 10.313843727111816 7.659436225891113 10.610597610473633 2.2051315307617188 3.292034387588501 2.1134579181671143 2.193500518798828 3.0811214447021484 3.1563899517059326
1913 10.36927604675293 7.675851345062256 10.608976364135742 2.0535905361175537 3.4496772289276123 2.2960994243621826 1.6847503185272217 2.6151938438415527 3.167538642883301
1914 10.4171781539917 7.623637676239014 10.739110946655273 2.0386545658111572 3.20890212059021 2.2046289443969727 2.2744665145874023 2.560809373855591 3.0648698806762695
1915 10.445354461669922 7.65917444229126 10.676005363464355 2.063446521759033 3.231146812438965 2.2048277854919434 2.0915002822875977 2.508453130722046 3.1534080505371094
1916 10.398201942443848 7.704601764678955 10.513670921325684 1.9731059074401855 3.343442440032959 2.2641704082489014 2.0440218448638916 2.381727457046509 3.054203510284424
1917 10.465630531311035 7.576850891113281 10.926105499267578 2.0141260623931885 3.1963346004486084 2.2223615646362305 2.217539072036743 2.4891726970672607 3.1929399967193604
1918 10.39806079864502 7.698829174041748 10.59508228302002 2.2556822299957275 3.269967794418335 2.0439348220825195 2.0272421836853027 2.5225179195404053 3.3357484340667725
1919 10.55864143371582 7.68110990524292 11.012892723083496 2.0977261066436768 3.814915657043457 2.3363466262817383 1.9983065128326416 2.602569341659546 3.1451706886291504
1920 10.451658248901367 7.540930271148682 10.738310813903809 2.1163089275360107 3.114748954772949 2.118690252304077 2.9248740673065186 2.5326383113861084 3.2953875064849854
1921 10.339914321899414 7.487393856048584 10.971646308898926 2.064096212387085 3.5313684940338135 2.2452750205993652 2.7286195755004883 2.516357421875 3.1986749172210693
1922 10.32584285736084 7.614899635314941 10.82247543334961 1.9558229446411133 3.4239940643310547 2.0701775550842285 2.344235897064209 2.4201488494873047 3.0743072032928467
1923 10.211434364318848 7.452098369598389 10.600290298461914 1.8708555698394775 3.332871675491333 2.267434597015381 2.074748992919922 2.6540215015411377 2.9937613010406494
1924 10.324491500854492 7.467324733734131 10.73140811920166 1.889083981513977 3.399876594543457 2.278442621231079 1.6080659627914429 2.720093250274658 3.030540943145752
1925 10.368383407592773 7.499224662780762 10.818961143493652 1.7628453969955444 3.1261544227600098 2.1659555435180664 1.3733915090560913 2.6120758056640625 2.9911322593688965
1926 10.63002872467041 7.493638515472412 11.067466735839844 1.9712679386138916 2.9743897914886475 2.3093621730804443 1.6900161504745483 2.6437246799468994 3.1317739486694336
1927 10.491250991821289 7.401465892791748 11.052151679992676 2.04457688331604 3.1230523586273193 2.167151689529419 2.1741771697998047 2.6310923099517822 3.1845927238464355
1928 10.382302284240723 7.42765998840332 10.849577903747559 2.056368827819824 3.245934009552002 2.2777252197265625 1.9132370948791504 2.7583298683166504 3.1179609298706055
1929 10.585052490234375 7.629003524780273 10.938318252563477 2.0666756629943848 3.2107412815093994 2.2189748287200928 2.1196391582489014 2.596508502960205 3.1407063007354736
1930 10.65005111694336 7.7162299156188965 11.1587495803833 2.0937576293945313 3.3208441734313965 2.1363871097564697 2.200019359588623 2.5227062702178955 3.0759947299957275
1931 10.627777099609375 7.8397111892700195 10.925837516784668 2.0034923553466797 3.2707245349884033 2.236485242843628 2.2646796703338623 2.954514980316162 3.084542751312256
1932 10.568840980529785 7.908777713775635 10.69517707824707 2.1302735805511475 3.0428149700164795 2.0801451206207275 1.874916672706604 2.7210965156555176 3.0812973976135254
1933 10.527973175048828 7.84937858581543 10.92496395111084 2.0685431957244873 3.19266939163208 2.156669855117798 2.14145827293396 2.5788187980651855 3.0507678985595703
1934 10.458499908447266 7.8183183670043945 10.904326438903809 1.9309027194976807 3.310185670852661 2.1587295532226563 2.1456851959228516 2.6885952949523926 3.018718719482422
1935 10.740584373474121 8.097862243652344 11.165129661560059 2.107924222946167 3.5040714740753174 2.3216068744659424 1.9843024015426636 2.743445634841919 2.941974639892578
1936 10.82646369934082 8.042377471923828 11.264474868774414 2.348632335662842 3.331815481185913 2.287498712539673 2.00024151802063 2.6817376613616943 3.1557464599609375
1937 10.686344146728516 7.9340925216674805 11.103083610534668 2.27327823638916 3.3250060081481934 2.5543508529663086 1.857009768486023 2.3445885181427 2.9406251907348633
1938 10.479355812072754 7.852354526519775 10.882567405700684 2.0226387977600098 3.2259867191314697 2.3264400959014893 1.890299916267395 2.7362594604492188 3.0513226985931396
1939 10.337822914123535 7.726953983306885 10.705483436584473 2.0414609909057617 3.0358407497406006 2.414278984069824 1.8559091091156006 2.9303886890411377 3.070929765701294
1940 10.343903541564941 7.573993682861328 10.90776538848877 2.000643730163574 2.9998834133148193 2.3143835067749023 2.362560749053955 2.774181842803955 3.0998637676239014
1941 10.207060813903809 7.67025089263916 10.551804542541504 2.1081905364990234 2.972675085067749 2.339367151260376 1.913907766342163 2.6639556884765625 3.0893423557281494
1942 10.27428913116455 7.61187744140625 10.609192848205566 2.14599609375 2.846644878387451 2.271404266357422 2.2434215545654297 2.660860061645508 3.080758571624756
1943 10.245271682739258 7.396245002746582 10.720648765563965 2.0136661529541016 2.8637635707855225 2.271301031112671 2.458296060562134 2.7214081287384033 3.086754560470581
1944 10.483182907104492 7.515493392944336 10.98320484161377 1.775842308998108 2.746490955352783 2.534691333770752 2.065089702606201 2.4525742530822754 3.1536083221435547
1945 10.506877899169922 7.645655155181885 11.07402229309082 1.9975812435150146 3.0932776927948 2.3941028118133545 2.3413217067718506 2.4933292865753174 3.0082054138183594
1946 10.711541175842285 7.558694362640381 11.233719825744629 1.7823047637939453 2.9407732486724854 2.5759923458099365 1.8996005058288574 2.535982608795166 3.0839498043060303
1947 10.521048545837402 7.697266578674316 10.862068176269531 1.9367001056671143 3.2428882122039795 2.228682518005371 2.018587589263916 2.531766891479492 3.0153684616088867
1948 10.508625030517578 7.793046474456787 10.874922752380371 1.8399178981781006 3.2345547676086426 2.511171579360962 1.852044939994812 2.558101177215576 3.177391290664673
1949 10.368529319763184 7.606154441833496 10.777647018432617 1.8552024364471436 3.035444736480713 2.2134573459625244 2.1112539768218994 3.0295634269714355 3.098576307296753
1950 10.636207580566406 7.783333778381348 11.222798347473145 1.9224847555160522 3.343853712081909 2.321852922439575 2.0769405364990234 2.844752311706543 3.0794143676757813
1951 10.544312477111816 7.744124412536621 11.126340866088867 1.7655613422393799 3.1793768405914307 2.5143635272979736 2.3525917530059814 2.815061092376709 3.146251678466797
1952 10.597466468811035 7.7165374755859375 11.072084426879883 1.9581876993179321 3.1509170532226563 2.591977834701538 2.493133544921875 2.616464614868164 3.143904685974121
1953 10.41792106628418 7.761756896972656 11.043184280395508 1.9510365724563599 3.6387710571289063 2.61462140083313 2.1030125617980957 2.5591397285461426 3.0907142162323
1954 10.678125381469727 7.930938243865967 11.158317565917969 2.0327160358428955 3.379518747329712 2.440399408340454 2.096250534057617 2.4565048217773438 3.008070945739746
1955 10.661741256713867 7.8839826583862305 11.227094650268555 2.0559120178222656 3.2767488956451416 2.1716110706329346 2.5781986713409424 2.594038724899292 3.1393749713897705
1956 10.842735290527344 8.10844898223877 11.429330825805664 2.2193727493286133 3.71042799949646 2.4066808223724365 2.621509075164795 2.9244790077209473 3.1730923652648926
1957 10.707745552062988 8.005467414855957 11.287833213806152 2.0938076972961426 3.5432631969451904 2.426880359649658 2.09694504737854 2.8682973384857178 3.0123746395111084
1958 10.74587345123291 8.096992492675781 11.41137409210205 2.225191354751587 3.4928174018859863 2.147467613220215 1.9201736450195313 2.7447965145111084 3.215289354324341
1959 10.864383697509766 8.064202308654785 11.604504585266113 2.262822389602661 3.8987457752227783 2.2804293632507324 1.839131474494934 2.849881887435913 3.1324079036712646
1960 10.747420310974121 8.096302032470703 11.361837387084961 2.2783706188201904 3.651582717895508 2.2582905292510986 1.8350342512130737 2.5916895866394043 3.1595311164855957
1961 10.659192085266113 8.04975414276123 11.28975772857666 2.0815672874450684 3.6876139640808105 2.507281541824341 2.0942370891571045 2.897404670715332 3.148491859436035
1962 10.693280220031738 7.9721503257751465 11.12373161315918 2.029996871948242 3.070787191390991 2.3295114040374756 2.230250358581543 2.520657777786255 3.076558828353882
1963 10.446045875549316 7.757318019866943 10.938904762268066 1.7511894702911377 3.155503749847412 2.3434829711914063 2.088836193084717 2.7112133502960205 3.170865535736084
1964 10.480836868286133 7.920440196990967 10.860343933105469 2.035862922668457 3.3789143562316895 2.4279322624206543 2.396681070327759 2.585645914077759 3.2098588943481445
1965 10.554348945617676 7.755814552307129 11.043357849121094 1.8898684978485107 3.164327383041382 2.2130088806152344 2.3365209102630615 2.7142553329467773 3.0920298099517822
1966 10.616697311401367 7.812242031097412 11.249003410339355 1.8670347929000854 3.3730554580688477 2.3442227840423584 2.3538267612457275 3.024380683898926 3.2020251750946045
1967 10.656135559082031 8.075172424316406 11.18493938446045 2.0464377403259277 3.32547926902771 2.4026968479156494 2.3018593788146973 2.9236884117126465 3.1699178218841553
1968 10.326798439025879 7.810296058654785 10.78803539276123 1.82224702835083 2.992180585861206 2.3287248611450195 2.2099921703338623 2.8954031467437744 3.089040994644165
1969 10.378668785095215 7.782078742980957 10.979055404663086 1.8460204601287842 3.4033052921295166 2.230593681335449 2.46675443649292 3.0945544242858887 3.1670398712158203
1970 10.571084976196289 7.939504623413086 11.262434005737305 1.8786308765411377 3.5837552547454834 2.3893864154815674 1.9344021081924438 2.9014406204223633 3.12642240524292
1971 10.420124053955078 7.750117301940918 10.885252952575684 1.938431739807129 3.1177265644073486 2.0486042499542236 1.9345569610595703 2.834545135498047 3.063857078552246
1972 10.540094375610352 7.838451385498047 11.287798881530762 2.022942066192627 3.6174135208129883 2.0930778980255127 2.5305418968200684 2.911167860031128 3.119410514831543
1973 10.5083646774292 7.756338596343994 11.247570991516113 2.0342419147491455 3.3932876586914063 2.2489447593688965 2.3713204860687256 2.8773295879364014 3.153334617614746
1974 10.5043306350708 7.7321906089782715 11.104164123535156 2.0179555416107178 3.5359795093536377 2.429670810699463 2.243924856185913 2.8087990283966064 3.1916141510009766
1975 10.584348678588867 7.7930192947387695 11.275676727294922 1.8925931453704834 3.2423293590545654 2.2651596069335938 2.3620755672454834 2.7452781200408936 3.167375087738037
1976 10.56563949584961 7.756622314453125 11.339237213134766 1.9847182035446167 3.4111835956573486 2.311460494995117 2.346118450164795 2.704023599624634 3.2710013389587402
1977 10.486278533935547 7.6290082931518555 11.114128112792969 1.8123596906661987 3.281280279159546 2.1441550254821777 2.3983099460601807 2.8323965072631836 3.130939245223999
1978 10.63063907623291 7.847360134124756 11.169317245483398 1.997102975845337 3.439546585083008 2.234860420227051 2.2652413845062256 3.032709836959839 3.180283784866333
1979 10.554673194885254 7.786834239959717 10.865684509277344 1.9268949031829834 3.1451101303100586 2.185594081878662 2.6919002532958984 2.932518243789673 3.103658437728882
1980 10.502158164978027 7.552241802215576 10.83112621307373 1.8204200267791748 2.8060574531555176 2.1695668697357178 2.319716215133667 2.6097018718719482 2.9796910285949707
1981 10.402441024780273 7.528867244720459 10.918939590454102 1.9184257984161377 3.0862793922424316 2.0865890979766846 2.6474595069885254 2.5996015071868896 3.0757811069488525
1982 10.369577407836914 7.685704708099365 10.840821266174316 2.0409202575683594 3.221238136291504 2.4150021076202393 2.354048490524292 2.657595634460449 3.1762619018554688
1983 10.363900184631348 7.665010452270508 10.781755447387695 1.9150981903076172 3.1704556941986084 2.5067238807678223 2.385763168334961 2.644102096557617 3.0112481117248535
1984 10.261187553405762 7.746521472930908 10.663009643554688 1.942780613899231 3.3381121158599854 2.4195547103881836 2.4121198654174805 2.738062858581543 3.099087953567505
1985 10.460470199584961 7.664187431335449 10.981782913208008 1.9353729486465454 3.3944549560546875 2.357980489730835 1.9786094427108765 2.3661530017852783 3.087484359741211
1986 10.505329132080078 7.648303508758545 10.933778762817383 1.932887077331543 3.414320468902588 2.233922004699707 2.3887338638305664 2.5609750747680664 3.0868241786956787
1987 10.314492225646973 7.498960971832275 10.641462326049805 1.8472001552581787 3.064362049102783 2.3475968837738037 2.2489233016967773 2.2922582626342773 3.1082355976104736
1988 10.306922912597656 7.562790393829346 11.006741523742676 1.8847734928131104 3.4850997924804688 2.419553279876709 2.0874571800231934 2.96862530708313 3.084862470626831
1989 10.31689167022705 7.7012224197387695 10.834248542785645 1.982893705368042 3.574185609817505 2.644740343093872 2.174400806427002 2.6624045372009277 3.0734925270080566
1990 10.453817367553711 7.6797614097595215 10.897048950195313 1.853493332862854 3.0425963401794434 2.1983654499053955 2.342421770095825 2.3591761589050293 3.054757833480835
1991 10.443495750427246 7.734623908996582 10.910433769226074 1.823853611946106 3.2393672466278076 2.3324384689331055 2.0029428005218506 2.226024627685547 3.1421847343444824
1992 10.297004699707031 7.516519546508789 10.924517631530762 1.871050238609314 3.472593307495117 2.186819076538086 2.257443904876709 2.1227686405181885 3.089467763900757
1993 10.587031364440918 7.731245040893555 11.206326484680176 1.825188398361206 3.1536905765533447 2.4770939350128174 2.402341365814209 1.9963759183883667 3.254741668701172
1994 10.54440689086914 7.839158058166504 11.162459373474121 2.0916624069213867 3.607771635055542 2.339484453201294 2.2178726196289063 2.8634142875671387 3.259258508682251
1995 10.591391563415527 7.909518718719482 11.080354690551758 2.0196332931518555 3.268697738647461 2.490880250930786 2.21757435798645 2.7161123752593994 3.243382692337036
1996 10.364176750183105 7.573197364807129 11.104808807373047 1.9332118034362793 3.340024709701538 2.342052698135376 2.5984256267547607 2.5728824138641357 3.2088069915771484
1997 10.504081726074219 7.596714496612549 11.202132225036621 1.803191065788269 3.0166285037994385 2.200035572052002 2.8289384841918945 2.9303367137908936 3.2035720348358154
1998 10.724530220031738 7.622169017791748 11.458436012268066 2.014810085296631 3.210270643234253 2.2579190731048584 2.9418606758117676 2.5733580589294434 3.3319342136383057
1999 10.819880485534668 7.686288356781006 11.485127449035645 2.0255701541900635 3.1505541801452637 2.0613088607788086 2.380220413208008 2.7947189807891846 3.2321338653564453
2000 10.732931137084961 7.824189186096191 11.326635360717773 2.100170612335205 3.2670342922210693 2.2755143642425537 2.2630374431610107 2.608766555786133 3.2592482566833496
2001 10.667512893676758 7.644908905029297 11.513429641723633 2.0729241371154785 3.312253713607788 2.190847158432007 2.412045955657959 3.0827221870422363 3.027923107147217
2002 10.517560958862305 7.715993881225586 11.104196548461914 1.914330244064331 3.209928035736084 2.576345205307007 1.996935248374939 2.9466757774353027 3.2242021560668945
2003 10.55165958404541 7.751977920532227 11.151162147521973 2.1050002574920654 3.127357244491577 2.648170232772827 1.7992117404937744 2.7234420776367188 3.293984889984131
2004 10.441056251525879 7.662113189697266 11.210173606872559 2.071704149246216 3.28957462310791 2.365201473236084 1.909676432609558 2.478076219558716 3.15364933013916
2005 10.463940620422363 7.594669818878174 11.225058555603027 2.23134708404541 3.337924003601074 2.5579628944396973 1.7383811473846436 2.5333638191223145 3.0442843437194824
2006 10.265581130981445 7.503414630889893 10.907554626464844 2.23160982131958 3.32125186920166 2.3166422843933105 2.055678129196167 2.7100696563720703 3.1152865886688232
2007 10.459074974060059 7.8181633949279785 10.846784591674805 2.0490124225616455 3.137484312057495 2.497272253036499 1.9162150621414185 2.484832525253296 3.051201581954956
2008 10.338789939880371 7.536754608154297 10.723485946655273 2.006110429763794 2.8433127403259277 2.5656096935272217 1.9196138381958008 2.583153486251831 3.1564414501190186
2009 10.497976303100586 7.668928146362305 10.751119613647461 1.9097627401351929 2.3913822174072266 2.4962644577026367 2.0360770225524902 2.7258918285369873 3.0916988849639893
2010 10.582662582397461 7.662044048309326 11.055390357971191 2.025627613067627 2.7751142978668213 2.1264989376068115 2.1704604625701904 3.093113660812378 3.165231227874756
2011 10.34714126586914 7.704049587249756 10.765401840209961 2.053429365158081 2.912551164627075 2.3602852821350098 2.145129919052124 2.8241424560546875 3.148721218109131
2012 10.39063549041748 7.9237446784973145 10.76903247833252 2.148575782775879 3.108093738555908 2.260359525680542 1.8915220499038696 2.999162197113037 3.0737991333007813
2013 10.419879913330078 7.765621185302734 10.643547058105469 2.1846227645874023 2.765294075012207 2.2516210079193115 2.308101177215576 2.7582926750183105 3.0128560066223145
2014 10.37614631652832 7.793459892272949 10.724370956420898 2.261869430541992 3.2848830223083496 2.2159998416900635 2.003978967666626 2.6724143028259277 3.23776912689209
2015 10.128921508789063 7.727107524871826 10.595139503479004 2.0440120697021484 2.925579071044922 2.1007120609283447 1.8641839027404785 2.600189685821533 3.0968010425567627
2016 10.479933738708496 7.930748462677002 10.888969421386719 2.113982677459717 2.9646496772766113 2.121950626373291 1.4674147367477417 2.858109474182129 3.190653085708618
2017 10.264138221740723 7.945157527923584 10.437981605529785 2.097165584564209 3.0486438274383545 2.384838342666626 1.7318276166915894 2.8032712936401367 2.9669058322906494
2018 10.279513359069824 7.9992876052856445 10.671788215637207 2.314499616622925 3.1561789512634277 2.390529155731201 1.4327309131622314 2.6398351192474365 3.1027207374572754
2019 10.564984321594238 8.142882347106934 10.811846733093262 2.403851270675659 3.0502116680145264 2.212634563446045 1.755014419555664 2.5525784492492676 3.0654375553131104
2020 10.505748748779297 7.867193698883057 10.800118446350098 2.2914352416992188 2.7075297832489014 2.1041555404663086 1.765507459640503 2.6923675537109375 3.1987242698669434
2021 10.537468910217285 7.9379682540893555 10.796297073364258 2.1559078693389893 3.066612482070923 2.120607852935791 1.876999855041504 2.9348552227020264 3.2180957794189453
2022 10.482332229614258 7.865460395812988 10.858858108520508 2.157520055770874 3.181420087814331 1.998148798942566 2.0969414710998535 2.822504758834839 3.2271816730499268
2023 10.379790306091309 7.856220722198486 10.674825668334961 2.1617605686187744 2.831162452697754 2.1621711254119873 2.6719367504119873 2.514843463897705 3.281083106994629
2024 10.285649299621582 7.815033912658691 10.39901351928711 2.198040008544922 2.7328367233276367 2.035270929336548 1.9863492250442505 2.817429542541504 3.232724189758301
2025 10.294229507446289 7.8072896003723145 10.535650253295898 2.1345138549804688 2.934128522872925 2.061173677444458 2.274963617324829 2.5854854583740234 3.1759531497955322
2026 10.467443466186523 7.87772798538208 10.7268705368042 2.166816234588623 2.8845908641815186 2.147679567337036 2.31372332572937 2.667870044708252 3.0425102710723877
2027 10.42814826965332 7.880819320678711 10.785504341125488 2.1922554969787598 2.9878149032592773 2.040593385696411 2.1985630989074707 2.8247323036193848 3.1607437133789063
2028 10.550745964050293 8.004627227783203 10.899103164672852 2.3557815551757813 3.1453330516815186 2.2002501487731934 2.292541265487671 2.8442769050598145 3.105602741241455
2029 10.629624366760254 7.8473100662231445 10.996025085449219 2.1568379402160645 2.9721975326538086 2.060035467147827 2.1290767192840576 2.494137763977051 3.2437691688537598
2030 10.542191505432129 7.774628639221191 10.96597957611084 2.065904140472412 3.1618263721466064 2.0465245246887207 2.117434501647949 2.7659835815429688 3.123481273651123
2031 10.74271011352539 7.824056148529053 11.227843284606934 2.081770658493042 3.1458160877227783 2.0126075744628906 1.906411051750183 2.7274413108825684 3.138627290725708
2032 10.481901168823242 7.732702732086182 10.952220916748047 2.02154278755188 3.0286495685577393 2.0587427616119385 2.141366958618164 2.7170310020446777 3.18906831741333
2033 10.753905296325684 7.958480358123779 11.346853256225586 2.0601556301116943 3.2109427452087402 2.127667188644409 2.1482067108154297 2.848313093185425 3.1498966217041016
2034 10.450190544128418 7.688357830047607 10.872933387756348 1.9687042236328125 3.0074586868286133 2.254436492919922 2.0558509826660156 2.535651445388794 3.2207155227661133
2035 10.291604042053223 7.693769454956055 10.76190185546875 2.121724843978882 3.3412156105041504 2.0803327560424805 1.9942697286605835 2.693253755569458 3.0547125339508057
2036 10.18411636352539 7.6389479637146 10.563827514648438 1.858444333076477 3.115229606628418 2.184669017791748 2.2172117233276367 2.817979335784912 3.0774033069610596
2037 10.402545928955078 7.802100658416748 10.814440727233887 1.856703519821167 2.6870923042297363 2.5316219329833984 2.3690340518951416 2.8905649185180664 3.1633033752441406
2038 10.284672737121582 7.715174674987793 10.766327857971191 2.0879454612731934 3.314800977706909 2.4066965579986572 1.8612561225891113 2.8626837730407715 3.015284776687622
2039 10.212080001831055 7.677036762237549 10.486603736877441 2.177778959274292 2.943201780319214 2.6248719692230225 2.2664666175842285 2.9483349323272705 3.2394895553588867
2040 10.26264476776123 7.709265232086182 10.465547561645508 1.92356276512146 2.7177650928497314 2.1254820823669434 2.621088981628418 2.7990283966064453 3.0271780490875244
2041 10.411316871643066 7.951568126678467 10.693962097167969 2.005539655685425 3.0679304599761963 2.2770605087280273 2.1923131942749023 2.8521175384521484 3.2319509983062744
2042 10.12593936920166 7.7919464111328125 10.355579376220703 1.9309401512145996 3.086550712585449 2.0864152908325195 2.42753529548645 2.7268905639648438 3.053175449371338
2043 10.135080337524414 7.655037879943848 10.408516883850098 1.7837224006652832 2.9638659954071045 2.5556609630584717 2.4056172370910645 2.7414212226867676 3.235243320465088
2044 10.513062477111816 7.696761131286621 10.943721771240234 1.97328782081604 3.0923221111297607 2.198399305343628 3.078575372695923 2.741213321685791 3.1836955547332764
2045 10.374320030212402 7.906904697418213 10.537089347839355 2.0410866737365723 3.0397961139678955 2.2403337955474854 2.6655447483062744 2.949799060821533 3.038003921508789
2046 10.432857513427734 7.7910237312316895 10.597185134887695 2.0666420459747314 2.7010233402252197 2.1194851398468018 2.5544939041137695 2.3990275859832764 3.0305957794189453
2047 10.209986686706543 7.77993631362915 10.3858003616333 1.9313175678253174 2.934135675430298 2.2574925422668457 2.411647319793701 2.854924201965332 3.0913939476013184
2048 10.3471040725708 7.954574108123779 10.538399696350098 2.031182289123535 2.97029185295105 1.9336055517196655 1.7217230796813965 2.6749086380004883 3.038849115371704
2049 10.555316925048828 8.212377548217773 10.59351634979248 2.1385276317596436 3.0654852390289307 1.982550859451294 2.159580945968628 2.4114997386932373 3.0707011222839355
2050 10.628534317016602 8.10094928741455 10.919257164001465 2.064253568649292 3.0487492084503174 1.8337961435317993 2.1842474937438965 2.973083019256592 3.110030174255371
2051 10.412132263183594 8.063340187072754 10.6666259765625 2.092420816421509 3.392899751663208 2.1467983722686768 1.752511978149414 2.6661441326141357 3.137878179550171
2052 10.610895156860352 8.115582466125488 10.869710922241211 2.2453808784484863 3.027005672454834 2.1760435104370117 2.1400794982910156 2.799349069595337 3.062023401260376
2053 10.634571075439453 8.046767234802246 10.729866027832031 2.2471518516540527 2.8469204902648926 2.3163681030273438 1.83296799659729 2.680917739868164 3.0898211002349854
2054 10.772418975830078 8.332983016967773 11.03341007232666 2.286853075027466 3.3447086811065674 2.2357499599456787 2.324631452560425 2.750338077545166 3.100649118423462
2055 10.727102279663086 8.33948802947998 10.870338439941406 2.3821730613708496 3.2613837718963623 2.0032236576080322 2.0181386470794678 2.6695127487182617 3.214972972869873
2056 10.640340805053711 8.400425910949707 10.535284042358398 2.5977540016174316 3.0148539543151855 2.078824281692505 2.534599542617798 2.7028980255126953 3.2333836555480957
2057 10.636746406555176 8.196614265441895 10.711502075195313 2.2166061401367188 3.1031885147094727 2.2141590118408203 2.355074167251587 2.64213228225708 3.1106038093566895
2058 10.575483322143555 8.274611473083496 10.69410514831543 2.409532070159912 3.1799557209014893 2.0667130947113037 1.9462827444076538 2.823009967803955 3.0776240825653076
2059 10.707490921020508 8.250689506530762 10.868983268737793 2.342092275619507 2.9750161170959473 2.4473419189453125 1.5903403759002686 2.5342366695404053 3.1520469188690186
2060 10.63200855255127 8.089861869812012 10.785650253295898 2.237355947494507 2.916811943054199 2.404658555984497 1.9226020574569702 2.6031291484832764 3.129612922668457
2061 10.72647476196289 8.240768432617188 10.892670631408691 2.3865597248077393 2.9743845462799072 2.4311068058013916 1.8661513328552246 2.6636297702789307 3.032271385192871
2062 10.468820571899414 7.97542667388916 10.803119659423828 2.226233720779419 3.204711437225342 2.5145249366760254 2.144277572631836 2.8596248626708984 3.0474166870117188
2063 10.697592735290527 7.998534202575684 10.940408706665039 2.2983474731445313 2.9258124828338623 2.3594589233398438 2.321103096008301 2.5655453205108643 3.4740700721740723
2064 10.522890090942383 8.011178970336914 10.918188095092773 2.147045612335205 3.1157405376434326 2.086243152618408 2.0483336448669434 2.7462804317474365 3.098809242248535
2065 10.726161003112793 8.177411079406738 11.008749961853027 2.203286647796631 2.909311294555664 2.330894947052002 2.2325479984283447 2.795280694961548 2.939833879470825
2066 10.678548812866211 8.127671241760254 10.809700012207031 2.3351149559020996 2.6892378330230713 2.303950071334839 1.7440775632858276 2.833982467651367 3.245483636856079
2067 10.512081146240234 7.957248210906982 10.860859870910645 2.185715675354004 2.9667882919311523 2.1431901454925537 1.9674583673477173 2.5328948497772217 3.1126956939697266
2068 10.554186820983887 8.023788452148438 10.916855812072754 2.301605224609375 3.031583547592163 2.146617889404297 1.568240761756897 3.029841661453247 3.1426825523376465
2069 10.659333229064941 7.997178554534912 11.006348609924316 2.365736722946167 2.952746629714966 2.0219228267669678 1.9211149215698242 2.7671146392822266 3.088919162750244
2070 10.473539352416992 8.003058433532715 10.910982131958008 2.258406162261963 2.949563503265381 2.126328229904175 1.9301209449768066 2.7123310565948486 3.1781435012817383
2071 10.585171699523926 8.147979736328125 11.060693740844727 2.397374391555786 3.4920079708099365 2.104896068572998 1.6795363426208496 2.6626129150390625 3.173330545425415
2072 10.557101249694824 8.068215370178223 10.579263687133789 2.4292149543762207 3.0248095989227295 2.3328375816345215 1.8227373361587524 2.7653002738952637 3.2985384464263916
2073 10.478828430175781 8.146138191223145 10.651681900024414 2.5268714427948 3.301023483276367 2.350261926651001 1.8763930797576904 3.2164151668548584 3.0900306701660156
2074 10.61896800994873 8.149691581726074 10.819646835327148 2.575716733932495 3.358766794204712 2.562828302383423 2.301823377609253 2.6236705780029297 3.1479604244232178
2075 10.50224781036377 8.037787437438965 10.641646385192871 2.309601306915283 3.064140796661377 2.1632862091064453 2.025719165802002 2.7999861240386963 3.2554218769073486
2076 10.554662704467773 8.02269172668457 10.730107307434082 2.4818620681762695 2.96091365814209 2.1696033477783203 2.1198792457580566 2.548222541809082 3.1493136882781982
2077 10.523895263671875 8.082279205322266 10.840076446533203 2.3571250438690186 3.074387550354004 2.301846504211426 2.247396945953369 2.940882921218872 3.1881861686706543
2078 10.401504516601563 8.017568588256836 10.739949226379395 2.2869417667388916 3.526481866836548 2.2786803245544434 2.175999164581299 2.5806944370269775 3.0401370525360107
2079 10.636845588684082 8.097208976745605 11.03674602508545 2.5031538009643555 3.522778272628784 2.2894928455352783 1.73689603805542 2.733987808227539 3.2584176063537598
2080 10.437714576721191 8.08049488067627 10.682049751281738 2.4164133071899414 3.1358306407928467 2.3807661533355713 1.9132896661758423 2.5454087257385254 3.3063178062438965
2081 10.488420486450195 8.071235656738281 10.502043724060059 2.4048943519592285 2.8791983127593994 2.3556625843048096 1.7994881868362427 2.961418867111206 3.2408039569854736
2082 10.664868354797363 8.285168647766113 10.744105339050293 2.739921808242798 2.98138427734375 2.4760303497314453 1.983795166015625 2.6019413471221924 3.1146888732910156
2083 10.604491233825684 8.027498245239258 10.642688751220703 2.4704220294952393 2.8037309646606445 2.2075202465057373 1.8386296033859253 2.651331663131714 3.4080710411071777
2084 10.525251388549805 7.816900253295898 10.95289134979248 2.3460745811462402 3.010716438293457 2.165461301803589 2.002135753631592 2.5054726600646973 3.128643274307251
2085 10.462679862976074 7.78416633605957 10.855902671813965 2.308703660964966 3.082547664642334 2.1436374187469482 2.068584442138672 2.665360450744629 3.1826670169830322
2086 10.61870288848877 8.047128677368164 10.752350807189941 2.5739808082580566 3.0218663215637207 2.202397108078003 2.0990917682647705 2.7243752479553223 3.307466506958008
2087 10.650545120239258 7.986620903015137 11.052974700927734 2.3813021183013916 3.0301122665405273 2.156402587890625 1.7341914176940918 2.58589506149292 3.318537712097168
2088 10.631808280944824 7.9752278327941895 10.969597816467285 2.4669101238250732 2.9166507720947266 1.933998465538025 1.8720684051513672 2.6314539909362793 3.2819066047668457
2089 10.88491439819336 8.169933319091797 11.18171215057373 2.6181070804595947 3.061704158782959 2.2625184059143066 1.9618961811065674 2.4700355529785156 3.1010210514068604
2090 10.615006446838379 8.096312522888184 10.957411766052246 2.352729320526123 3.1212961673736572 2.168328046798706 1.7109501361846924 2.645887851715088 3.403028964996338
2091 10.805627822875977 8.190993309020996 11.292827606201172 2.4916176795959473 3.1080222129821777 2.1757962703704834 1.9335097074508667 2.617536783218384 3.1910200119018555
2092 10.724174499511719 8.165485382080078 11.080399513244629 2.3440089225769043 3.012347459793091 2.2078073024749756 1.9026801586151123 2.7614386081695557 3.289728879928589
2093 10.83924674987793 8.317299842834473 11.103612899780273 2.554014205932617 3.144148826599121 2.2685739994049072 1.9262118339538574 2.517667055130005 3.1333682537078857
2094 10.79430866241455 8.327404022216797 11.0092134475708 2.533034086227417 2.990516424179077 2.1155459880828857 1.9965864419937134 2.6499409675598145 3.2351179122924805
2095 10.893738746643066 8.303991317749023 11.15688419342041 2.594316005706787 3.016571283340454 1.9703187942504883 2.2155959606170654 2.5528006553649902 3.4258456230163574
2096 10.864789962768555 8.32332706451416 11.107124328613281 2.8134500980377197 3.221215009689331 2.0693118572235107 1.9837980270385742 2.7449936866760254 3.2389183044433594
2097 10.758644104003906 8.286961555480957 11.04580020904541 2.4273197650909424 3.1565752029418945 1.9432826042175293 1.7212305068969727 2.568570852279663 3.216552734375
2098 10.700852394104004 8.19182014465332 11.119142532348633 2.615316867828369 3.420856475830078 2.235534191131592 2.1048336029052734 2.7502923011779785 3.296215057373047
2099 10.851275444030762 8.361588478088379 11.146951675415039 2.731049060821533 3.427422285079956 2.0102055072784424 2.375187635421753 2.528006076812744 3.086428165435791
2100 10.807671546936035 8.222661972045898 11.091485023498535 2.6420483589172363 3.2145118713378906 2.1209652423858643 2.025517463684082 2.8006033897399902 3.2725915908813477
2101 11.014873504638672 8.49855899810791 11.428256034851074 2.7439842224121094 3.346203088760376 2.2614777088165283 2.2082643508911133 2.833538770675659 3.152553081512451
2102 10.71142292022705 8.353492736816406 11.02715015411377 2.583735704421997 3.5362308025360107 2.205181360244751 2.011807918548584 2.776285171508789 3.282003879547119
2103 10.882372856140137 8.518092155456543 11.25448989868164 2.861640453338623 3.5360360145568848 2.242032527923584 1.9868462085723877 2.4641261100769043 3.202249050140381
2104 10.894859313964844 8.45057201385498 11.202790260314941 2.741560697555542 3.229726552963257 2.2255351543426514 1.8369433879852295 2.5599122047424316 3.0562806129455566
2105 10.998174667358398 8.74085807800293 11.159659385681152 3.015376329421997 3.2986502647399902 2.2167091369628906 2.1119790077209473 2.6947152614593506 3.2754039764404297
2106 11.111737251281738 8.954617500305176 11.316485404968262 3.2504844665527344 3.4417643547058105 2.0271503925323486 1.5866897106170654 2.633169174194336 3.1636149883270264
2107 10.949237823486328 8.544696807861328 11.422799110412598 2.831493616104126 3.5355851650238037 2.1175806522369385 1.844098687171936 2.303433418273926 3.2381246089935303
2108 11.0267915725708 8.735278129577637 11.366070747375488 3.0925137996673584 3.5776243209838867 2.375750780105591 1.85249924659729 2.497706890106201 3.245504379272461
2109 10.923493385314941 8.638114929199219 11.021513938903809 2.830185651779175 3.1329667568206787 2.0328338146209717 1.984008550643921 2.599565029144287 3.1046483516693115
2110 10.894180297851563 8.551026344299316 10.934425354003906 3.0484068393707275 2.9233105182647705 2.2113311290740967 2.3434765338897705 2.492347478866577 3.296321392059326
2111 11.182767868041992 8.44443416595459 11.483040809631348 2.940215826034546 3.182403087615967 2.1028177738189697 1.756345510482788 2.428353786468506 3.1768367290496826
2112 11.137276649475098 8.604887008666992 11.371743202209473 3.0393574237823486 3.4468486309051514 2.2779626846313477 2.065955400466919 2.77298903465271 3.3829846382141113
2113 11.078389167785645 8.67419719696045 11.242576599121094 3.2509310245513916 3.654268503189087 2.2570412158966064 2.0913808345794678 2.835726499557495 3.324204206466675
2114 10.974383354187012 8.673739433288574 10.939520835876465 3.014390468597412 3.339494228363037 2.325558662414551 1.8400837182998657 2.972595691680908 3.2847743034362793
2115 10.7943115234375 8.493217468261719 10.870512008666992 3.0941779613494873 3.4325718879699707 2.4680628776550293 2.064723014831543 2.8781981468200684 3.183469295501709
2116 11.116333961486816 8.70351505279541 11.143209457397461 3.03566837310791 3.2711122035980225 2.1380419731140137 1.982590675354004 2.761960744857788 3.277730703353882
2117 11.085511207580566 8.678121566772461 11.26094913482666 3.1793739795684814 3.1789352893829346 2.1442840099334717 2.356274366378784 2.6681106090545654 3.3794937133789063
2118 11.054712295532227 8.641860961914063 11.139518737792969 2.9782824516296387 3.1080803871154785 2.066530466079712 2.1543827056884766 2.585920572280884 3.256974220275879
2119 11.097564697265625 8.781673431396484 11.198212623596191 3.127279758453369 3.4192216396331787 1.950639247894287 2.1855826377868652 2.542586088180542 3.189704656600952
2120 10.994950294494629 8.536876678466797 11.210424423217773 2.8265228271484375 3.16584849357605 2.039123058319092 2.1586809158325195 2.9439473152160645 3.212340831756592
2121 10.842629432678223 8.61531925201416 10.952530860900879 2.877443552017212 3.1059658527374268 2.0042738914489746 1.9997223615646362 2.831202507019043 3.256209135055542
2122 10.737470626831055 8.465399742126465 10.912130355834961 2.619032382965088 3.0956711769104004 2.2015016078948975 2.1065404415130615 2.75970196723938 3.2197659015655518
2123 10.9331693649292 8.725421905517578 11.15942668914795 2.927938222885132 3.3003315925598145 2.453557014465332 1.8390432596206665 2.5664222240448 3.198141574859619
2124 10.895767211914063 8.499618530273438 11.234004974365234 2.7732737064361572 3.1804659366607666 2.1492083072662354 1.8608044385910034 2.5611002445220947 3.1551547050476074
2125 10.985692024230957 8.594614028930664 11.194302558898926 2.9956939220428467 3.207746744155884 2.109877824783325 2.3285465240478516 2.881889820098877 3.2548038959503174
2126 10.982094764709473 8.679364204406738 11.15847110748291 3.1170456409454346 3.3070948123931885 2.1741955280303955 1.8655145168304443 2.8468642234802246 3.170898675918579
2127 10.75131893157959 8.428458213806152 10.940953254699707 2.6694374084472656 2.9305858612060547 2.6622402667999268 2.07356595993042 2.704022169113159 3.207829713821411
2128 10.943716049194336 8.542806625366211 11.20386791229248 2.7758865356445313 3.01021671295166 2.3479835987091064 2.374037504196167 2.9786458015441895 3.268522024154663
2129 10.99660873413086 8.628609657287598 10.953336715698242 2.8982386589050293 2.74233341217041 2.5719282627105713 1.8364561796188354 2.9998912811279297 3.084761619567871
2130 11.198953628540039 8.676331520080566 11.155477523803711 3.362382650375366 2.9460604190826416 2.374481201171875 2.2365989685058594 2.7238924503326416 3.2224082946777344
2131 11.42153263092041 9.1583890914917 11.197820663452148 3.555171012878418 3.1768884658813477 2.7381479740142822 2.018508195877075 2.762240409851074 3.3509955406188965
2132 11.185620307922363 8.973731994628906 11.046709060668945 3.242807626724243 2.9352006912231445 2.410230875015259 2.2683544158935547 2.6236255168914795 3.368825912475586
2133 11.360180854797363 8.984548568725586 11.414584159851074 3.0705714225769043 2.8706376552581787 2.6823816299438477 2.2987117767333984 2.814995050430298 3.269371509552002
2134 11.233256340026855 8.914193153381348 11.2340726852417 3.117870330810547 2.970186948776245 2.4740915298461914 2.020826816558838 2.923541784286499 3.3094842433929443
2135 10.960079193115234 8.624519348144531 10.875118255615234 3.024688482284546 2.835761547088623 2.4762065410614014 1.932297706604004 2.9178030490875244 3.178957939147949
2136 11.210132598876953 8.703866004943848 11.30894660949707 2.93233323097229 3.0348150730133057 2.206819772720337 2.0221376419067383 2.5593013763427734 3.099846124649048
2137 11.122626304626465 8.44915771484375 11.611092567443848 2.7237627506256104 3.2326619625091553 2.3190577030181885 1.9722652435302734 2.6103768348693848 3.232614517211914
2138 10.942349433898926 8.432720184326172 11.144514083862305 2.9040935039520264 2.985531806945801 2.195164680480957 2.202932834625244 2.7810869216918945 3.2653872966766357
2139 10.657441139221191 8.185650825500488 10.855463027954102 2.4278666973114014 2.674015522003174 2.3232593536376953 1.9394129514694214 2.6329970359802246 3.2104783058166504
2140 10.837462425231934 8.290616035461426 11.133636474609375 2.4962472915649414 2.4031333923339844 2.426715135574341 2.156109094619751 2.5520780086517334 3.2437524795532227
2141 11.001810073852539 8.550982475280762 11.224723815917969 2.704375982284546 2.728769302368164 2.3684191703796387 1.6301662921905518 2.819484233856201 3.1113123893737793
2142 11.076183319091797 8.347508430480957 11.262619018554688 2.603177309036255 2.551886558532715 2.2556216716766357 1.7934596538543701 2.846611738204956 3.161557912826538
2143 11.261107444763184 8.663911819458008 11.29646110534668 2.836470603942871 2.5917961597442627 2.3385732173919678 1.8775941133499146 2.7343056201934814 3.1934642791748047
2144 10.845566749572754 8.357150077819824 11.072312355041504 2.556976079940796 2.6954989433288574 2.2911345958709717 1.4988856315612793 2.6770553588867188 3.1547534465789795
2145 11.044468879699707 8.396211624145508 11.35277271270752 2.6148531436920166 2.889803171157837 2.3885204792022705 1.5690395832061768 2.910987138748169 3.2331979274749756
2146 11.446356773376465 8.551728248596191 11.722058296203613 2.647094488143921 2.7640178203582764 2.324540376663208 2.017810106277466 2.8368945121765137 3.171445846557617
2147 11.409126281738281 8.682882308959961 11.57311725616455 2.6846981048583984 2.489023208618164 2.5410327911376953 1.9702856540679932 2.6694231033325195 3.1628239154815674
2148 11.331582069396973 8.71124267578125 11.558191299438477 2.731865644454956 2.786715269088745 2.548497438430786 2.0269975662231445 2.7661664485931396 3.2203288078308105
2149 11.483135223388672 8.697858810424805 11.834863662719727 2.5963222980499268 2.7967541217803955 2.445164918899536 1.9739961624145508 2.878183126449585 3.0956287384033203
2150 11.48547077178955 8.812223434448242 11.904324531555176 2.8323769569396973 3.1014790534973145 2.5375659465789795 1.8108494281768799 3.044416904449463 3.195828676223755
2151 11.308290481567383 8.702229499816895 11.58777141571045 2.8594601154327393 3.23121976852417 2.742297410964966 2.2976479530334473 2.7856249809265137 3.237558603286743
2152 11.43576717376709 8.64867115020752 11.832878112792969 2.9083473682403564 3.351912498474121 2.431901216506958 2.530883312225342 3.027878761291504 3.1030406951904297
2153 11.475886344909668 8.954419136047363 11.555849075317383 3.142789602279663 3.1616973876953125 2.5534374713897705 2.5789623260498047 2.9243698120117188 3.2056832313537598
2154 11.469066619873047 8.850007057189941 11.466025352478027 3.0436253547668457 2.916743278503418 2.55580997467041 2.729029655456543 3.085846185684204 3.277916669845581
2155 11.33849811553955 8.76680850982666 11.318615913391113 2.7421154975891113 2.924757242202759 2.497262477874756 2.6724941730499268 3.0082449913024902 3.153843402862549
2156 11.414351463317871 8.697918891906738 11.586746215820313 2.963317632675171 3.1537110805511475 2.429433584213257 2.4589760303497314 2.5563268661499023 3.2758636474609375
2157 11.475184440612793 8.86965560913086 11.592495918273926 3.1258246898651123 3.240266799926758 2.184576988220215 2.7693138122558594 2.8636364936828613 3.248204231262207
2158 11.355794906616211 8.741598129272461 11.75733470916748 2.8222622871398926 3.4255943298339844 2.13875150680542 2.396759033203125 2.8770253658294678 3.226867437362671
2159 11.095141410827637 8.495372772216797 11.473228454589844 2.6341142654418945 3.265486478805542 2.261146068572998 2.366009473800659 2.59299635887146 3.176612377166748
2160 11.183475494384766 8.575666427612305 11.697433471679688 2.603599786758423 3.4501583576202393 2.302154541015625 2.5713536739349365 2.8986005783081055 3.24772310256958
2161 11.294755935668945 8.531865119934082 11.910104751586914 2.7504541873931885 3.285205602645874 2.334506034851074 2.641505718231201 2.715494155883789 3.231980800628662
2162 11.193683624267578 8.751287460327148 11.846449851989746 2.847074508666992 3.7562129497528076 2.286919355392456 2.497857093811035 2.5505571365356445 3.182476282119751
2163 11.24485969543457 8.70602035522461 11.728376388549805 2.8629274368286133 3.5858163833618164 2.1868021488189697 2.8018436431884766 2.518399715423584 2.9778177738189697
2164 11.169254302978516 8.695592880249023 11.716245651245117 2.8947901725769043 3.7176716327667236 2.283808469772339 2.686188220977783 2.493117094039917 3.060014486312866
2165 11.481948852539063 8.7311429977417 11.958009719848633 3.04187273979187 3.477764129638672 2.1662704944610596 2.6468825340270996 2.5266971588134766 3.159635543823242
2166 11.406855583190918 8.848360061645508 11.768905639648438 2.885725498199463 3.3544387817382813 2.0615859031677246 2.9763736724853516 2.4851090908050537 3.1949591636657715
2167 11.561591148376465 9.15116024017334 11.902618408203125 3.1417629718780518 3.5762438774108887 2.2149455547332764 2.669187307357788 2.655799627304077 3.1568899154663086
2168 11.470783233642578 9.029827117919922 11.780532836914063 3.1786298751831055 3.5773861408233643 1.8400012254714966 2.8560752868652344 2.5456385612487793 2.8866500854492188
2169 11.275203704833984 8.944418907165527 11.466265678405762 3.0521633625030518 3.382343292236328 1.9467005729675293 3.120670795440674 2.5915915966033936 3.078848123550415
2170 11.298343658447266 8.81401252746582 11.677384376525879 2.9006552696228027 3.185060977935791 2.2990689277648926 3.0102202892303467 2.4408071041107178 3.0088961124420166
2171 11.176714897155762 8.624223709106445 11.463316917419434 2.692124843597412 3.1187593936920166 1.8731048107147217 2.7972121238708496 2.516353130340576 3.003892183303833
2172 11.537896156311035 8.934247970581055 11.68183422088623 3.008948564529419 3.3752779960632324 1.950832724571228 2.7825872898101807 2.388612985610962 3.0706934928894043
2173 11.33300495147705 8.971135139465332 11.286969184875488 3.101382255554199 3.101771831512451 1.9876666069030762 2.903829336166382 2.6400437355041504 3.2172887325286865
2174 11.295902252197266 8.989212036132813 11.411162376403809 2.890211343765259 3.1629676818847656 2.1522960662841797 2.8555781841278076 2.791120767593384 2.990192174911499
2175 11.323410034179688 9.039291381835938 11.452692985534668 3.107506036758423 3.569920539855957 2.1853816509246826 3.091797113418579 2.7808456420898438 3.241180419921875
2176 11.350394248962402 9.233843803405762 11.207174301147461 3.224280834197998 3.1746933460235596 2.242079734802246 3.153798818588257 2.6428415775299072 3.339970111846924
2177 11.34900188446045 9.059813499450684 11.376859664916992 3.215679407119751 3.253004789352417 2.0292744636535645 2.7100002765655518 2.600445032119751 3.517799139022827
2178 11.282807350158691 8.71746826171875 11.545709609985352 2.8053648471832275 3.3763985633850098 2.0724434852600098 2.737210750579834 2.8419198989868164 3.537027597427368
2179 11.50304889678955 8.948562622070313 11.640188217163086 3.158876657485962 3.1584906578063965 2.1542983055114746 3.1971559524536133 2.7297537326812744 3.482285261154175
2180 11.244900703430176 8.709489822387695 11.39118480682373 2.8692641258239746 3.0898985862731934 2.2530086040496826 3.289912700653076 2.6641011238098145 3.597882032394409
2181 11.281746864318848 8.748290061950684 11.5527925491333 2.8476710319519043 3.4276790618896484 2.7272262573242188 3.3281097412109375 2.6878302097320557 3.7029783725738525
2182 11.161524772644043 8.687989234924316 11.567937850952148 2.8151631355285645 3.351823329925537 2.4214425086975098 3.2331316471099854 2.5917890071868896 3.5462799072265625
2183 11.216355323791504 8.597641944885254 11.504633903503418 2.74558687210083 3.1839113235473633 2.264622211456299 2.8676254749298096 2.5339858531951904 3.539336919784546
2184 11.507794380187988 8.9390287399292 11.504720687866211 3.036708354949951 3.167490243911743 1.9988746643066406 3.2274532318115234 2.6097309589385986 3.5880019664764404
2185 11.35227108001709 8.953507423400879 11.3565092086792 3.091452121734619 3.264328718185425 2.06919527053833 2.781954765319824 2.574162721633911 3.452021837234497
2186 11.264961242675781 8.938352584838867 11.25298023223877 2.8428032398223877 3.149552345275879 2.13356876373291 2.8593626022338867 2.615205764770508 3.2345986366271973
2187 11.19217300415039 8.58869457244873 11.452753067016602 2.722137689590454 3.324772596359253 2.209920883178711 2.9118659496307373 2.768059730529785 3.332601308822632
2188 11.223855972290039 8.800657272338867 11.446076393127441 3.0548391342163086 3.6970977783203125 2.2708661556243896 2.540247917175293 2.4178433418273926 3.2744083404541016
2189 11.246688842773438 8.797833442687988 11.551671028137207 2.892540454864502 3.375152826309204 2.368072032928467 2.9609110355377197 2.690577268600464 3.3643240928649902
2190 11.323083877563477 8.93448543548584 11.66442584991455 2.91935396194458 3.6285226345062256 2.4107937812805176 3.088562488555908 2.4753572940826416 3.2556543350219727
2191 11.272790908813477 9.10816478729248 11.385941505432129 2.9342799186706543 3.4187943935394287 2.565593957901001 3.1245338916778564 2.607149839401245 3.256624460220337
2192 11.132062911987305 8.526548385620117 11.674312591552734 2.4613518714904785 3.1978795528411865 2.3272693157196045 3.654447555541992 2.7291529178619385 3.355762481689453
2193 11.106054306030273 8.512609481811523 11.512009620666504 2.4522640705108643 3.2707672119140625 2.165667772293091 3.2844226360321045 2.7510733604431152 3.137091875076294
2194 11.092371940612793 8.576301574707031 11.419853210449219 2.646641254425049 3.163005828857422 2.106346845626831 3.60581636428833 2.4732625484466553 3.116915225982666
2195 11.14001750946045 8.646265029907227 11.430889129638672 2.751946449279785 3.2414681911468506 1.987055778503418 3.1623294353485107 2.752065420150757 3.1485660076141357
2196 11.06131649017334 8.718510627746582 11.36671257019043 2.6924965381622314 3.2897863388061523 2.2113780975341797 2.803950071334839 2.771188974380493 3.267326593399048
2197 11.361968040466309 8.729674339294434 11.682157516479492 2.921170949935913 3.3871097564697266 2.137601852416992 3.1909539699554443 2.7993762493133545 3.1360208988189697
2198 11.36882495880127 8.961076736450195 11.443132400512695 2.951207160949707 3.3552823066711426 2.5650229454040527 3.1228039264678955 2.731208562850952 3.3219351768493652
2199 11.407639503479004 8.831418991088867 11.587479591369629 3.041625499725342 3.219350576400757 2.238166332244873 3.3171353340148926 2.9421069622039795 3.246445655822754
2200 11.312511444091797 8.771679878234863 11.493559837341309 2.9491541385650635 3.3247179985046387 2.1429331302642822 3.3858773708343506 2.949603796005249 3.3138556480407715
2201 11.321434020996094 8.664185523986816 11.536296844482422 2.990302085876465 3.357823371887207 2.4225478172302246 3.422769546508789 2.644275665283203 3.2481815814971924
2202 11.174853324890137 8.47237491607666 11.503557205200195 2.6767637729644775 3.041715383529663 2.296945095062256 3.304143190383911 3.0608832836151123 3.193786144256592
2203 11.239189147949219 8.539615631103516 11.719260215759277 2.702993631362915 3.437253952026367 2.4432263374328613 3.3102681636810303 2.669034957885742 3.272094488143921
2204 11.075994491577148 8.692882537841797 11.51070499420166 2.546602487564087 3.035968542098999 2.452937364578247 3.389404535293579 2.801893711090088 3.2085745334625244
2205 11.175765991210938 8.780121803283691 11.57873249053955 2.464390277862549 3.2165749073028564 2.028550624847412 3.024073600769043 2.7939705848693848 3.2410762310028076
2206 11.189461708068848 8.563556671142578 11.748379707336426 2.2470908164978027 3.079601764678955 2.0267858505249023 3.513843059539795 2.6190710067749023 3.1674749851226807
2207 11.155998229980469 8.555584907531738 11.469338417053223 2.546889305114746 2.834564685821533 2.0097055435180664 2.9840586185455322 2.628000497817993 3.3297557830810547
2208 11.245832443237305 8.595603942871094 11.430329322814941 2.616985321044922 2.878115653991699 2.2634143829345703 2.998718023300171 2.688525438308716 3.2511448860168457
2209 11.196513175964355 8.353848457336426 11.591440200805664 2.5799968242645264 2.9176526069641113 2.511524200439453 2.926663637161255 2.8655872344970703 3.2998077869415283
2210 11.03681468963623 8.325037002563477 11.516016960144043 2.5317604541778564 2.900700092315674 2.4798271656036377 2.799549102783203 3.2210137844085693 3.309417247772217
2211 11.146066665649414 8.357213020324707 11.727265357971191 2.53259539604187 3.3554980754852295 2.4051313400268555 2.615401268005371 2.687373161315918 3.2589919567108154
2212 11.046256065368652 8.209877967834473 11.572134017944336 2.383086919784546 2.8278000354766846 2.1696903705596924 3.1612725257873535 2.8179121017456055 3.4364097118377686
2213 11.510214805603027 8.427077293395996 12.337404251098633 2.586278200149536 3.0251176357269287 2.3178646564483643 3.1412265300750732 2.7320518493652344 3.23807692527771
2214 11.230120658874512 8.404302597045898 11.983356475830078 2.505449056625366 3.3812458515167236 2.2351794242858887 3.2651262283325195 2.8765501976013184 3.2614428997039795
2215 11.387001037597656 8.518303871154785 12.040255546569824 2.795461654663086 3.400399923324585 2.6605286598205566 3.0745599269866943 2.7717554569244385 3.2466042041778564
2216 11.128863334655762 8.344955444335938 11.689157485961914 2.566864490509033 3.2790400981903076 2.208932399749756 3.3375275135040283 3.0040557384490967 3.061225652694702
2217 11.107626914978027 8.477937698364258 11.590886116027832 2.681424856185913 3.374419689178467 2.4279239177703857 3.5694949626922607 2.833346366882324 3.242220163345337
2218 11.302806854248047 8.478818893432617 11.913626670837402 2.639058828353882 3.459139347076416 2.489163637161255 3.3466904163360596 2.782895565032959 3.2050492763519287
2219 11.030277252197266 8.30046272277832 11.565779685974121 2.469029188156128 3.367060661315918 2.1495838165283203 3.332077980041504 2.833437919616699 3.1100096702575684
2220 11.156791687011719 8.410660743713379 11.830631256103516 2.462986707687378 3.6414904594421387 2.3363351821899414 3.3163325786590576 2.5384631156921387 3.1020028591156006
2221 10.952545166015625 8.164507865905762 11.65593433380127 2.1267576217651367 3.3124611377716064 2.5529463291168213 2.9724183082580566 2.519345760345459 3.1272974014282227
2222 10.974130630493164 8.232657432556152 11.435823440551758 2.161386251449585 3.0546226501464844 2.3855843544006348 3.1768620014190674 2.8160762786865234 3.3519623279571533
2223 10.777077674865723 7.9801459312438965 11.428850173950195 2.049445867538452 3.154641628265381 2.0128915309906006 3.190053939819336 2.5917787551879883 3.1614866256713867
2224 10.958389282226563 8.164994239807129 11.572548866271973 2.328267812728882 3.332648754119873 2.099320650100708 2.8524017333984375 2.7243072986602783 3.210745096206665
2225 10.93692684173584 8.415077209472656 11.43503475189209 2.2826013565063477 3.2334232330322266 2.295057773590088 2.7841997146606445 2.9323127269744873 3.178284168243408
2226 11.064570426940918 8.345274925231934 11.605379104614258 2.370795965194702 3.302464485168457 2.2862260341644287 3.097766876220703 2.3839027881622314 3.2976491451263428
2227 10.829854011535645 8.285451889038086 11.474991798400879 2.3054537773132324 3.3880531787872314 2.096285581588745 2.752890110015869 2.618386745452881 3.3293797969818115
2228 11.24306869506836 8.570475578308105 11.987032890319824 2.4334347248077393 3.785947561264038 2.3477299213409424 3.118669033050537 2.720327138900757 3.18609881401062
2229 11.197128295898438 8.283161163330078 11.934553146362305 2.2884860038757324 3.5519490242004395 2.290165662765503 3.0790209770202637 2.798776388168335 3.2613444328308105
2230 10.968969345092773 8.074304580688477 11.760269165039063 2.21745228767395 3.446591854095459 1.968611717224121 2.897435188293457 3.030003786087036 3.3369979858398438
2231 11.076743125915527 8.079675674438477 12.024067878723145 2.174682855606079 3.552762031555176 2.090819835662842 2.8122105598449707 2.760638952255249 3.269709825515747
2232 10.931465148925781 7.841668605804443 11.92133903503418 2.058243751525879 3.5478758811950684 2.0458121299743652 3.62271785736084 2.7965986728668213 3.163486957550049
2233 11.062155723571777 8.017253875732422 11.87885856628418 2.2360403537750244 3.4680187702178955 2.3769962787628174 3.16989803314209 2.8699820041656494 3.2841763496398926
2234 10.99954891204834 7.849525451660156 11.906688690185547 2.013005018234253 3.3121461868286133 1.9140318632125854 3.0304977893829346 2.6268014907836914 3.2177846431732178
2235 11.113054275512695 8.053427696228027 11.699322700500488 2.221381902694702 3.261491298675537 2.125171661376953 2.9248106479644775 2.705202341079712 3.156553268432617
2236 10.870471000671387 7.988564491271973 11.522466659545898 2.271393060684204 3.111384868621826 2.0549135208129883 2.5324881076812744 2.9058187007904053 3.278550624847412
2237 10.964035034179688 8.165227890014648 11.612616539001465 2.29315447807312 3.279193878173828 1.9203039407730103 2.755747079849243 2.4758312702178955 3.217864751815796
2238 11.187246322631836 8.248501777648926 11.915051460266113 2.421619415283203 3.3954684734344482 2.0437405109405518 2.867274045944214 2.7649550437927246 3.2719902992248535
2239 11.090880393981934 8.245928764343262 11.843111038208008 2.4666037559509277 3.750864028930664 2.1143720149993896 2.3249166011810303 2.7684545516967773 3.3471639156341553
2240 11.074459075927734 8.468403816223145 11.663290977478027 2.5906386375427246 3.6141088008880615 2.087378740310669 2.0853219032287598 2.9841561317443848 3.086301565170288
2241 10.908231735229492 8.162437438964844 11.647486686706543 2.4306275844573975 3.584188461303711 2.086864471435547 2.352551221847534 2.9026317596435547 3.1747679710388184
2242 10.861706733703613 8.033617973327637 11.531759262084961 2.4055206775665283 3.235426425933838 2.136047124862671 2.3477399349212646 2.8949925899505615 3.1224405765533447
2243 10.942399978637695 8.077552795410156 11.85841178894043 2.307330369949341 3.4051473140716553 2.3142614364624023 2.203155517578125 2.778428554534912 3.1684763431549072
2244 10.866035461425781 7.877958297729492 11.536054611206055 2.174522638320923 3.2673208713531494 2.1663076877593994 2.674520254135132 2.443392753601074 3.1826601028442383
2245 11.052507400512695 7.89586067199707 11.841365814208984 2.3138296604156494 3.318084955215454 2.0463976860046387 2.3075695037841797 2.660932779312134 3.2312703132629395
2246 10.61028003692627 7.819882869720459 11.387093544006348 2.024501323699951 3.291715145111084 2.017399311065674 2.6729331016540527 2.537821054458618 3.1456286907196045
2247 10.809237480163574 7.814187049865723 11.68986701965332 2.098015308380127 3.0216691493988037 2.0710818767547607 2.6596057415008545 2.787813901901245 3.1015303134918213
2248 10.773061752319336 7.846889972686768 11.628583908081055 2.0185232162475586 3.0551676750183105 2.103736400604248 2.942023754119873 2.7413322925567627 3.2762622833251953
2249 10.970135688781738 7.9664082527160645 11.914987564086914 2.1899631023406982 3.7497634887695313 2.3290915489196777 2.5368094444274902 2.38120436668396 3.101701021194458
2250 10.608558654785156 7.951286792755127 11.27890396118164 2.2659902572631836 3.1619203090667725 2.321742296218872 2.384803533554077 2.654118776321411 3.180844306945801
2251 10.836525917053223 7.992906093597412 11.558792114257813 2.1255736351013184 3.462204933166504 2.1643810272216797 2.434436321258545 2.579972267150879 3.04876708984375
2252 10.857118606567383 7.984960556030273 11.527800559997559 2.323925733566284 3.172170877456665 2.3536436557769775 2.394826889038086 3.030024528503418 3.3289122581481934
2253 10.906563758850098 8.06105899810791 11.588883399963379 2.347200632095337 3.1581013202667236 2.3435308933258057 2.7940969467163086 2.61643385887146 3.2178194522857666
2254 10.87787914276123 8.202564239501953 11.45434284210205 2.406285524368286 3.2061829566955566 2.574296236038208 2.679011583328247 2.638819932937622 3.2638232707977295
2255 10.839076042175293 8.003118515014648 11.402541160583496 2.2863729000091553 3.1027443408966064 2.3476133346557617 2.3159031867980957 2.891282081604004 3.2296273708343506
2256 10.975238800048828 8.012289047241211 11.593086242675781 2.2670812606811523 3.032201051712036 2.2790744304656982 2.4437179565429688 2.571397066116333 3.1086199283599854
2257 10.963144302368164 8.01980209350586 11.450733184814453 2.2366809844970703 2.847020149230957 2.2087652683258057 2.629305362701416 2.6436421871185303 3.158428430557251
2258 11.125486373901367 7.906569004058838 11.794106483459473 2.349985122680664 3.2561235427856445 1.823594570159912 2.6939189434051514 2.6108431816101074 3.016009569168091
2259 11.253616333007813 8.13713550567627 12.0250883102417 2.5605952739715576 3.4735021591186523 2.2251274585723877 2.629733085632324 2.7254042625427246 3.214014768600464
2260 11.109659194946289 7.967263698577881 11.721134185791016 2.3049263954162598 2.9000043869018555 2.207376718521118 2.6016838550567627 2.590041399002075 3.246002674102783
2261 11.172097206115723 8.292459487915039 11.655546188354492 2.500166893005371 3.2738335132598877 2.0359392166137695 2.49149751663208 2.7873432636260986 3.1460278034210205
2262 10.95356273651123 8.15787124633789 11.447367668151855 2.539222478866577 3.122512102127075 2.325197219848633 2.4376723766326904 2.684251546859741 3.3233695030212402
2263 10.899158477783203 8.127121925354004 11.428102493286133 2.3616347312927246 3.098020076751709 2.1102845668792725 2.328343629837036 2.9402832984924316 3.1733269691467285
2264 10.890913009643555 7.882656097412109 11.65650463104248 2.384777784347534 3.2937159538269043 2.082261562347412 2.5420265197753906 2.6713967323303223 3.223855495452881
2265 11.017234802246094 8.028667449951172 11.787154197692871 2.236074447631836 3.209866523742676 1.9860732555389404 2.9405429363250732 2.680356502532959 3.213643789291382
2266 10.944681167602539 8.101924896240234 11.473176956176758 2.489677667617798 3.0743026733398438 2.0618362426757813 2.612448215484619 2.8706905841827393 3.198713779449463
2267 10.93265151977539 8.02253246307373 11.550163269042969 2.5869815349578857 3.243936061859131 2.0096781253814697 2.789536237716675 2.480696678161621 3.1674768924713135
2268 10.776815414428711 8.083921432495117 11.31326675415039 2.7373175621032715 3.3239006996154785 2.205609083175659 2.4727680683135986 2.576085329055786 3.1401071548461914
2269 10.807804107666016 7.961871147155762 11.293704986572266 2.4637272357940674 3.131589889526367 2.205430269241333 2.8711085319519043 2.812530755996704 3.1948609352111816
2270 10.791875839233398 7.84433126449585 11.39822006225586 2.380091905593872 2.8850955963134766 2.046229600906372 2.7209067344665527 2.65156626701355 3.1979117393493652
2271 11.033445358276367 8.072134971618652 11.437359809875488 2.3616888523101807 2.886338233947754 2.205193281173706 2.8559305667877197 2.9532692432403564 3.1364588737487793
2272 11.005799293518066 8.38744068145752 11.420591354370117 2.7043612003326416 3.210089921951294 2.5085911750793457 2.3334877490997314 3.0811986923217773 3.226457357406616
2273 11.044057846069336 8.272848129272461 11.494669914245605 2.848083972930908 2.8311593532562256 1.9042370319366455 2.834772825241089 3.1865341663360596 3.107571840286255
2274 10.939476013183594 8.2332181930542 11.435328483581543 2.7713682651519775 3.1362597942352295 2.250990867614746 2.7088770866394043 3.000145196914673 3.270779609680176
2275 11.022486686706543 8.279098510742188 11.404202461242676 2.913317918777466 2.8816702365875244 2.273482322692871 2.450334072113037 2.918377161026001 3.201056480407715
2276 11.051010131835938 8.34702205657959 11.370579719543457 2.7993204593658447 2.8667874336242676 2.038722515106201 2.627368450164795 2.9423208236694336 3.1008763313293457
2277 10.99664306640625 8.298152923583984 11.499488830566406 2.728956699371338 3.2094810009002686 2.1463584899902344 2.9586966037750244 3.3002214431762695 3.149567127227783
2278 11.18599796295166 8.40225887298584 11.639605522155762 2.8698384761810303 3.4188942909240723 2.2823691368103027 2.6726937294006348 3.0358786582946777 3.113560199737549
2279 11.043633460998535 8.299307823181152 11.609037399291992 2.5208842754364014 3.3461928367614746 2.2320759296417236 3.0130233764648438 2.7416608333587646 3.2063469886779785
2280 11.319387435913086 8.304430961608887 11.999457359313965 2.6894233226776123 3.178610324859619 2.137543201446533 2.919649362564087 3.070223569869995 3.125886917114258
2281 11.147923469543457 8.283289909362793 11.754573822021484 2.5475330352783203 3.2341341972351074 2.3052964210510254 2.672927141189575 3.0839154720306396 3.2101423740386963
2282 10.84476375579834 8.029823303222656 11.4262056350708 2.2953290939331055 2.9921998977661133 2.1088411808013916 3.0651514530181885 2.8439395427703857 3.2662851810455322
2283 10.781397819519043 8.12976360321045 11.26398754119873 2.4260642528533936 3.0020344257354736 2.0417869091033936 2.7459421157836914 2.7239696979522705 3.147083282470703
2284 10.843655586242676 8.094687461853027 11.394242286682129 2.461519479751587 3.2373383045196533 2.1943612098693848 2.829263925552368 2.9385509490966797 3.1295101642608643
2285 10.859407424926758 8.009202003479004 11.437284469604492 2.3599417209625244 3.1656134128570557 1.9683610200881958 2.467989206314087 2.7958431243896484 3.258932113647461
2286 10.903949737548828 8.01170539855957 11.48404598236084 2.24149227142334 2.9451119899749756 1.8134304285049438 2.5358564853668213 2.9653398990631104 3.2490453720092773
2287 11.025206565856934 7.987133026123047 11.564980506896973 2.3158440589904785 3.053162097930908 1.811570167541504 2.5644524097442627 2.748929738998413 3.221348285675049
2288 11.055978775024414 7.924649238586426 11.514555931091309 2.365387201309204 3.134836196899414 2.0605640411376953 2.826037645339966 2.7226321697235107 3.1826086044311523
2289 11.231683731079102 8.069156646728516 11.883538246154785 2.2607715129852295 3.1168248653411865 1.9079574346542358 2.88053035736084 2.9071390628814697 3.3436827659606934
2290 11.044212341308594 8.08845043182373 11.673981666564941 2.3480753898620605 3.1179041862487793 1.9207353591918945 2.9018428325653076 2.9487063884735107 3.2232766151428223
2291 10.89799976348877 8.046279907226563 11.648271560668945 2.3882741928100586 3.474910020828247 2.128661632537842 2.670250654220581 3.2822022438049316 3.1627390384674072
2292 11.181803703308105 8.210168838500977 11.747802734375 2.559330701828003 3.1694633960723877 2.1920502185821533 2.7762231826782227 3.033055543899536 3.0886261463165283
2293 11.113441467285156 7.962934970855713 11.904793739318848 2.2526516914367676 3.2892110347747803 2.1615726947784424 2.9563698768615723 3.15972638130188 3.086310863494873
2294 11.07119369506836 7.984199523925781 11.956767082214355 2.1658384799957275 3.137709856033325 2.2570836544036865 2.7782750129699707 3.028726577758789 3.1782898902893066
2295 11.152688980102539 8.065408706665039 11.75782585144043 2.563520908355713 2.974060535430908 2.2313714027404785 2.717806577682495 2.79701566696167 3.1907107830047607
2296 10.8607759475708 7.9179368019104 11.566601753234863 2.291886329650879 2.8298308849334717 2.2044677734375 2.726693630218506 2.963980197906494 3.145028591156006
2297 11.186141014099121 8.24338150024414 11.679905891418457 2.6726887226104736 3.115241050720215 2.6757543087005615 2.867116928100586 2.5781168937683105 3.233120918273926
2298 10.921648979187012 8.032703399658203 11.429354667663574 2.414436101913452 3.0710840225219727 2.2898123264312744 2.817603588104248 2.7786710262298584 3.0897083282470703
2299 11.008444786071777 7.99149751663208 11.662274360656738 2.3361728191375732 3.2501060962677 2.407545804977417 2.579547882080078 2.691476345062256 3.158989906311035
2300 10.963318824768066 8.034401893615723 11.612103462219238 2.349626302719116 2.9118154048919678 2.4178619384765625 2.8553669452667236 2.789534568786621 3.24843430519104
2301 10.774958610534668 8.031993865966797 11.361410140991211 2.245896100997925 2.917450428009033 2.510563850402832 2.5334725379943848 2.9246199131011963 3.0802571773529053
2302 10.920491218566895 7.992645740509033 11.528239250183105 2.213818311691284 2.87090802192688 2.7334232330322266 2.944969892501831 3.1341798305511475 3.1998395919799805
2303 10.87075424194336 7.7675933837890625 11.236586570739746 2.2048676013946533 2.804286479949951 2.280172824859619 2.8748748302459717 3.3830649852752686 3.2692670822143555
2304 10.804519653320313 7.892899513244629 11.320612907409668 2.2083144187927246 2.851114273071289 2.3756086826324463 2.9836537837982178 2.909273386001587 2.990659713745117
2305 10.990447044372559 8.20993709564209 11.400118827819824 2.6480398178100586 3.3096604347229004 2.247572422027588 2.8270723819732666 2.57542085647583 3.122819423675537
2306 11.056533813476563 8.383001327514648 11.48027515411377 2.5902099609375 3.0646283626556396 2.217230796813965 2.3768656253814697 2.8396453857421875 3.1254260540008545
2307 11.109189987182617 8.507362365722656 11.647283554077148 2.52837872505188 3.4863333702087402 2.1846086978912354 2.5870120525360107 2.833789587020874 3.1230661869049072
2308 10.913789749145508 8.294812202453613 11.49808406829834 2.3221893310546875 3.3900058269500732 2.1208653450012207 2.520298480987549 2.828232765197754 3.1404480934143066
2309 11.091408729553223 8.27535629272461 11.650435447692871 2.3960134983062744 3.4040610790252686 2.069695472717285 2.2694594860076904 2.7280712127685547 3.187739133834839
2310 10.896004676818848 8.119312286376953 11.610505104064941 2.3704943656921387 3.283025026321411 2.387566566467285 2.287221670150757 2.9323413372039795 3.0851924419403076
2311 10.983495712280273 8.18071460723877 11.557160377502441 2.2778966426849365 3.181152105331421 2.2697887420654297 2.1171140670776367 2.754094362258911 3.157172679901123
2312 10.869388580322266 8.067193031311035 11.384074211120605 2.1885201930999756 3.0053598880767822 2.175476551055908 2.224926471710205 2.6985416412353516 3.154113292694092
2313 11.047074317932129 8.189443588256836 11.650863647460938 2.3342020511627197 2.920062780380249 2.066452980041504 2.368647336959839 2.5981087684631348 3.0731306076049805
2314 10.92568302154541 8.14352035522461 11.39120864868164 2.3749680519104004 3.095015048980713 2.1743662357330322 2.4498682022094727 2.9967095851898193 3.2045228481292725
2315 10.92035961151123 8.110581398010254 11.436144828796387 2.4441733360290527 3.2900078296661377 2.5009419918060303 2.303593158721924 2.7309725284576416 3.020794630050659
2316 10.92179012298584 8.187007904052734 11.521538734436035 2.439636468887329 3.3507204055786133 2.2555649280548096 2.4853737354278564 2.7883996963500977 3.188671350479126
2317 10.952143669128418 8.039535522460938 11.560894966125488 2.2322964668273926 3.299694776535034 2.3907549381256104 2.7962241172790527 2.8571059703826904 3.152606248855591
2318 11.018060684204102 8.000809669494629 11.844531059265137 2.068586587905884 3.512740135192871 2.204218626022339 2.1543080806732178 3.0074620246887207 3.0709967613220215
2319 10.944040298461914 8.152626991271973 11.44271469116211 2.4265213012695313 3.1711223125457764 1.9351195096969604 2.28902268409729 3.056687355041504 3.0728769302368164
2320 10.945415496826172 8.025885581970215 11.479561805725098 2.3533899784088135 3.303126811981201 2.277700424194336 2.3923189640045166 3.1052725315093994 3.1383345127105713
2321 11.017550468444824 8.285435676574707 11.337664604187012 2.492565631866455 3.0262553691864014 2.208261728286743 2.2936112880706787 2.706094980239868 3.118108034133911
2322 11.067212104797363 8.380961418151855 11.30196762084961 2.5644469261169434 2.961723566055298 2.7086193561553955 2.1368567943573 3.2308483123779297 3.05637788772583
2323 10.803709983825684 8.080498695373535 11.116401672363281 2.3493998050689697 2.96513295173645 2.058845281600952 2.6739275455474854 2.9162867069244385 3.119542360305786
2324 10.840006828308105 7.8594136238098145 11.142838478088379 2.4288926124572754 2.9974520206451416 2.1360228061676025 2.6212809085845947 2.4901769161224365 3.1973469257354736
2325 11.017278671264648 8.052132606506348 11.426006317138672 2.5971267223358154 3.4759528636932373 2.079587697982788 2.6989572048187256 3.055086851119995 3.170706033706665
2326 11.088318824768066 8.108290672302246 11.441084861755371 2.5475120544433594 3.1006948947906494 2.1394739151000977 2.8131213188171387 3.05123233795166 3.3579864501953125
2327 11.16055965423584 8.331665992736816 11.474339485168457 2.669306755065918 3.464277982711792 2.0784060955047607 2.362455368041992 3.12961745262146 3.3911097049713135
2328 10.822607040405273 8.050129890441895 11.263879776000977 2.3361265659332275 3.099937677383423 2.534841537475586 2.258734703063965 2.4026565551757813 3.3609778881073
2329 10.8123197555542 8.232697486877441 10.962638854980469 2.654287338256836 3.047006845474243 2.1411852836608887 2.2910635471343994 2.3307676315307617 3.2928662300109863
2330 11.153426170349121 8.259260177612305 11.584664344787598 2.5337822437286377 3.185415267944336 2.286681890487671 2.454456329345703 2.7892770767211914 3.202019214630127
2331 11.213446617126465 8.178465843200684 11.652042388916016 2.6004891395568848 3.2017574310302734 2.2066779136657715 2.633840799331665 2.5661566257476807 3.2111523151397705
2332 10.875372886657715 7.9033403396606445 11.602394104003906 2.463263750076294 3.3621764183044434 2.197610855102539 2.40326189994812 3.1728432178497314 3.2164266109466553
2333 11.142247200012207 8.115828514099121 11.772128105163574 2.554692029953003 3.233935832977295 2.1194403171539307 2.491223096847534 2.8012332916259766 3.25856614112854
2334 10.74169921875 7.880223751068115 11.310430526733398 2.556225061416626 3.2217812538146973 2.1678991317749023 2.3883097171783447 2.7179439067840576 3.254960060119629
[truncated: 971,662 more chars]
