# Supplementary material for: Complexes of vertebrate TMC1/2 and CIB2/3 proteins form hair-cell mechanotransduction cation channels
Source: eLife. 2025 Jan 8;12:RP89719. doi: 10.7554/eLife.89719 (PMC11709434; doi:10.7554/eLife.89719)
Supplement: Figure 8—figure supplement 2—source data 1. [file elife-89719-fig8-figsupp2-data1.zip]

Archive with 80 entries (80 files):
- BSA-Anton-hsTMC1-hsCIB2-Ca-POPC-0.5V-stride10.dat
- __MACOSX/._BSA-Anton-hsTMC1-hsCIB2-Ca-POPC-0.5V-stride10.dat
- BSA-Anton-hsTMC1-hsCIB2-Ca-POPC-mineq-stride10.dat
- __MACOSX/._BSA-Anton-hsTMC1-hsCIB2-Ca-POPC-mineq-stride10.dat
- BSA-Anton-hsTMC1-hsCIB2-POPC-0.5V-stride10.dat
- __MACOSX/._BSA-Anton-hsTMC1-hsCIB2-POPC-0.5V-stride10.dat
- BSA-Anton-hsTMC1-hsCIB2-POPC-mineq-stride10.dat
- __MACOSX/._BSA-Anton-hsTMC1-hsCIB2-POPC-mineq-stride10.dat
- BSA-summary-v4.dat
- __MACOSX/._BSA-summary-v4.dat
- hsTMC1-hsCIB2-Ca-MixedMembrane-Anton-sasa-0.5V-0-480ns.dat
- __MACOSX/._hsTMC1-hsCIB2-Ca-MixedMembrane-Anton-sasa-0.5V-0-480ns.dat
- hsTMC1-hsCIB2-Ca-MixedMembrane-Anton-sasa-eq0-960ns.dat
- __MACOSX/._hsTMC1-hsCIB2-Ca-MixedMembrane-Anton-sasa-eq0-960ns.dat
- hsTMC1-hsCIB2-Ca-MixedMembrane-sasa-10-100ns.dat
- __MACOSX/._hsTMC1-hsCIB2-Ca-MixedMembrane-sasa-10-100ns.dat
- hsTMC1-hsCIB2-Ca-MixedMembrane-sasa-100-200ns.dat
- __MACOSX/._hsTMC1-hsCIB2-Ca-MixedMembrane-sasa-100-200ns.dat
- hsTMC1-hsCIB2-Ca-POPC-sasa-10-100ns.dat
- __MACOSX/._hsTMC1-hsCIB2-Ca-POPC-sasa-10-100ns.dat
- hsTMC1-hsCIB2-Ca-POPC-sasa-100-200ns.dat
- __MACOSX/._hsTMC1-hsCIB2-Ca-POPC-sasa-100-200ns.dat
- hsTMC1-hsCIB2-MixedMembrane-sasa-10-100ns.dat
- __MACOSX/._hsTMC1-hsCIB2-MixedMembrane-sasa-10-100ns.dat
- hsTMC1-hsCIB2-MixedMembrane-sasa-100-200ns.dat
- __MACOSX/._hsTMC1-hsCIB2-MixedMembrane-sasa-100-200ns.dat
- hsTMC1-hsCIB2-POPC-sasa-10-100ns.dat
- __MACOSX/._hsTMC1-hsCIB2-POPC-sasa-10-100ns.dat
- hsTMC1-hsCIB2-POPC-sasa-100-200ns.dat
- __MACOSX/._hsTMC1-hsCIB2-POPC-sasa-100-200ns.dat
- hsTMC1-hsCIB3-Ca-MixedMembrane-sasa-10-100ns.dat
- __MACOSX/._hsTMC1-hsCIB3-Ca-MixedMembrane-sasa-10-100ns.dat
- hsTMC1-hsCIB3-Ca-MixedMembrane-sasa-100-200ns.dat
- __MACOSX/._hsTMC1-hsCIB3-Ca-MixedMembrane-sasa-100-200ns.dat
- hsTMC1-hsCIB3-Ca-POPC-sasa-10-100ns.dat
- __MACOSX/._hsTMC1-hsCIB3-Ca-POPC-sasa-10-100ns.dat
- hsTMC1-hsCIB3-Ca-POPC-sasa-100-200ns.dat
- __MACOSX/._hsTMC1-hsCIB3-Ca-POPC-sasa-100-200ns.dat
- hsTMC1-hsCIB3-MixedMembrane-sasa-10-100ns.dat
- __MACOSX/._hsTMC1-hsCIB3-MixedMembrane-sasa-10-100ns.dat
- hsTMC1-hsCIB3-MixedMembrane-sasa-100-200ns.dat
- __MACOSX/._hsTMC1-hsCIB3-MixedMembrane-sasa-100-200ns.dat
- hsTMC1-hsCIB3-POPC-sasa-10-100ns.dat
- __MACOSX/._hsTMC1-hsCIB3-POPC-sasa-10-100ns.dat
- hsTMC1-hsCIB3-POPC-sasa-100-200ns.dat
- __MACOSX/._hsTMC1-hsCIB3-POPC-sasa-100-200ns.dat
- hsTMC2-hsCIB2-Ca-MixedMembrane-sasa-10-100ns.dat
- __MACOSX/._hsTMC2-hsCIB2-Ca-MixedMembrane-sasa-10-100ns.dat
- hsTMC2-hsCIB2-Ca-MixedMembrane-sasa-100-200ns.dat
- __MACOSX/._hsTMC2-hsCIB2-Ca-MixedMembrane-sasa-100-200ns.dat
- hsTMC2-hsCIB2-Ca-POPC-sasa-10-100ns.dat
- __MACOSX/._hsTMC2-hsCIB2-Ca-POPC-sasa-10-100ns.dat
- hsTMC2-hsCIB2-Ca-POPC-sasa-100-200ns.dat
- __MACOSX/._hsTMC2-hsCIB2-Ca-POPC-sasa-100-200ns.dat
- hsTMC2-hsCIB2-MixedMembrane-sasa-10-100ns.dat
- __MACOSX/._hsTMC2-hsCIB2-MixedMembrane-sasa-10-100ns.dat
- hsTMC2-hsCIB2-MixedMembrane-sasa-100-200ns.dat
- __MACOSX/._hsTMC2-hsCIB2-MixedMembrane-sasa-100-200ns.dat
- hsTMC2-hsCIB2-POPC-sasa-10-100ns.dat
- __MACOSX/._hsTMC2-hsCIB2-POPC-sasa-10-100ns.dat
- hsTMC2-hsCIB2-POPC-sasa-100-200ns.dat
- __MACOSX/._hsTMC2-hsCIB2-POPC-sasa-100-200ns.dat
- hsTMC2-hsCIB3-Ca-MixedMembrane-sasa-10-100ns.dat
- __MACOSX/._hsTMC2-hsCIB3-Ca-MixedMembrane-sasa-10-100ns.dat
- hsTMC2-hsCIB3-Ca-MixedMembrane-sasa-100-200ns.dat
- __MACOSX/._hsTMC2-hsCIB3-Ca-MixedMembrane-sasa-100-200ns.dat
- hsTMC2-hsCIB3-Ca-POPC-sasa-10-100ns.dat
- __MACOSX/._hsTMC2-hsCIB3-Ca-POPC-sasa-10-100ns.dat
- hsTMC2-hsCIB3-Ca-POPC-sasa-100-200ns.dat
- __MACOSX/._hsTMC2-hsCIB3-Ca-POPC-sasa-100-200ns.dat
- hsTMC2-hsCIB3-MixedMembrane-sasa-10-100ns.dat
- __MACOSX/._hsTMC2-hsCIB3-MixedMembrane-sasa-10-100ns.dat
- hsTMC2-hsCIB3-MixedMembrane-sasa-100-200ns.dat
- __MACOSX/._hsTMC2-hsCIB3-MixedMembrane-sasa-100-200ns.dat
- hsTMC2-hsCIB3-POPC-sasa-10-100ns.dat
- __MACOSX/._hsTMC2-hsCIB3-POPC-sasa-10-100ns.dat
- hsTMC2-hsCIB3-POPC-sasa-100-200ns.dat
- __MACOSX/._hsTMC2-hsCIB3-POPC-sasa-100-200ns.dat
- README
- __MACOSX/._README
