# Supplementary material for: Complexes of vertebrate TMC1/2 and CIB2/3 proteins form hair-cell mechanotransduction cation channels
Source: eLife. 2025 Jan 8;12:RP89719. doi: 10.7554/eLife.89719 (PMC11709434; doi:10.7554/eLife.89719)
Supplement: Figure 8—figure supplement 2—source data 1. [file elife-89719-fig8-figsupp2-data1.zip › BSA-Anton-hsTMC1-hsCIB2-Ca-POPC-0.5V-stride10.dat]

0 102031.671875 88026.625 23882.02734375 4938.490234375
1 100899.8984375 86703.953125 24129.458984375 4966.7568359375
2 101620.8984375 87626.078125 23800.62890625 4902.904296875
3 101630.921875 87414.15625 23639.955078125 4711.5947265625
4 102147.6328125 87876.6640625 23846.5703125 4787.80078125
5 101646.0546875 87282.8671875 23802.33203125 4719.572265625
6 101683.5 87375.8125 23778.6328125 4735.47265625
7 101637.8125 87617.46875 23814.77734375 4897.216796875
8 101777.0859375 87782.703125 23900.236328125 4952.9267578125
9 100925.7578125 87336.1875 23558.359375 4984.39453125
10 102384.703125 88175.8359375 24128.14453125 4959.638671875
11 103091.75 88489.5703125 24293.26953125 4845.544921875
12 102912.421875 88545.328125 24151.052734375 4891.9794921875
13 102327.59375 87751.1328125 24377.943359375 4900.7412109375
14 100872.3046875 86911.8046875 23761.09765625 4900.298828125
15 101745.1640625 87720.5234375 23903.037109375 4939.1982421875
16 102097.6953125 87451.5703125 24008.91015625 4681.392578125
17 101313.8359375 87319.7109375 23724.07421875 4864.974609375
18 102570.453125 87940.25 24088.841796875 4729.3193359375
19 102748.7734375 88128.1171875 24029.958984375 4704.6513671875
20 101934.234375 87452.8984375 24117.083984375 4817.8740234375
21 102441.53125 87776.1875 24398.25 4866.453125
22 101690.234375 88173.75 23375.564453125 4929.5400390625
23 100767.59375 87216.0390625 23846.072265625 5147.2587890625
24 101467.546875 87877.8828125 23546.5 4978.41796875
25 100621.3984375 86808.046875 23670.2734375 4928.4609375
26 101468.5703125 87476.375 23631.31640625 4819.560546875
27 101094.6015625 87177.3984375 23563.13671875 4822.966796875
28 101076.078125 87330.671875 23404.06640625 4829.330078125
29 101439.0234375 87418.703125 23884.837890625 4932.2587890625
30 102306.734375 88043.71875 23857.5078125 4797.24609375
31 101934.7578125 87665.421875 23748.359375 4739.51171875
32 101188.1796875 87285.109375 23713.38671875 4905.158203125
33 101261.9765625 87068.515625 24125.630859375 4966.0849609375
34 101362.296875 87641.734375 23469.607421875 4874.5224609375
35 101855.5546875 87624.546875 23554.33203125 4661.662109375
36 102976.4140625 88051.46875 23975.615234375 4525.3349609375
37 102988.8671875 88260.4296875 24073.595703125 4672.5791015625
38 101719.7109375 87450.1640625 23928.19140625 4829.322265625
39 102168.21875 88006.125 23791.759765625 4814.8330078125
40 102194.0 87834.140625 23834.384765625 4737.2626953125
41 101180.703125 87015.484375 23254.1484375 4544.46484375
42 101750.2109375 87330.453125 23801.318359375 4690.7802734375
43 101401.578125 87645.828125 23448.515625 4846.3828125
44 101529.4140625 87799.421875 23350.79296875 4810.400390625
45 101495.6015625 87577.2109375 23564.22265625 4822.916015625
46 102014.7265625 87737.1171875 23786.931640625 4754.6611328125
47 101426.5703125 87480.296875 23618.5078125 4836.1171875
48 101579.4140625 87350.25 23744.109375 4757.47265625
49 101800.984375 87661.0 23498.302734375 4679.1591796875
50 100904.546875 87492.8359375 23019.80859375 4804.048828125
51 101027.1171875 87606.6171875 22967.125 4773.3125
52 100932.28125 87047.796875 23387.587890625 4751.5517578125
53 102110.125 88037.9453125 23390.380859375 4659.1005859375
54 101878.34375 87611.25 23615.880859375 4674.3935546875
55 102091.1875 87760.15625 23823.671875 4746.3203125
56 102244.0703125 87917.015625 23644.353515625 4658.6494140625
57 101831.828125 87687.171875 23404.4375 4629.890625
58 102825.75 88818.484375 23384.85546875 4688.794921875
59 101624.21875 87903.09375 23158.212890625 4718.5439453125
60 102740.28125 88913.796875 23470.84765625 4822.181640625
61 102284.3203125 88162.15625 23383.333984375 4630.5849609375
62 101788.9609375 87835.6640625 23127.03515625 4586.869140625
63 102623.0390625 88540.0859375 23567.255859375 4742.1513671875
64 102097.1328125 87885.0703125 23581.34375 4684.640625
65 101985.34375 87724.3984375 23604.47265625 4671.763671875
66 102105.65625 87632.90625 24014.91015625 4771.080078125
67 101771.78125 87751.453125 23645.361328125 4812.5166015625
68 101563.4765625 87633.09375 23448.462890625 4759.0400390625
69 102388.578125 87767.1015625 24375.6015625 4877.0625
70 101740.1171875 86934.921875 23814.71875 4504.76171875
71 101485.9765625 87294.875 23761.37890625 4785.138671875
72 101677.4375 87438.6015625 23615.4375 4688.30078125
73 102110.2578125 87699.1953125 23521.8203125 4555.37890625
74 101729.3984375 86984.2578125 24004.7265625 4629.79296875
75 101791.6328125 87331.2265625 23802.677734375 4671.1357421875
76 101555.265625 87584.7109375 23205.33203125 4617.388671875
77 101772.96875 87490.5390625 23405.86328125 4561.716796875
78 101210.328125 86936.8359375 23427.369140625 4576.9384765625
79 101149.0390625 86865.25 23486.947265625 4601.5791015625
80 101010.078125 87032.609375 23652.087890625 4837.3095703125
81 100943.5234375 86552.515625 23786.966796875 4697.9794921875
82 100376.7421875 86412.2421875 23333.84375 4684.671875
83 100987.765625 86467.4765625 23727.22265625 4603.466796875
84 102509.9765625 87365.8828125 23887.7109375 4371.80859375
85 101791.328125 87135.5234375 23857.4453125 4600.8203125
86 101602.625 87357.484375 23519.775390625 4637.3173828125
87 101102.8203125 86373.4765625 23841.009765625 4555.8330078125
88 102427.3203125 87452.4453125 23845.30859375 4435.216796875
89 101523.8984375 86762.8203125 23726.197265625 4482.5595703125
90 100125.8515625 85641.03125 23566.357421875 4540.7685546875
91 99887.5078125 85450.9296875 23401.443359375 4482.4326171875
92 100385.484375 86489.0390625 22967.251953125 4535.4033203125
93 100300.671875 86060.7109375 23228.71484375 4494.376953125
94 100871.5703125 86724.5234375 23341.283203125 4597.1181640625
95 101860.3828125 87243.03125 23602.67578125 4492.662109375
96 101845.46875 87291.5078125 23570.171875 4508.10546875
97 101951.0546875 87529.8203125 23700.8515625 4639.80859375
98 101732.796875 87165.765625 23407.6015625 4420.28515625
99 101938.0625 87174.625 23873.5 4555.03125
100 101256.0390625 86781.9765625 23523.359375 4524.6484375
101 101856.1328125 87302.7109375 23506.89453125 4476.736328125
102 101020.921875 86921.953125 23418.306640625 4659.6689453125
103 100839.609375 86562.453125 23267.23828125 4495.041015625
104 101906.625 87547.765625 23656.337890625 4648.7392578125
105 100956.8671875 87104.0546875 23118.26171875 4632.724609375
106 101801.859375 87641.515625 23351.515625 4595.5859375
107 100998.6953125 86947.09375 23178.439453125 4563.4189453125
108 101490.265625 87185.9375 23098.92578125 4397.298828125
109 101145.2421875 87613.6484375 22993.154296875 4730.7802734375
110 100718.421875 87057.34375 23200.71484375 4769.818359375
111 101394.40625 87892.8671875 22912.400390625 4705.4306640625
112 100189.6171875 86884.421875 23102.091796875 4898.4482421875
113 100662.03125 87060.03125 23321.798828125 4859.8994140625
114 101569.0 87741.9453125 23184.669921875 4678.8076171875
115 100702.765625 86621.21875 23592.416015625 4755.4345703125
116 101679.8203125 87229.3125 23812.265625 4680.87890625
117 101252.484375 87357.21875 23476.12890625 4790.431640625
118 102439.5703125 88459.46875 23468.908203125 4744.4033203125
119 100980.5546875 86990.3984375 23258.509765625 4634.1767578125
120 101301.515625 87266.4140625 23255.158203125 4610.0283203125
121 101012.8125 87443.6796875 22808.0859375 4619.4765625
122 100808.8125 87123.1015625 23296.810546875 4805.5498046875
123 101203.90625 87496.0078125 23075.890625 4683.99609375
124 101165.3984375 87185.46875 23159.068359375 4589.5693359375
125 101593.046875 87616.3359375 23071.92578125 4547.607421875
126 100328.921875 87116.234375 22869.462890625 4828.3876953125
127 100736.4921875 86744.6015625 22993.931640625 4501.0205078125
128 100926.1953125 87227.84375 22917.798828125 4609.7236328125
129 100987.8984375 87001.4140625 23227.111328125 4620.3134765625
130 101232.65625 87404.671875 23188.822265625 4680.4189453125
131 101064.03125 86915.34375 23321.537109375 4586.4248046875
132 101750.4375 86906.4140625 23892.572265625 4524.2744140625
133 100532.4921875 86583.21875 23324.080078125 4687.4033203125
134 101977.84375 87764.2421875 23533.794921875 4660.0966796875
135 102120.265625 87840.046875 23676.8046875 4698.29296875
136 102046.78125 87991.0 23287.673828125 4615.9462890625
137 102079.5625 87529.3203125 23602.44140625 4526.099609375
138 101787.3046875 87357.125 23436.39453125 4503.107421875
139 101756.109375 87015.9453125 24082.21875 4671.02734375
140 102336.8203125 87569.6640625 23941.75390625 4587.298828125
141 100880.5859375 86591.6796875 23541.9921875 4626.54296875
142 100313.453125 86190.5546875 23818.248046875 4847.6748046875
143 100771.1015625 86552.09375 23742.849609375 4761.9208984375
144 100758.15625 87036.1171875 23208.400390625 4743.1806640625
145 101254.1015625 86899.453125 23348.8984375 4497.125
146 101944.0390625 88001.875 23586.212890625 4822.0244140625
147 102887.8125 88654.7578125 23561.783203125 4664.3642578125
148 102258.3203125 88059.0625 23702.546875 4751.64453125
149 101984.21875 87635.4375 23695.318359375 4673.2685546875
150 102448.6328125 87890.5546875 23703.841796875 4572.8818359375
151 101121.5625 86616.5703125 23515.181640625 4505.0947265625
152 101141.875 87338.921875 23203.01953125 4700.033203125
153 102177.6640625 88014.5234375 23683.244140625 4760.0517578125
154 102509.640625 88305.6796875 23320.908203125 4558.4736328125
155 101903.1015625 87866.328125 23109.115234375 4536.1708984375
156 102335.5546875 88267.234375 23530.13671875 4730.908203125
157 101608.8515625 87502.8203125 23343.1484375 4618.55859375
158 102280.34375 87988.5625 23779.57421875 4743.896484375
159 102284.59375 88188.34375 23705.751953125 4804.7509765625
160 102197.453125 88177.2578125 23482.2265625 4731.015625
161 101603.59375 87776.9453125 23361.54296875 4767.447265625
162 101968.4140625 87830.2265625 23446.400390625 4654.1064453125
163 102557.921875 88101.8046875 23646.107421875 4594.9951171875
164 101674.2265625 87298.6875 23520.291015625 4572.3759765625
165 102312.7734375 88023.5625 23980.568359375 4845.6787109375
166 101649.5078125 87986.328125 23293.57421875 4815.197265625
167 100917.203125 86689.1953125 23687.16796875 4729.580078125
168 100826.171875 86825.078125 23809.271484375 4904.0888671875
169 101247.90625 86987.9921875 23861.9140625 4801.0
170 101112.234375 87333.0 23588.35546875 4904.560546875
171 101255.875 87300.3671875 23729.380859375 4886.9365234375
172 102187.515625 88120.0234375 23808.07421875 4870.291015625
173 101020.4375 87374.859375 23534.939453125 4944.6806640625
174 100989.0703125 87453.5703125 23800.06640625 5132.283203125
175 102177.4765625 88178.4140625 23674.716796875 4837.8271484375
176 102270.5703125 88250.78125 23838.951171875 4909.5810546875
177 101967.59375 87970.53125 23451.14453125 4727.041015625
178 102179.3046875 88520.7890625 23631.953125 4986.71875
179 101358.90625 87836.9765625 23469.025390625 4973.5478515625
180 102485.625 88659.5 23642.341796875 4908.1083984375
181 101851.34375 87970.9375 23844.130859375 4981.8623046875
182 102715.8125 88575.03125 23805.3203125 4832.26953125
183 102450.78125 88515.5546875 23546.990234375 4805.8818359375
184 101879.4609375 88090.109375 23696.041015625 4953.3447265625
185 102471.578125 88169.0625 24193.53515625 4945.509765625
186 101936.703125 87895.96875 23879.6171875 4919.44140625
187 102000.25 88402.046875 23869.560546875 5135.6787109375
188 102970.8203125 88404.09375 24177.515625 4805.39453125
189 102634.1015625 89038.328125 23896.015625 5150.12109375
190 102846.7265625 88781.1953125 24238.033203125 5086.2509765625
191 101269.6953125 87267.1953125 24071.16796875 5034.333984375
192 103168.625 89462.6171875 23833.8203125 5063.90625
193 101524.046875 87899.0703125 24097.7578125 5236.390625
194 101322.8828125 87547.96875 24178.375 5201.73046875
195 102119.0 88212.359375 23904.423828125 4998.8916015625
196 102201.25 88654.1015625 23826.94140625 5139.896484375
197 101572.9921875 88010.1953125 23861.017578125 5149.1103515625
198 101965.859375 88076.484375 23977.85546875 5044.240234375
199 102123.171875 88359.6875 23889.544921875 5063.0302734375
200 102242.609375 88883.515625 23402.43359375 5021.669921875
201 101983.984375 87955.46875 24143.181640625 5057.3330078125
202 102748.0 88597.515625 24045.564453125 4947.5400390625
203 100654.0703125 86940.234375 23779.677734375 5032.9208984375
204 101223.0546875 87590.78125 23627.376953125 4997.5517578125
205 101639.484375 88467.4765625 23611.892578125 5219.9423828125
206 101618.84375 88330.7109375 23319.25 5015.55859375
207 102076.5546875 88512.1328125 23332.021484375 4883.7998046875
208 102176.578125 88778.8125 23465.064453125 5033.6494140625
209 101563.5 87968.8515625 23540.9140625 4973.1328125
210 101186.3828125 87632.09375 23580.388671875 5013.0498046875
211 101002.6015625 87780.2265625 23493.853515625 5135.7392578125
212 101419.03125 87758.5234375 24009.55859375 5174.525390625
213 101140.1171875 87578.9375 23669.9296875 5054.375
214 101254.046875 88080.609375 23428.4921875 5127.52734375
215 100270.390625 87001.5625 23254.966796875 4993.0693359375
216 101180.6953125 87610.5078125 23215.3515625 4822.58203125
217 101663.2734375 87822.9921875 23366.849609375 4763.2841796875
218 101543.8671875 87671.21875 23435.1796875 4781.265625
219 101442.6796875 87314.4765625 23695.412109375 4783.6044921875
220 102432.40625 88596.203125 23327.287109375 4745.5419921875
221 102131.5703125 88476.515625 23279.46484375 4812.205078125
222 101830.6875 87430.8515625 23857.16796875 4728.666015625
223 101708.671875 87723.9921875 23543.126953125 4779.2236328125
224 101506.65625 87521.4453125 23579.92578125 4797.357421875
225 101870.171875 87676.4609375 23292.51171875 4549.400390625
226 101362.6328125 87437.5625 23459.013671875 4766.9716796875
227 102370.234375 88804.9140625 23563.626953125 4999.1533203125
228 101441.9609375 87337.640625 23861.919921875 4878.7998046875
229 101671.0703125 87905.921875 23576.111328125 4905.4814453125
230 101664.75 87817.5546875 23378.509765625 4765.6572265625
231 100867.375 87328.453125 23425.740234375 4943.4091796875
232 100968.8828125 87442.6171875 23542.849609375 5008.2919921875
233 99799.5390625 86051.4921875 23344.892578125 4798.4228515625
234 101328.8046875 87518.7734375 23566.23046875 4878.099609375
235 100696.6953125 87006.0390625 23703.6796875 5006.51171875
236 101409.8359375 87521.875 23641.310546875 4876.6748046875
237 100711.0625 86773.3046875 23761.861328125 4912.0517578125
238 101220.703125 87261.6953125 23964.44921875 5002.720703125
239 100214.6875 86577.0078125 23439.884765625 4901.1025390625
240 101331.921875 87238.1953125 23760.220703125 4833.2470703125
241 100623.328125 86666.09375 23716.75390625 4879.759765625
242 100868.40625 86984.453125 23419.62890625 4767.837890625
243 100409.3828125 86381.28125 23512.08203125 4741.990234375
244 101710.28125 87691.2890625 23388.302734375 4684.6552734375
245 101250.375 87001.0 23805.267578125 4777.9462890625
246 101273.5546875 86983.8046875 23761.365234375 4735.8076171875
247 100081.6015625 85889.6015625 23559.42578125 4683.712890625
248 100882.1953125 86578.453125 23659.4375 4677.84765625
249 100378.0390625 86035.84375 23801.388671875 4729.5966796875
250 99754.65625 85633.9765625 23785.607421875 4832.4638671875
251 100876.9140625 86605.3828125 24073.05078125 4900.759765625
252 100698.4609375 86563.1875 23481.001953125 4672.8642578125
253 99376.7890625 85409.4765625 23534.326171875 4783.5068359375
254 100411.828125 86473.6796875 23386.978515625 4724.4150390625
255 100707.53125 86563.546875 23577.8125 4716.9140625
256 100653.6796875 86420.90625 23543.64453125 4655.435546875
257 101459.328125 87049.9609375 23622.734375 4606.68359375
258 100643.3125 86343.40625 23614.57421875 4657.333984375
259 99975.8046875 86391.390625 23498.15625 4956.87109375
260 100265.4453125 86539.6328125 23525.08203125 4899.634765625
261 100557.140625 86665.1953125 23419.353515625 4763.7041015625
262 100216.8671875 86200.8515625 23537.38671875 4760.685546875
263 101226.7734375 86483.390625 23693.826171875 4475.2216796875
264 101329.1796875 86824.5703125 23766.8125 4631.1015625
265 102003.109375 87207.9609375 24123.556640625 4664.2041015625
266 101613.9765625 86663.046875 24446.958984375 4748.0146484375
267 101650.3984375 87271.453125 23945.251953125 4783.1533203125
268 101452.7734375 86356.8828125 24195.310546875 4549.7099609375
269 102074.09375 87100.171875 24284.544921875 4655.3115234375
270 102026.4765625 86860.3671875 24152.3125 4493.1015625
271 101967.0390625 86656.7734375 24651.810546875 4670.7724609375
272 101040.9609375 86295.0390625 24240.201171875 4747.1396484375
273 101068.578125 86101.7578125 24546.59375 4789.88671875
274 101026.7421875 86262.0546875 24216.228515625 4725.7705078125
275 101247.75 86594.6875 24218.806640625 4782.8720703125
276 100469.0390625 86023.8125 23899.8828125 4727.328125
277 100667.84375 86583.5078125 23804.06640625 4859.865234375
278 100796.6796875 86736.8671875 23822.708984375 4881.4482421875
279 100099.2734375 85789.28125 23989.619140625 4839.8134765625
280 101218.515625 86876.4765625 24139.904296875 4898.9326171875
281 100588.515625 86151.4140625 24056.677734375 4809.7880859375
282 100465.375 86214.234375 23933.466796875 4841.1630859375
283 100858.3203125 86395.5 24254.80078125 4895.990234375
284 101372.9609375 86399.234375 24428.810546875 4727.5419921875
285 101996.984375 86740.34375 24560.828125 4652.09375
286 101894.0234375 86657.6328125 24387.6015625 4575.60546875
287 101184.4375 86214.8828125 24027.5546875 4529.0
288 101687.1875 87035.3203125 23824.806640625 4586.4697265625
289 101040.4453125 86544.5234375 23704.15625 4604.1171875
290 100549.5234375 86438.8828125 23441.99609375 4665.677734375
291 101608.2890625 87048.0078125 23781.00390625 4610.361328125
292 101164.609375 86763.1953125 23961.13671875 4779.861328125
293 102048.8515625 87144.65625 24029.33984375 4562.572265625
294 101123.5859375 86540.640625 23831.58203125 4624.318359375
295 99605.03125 85405.5625 23632.3828125 4716.45703125
296 100779.1875 86339.578125 23889.8828125 4725.13671875
297 101152.65625 86687.1640625 24064.0390625 4799.2734375
298 101426.8828125 87271.84375 23720.697265625 4782.8291015625
299 101347.015625 86729.8046875 23954.40234375 4668.595703125
300 100582.2890625 86645.6875 23585.119140625 4824.2587890625
301 101705.6875 87257.5234375 23882.509765625 4717.1728515625
302 101823.2265625 87122.296875 23937.80078125 4618.435546875
303 101988.8046875 87846.140625 23647.390625 4752.36328125
304 100965.609375 86967.4140625 23829.171875 4915.48828125
305 102055.515625 87760.0859375 23854.326171875 4779.4482421875
306 100303.8046875 86532.265625 23743.337890625 4985.8994140625
307 101301.0078125 86956.890625 24080.365234375 4868.1240234375
308 102045.34375 87526.1640625 24025.728515625 4753.2744140625
309 100612.9609375 86551.359375 23702.89453125 4820.646484375
310 101659.609375 86869.7265625 24303.34375 4756.73046875
311 101363.59375 86707.171875 24083.994140625 4713.7861328125
312 100514.1796875 86795.2109375 23074.822265625 4677.9267578125
313 100570.6484375 86463.890625 23732.814453125 4813.0283203125
314 101126.640625 86944.59375 23499.939453125 4658.9462890625
315 101352.84375 87271.1484375 23630.65234375 4774.478515625
316 101753.8671875 87076.0390625 23992.75390625 4657.462890625
317 102666.3203125 87126.4296875 24427.49609375 4443.802734375
318 101752.21875 87297.0 24042.287109375 4793.5341796875
319 102382.21875 87757.2265625 23996.7109375 4685.859375
320 100800.984375 86716.8203125 23737.6875 4826.76171875
321 100732.0625 86563.0546875 23866.216796875 4848.6044921875
322 100809.4296875 86626.8984375 23817.83984375 4817.654296875
323 100466.1484375 86272.9765625 23627.48828125 4717.158203125
324 100892.3203125 87045.53125 23343.71484375 4748.462890625
325 100257.4609375 86267.4921875 23583.509765625 4796.7705078125
326 99616.625 85614.265625 23570.541015625 4784.0908203125
327 101219.375 87066.6796875 23807.900390625 4827.6025390625
328 101365.7421875 86812.3125 23969.701171875 4708.1357421875
329 102111.5859375 87617.078125 24002.111328125 4753.8017578125
330 101126.40625 87189.53125 23438.96484375 4751.044921875
331 101857.375 87428.6328125 24007.353515625 4789.3056640625
332 101656.453125 87106.2890625 24026.9921875 4738.4140625
333 101822.875 87224.140625 24219.68359375 4810.474609375
334 102625.78125 87928.921875 23916.25 4609.6953125
335 101612.0625 87305.53125 23919.212890625 4806.3408203125
336 102375.953125 87943.296875 24296.400390625 4931.8720703125
337 101733.8828125 87580.578125 23464.775390625 4655.7353515625
338 101725.4453125 87634.515625 23692.869140625 4800.9697265625
339 102219.125 87700.015625 24112.322265625 4796.6064453125
340 101631.8828125 87092.84375 24043.822265625 4752.3916015625
341 101984.421875 87991.2421875 23567.078125 4786.94921875
342 102356.3671875 87953.765625 23897.775390625 4747.5869140625
343 102645.8125 88588.765625 23336.96875 4639.9609375
344 102226.796875 87599.609375 23931.50390625 4652.158203125
345 101304.828125 87462.171875 23255.810546875 4706.5771484375
346 101630.3359375 87155.8125 23483.251953125 4504.3642578125
347 102249.0078125 87714.078125 23721.703125 4593.38671875
348 101911.3671875 87411.0859375 23679.53125 4589.625
349 100889.234375 86377.640625 23929.546875 4708.9765625
350 101314.125 87102.5078125 23693.51953125 4740.951171875
351 100982.3203125 86583.03125 23653.794921875 4627.2529296875
352 100411.40625 86070.59375 23613.39453125 4636.291015625
353 100773.875 87003.15625 23229.310546875 4729.2958984375
354 101790.140625 87326.8125 24044.0625 4790.3671875
355 101025.2890625 86838.21875 23731.287109375 4772.1083984375
356 101048.078125 87454.8203125 23371.958984375 4889.3505859375
357 101357.5 87331.6875 23549.630859375 4761.9091796875
358 101417.9140625 87408.59375 23720.279296875 4855.4794921875
359 101667.5390625 87448.4609375 23572.509765625 4676.7158203125
360 102378.359375 88327.7265625 23562.564453125 4755.9658203125
361 101219.6328125 87761.71875 23279.4140625 4910.75
362 100947.90625 87724.2578125 23075.607421875 4925.9794921875
363 101038.9140625 87617.8515625 23119.7734375 4849.35546875
364 100468.8828125 87343.2265625 23131.86328125 5003.103515625
365 101160.65625 87242.40625 23793.61328125 4937.681640625
366 100696.953125 86967.984375 23528.099609375 4899.5654296875
367 101156.2890625 87304.9453125 23503.814453125 4826.2353515625
368 101248.2734375 87399.9453125 23394.626953125 4773.1494140625
369 101365.0234375 87236.78125 23699.7109375 4785.734375
370 101577.0 87523.703125 23671.5 4809.1015625
371 100756.453125 86703.3203125 23212.705078125 4579.7861328125
372 101508.4375 87571.8203125 23192.822265625 4628.1025390625
373 100800.5 86632.4453125 23777.203125 4804.57421875
374 100583.4609375 86368.4921875 23606.701171875 4695.8662109375
375 100864.921875 86438.1484375 23723.6484375 4648.4375
376 100670.5 86631.5703125 23174.130859375 4567.6005859375
377 100635.6640625 86320.640625 23537.82421875 4611.400390625
378 100839.0078125 86903.78125 23508.90625 4786.83984375
379 101744.0078125 87087.828125 23970.8125 4657.31640625
380 101558.296875 87159.96875 23792.6328125 4697.15234375
381 102060.7578125 87504.4453125 23630.001953125 4536.8447265625
382 101979.6875 87740.421875 23529.830078125 4645.2822265625
383 100865.8203125 87013.9765625 23330.404296875 4739.2802734375
384 101415.359375 87338.0859375 23593.134765625 4757.9306640625
385 102293.59375 87696.2578125 23871.26171875 4636.962890625
386 102279.7109375 87848.359375 23577.078125 4572.86328125
387 103298.296875 88480.4921875 23965.5625 4573.87890625
388 101911.7421875 87227.2109375 23870.2421875 4592.85546875
389 102319.671875 88490.65625 23452.001953125 4811.4931640625
390 102440.7109375 88075.1796875 23977.1875 4805.828125
391 102286.6953125 87846.1953125 23592.9609375 4576.23046875
392 101428.1484375 87271.890625 23296.0390625 4569.890625
393 102013.6796875 87998.28125 23419.34375 4701.97265625
394 102120.6171875 88056.203125 23640.623046875 4788.1044921875
395 102065.734375 87753.359375 23825.6875 4756.65625
396 101709.7109375 87531.796875 23725.826171875 4773.9560546875
397 101462.015625 86719.578125 24059.103515625 4658.3330078125
398 101934.2109375 87481.4140625 23916.34375 4731.7734375
399 100842.5234375 87164.2734375 23548.970703125 4935.3603515625
400 101275.5859375 87123.0859375 23846.6328125 4847.06640625
