# Supplementary material for: Complexes of vertebrate TMC1/2 and CIB2/3 proteins form hair-cell mechanotransduction cation channels
Source: eLife. 2025 Jan 8;12:RP89719. doi: 10.7554/eLife.89719 (PMC11709434; doi:10.7554/eLife.89719)
Supplement: Figure 8—figure supplement 2—source data 1. [file elife-89719-fig8-figsupp2-data1.zip › BSA-Anton-hsTMC1-hsCIB2-Ca-POPC-mineq-stride10.dat]

0 96395.53125 84684.0703125 23776.638671875 6032.5888671875
1 96627.8125 84916.84375 23466.560546875 5877.7958984375
2 97771.3515625 85551.0 23677.80859375 5728.728515625
3 97894.6015625 85528.0 23869.537109375 5751.4677734375
4 98062.90625 85511.3125 23836.4921875 5642.44921875
5 96644.359375 84157.75 23708.57421875 5610.982421875
6 97354.71875 85065.6640625 23379.857421875 5545.4013671875
7 97540.2265625 84943.6328125 23762.14453125 5582.775390625
8 97848.0703125 85138.65625 23875.357421875 5582.9716796875
9 97643.765625 85126.421875 23472.080078125 5477.3681640625
10 98166.484375 85932.4921875 23446.501953125 5606.2548828125
11 98059.9765625 85383.96875 23627.93359375 5475.962890625
12 97940.6015625 85264.3046875 23675.587890625 5499.6455078125
13 98308.75 85289.7265625 23857.162109375 5419.0693359375
14 97677.65625 85260.6796875 23334.333984375 5458.6787109375
15 97397.2265625 84965.84375 23676.8984375 5622.7578125
16 96794.0234375 84135.1640625 23772.689453125 5556.9150390625
17 97553.578125 84921.875 23817.291015625 5592.7939453125
18 97100.40625 84096.609375 23869.119140625 5432.6611328125
19 97810.0078125 85040.3359375 23781.5546875 5505.94140625
20 97313.59375 84556.34375 23878.00390625 5560.376953125
21 97670.3515625 85192.8671875 23845.263671875 5683.8896484375
22 97117.4765625 85044.9609375 23536.171875 5731.828125
23 96854.5234375 85126.609375 23112.4921875 5692.2890625
24 97744.6484375 85514.7421875 23258.802734375 5514.4482421875
25 97125.9296875 84756.5703125 23695.841796875 5663.2412109375
26 97478.6796875 85431.9375 23716.017578125 5834.6376953125
27 96755.890625 84594.3203125 23574.1328125 5706.28125
28 97421.078125 84725.6171875 23761.796875 5533.16796875
29 97050.3828125 84622.0703125 23556.8671875 5564.27734375
30 97627.65625 85184.59375 23576.818359375 5566.8779296875
31 98166.2265625 85306.78125 24138.037109375 5639.2958984375
32 97365.546875 84710.9609375 23964.66015625 5655.037109375
33 97787.5234375 85324.578125 23770.853515625 5653.9541015625
34 97439.2421875 84797.015625 23687.80859375 5522.791015625
35 97744.4375 84852.0078125 23821.2265625 5464.3984375
36 97817.96875 85055.96875 23541.044921875 5389.5224609375
37 98399.8515625 85356.7265625 23375.28515625 5166.080078125
38 99027.5546875 86183.8359375 23231.384765625 5193.8330078125
39 100038.1484375 86588.8515625 23771.134765625 5160.9189453125
40 99538.59375 86588.796875 23674.396484375 5362.2998046875
41 98663.6953125 85827.921875 23365.72265625 5264.974609375
42 99045.4296875 85989.4453125 23637.486328125 5290.7509765625
43 99086.1796875 85692.3515625 23896.185546875 5251.1787109375
44 99186.0859375 85417.7890625 24387.41796875 5309.560546875
45 98895.5234375 86071.546875 23695.708984375 5435.8662109375
46 99245.2578125 86197.5078125 23532.404296875 5242.3271484375
47 99028.921875 85952.7421875 23916.13671875 5419.978515625
48 99909.625 86811.9375 23653.974609375 5278.1435546875
49 99931.171875 86670.25 23659.05859375 5199.068359375
50 100788.625 87369.3515625 23999.365234375 5290.0458984375
51 100361.7109375 86770.1875 24226.3046875 5317.390625
52 99541.234375 86401.265625 23806.06640625 5333.048828125
53 98229.7734375 85170.0859375 23557.845703125 5249.0791015625
54 99012.9140625 85394.546875 24314.373046875 5348.0029296875
55 100032.4921875 85846.0234375 24529.16015625 5171.345703125
56 100204.96875 86315.7265625 23976.03125 5043.39453125
57 100776.7109375 86530.625 24059.759765625 4906.8369140625
58 100368.2890625 85972.1875 24553.814453125 5078.8564453125
59 100955.796875 86801.796875 24611.896484375 5228.9482421875
60 99683.21875 85836.859375 24206.763671875 5180.2021484375
61 100807.640625 86477.15625 24301.0390625 4985.27734375
62 99465.734375 85449.828125 24405.197265625 5194.6455078125
63 100299.828125 86760.0078125 24037.072265625 5248.6259765625
64 98780.1875 85492.6328125 23819.90625 5266.17578125
65 99271.9375 85947.390625 23955.328125 5315.390625
66 100063.53125 86369.859375 24114.9609375 5210.64453125
67 100088.09375 86798.671875 23839.501953125 5275.0400390625
68 99281.734375 86164.1796875 23902.697265625 5392.5712890625
69 99348.4609375 86166.7421875 23793.630859375 5305.9560546875
70 99485.8203125 86172.453125 23882.962890625 5284.7978515625
71 99662.7734375 86435.4765625 23747.318359375 5260.0107421875
72 100450.328125 87012.5 24044.11328125 5303.142578125
73 100371.4921875 86859.8359375 24012.775390625 5250.5595703125
74 101199.828125 86711.890625 24505.10546875 5008.583984375
75 99701.640625 85887.65625 24410.634765625 5298.3251953125
76 100912.0234375 86865.140625 24314.73046875 5133.923828125
77 99617.5859375 85815.5859375 24046.107421875 5122.0537109375
78 100213.6875 86306.7890625 24314.556640625 5203.8291015625
79 100036.1953125 86596.40625 24210.400390625 5385.3056640625
80 99237.078125 85758.0390625 24174.890625 5347.92578125
81 99455.1484375 86211.7578125 23913.486328125 5335.0478515625
82 99914.515625 86548.2578125 24386.404296875 5510.0732421875
83 99510.484375 86006.1796875 24395.2421875 5445.46875
84 100554.3359375 86835.765625 24128.052734375 5204.7412109375
85 99922.140625 86259.7578125 24099.97265625 5218.794921875
86 100080.515625 86805.9453125 24150.1953125 5437.8125
87 99566.2890625 85974.0859375 24185.90625 5296.8515625
88 100632.21875 86748.34375 24337.990234375 5227.0576171875
89 100670.1875 86690.171875 24415.9765625 5217.98046875
90 99591.7265625 85673.3671875 24503.08203125 5292.361328125
91 100685.1328125 86764.9921875 24691.9453125 5385.90234375
92 100624.5546875 86735.7421875 24535.998046875 5323.5927734375
93 100524.34375 86734.6796875 24629.19140625 5419.763671875
94 99778.578125 86695.796875 23868.44140625 5392.830078125
95 100612.2890625 86997.71875 24402.802734375 5394.1162109375
96 100431.4921875 86767.4140625 24483.48828125 5409.705078125
97 99907.203125 86256.6875 24539.470703125 5444.4775390625
98 99416.9609375 85592.875 24637.75390625 5406.833984375
99 100380.2109375 86718.5078125 24366.83984375 5352.568359375
100 100714.703125 86563.9921875 24290.73046875 5070.009765625
101 101311.609375 87169.9296875 24538.005859375 5198.1630859375
102 100996.71875 87149.515625 24001.16015625 5076.978515625
103 100820.4140625 86896.703125 24250.12890625 5163.208984375
104 101037.65625 86759.0546875 24499.142578125 5110.2705078125
105 100913.109375 86720.875 24093.857421875 4950.8115234375
106 100467.609375 86452.3125 23968.705078125 4976.7041015625
107 100772.65625 86600.2421875 24286.251953125 5056.9189453125
108 101251.4296875 87247.359375 23879.810546875 4937.8701171875
109 101227.34375 87358.65625 24021.259765625 5076.2861328125
110 101995.5234375 87760.984375 24068.876953125 4917.1689453125
111 101403.8359375 87119.4375 24115.080078125 4915.3408203125
112 101107.2109375 87637.7890625 23338.091796875 4934.3349609375
113 102002.5078125 87504.359375 24057.140625 4779.49609375
114 101423.5703125 87160.953125 24037.623046875 4887.5029296875
115 101327.59375 86839.265625 24441.0078125 4976.33984375
116 102219.8359375 87892.2421875 24344.14453125 5008.275390625
117 101634.6796875 86624.265625 24520.162109375 4754.8740234375
118 102116.921875 87718.09375 24470.50390625 5035.837890625
119 100550.109375 86601.4609375 24186.525390625 5118.9384765625
120 100859.4609375 86281.6015625 24653.31640625 5037.728515625
121 100484.71875 85961.453125 24951.525390625 5214.1298828125
122 100091.9296875 86173.703125 24040.103515625 5060.9384765625
123 99673.140625 85956.65625 24246.30859375 5264.912109375
124 100510.8984375 87076.796875 24124.92578125 5345.412109375
125 100530.1328125 86595.3828125 24333.75390625 5199.501953125
126 101031.3046875 87413.328125 24154.39453125 5268.208984375
127 100524.0078125 86360.859375 24490.263671875 5163.5576171875
128 100128.796875 86593.6640625 24077.763671875 5271.3154296875
129 100617.3984375 86923.2421875 23929.421875 5117.6328125
130 101787.5859375 87419.8515625 24379.419921875 5005.8427734375
131 101033.4765625 86442.625 24654.376953125 5031.7626953125
132 101095.8984375 86770.9453125 24592.427734375 5133.7373046875
133 101057.7734375 87060.765625 24061.349609375 5032.1708984375
134 101404.21875 87198.7265625 24263.51171875 5029.009765625
135 101361.0390625 87009.6875 24346.90234375 4997.775390625
136 102116.7734375 87748.3984375 24234.240234375 4932.9326171875
137 102073.8671875 87004.1796875 24850.689453125 4890.5009765625
138 101794.734375 87350.828125 24553.263671875 5054.6787109375
139 101656.34375 87350.15625 24522.5078125 5108.16015625
140 99578.953125 86386.1875 23962.939453125 5385.0869140625
141 100243.46875 86420.90625 24134.890625 5156.1640625
142 100559.7890625 86638.6171875 24031.455078125 5055.1416015625
143 100883.828125 86571.8359375 24579.556640625 5133.7822265625
144 101323.0078125 87502.625 24155.68359375 5167.650390625
145 101073.1484375 86806.4453125 24375.236328125 5054.2666015625
146 100441.5703125 86422.0390625 24316.697265625 5148.5830078125
147 100155.4921875 86101.828125 24260.27734375 5103.306640625
148 100949.1015625 86635.0546875 24590.423828125 5138.1884765625
149 101021.453125 86895.1015625 24166.70703125 5020.177734375
150 101447.8046875 87078.6875 24419.693359375 5025.2880859375
151 101143.3671875 86883.8515625 24179.005859375 4959.7451171875
152 101002.5546875 87156.171875 23969.82421875 5061.720703125
153 100876.9921875 87106.7421875 23724.369140625 4977.0595703125
154 100976.0625 86559.640625 24346.607421875 4965.0927734375
155 100629.6171875 87180.9921875 23807.80859375 5179.591796875
156 101357.171875 86924.0 24479.04296875 5022.935546875
157 100326.578125 86579.796875 23798.716796875 5025.9677734375
158 100397.390625 86345.953125 23964.3125 4956.4375
159 100842.625 87020.1640625 23912.041015625 5044.7900390625
160 100325.3203125 86063.3125 24111.408203125 4924.7001953125
161 100175.0859375 86336.1015625 23765.345703125 4963.1806640625
162 101068.6015625 86696.0625 24362.47265625 4994.966796875
163 100473.0234375 86427.46875 24107.916015625 5031.1806640625
164 100986.15625 86977.96875 24149.310546875 5070.5615234375
165 100879.625 86876.1640625 24091.3984375 5043.96875
166 101186.4375 86814.078125 24378.6171875 5003.12890625
167 100689.375 86880.4296875 23910.62890625 5050.841796875
168 100494.2421875 86584.3828125 23917.7734375 5003.95703125
169 100835.3125 86907.453125 24011.689453125 5041.9150390625
170 100011.4921875 86356.546875 23890.6640625 5117.859375
171 101207.6875 87606.53125 23648.294921875 5023.5693359375
172 100938.7734375 87110.3125 23797.0234375 4984.28125
173 101079.8046875 87168.4375 23817.19921875 4952.916015625
174 100293.5078125 86602.53125 23662.388671875 4985.7060546875
175 101063.859375 87258.5703125 23674.48828125 4934.599609375
176 101858.1875 87727.015625 23949.771484375 4909.2998046875
177 100125.453125 86352.765625 23743.0859375 4985.19921875
178 101319.953125 87154.8671875 23728.857421875 4781.8857421875
179 100265.8046875 86919.375 23454.568359375 5054.0693359375
180 101079.2578125 87294.0390625 23987.69140625 5101.236328125
181 100983.75 87272.828125 23532.646484375 4910.8623046875
182 101711.4140625 88166.4296875 23381.181640625 4918.0986328125
183 100969.7578125 87078.21875 24019.373046875 5063.9169921875
184 101092.1640625 87979.078125 23223.453125 5055.18359375
185 100220.7109375 87379.8828125 23093.240234375 5126.2060546875
186 100460.3984375 86975.71875 23388.61328125 4951.966796875
187 99985.0625 86578.046875 23343.146484375 4968.0654296875
188 101016.234375 87663.5703125 23406.26953125 5026.802734375
189 100691.3515625 87409.890625 23469.96484375 5094.251953125
190 99743.9140625 86834.1640625 23079.587890625 5084.9189453125
191 100418.578125 86861.6796875 23596.10546875 5019.603515625
192 100291.75 87042.9453125 23255.876953125 5003.5361328125
193 100551.4453125 87258.796875 23481.93359375 5094.642578125
194 100428.7578125 86710.484375 23478.125 4879.92578125
195 100288.5703125 86544.2109375 23377.23828125 4816.439453125
196 100380.390625 86434.6796875 23907.552734375 4980.9208984375
197 100044.2734375 86847.40625 23190.232421875 4996.6826171875
198 99766.640625 86052.4375 23575.61328125 4930.705078125
199 100746.0703125 87055.046875 23616.33203125 4962.654296875
200 99742.9921875 86175.21875 23801.92578125 5117.076171875
201 100738.8828125 86982.59375 23924.58203125 5084.146484375
202 100163.4140625 87051.90625 23347.84375 5118.16796875
203 100363.671875 86850.71875 23426.828125 4956.9375
204 100901.046875 86738.6328125 24007.873046875 4922.7294921875
205 100821.9921875 87305.3046875 23797.388671875 5140.3505859375
206 100525.6796875 87045.8203125 23684.01953125 5102.080078125
207 101408.7578125 87994.4296875 23265.103515625 4925.3876953125
208 100841.5625 86930.3671875 24038.353515625 5063.5791015625
209 101098.734375 87276.2890625 24063.33203125 5120.443359375
210 100783.5859375 87403.6484375 23495.27734375 5057.669921875
211 100932.3984375 87021.046875 23899.19140625 4993.919921875
212 100255.390625 86812.1875 23564.67578125 5060.736328125
213 101301.1875 87180.8984375 23948.17578125 4913.943359375
214 101677.5078125 87624.0625 23830.494140625 4888.5244140625
215 101225.4765625 87415.1484375 23778.4765625 4984.07421875
216 101330.03125 87411.703125 23923.416015625 5002.5439453125
217 101232.9453125 86967.8125 24234.806640625 4984.8369140625
218 101949.8359375 88073.28125 23961.7578125 5042.6015625
219 100821.0625 87119.8046875 23932.228515625 5115.4853515625
220 101074.4296875 87621.203125 23664.5078125 5105.640625
221 101138.5078125 87472.9296875 23823.697265625 5079.0595703125
222 100725.765625 87207.390625 23766.57421875 5124.099609375
223 101649.2109375 87161.6171875 24179.82421875 4846.115234375
224 101804.1484375 87362.109375 24278.73828125 4918.349609375
225 101858.9921875 87977.7421875 23826.474609375 4972.6123046875
226 102449.5078125 88355.1171875 24007.109375 4956.359375
227 101355.09375 87939.75 23637.73046875 5111.193359375
228 102353.7265625 88311.0 23852.865234375 4905.0693359375
229 102721.078125 88501.203125 24240.43359375 5010.279296875
230 103111.5625 88549.40625 24066.271484375 4752.0576171875
231 102007.390625 87989.8515625 23684.27734375 4833.369140625
232 101945.6640625 87862.1015625 23810.3046875 4863.37109375
233 101595.4921875 87567.5078125 23630.37109375 4801.193359375
234 101209.921875 87327.046875 23657.51171875 4887.318359375
235 101533.421875 87198.7734375 23659.623046875 4662.4873046875
236 101568.4921875 87915.546875 23327.044921875 4837.0498046875
237 101340.3984375 87545.7421875 23754.85546875 4980.099609375
238 100100.4140625 87027.3828125 23014.107421875 4970.5380859375
239 102647.6015625 88246.8828125 23885.1640625 4742.22265625
240 102095.875 87854.890625 23804.42578125 4781.720703125
241 102158.953125 87955.6875 23741.1328125 4768.93359375
242 100585.6015625 87218.109375 23465.232421875 5048.8701171875
243 101907.59375 87005.7578125 24203.984375 4651.07421875
244 101460.0234375 87334.828125 23918.08203125 4896.443359375
245 101621.7734375 87515.734375 23832.216796875 4863.0888671875
246 101338.3828125 87201.609375 23797.904296875 4830.5654296875
247 101933.09375 87658.765625 23906.806640625 4816.2392578125
248 101575.8828125 87691.9765625 23454.95703125 4785.525390625
249 101450.0078125 87670.3359375 23456.126953125 4838.2275390625
250 101559.7734375 87750.515625 23634.095703125 4912.4189453125
251 101203.8828125 87164.5 23894.51171875 4927.564453125
252 101081.6640625 86790.15625 24195.0234375 4951.7578125
253 101311.0 87517.9140625 23685.66796875 4946.291015625
254 100864.90625 86618.859375 24142.5703125 4948.26171875
255 101683.71875 87599.6875 23856.970703125 4886.4697265625
256 101543.3359375 87107.046875 24072.23828125 4817.974609375
257 101393.53125 87726.8984375 23474.92578125 4904.146484375
258 101103.4609375 87106.21875 23692.982421875 4847.8701171875
259 100860.234375 87038.8984375 23449.05859375 4813.861328125
260 101878.234375 87524.7265625 24078.369140625 4862.4306640625
261 101496.8828125 87470.5234375 23667.841796875 4820.7412109375
262 101402.03125 87294.8984375 23748.880859375 4820.8740234375
263 101201.40625 87049.171875 23934.17578125 4890.970703125
264 102015.1171875 87642.2578125 24182.041015625 4904.5908203125
265 100503.046875 86311.8671875 23562.978515625 4685.8994140625
266 99642.9609375 86290.515625 23053.345703125 4850.4501953125
267 100515.5234375 86882.0703125 23648.408203125 5007.4775390625
268 100121.4765625 86381.8359375 23693.916015625 4977.1376953125
269 100094.8046875 86220.3125 23778.068359375 4951.7880859375
270 99283.7734375 85902.65625 23243.05859375 4930.970703125
271 100295.71875 86378.90625 23637.6796875 4860.43359375
272 101031.7265625 86583.1796875 23859.021484375 4705.2373046875
273 100817.6875 86479.0 23830.01953125 4745.666015625
274 101203.921875 87039.15625 23708.46875 4771.8515625
275 100604.765625 86782.3515625 23454.064453125 4815.8251953125
276 100229.9921875 86236.7421875 23432.349609375 4719.5498046875
277 100522.9375 86280.0390625 23666.6328125 4711.8671875
278 100637.7265625 86759.0703125 23664.416015625 4892.8798828125
279 102176.9609375 87594.3515625 24236.498046875 4826.9443359375
280 101907.875 87608.3984375 23988.18359375 4844.353515625
281 101929.8828125 88305.9609375 23161.6796875 4768.87890625
282 101574.7734375 87568.1796875 23640.767578125 4817.0869140625
283 102097.890625 87964.8203125 23547.060546875 4706.9951171875
284 101121.7265625 87389.3984375 23304.69140625 4786.181640625
285 101203.890625 87206.2109375 23539.75390625 4771.037109375
286 100941.25 87282.375 23370.05859375 4855.591796875
287 101020.6953125 87349.3515625 23054.73046875 4691.693359375
288 101217.1875 87198.4921875 23549.06640625 4765.185546875
289 101235.0546875 87121.5859375 23415.376953125 4650.9541015625
290 100474.0 86598.421875 23685.662109375 4905.0419921875
291 100796.5546875 86902.0078125 23623.15234375 4864.302734375
292 100826.234375 86482.9453125 23748.859375 4702.78515625
293 101777.3203125 87337.3046875 23940.328125 4750.15625
294 100036.1640625 86042.0625 23546.083984375 4775.9912109375
295 100738.2109375 86527.25 23617.021484375 4703.0302734375
296 100379.8828125 86222.078125 23467.314453125 4654.7548828125
297 100706.1171875 86641.734375 23512.30078125 4723.958984375
298 101416.578125 86929.5 23623.9765625 4568.44921875
299 101783.453125 87244.1953125 23881.2734375 4671.0078125
300 100944.1796875 86740.4765625 23832.248046875 4814.2724609375
301 101118.6953125 87312.9296875 23224.615234375 4709.4248046875
302 100639.8203125 86625.0859375 23465.76953125 4725.517578125
303 100700.46875 86869.7890625 23275.30078125 4722.310546875
304 101107.859375 87293.5078125 23116.61328125 4651.130859375
305 101252.078125 87309.171875 23188.224609375 4622.6591796875
306 100861.1640625 86575.65625 23521.029296875 4617.7607421875
307 100349.921875 86669.2890625 23208.474609375 4763.9208984375
308 99377.046875 86112.2734375 22911.447265625 4823.3369140625
309 99389.3828125 86167.6796875 22831.560546875 4804.9287109375
310 100148.625 86676.5859375 22989.759765625 4758.8603515625
311 99958.0703125 86663.3046875 22776.470703125 4740.8525390625
312 100604.53125 87078.59375 23229.552734375 4851.8076171875
313 100591.859375 87449.953125 22814.26953125 4836.181640625
314 100526.3203125 86670.9296875 23201.53515625 4673.072265625
315 100404.78125 86872.546875 22966.27734375 4717.021484375
316 100882.7265625 87351.984375 22955.28515625 4712.271484375
317 100512.5390625 87079.875 22772.14453125 4669.740234375
318 99846.6328125 86569.265625 22837.134765625 4779.8837890625
319 100332.796875 86974.9296875 22978.98046875 4810.556640625
320 100371.4453125 86913.90625 23007.69140625 4775.076171875
321 101146.2890625 87158.2890625 23271.279296875 4641.6396484375
322 100300.6875 86362.8125 23314.232421875 4688.1787109375
323 101179.9453125 87263.2265625 23561.90234375 4822.591796875
324 100462.1875 87051.359375 23162.50390625 4875.837890625
325 101290.7109375 87648.828125 23170.744140625 4764.4306640625
326 100560.640625 87137.25 22905.77734375 4741.193359375
327 100234.484375 86983.484375 23029.97265625 4889.486328125
328 100487.328125 86990.5703125 23218.0234375 4860.6328125
329 100472.9921875 86868.265625 23220.5703125 4807.921875
330 101327.859375 87373.6796875 23364.72265625 4705.271484375
331 100764.8359375 87624.9921875 22858.4921875 4859.32421875
332 100606.9609375 87121.6875 22985.798828125 4750.2626953125
333 100034.5546875 86555.8125 22789.599609375 4655.4287109375
334 99396.71875 86227.6640625 23303.654296875 5067.2998046875
335 99497.3671875 86358.453125 23201.103515625 5031.0947265625
336 100608.5234375 86836.2890625 23376.4140625 4802.08984375
337 100270.875 86802.375 23243.1640625 4887.33203125
338 99418.4375 86340.5859375 22937.548828125 4929.8486328125
339 99581.9921875 86420.5546875 23129.55859375 4984.060546875
340 100557.9921875 87404.59375 22727.564453125 4787.0830078125
341 100170.8515625 87187.3828125 22826.25390625 4921.392578125
342 100169.734375 87096.875 22838.037109375 4882.5888671875
343 100923.65625 87170.1484375 23627.958984375 4937.2255859375
344 99979.3203125 87120.3203125 22817.2578125 4979.12890625
345 100744.546875 87092.1015625 23809.26171875 5078.408203125
346 100442.8984375 86646.9921875 23568.509765625 4886.3017578125
347 100777.4296875 87323.7890625 23027.62890625 4786.994140625
348 101155.109375 87488.484375 23387.44921875 4860.412109375
349 100860.5234375 87262.9921875 23345.072265625 4873.7705078125
350 101162.0 87400.4921875 23570.908203125 4904.7001953125
351 101102.421875 87409.1796875 23213.396484375 4760.0771484375
352 101717.8984375 88154.453125 23447.603515625 4942.0791015625
353 101121.4921875 87321.7421875 23661.63671875 4930.943359375
354 101026.75 87350.0 23615.083984375 4969.1669921875
355 101333.5546875 87530.03125 23482.787109375 4839.6318359375
356 101208.46875 87748.1953125 23334.666015625 4937.1962890625
357 101109.203125 87469.9765625 23580.16796875 4970.470703125
358 101116.234375 87817.7109375 23135.373046875 4918.4248046875
359 100983.2265625 87552.0078125 23219.482421875 4894.1318359375
360 100346.546875 87260.8984375 22963.470703125 4938.9111328125
361 100096.375 86923.8828125 22884.8046875 4856.15625
362 100488.640625 87291.8671875 22817.044921875 4810.1357421875
363 100172.921875 87569.859375 22416.103515625 4906.5205078125
364 100116.890625 87069.3671875 22915.486328125 4933.9814453125
365 100297.5625 87112.640625 22945.962890625 4880.5205078125
366 100638.859375 87402.2421875 23182.7734375 4973.078125
367 101271.140625 87926.484375 23013.509765625 4834.4267578125
368 101123.5390625 87428.8828125 23317.21484375 4811.279296875
369 101542.3125 88005.6328125 23211.578125 4837.44921875
370 101183.53125 87601.34375 23811.951171875 5114.8818359375
371 100596.2265625 87254.5625 23253.525390625 4955.9306640625
372 101550.4140625 88600.8984375 22923.037109375 4986.7607421875
373 101602.921875 88163.2890625 23524.794921875 5042.5810546875
374 101789.453125 88113.2265625 23552.78515625 4938.279296875
375 101737.34375 88496.0078125 23184.861328125 4971.7626953125
376 102157.5546875 88771.4375 23088.982421875 4851.4326171875
377 101793.921875 88314.96875 23106.57421875 4813.810546875
378 102165.96875 88495.5 23192.724609375 4761.1279296875
379 102167.859375 88371.09375 23630.29296875 4916.763671875
380 101925.7890625 88229.5 23582.70703125 4943.208984375
381 101419.375 87518.546875 23660.583984375 4879.8779296875
382 101251.5390625 87298.3125 23866.302734375 4956.5380859375
383 101355.8046875 87326.8671875 23699.568359375 4835.3154296875
384 101507.6484375 87615.1875 23649.318359375 4878.4287109375
385 101175.9453125 87053.265625 23854.26953125 4865.794921875
386 101642.2578125 88056.1171875 23341.39453125 4877.626953125
387 100209.21875 86850.3515625 23006.640625 4823.88671875
388 100832.625 87541.4921875 23296.185546875 5002.5263671875
389 100919.71875 87313.0234375 23284.390625 4838.84765625
390 101155.125 87613.0078125 23414.42578125 4936.154296875
391 100878.609375 87505.6875 23161.10546875 4894.091796875
392 100733.8671875 87321.8671875 23187.8046875 4887.90234375
393 100491.8984375 86830.3515625 23551.203125 4944.828125
394 100669.8203125 86897.0390625 23648.9375 4938.078125
395 101767.921875 87373.1640625 23941.521484375 4773.3818359375
396 101541.9453125 87681.109375 23754.255859375 4946.7099609375
397 100959.1875 87215.28125 23447.537109375 4851.8154296875
398 100428.0625 86733.5546875 23396.025390625 4850.7587890625
399 100786.8671875 87340.4375 23307.408203125 4930.4892578125
400 101812.984375 87758.6953125 23827.01171875 4886.361328125
401 101122.21875 87239.515625 23573.146484375 4845.2216796875
402 100742.921875 86879.1796875 23549.423828125 4842.8408203125
403 101226.5 88020.7109375 23230.49609375 5012.353515625
404 101476.4140625 87253.09375 23772.328125 4774.50390625
405 100657.140625 87042.234375 23210.283203125 4797.6884765625
406 100570.2421875 87146.7578125 23424.939453125 5000.7275390625
407 100879.609375 86669.2421875 23716.154296875 4752.8935546875
408 101291.296875 87686.0078125 23580.56640625 4987.638671875
409 102048.5859375 87618.0078125 24085.005859375 4827.2138671875
410 101359.59375 87263.6328125 23636.3046875 4770.171875
411 100433.1484375 86403.390625 23706.43359375 4838.337890625
412 100416.0 86664.90625 23594.57421875 4921.740234375
413 99649.4609375 86295.8828125 23443.322265625 5044.8720703125
414 99917.1328125 86397.046875 23576.361328125 5028.1376953125
415 100239.734375 86499.625 23925.298828125 5092.5947265625
416 100445.2109375 86971.7890625 23395.884765625 4961.2314453125
417 101154.1796875 87432.1015625 23787.455078125 5032.6884765625
418 100338.8984375 86515.6875 23857.84375 5017.31640625
419 100332.2265625 86476.8828125 23461.345703125 4803.0009765625
420 100720.2734375 87252.90625 23730.4296875 5131.53125
421 100595.0625 86715.5078125 23475.3828125 4797.9140625
422 100018.1171875 85992.96875 23813.337890625 4894.0947265625
423 100582.375 86375.8671875 23968.8125 4881.15234375
424 100721.5390625 86502.5625 23750.291015625 4765.6572265625
425 99824.2578125 85734.3046875 23654.015625 4782.03125
426 100266.296875 86581.953125 23609.46484375 4962.560546875
427 99704.4296875 85924.8359375 23434.353515625 4827.3798828125
428 99149.59375 85836.78125 23453.986328125 5070.5869140625
429 100697.875 86505.6015625 23946.6015625 4877.1640625
430 100933.1171875 87126.46875 23703.470703125 4948.4111328125
431 101210.8828125 87771.5234375 23439.84765625 5000.244140625
432 99733.09375 86173.8984375 23240.6484375 4840.7265625
433 100022.828125 86400.265625 23425.251953125 4901.3447265625
434 99797.46875 86239.9765625 23531.189453125 4986.8486328125
435 100615.1640625 86671.875 23474.36328125 4765.537109375
436 100486.40625 86593.8828125 23757.28515625 4932.380859375
437 100922.6875 86870.3125 24187.166015625 5067.3955078125
438 99943.6640625 86131.0859375 23629.73046875 4908.576171875
439 99545.5234375 85314.34375 23706.404296875 4737.6123046875
440 99563.796875 86059.5 23415.876953125 4955.7900390625
441 99559.3046875 85750.09375 23694.869140625 4942.8291015625
442 99150.359375 85767.4140625 23513.80078125 5065.427734375
443 99196.421875 85720.2421875 23359.845703125 4941.8330078125
444 99672.7890625 86148.1953125 23340.498046875 4907.9521484375
445 99497.1328125 86254.6796875 23277.1328125 5017.33984375
446 98309.5 85336.15625 23000.6484375 5013.65234375
447 99445.765625 86165.6015625 22863.578125 4791.70703125
448 99469.234375 86156.03125 23475.0234375 5080.91015625
449 99206.046875 85732.0546875 23395.80078125 4960.904296875
450 98787.953125 85491.9609375 23248.56640625 4976.287109375
451 98428.4765625 85467.0390625 23126.544921875 5082.5537109375
452 99095.609375 85821.3046875 23597.728515625 5161.7119140625
453 99151.0234375 86213.1875 22814.970703125 4938.5673828125
454 99791.65625 86096.984375 23343.29296875 4824.310546875
455 99230.484375 85516.046875 23156.845703125 4721.2041015625
456 99659.828125 85679.0 23610.03515625 4814.603515625
457 99549.2890625 86003.125 23320.11328125 4886.974609375
458 99597.453125 85830.328125 23530.119140625 4881.4970703125
459 99896.1328125 85889.0234375 24024.876953125 5008.8837890625
460 99709.359375 85827.328125 23876.35546875 4997.162109375
461 100237.2421875 86300.8671875 23632.8515625 4848.23828125
462 99890.671875 85914.3125 23784.669921875 4904.1552734375
463 100207.0078125 86005.25 24012.60546875 4905.423828125
464 100339.1015625 86319.671875 23924.1875 4952.37890625
465 99748.09375 85895.71875 23632.0234375 4889.82421875
466 100212.5546875 86267.9453125 23829.248046875 4942.3193359375
467 100002.734375 86216.9140625 23725.373046875 4969.7763671875
468 99458.703125 85896.953125 23186.015625 4812.1328125
469 99461.7265625 86054.1484375 23447.83984375 5020.130859375
470 100112.671875 86568.4140625 23627.947265625 5041.8447265625
471 100844.078125 87195.890625 23604.873046875 4978.3427734375
472 100042.984375 86423.6015625 23309.36328125 4844.990234375
473 101533.578125 87579.703125 23715.5234375 4880.82421875
474 100625.6875 86777.15625 23786.90625 4969.1875
475 100263.6484375 86638.1171875 23521.671875 4948.0703125
476 100496.4921875 86659.5703125 23360.248046875 4761.6630859375
477 101189.84375 86979.4453125 23737.587890625 4763.5947265625
478 99882.109375 86094.875 23359.57421875 4786.169921875
479 99990.6953125 86284.1328125 23680.205078125 4986.8212890625
480 100588.5859375 86516.453125 23963.658203125 4945.7626953125
481 99944.671875 86196.8203125 23526.576171875 4889.3623046875
482 99713.2421875 86153.8125 23278.6640625 4859.6171875
483 100016.953125 86270.8984375 23312.017578125 4782.9814453125
484 99272.3046875 85816.375 23186.46484375 4865.267578125
485 99730.3125 85819.34375 23563.083984375 4826.0576171875
486 99951.390625 86353.71875 23579.681640625 4991.0048828125
487 100296.671875 86523.890625 23182.078125 4704.6484375
488 100130.2890625 86701.296875 23157.580078125 4864.2939453125
489 100679.265625 86798.359375 23456.8515625 4787.97265625
490 99831.3515625 86110.03125 23405.3359375 4842.0078125
491 99173.0859375 85736.9296875 23206.83984375 4885.341796875
492 99903.2734375 86347.3359375 23171.103515625 4807.5830078125
493 100345.9296875 86825.5234375 23509.2734375 4994.43359375
494 100428.5859375 86989.2578125 23353.169921875 4956.9208984375
495 100814.0625 86875.4296875 23512.3359375 4786.8515625
496 101126.296875 87275.359375 23482.99609375 4816.029296875
497 99799.40625 86740.6640625 22868.998046875 4905.1279296875
498 100425.2734375 86948.5859375 23350.806640625 4937.0595703125
499 100349.59375 86706.6640625 23520.62890625 4938.849609375
500 101792.28125 87100.8515625 24237.814453125 4773.1923828125
501 101448.703125 87207.9375 24031.37109375 4895.302734375
502 101499.6796875 87477.765625 23588.822265625 4783.4541015625
503 100594.5859375 86623.515625 23850.27734375 4939.603515625
504 101147.8359375 87206.3359375 23671.859375 4865.1796875
505 101139.9375 86756.5078125 23843.33203125 4729.951171875
506 100073.1015625 85924.546875 23467.6875 4659.56640625
507 101286.5 86890.7421875 23933.857421875 4769.0498046875
508 100512.359375 87175.140625 23193.83984375 4928.310546875
509 101957.125 87677.65625 23295.482421875 4508.0068359375
510 100921.109375 86508.25 23500.8828125 4544.01171875
511 100524.5078125 86271.09375 23197.455078125 4472.0205078125
512 100988.5390625 86522.2578125 23911.47265625 4722.595703125
513 101522.78125 86716.2421875 23893.9609375 4543.7109375
514 101471.3125 87174.7734375 23532.087890625 4617.7744140625
515 101708.421875 87642.7109375 23463.580078125 4698.9345703125
516 101625.34375 87361.6484375 23923.578125 4829.94140625
517 101167.9609375 86678.2734375 24122.849609375 4816.5810546875
518 100520.703125 86156.1640625 24277.083984375 4956.2724609375
519 100661.8984375 86344.328125 23997.982421875 4840.2060546875
520 100553.9296875 86422.28125 23884.705078125 4876.5283203125
521 99598.3828125 85931.078125 23580.958984375 4956.8271484375
522 101136.8984375 86826.390625 23980.271484375 4834.8818359375
523 101113.15625 87486.5703125 23214.470703125 4793.9423828125
524 101656.0625 87514.3203125 23570.54296875 4714.400390625
525 99684.671875 86501.6015625 22879.359375 4848.14453125
526 99655.609375 85866.1640625 22975.458984375 4593.0068359375
527 101109.8671875 87472.0625 23331.3828125 4846.7890625
528 100023.28125 86229.7265625 23443.33984375 4824.892578125
529 100114.96875 86610.796875 23399.763671875 4947.7958984375
530 99373.265625 85886.953125 23331.783203125 4922.7353515625
531 100085.4375 86823.8671875 23115.439453125 4926.9345703125
532 100887.4140625 87495.203125 23171.130859375 4889.4599609375
533 100553.71875 87030.34375 23122.31640625 4799.470703125
534 100038.1015625 86422.984375 23346.162109375 4865.5224609375
535 99498.6171875 86273.1015625 23070.271484375 4922.3779296875
536 99634.9140625 86641.015625 22614.177734375 4810.1396484375
537 100439.875 86801.828125 23446.787109375 4904.3701171875
538 100484.7421875 86841.1015625 23348.857421875 4852.6083984375
539 100444.4375 86726.078125 23339.791015625 4810.7158203125
540 101262.28125 87028.546875 23611.046875 4688.65625
541 100983.46875 87212.203125 23555.01953125 4891.876953125
542 100981.453125 87020.9296875 23565.244140625 4802.3603515625
543 102002.0390625 87116.15625 24080.708984375 4597.4130859375
544 100802.2109375 87110.5078125 23502.814453125 4905.5556640625
545 100724.2109375 86954.5703125 23202.56640625 4716.462890625
546 101296.4375 87215.5703125 23500.306640625 4709.7197265625
547 101598.3359375 87631.4453125 23568.107421875 4800.6083984375
548 100914.0390625 86936.0703125 23288.623046875 4655.3271484375
549 100750.8203125 86907.2265625 23381.93359375 4769.169921875
550 100955.796875 86777.3984375 23621.8984375 4721.75
551 101677.3828125 87893.8515625 23633.673828125 4925.0712890625
552 100951.3203125 87332.2421875 23520.767578125 4950.8447265625
553 100968.0859375 87056.53125 23556.326171875 4822.3857421875
554 100856.8046875 87306.90625 23456.185546875 4953.1435546875
555 101195.28125 87154.1796875 23863.830078125 4911.3642578125
556 100975.71875 87433.1875 23406.736328125 4932.1025390625
557 101203.5390625 87636.9765625 23266.923828125 4850.1806640625
558 101338.7109375 87420.78125 23697.310546875 4889.6904296875
559 102193.2109375 87691.6328125 24074.595703125 4786.5087890625
560 101704.5703125 87299.9375 23728.947265625 4662.1572265625
561 102772.765625 88500.21875 23790.390625 4758.921875
562 102208.265625 88304.59375 23623.32421875 4859.826171875
563 101965.5703125 88209.4609375 23373.767578125 4808.8291015625
564 101873.6328125 88053.859375 23394.15625 4787.19140625
565 101432.78125 87856.5625 23184.841796875 4804.3115234375
566 101423.5234375 87002.4375 23584.6796875 4581.796875
567 101912.8828125 87671.9609375 23715.064453125 4737.0712890625
568 101169.59375 87254.9140625 23599.2421875 4842.28125
569 100791.3125 86675.09375 23389.544921875 4636.6630859375
570 100895.34375 86902.109375 23604.314453125 4805.5400390625
571 101283.9921875 87041.4921875 23842.0625 4799.78125
572 101278.46875 86831.703125 24070.88671875 4812.060546875
573 100079.515625 86302.5234375 23429.390625 4826.19921875
574 100891.375 86798.953125 23548.890625 4728.234375
575 99762.875 86285.828125 23104.650390625 4813.8017578125
576 100420.9375 86313.4765625 23594.4765625 4743.5078125
577 100039.3984375 86405.4140625 23370.9375 4868.4765625
578 100698.1328125 86628.921875 23707.1484375 4818.96875
579 101436.609375 86784.8828125 23622.849609375 4485.5615234375
580 101033.140625 87208.6015625 23442.857421875 4809.1591796875
581 100957.8203125 87235.1328125 23505.58984375 4891.451171875
582 101445.5859375 87619.7421875 23654.203125 4914.1796875
583 100821.2421875 87081.5859375 23521.173828125 4890.7587890625
584 100734.84375 87065.796875 23555.69140625 4943.322265625
585 100776.484375 87374.3515625 23392.181640625 4995.0244140625
586 100428.6875 86835.1953125 23575.802734375 4991.1552734375
587 101059.1953125 87371.796875 23530.88671875 4921.744140625
588 100561.125 87193.8125 22993.103515625 4812.8955078125
589 100786.4921875 86771.328125 23570.259765625 4777.5478515625
590 101662.78125 87463.75 23581.5859375 4691.27734375
591 100844.59375 86558.5078125 23559.490234375 4636.7021484375
592 100836.3046875 86645.4609375 23547.333984375 4678.2451171875
593 101003.375 87051.4296875 23521.181640625 4784.6181640625
594 100637.359375 87129.765625 23464.517578125 4978.4619140625
595 101496.4921875 87914.828125 23428.068359375 4923.2021484375
596 101435.5625 87545.0625 23699.078125 4904.2890625
597 101080.3828125 87185.265625 23712.322265625 4908.6025390625
598 101251.078125 86742.5703125 24259.994140625 4875.7431640625
599 101303.03125 87411.8671875 23285.5625 4697.19921875
600 101344.7109375 86810.6796875 24016.953125 4741.4609375
601 101370.921875 87277.8203125 23574.740234375 4740.8193359375
602 101118.296875 86968.25 23568.830078125 4709.3916015625
603 101419.5390625 87315.578125 23661.6953125 4778.8671875
604 101062.9140625 87020.40625 23521.177734375 4739.3349609375
605 101147.8671875 86806.1484375 23845.599609375 4751.9404296875
606 101471.671875 87115.4609375 23951.08984375 4797.439453125
607 100585.9375 86480.1484375 23695.23828125 4794.724609375
608 100832.2578125 86895.359375 23423.716796875 4743.4091796875
609 101983.8359375 87505.6796875 24143.462890625 4832.6533203125
610 101745.2578125 87281.9375 23984.701171875 4760.6904296875
611 100440.140625 86734.21875 23429.189453125 4861.6337890625
612 101478.328125 87046.5625 24064.712890625 4816.4736328125
613 101172.8203125 86624.21875 23910.43359375 4680.916015625
614 101958.140625 87320.8046875 23622.755859375 4492.7099609375
615 101858.8046875 87438.75 23752.109375 4666.02734375
616 101670.15625 87534.3984375 23340.048828125 4602.1455078125
617 102028.234375 87454.5546875 23444.642578125 4435.4814453125
618 101120.328125 87194.546875 23113.44921875 4593.833984375
619 101570.28125 87059.015625 23765.244140625 4626.9892578125
620 102027.9375 87518.78125 23991.689453125 4741.2666015625
621 101658.609375 87652.25 23518.326171875 4755.9833984375
622 101607.875 87712.4765625 23512.689453125 4808.6455078125
623 101233.921875 86957.3515625 23795.23046875 4759.330078125
624 100464.3984375 86715.0859375 23292.953125 4771.8203125
625 101898.671875 87551.3671875 23593.45703125 4623.076171875
626 101131.8203125 87024.546875 23288.830078125 4590.7783203125
627 100749.6015625 86709.640625 23620.05078125 4790.044921875
628 101044.671875 86614.8671875 23821.69140625 4695.943359375
629 101398.2421875 87144.96875 23589.8203125 4668.2734375
630 101523.0 87205.1796875 23793.80078125 4737.990234375
631 101273.7890625 86640.796875 23527.255859375 4447.1318359375
632 101438.3203125 87454.6796875 23620.298828125 4818.3291015625
633 100205.046875 85974.484375 23789.046875 4779.2421875
634 100328.515625 86503.0546875 23487.802734375 4831.1708984375
635 101000.09375 87039.125 23556.59765625 4797.814453125
636 100264.921875 86347.46875 23571.998046875 4827.2724609375
637 101122.3984375 87124.53125 23558.96484375 4780.548828125
638 100999.2265625 87256.6796875 23293.60546875 4775.529296875
639 101172.6640625 87597.3828125 23209.4375 4817.078125
640 101251.8671875 87364.109375 23372.615234375 4742.4287109375
641 100908.7578125 86889.671875 23576.775390625 4778.8447265625
642 101081.6640625 87126.453125 23687.818359375 4866.3037109375
643 101147.5546875 86723.6171875 24171.603515625 4873.8330078125
644 100512.9609375 86336.421875 23728.958984375 4776.2099609375
645 99953.9765625 86191.03125 23406.830078125 4821.9423828125
646 100344.8671875 86103.6171875 23737.4921875 4748.12109375
647 100429.90625 86757.4296875 23465.00390625 4896.263671875
648 99697.890625 85720.5078125 23565.0 4793.80859375
649 100293.109375 86105.609375 23549.44921875 4680.974609375
650 100134.5390625 86060.4453125 23655.970703125 4790.9384765625
651 100312.1875 86303.3359375 23551.931640625 4771.5400390625
652 100552.5 86445.171875 23491.2421875 4691.95703125
653 100618.6953125 86674.921875 23350.5234375 4703.375
654 101418.390625 87203.578125 23665.220703125 4725.2041015625
655 101043.2265625 86953.0546875 23566.458984375 4738.1435546875
656 101330.7578125 87137.6953125 23840.310546875 4823.6240234375
657 100860.8125 86865.84375 23616.298828125 4810.6650390625
658 101466.6875 87144.4609375 23661.14453125 4669.458984375
659 101447.2578125 87678.4453125 23590.7578125 4910.97265625
660 101756.0703125 87079.78125 23921.54296875 4622.626953125
661 101352.3515625 87298.515625 23283.603515625 4614.8837890625
662 100035.0625 86273.3125 23240.8671875 4739.55859375
663 100709.6171875 86866.15625 23511.80078125 4834.169921875
664 100659.234375 86581.9296875 23511.908203125 4717.3017578125
665 100589.9453125 86602.7265625 23402.724609375 4707.7529296875
666 101121.5 86919.3046875 23522.76953125 4660.287109375
667 100981.2578125 87122.8828125 23452.318359375 4796.9716796875
668 101007.0546875 86846.8671875 23770.462890625 4805.1376953125
669 100737.5078125 86612.6015625 23735.00390625 4805.048828125
670 100737.1015625 86678.84375 23969.3828125 4955.5625
671 100559.0859375 85902.5390625 23876.244140625 4609.8486328125
672 101105.9296875 86530.734375 23953.927734375 4689.3662109375
673 100887.5234375 86260.5390625 23898.66796875 4635.841796875
674 101484.03125 86580.65625 24252.08203125 4674.353515625
675 101342.1015625 86891.2421875 23552.236328125 4550.6884765625
676 101796.078125 87070.3125 23887.353515625 4580.7939453125
677 100716.5859375 86312.8828125 23578.857421875 4587.5771484375
678 100405.375 86232.5 23341.427734375 4584.2763671875
679 100941.140625 86680.7109375 23394.017578125 4566.7939453125
680 101002.8671875 87103.28125 23125.703125 4613.05859375
681 100327.3515625 86337.265625 23309.896484375 4659.9052734375
682 101736.6953125 87393.78125 23657.173828125 4657.1298828125
683 101855.7890625 87661.90625 23536.5390625 4671.328125
684 100996.40625 86741.9375 23437.21875 4591.375
685 101005.765625 87296.9296875 23027.412109375 4659.2880859375
686 102354.8359375 87847.5859375 23700.607421875 4596.6787109375
687 101343.3984375 87171.6640625 23687.853515625 4758.0595703125
688 101567.984375 87207.0625 23820.021484375 4729.5498046875
689 101174.34375 86997.828125 23541.654296875 4682.5693359375
690 101636.4921875 86937.8671875 23796.572265625 4548.9736328125
691 101187.6328125 86792.28125 23618.580078125 4611.6142578125
692 101742.21875 87493.84375 23606.337890625 4678.9814453125
693 100663.0234375 86290.5703125 23451.478515625 4539.5126953125
694 100600.1015625 86109.2734375 23798.525390625 4653.8486328125
695 102112.0390625 87114.15625 23976.416015625 4489.2666015625
696 101631.1328125 87313.9921875 23515.435546875 4599.1474609375
697 102046.6328125 87335.703125 23945.7734375 4617.421875
698 101394.71875 87418.6875 23506.775390625 4765.3720703125
699 101041.046875 86895.1796875 23449.361328125 4651.7470703125
700 101605.921875 87156.2734375 23937.896484375 4744.1240234375
701 100806.78125 86611.234375 24043.287109375 4923.8701171875
702 100316.8828125 85990.453125 24169.6640625 4921.6171875
703 100773.328125 86300.015625 24309.169921875 4917.9287109375
704 100620.3203125 86194.359375 23960.451171875 4767.2451171875
705 100977.0546875 86668.078125 23989.8671875 4840.4453125
706 100856.9375 86588.3984375 23965.447265625 4848.4541015625
707 100271.25 86090.6640625 23971.208984375 4895.3115234375
708 100566.8125 86813.453125 23626.591796875 4936.6162109375
709 100535.625 86297.2421875 24173.1484375 4967.3828125
710 100997.5078125 86599.25 24381.787109375 4991.7646484375
711 100344.03125 86796.6015625 23053.2578125 4752.9140625
712 99688.171875 86334.0390625 23437.490234375 5041.6787109375
713 100397.21875 86948.015625 23540.306640625 5045.5517578125
714 101222.390625 87477.4921875 23616.5078125 4935.8046875
715 100998.6015625 87080.078125 23934.1171875 5007.796875
716 100875.7578125 86805.71875 23935.06640625 4932.513671875
717 99922.328125 86285.3984375 23514.82421875 4938.947265625
718 101698.0859375 87352.0859375 23652.7265625 4653.36328125
719 101096.71875 86762.1015625 23780.6484375 4723.015625
720 100923.125 87009.1640625 23763.537109375 4924.7880859375
721 102217.40625 87802.4921875 23930.857421875 4757.9716796875
722 101820.8671875 87421.53125 23770.685546875 4685.6748046875
723 101886.546875 87355.71875 24133.044921875 4801.1083984375
724 102015.203125 87660.28125 24076.0625 4860.5703125
725 101027.078125 86726.0078125 24049.267578125 4874.0986328125
726 101626.9765625 87406.265625 23875.306640625 4827.2978515625
727 102030.1640625 87208.8359375 24195.8515625 4687.26171875
728 101878.0859375 87357.265625 24079.328125 4779.25390625
729 101562.984375 87030.265625 24035.841796875 4751.5615234375
730 101784.78125 87366.1953125 24400.81640625 4991.115234375
731 102041.1796875 87432.859375 24075.146484375 4733.4130859375
732 103008.34375 88307.8671875 24221.5078125 4760.515625
733 103299.625 88358.671875 24611.1640625 4835.10546875
734 103500.3359375 88652.1953125 24495.03515625 4823.447265625
735 102232.03125 87800.328125 24252.046875 4910.171875
736 102752.78125 87969.515625 24175.275390625 4696.0048828125
737 101585.4140625 87224.3125 23950.076171875 4794.4873046875
738 102042.1796875 87940.65625 23905.353515625 4901.9150390625
739 101585.0234375 87228.3984375 23865.5234375 4754.44921875
740 101797.15625 87555.609375 24019.0390625 4888.74609375
741 102350.1328125 87629.5859375 23944.740234375 4612.0966796875
742 101768.28125 87347.640625 23992.705078125 4786.0322265625
743 102028.4921875 88259.6953125 23573.111328125 4902.1572265625
744 101415.3125 87522.0234375 23497.009765625 4801.8603515625
745 101298.640625 87062.0078125 23731.34375 4747.35546875
746 101488.375 87101.9921875 23892.267578125 4752.9423828125
747 101293.75 87125.484375 23608.412109375 4720.0732421875
748 100555.375 86661.453125 23429.39453125 4767.736328125
749 101354.03125 87357.7578125 23526.69140625 4765.208984375
750 101565.015625 87717.515625 23402.3125 4777.40625
751 101660.28125 87361.84375 23772.681640625 4737.1220703125
752 101422.078125 87345.484375 23590.59375 4757.0
753 101016.4609375 87108.0078125 23607.49609375 4849.521484375
754 102269.4921875 88057.21875 23752.701171875 4770.2138671875
755 101779.703125 87437.90625 23735.96484375 4697.083984375
756 101799.171875 87367.875 23976.544921875 4772.6240234375
757 102022.296875 87987.359375 23806.21875 4885.640625
758 102004.6484375 88059.1015625 23582.708984375 4818.5810546875
759 101603.4609375 87653.6171875 23753.287109375 4901.7216796875
760 102388.3984375 87730.71875 24410.869140625 4876.5947265625
761 102688.125 88002.9140625 24364.341796875 4839.5654296875
762 101634.625 87539.8515625 23765.9609375 4835.59375
763 101431.9140625 87641.1015625 23553.517578125 4881.3525390625
764 101240.53125 87620.515625 23462.591796875 4921.2880859375
765 100772.4375 87241.78125 23492.375 4980.859375
766 101056.453125 87461.015625 23510.58984375 4957.576171875
767 102142.34375 87992.5546875 23966.11328125 4908.162109375
768 101933.28125 87816.96875 23923.994140625 4903.8408203125
769 102704.640625 88189.109375 24294.9609375 4889.71484375
770 102849.1640625 88389.5234375 23968.677734375 4754.5185546875
771 102859.5546875 88039.109375 24281.513671875 4730.5341796875
772 101666.1328125 87310.1328125 24148.689453125 4896.3447265625
773 102294.4765625 87825.453125 23998.92578125 4764.951171875
774 102397.046875 88208.9375 23663.615234375 4737.7529296875
775 102444.1015625 88200.203125 23786.2109375 4771.15625
776 100963.734375 87446.390625 23282.6953125 4882.67578125
777 102050.65625 88381.2109375 23420.7734375 4875.6640625
778 102171.84375 88159.703125 23769.9765625 4878.91796875
779 102275.5859375 88279.5546875 23826.75 4915.359375
780 102291.4453125 88299.1875 23735.23828125 4871.490234375
781 101534.921875 88068.921875 23626.052734375 5080.0263671875
782 101878.4375 88236.5625 23633.021484375 4995.5732421875
783 101988.28125 88137.546875 23774.751953125 4962.0087890625
784 101382.625 87617.6796875 23639.71484375 4937.384765625
785 102249.8671875 88192.7890625 23756.998046875 4849.9599609375
786 101602.125 87628.453125 23988.080078125 5007.2041015625
787 102463.296875 88206.734375 24060.076171875 4901.7568359375
788 103102.390625 88524.5625 24230.724609375 4826.4482421875
789 102460.1015625 87783.3046875 24231.916015625 4777.5595703125
790 101510.0234375 87114.3828125 24315.177734375 4959.7685546875
791 103089.3828125 88712.859375 24217.58984375 4920.533203125
792 102223.8515625 87699.3046875 24098.560546875 4787.0068359375
793 102340.859375 87836.9609375 24173.056640625 4834.5791015625
794 102950.65625 88429.3203125 24474.16015625 4976.412109375
795 102100.7421875 87759.71875 24316.849609375 4987.9130859375
796 101394.3203125 86884.7109375 24408.869140625 4949.6298828125
797 102158.609375 87489.140625 24606.779296875 4968.6552734375
798 102765.609375 88257.3984375 24550.43359375 5021.111328125
799 101259.390625 87114.6484375 24327.615234375 5091.4365234375
800 102031.8203125 88026.765625 23881.8828125 4938.4140625
