# Supplementary material for: Complexes of vertebrate TMC1/2 and CIB2/3 proteins form hair-cell mechanotransduction cation channels
Source: eLife. 2025 Jan 8;12:RP89719. doi: 10.7554/eLife.89719 (PMC11709434; doi:10.7554/eLife.89719)
Supplement: Figure 8—figure supplement 2—source data 1. [file elife-89719-fig8-figsupp2-data1.zip › BSA-Anton-hsTMC1-hsCIB2-POPC-0.5V-stride10.dat]

0 103080.65625 89149.5859375 24842.705078125 5455.8173828125
1 102999.7890625 88946.1015625 24673.275390625 5309.7939453125
2 102551.8984375 88513.609375 24944.73828125 5453.224609375
3 101093.125 87694.015625 24665.96484375 5633.427734375
4 102624.6328125 88990.8359375 24601.05078125 5483.626953125
5 102926.8515625 88640.8671875 25024.07421875 5369.044921875
6 103151.125 89376.5234375 24772.349609375 5498.8740234375
7 102527.3046875 88945.171875 24361.89453125 5389.880859375
8 102945.625 89183.2890625 24882.509765625 5560.0869140625
9 102713.0078125 89342.5625 24508.796875 5569.17578125
10 102926.390625 88717.8203125 24840.453125 5315.94140625
11 103085.265625 88987.03125 24776.998046875 5339.3818359375
12 102643.390625 88521.5078125 25020.822265625 5449.4697265625
13 102728.703125 88585.65625 24904.998046875 5380.9755859375
14 102694.203125 88862.4453125 24836.41796875 5502.330078125
15 102904.5234375 88885.8359375 24956.736328125 5469.0244140625
16 103111.28125 88613.53125 24967.37109375 5234.810546875
17 103029.2109375 88495.8046875 25045.1171875 5255.85546875
18 103201.3046875 89155.953125 24994.591796875 5474.6201171875
19 102924.0 88893.8984375 24796.12109375 5383.009765625
20 104268.5234375 90054.8046875 25298.126953125 5542.2041015625
21 103645.1015625 89415.9765625 25272.943359375 5521.9091796875
22 103056.0234375 88817.4609375 25093.802734375 5427.6201171875
23 103211.65625 89272.265625 24794.73046875 5427.669921875
24 103326.296875 89262.8671875 24920.861328125 5428.7158203125
25 103080.953125 89210.9296875 25111.0 5620.48828125
26 103002.3828125 89128.375 24711.9765625 5418.984375
27 102190.875 88201.59375 24834.833984375 5422.7763671875
28 102310.6015625 88330.1171875 24928.876953125 5474.1962890625
29 103118.8125 88930.1640625 24726.96484375 5269.158203125
30 104453.3515625 89722.0390625 25334.625 5301.65625
31 102160.2265625 88141.6171875 25049.396484375 5515.3935546875
32 102318.4296875 88480.8046875 24985.171875 5573.7734375
33 102858.34375 88863.3671875 25131.93359375 5568.478515625
34 103408.2578125 89311.25 24912.1171875 5407.5546875
35 102452.7578125 88263.703125 24942.40625 5376.67578125
36 103467.046875 89036.6015625 25746.1328125 5657.84375
37 104321.8125 90102.1796875 25157.1796875 5468.7734375
38 102437.3203125 88739.7265625 25056.916015625 5679.6611328125
39 102925.953125 88600.0390625 25020.0546875 5347.0703125
40 102556.2265625 88459.3203125 24879.62890625 5391.361328125
41 103416.125 89219.75 25274.337890625 5538.9814453125
42 102818.375 88690.3515625 25084.376953125 5478.1767578125
43 102446.671875 88595.1484375 24479.220703125 5313.8486328125
44 102730.5234375 88994.0 24640.509765625 5451.9931640625
45 102765.296875 89261.5 24547.322265625 5521.7626953125
46 102852.34375 89084.328125 24738.75390625 5485.369140625
47 102309.6328125 88651.5703125 24798.5625 5570.25
48 101689.1953125 88222.171875 24545.521484375 5539.2490234375
49 103440.28125 89210.828125 24871.330078125 5320.9384765625
50 102486.25 88756.4453125 24895.69140625 5582.943359375
51 102022.2734375 88360.7109375 24794.16796875 5566.302734375
52 101410.9453125 87887.4921875 24757.083984375 5616.8154296875
53 101686.9609375 87939.0 25093.482421875 5672.7607421875
54 102124.4765625 88245.34375 24879.369140625 5500.1181640625
55 102005.71875 88399.984375 24773.853515625 5584.0595703125
56 102116.5859375 88423.6953125 24842.037109375 5574.5732421875
57 101902.6484375 88929.8671875 24175.416015625 5601.3173828125
58 102851.9921875 89225.609375 24481.56640625 5427.591796875
59 102542.515625 88804.109375 24776.59375 5519.09375
60 102171.9296875 88679.2265625 24599.1796875 5553.23828125
61 101719.03125 88448.15625 24789.310546875 5759.2177734375
62 102599.03125 89134.8203125 24556.330078125 5546.0595703125
63 101412.390625 87634.765625 24371.580078125 5296.9775390625
64 102552.78125 88447.71875 24815.44140625 5355.189453125
65 101997.359375 87659.0234375 25120.95703125 5391.310546875
66 102406.90625 88539.390625 24669.42578125 5400.955078125
67 100998.6171875 87764.1640625 24618.896484375 5692.2216796875
68 102354.8828125 88768.2734375 24827.60546875 5620.498046875
69 101855.78125 88186.390625 25007.62109375 5669.115234375
70 102056.359375 87977.4453125 24967.775390625 5444.4306640625
71 102383.78125 89104.1875 24563.501953125 5641.9541015625
72 101822.6015625 88555.09375 24641.455078125 5686.9736328125
73 101845.1640625 88296.0 24816.025390625 5633.4306640625
74 100926.3671875 87926.046875 24246.82421875 5623.251953125
75 101324.0234375 88674.9765625 24108.2734375 5729.61328125
76 101515.71875 88463.8515625 24406.787109375 5677.4599609375
77 101104.6484375 87930.1796875 24456.90234375 5641.216796875
78 101237.5703125 88044.3515625 24479.5390625 5643.16015625
79 102066.7109375 88083.265625 25061.0390625 5538.796875
80 101697.7265625 88470.96875 24467.42578125 5620.333984375
81 101805.1875 88280.96875 24561.46875 5518.625
82 102156.5078125 88703.1328125 24597.259765625 5571.9423828125
83 102710.109375 89179.1171875 24857.91015625 5663.458984375
84 102216.9765625 88916.9375 24425.662109375 5562.8115234375
85 101461.859375 88419.703125 24424.38671875 5691.115234375
86 101690.1171875 89145.140625 23980.1171875 5717.5703125
87 102562.4296875 89361.53125 24110.126953125 5454.6142578125
88 102000.8359375 88736.3828125 24422.43359375 5578.990234375
89 102129.7421875 88579.0078125 24567.4296875 5508.34765625
90 102223.71875 88710.1484375 24647.1796875 5566.8046875
91 102327.6796875 89060.59375 24472.244140625 5602.5791015625
92 101456.8359375 87853.46875 24822.978515625 5609.8056640625
93 101743.4765625 88330.5390625 24446.943359375 5517.0029296875
94 102027.6953125 88549.5 24601.84375 5561.82421875
95 101458.28125 87963.78125 24477.357421875 5491.4287109375
96 101139.4609375 87756.6953125 24471.0703125 5544.15234375
97 101773.7578125 88358.921875 24517.58203125 5551.373046875
98 102227.4375 88529.890625 24392.7890625 5347.62109375
99 102327.859375 88694.25 24351.171875 5358.78125
100 102494.8515625 88760.3984375 24824.220703125 5544.8837890625
101 102136.078125 88717.1015625 24719.171875 5650.09765625
102 101421.5625 88333.3203125 24036.9609375 5474.359375
103 101625.40625 88235.5625 24352.0078125 5481.08203125
104 101345.7578125 88005.9140625 24365.533203125 5512.8447265625
105 102923.5234375 89448.8046875 24516.185546875 5520.7333984375
106 102377.6875 89218.0078125 24312.32421875 5576.322265625
107 102253.7265625 89115.0390625 24435.48828125 5648.400390625
108 102486.671875 88885.59375 24497.611328125 5448.2666015625
109 102603.265625 88916.65625 24686.59375 5499.9921875
110 101744.765625 88341.140625 24364.697265625 5480.5361328125
111 102135.9609375 88867.234375 24322.39453125 5526.833984375
112 102035.7890625 88579.421875 24503.482421875 5523.5576171875
113 101901.84375 88401.984375 24776.740234375 5638.4404296875
114 101319.359375 87816.5859375 24499.59375 5498.41015625
115 102253.40625 88613.0546875 24726.912109375 5543.2802734375
116 102460.265625 88633.75 24685.412109375 5429.4482421875
117 102069.8046875 88639.5 24563.39453125 5566.544921875
118 102456.109375 88755.296875 24871.96875 5585.578125
119 101028.890625 87863.890625 24493.44921875 5664.224609375
120 101552.40625 87755.671875 24430.751953125 5317.0087890625
121 102193.7578125 88840.3203125 24420.81640625 5533.689453125
122 102201.875 89064.921875 24521.39453125 5692.220703125
123 102403.90625 88764.1484375 24617.13671875 5488.689453125
124 102405.7109375 89053.875 24200.310546875 5424.2373046875
125 100759.515625 88006.015625 24163.12890625 5704.814453125
126 101130.2109375 88124.9140625 24331.029296875 5662.8662109375
127 101896.2421875 88343.609375 24498.013671875 5472.6904296875
128 101690.25 88472.9296875 24367.498046875 5575.0888671875
129 101401.0859375 87979.328125 24456.517578125 5517.3798828125
130 101395.359375 87866.2734375 24510.119140625 5490.5166015625
131 101630.4375 88240.4609375 24173.91015625 5391.966796875
132 101494.9453125 88328.140625 24102.126953125 5467.6611328125
133 102365.3828125 89197.484375 24223.890625 5527.99609375
134 101997.6484375 88659.5390625 24034.484375 5348.1875
135 101709.2265625 88334.9296875 24165.02734375 5395.365234375
136 101446.4296875 88350.7734375 23963.388671875 5433.8662109375
137 101177.8046875 88041.9296875 24225.078125 5544.6015625
138 101531.84375 88292.8671875 24149.578125 5455.30078125
139 101643.046875 88359.4453125 24078.541015625 5397.4697265625
140 101729.8203125 88452.2421875 24166.046875 5444.234375
141 101972.8125 88392.0625 24605.6328125 5512.44140625
142 102598.859375 88795.1953125 24582.4296875 5389.3828125
143 101947.5703125 88663.890625 24225.849609375 5471.0849609375
144 101359.90625 88379.390625 24024.642578125 5522.0634765625
145 101527.15625 88139.40625 24285.2265625 5448.73828125
146 101307.1875 88251.9453125 24087.7734375 5516.265625
147 102543.7109375 88729.921875 24857.3203125 5521.765625
148 102244.2265625 88291.625 24701.390625 5374.39453125
149 100800.9375 87758.8515625 24075.056640625 5516.4853515625
150 101821.375 88536.6796875 24316.1953125 5515.75
151 102403.8203125 88889.2265625 24628.09765625 5556.751953125
152 101612.2265625 88185.46875 24206.546875 5389.89453125
153 102398.0703125 88949.15625 24388.94921875 5470.017578125
154 101652.328125 88250.5234375 24338.318359375 5468.2568359375
155 101081.4609375 87823.890625 24218.583984375 5480.5068359375
156 101657.34375 88323.953125 24573.42578125 5620.017578125
157 102093.7109375 89049.5 24197.802734375 5576.7958984375
158 101621.734375 88293.09375 24258.216796875 5464.7880859375
159 102136.90625 89009.8125 24143.5703125 5508.23828125
160 102576.4140625 88793.109375 24878.380859375 5547.5380859375
161 101611.265625 88264.5703125 24579.8359375 5616.5703125
162 102145.7265625 88149.9453125 25482.193359375 5743.2060546875
163 102530.8359375 88526.59375 25077.21484375 5536.486328125
164 102830.2265625 88881.1171875 25431.490234375 5741.1904296875
165 102372.96875 88447.5859375 25111.5 5593.05859375
166 101635.84375 87857.75 25015.86328125 5618.884765625
167 101781.9296875 87856.6484375 25083.078125 5578.8984375
168 103046.4921875 89197.7734375 24811.44140625 5481.361328125
169 102284.96875 88295.9609375 24673.390625 5342.19140625
170 103699.7890625 89119.15625 25568.8515625 5494.109375
171 102944.375 88655.0 25349.267578125 5529.9462890625
172 102333.6953125 88518.578125 24894.609375 5539.74609375
173 103125.0390625 89575.5390625 24630.26171875 5540.380859375
174 101884.7578125 88898.5390625 24052.4140625 5533.09765625
175 102750.3046875 89186.078125 24392.0390625 5413.90625
176 102718.8984375 88761.5546875 25056.02734375 5549.341796875
177 102377.9765625 88704.7109375 24922.236328125 5624.4853515625
178 102881.4609375 89251.6875 24685.798828125 5528.0126953125
179 102117.671875 89203.1953125 24175.244140625 5630.3837890625
180 102695.640625 89510.4609375 24238.5 5526.66015625
181 102355.4921875 88945.8671875 24594.3125 5592.34375
182 102768.0234375 88882.453125 24823.0078125 5468.71875
183 102472.3984375 88970.5078125 24690.201171875 5594.1552734375
184 103216.59375 89302.8125 24597.70703125 5341.962890625
185 103180.09375 89745.515625 24598.505859375 5581.9638671875
186 102526.828125 88751.8984375 24858.2265625 5541.6484375
187 102458.265625 89289.375 24208.359375 5519.734375
188 102421.09375 89353.9375 24198.109375 5565.4765625
189 102081.3984375 88964.9453125 24242.939453125 5563.2431640625
190 102356.3046875 89013.796875 24545.470703125 5601.4814453125
191 101962.2578125 88760.1796875 24348.150390625 5573.0361328125
192 102603.9296875 89242.6015625 24276.125 5457.3984375
193 103171.046875 89507.203125 24826.8828125 5581.51953125
194 103001.9921875 89508.4453125 24432.310546875 5469.3818359375
195 102526.125 89646.5390625 23908.556640625 5514.4853515625
196 103012.6875 89710.1796875 24336.75 5517.12109375
197 102803.5546875 89408.1796875 24326.89453125 5465.759765625
198 103040.8828125 89083.8125 24684.642578125 5363.7861328125
199 102441.28125 89318.09375 23999.37109375 5438.091796875
200 102737.390625 89165.65625 24158.248046875 5293.2568359375
201 102624.703125 89073.875 24160.9609375 5305.06640625
202 103275.859375 89563.3125 24558.208984375 5422.8310546875
203 102462.5546875 89106.6875 24136.484375 5390.30859375
204 102766.9453125 89315.15625 24275.15625 5411.68359375
205 103706.140625 89547.8125 24725.96484375 5283.818359375
206 103178.140625 88980.2109375 24947.912109375 5374.9912109375
207 103990.4609375 89970.8515625 24735.404296875 5357.8974609375
208 103374.7109375 89606.1328125 24515.2890625 5373.35546875
209 103840.4453125 89559.3203125 24945.103515625 5331.9892578125
210 103038.1875 88861.6015625 25112.611328125 5468.0126953125
211 102234.265625 88302.8515625 24600.4375 5334.51171875
212 102047.5078125 88301.5546875 24407.212890625 5330.6298828125
213 102292.8046875 88469.171875 24701.810546875 5439.0888671875
214 102330.6875 88929.4609375 24443.09765625 5520.935546875
215 102328.8515625 88735.5390625 24361.791015625 5384.2392578125
216 102091.765625 88213.1640625 24676.556640625 5398.9775390625
217 103057.734375 88961.59375 24704.03515625 5303.947265625
218 102345.0234375 88642.625 24494.8203125 5396.2109375
219 101961.1484375 88665.09375 23889.9765625 5296.9609375
220 102022.9296875 88463.5 24142.595703125 5291.5830078125
221 102386.25 88712.546875 24620.607421875 5473.4521484375
222 102689.4921875 88912.5703125 24469.736328125 5346.4072265625
223 102592.921875 89105.4921875 24201.162109375 5356.8662109375
224 102138.15625 88609.71875 23910.150390625 5190.8564453125
225 102157.703125 88274.3515625 24097.876953125 5107.2626953125
226 102683.3984375 88863.6484375 24184.17578125 5182.212890625
227 101839.9765625 88702.4375 23695.845703125 5279.1533203125
228 102335.140625 88796.2421875 24110.412109375 5285.7568359375
229 102511.7109375 88712.7578125 24206.927734375 5203.9873046875
230 102887.828125 88354.671875 24604.328125 5035.5859375
231 103528.6484375 89039.8046875 24706.607421875 5108.8818359375
232 103050.421875 88628.671875 24477.265625 5027.7578125
233 104295.2421875 89498.328125 25110.6015625 5156.84375
234 103832.53125 89101.4140625 24915.83984375 5092.361328125
235 103873.046875 89335.453125 24494.31640625 4978.361328125
236 103272.375 88503.328125 24905.857421875 5068.4052734375
237 103165.5625 88398.3203125 24742.64453125 4987.701171875
238 103558.6875 89428.5 24386.201171875 5128.0068359375
239 103739.375 89100.0703125 24728.548828125 5044.6220703125
240 103218.9609375 88781.4453125 24599.23046875 5080.857421875
241 103702.421875 89263.109375 24615.3125 5088.0
242 103053.4609375 88499.859375 24863.52734375 5154.962890625
243 104113.15625 89389.859375 24828.392578125 5052.5478515625
244 102679.375 88701.3515625 24447.619140625 5234.7978515625
245 103149.8671875 88901.0 24343.41796875 5047.275390625
246 103471.8515625 89061.03125 24788.451171875 5188.8154296875
247 104317.765625 89786.2265625 24770.41796875 5119.439453125
248 104275.3203125 89862.609375 24464.8125 5026.05078125
249 103347.5546875 88558.890625 24993.33984375 5102.337890625
250 103273.3671875 88721.9140625 24835.810546875 5142.1787109375
251 103135.5859375 88547.046875 24882.974609375 5147.2177734375
252 102423.7734375 88114.984375 24858.31640625 5274.763671875
253 103378.53125 88316.734375 24925.005859375 4931.6044921875
254 102371.8828125 87985.25 24508.0625 5060.71484375
255 103824.9453125 88890.7890625 24949.837890625 5007.8408203125
256 103260.6796875 88736.3203125 24659.759765625 5067.7001953125
257 102746.984375 87974.984375 24966.185546875 5097.0927734375
258 103426.7578125 88296.0546875 25207.94921875 5038.623046875
259 103166.3125 88297.03125 25087.15625 5108.9375
260 103333.9453125 87850.3046875 25483.697265625 5000.0283203125
261 103789.6796875 89015.921875 25073.091796875 5149.6669921875
262 104055.0078125 88528.34375 25357.41015625 4915.373046875
263 103075.5390625 88164.203125 25079.859375 5084.26171875
264 102849.4921875 88519.1171875 24449.630859375 5059.6279296875
265 102631.1640625 88417.96875 24771.5390625 5279.171875
266 102550.8046875 88017.2265625 24865.5234375 5165.97265625
267 103237.640625 88815.59375 24614.390625 5096.171875
268 103775.84375 89185.15625 24796.83203125 5103.072265625
269 102976.03125 88927.171875 24367.607421875 5159.3740234375
270 103327.53125 88934.5 24452.177734375 5029.5732421875
271 103286.7109375 89460.3203125 24243.31640625 5208.462890625
272 103718.015625 89464.4453125 24630.9765625 5188.703125
273 102836.4765625 88653.1640625 24464.4296875 5140.55859375
274 103053.9609375 88936.75 24513.310546875 5198.0498046875
275 103146.6171875 88767.53125 24616.982421875 5118.9482421875
276 102587.8828125 88939.140625 24520.498046875 5435.8779296875
277 104047.4140625 89834.0625 24841.86328125 5314.255859375
278 102781.203125 88136.734375 25053.6953125 5204.61328125
279 103379.5703125 88743.234375 25093.453125 5228.55859375
280 103396.3203125 88814.90625 25200.322265625 5309.4541015625
281 103376.65625 88653.828125 25422.5546875 5349.86328125
282 103088.796875 88878.9296875 24922.169921875 5356.1513671875
283 102720.921875 88218.1015625 25018.7421875 5257.9609375
284 101747.3984375 87883.1328125 24569.427734375 5352.5810546875
285 102687.7265625 88330.734375 24895.16796875 5269.087890625
286 102308.4921875 88125.3203125 24808.103515625 5312.4658203125
287 103710.15625 88826.0625 25161.625 5138.765625
288 103007.453125 88141.421875 25480.958984375 5307.4638671875
289 102912.3828125 88399.8671875 24833.478515625 5160.4814453125
290 103589.125 88737.9375 25063.986328125 5106.3994140625
291 102460.96875 87895.6171875 24905.810546875 5170.2294921875
292 102975.1796875 88162.9921875 24823.06640625 5005.439453125
293 103488.2578125 88388.921875 25165.87890625 5033.271484375
294 103454.7109375 88581.5234375 25277.9921875 5202.40234375
295 103257.1328125 88506.0078125 24812.20703125 5030.541015625
296 103394.7421875 88374.9921875 25130.36328125 5055.306640625
297 103160.109375 88582.2421875 24690.349609375 5056.2412109375
298 103175.265625 88388.4765625 24846.388671875 5029.7998046875
299 103156.4609375 88723.7109375 24588.662109375 5077.9560546875
300 103241.296875 88625.3125 24487.90625 4935.9609375
301 103199.0546875 88747.90625 24414.9375 4981.89453125
302 102346.8984375 88008.328125 24670.79296875 5166.111328125
303 102686.5703125 87604.453125 25300.564453125 5109.2236328125
304 103110.390625 87545.53125 25758.88671875 5097.013671875
305 102966.265625 88093.3671875 25246.818359375 5186.9599609375
306 102460.03125 87743.265625 25232.044921875 5257.6396484375
307 101838.515625 86934.9609375 25287.79296875 5192.119140625
308 101820.1171875 87256.3203125 24985.537109375 5210.8701171875
309 102344.40625 87799.8984375 25047.865234375 5251.6787109375
310 103836.75 88467.0078125 25408.720703125 5019.4892578125
311 103272.4453125 88495.3125 25012.107421875 5117.4873046875
312 102576.078125 88178.0390625 24677.52734375 5139.744140625
313 103070.2421875 88388.09375 25032.97265625 5175.412109375
314 103486.3984375 89085.1484375 24844.3984375 5221.57421875
315 103875.1875 89077.296875 25297.55859375 5249.833984375
316 102892.0546875 87998.09375 25301.3828125 5203.7109375
317 103211.953125 88326.7578125 25136.544921875 5125.6748046875
318 103504.515625 88895.8359375 24674.486328125 5032.9033203125
319 103655.7421875 88784.34375 25207.017578125 5167.8095703125
320 103484.546875 88702.3828125 24780.791015625 4999.3134765625
321 103590.9765625 88722.9453125 24700.72265625 4916.345703125
322 103736.6015625 88426.6875 25396.171875 5043.12890625
323 103669.6953125 88421.984375 24979.498046875 4865.8935546875
324 103239.3828125 88426.8203125 24735.46484375 4961.451171875
325 103786.3359375 88634.65625 25261.8203125 5055.0703125
326 102964.2109375 88389.0078125 24664.333984375 5044.5654296875
327 103810.9609375 88699.9609375 25229.40234375 5059.201171875
328 104189.3046875 88665.8046875 25632.638671875 5054.5693359375
329 103059.3046875 88206.203125 24688.427734375 4917.6630859375
330 102593.6875 88041.9375 24974.00390625 5211.126953125
331 102596.734375 88334.0625 24470.919921875 5104.1240234375
332 102200.984375 87904.15625 24455.388671875 5079.2802734375
333 101915.8828125 87592.390625 24623.076171875 5149.7919921875
334 102074.234375 87825.78125 24760.2265625 5255.88671875
335 101413.2578125 87311.4375 24269.77734375 5083.978515625
336 103284.8515625 88709.390625 24752.513671875 5088.5263671875
337 102610.625 88310.75 24750.779296875 5225.4521484375
338 102219.796875 88043.703125 24595.544921875 5209.7255859375
339 101336.7265625 87333.109375 24351.578125 5173.98046875
340 102290.453125 88304.390625 24265.7109375 5139.82421875
341 102630.1875 88397.7265625 24245.986328125 5006.7626953125
342 102403.0234375 87778.640625 24641.537109375 5008.5771484375
343 102256.9375 88344.2578125 24376.982421875 5232.1513671875
344 101590.390625 87454.6796875 24607.49609375 5235.892578125
345 102754.1640625 88538.921875 24577.619140625 5181.1884765625
346 102562.09375 88104.2421875 24656.83203125 5099.490234375
347 103163.4609375 88890.8984375 24879.9375 5303.6875
348 101005.7109375 86930.171875 24625.046875 5274.75390625
349 102728.734375 88220.8046875 24875.861328125 5183.9658203125
350 102609.7734375 87825.1015625 25231.8046875 5223.56640625
351 102567.6015625 87821.828125 25278.41015625 5266.318359375
352 102830.6015625 88361.8046875 25199.357421875 5365.2802734375
353 103909.6953125 88687.765625 25637.326171875 5207.6982421875
354 101220.2109375 87742.2578125 24046.736328125 5284.3916015625
355 103071.546875 88515.234375 24764.677734375 5104.1826171875
356 101654.234375 87824.8046875 24173.138671875 5171.8544921875
357 102832.578125 88942.3828125 24281.619140625 5195.7119140625
358 102226.421875 88434.5 24490.876953125 5349.4775390625
359 101832.765625 87830.8515625 24525.373046875 5261.7294921875
360 102463.84375 88922.703125 24268.521484375 5363.6904296875
361 101755.71875 88031.7421875 24509.642578125 5392.8330078125
362 102533.7109375 88927.828125 24330.998046875 5362.5576171875
363 101815.9921875 88149.1875 24180.615234375 5256.9052734375
364 103143.875 89081.5859375 24160.24609375 5048.978515625
365 102427.4765625 88780.5078125 24418.251953125 5385.6416015625
366 102488.234375 88854.1171875 24175.90234375 5270.892578125
367 102933.2734375 89049.734375 24511.888671875 5314.1748046875
368 103236.5390625 89129.2890625 24708.037109375 5300.3935546875
369 103050.4453125 89093.4296875 24603.279296875 5323.1318359375
370 103031.109375 88882.2578125 24889.376953125 5370.2626953125
371 102907.1640625 88546.6796875 24897.51171875 5268.513671875
372 103072.9140625 88748.5234375 25087.830078125 5381.7197265625
373 102784.34375 89116.3203125 24552.26171875 5442.119140625
374 103632.8046875 89553.2421875 24985.470703125 5452.9541015625
375 103024.734375 89421.3125 24057.203125 5226.890625
376 103107.9453125 88739.25 24646.79296875 5139.048828125
377 103844.8359375 89336.7578125 24934.615234375 5213.2685546875
378 103096.671875 89023.9140625 24747.00390625 5337.123046875
379 104235.6484375 89664.359375 24805.61328125 5117.162109375
380 103740.0234375 89469.015625 24598.26953125 5163.630859375
381 103623.8984375 89268.21875 24858.5703125 5251.4453125
382 103157.28125 88224.40625 25402.6171875 5234.87109375
383 104133.9921875 89341.6015625 25363.634765625 5285.6220703125
384 103484.5859375 88986.90625 24881.650390625 5191.9853515625
385 102172.0234375 87818.5546875 25010.015625 5328.2734375
386 102628.09375 88404.21875 24770.16015625 5273.142578125
387 103114.1640625 89067.328125 24786.01171875 5369.587890625
388 102230.8359375 87904.0703125 24888.193359375 5280.7138671875
389 103829.1328125 89229.0234375 24884.21484375 5142.052734375
390 103220.7265625 89039.25 24483.779296875 5151.1513671875
391 102978.3125 89042.171875 24207.02734375 5135.443359375
392 101909.9765625 88414.1015625 24110.783203125 5307.4541015625
393 102031.984375 88563.53125 24059.23828125 5295.392578125
394 102407.5 89059.8203125 24266.974609375 5459.6474609375
395 102150.8671875 88576.9296875 24263.55859375 5344.810546875
396 101784.015625 88228.640625 24477.998046875 5461.3115234375
397 101605.9921875 87804.1484375 24593.7890625 5395.97265625
398 101528.2578125 87990.453125 24172.7890625 5317.4921875
399 102087.7421875 88096.65625 24621.314453125 5315.1142578125
400 102835.3046875 88737.1015625 24502.96484375 5202.380859375
