# Supplementary material for: Complexes of vertebrate TMC1/2 and CIB2/3 proteins form hair-cell mechanotransduction cation channels
Source: eLife. 2025 Jan 8;12:RP89719. doi: 10.7554/eLife.89719 (PMC11709434; doi:10.7554/eLife.89719)
Supplement: Figure 8—figure supplement 2—source data 1. [file elife-89719-fig8-figsupp2-data1.zip › BSA-Anton-hsTMC1-hsCIB2-POPC-mineq-stride10.dat]

0 98339.8125 85203.8125 24479.4453125 5671.72265625
1 98244.0078125 85219.3203125 24497.927734375 5736.6201171875
2 98704.4765625 85620.7265625 24483.392578125 5699.8212890625
3 98930.453125 85583.7421875 24461.65625 5557.47265625
4 98298.40625 85654.90625 24007.947265625 5682.2236328125
5 98667.7265625 85967.8359375 24126.62890625 5713.369140625
6 98513.8359375 85080.4140625 24443.27734375 5504.927734375
7 99732.40625 86438.8984375 24503.447265625 5604.9697265625
8 99264.4609375 86208.59375 24297.236328125 5620.6845703125
9 98543.921875 85126.984375 24562.4375 5572.75
10 99582.3984375 86280.21875 24215.029296875 5456.4248046875
11 100168.8671875 86520.6328125 24096.80078125 5224.283203125
12 99778.890625 86408.1484375 24541.25 5585.25390625
13 99307.515625 86129.2265625 24193.55859375 5507.634765625
14 99931.0625 86931.3046875 24134.34765625 5567.294921875
15 99555.5078125 86396.0703125 24074.1171875 5457.33984375
16 99733.6484375 86074.0859375 24412.435546875 5376.4365234375
17 99584.015625 86389.1171875 24261.505859375 5533.3037109375
18 98843.28125 85674.90625 24477.53125 5654.578125
19 100466.2265625 86525.78125 24892.404296875 5475.9794921875
20 99667.328125 85663.0703125 24803.60546875 5399.673828125
21 98200.8515625 85631.828125 24001.255859375 5716.1162109375
22 98611.1875 85012.5625 24347.349609375 5374.3623046875
23 99216.15625 85475.3828125 24770.572265625 5514.8994140625
24 99739.1640625 86377.984375 24399.90625 5519.36328125
25 99659.625 86364.4765625 24179.775390625 5442.3134765625
26 99082.078125 85709.90625 24467.380859375 5547.6044921875
27 99209.6171875 85692.6875 24354.984375 5419.02734375
28 98370.7421875 85299.7421875 24126.654296875 5527.8271484375
29 99473.8125 85714.375 24690.337890625 5465.4501953125
30 99571.8125 85758.8671875 24576.755859375 5381.9052734375
31 99310.6015625 85719.3828125 24735.341796875 5572.0615234375
32 98478.5859375 84813.125 24728.1484375 5531.34375
33 98782.9296875 85440.78125 24614.392578125 5636.1220703125
34 100239.1484375 85725.0234375 25799.13671875 5642.505859375
35 100285.125 86427.84375 25262.56640625 5702.642578125
36 99618.890625 85906.65625 24933.314453125 5610.5400390625
37 99345.7421875 85471.7890625 25120.921875 5623.484375
38 100120.9765625 86193.28125 25094.529296875 5583.4169921875
39 99551.5390625 85659.6171875 24997.412109375 5552.7451171875
40 98865.1484375 85548.8046875 24550.771484375 5617.2138671875
41 98967.8515625 85887.5234375 24574.1875 5746.9296875
42 99361.3046875 85861.8203125 24661.03125 5580.7734375
43 99275.8046875 85882.109375 24477.564453125 5541.9345703125
44 99418.953125 85258.203125 24786.0546875 5312.65234375
45 99283.5625 85973.4609375 24458.798828125 5574.3486328125
46 99824.6953125 86458.7734375 24488.904296875 5561.4912109375
47 99140.9296875 85407.6796875 24861.7109375 5564.23046875
48 98650.8671875 85488.953125 24597.037109375 5717.5615234375
49 98318.8828125 85055.0625 24312.185546875 5524.1826171875
50 97843.1796875 84635.109375 24604.486328125 5698.2080078125
51 98553.828125 85623.515625 24116.431640625 5593.0595703125
52 99039.765625 86234.4140625 24274.5703125 5734.609375
53 98140.5390625 85141.3828125 24232.828125 5616.8359375
54 98830.953125 85940.3671875 24156.869140625 5633.1416015625
55 99361.03125 86053.953125 24420.064453125 5556.4931640625
56 98765.21875 85151.109375 24598.1171875 5492.00390625
57 99920.1015625 86271.5546875 24614.90625 5483.1796875
58 99541.5625 86736.0390625 24293.5546875 5744.015625
59 100552.9765625 87231.140625 24552.400390625 5615.2822265625
60 99440.8125 86834.21875 24007.00390625 5700.205078125
61 98955.6484375 86932.421875 23847.326171875 5912.0498046875
62 99209.5 87011.7578125 24075.05078125 5938.654296875
63 97845.6328125 85748.4453125 23945.97265625 5924.392578125
64 98880.953125 86328.8671875 24041.98828125 5744.951171875
65 98477.9296875 86028.4140625 24243.125 5896.8046875
66 98714.421875 85947.234375 24391.69140625 5812.251953125
67 98802.5 86143.859375 24257.9375 5799.6484375
68 99544.15625 86010.8984375 24587.287109375 5527.0146484375
69 99447.0703125 85875.09375 24193.4765625 5310.75
70 100105.28125 86367.25 24501.388671875 5381.6787109375
71 100615.890625 86528.2734375 24695.517578125 5303.9501953125
72 99441.703125 86358.0234375 24187.046875 5551.68359375
73 99412.53125 86327.5546875 24100.462890625 5507.7431640625
74 99796.0234375 86067.015625 24462.896484375 5366.9443359375
75 99797.90625 86145.109375 24169.443359375 5258.3232421875
76 99630.859375 86277.4453125 24113.7890625 5380.1875
77 99153.6328125 85689.84375 23943.998046875 5240.1044921875
78 100140.0859375 86565.5859375 24330.302734375 5377.9013671875
79 99688.6875 86125.765625 24260.216796875 5348.6474609375
80 99837.4375 86341.53125 23886.158203125 5195.1259765625
81 98794.6796875 85836.171875 23927.896484375 5484.6943359375
82 99408.5 86084.0390625 24086.6015625 5381.0703125
83 99029.6796875 85208.5859375 24677.154296875 5428.0302734375
84 99757.5078125 86242.875 24327.88671875 5406.626953125
85 99219.828125 85618.90625 24213.8359375 5306.45703125
86 99459.328125 85694.8828125 24538.49609375 5387.025390625
87 98216.6640625 85088.65625 23998.01171875 5435.001953125
88 99312.9609375 85782.953125 24411.412109375 5440.7021484375
89 99010.0 85388.6953125 24551.28125 5464.98828125
90 99224.6953125 85666.125 24278.806640625 5360.1181640625
91 99710.9375 85534.6484375 24640.060546875 5231.8857421875
92 99858.59375 86073.5078125 24419.1796875 5317.046875
93 100670.4140625 86685.0234375 24786.533203125 5400.5712890625
94 99990.1953125 86384.453125 24373.671875 5383.96484375
95 99834.4921875 86126.4921875 24683.427734375 5487.7138671875
96 100398.671875 87034.703125 24235.515625 5435.7734375
97 99661.28125 86622.734375 24429.958984375 5695.7060546875
98 100171.96875 86492.09375 24501.671875 5410.8984375
99 99986.7265625 86251.25 24821.126953125 5542.8251953125
100 99198.3203125 86025.2890625 24157.240234375 5492.1044921875
101 99330.7578125 86393.5859375 24013.26171875 5538.044921875
102 99043.7265625 85835.34375 23916.146484375 5353.8818359375
103 99905.65625 86347.3515625 24081.017578125 5261.3564453125
104 99366.3671875 86018.34375 24202.61328125 5427.294921875
105 100657.59375 86898.0859375 24364.453125 5302.47265625
106 100179.7734375 86763.7421875 23955.08984375 5269.529296875
107 100512.515625 86805.9609375 24477.69921875 5385.572265625
108 100524.90625 86912.1171875 24159.56640625 5273.388671875
109 101001.6484375 87192.3125 24417.3359375 5304.0
110 101034.53125 87517.3359375 23694.119140625 5088.4619140625
111 100919.734375 87013.765625 24210.189453125 5152.1103515625
112 100858.8125 86854.6328125 24305.755859375 5150.7880859375
113 100794.875 87244.25 24164.177734375 5306.7763671875
114 100757.375 87461.296875 23966.22265625 5335.072265625
115 100288.3203125 87055.4921875 24048.361328125 5407.7666015625
116 100626.109375 87410.7578125 23734.513671875 5259.5810546875
117 100217.6171875 86883.953125 23976.740234375 5321.5380859375
118 100130.0078125 86688.109375 23901.45703125 5229.779296875
119 100441.1171875 86788.2421875 24210.130859375 5278.6279296875
120 100878.890625 87285.9453125 24111.3359375 5259.1953125
121 100056.2109375 86577.015625 24312.896484375 5416.8505859375
122 100643.34375 86934.859375 24185.09375 5238.3046875
123 100191.875 86661.5078125 24889.751953125 5679.6923828125
124 101104.625 87470.9296875 24447.44921875 5406.876953125
125 101093.109375 87840.9453125 24408.896484375 5578.3662109375
126 101153.9609375 87654.453125 24348.041015625 5424.2666015625
127 101086.9296875 87231.9765625 24569.212890625 5357.1298828125
128 100017.203125 86442.265625 24619.580078125 5522.3212890625
129 100417.1953125 86296.9375 25085.064453125 5482.4033203125
130 100615.0 87103.2578125 24166.982421875 5327.6201171875
131 99739.140625 86018.3046875 24476.916015625 5378.0400390625
132 100956.9453125 87291.765625 24629.955078125 5482.3876953125
133 99705.2109375 86329.0078125 24404.103515625 5513.9501953125
134 100444.0859375 86580.34375 24557.923828125 5347.0908203125
135 99492.046875 86155.7421875 24299.212890625 5481.4541015625
136 99985.5546875 86242.53125 24402.689453125 5329.8330078125
137 100156.21875 86368.828125 24058.482421875 5135.5458984375
138 99453.0546875 85627.1796875 24481.83203125 5327.978515625
139 99150.453125 85548.2578125 24264.048828125 5330.9267578125
140 99779.9921875 85960.1796875 24798.3203125 5489.25390625
141 99221.15625 85827.6640625 24255.73046875 5431.119140625
142 100489.1484375 86317.515625 24797.708984375 5313.0380859375
143 100982.7890625 86745.3125 24647.50390625 5205.013671875
144 100306.390625 87033.1484375 24186.109375 5456.43359375
145 99169.640625 86251.9765625 23872.017578125 5477.1767578125
146 98916.671875 86136.984375 23919.41796875 5569.865234375
147 99687.4921875 86190.453125 24440.009765625 5471.4853515625
148 99136.0234375 85749.8671875 24086.078125 5349.9609375
149 99789.1875 86117.421875 24340.466796875 5334.3505859375
150 99658.015625 86108.625 24336.255859375 5393.4326171875
151 99538.6875 86187.703125 24262.3359375 5455.67578125
152 100610.7109375 87270.390625 24065.642578125 5362.6611328125
153 99755.1328125 86176.6796875 24114.244140625 5267.8955078125
154 99275.7265625 85669.4296875 23842.5 5118.1015625
155 100336.71875 86673.9375 24304.841796875 5321.0302734375
156 100910.203125 86977.1796875 24382.5625 5224.76953125
157 99969.1953125 86614.109375 24330.203125 5487.55859375
158 99663.453125 86007.9921875 24471.345703125 5407.9423828125
159 99866.71875 86052.1640625 24182.494140625 5183.9697265625
160 99538.2421875 85770.3828125 24399.123046875 5315.6318359375
161 99081.1875 85795.28125 24197.515625 5455.8046875
162 99231.859375 85734.8671875 24280.935546875 5391.9716796875
163 99365.2734375 85758.65625 24223.75 5308.56640625
164 99509.5859375 85776.4296875 23943.224609375 5105.0341796875
165 99364.421875 85922.03125 23675.4296875 5116.51953125
166 99719.078125 86333.9453125 23975.64453125 5295.255859375
167 99241.3671875 85456.96875 24209.203125 5212.40234375
168 100374.6640625 86584.421875 24127.279296875 5168.5185546875
169 100390.578125 86701.484375 24138.921875 5224.9140625
170 100693.3125 86573.859375 24430.96484375 5155.755859375
171 100558.5 86209.2734375 24455.474609375 5053.1240234375
172 100594.0703125 86166.9921875 24878.8984375 5225.91015625
173 100038.21875 86167.1171875 24097.146484375 5113.0224609375
174 100078.015625 86098.28125 23922.6171875 4971.44140625
175 99690.0234375 85417.828125 24756.47265625 5242.138671875
176 100828.21875 86347.4140625 24795.525390625 5157.3603515625
177 100857.5390625 86527.8125 24868.033203125 5269.1533203125
178 100163.765625 86286.9609375 24756.51953125 5439.857421875
179 99694.171875 85615.1484375 24234.736328125 5077.8564453125
180 100281.5390625 86437.078125 24287.482421875 5221.5107421875
181 100061.078125 85801.4765625 24100.974609375 4920.6865234375
182 99734.21875 85472.0625 24095.216796875 4916.5302734375
183 99811.359375 86115.21875 23912.578125 5108.21875
184 100191.6640625 86430.5625 23909.818359375 5074.3583984375
185 99528.7265625 85695.6953125 24278.072265625 5222.5205078125
186 99941.296875 86251.15625 24245.654296875 5277.7568359375
187 99315.4765625 85404.8984375 24621.177734375 5355.2998046875
188 98292.8984375 84685.078125 24201.3828125 5296.78125
189 99500.9140625 85699.6953125 24488.705078125 5343.7431640625
190 99739.078125 85702.828125 24431.9296875 5197.83984375
191 100011.6953125 85553.609375 24813.63671875 5177.775390625
192 100996.453125 86498.5390625 24751.658203125 5126.8720703125
193 99284.7421875 85239.328125 24423.875 5189.23046875
194 99072.7109375 85572.5703125 23966.40625 5233.1328125
195 99714.0078125 85603.3125 24465.701171875 5177.5029296875
196 99590.8828125 85801.1015625 24390.33984375 5300.279296875
197 99539.953125 86241.1953125 23872.060546875 5286.6513671875
198 100248.6328125 86198.4765625 24263.21875 5106.53125
199 100222.4296875 86121.265625 24352.654296875 5125.7451171875
200 100036.5859375 86497.40625 23901.037109375 5180.9287109375
201 99869.8671875 86701.75 23867.490234375 5349.6865234375
202 101194.5390625 87551.484375 24189.828125 5273.38671875
203 99735.65625 86406.125 23954.787109375 5312.6279296875
204 100247.203125 86979.4609375 24283.35546875 5507.806640625
205 98849.1015625 86315.5703125 23319.052734375 5392.7607421875
206 99969.3046875 86623.7578125 23941.6484375 5298.05078125
207 98095.6328125 85438.78125 23592.453125 5467.80078125
208 100217.078125 87158.1796875 23860.732421875 5400.9169921875
209 99939.5078125 86981.734375 23908.984375 5475.60546875
210 99911.6796875 86767.6171875 24097.826171875 5476.8818359375
211 98416.140625 85574.4140625 23862.4609375 5510.3671875
212 99567.921875 86232.21875 24240.248046875 5452.2724609375
213 98432.3125 85784.734375 24042.630859375 5697.5263671875
214 98800.5234375 85955.734375 24068.37890625 5611.794921875
215 99093.9453125 85559.203125 24338.255859375 5401.7568359375
216 99171.296875 86318.90625 24068.236328125 5607.9228515625
217 98811.234375 85682.734375 24466.171875 5668.8359375
218 98837.9609375 85318.1875 24524.3515625 5502.2890625
219 98516.15625 84779.6328125 24599.115234375 5431.2958984375
220 98824.34375 86026.1171875 23914.76953125 5558.271484375
221 99449.4765625 86667.875 23677.798828125 5448.0986328125
222 98847.09375 85611.2578125 24262.658203125 5513.4111328125
223 99254.234375 86600.5 23814.0078125 5580.13671875
224 99497.4921875 86535.1015625 24116.515625 5577.0625
225 98926.3984375 86137.2109375 23980.3984375 5595.60546875
226 99494.046875 86602.25 24056.5625 5582.3828125
227 98664.421875 86055.5390625 23893.779296875 5642.4482421875
228 99187.171875 86746.7109375 24135.60546875 5847.572265625
229 99361.9921875 86719.0703125 24006.66796875 5681.873046875
230 99526.2421875 86311.84375 24430.47265625 5608.037109375
231 99393.375 86021.3515625 24644.576171875 5636.2763671875
232 98822.6796875 85631.9296875 24625.396484375 5717.3232421875
233 99882.2734375 86551.078125 24897.529296875 5783.1669921875
234 100094.328125 87097.015625 24222.904296875 5612.7958984375
235 100149.34375 86443.1015625 24681.580078125 5487.6689453125
236 100369.0703125 86413.109375 24694.35546875 5369.197265625
237 99956.4609375 86654.6015625 24634.693359375 5666.4169921875
238 100322.515625 87037.3046875 24666.0390625 5690.4140625
239 100394.6953125 87042.703125 24353.25390625 5500.630859375
240 99957.234375 87043.3046875 24400.107421875 5743.0888671875
241 99711.0625 86611.1875 24398.166015625 5649.1455078125
242 98870.65625 86570.40625 23682.63671875 5691.193359375
243 99411.15625 86849.5390625 24158.00390625 5798.193359375
244 99751.0625 86884.6640625 24501.3359375 5817.46875
245 100350.6015625 87540.921875 24160.251953125 5675.2861328125
246 100664.5390625 87310.765625 24635.66796875 5640.947265625
247 100378.6171875 87714.734375 24168.650390625 5752.3837890625
248 99390.015625 87048.109375 23938.25390625 5798.173828125
249 100445.984375 87950.859375 23813.71484375 5659.294921875
250 100215.8671875 87717.84375 23796.8359375 5649.40625
251 100240.5 87646.9921875 23921.361328125 5663.9267578125
252 100204.265625 87733.7890625 23793.533203125 5661.5283203125
253 100246.703125 87606.8515625 23865.75390625 5612.951171875
254 100471.0390625 87763.703125 23923.0234375 5607.84375
255 99950.03125 87529.5859375 23569.08203125 5574.318359375
256 99209.6171875 86667.1796875 23788.734375 5623.1484375
257 100065.6015625 87104.3515625 24077.4140625 5558.08203125
258 99376.0859375 87024.203125 23547.060546875 5597.5888671875
259 100978.15625 87668.9765625 24226.01953125 5458.419921875
260 100461.65625 87344.7578125 24086.228515625 5484.6650390625
261 100313.4296875 87228.5390625 24085.12890625 5500.119140625
262 100156.09375 86724.4921875 24483.298828125 5525.8486328125
263 100439.859375 86856.796875 24778.724609375 5597.8310546875
264 100156.140625 86741.359375 24598.822265625 5592.0205078125
265 100280.9375 86997.90625 24167.88671875 5442.427734375
266 100434.8125 87285.171875 24224.24609375 5537.302734375
267 100585.9296875 87258.1640625 24424.87890625 5548.556640625
268 100948.84375 87337.5 24534.287109375 5461.4716796875
269 100976.59375 87132.015625 24432.052734375 5293.7373046875
270 101406.328125 87766.4140625 24287.18359375 5323.634765625
271 100835.6484375 87303.8828125 24075.3828125 5271.80859375
272 101332.8828125 87626.203125 24383.107421875 5338.2138671875
273 101443.0234375 87313.2734375 24921.236328125 5395.7431640625
274 101709.859375 87539.7109375 24812.107421875 5320.9794921875
275 101577.15625 87431.3515625 24902.568359375 5378.3818359375
276 101548.8359375 87335.2890625 24700.20703125 5243.330078125
277 100681.1484375 87492.90625 24417.65625 5614.70703125
278 99531.609375 86523.8515625 24261.458984375 5626.8505859375
279 99876.0078125 87102.9453125 23737.63671875 5482.287109375
280 100763.234375 87530.953125 24017.34375 5392.53125
281 99806.1484375 86944.5859375 23607.61328125 5373.025390625
282 100109.2109375 87157.8359375 23834.068359375 5441.3466796875
283 101102.9609375 87910.5078125 23856.826171875 5332.1865234375
284 100019.3125 87272.921875 23730.3046875 5491.95703125
285 102189.03125 88647.4296875 24125.671875 5292.03515625
286 101573.0390625 88059.5859375 24239.32421875 5362.935546875
287 101752.2421875 88227.1640625 24122.09375 5298.5078125
288 101717.5390625 88351.9375 24066.94921875 5350.673828125
289 101161.5390625 87660.2890625 24320.080078125 5409.4150390625
290 101504.6484375 87719.7109375 24567.431640625 5391.2470703125
291 101551.7578125 88258.5234375 24010.0390625 5358.40234375
292 101144.828125 88056.53125 23881.595703125 5396.6494140625
293 100749.4140625 87753.640625 24456.974609375 5730.6005859375
294 101390.828125 88196.921875 24373.6640625 5589.87890625
295 101092.4765625 88502.359375 23946.0625 5677.97265625
296 100702.25 87329.4609375 24082.380859375 5354.7958984375
297 102133.8828125 88622.8828125 24258.611328125 5373.8056640625
298 101980.984375 88645.5546875 24225.609375 5445.08984375
299 100781.90625 87337.6953125 24141.453125 5348.62109375
300 100398.40625 87143.6640625 23805.876953125 5275.5673828125
301 101297.359375 87761.515625 24232.8125 5348.484375
302 101075.828125 87855.734375 24329.201171875 5554.5537109375
303 101346.25 87810.140625 24723.642578125 5593.7666015625
304 101521.59375 87845.6328125 24581.154296875 5452.5966796875
305 101200.0546875 88340.5390625 23982.576171875 5561.5302734375
306 100363.40625 87442.3046875 24023.017578125 5550.9580078125
307 101045.6015625 88108.9140625 24047.123046875 5555.2177734375
308 101198.9296875 87446.734375 24632.15625 5439.98046875
309 101621.75 87775.8984375 24961.12890625 5557.638671875
310 101383.96875 87908.125 24206.13671875 5365.146484375
311 100493.171875 86361.0078125 24744.025390625 5305.9306640625
312 100713.90625 87423.421875 24438.68359375 5574.099609375
313 101612.8828125 87576.765625 24871.994140625 5417.9384765625
314 100252.8515625 86621.234375 24757.578125 5562.98046875
315 100599.359375 87288.046875 24454.353515625 5571.5205078125
316 101167.5859375 87439.5390625 24815.7578125 5543.85546875
317 101107.1640625 87419.8203125 24644.84375 5478.75
318 101230.40625 87750.171875 24843.224609375 5681.4951171875
319 101414.1484375 87661.8671875 24824.0546875 5535.88671875
320 101194.4765625 87645.7421875 24518.533203125 5484.8994140625
321 101383.578125 87707.1953125 24603.837890625 5463.7275390625
322 101983.46875 88264.2734375 24604.671875 5442.73828125
323 100971.359375 87150.8671875 24773.87109375 5476.689453125
324 100436.9375 87517.3984375 24175.583984375 5628.0224609375
325 100920.9375 87984.40625 23805.095703125 5434.2822265625
326 101545.234375 88819.2578125 23687.01953125 5480.521484375
327 100950.59375 88085.09375 24034.984375 5584.7421875
328 101216.8359375 88269.7109375 24136.8125 5594.84375
329 100290.2421875 87401.6328125 23991.998046875 5551.6943359375
330 101528.8125 88493.640625 24123.603515625 5544.2158203125
331 100709.734375 87657.5 24135.43359375 5541.599609375
332 100897.125 87838.7734375 24355.111328125 5648.3798828125
333 101301.3203125 88175.34375 24191.41015625 5532.716796875
334 102036.0390625 88406.0390625 24423.98828125 5396.994140625
335 101624.7578125 88486.2421875 24089.861328125 5475.6728515625
336 101572.2109375 87970.5625 24450.396484375 5424.3740234375
337 101231.4140625 87888.140625 24537.8359375 5597.28125
338 100781.0625 88239.6328125 24464.306640625 5961.4384765625
339 101392.640625 87709.03125 24764.462890625 5540.4267578125
340 101111.25 88368.25 24427.970703125 5842.4853515625
341 100500.5 87641.5 24505.24609375 5823.123046875
342 100334.2578125 87459.2109375 24542.953125 5833.953125
343 100801.0625 87629.078125 24404.04296875 5616.029296875
344 99544.5078125 87119.8828125 23845.9921875 5710.68359375
345 100728.484375 87479.421875 24621.900390625 5686.4189453125
346 99563.21875 86825.640625 24365.240234375 5813.8310546875
347 99477.96875 86830.1484375 23794.39453125 5573.287109375
348 99694.53125 87271.0390625 24089.853515625 5833.1806640625
349 100018.3203125 86903.421875 24385.59375 5635.34765625
350 99312.9140625 86549.703125 24378.193359375 5807.4912109375
351 99352.3046875 86668.1484375 24164.5078125 5740.17578125
352 98695.375 86465.4765625 24021.86328125 5895.982421875
353 98934.3984375 86185.3671875 24221.47265625 5736.220703125
354 99602.234375 86904.75 24245.716796875 5774.1162109375
355 99104.7109375 86988.5 23920.201171875 5901.9951171875
356 99207.671875 86584.8984375 24128.4375 5752.83203125
357 100575.3203125 87781.03125 24137.291015625 5671.5009765625
358 99247.2890625 86758.3828125 24037.8359375 5774.46484375
359 100337.8515625 87551.40625 24206.92578125 5710.240234375
360 100334.53125 88051.109375 23942.0234375 5829.30078125
361 100601.0859375 87962.6328125 24132.3359375 5746.94140625
362 100559.9609375 88320.40625 24361.150390625 6060.7978515625
363 101759.6953125 88302.1015625 24483.7265625 5513.06640625
364 101615.4296875 88119.4921875 24697.48828125 5600.775390625
365 101123.859375 88332.484375 24139.396484375 5674.0107421875
366 99824.78125 87919.5078125 23927.455078125 6011.0908203125
367 99785.9921875 87322.8671875 24079.736328125 5808.3056640625
368 100792.421875 87851.4765625 24733.51171875 5896.283203125
369 100055.296875 87289.28125 24377.69921875 5805.841796875
370 99042.6953125 86899.0078125 23987.43359375 5921.873046875
371 100078.7265625 87813.1875 23899.01953125 5816.740234375
372 99983.7734375 87693.5625 23999.041015625 5854.4150390625
373 101446.3515625 88423.7578125 24456.58984375 5716.998046875
374 101484.6640625 88299.6015625 24342.17578125 5578.556640625
375 99366.671875 86798.0078125 24038.568359375 5734.9521484375
376 100175.5078125 87481.8828125 24179.22265625 5742.798828125
377 100937.1015625 88137.6875 23825.466796875 5513.0263671875
378 100451.28125 87472.0625 24203.845703125 5612.3134765625
379 100128.53125 87331.078125 24235.05078125 5718.798828125
380 99940.25 87142.5546875 23908.654296875 5555.4794921875
381 98965.640625 86618.7421875 23801.57421875 5727.337890625
382 99773.921875 87155.625 24267.21484375 5824.458984375
383 99920.4375 87230.015625 24263.724609375 5786.6513671875
384 99879.8515625 87202.4375 24326.83203125 5824.708984375
385 100733.5390625 87398.390625 24644.2265625 5654.5390625
386 100942.6484375 87719.3125 24633.947265625 5705.3056640625
387 100169.9140625 87181.9453125 24579.935546875 5795.9833984375
388 100127.125 87368.46875 24304.0234375 5772.68359375
389 99555.8359375 86871.4453125 24253.634765625 5784.6220703125
390 100639.3359375 87862.859375 24265.279296875 5744.4013671875
391 100143.796875 87459.71875 24221.138671875 5768.5302734375
392 99925.5078125 87236.6875 24320.708984375 5815.9443359375
393 100897.6015625 88052.2890625 23929.5546875 5542.12109375
394 100411.3359375 87523.4765625 24181.3125 5646.7265625
395 100688.2578125 87704.1484375 24267.240234375 5641.5654296875
396 100243.4375 87337.3515625 24358.705078125 5726.3095703125
397 101877.6171875 88995.9140625 24284.01953125 5701.158203125
398 101337.578125 87798.8359375 25033.765625 5747.51171875
399 100674.421875 87585.7421875 24163.53125 5537.42578125
400 101413.3203125 87920.7890625 24837.33984375 5672.404296875
401 100460.578125 87403.546875 24549.412109375 5746.1904296875
402 100538.015625 87848.5 24420.2734375 5865.37890625
403 100458.9609375 87681.078125 24440.037109375 5831.0771484375
404 101411.75 88447.515625 24852.173828125 5943.9697265625
405 101982.5546875 88712.7890625 25008.775390625 5869.5048828125
406 100305.40625 87079.4375 24929.798828125 5851.9150390625
407 101241.09375 88230.203125 24638.44921875 5813.779296875
408 101580.4296875 88127.4296875 25173.681640625 5860.3408203125
409 101354.6953125 87709.3046875 25015.328125 5684.96875
410 100448.6171875 86786.9453125 24862.287109375 5600.3076171875
411 100584.1953125 87182.53125 24750.33203125 5674.333984375
412 100729.078125 86889.953125 24864.693359375 5512.7841796875
413 99570.5390625 86138.171875 24662.818359375 5615.2255859375
414 100885.5703125 87539.0390625 24477.482421875 5565.4755859375
415 100401.3125 87063.09375 24664.189453125 5662.9853515625
416 102102.890625 88491.96875 24733.32421875 5561.201171875
417 100358.625 87351.515625 24433.61328125 5713.251953125
418 100138.328125 86587.90625 24834.99609375 5642.287109375
419 99295.1953125 86313.8125 24247.44140625 5633.029296875
420 100807.6015625 87346.1640625 24676.0859375 5607.32421875
421 100632.7890625 87256.84375 24313.005859375 5468.5302734375
422 100440.421875 87311.34375 24429.076171875 5649.9990234375
423 100428.7578125 87222.0625 24640.390625 5716.84765625
424 100532.4296875 87335.2734375 24464.98046875 5633.912109375
425 101297.140625 87617.2421875 25022.396484375 5671.2490234375
426 100969.7265625 88000.046875 24276.275390625 5653.2978515625
427 101436.75 88144.09375 24528.576171875 5617.9599609375
428 101666.484375 87974.6640625 25087.396484375 5697.7880859375
429 102250.609375 88234.4765625 25141.884765625 5562.8759765625
430 100705.2421875 87642.7734375 24515.42578125 5726.478515625
431 102202.6328125 88070.046875 24827.78125 5347.59765625
432 101709.265625 88482.2421875 23918.3984375 5345.6875
433 102882.4375 89233.8828125 24788.58984375 5570.017578125
434 101090.8828125 87600.1484375 24281.384765625 5395.3251953125
435 102483.921875 88908.140625 24786.5234375 5605.37109375
436 101694.6640625 88518.6796875 24663.275390625 5743.6455078125
437 101968.71875 88770.0390625 24463.32421875 5632.322265625
438 102435.4140625 88795.7421875 24912.556640625 5636.4423828125
439 102099.0546875 88368.359375 25025.630859375 5647.4677734375
440 102235.1484375 88455.6015625 24997.564453125 5609.0087890625
441 101819.7109375 87642.3203125 24677.751953125 5250.1806640625
442 102011.8984375 87317.2734375 25274.775390625 5290.0751953125
443 101921.2265625 87218.7578125 25077.642578125 5187.5869140625
444 102182.8515625 87446.796875 25148.1875 5206.06640625
445 101840.484375 87636.2265625 24604.765625 5200.25390625
446 102894.1015625 88606.953125 24655.923828125 5184.3876953125
447 102888.9375 88688.0078125 24941.951171875 5370.5107421875
448 102209.203125 88107.75 24770.662109375 5334.6044921875
449 102163.3515625 87873.9453125 24692.59375 5201.59375
450 101940.21875 88432.2265625 24591.794921875 5541.9013671875
451 102558.96875 88448.7421875 24909.39453125 5399.583984375
452 102381.4140625 88331.921875 24895.546875 5423.02734375
453 101517.0625 87902.7265625 24457.896484375 5421.7802734375
454 101954.234375 88057.203125 24801.099609375 5452.0341796875
455 101550.171875 87769.7890625 24910.689453125 5565.1533203125
456 101342.84375 87764.1796875 24486.1875 5453.76171875
457 100273.5078125 87213.53125 24063.87890625 5501.951171875
458 102131.8046875 88559.3359375 24458.634765625 5443.0830078125
459 102064.4140625 88899.703125 24220.779296875 5528.0341796875
460 100078.2890625 86989.9375 23987.599609375 5449.6240234375
461 101401.8203125 88053.4921875 24272.076171875 5461.8740234375
462 101154.0234375 88108.015625 23994.822265625 5474.4072265625
463 100697.265625 87679.671875 24082.134765625 5532.2705078125
464 101853.015625 88452.0 24353.8046875 5476.39453125
465 101669.921875 88350.34375 24485.978515625 5583.2001953125
466 101103.71875 88090.6171875 24013.6796875 5500.2890625
467 100938.1328125 87466.75 24472.6953125 5500.65625
468 102764.328125 89466.3203125 24249.650390625 5475.8212890625
469 101559.71875 89055.390625 23896.923828125 5696.2978515625
470 102037.7265625 89292.4609375 24002.193359375 5628.4638671875
471 101984.4765625 89035.96875 24073.53125 5562.51171875
472 101182.75 87865.7109375 24349.646484375 5516.3037109375
473 101476.90625 88737.1015625 24064.82421875 5662.509765625
474 101461.0546875 88884.953125 24437.962890625 5930.9306640625
475 101227.8046875 88710.4375 24496.853515625 5989.7431640625
476 101823.015625 89725.0078125 24058.369140625 5980.1806640625
477 102317.5 89722.984375 24573.345703125 5989.4150390625
478 101399.9921875 88563.8359375 24260.9453125 5712.39453125
479 100733.1640625 88225.5546875 24163.26953125 5827.830078125
480 101075.140625 88782.3125 24288.1953125 5997.68359375
481 101228.0859375 89256.75 24073.267578125 6050.9658203125
482 101514.453125 89381.5859375 23897.681640625 5882.4072265625
483 100942.203125 88606.203125 24256.939453125 5960.4697265625
484 100751.7578125 88554.3359375 24120.9921875 5961.78515625
485 101110.140625 88639.4296875 24333.705078125 5931.4970703125
486 101446.234375 88759.953125 24411.740234375 5862.7294921875
487 101732.421875 88984.46875 24582.8515625 5917.44921875
488 101889.1015625 89275.2578125 24393.67578125 5889.916015625
489 100704.6171875 88205.21875 24213.525390625 5857.0634765625
490 100860.6015625 88502.0859375 24340.373046875 5990.9287109375
491 101706.015625 89097.2890625 24284.76171875 5838.017578125
492 101251.3828125 88550.59375 24227.326171875 5763.2685546875
493 101487.25 88598.3515625 24471.236328125 5791.1689453125
494 101908.109375 88962.2265625 24641.0625 5847.58984375
495 101488.6484375 88701.2421875 24675.685546875 5944.1396484375
496 100541.6484375 88474.2734375 24135.802734375 6034.2138671875
497 101404.296875 88607.25 24519.66015625 5861.306640625
498 101187.34375 88073.453125 24775.998046875 5831.0537109375
499 100256.0 87480.0234375 24275.861328125 5749.9423828125
500 101240.3671875 88263.9140625 24357.779296875 5690.6630859375
501 101859.59375 88484.359375 24846.873046875 5735.8193359375
502 100850.59375 87951.5625 24803.400390625 5952.1845703125
503 101411.3828125 88370.171875 24562.57421875 5760.681640625
504 101872.953125 88596.6953125 24848.359375 5786.05078125
505 100943.9609375 87869.8046875 24700.80859375 5813.326171875
506 102325.40625 89173.3984375 24870.517578125 5859.2548828125
507 101998.3203125 88785.0078125 24674.990234375 5730.8388671875
508 101670.0625 88012.859375 24944.291015625 5643.5439453125
509 101984.03125 89044.7890625 24291.974609375 5676.3662109375
510 101483.1171875 88344.671875 24541.0859375 5701.3203125
511 102463.875 88696.9921875 24816.1171875 5524.6171875
512 101758.890625 88957.7421875 24568.5546875 5883.703125
513 103515.53125 89819.4375 24500.876953125 5402.3916015625
514 102526.1328125 89080.46875 24535.498046875 5544.9169921875
515 102341.2578125 89049.1640625 24481.240234375 5594.5732421875
516 102136.6796875 88885.0859375 24200.41015625 5474.408203125
517 103048.40625 89947.40625 24534.94140625 5716.970703125
518 101718.34375 88756.8984375 24082.87109375 5560.712890625
519 101351.4140625 88386.4453125 24357.91796875 5696.474609375
520 101341.3984375 88556.78125 24116.767578125 5666.0751953125
521 101823.390625 89154.8203125 24024.048828125 5677.7392578125
522 102195.1171875 89394.5703125 24168.009765625 5683.7314453125
523 101364.4140625 89082.3671875 23904.818359375 5811.3857421875
524 102873.8203125 89887.3515625 24417.646484375 5715.5888671875
525 102773.0234375 89276.4453125 24597.970703125 5550.6962890625
526 102758.96875 89239.8515625 24243.3984375 5362.140625
527 103066.890625 89343.96875 24320.71484375 5298.896484375
528 103446.65625 89783.015625 24238.107421875 5287.2333984375
529 103797.859375 89514.109375 24773.322265625 5244.7861328125
530 102889.3671875 89152.9140625 24398.396484375 5330.9716796875
531 103414.2421875 89772.1328125 24417.447265625 5387.6689453125
532 101991.6484375 88952.6484375 24165.341796875 5563.1708984375
533 102365.6328125 88855.3828125 24159.806640625 5324.7783203125
534 102755.2421875 89174.59375 24497.89453125 5458.623046875
535 102488.3984375 88781.109375 24289.90625 5291.30859375
536 102715.5390625 89334.953125 24149.80078125 5384.607421875
537 102866.25 89500.46875 24095.93359375 5365.076171875
538 103085.3828125 89275.703125 24324.734375 5257.52734375
539 102160.1171875 88879.2734375 24100.8515625 5410.00390625
540 101678.3203125 88129.59375 24542.064453125 5496.6689453125
541 101802.9140625 88155.15625 24233.54296875 5292.892578125
542 101805.7734375 88476.15625 24129.587890625 5399.9853515625
543 101746.15625 88269.9140625 24061.427734375 5292.5927734375
544 101638.75 88455.828125 23908.884765625 5362.9814453125
545 102049.96875 88717.390625 24316.02734375 5491.724609375
546 102374.484375 88764.796875 24669.927734375 5530.1201171875
547 101906.6015625 88105.703125 24602.935546875 5401.0185546875
548 102428.5859375 88333.421875 24529.111328125 5216.9736328125
549 102195.1640625 89273.953125 24184.564453125 5631.6767578125
550 101648.640625 88187.5390625 24438.1015625 5488.5
551 101802.1328125 88599.765625 24270.37109375 5534.001953125
552 101168.078125 87987.453125 24381.0390625 5600.20703125
553 101526.6171875 87700.9921875 24624.927734375 5399.6513671875
554 101630.3046875 88457.9140625 24246.61328125 5537.111328125
555 102546.03125 88999.375 24388.734375 5421.0390625
556 101443.4375 88728.4140625 23836.17578125 5560.576171875
557 101749.2734375 88665.0546875 24047.3828125 5481.58203125
558 102253.359375 88471.34375 24316.4453125 5267.21484375
559 102231.1015625 89078.4921875 23664.486328125 5255.9384765625
560 101916.90625 88803.1328125 23875.6796875 5380.953125
561 102046.1796875 88722.21875 24210.123046875 5443.0810546875
562 102998.578125 89371.015625 24554.78515625 5463.611328125
563 103890.375 89977.796875 24728.26953125 5407.845703125
564 103053.8046875 89305.703125 24240.044921875 5245.9716796875
565 103882.9921875 89394.609375 24619.181640625 5065.3994140625
566 103907.4140625 89036.203125 24825.435546875 4977.1123046875
567 104275.3359375 89329.1171875 25148.951171875 5101.3662109375
568 103971.3125 89108.2734375 25228.076171875 5182.5185546875
569 103992.2265625 89567.890625 24623.6328125 5099.6484375
570 105196.5625 90262.015625 25110.38671875 5087.919921875
571 103573.4765625 88989.1953125 25158.90625 5287.3125
572 102784.7265625 88742.15625 24737.810546875 5347.6201171875
573 102827.296875 88942.5390625 24576.21875 5345.73046875
574 101797.953125 88351.84375 23996.083984375 5274.9873046875
575 102935.5859375 89050.828125 24129.875 5122.55859375
576 102265.3984375 88417.6171875 24585.607421875 5368.9130859375
577 102012.8203125 88352.28125 24251.861328125 5295.6611328125
578 102355.75 88967.578125 23888.705078125 5250.2666015625
579 102745.109375 88555.0234375 24535.5 5172.70703125
580 103357.46875 88822.90625 24703.3125 5084.375
581 101838.03125 88168.8046875 24194.515625 5262.64453125
582 102717.7265625 88547.828125 24463.58203125 5146.841796875
583 102308.3046875 88190.9765625 24329.970703125 5106.3212890625
584 101966.6796875 87984.2109375 24163.0078125 5090.26953125
585 102804.828125 88545.6484375 24455.32421875 5098.072265625
586 103229.0625 88813.171875 24400.767578125 4992.4384765625
587 102971.890625 88414.484375 24421.009765625 4931.8017578125
588 103091.8203125 88943.25 24222.154296875 5036.7919921875
589 103324.859375 88302.921875 25018.279296875 4998.1708984375
590 103198.4921875 88002.28125 25146.294921875 4975.0419921875
591 102857.703125 88194.15625 24556.830078125 4946.6416015625
592 103489.375 88916.0703125 24549.931640625 4988.3134765625
593 103534.3125 88656.140625 25030.943359375 5076.3857421875
594 102778.25 88448.3203125 24465.0859375 5067.578125
595 102954.90625 88484.3984375 24557.955078125 5043.7236328125
596 103655.5703125 88739.1171875 25221.955078125 5152.7509765625
597 103372.8203125 88713.0 24953.248046875 5146.7138671875
598 103044.046875 88494.9921875 24823.234375 5137.08984375
599 102702.9453125 88390.3125 24834.55078125 5260.958984375
600 102886.6328125 88857.5546875 24607.1484375 5289.03515625
601 103922.8984375 89452.3828125 25224.427734375 5376.9560546875
602 103849.3671875 89322.2578125 25193.203125 5333.046875
603 103436.0078125 88346.0546875 25293.892578125 5101.9697265625
604 103705.0703125 88742.2421875 25489.966796875 5263.5693359375
605 103095.625 88172.59375 25245.76953125 5161.369140625
606 103048.5390625 88063.3359375 25509.173828125 5261.9853515625
607 103355.7265625 88508.6796875 25309.84765625 5231.400390625
608 103292.734375 88016.140625 25458.388671875 5090.8974609375
609 103678.453125 88833.7109375 25324.80859375 5240.033203125
610 103340.0078125 88517.21875 25096.072265625 5136.6416015625
611 103163.296875 88391.953125 24995.15234375 5111.904296875
612 102374.96875 88547.65625 24341.23828125 5256.962890625
613 102852.0625 88461.3359375 25029.939453125 5319.6064453125
614 102983.5234375 88922.8984375 24767.2265625 5353.30078125
615 103255.5859375 89329.953125 24333.8984375 5204.1328125
616 103287.6796875 88804.484375 24719.0390625 5117.921875
617 102880.2578125 88216.078125 24923.580078125 5129.7001953125
618 102456.9375 88224.46875 24639.517578125 5203.5244140625
619 103711.2578125 89171.3046875 24980.041015625 5220.0439453125
620 103760.015625 89227.796875 24789.240234375 5128.5107421875
621 103221.4765625 89018.75 24603.986328125 5200.6298828125
622 104004.21875 89465.9453125 24986.6484375 5224.1875
623 102313.0546875 88772.8203125 24670.0 5564.8828125
624 103546.1171875 89838.765625 24769.607421875 5531.1279296875
625 102874.4609375 89020.828125 24678.37890625 5412.373046875
626 102758.328125 89097.9609375 24756.52734375 5548.080078125
627 102589.6796875 88772.21875 24764.9140625 5473.7265625
628 103795.375 89531.109375 24671.115234375 5203.4248046875
629 103979.8671875 89526.7734375 24879.826171875 5213.3662109375
630 103792.7578125 89871.625 24880.32421875 5479.595703125
631 102966.3984375 89225.453125 24696.4609375 5477.7578125
632 103146.9453125 88972.8515625 24780.486328125 5303.1962890625
633 103251.421875 89305.2265625 24860.2890625 5457.046875
634 103997.0 90117.0 24692.771484375 5406.3857421875
635 103193.8046875 89477.453125 24414.740234375 5349.1943359375
636 103691.109375 90233.671875 24353.8359375 5448.19921875
637 103120.3046875 89329.1796875 24747.61328125 5478.244140625
638 103281.625 89242.375 24764.125 5362.4375
639 102524.546875 88467.9375 24606.548828125 5274.9697265625
640 101765.8125 88370.6171875 24380.443359375 5492.6240234375
641 102400.5390625 89009.0625 24482.54296875 5545.533203125
642 102959.859375 88735.1171875 25083.626953125 5429.4423828125
643 102813.8359375 88635.4296875 25060.625 5441.109375
644 103432.6484375 88914.1953125 24941.802734375 5211.6748046875
645 102451.6796875 88198.0078125 24975.474609375 5360.9013671875
646 102811.7265625 88721.640625 25152.771484375 5531.3427734375
647 102098.671875 87766.65625 25186.7265625 5427.35546875
648 101665.9140625 87841.578125 25152.998046875 5664.3310546875
649 102334.1015625 87892.6953125 24939.162109375 5248.8779296875
650 103941.046875 89156.875 25277.1953125 5246.51171875
651 103963.9765625 89524.0390625 25187.755859375 5373.9091796875
652 102816.2734375 87860.59375 25295.587890625 5169.9541015625
653 103644.0234375 88714.890625 25317.31640625 5194.091796875
654 103006.328125 88832.625 25309.341796875 5567.8193359375
655 103531.59375 88780.8125 25855.02734375 5552.123046875
656 103954.6953125 88706.625 26024.39453125 5388.162109375
657 103218.796875 88276.8515625 25445.6328125 5251.84375
658 103530.265625 88811.40625 25573.599609375 5427.3701171875
659 102913.4609375 88347.3125 25271.61328125 5352.732421875
660 104213.7734375 88920.9921875 26127.748046875 5417.4833984375
661 102709.4375 87955.7734375 25667.912109375 5457.1240234375
662 103248.875 88824.3671875 24836.77734375 5206.134765625
663 102516.8359375 87599.9375 25489.462890625 5286.2822265625
664 102891.7578125 88410.9140625 25257.798828125 5388.4775390625
665 103168.3515625 88491.5078125 25417.07421875 5370.115234375
666 104285.4375 89102.1484375 25914.12890625 5365.419921875
667 103468.9140625 88827.1328125 25006.978515625 5182.5986328125
668 103356.484375 88378.953125 25477.00390625 5249.736328125
669 103673.875 88821.0 25362.3359375 5254.73046875
670 103221.8984375 88611.984375 24915.087890625 5152.5869140625
671 103840.5625 89116.25 24985.974609375 5130.8310546875
672 102931.484375 88262.578125 25101.04296875 5216.068359375
673 102883.9921875 88766.9296875 24459.93359375 5171.435546875
674 102823.9375 88621.765625 24527.841796875 5162.8349609375
675 103531.1640625 89245.765625 24702.345703125 5208.4736328125
676 102791.1796875 88364.7578125 24790.2265625 5181.90234375
677 103816.640625 89549.3828125 25032.513671875 5382.6279296875
678 103377.2890625 89081.890625 24942.57421875 5323.587890625
679 103007.140625 89478.1796875 23965.466796875 5218.2529296875
680 103771.0546875 89454.5546875 24799.728515625 5241.6142578125
681 103942.59375 89617.53125 24842.0078125 5258.47265625
682 103167.140625 88838.9375 24526.021484375 5098.9091796875
683 103021.96875 88504.25 24995.9140625 5239.09765625
684 102591.453125 88351.40625 24627.97265625 5193.962890625
685 103941.0859375 89295.2109375 25361.404296875 5357.7646484375
686 102758.3984375 88326.0859375 24760.435546875 5164.0615234375
687 103144.0859375 88752.8203125 24956.451171875 5282.5927734375
688 103834.453125 89298.734375 24706.7265625 5085.50390625
689 102754.6875 88578.6640625 24700.099609375 5262.0380859375
690 103398.859375 89014.6484375 24685.9296875 5150.859375
691 102720.6953125 88280.625 24663.541015625 5111.7353515625
692 103496.15625 89020.890625 24778.84765625 5151.791015625
693 103623.5859375 89053.8203125 24872.564453125 5151.3994140625
694 102284.4375 88046.375 24631.322265625 5196.6298828125
695 101938.625 87772.2421875 24528.54296875 5181.080078125
696 101505.015625 87989.9765625 24281.1171875 5383.0390625
697 101703.828125 87867.796875 24787.6640625 5475.81640625
698 102803.546875 88551.875 24987.994140625 5368.1611328125
699 102605.6953125 88488.671875 24924.884765625 5403.9306640625
700 102728.8046875 88419.890625 24980.818359375 5335.9521484375
701 102314.6015625 88333.3125 24614.056640625 5316.3837890625
702 102039.5 88219.3359375 24354.880859375 5267.3583984375
703 102081.140625 88368.0 24220.0625 5253.4609375
704 102962.8125 88901.1875 24344.44140625 5141.408203125
705 103159.4609375 88599.515625 24645.357421875 5042.7060546875
706 102491.1796875 88076.984375 24485.515625 5035.66015625
707 102099.875 87655.90625 24700.62890625 5128.330078125
708 100869.484375 87083.296875 24413.525390625 5313.6689453125
709 101727.609375 87611.4765625 24842.30859375 5363.087890625
710 102035.484375 87846.546875 25140.185546875 5475.6240234375
711 100835.4140625 87109.5703125 24703.03515625 5488.595703125
712 102795.21875 88072.7734375 25405.744140625 5341.6494140625
713 102417.0078125 87698.6328125 25334.552734375 5308.0888671875
714 102310.0390625 87771.8125 25228.572265625 5345.1728515625
715 102669.4609375 87814.3359375 25385.654296875 5265.2646484375
716 101981.109375 87558.4453125 25112.923828125 5345.1298828125
717 103150.359375 88110.21875 25829.466796875 5394.6630859375
718 102529.0546875 88289.4765625 24954.892578125 5357.6572265625
719 103133.0859375 88322.3671875 25484.455078125 5336.8681640625
720 101970.234375 87893.0625 24947.904296875 5435.3662109375
721 101687.40625 88235.5078125 24825.068359375 5686.5849609375
722 102292.3671875 87819.703125 25362.33203125 5444.833984375
723 102775.296875 87838.7734375 25611.798828125 5337.6376953125
724 101864.984375 87126.6796875 25385.435546875 5323.5654296875
725 101732.1015625 87723.8125 24951.888671875 5471.7998046875
726 102213.875 87939.8515625 25027.9921875 5376.984375
727 101989.140625 88054.5078125 24708.3046875 5386.8359375
728 102384.15625 88532.9921875 24572.306640625 5360.5712890625
729 101692.8046875 88018.640625 24645.607421875 5485.7216796875
730 102385.15625 88210.4140625 25206.81640625 5516.037109375
731 102045.9453125 87850.71875 25094.537109375 5449.6552734375
732 102644.171875 88125.9296875 25406.0078125 5443.8828125
733 100988.875 87384.828125 24435.044921875 5415.4990234375
734 102555.1796875 87930.3203125 25390.4921875 5382.81640625
735 102547.2109375 87863.3203125 24979.703125 5147.90625
736 101920.1640625 87687.3359375 25016.064453125 5391.6181640625
737 102922.671875 88236.59375 24774.453125 5044.1875
738 101520.7421875 87791.7734375 24710.958984375 5490.9951171875
739 101684.3125 87567.0234375 25062.15625 5472.43359375
740 101011.078125 87314.375 24753.693359375 5528.4951171875
741 101726.140625 88001.828125 24967.916015625 5621.8017578125
742 100486.984375 87249.71875 24534.3984375 5648.56640625
743 101965.9453125 87997.7421875 24919.009765625 5475.4033203125
744 101672.46875 88142.1640625 24655.73046875 5562.712890625
745 102355.234375 88089.9921875 25140.716796875 5437.7373046875
746 101445.84375 87819.6953125 24735.767578125 5554.8095703125
747 100921.8046875 87644.7578125 24542.8359375 5632.89453125
748 102237.1171875 88107.1484375 24747.8046875 5308.91796875
749 102132.265625 87553.171875 25194.0 5307.453125
750 101744.46875 87468.953125 25012.13671875 5368.310546875
751 101094.5234375 86961.75 24905.314453125 5386.2705078125
752 101636.25 88012.3515625 24884.888671875 5630.4951171875
753 102133.921875 88237.5078125 24762.26171875 5432.923828125
754 101299.5625 87212.1015625 25197.025390625 5554.7822265625
755 101619.6328125 87714.5625 25315.5703125 5705.25
756 101687.3203125 87674.4609375 25282.466796875 5634.8037109375
757 101056.6328125 87523.1953125 24579.974609375 5523.2685546875
758 101260.4375 87908.2265625 24229.201171875 5438.4951171875
759 100597.6171875 87043.5546875 24332.97265625 5389.455078125
760 101444.7734375 88346.640625 24177.888671875 5539.8779296875
761 101591.296875 88023.109375 24558.8671875 5495.33984375
762 101327.8671875 87857.9375 24486.93359375 5508.501953125
763 100940.46875 87219.03125 24276.912109375 5277.7373046875
764 102049.546875 88061.4921875 24655.263671875 5333.6044921875
765 100898.0078125 87030.78125 24326.3828125 5229.578125
766 102076.5078125 88239.546875 24752.95703125 5457.998046875
767 102277.25 88149.421875 24937.53515625 5404.853515625
768 102239.265625 88346.3671875 24670.046875 5388.57421875
769 103359.46875 89365.6953125 24794.90625 5400.56640625
770 102222.078125 88213.2890625 24727.6796875 5359.4453125
771 101806.2578125 88237.0546875 24727.908203125 5579.3525390625
772 101979.9296875 88048.203125 24555.017578125 5311.6455078125
773 101887.3359375 88032.3125 24602.5390625 5373.7578125
774 102553.3828125 88559.625 24596.115234375 5301.1787109375
775 101846.4296875 88321.1328125 24404.056640625 5439.3798828125
776 102164.9921875 88949.9765625 24324.19140625 5554.587890625
777 101047.765625 88239.296875 23973.115234375 5582.3232421875
778 101879.1171875 88634.0 24161.298828125 5458.0908203125
779 101403.9921875 88491.3984375 24069.08203125 5578.244140625
780 101985.6015625 88763.515625 24258.869140625 5518.3916015625
781 102730.9375 89324.7734375 24392.662109375 5493.2490234375
782 102077.0625 88418.671875 24336.626953125 5339.1181640625
783 101977.1328125 88284.109375 24686.775390625 5496.8759765625
784 101784.4609375 88125.765625 24513.091796875 5427.1982421875
785 101717.328125 87968.7578125 24838.939453125 5545.1845703125
786 102740.7265625 89007.4765625 24482.306640625 5374.5283203125
787 102613.6875 88757.2421875 24744.57421875 5444.064453125
788 102486.6875 88781.7109375 24519.484375 5407.25390625
789 101394.546875 88333.265625 24065.80859375 5502.263671875
790 101678.6484375 88348.1796875 24423.861328125 5546.6962890625
791 102802.859375 88746.140625 24906.482421875 5424.8818359375
792 102834.625 88487.28125 25102.146484375 5377.4013671875
793 101458.3515625 88112.171875 24324.55859375 5489.189453125
794 102133.2578125 88370.3359375 24718.73046875 5477.904296875
795 103256.859375 89529.09375 24661.138671875 5466.6865234375
796 102382.4921875 89058.2265625 24365.140625 5520.4375
797 101902.1171875 89022.3359375 24206.111328125 5663.1650390625
798 102461.1015625 89377.859375 24398.8828125 5657.8203125
799 103098.109375 89397.953125 24919.646484375 5609.7451171875
800 103080.0703125 89148.9921875 24842.705078125 5455.8134765625
