# Supplementary material for: Complexes of vertebrate TMC1/2 and CIB2/3 proteins form hair-cell mechanotransduction cation channels
Source: eLife. 2025 Jan 8;12:RP89719. doi: 10.7554/eLife.89719 (PMC11709434; doi:10.7554/eLife.89719)
Supplement: Figure 8—figure supplement 2—source data 1. [file elife-89719-fig8-figsupp2-data1.zip › BSA-summary-v4.dat]

# CaEq   CaVo   NoCaEq NoCaVo
 1 5989.7 5595.7 5661.8 5922.4
 2 4876.7 4755.1 5467.1 5385.7
 3 5903.7 5624.1 5553.5 5530.2
 4 5084.2 4966.0    0.0    0.0
 5 5993.6 5912.3 5862.1 6069.5
 6 5977.6 5806.4 6022.6 6121.8
 7 5793.6 5718.4 5550.7 5741.5
 8 5533.3 5404.3 5452.8 5586.2
 9 5802.4 6018.6 6031.6 6322.5
10 5807.9 5797.2 5991.9 6122.6
