# Supplementary material for: Complexes of vertebrate TMC1/2 and CIB2/3 proteins form hair-cell mechanotransduction cation channels
Source: eLife. 2025 Jan 8;12:RP89719. doi: 10.7554/eLife.89719 (PMC11709434; doi:10.7554/eLife.89719)
Supplement: Figure 8—figure supplement 2—source data 1. [file elife-89719-fig8-figsupp2-data1.zip › hsTMC1-hsCIB2-Ca-MixedMembrane-Anton-sasa-0.5V-0-480ns.dat]

0 96921.28125 84380.3125 24271.53515625 5865.283203125
1 99542.078125 85397.71875 23593.49609375 4724.568359375
2 100100.171875 86072.5234375 23525.37890625 4748.865234375
3 100065.328125 86058.515625 23555.271484375 4774.2294921875
4 100374.0390625 86175.375 23731.34375 4766.33984375
5 101076.7578125 86539.6171875 23954.279296875 4708.5693359375
6 100805.75 86561.9765625 23846.076171875 4801.1513671875
7 99609.09375 85489.8828125 23678.505859375 4779.6474609375
8 99684.640625 85548.9375 23670.06640625 4767.181640625
9 99078.0859375 85488.8203125 23398.96875 4904.8515625
10 99817.09375 85873.921875 23612.732421875 4834.7802734375
11 99988.375 85570.4921875 24362.216796875 4972.1669921875
12 100503.6875 86778.4140625 23814.044921875 5044.3857421875
13 100029.2421875 85890.921875 24264.755859375 5063.2177734375
14 100101.328125 85976.96875 23913.47265625 4894.556640625
15 100207.171875 86090.0234375 23928.625 4905.73828125
16 99957.1171875 86063.8359375 23819.443359375 4963.0810546875
17 100343.3984375 86468.90625 23904.9765625 5015.2421875
18 99428.65625 85882.3828125 23472.306640625 4963.0166015625
19 99102.96875 85310.1171875 23565.0390625 4886.09375
20 99917.5390625 86211.5234375 23629.029296875 4961.5068359375
21 99963.984375 86039.75 23993.421875 5034.59375
22 100344.046875 85955.296875 24138.77734375 4875.013671875
23 100469.90625 86127.4921875 24022.865234375 4840.2255859375
24 100862.8984375 86682.6484375 24124.4140625 4972.08203125
25 100866.8046875 86873.359375 23509.5078125 4758.03125
26 101563.78125 87456.25 23922.765625 4907.6171875
27 101567.203125 87448.71875 23813.98046875 4847.748046875
28 101106.609375 86964.765625 24026.783203125 4942.4697265625
29 100596.5390625 86496.5625 23741.90625 4820.96484375
30 101210.0703125 86850.671875 23830.8359375 4735.71875
31 101528.1640625 86759.0 24347.1484375 4788.9921875
32 101656.1796875 87043.53125 24194.779296875 4791.0654296875
33 100913.9921875 86687.8671875 24190.837890625 4982.3564453125
34 101190.0234375 86591.5625 24493.111328125 4947.3251953125
35 101057.9375 86388.65625 24190.626953125 4760.6728515625
36 101646.1171875 86915.6640625 24275.099609375 4772.3232421875
37 100971.8671875 85776.6640625 24767.326171875 4786.0615234375
38 101423.0 85937.7109375 24783.25 4648.98046875
39 102298.4609375 86896.3046875 24472.853515625 4535.3486328125
40 101617.8984375 86915.015625 24098.943359375 4698.0302734375
41 101978.0390625 87698.3984375 23872.490234375 4796.4248046875
42 100757.625 86774.6953125 23724.779296875 4870.9248046875
43 101262.859375 86836.546875 24181.982421875 4877.8349609375
44 101438.3984375 86905.359375 24117.09375 4792.02734375
45 100477.2890625 86341.6484375 24119.208984375 4991.7841796875
46 100885.25 86251.203125 24284.34375 4825.1484375
47 101037.265625 86891.2734375 23734.91015625 4794.458984375
48 101312.46875 87013.4765625 24128.33984375 4914.673828125
49 99800.8828125 85592.2890625 24325.873046875 5058.6396484375
50 101664.71875 87283.75 24554.974609375 5087.0029296875
51 102431.296875 87356.59375 24939.26171875 4932.279296875
52 100913.3125 86530.7578125 24001.326171875 4809.3857421875
53 101377.5625 87002.2109375 24077.853515625 4851.2509765625
54 100279.75 85836.4765625 24392.037109375 4974.3818359375
55 100401.0 85710.03125 24449.578125 4879.3046875
56 100302.078125 86268.8203125 23887.953125 4927.34765625
57 99783.65625 85850.5859375 24243.154296875 5155.0419921875
58 100337.8984375 86097.046875 24222.4453125 4990.796875
59 99872.5703125 86074.3828125 23965.125 5083.46875
60 100687.9921875 86092.890625 24816.962890625 5110.9306640625
61 100762.53125 86502.7890625 24386.50390625 5063.380859375
62 99691.0625 85738.015625 23815.810546875 4931.3818359375
63 99642.9375 85970.3046875 23704.384765625 5015.8759765625
64 101983.859375 88006.7734375 23929.439453125 4976.1767578125
65 100395.5078125 86809.3515625 23811.650390625 5112.7470703125
66 100407.9609375 86310.7734375 24040.48828125 4971.650390625
67 100114.3671875 86355.59375 23918.56640625 5079.896484375
68 99523.953125 85721.3671875 23860.228515625 5028.8212890625
69 99498.09375 85702.8828125 23987.732421875 5096.2607421875
70 99544.421875 85656.203125 23753.423828125 4932.6025390625
71 98901.984375 85056.4609375 23856.8203125 5005.6484375
72 99660.265625 85986.3671875 23546.9765625 4936.5390625
73 100255.1875 86332.5 23966.5546875 5021.93359375
74 99769.421875 86065.0703125 23497.3046875 4896.4765625
75 100045.9453125 85907.3671875 23710.3046875 4785.86328125
76 100715.3359375 87110.0390625 23825.8515625 5110.27734375
77 100094.265625 86136.015625 23936.794921875 4989.2724609375
78 99212.8359375 85523.15625 23816.845703125 5063.5830078125
79 99605.53125 85081.7421875 24284.890625 4880.55078125
80 99635.96875 85950.484375 23724.416015625 5019.4658203125
81 99664.09375 86217.3046875 23629.662109375 5091.4365234375
82 98350.2421875 84519.7890625 24164.482421875 5167.0146484375
83 99416.8828125 85809.734375 24145.462890625 5269.1572265625
84 99844.703125 85895.3671875 24280.4765625 5165.5703125
85 99660.796875 85824.875 24217.044921875 5190.5615234375
86 99885.84375 85804.34375 24401.81640625 5160.158203125
87 100595.5859375 86153.1015625 24399.830078125 4978.6728515625
88 99749.53125 86116.265625 23912.6171875 5139.67578125
89 99147.28125 85096.84375 24437.306640625 5193.4345703125
90 99799.015625 85975.953125 23927.22265625 5052.080078125
91 99436.1875 85264.8203125 24036.376953125 4932.5048828125
92 100515.6953125 86463.453125 24070.994140625 5009.3759765625
93 100385.671875 86134.6796875 23947.0 4848.00390625
94 100283.5078125 86007.515625 24374.693359375 5049.3505859375
95 99527.5625 85329.1796875 24195.630859375 4998.6240234375
96 100137.2890625 85634.4375 24290.16796875 4893.658203125
97 99709.2578125 85497.3515625 24158.732421875 4973.4130859375
98 100001.7265625 85414.203125 24523.205078125 4967.8408203125
99 100498.6640625 86069.6328125 24277.72265625 4924.345703125
100 99986.4296875 85548.046875 24404.099609375 4982.8583984375
101 100001.6640625 86023.3125 24055.314453125 5038.4814453125
102 99559.5234375 85346.7421875 24032.873046875 4910.0458984375
103 99137.21875 85069.078125 23992.734375 4962.296875
104 100220.0078125 86039.4453125 24112.259765625 4965.8486328125
105 100009.9140625 85650.3828125 24424.560546875 5032.5146484375
106 99474.6328125 85154.828125 24375.146484375 5027.6708984375
107 99321.796875 85022.5234375 24342.599609375 5021.6630859375
108 99299.9296875 84789.4453125 24391.3203125 4940.41796875
109 100468.3203125 85555.75 24909.91015625 4998.669921875
110 99503.65625 85162.328125 24513.701171875 5086.1865234375
111 99058.09375 84680.1640625 24251.134765625 4936.6025390625
112 99681.3046875 85465.4921875 24058.447265625 4921.3173828125
113 99428.578125 85008.953125 24449.013671875 5014.6943359375
114 99996.296875 85410.7890625 24437.732421875 4926.1123046875
115 99107.5625 84736.734375 24419.103515625 5024.1376953125
116 98857.1796875 84442.921875 24426.748046875 5006.2451171875
117 98914.734375 84837.0703125 24303.935546875 5113.1357421875
118 100378.6640625 85992.3125 24570.294921875 5091.9716796875
119 100524.6875 86043.3671875 24884.685546875 5201.6826171875
120 100183.7109375 85859.6875 24529.611328125 5102.7939453125
121 100849.1875 86150.734375 24721.126953125 5011.3369140625
122 99944.453125 85449.2578125 24453.748046875 4979.2763671875
123 99519.5 85303.1015625 24095.244140625 4939.4228515625
124 100362.7890625 85794.671875 24294.787109375 4863.3349609375
125 99776.0859375 85165.4453125 24567.828125 4978.59375
126 100076.3046875 85587.1015625 24476.861328125 4993.8291015625
127 99686.9765625 85226.9296875 24437.283203125 4988.6181640625
128 100486.1328125 85736.28125 24402.52734375 4826.337890625
129 99258.234375 84619.671875 24383.478515625 4872.4580078125
130 99796.9921875 85307.171875 24451.958984375 4981.0693359375
131 99617.8125 85088.234375 24514.8984375 4992.66015625
132 99692.6015625 85333.0859375 24291.169921875 4965.8271484375
133 99614.09375 84920.5703125 24468.923828125 4887.7001953125
134 99052.0 84461.5234375 24427.56640625 4918.544921875
135 99600.28125 84627.734375 24500.416015625 4763.9345703125
136 99210.75 84718.703125 24540.322265625 5024.1376953125
137 98901.4296875 85061.234375 24310.318359375 5235.0615234375
138 97937.9765625 84072.15625 24177.2890625 5155.734375
139 98501.65625 84261.21875 24321.9921875 5040.77734375
140 100132.2109375 85590.359375 24404.8828125 4931.515625
141 99865.921875 85659.375 24225.25 5009.3515625
142 99451.4375 85491.25 24125.791015625 5082.8017578125
143 99405.890625 85318.0703125 24177.353515625 5044.7666015625
144 98847.15625 84867.046875 24057.91015625 5038.900390625
145 99395.2109375 84931.53125 24414.365234375 4975.3427734375
146 98436.7109375 84517.1875 23948.912109375 5014.6943359375
147 99137.8359375 84837.9765625 24056.521484375 4878.3310546875
148 99986.5703125 85870.65625 24110.62890625 4997.357421875
149 99323.625 85223.5703125 24150.998046875 5025.4716796875
150 99744.65625 85532.046875 24337.947265625 5062.6689453125
151 99281.78125 85412.3671875 24166.115234375 5148.3505859375
152 100335.0390625 86272.2890625 24103.548828125 5020.3994140625
153 99871.0546875 85853.046875 24249.166015625 5115.5791015625
154 100459.8125 85671.59375 25016.705078125 5114.2431640625
155 100590.015625 85665.4375 24868.619140625 4972.0205078125
156 100257.2734375 85522.671875 24266.2265625 4765.8125
157 99161.046875 84901.265625 24353.49609375 5046.857421875
158 100286.5703125 86165.90625 24253.7578125 5066.546875
159 99985.1953125 86142.7578125 23745.73046875 4951.646484375
160 100222.4375 85727.1484375 24183.8203125 4844.265625
161 100286.921875 85978.890625 23969.626953125 4830.7978515625
162 100263.75 85902.0546875 24121.82421875 4880.064453125
163 100300.4921875 86234.34375 24041.318359375 4987.5849609375
164 99580.3671875 85688.625 24002.52734375 5055.392578125
165 100272.109375 86264.640625 24212.74609375 5102.638671875
166 100099.1484375 85860.0546875 24327.341796875 5044.1240234375
167 100742.3828125 86609.9921875 24170.169921875 5018.8896484375
168 101245.84375 86948.6796875 24110.72265625 4906.779296875
169 99847.984375 85957.5859375 24061.11328125 5085.357421875
170 100163.9453125 86332.6484375 23876.529296875 5022.6162109375
171 99266.59375 85519.6640625 23827.638671875 5040.3544921875
172 100532.0859375 86573.5625 24034.37109375 5037.923828125
173 99063.5078125 85666.6875 23696.9765625 5150.078125
174 100010.3046875 85926.9921875 24272.111328125 5094.3994140625
175 100582.125 86359.75 24361.732421875 5069.6787109375
176 99756.953125 86026.1328125 24053.41796875 5161.298828125
177 99895.8125 86126.15625 24347.837890625 5289.0908203125
178 100193.5703125 86166.7578125 24263.083984375 5118.1357421875
179 99307.65625 85947.109375 23913.279296875 5276.3662109375
180 98919.59375 85842.546875 23689.255859375 5306.1044921875
181 99569.1953125 85981.28125 24132.328125 5272.20703125
182 99347.7734375 85749.96875 24170.7421875 5286.46875
183 99102.390625 85694.59375 23544.78515625 5068.494140625
184 99677.234375 85715.1015625 24106.68359375 5072.275390625
185 99919.8203125 86113.15625 23960.4453125 5076.890625
186 100306.5546875 86070.0703125 24043.306640625 4903.4111328125
187 100638.34375 86386.5078125 24258.255859375 5003.2099609375
188 100107.1328125 85745.5390625 24107.7890625 4873.09765625
189 100773.296875 86171.171875 24775.38671875 5086.630859375
190 99903.1953125 85763.90625 23967.11328125 4913.912109375
191 99971.984375 85943.3828125 24219.337890625 5095.3681640625
192 99415.8203125 85704.4375 23906.78125 5097.69921875
193 99237.2421875 85335.40625 24067.310546875 5082.7373046875
194 99156.984375 85029.5625 24253.689453125 5063.1337890625
195 99407.2578125 85630.84375 23965.666015625 5094.6259765625
196 99084.9765625 85280.875 24030.994140625 5113.4462890625
197 98768.15625 84984.9140625 23930.119140625 5073.4384765625
198 99297.96875 85833.21875 23715.5859375 5125.41796875
199 98880.1875 85185.546875 23979.548828125 5142.4541015625
200 97934.4453125 84614.484375 23640.546875 5160.29296875
201 98899.5625 84775.0859375 24519.833984375 5197.6787109375
202 98208.34375 84234.2890625 24259.8203125 5142.8828125
203 98236.71875 84275.8828125 24029.828125 5034.49609375
204 99057.0625 85055.71875 24162.85546875 5080.755859375
205 98864.375 84966.265625 24278.046875 5189.96875
206 98924.5546875 85231.8203125 24176.81640625 5242.041015625
207 98586.515625 84993.1953125 24001.05078125 5203.865234375
208 98743.9375 85113.1484375 23764.837890625 5067.0244140625
209 98650.4296875 85314.34375 23797.8828125 5230.8984375
210 98601.3984375 85174.28125 23586.845703125 5079.8642578125
211 99213.984375 84831.8046875 24374.203125 4996.01171875
212 99105.5078125 84792.625 24387.798828125 5037.4580078125
213 99411.8125 85042.234375 24118.689453125 4874.5556640625
214 98777.3828125 85411.765625 23849.935546875 5242.1591796875
215 98458.59375 84511.0859375 24100.12109375 5076.306640625
216 98850.4765625 85078.9765625 23905.724609375 5067.1123046875
217 98888.796875 85308.5703125 23944.73828125 5182.255859375
218 97490.28125 84024.109375 23751.517578125 5142.6728515625
219 98690.625 84917.859375 24045.0625 5136.1484375
220 99208.8125 85609.6796875 24096.212890625 5248.5400390625
221 97913.7109375 84554.3125 23969.70703125 5305.154296875
222 99674.640625 85452.0078125 24282.607421875 5029.9873046875
223 98959.4765625 85120.46875 24319.51171875 5240.251953125
224 98419.53125 84712.375 23949.513671875 5121.1787109375
225 99619.765625 86046.3671875 24200.18359375 5313.392578125
226 98430.53125 85002.3515625 23833.23828125 5202.529296875
227 98737.734375 84763.5 24331.455078125 5178.6103515625
228 99149.5703125 85233.3203125 24308.1328125 5195.94140625
229 98741.5703125 84848.1015625 24251.0390625 5178.78515625
230 98278.28125 84582.53125 24021.078125 5162.6640625
231 98137.4453125 84633.6875 23785.95703125 5141.099609375
232 98735.109375 84554.6484375 24603.099609375 5211.3193359375
233 99009.390625 84858.1640625 24643.8046875 5246.2890625
234 97882.1015625 84312.5390625 24120.376953125 5275.4072265625
235 99456.828125 85678.390625 24118.408203125 5169.9853515625
236 98561.484375 84801.0625 23945.58203125 5092.580078125
237 98588.609375 85242.4765625 23628.552734375 5141.2099609375
238 99240.0234375 85575.59375 23726.083984375 5030.8271484375
239 98862.625 85151.0078125 23681.75 4985.06640625
240 99424.4453125 85695.6171875 23884.08984375 5077.630859375
241 98806.2265625 85258.2421875 23667.271484375 5059.6435546875
242 99367.046875 85274.7734375 24013.34765625 4960.537109375
243 98983.1796875 85070.234375 23663.0078125 4875.03125
244 99391.7109375 85157.90625 24301.31640625 5033.755859375
245 99496.0625 85451.71875 23939.3515625 4947.50390625
246 99647.390625 85620.4765625 24204.2109375 5088.6484375
247 99342.171875 85160.59375 23967.962890625 4893.1923828125
248 99422.40625 85293.28125 23956.234375 4913.5546875
249 99130.0390625 84886.2109375 23835.794921875 4795.9833984375
250 99381.453125 85672.28125 23840.724609375 5065.7763671875
251 99902.3125 85336.8359375 23997.302734375 4715.9130859375
252 98438.0390625 84420.4765625 23808.712890625 4895.5751953125
253 98438.984375 83810.71875 24287.380859375 4829.5576171875
254 99501.3515625 84810.4140625 24352.587890625 4830.8251953125
255 99758.34375 85391.6484375 24274.533203125 4953.9189453125
256 100382.9609375 85688.6484375 24823.9375 5064.8125
257 99321.625 84801.5546875 24534.02734375 5006.978515625
258 100047.7734375 85205.1875 24544.873046875 4851.1435546875
259 99757.3828125 85461.1953125 24288.32421875 4996.068359375
260 99937.1640625 85222.6171875 24842.470703125 5063.9619140625
261 100685.5 85886.9609375 24190.7265625 4696.09375
262 99564.671875 85059.15625 24168.78515625 4831.634765625
263 99828.28125 85744.875 24049.8359375 4983.21484375
264 100280.6328125 85764.0390625 24261.56640625 4872.486328125
265 99991.3671875 86275.03125 23659.20703125 4971.435546875
266 100180.28125 85609.1328125 24465.71875 4947.28515625
267 99976.78125 85776.171875 24230.56640625 5014.978515625
268 100131.6015625 85694.8359375 24391.83203125 4977.533203125
269 100214.5234375 85732.328125 24177.05078125 4847.427734375
270 99733.0859375 85666.5546875 24032.3125 4982.890625
271 99464.1640625 85701.2734375 23730.587890625 4983.8486328125
272 98807.3671875 84703.8125 23985.611328125 4941.0283203125
273 99816.2734375 85486.5 24302.7421875 4986.484375
274 99209.4609375 85144.375 23982.802734375 4958.8583984375
275 98380.4765625 84571.5546875 23464.3671875 4827.72265625
276 99052.109375 85165.0625 24394.8125 5253.8828125
277 99231.8359375 85131.140625 24070.98828125 4985.146484375
278 99562.9453125 85164.015625 24168.912109375 4884.9912109375
279 99650.8125 85170.1640625 24112.22265625 4815.787109375
280 99551.59375 85238.140625 24048.98828125 4867.767578125
281 100184.640625 85360.671875 24617.56640625 4896.798828125
282 99560.0234375 85006.2578125 24322.4296875 4884.33203125
283 100249.140625 85428.359375 24715.294921875 4947.2568359375
284 99617.9375 85197.5546875 24409.46484375 4994.541015625
285 100724.1875 85955.7421875 24516.337890625 4873.9462890625
286 101371.4921875 86371.984375 24334.62890625 4667.560546875
287 100127.4296875 85093.640625 24744.560546875 4855.3857421875
288 100691.7734375 85517.9609375 24744.705078125 4785.4462890625
289 99558.265625 84965.03125 24428.109375 4917.4375
290 100703.703125 85813.1640625 24877.5546875 4993.5078125
291 100183.3828125 85529.5234375 24412.615234375 4879.3779296875
292 99591.28125 84952.4296875 24214.03515625 4787.591796875
293 100318.75 85644.390625 24322.908203125 4824.2744140625
294 99995.765625 85147.8828125 24506.06640625 4829.091796875
295 100134.421875 85154.5390625 24837.15234375 4928.634765625
296 100528.046875 85763.25 24495.169921875 4865.1865234375
297 100100.7109375 85329.25 24340.0859375 4784.3125
298 99692.6015625 85165.078125 24138.06640625 4805.271484375
299 99900.84375 84769.6171875 24800.1953125 4834.484375
300 99316.5078125 84892.7109375 24430.912109375 5003.5576171875
301 98831.7734375 84614.9296875 24378.880859375 5081.0185546875
302 99731.6328125 84885.1484375 24673.1328125 4913.32421875
303 100600.125 85520.8203125 24556.640625 4738.66796875
304 100391.4921875 85298.265625 24666.189453125 4786.4814453125
305 99517.0390625 85000.2578125 24295.130859375 4889.1748046875
306 100026.3203125 85694.7734375 24173.4375 4920.9453125
307 99828.34375 85105.3359375 24212.5859375 4744.7890625
308 100532.8203125 85276.1015625 24853.537109375 4798.4091796875
309 100394.8515625 85437.0859375 24874.751953125 4958.4931640625
310 101128.4375 85615.515625 24797.8359375 4642.45703125
311 101884.4453125 86660.390625 24632.90234375 4704.423828125
312 100622.1328125 86079.53125 24058.439453125 4757.9189453125
313 100659.0546875 85613.3359375 24934.67578125 4944.478515625
314 100264.03125 85176.9765625 24410.921875 4661.93359375
315 99454.796875 84882.3984375 24153.666015625 4790.6337890625
316 100146.625 85607.859375 24272.33984375 4866.787109375
317 99840.9765625 85172.515625 24512.576171875 4922.0576171875
318 100070.8671875 85559.5546875 24394.568359375 4941.6279296875
319 100369.234375 85499.609375 24812.78125 4971.578125
320 100042.3515625 85228.9765625 24465.3359375 4825.98046875
321 100645.078125 85713.1484375 24616.60546875 4842.337890625
322 100933.9453125 86236.8203125 24429.865234375 4866.3701171875
323 100645.28125 85942.734375 24332.87109375 4815.162109375
324 99461.4375 85007.2421875 23987.296875 4766.55078125
325 99744.2890625 85198.6015625 24031.451171875 4742.8818359375
326 100230.703125 85547.40625 24330.57421875 4823.638671875
327 100169.2265625 85802.96875 24207.494140625 4920.6181640625
328 100392.140625 85758.390625 23958.26953125 4662.259765625
329 99872.7109375 85047.15625 24282.349609375 4728.3974609375
330 100741.5078125 86290.6328125 24024.59765625 4786.861328125
331 100534.5078125 85786.5234375 23988.392578125 4620.2041015625
332 100875.1328125 85515.0390625 24207.40234375 4423.654296875
333 101203.96875 85985.8125 24319.048828125 4550.4462890625
334 100715.1171875 85570.5859375 24304.6953125 4580.08203125
335 99141.609375 84677.28125 23915.423828125 4725.5478515625
336 100922.890625 86470.171875 24020.8984375 4784.08984375
337 100442.3046875 85799.5390625 24027.806640625 4692.5205078125
338 99623.0859375 85228.515625 23368.548828125 4486.9892578125
339 99546.96875 84977.0390625 23718.0625 4574.06640625
340 99680.859375 85176.203125 23786.4765625 4640.91015625
341 100745.1484375 85890.7109375 23933.46484375 4539.513671875
342 100107.6328125 85140.65625 24363.130859375 4698.0771484375
343 98748.8203125 84592.7734375 23843.615234375 4843.7841796875
344 100163.15625 85435.3984375 24266.3515625 4769.296875
345 99761.0078125 84996.40625 24335.91796875 4785.658203125
346 99854.8046875 85195.0546875 24441.59765625 4890.923828125
347 100267.25 85590.1953125 24095.66015625 4709.302734375
348 100700.7734375 85884.140625 24381.45703125 4782.412109375
349 100108.0 85506.5078125 24152.107421875 4775.3076171875
350 100893.3671875 86075.46875 24243.1875 4712.64453125
351 100595.9765625 85654.9609375 24609.416015625 4834.2001953125
352 100262.8359375 85497.03125 24641.669921875 4937.9326171875
353 100402.8515625 85670.0078125 24319.193359375 4793.1748046875
354 100482.421875 86013.1875 24297.40625 4914.0859375
355 100731.4375 85927.4921875 24657.24609375 4926.650390625
356 101209.2265625 86215.4765625 24567.060546875 4786.6552734375
357 100709.0234375 86132.421875 24329.193359375 4876.2958984375
358 100101.5234375 85843.640625 23724.34765625 4733.232421875
359 100907.484375 85970.8359375 24679.62109375 4871.486328125
360 101142.4453125 85975.296875 24558.01171875 4695.431640625
361 100847.8671875 85749.6015625 24496.009765625 4698.8720703125
362 99435.1484375 85378.75 24099.068359375 5021.3349609375
363 100238.3125 86099.40625 24102.869140625 4981.9814453125
364 100261.09375 85972.2265625 24142.22265625 4926.677734375
365 100856.75 86464.28125 23991.306640625 4799.4189453125
366 99831.2890625 85931.2421875 23722.41796875 4911.185546875
367 99818.15625 85421.3984375 23916.05078125 4759.646484375
368 100369.765625 85744.734375 24203.0078125 4788.98828125
369 100692.828125 85536.5625 24721.529296875 4782.6318359375
370 100843.1796875 86003.9140625 24362.900390625 4761.8173828125
371 100490.9375 85783.7890625 24027.716796875 4660.2841796875
372 100116.6015625 85211.8046875 24575.34765625 4835.275390625
373 100605.8203125 86091.9765625 24830.921875 5158.5390625
374 100056.9375 86097.875 24265.966796875 5153.4521484375
375 99766.3515625 85125.0703125 24442.9765625 4900.84765625
376 100282.6875 86101.265625 24522.42578125 5170.501953125
377 99879.2734375 85690.359375 24379.296875 5095.19140625
378 99796.3828125 85576.2421875 24193.806640625 4986.8330078125
379 99981.3203125 85965.1484375 23924.146484375 4953.9873046875
380 100044.6875 85654.6171875 24694.337890625 5152.1337890625
381 100633.359375 85788.5703125 24749.24609375 4952.228515625
382 100017.5859375 85478.0390625 24309.4140625 4884.93359375
383 99685.4921875 85443.0 24089.8984375 4923.703125
384 99895.2109375 85246.6640625 24491.6796875 4921.56640625
385 99768.3125 85434.875 24020.798828125 4843.6806640625
386 99994.984375 85733.671875 24247.80859375 4993.248046875
387 100200.203125 86034.5390625 23922.83203125 4878.583984375
388 100628.453125 86558.65625 24073.044921875 5001.6240234375
389 100314.234375 85786.703125 24315.87890625 4894.173828125
390 99528.125 85195.5390625 24325.984375 4996.69921875
391 100368.6328125 86212.4140625 24394.673828125 5119.2275390625
392 100180.6640625 85694.5546875 24510.93359375 5012.412109375
393 100310.6484375 85817.796875 24552.064453125 5029.6064453125
394 99190.5078125 84960.1640625 24186.08984375 4977.873046875
395 99638.578125 85414.5078125 24334.28515625 5055.107421875
396 100113.890625 85851.15625 24186.3203125 4961.79296875
397 100241.28125 85753.5 24171.544921875 4841.8818359375
398 101271.6015625 86142.5390625 24754.796875 4812.8671875
399 100369.2578125 85778.984375 24119.083984375 4764.4052734375
400 100188.5859375 85480.1796875 24562.99609375 4927.294921875
