# Supplementary material for: Complexes of vertebrate TMC1/2 and CIB2/3 proteins form hair-cell mechanotransduction cation channels
Source: eLife. 2025 Jan 8;12:RP89719. doi: 10.7554/eLife.89719 (PMC11709434; doi:10.7554/eLife.89719)
Supplement: Figure 8—figure supplement 2—source data 1. [file elife-89719-fig8-figsupp2-data1.zip › hsTMC1-hsCIB2-Ca-MixedMembrane-Anton-sasa-eq0-960ns.dat]

0 96921.28125 84380.3125 24271.53515625 5865.283203125
1 96635.65625 83989.859375 24338.953125 5846.578125
2 97575.8359375 84593.7890625 24570.765625 5794.359375
3 97525.8828125 84942.5625 23912.455078125 5664.5673828125
4 96791.1796875 84331.5546875 24279.34375 5909.859375
5 97272.2109375 84643.046875 24136.953125 5753.89453125
6 97793.3046875 85193.0859375 24149.953125 5774.8671875
7 97298.5859375 84522.796875 24105.4453125 5664.828125
8 96870.375 84478.3203125 23757.466796875 5682.7060546875
9 97076.078125 84597.6796875 23727.515625 5624.55859375
10 97219.0 84851.5390625 23669.666015625 5651.1025390625
11 97342.640625 85026.203125 24005.638671875 5844.6005859375
12 96213.0546875 83882.4609375 23769.6640625 5719.53515625
13 97440.3359375 84733.3359375 24013.861328125 5653.4306640625
14 96331.921875 83898.1015625 23816.5859375 5691.3828125
15 96340.515625 84163.2578125 23982.080078125 5902.4111328125
16 96800.0625 84332.3125 24025.904296875 5779.0771484375
17 97260.1015625 84898.140625 23882.814453125 5760.4267578125
18 97857.734375 85013.0 23934.126953125 5544.6962890625
19 97470.203125 84980.5078125 23890.396484375 5700.3505859375
20 97837.75 84790.3515625 24397.708984375 5675.1552734375
21 97978.671875 84421.234375 24376.947265625 5409.7548828125
22 97975.859375 84626.6484375 24227.544921875 5439.1669921875
23 98125.796875 84349.046875 24543.119140625 5383.1845703125
24 97982.796875 84520.703125 23996.091796875 5266.9990234375
25 97663.0859375 84447.359375 23733.361328125 5258.8173828125
26 97718.1640625 84615.2265625 23848.458984375 5372.7607421875
27 97511.125 84275.875 23761.626953125 5263.1884765625
28 98837.6171875 84758.5 24504.41796875 5212.650390625
29 98348.359375 84670.203125 24394.7890625 5358.31640625
30 97740.265625 84369.46875 24042.556640625 5335.8798828125
31 98360.5234375 84872.8515625 23961.65625 5236.9921875
32 98030.4296875 84484.3203125 24083.294921875 5268.5927734375
33 97931.6875 84782.515625 23726.005859375 5288.4169921875
34 97967.6171875 84659.0703125 23709.990234375 5200.7216796875
35 97735.8984375 85066.4609375 23728.4609375 5529.51171875
36 97546.6171875 84501.5703125 23868.732421875 5411.8427734375
37 98054.15625 85267.8359375 23799.52734375 5506.603515625
38 98189.15625 84861.8671875 24087.224609375 5379.9677734375
39 98245.6875 85130.4765625 23792.265625 5338.52734375
40 97730.3046875 84643.9453125 23688.015625 5300.828125
41 97464.5859375 84501.796875 24212.015625 5624.61328125
42 97588.3828125 84674.0625 24026.126953125 5555.9033203125
43 98719.4140625 85476.1875 24131.505859375 5444.1396484375
44 97366.859375 84154.8359375 24370.62109375 5579.298828125
45 97449.9765625 84501.703125 23979.513671875 5515.6201171875
46 97577.2109375 85027.078125 23865.845703125 5657.8564453125
47 98295.90625 85048.6015625 24143.69140625 5448.193359375
48 97740.34375 84625.0 24206.7265625 5545.69140625
49 97772.9375 84308.328125 24296.572265625 5415.9814453125
50 97895.0546875 84149.3359375 24439.9375 5347.109375
51 96984.0234375 83804.4453125 24120.20703125 5470.314453125
52 96576.1640625 83544.71875 24086.443359375 5527.4990234375
53 97085.703125 84148.1015625 23916.908203125 5489.6533203125
54 97699.515625 84441.34375 24179.626953125 5460.7275390625
55 98125.859375 84490.46875 24377.5625 5371.0859375
56 98175.5859375 84364.640625 24461.5234375 5325.2890625
57 98054.671875 84785.484375 23913.638671875 5322.2255859375
58 98784.2109375 84519.9609375 24612.890625 5174.3203125
59 97691.78125 84057.1328125 24057.326171875 5211.3388671875
60 98094.15625 84678.390625 23967.08203125 5275.658203125
61 97487.078125 84097.1171875 24184.205078125 5397.1220703125
62 97639.453125 84436.1015625 23906.111328125 5351.3798828125
63 97327.8984375 84027.296875 23834.978515625 5267.1884765625
64 98570.34375 85179.7734375 24152.25 5380.83984375
65 98066.3515625 84596.890625 24218.14453125 5374.341796875
66 98416.703125 84835.765625 24351.59765625 5385.330078125
67 98189.0234375 84666.46875 24174.841796875 5326.1435546875
68 98445.890625 84829.34375 24173.58984375 5278.521484375
69 98217.0 84830.484375 24244.177734375 5428.8310546875
70 99073.34375 85253.609375 24354.462890625 5267.3642578125
71 98798.6171875 85023.46875 24331.673828125 5278.2626953125
72 98896.7109375 85711.0703125 24218.771484375 5516.5654296875
73 98908.046875 85149.3515625 24217.685546875 5229.4951171875
74 98951.359375 84948.0078125 23934.96484375 4965.806640625
75 99630.8359375 85192.6875 24362.83203125 4962.341796875
76 99628.1875 85506.1953125 24025.990234375 4951.9990234375
77 98511.0546875 84737.828125 23879.337890625 5053.0556640625
78 99503.5703125 85271.921875 24288.287109375 5028.3193359375
79 99113.7265625 84779.3046875 24639.13671875 5152.357421875
80 98216.5078125 84605.1328125 23788.44921875 5088.537109375
81 97630.40625 83314.171875 24176.353515625 4930.0595703125
82 98043.59375 84029.3046875 24191.720703125 5088.7158203125
83 98596.671875 84048.265625 24484.814453125 4968.2041015625
84 99056.59375 84656.5234375 24347.396484375 4973.6630859375
85 98414.9140625 84173.3203125 24508.015625 5133.2109375
86 98961.578125 84554.7890625 24324.494140625 4958.8525390625
87 99833.4609375 85199.9375 24658.625 5012.55078125
88 99683.3125 84886.7109375 24536.251953125 4869.8251953125
89 99737.8984375 85088.9296875 24441.162109375 4896.0966796875
90 99526.0546875 85316.6015625 24194.185546875 4992.3662109375
91 99486.4921875 85331.6796875 24258.5390625 5051.86328125
92 99197.9921875 84994.328125 24383.025390625 5089.6806640625
93 99870.2890625 85421.0859375 24422.1171875 4986.45703125
94 97706.5625 84171.046875 24172.708984375 5318.5966796875
95 97470.59375 84008.8203125 24547.119140625 5542.6728515625
96 96831.453125 83547.4453125 24049.71484375 5382.853515625
97 97175.3359375 83403.9765625 23992.958984375 5110.7998046875
98 96468.0234375 83076.765625 23668.498046875 5138.6201171875
99 96836.640625 83357.78125 24006.46875 5263.8046875
100 97715.6953125 84061.703125 23858.6328125 5102.3203125
101 97785.0 84312.71875 23810.779296875 5169.2490234375
102 97354.8828125 83600.421875 24011.33984375 5128.439453125
103 97032.5 83405.5390625 23737.48828125 5055.263671875
104 97958.734375 84103.8359375 23910.8671875 5027.984375
105 97779.9921875 83788.7578125 24213.779296875 5111.2724609375
106 97523.3671875 83713.515625 24228.3828125 5209.265625
107 98297.0390625 83970.515625 24240.68359375 4957.080078125
108 97650.3046875 82956.140625 24460.216796875 4883.0263671875
109 99314.0078125 84498.453125 24681.3671875 4932.90625
110 98402.46875 84502.8984375 23954.4609375 5027.4453125
111 99403.5078125 84448.0625 24529.125 4786.83984375
112 99040.0078125 84434.9296875 24295.4765625 4845.19921875
113 98739.7578125 84790.7578125 24138.4765625 5094.73828125
114 98609.2734375 84282.5234375 24505.267578125 5089.2587890625
115 98397.5234375 83945.3046875 24586.521484375 5067.1513671875
116 97790.0859375 84033.0 23919.697265625 5081.3056640625
117 98732.6328125 84414.15625 24011.330078125 4846.4267578125
118 99320.5390625 84957.96875 24298.251953125 4967.8408203125
119 99077.8125 84658.34375 24538.751953125 5059.6416015625
120 98713.703125 84102.4140625 24418.044921875 4903.3779296875
121 100430.9296875 85844.1171875 24476.439453125 4944.8134765625
122 99306.1640625 84299.859375 24822.1328125 4907.9140625
123 100156.1640625 84883.5 25168.638671875 4947.9873046875
124 99531.515625 84848.4375 24745.34765625 5031.134765625
125 99067.515625 84247.0546875 24860.138671875 5019.8388671875
126 99560.40625 84708.0859375 24845.275390625 4996.4775390625
127 100084.125 85496.890625 24515.34765625 4964.056640625
128 99346.96875 85174.09375 24310.654296875 5068.8896484375
129 99196.8359375 84919.8203125 24482.18359375 5102.583984375
130 98828.546875 84187.4140625 24495.326171875 4927.0966796875
131 99235.0703125 85509.953125 23770.974609375 5022.9287109375
132 98797.0390625 84717.734375 23875.15234375 4897.923828125
133 99003.859375 84947.7734375 24077.724609375 5010.8193359375
134 98212.2890625 84408.0390625 23902.515625 5049.1328125
135 98370.640625 84363.4453125 23784.912109375 4888.8583984375
136 98290.1875 84533.8984375 23730.90625 4987.30859375
137 98235.4140625 84558.734375 23803.748046875 5063.5341796875
138 99142.3515625 84847.3046875 24068.44921875 4886.701171875
139 99678.6640625 85326.7578125 23986.3671875 4817.23046875
140 99433.96875 85003.3046875 24295.05078125 4932.193359375
141 98885.1640625 84625.34375 24420.859375 5080.51953125
142 98760.40625 84682.2109375 24261.435546875 5091.6201171875
143 99284.671875 85170.4921875 24440.296875 5163.05859375
144 98469.828125 84402.2109375 24356.462890625 5144.4228515625
145 98223.625 84563.8671875 24386.65625 5363.44921875
146 98704.9765625 84699.9921875 24205.892578125 5100.4541015625
147 99965.0546875 85482.359375 24446.310546875 4981.8076171875
148 99374.7421875 85329.25 24333.0390625 5143.7734375
149 99777.109375 85624.0859375 24517.46484375 5182.220703125
150 98391.9453125 84155.1953125 24136.9609375 4950.10546875
151 99517.6015625 84667.7890625 24483.865234375 4817.0263671875
152 100051.6328125 85338.140625 24480.91796875 4883.712890625
153 101001.6875 86166.1015625 24276.966796875 4720.6904296875
154 99623.53125 85234.0859375 24332.63671875 4971.595703125
155 99836.6328125 85398.921875 24248.904296875 4905.5966796875
156 99520.5625 84761.484375 24277.98046875 4759.451171875
157 99951.71875 84882.484375 24577.791015625 4754.2783203125
158 100800.34375 86044.921875 24503.484375 4874.03125
159 99986.796875 85200.6796875 24344.17578125 4779.029296875
160 99082.1875 84285.0859375 24242.794921875 4722.8466796875
161 99720.421875 84912.671875 24236.9765625 4714.61328125
162 100809.953125 86023.2734375 24324.662109375 4768.9912109375
163 100255.4375 85538.859375 24160.140625 4721.78125
164 99759.5703125 84865.5 24275.935546875 4690.9326171875
165 100451.8828125 85674.234375 24141.01953125 4681.685546875
166 100585.34375 85823.4765625 24429.369140625 4833.7509765625
167 99731.0390625 85556.34375 23846.0625 4835.68359375
168 100544.671875 85840.4140625 24306.234375 4800.98828125
169 101860.3203125 86510.8046875 24590.267578125 4620.3759765625
170 101297.5703125 86038.484375 24469.509765625 4605.2119140625
171 100829.6875 86343.3828125 24105.826171875 4809.7607421875
172 99964.7890625 85319.59375 24393.52734375 4874.166015625
173 100999.25 86099.2109375 24602.896484375 4851.4287109375
174 100221.171875 85619.875 24325.00390625 4861.853515625
175 100411.5546875 86606.078125 24156.51171875 5175.517578125
176 101152.5 86505.859375 24596.1015625 4974.73046875
177 99925.3359375 85906.5703125 23883.828125 4932.53125
178 99166.4375 85452.53125 23553.056640625 4919.5751953125
179 99740.296875 86176.609375 23884.15625 5160.234375
180 100575.65625 86251.671875 24292.61328125 4984.314453125
181 101203.9609375 86416.7265625 24328.857421875 4770.8115234375
182 100187.9609375 85572.3984375 24518.08984375 4951.263671875
183 100108.09375 85481.59375 24241.2109375 4807.35546875
184 100551.21875 85548.53125 24482.642578125 4739.9775390625
185 100479.1796875 85635.078125 24743.6171875 4949.7578125
186 99535.6875 84527.9765625 24395.076171875 4693.6826171875
187 99548.1875 84778.5625 24169.80859375 4700.091796875
188 99156.9921875 84960.84375 23700.919921875 4752.3857421875
189 100258.84375 85748.90625 24026.53125 4758.296875
190 100398.2890625 85672.234375 24145.39453125 4709.669921875
191 99307.6640625 85243.921875 23757.97265625 4847.115234375
192 99804.234375 85586.40625 23848.927734375 4815.5498046875
193 100410.015625 86125.0546875 23771.67578125 4743.357421875
194 100677.921875 86885.5625 23561.671875 4884.65625
195 100139.9375 85941.46875 24366.724609375 5084.1279296875
196 100316.8671875 86450.703125 23917.421875 5025.62890625
197 100719.8359375 86273.890625 24077.880859375 4815.9677734375
198 100443.5078125 86060.2421875 24335.537109375 4976.1357421875
199 101631.90625 86765.578125 24233.76953125 4683.720703125
200 101064.9296875 86637.4453125 23940.068359375 4756.2919921875
201 101032.21875 86660.4296875 23862.447265625 4745.3291015625
202 101305.84375 86257.8515625 24676.787109375 4814.3974609375
203 100327.75 85357.734375 24531.962890625 4780.9736328125
204 100164.53125 85452.234375 24284.150390625 4785.9267578125
205 100693.1171875 85968.4765625 24228.8828125 4752.12109375
206 100747.5546875 86063.03125 24275.482421875 4795.4794921875
207 99934.40625 85335.0546875 24371.216796875 4885.9326171875
208 101223.265625 86570.96875 24349.720703125 4848.7119140625
209 101004.109375 86582.625 24084.734375 4831.625
210 100738.2421875 86567.6875 24123.125 4976.28515625
211 100058.0234375 86092.140625 23622.03125 4828.07421875
212 99363.9921875 85001.0078125 24029.552734375 4833.2841796875
213 99815.0 85323.9765625 24107.185546875 4808.0810546875
214 99606.7890625 85226.1328125 24013.52734375 4816.435546875
215 100560.4921875 86112.484375 24010.83984375 4781.416015625
216 100696.8203125 86635.25 23834.498046875 4886.4638671875
217 101139.5390625 86539.84375 24426.2890625 4913.296875
218 100608.6171875 86218.8203125 23780.423828125 4695.3134765625
219 100075.1875 85792.375 23793.087890625 4755.1376953125
220 100706.15625 86658.8046875 23628.087890625 4790.3681640625
221 100498.296875 86383.8125 23853.06640625 4869.291015625
222 100602.25 86537.53125 23726.076171875 4830.6787109375
223 100763.3359375 86808.2578125 23342.8515625 4693.88671875
224 101123.359375 86700.609375 23726.322265625 4651.7861328125
225 101783.9765625 87669.6796875 23756.91796875 4821.310546875
226 101207.1640625 87342.53125 23502.056640625 4818.7119140625
227 101184.453125 87154.8203125 23572.072265625 4771.2197265625
228 101145.484375 87050.2578125 23472.423828125 4688.5986328125
229 101515.1484375 87663.3828125 23872.056640625 5010.1455078125
230 101284.53125 87171.703125 23821.30859375 4854.240234375
231 101606.1015625 87262.6953125 24012.50390625 4834.548828125
232 101309.9609375 87667.7578125 23703.259765625 5030.5283203125
233 100669.0 86965.8828125 23656.966796875 4976.9248046875
234 101647.3671875 87428.8515625 24008.822265625 4895.1533203125
235 101453.8359375 87048.5625 24035.97265625 4815.349609375
236 101057.0390625 87059.6953125 23925.205078125 4963.9306640625
237 100819.5390625 86497.1328125 24257.248046875 4967.4208984375
238 101213.0703125 87473.28125 23899.763671875 5079.9873046875
239 102240.7109375 88148.09375 24026.962890625 4967.1728515625
240 101497.3125 87099.4453125 23970.41796875 4786.275390625
241 101830.0 87953.578125 23718.958984375 4921.2685546875
242 100847.9453125 86819.28125 23815.3671875 4893.3515625
243 101619.7890625 87094.4921875 24371.90234375 4923.302734375
244 101788.2890625 87665.1640625 23922.18359375 4899.529296875
245 100933.6640625 86786.8828125 23846.98828125 4850.103515625
246 100087.5234375 86734.703125 23746.962890625 5197.0712890625
247 100967.953125 86961.34375 24028.083984375 5010.7373046875
248 100969.0546875 87408.109375 23949.0390625 5194.046875
249 100982.8125 87374.6328125 23801.955078125 5096.8876953125
250 101611.015625 87827.453125 23822.509765625 5019.4736328125
251 101920.90625 87872.9375 24132.328125 5042.1796875
252 100733.0 86655.9375 23963.49609375 4943.216796875
253 101562.7421875 87707.5078125 24203.998046875 5174.3818359375
254 101158.1640625 87615.3984375 23828.009765625 5142.6220703125
255 101176.3828125 87556.421875 23521.7734375 4950.90625
256 101675.6953125 87268.515625 24547.591796875 5070.2060546875
257 101504.9140625 87357.28125 24527.046875 5189.70703125
258 101652.953125 87613.890625 24278.322265625 5119.6298828125
259 102254.6640625 88010.7734375 24186.57421875 4971.341796875
260 102590.640625 89069.4609375 23715.888671875 5097.3544921875
261 102247.5078125 88802.1640625 23841.09375 5197.875
262 101579.0 88223.7890625 23615.06640625 5129.927734375
263 102291.921875 88553.3515625 24107.177734375 5184.3037109375
264 101718.796875 88718.484375 23427.400390625 5213.5439453125
265 102629.6953125 89005.6640625 23558.22265625 4967.095703125
266 101197.078125 88335.7421875 23131.30078125 5134.982421875
267 102517.4296875 88897.7890625 23477.576171875 4928.9677734375
268 102070.953125 88691.4609375 23762.080078125 5191.2939453125
269 101692.7734375 88379.7578125 23589.78515625 5138.384765625
270 100488.5859375 87405.03125 23277.08984375 5096.767578125
271 101366.6875 88401.8828125 23408.962890625 5222.0791015625
272 101029.4453125 88207.7578125 23056.560546875 5117.4365234375
273 102904.6953125 88977.53125 23611.919921875 4842.3779296875
274 101251.53125 87811.9375 23670.3046875 5115.35546875
275 102049.9296875 88420.2890625 23657.078125 5013.71875
276 101643.1875 88180.234375 23773.41796875 5155.232421875
277 102425.6328125 89027.859375 23576.93359375 5089.580078125
278 102582.578125 88955.3359375 23633.404296875 5003.0810546875
279 102060.4140625 88234.234375 23847.76953125 5010.794921875
280 102128.0625 88456.15625 23785.23828125 5056.666015625
281 103413.2890625 89150.6953125 23864.392578125 4800.8994140625
282 102020.3515625 88536.5 23390.439453125 4953.2939453125
283 101891.046875 88309.625 23450.26953125 4934.423828125
284 102031.7421875 88510.7890625 23388.33984375 4933.693359375
285 102624.046875 88783.71875 23526.37109375 4843.021484375
286 102568.703125 88677.0078125 23847.193359375 4977.7490234375
287 102525.9296875 88633.9140625 23580.328125 4844.15625
288 102291.6015625 88321.9375 23529.662109375 4779.9990234375
289 101701.453125 88368.046875 23245.2421875 4955.91796875
290 102126.0078125 88708.8984375 23172.09375 4877.4921875
291 101561.1875 88110.5859375 23333.228515625 4941.3134765625
292 103055.7734375 88801.953125 23879.470703125 4812.8251953125
293 101958.8671875 88248.28125 23625.48828125 4957.451171875
294 102333.453125 88039.1953125 24079.953125 4892.84765625
295 103606.53125 89014.8203125 24093.271484375 4750.7802734375
296 102737.421875 88687.421875 23779.568359375 4864.7841796875
297 102239.046875 88664.8984375 23234.916015625 4830.3837890625
298 102104.8359375 88710.703125 23218.28515625 4912.076171875
299 101434.1015625 87645.7890625 23260.5234375 4736.10546875
300 101410.859375 87662.203125 23680.51171875 4965.927734375
301 100856.5078125 87535.3984375 23382.96875 5030.9296875
302 101893.546875 88417.5078125 23395.927734375 4959.9443359375
303 102867.390625 88635.484375 23838.0546875 4803.07421875
304 101399.40625 87790.7109375 23308.119140625 4849.7119140625
305 102339.40625 88529.8359375 23407.416015625 4798.9228515625
306 102577.46875 88615.3671875 23823.08203125 4930.490234375
307 102339.96875 89058.6953125 23390.1796875 5054.453125
308 101887.03125 88670.8984375 23495.048828125 5139.4580078125
309 101298.7421875 87985.8203125 23537.064453125 5112.0712890625
310 101727.3671875 88192.6484375 23903.919921875 5184.6005859375
311 101345.8984375 87863.875 23555.67578125 5036.826171875
312 101667.328125 88024.5390625 23837.791015625 5097.5009765625
313 102431.8125 88526.625 23584.693359375 4839.7529296875
314 102219.8671875 88426.34375 23825.763671875 5016.1201171875
315 101171.6484375 87296.3046875 23902.5625 5013.609375
316 101241.7734375 87266.3125 23900.42578125 4962.482421875
317 100847.421875 87503.96875 23534.544921875 5095.5458984375
318 101076.671875 87686.1484375 23772.33203125 5190.904296875
319 101801.046875 88232.703125 23654.4609375 5043.05859375
320 101743.9375 88196.59375 23833.21875 5142.9375
321 101814.8203125 88447.890625 23761.763671875 5197.4169921875
322 102182.1875 88753.3671875 23607.392578125 5089.2861328125
323 102140.21875 88215.125 24213.9453125 5144.42578125
324 101678.2265625 88245.9921875 23686.58984375 5127.177734375
325 102153.5234375 88364.3515625 23644.580078125 4927.7041015625
326 101685.15625 87992.3203125 23893.146484375 5100.1552734375
327 101789.53125 88156.9140625 23738.11328125 5052.748046875
328 101466.6015625 87941.3984375 23569.19921875 5021.998046875
329 101592.453125 87966.5703125 23973.08984375 5173.603515625
330 101718.1796875 88184.8203125 23528.9140625 4997.77734375
331 100625.3984375 87224.5390625 23309.986328125 4954.5634765625
332 102364.03125 88919.65625 23646.80859375 5101.216796875
333 101656.65625 88077.3984375 23855.45703125 5138.099609375
334 101696.796875 87618.875 24144.841796875 5033.4599609375
335 101480.6953125 87490.4375 23959.291015625 4984.5166015625
336 101609.1171875 87618.9765625 24212.98046875 5111.419921875
337 100987.8671875 87685.65625 23684.669921875 5191.2294921875
338 101274.984375 87280.4453125 23977.5 4991.48046875
339 100417.484375 86985.7265625 23681.244140625 5124.7431640625
340 101638.375 87511.9921875 23875.080078125 4874.3486328125
341 101422.6953125 87528.28125 24150.341796875 5127.9638671875
342 101316.9609375 87607.7421875 23984.0234375 5137.40234375
343 101238.6640625 87372.1484375 23764.220703125 4948.8525390625
344 100476.140625 86990.3125 23559.87890625 5037.025390625
345 101015.859375 87467.671875 24074.220703125 5263.0166015625
346 100921.046875 87521.5234375 24147.123046875 5373.7998046875
347 101218.484375 87665.046875 24144.787109375 5295.6748046875
348 101255.421875 87919.4296875 23778.3515625 5221.1796875
349 101002.578125 87299.8828125 23929.61328125 5113.458984375
350 100846.359375 87272.9453125 23945.919921875 5186.2529296875
351 99867.1484375 86530.5078125 23922.775390625 5293.0673828125
352 100629.2734375 86852.6328125 23989.287109375 5106.3232421875
353 100205.0859375 86861.671875 23704.26953125 5180.427734375
354 100524.84375 87238.328125 23691.40234375 5202.443359375
355 100862.609375 87264.4453125 23490.974609375 4946.4052734375
356 101589.125 88181.9453125 23467.2421875 5030.03125
357 102793.7890625 88704.453125 23874.19140625 4892.427734375
358 101157.8515625 87642.7109375 23484.099609375 4984.4794921875
359 100629.421875 87205.4921875 23513.1953125 5044.6328125
360 101310.296875 87642.25 23604.435546875 4968.1943359375
361 100408.875 87120.9765625 23645.359375 5178.73046875
362 101868.5546875 88161.7734375 24006.826171875 5150.0224609375
363 101474.546875 88008.8984375 23855.474609375 5194.9130859375
364 101105.1484375 87801.984375 23542.56640625 5119.701171875
365 102399.7734375 88710.890625 23902.310546875 5106.7138671875
366 102200.546875 88674.6171875 23581.04296875 5027.556640625
367 101962.859375 88290.5859375 23921.412109375 5124.5693359375
368 102045.3828125 88783.828125 23693.435546875 5215.9404296875
369 102044.3125 88631.046875 23754.77734375 5170.755859375
370 102698.15625 88806.2734375 24089.107421875 5098.6123046875
371 101952.5078125 88387.171875 23940.447265625 5187.5556640625
372 102057.2578125 88668.1796875 24092.88671875 5351.904296875
373 102424.6484375 88885.6171875 24059.876953125 5260.4228515625
374 102050.484375 88681.1015625 23880.408203125 5255.5126953125
375 102436.28125 88693.40625 24187.404296875 5222.2646484375
376 102170.953125 88398.015625 24118.224609375 5172.6435546875
377 102005.8984375 87931.9609375 24378.97265625 5152.517578125
378 101402.734375 87752.8828125 24006.361328125 5178.2548828125
379 101366.921875 87769.78125 23868.408203125 5135.6337890625
380 101746.0 88484.625 23866.380859375 5302.5029296875
381 101543.1953125 87873.3515625 24081.150390625 5205.6533203125
382 101527.9609375 87369.9921875 24512.732421875 5177.3818359375
383 101671.984375 87582.75 24424.919921875 5167.8427734375
384 100859.796875 87023.7890625 24268.919921875 5216.4560546875
385 100330.9921875 87238.6328125 23916.412109375 5412.0263671875
386 101210.6640625 87118.34375 24249.951171875 5078.8154296875
387 100930.015625 86941.8046875 24517.412109375 5264.6005859375
388 100838.21875 87229.1796875 23764.537109375 5077.7490234375
389 99990.515625 86583.6328125 23965.986328125 5279.5517578125
390 99788.8359375 86484.2578125 23875.447265625 5285.4345703125
391 100788.953125 87088.7109375 24208.953125 5254.35546875
392 100487.796875 87107.0078125 23678.017578125 5148.6142578125
393 101023.234375 87367.8125 23844.640625 5094.609375
394 101461.125 87800.1953125 23883.833984375 5111.4521484375
395 101635.8671875 87489.515625 24203.83984375 5028.744140625
396 102149.2578125 88280.8125 24380.658203125 5256.1064453125
397 101784.7734375 87737.0078125 24168.201171875 5060.2177734375
398 101669.75 87678.265625 24046.849609375 5027.6826171875
399 102108.6328125 88246.7578125 23869.751953125 5003.9384765625
400 101498.109375 87480.921875 24155.46484375 5069.138671875
401 100810.9140625 87592.40625 23703.431640625 5242.4619140625
402 101516.3203125 88021.046875 23830.66015625 5167.693359375
403 100671.9140625 87154.6484375 23907.43359375 5195.083984375
404 100955.7421875 87423.84375 23757.349609375 5112.7255859375
405 101621.5859375 87503.6328125 24198.04296875 5040.044921875
406 101194.6171875 87060.015625 24008.59765625 4936.998046875
407 101431.2109375 87306.765625 23910.486328125 4893.0205078125
408 101623.8671875 87631.7734375 23830.7578125 4919.33203125
409 102395.9921875 88190.6328125 23903.771484375 4849.2060546875
410 101395.78125 87724.8359375 23792.73046875 5060.892578125
411 101337.296875 87929.7421875 23474.630859375 5033.5380859375
412 101284.078125 87525.6953125 23944.79296875 5093.205078125
413 101608.3828125 87773.75 23905.830078125 5035.5986328125
414 101152.6796875 87563.7421875 23970.6640625 5190.86328125
415 101755.2265625 87673.2734375 24012.466796875 4965.2568359375
416 101214.765625 86956.859375 24367.841796875 5054.9677734375
417 101139.703125 87473.7734375 23919.78515625 5126.927734375
418 101851.6640625 87578.0 24335.87109375 5031.103515625
419 101180.75 87194.9609375 24159.841796875 5087.0263671875
420 101706.1796875 87603.890625 24021.626953125 4959.6689453125
421 100919.84375 87054.4609375 23925.69140625 5030.154296875
422 101016.8828125 87149.8125 23667.919921875 4900.4248046875
423 101941.515625 88047.1015625 23716.18359375 4910.884765625
424 101806.515625 87549.453125 24026.359375 4884.6484375
425 101761.171875 87532.6328125 23898.833984375 4835.1474609375
426 100934.8046875 87065.1875 23622.1328125 4876.2578125
427 100700.96875 87398.3828125 23375.4609375 5036.4375
428 101848.1328125 88109.1875 23773.333984375 5017.1943359375
429 100692.0078125 87487.9921875 23502.9140625 5149.44921875
430 101596.265625 88306.4609375 23710.5625 5210.37890625
431 101322.328125 88141.6875 23745.373046875 5282.3662109375
432 101544.640625 88352.875 23434.744140625 5121.4892578125
433 101492.3515625 88167.0234375 23718.1015625 5196.38671875
434 100470.6875 87208.796875 23756.40625 5247.2578125
435 100797.109375 87167.9609375 24040.994140625 5205.9228515625
436 100555.8984375 87293.640625 23385.326171875 5061.5341796875
437 101217.96875 87508.828125 23694.91015625 4992.884765625
438 101129.3828125 87789.25 23658.234375 5159.05078125
439 101433.4765625 88155.5 23711.666015625 5216.8447265625
440 101033.1875 87794.7109375 23923.029296875 5342.2763671875
441 101548.3203125 88511.0625 23365.451171875 5164.0966796875
442 100980.171875 87815.7265625 23774.091796875 5304.8232421875
443 100355.1640625 87066.8046875 23757.75 5234.6953125
444 101196.578125 87779.796875 23598.580078125 5090.8994140625
445 100575.4609375 87554.3671875 23546.982421875 5262.9443359375
446 101783.234375 88250.671875 24069.75390625 5268.595703125
447 101694.296875 88529.0859375 23838.564453125 5336.6767578125
448 101566.078125 88427.2890625 23703.669921875 5282.4404296875
449 101846.828125 88096.9765625 24037.888671875 5144.0185546875
450 101795.3984375 88091.2890625 24127.681640625 5211.7861328125
451 101792.0625 88124.6953125 23763.833984375 5048.2333984375
452 100481.40625 87080.125 23456.33984375 5027.529296875
453 101554.140625 87984.078125 23760.41796875 5095.177734375
454 101109.4921875 87597.4140625 23595.037109375 5041.4794921875
455 101863.234375 87687.296875 23974.890625 4899.4765625
456 100599.515625 87284.9296875 23477.330078125 5081.3720703125
457 101730.1875 87610.546875 23944.8125 4912.5859375
458 101398.40625 87525.4296875 23883.771484375 5005.3974609375
459 101190.5078125 87299.828125 24016.423828125 5062.8720703125
460 100870.984375 86994.765625 23915.84765625 5019.814453125
461 101478.09375 87343.453125 23917.10546875 4891.232421875
462 101489.3515625 87498.296875 23652.92578125 4830.935546875
463 101473.3046875 87699.7734375 23822.458984375 5024.4638671875
464 100355.921875 86533.6484375 24169.44140625 5173.583984375
465 100570.8046875 86814.9296875 23858.705078125 5051.4150390625
466 102279.296875 88049.421875 24157.53125 4963.828125
467 102254.5234375 88235.5390625 23968.5546875 4974.78515625
468 100503.1484375 87151.7734375 23475.55859375 5062.091796875
469 100788.6328125 87120.3671875 23546.5234375 4939.12890625
470 100344.09375 86976.015625 23287.98828125 4959.955078125
471 101691.8359375 88054.6640625 23868.822265625 5115.8251953125
472 101912.1484375 88347.625 23970.626953125 5203.0517578125
473 101306.109375 88118.6875 23836.224609375 5324.4013671875
474 101850.1796875 87661.5390625 24521.134765625 5166.2470703125
475 101464.8671875 87957.375 23850.8359375 5171.671875
476 100886.15625 86955.71875 23933.41015625 5001.486328125
477 99883.328125 86527.875 23856.8046875 5250.67578125
478 100340.8125 86548.234375 23998.609375 5103.015625
479 100686.546875 86630.984375 23933.56640625 4939.001953125
480 100221.7109375 87036.6875 23560.234375 5187.60546875
481 100547.6953125 86935.1953125 23923.943359375 5155.7216796875
482 100381.7109375 86653.34375 23404.947265625 4838.2900390625
483 100088.7421875 86571.8515625 23717.54296875 5100.326171875
484 100596.6484375 86730.9609375 23851.095703125 4992.7041015625
485 100835.6015625 86951.625 24062.884765625 5089.4541015625
486 100645.640625 86973.421875 24083.96484375 5205.873046875
487 100072.53125 86497.09375 23863.91796875 5144.240234375
488 100732.2734375 86917.25 23650.6015625 4917.7890625
489 100621.75 86670.546875 24200.26171875 5124.529296875
490 101089.625 86776.9375 24164.099609375 4925.7060546875
491 100514.6875 86664.6015625 24097.634765625 5123.7744140625
492 100366.28125 86898.234375 23844.287109375 5188.1201171875
493 100528.8828125 87140.390625 23549.513671875 5080.5107421875
494 101236.2578125 87811.6171875 23661.041015625 5118.2001953125
495 100814.9140625 87119.90625 23788.150390625 5046.5712890625
496 101138.984375 87467.8515625 23589.54296875 4959.205078125
497 100541.7109375 87179.1328125 23501.28515625 5069.353515625
498 101319.6875 87911.578125 23357.98828125 4974.939453125
499 101020.0625 87416.0546875 23364.767578125 4880.3798828125
500 100579.953125 87223.3125 23344.037109375 4993.6982421875
501 100138.1953125 86734.109375 23340.49609375 4968.205078125
502 100367.7734375 87014.59375 23592.25 5119.53515625
503 100258.953125 87098.859375 23436.904296875 5138.4052734375
504 100066.0078125 86790.703125 23702.1875 5213.44140625
505 100510.515625 86724.609375 23872.40625 5043.25
506 100540.625 86896.2421875 23554.736328125 4955.1767578125
507 100076.3828125 86277.03125 23798.5625 4999.60546875
508 100238.7421875 86599.1171875 23953.416015625 5156.8955078125
509 100774.7578125 87246.1796875 23867.498046875 5169.4599609375
510 100521.5859375 86752.859375 24070.255859375 5150.7646484375
511 100175.3203125 85917.9609375 24321.216796875 5031.9287109375
512 99693.1953125 85498.7265625 24101.681640625 4953.6064453125
513 100334.1796875 85931.7421875 24495.9140625 5046.73828125
514 99680.25 85266.1484375 24556.12109375 5071.009765625
515 99953.828125 85619.1484375 24298.169921875 4981.7451171875
516 100700.7890625 86478.6015625 24108.98828125 4943.400390625
517 100667.0390625 86319.8046875 24501.484375 5077.125
518 101002.140625 86734.1484375 24434.541015625 5083.2744140625
519 100802.6953125 86420.5390625 24643.697265625 5130.7705078125
520 99495.515625 85544.265625 24165.1640625 5106.95703125
521 100448.4609375 86289.90625 24352.90234375 5097.173828125
522 101228.15625 87058.859375 24310.322265625 5070.5126953125
523 101251.625 87141.8203125 24055.91796875 4973.056640625
524 100825.4609375 86988.078125 23878.541015625 5020.5791015625
525 100252.8671875 86742.5 24126.076171875 5307.8544921875
526 101178.96875 87347.6640625 24067.02734375 5117.861328125
527 101112.9296875 87331.5390625 24012.908203125 5115.7587890625
528 101142.09375 87372.6328125 23982.794921875 5106.6669921875
529 101080.640625 87207.90625 23955.8359375 5041.55078125
530 101483.7890625 87356.9375 24161.45703125 5017.302734375
531 100924.6484375 86996.6796875 24025.755859375 5048.8935546875
532 99752.453125 86368.734375 23665.6171875 5140.94921875
533 100075.2578125 86773.8671875 23378.5703125 5038.58984375
534 99726.7890625 86125.3671875 23650.041015625 5024.3095703125
535 100155.5 86873.625 23674.775390625 5196.4501953125
536 100830.8046875 87150.5859375 23787.791015625 5053.7861328125
537 100512.109375 86779.7421875 23868.140625 5067.88671875
538 101483.6953125 86976.1796875 24487.6171875 4990.05078125
539 101542.5546875 87496.484375 24235.685546875 5094.8076171875
540 100043.609375 86576.1640625 23857.228515625 5194.8916015625
541 100979.6484375 87548.4921875 23700.611328125 5134.7275390625
542 100167.703125 86708.265625 24155.048828125 5347.8056640625
543 100523.0078125 86973.28125 24037.15234375 5243.712890625
544 100504.1640625 86627.578125 24103.31640625 5113.365234375
545 100146.0 86762.625 23753.015625 5184.8203125
546 100720.265625 87129.734375 23955.953125 5182.7109375
547 100627.2890625 87277.5390625 23747.955078125 5199.1025390625
548 101306.40625 87465.2265625 24053.083984375 5105.9521484375
549 101560.8515625 87740.4765625 24119.05078125 5149.337890625
550 101506.421875 87403.5234375 24351.765625 5124.43359375
551 100739.5234375 86852.3828125 24531.134765625 5321.9970703125
552 100862.234375 87187.2421875 24290.970703125 5307.9892578125
553 100588.515625 86889.140625 24102.044921875 5201.3349609375
554 100613.0859375 86816.1640625 24459.849609375 5331.4638671875
555 101026.0390625 87299.3046875 24280.94140625 5277.103515625
556 101371.1796875 87122.421875 24462.41796875 5106.830078125
557 101590.5703125 87874.8828125 23945.89453125 5115.103515625
558 99789.4609375 86477.9296875 23537.083984375 5112.7763671875
559 99433.8984375 86151.75 23651.8828125 5184.8671875
560 100505.34375 86857.609375 23908.029296875 5130.1474609375
561 100791.953125 87536.4609375 23828.150390625 5286.3291015625
562 100906.6171875 87019.7421875 23978.248046875 5045.6865234375
563 101755.140625 87759.28125 24076.361328125 5040.2509765625
564 100431.546875 86826.390625 24056.9609375 5225.90234375
565 100380.8828125 86943.078125 23868.048828125 5215.1220703125
566 99699.6953125 86609.2421875 23801.197265625 5355.3720703125
567 100914.6640625 87140.6875 24089.033203125 5157.5283203125
568 100986.890625 87513.4609375 23655.287109375 5090.9287109375
569 101674.859375 87645.4921875 24064.98046875 5017.806640625
570 101675.4296875 87746.7890625 24201.279296875 5136.3193359375
571 101117.5234375 87102.5078125 24212.208984375 5098.5966796875
572 101104.5234375 87539.6640625 23687.71875 5061.4296875
573 99539.0859375 86300.7578125 23734.21484375 5247.943359375
574 100132.1796875 86772.3515625 23722.87109375 5181.521484375
575 101073.1015625 87655.5078125 23644.2890625 5113.34765625
576 101682.578125 87754.0546875 24356.84375 5214.16015625
577 100646.5 86611.28125 24435.32421875 5200.052734375
578 101020.125 87183.1640625 23933.720703125 5048.3798828125
579 101008.65625 87331.7265625 23873.259765625 5098.1650390625
580 100652.0234375 87129.3671875 23831.607421875 5154.4755859375
581 100947.765625 87164.9609375 24201.875 5209.53515625
582 99974.578125 86570.1796875 23745.8203125 5170.7109375
583 100054.609375 86492.2890625 23879.3515625 5158.515625
584 101034.8359375 87260.3359375 23791.84375 5008.671875
585 101588.03125 87653.6796875 24075.84375 5070.74609375
586 101413.1796875 87456.3515625 23951.4765625 4997.32421875
587 100770.4921875 86950.375 23930.521484375 5055.2021484375
588 100992.9765625 87326.7265625 24200.236328125 5266.9931640625
589 100585.046875 87354.4609375 23633.06640625 5201.240234375
590 100797.578125 87711.515625 23560.912109375 5237.4248046875
591 100294.515625 87044.578125 23423.255859375 5086.6591796875
592 101350.7109375 87500.1171875 23724.59765625 4937.001953125
593 101609.0078125 87868.7109375 23791.58203125 5025.642578125
594 101431.1953125 87559.53125 24243.96875 5186.15234375
595 101842.5546875 87708.109375 24024.826171875 4945.1904296875
596 101397.578125 87840.109375 24053.1015625 5247.81640625
597 101727.703125 88026.265625 24163.0859375 5230.82421875
598 101629.109375 87850.5 23648.048828125 4934.7197265625
599 102567.546875 88708.9921875 23954.224609375 5047.8349609375
600 101330.015625 87653.375 23861.654296875 5092.5068359375
601 102268.8203125 88714.9140625 23949.560546875 5197.8271484375
602 102147.09375 88364.1640625 23875.927734375 5046.4990234375
603 103062.9375 88635.9453125 24192.95703125 4882.982421875
604 102457.6484375 88426.0859375 23882.56640625 4925.501953125
605 102202.3984375 88762.6484375 23697.14453125 5128.697265625
606 103234.21875 89191.609375 24035.080078125 4996.2353515625
607 102208.6484375 88406.8515625 23876.890625 5037.546875
608 102216.640625 88799.9765625 23588.455078125 5085.8955078125
609 102007.890625 88294.7734375 23798.25390625 5042.568359375
610 102236.9453125 88193.1328125 23890.513671875 4923.3505859375
611 102092.8203125 87707.984375 24429.79296875 5022.478515625
612 102355.0390625 88199.5546875 24169.48046875 5006.998046875
613 102287.078125 88683.65625 23799.998046875 5098.2880859375
614 102192.703125 88606.34375 23816.84375 5115.2421875
615 102924.0390625 88704.921875 23817.125 4799.00390625
616 102609.3203125 88754.8359375 23790.97265625 4968.244140625
617 101755.2265625 88102.9375 23768.2265625 5057.96875
618 102036.6015625 88397.3125 23826.546875 5093.62890625
619 101779.1796875 88240.140625 23771.05078125 5116.005859375
620 102773.671875 88774.9609375 23955.353515625 4978.3212890625
621 102046.46875 88268.0625 23821.5546875 5021.57421875
622 101371.15625 87962.265625 23435.6171875 5013.36328125
623 102589.484375 88605.859375 23856.28515625 4936.330078125
624 101727.2890625 87949.0859375 23684.51171875 4953.154296875
625 102410.2734375 88796.2890625 23736.16796875 5061.091796875
626 101606.3125 88383.1875 23442.18359375 5109.529296875
627 102083.2734375 88107.703125 23903.8359375 4964.1328125
628 101971.78125 88283.6875 23474.6640625 4893.28515625
629 101212.359375 87371.1875 23828.3359375 4993.58203125
630 101546.765625 88255.8203125 23473.60546875 5091.330078125
631 101212.78125 87760.09375 23442.025390625 4994.6689453125
632 102180.90625 88117.015625 23707.6171875 4821.86328125
633 101545.34375 87953.703125 23621.875 5015.1171875
634 101457.3984375 87689.1171875 23643.26953125 4937.494140625
635 102048.53125 88548.2578125 23805.2734375 5152.5
636 101608.7890625 88037.8828125 23703.99609375 5066.544921875
637 100900.703125 87653.515625 23690.0078125 5221.41015625
638 100486.234375 87520.6328125 23311.79296875 5173.095703125
639 101141.5234375 87953.84375 23229.111328125 5020.7158203125
640 102086.046875 88663.203125 23514.994140625 5046.0751953125
641 101491.015625 88159.4375 23460.544921875 5064.4833984375
642 101291.7265625 87733.59375 23498.65234375 4970.259765625
643 101168.71875 87473.8671875 23502.10546875 4903.626953125
644 101505.1640625 87786.0546875 23538.201171875 4909.5458984375
645 100432.4765625 87277.890625 23423.548828125 5134.4814453125
646 100277.84375 87527.7890625 23093.9453125 5171.9453125
647 101137.625 87976.5703125 23153.93359375 4996.439453125
648 101717.0703125 87701.2578125 23696.90234375 4840.544921875
649 102526.5 88610.828125 23574.9921875 4829.66015625
650 102436.9140625 88866.7734375 23459.830078125 4944.8447265625
651 102688.7734375 89138.0546875 23425.9375 4937.609375
652 102087.921875 88267.7265625 23871.103515625 5025.4541015625
653 102028.890625 87913.5 23904.251953125 4894.4306640625
654 102937.5859375 88979.71875 24054.998046875 5048.5654296875
655 103479.0390625 89560.421875 23980.890625 5031.13671875
656 102721.859375 89244.5390625 23540.60546875 5031.642578125
657 101459.2109375 87442.90625 23909.07421875 4946.384765625
658 101954.359375 87701.75 24104.791015625 4926.0908203125
659 101725.296875 88026.421875 23970.607421875 5135.8662109375
660 101699.7265625 87880.546875 24135.857421875 5158.3388671875
661 101311.15625 88147.9375 23492.240234375 5164.5107421875
662 101661.9375 88210.6484375 23730.068359375 5139.3896484375
663 101699.2890625 88199.5625 23476.474609375 4988.3740234375
664 101296.0625 88056.0625 23588.59375 5174.296875
665 102111.109375 88301.78125 24001.51171875 5096.091796875
666 101030.140625 87612.6328125 23346.578125 4964.53515625
667 102030.5703125 88295.3203125 23674.86328125 4969.806640625
668 102272.640625 88792.796875 23487.69921875 5003.927734375
669 101523.3671875 87812.1953125 23701.923828125 4995.3759765625
670 101118.3515625 87775.6953125 23537.09375 5097.21875
671 101149.3203125 87788.859375 23418.361328125 5028.9501953125
672 100493.0390625 87456.015625 23253.626953125 5108.3017578125
673 100434.5703125 87377.96875 23220.3125 5081.85546875
674 100926.6796875 87650.71875 23429.265625 5076.65234375
675 100735.78125 87346.0859375 23641.81640625 5126.060546875
676 101038.9453125 87808.375 23241.142578125 5005.2861328125
677 100765.609375 87533.8671875 23485.58203125 5126.919921875
678 101119.640625 87833.6328125 23446.16796875 5080.080078125
679 101235.0390625 87778.515625 23445.7578125 4994.6171875
680 100867.5 87407.859375 23453.771484375 4997.0654296875
681 101513.453125 88162.8671875 23452.96484375 5051.189453125
682 101568.53125 88128.078125 23328.935546875 4944.2412109375
683 102098.4765625 88408.0 23650.998046875 4980.2607421875
684 101247.203125 88116.0234375 23113.953125 4991.38671875
685 101576.0625 88335.3984375 23341.609375 5050.47265625
686 101267.8046875 87806.1953125 23019.69140625 4779.041015625
687 101245.3515625 87805.59375 23399.689453125 4979.9658203125
688 101824.7890625 88395.875 23634.818359375 5102.9521484375
689 101068.6640625 87748.765625 23315.408203125 4997.7548828125
690 101790.7421875 88637.3828125 22973.884765625 4910.2626953125
691 101924.265625 88654.671875 23190.833984375 4960.6201171875
692 101613.8125 88236.984375 23097.806640625 4860.4892578125
693 101244.4453125 88033.453125 23061.931640625 4925.4697265625
694 101987.5390625 88283.828125 23431.65234375 4863.970703125
695 101353.8203125 87969.5390625 23333.9140625 4974.81640625
696 101320.71875 87682.75 23490.232421875 4926.1318359375
697 101733.359375 88100.6328125 23645.310546875 5006.2919921875
698 101663.921875 87960.359375 23794.369140625 5045.4033203125
699 101738.9765625 88201.28125 23686.630859375 5074.4677734375
700 101981.6484375 87903.6640625 24002.60546875 4962.310546875
701 101674.5625 87809.7109375 23820.896484375 4978.0224609375
702 101312.359375 88257.4140625 23013.6171875 4979.3359375
703 101501.6875 88483.453125 23131.4921875 5056.62890625
704 101396.5546875 88109.7265625 23430.220703125 5071.6962890625
705 100791.78125 87303.3359375 23437.427734375 4974.4912109375
706 101284.296875 88152.640625 23395.8828125 5132.11328125
707 100641.671875 87370.0390625 23137.880859375 4933.1240234375
708 100694.46875 87581.34375 23157.9765625 5022.42578125
709 102037.328125 88456.9140625 23753.4375 5086.51171875
710 101445.5625 87938.984375 23513.396484375 5003.4091796875
711 101751.046875 88097.265625 23682.033203125 5014.1259765625
712 102054.9375 88504.5390625 23822.259765625 5135.9306640625
713 101944.25 88478.7890625 23335.015625 4934.77734375
714 101496.828125 88218.90625 23155.931640625 4939.0048828125
715 102427.828125 88948.3125 23669.71875 5095.1015625
716 100860.28125 87949.28125 23049.28515625 5069.142578125
717 102140.03125 88669.609375 23497.791015625 5013.6845703125
718 101797.0859375 88206.5234375 23609.349609375 5009.3935546875
719 102073.96875 88689.84375 23333.03515625 4974.455078125
720 102466.4921875 89244.234375 23357.333984375 5067.5380859375
721 101832.0625 88270.0859375 23553.2421875 4995.6328125
722 102249.03125 88886.7109375 23294.28125 4965.98046875
723 101731.8984375 88111.015625 23346.060546875 4862.5888671875
724 101710.171875 88064.140625 23449.14453125 4901.556640625
725 103022.109375 89196.6328125 23941.697265625 5058.1103515625
726 102173.7734375 89033.8125 23335.486328125 5097.7626953125
727 102571.4765625 89517.0859375 23338.576171875 5142.0927734375
728 102722.984375 89226.9453125 23482.5078125 4993.234375
729 102945.09375 89239.3203125 23732.994140625 5013.6103515625
730 102186.0703125 88657.8203125 23729.64453125 5100.697265625
731 101886.125 88576.78125 23430.595703125 5060.6259765625
732 102141.0625 88383.8359375 23800.47265625 5021.623046875
733 101912.3515625 88059.859375 23821.888671875 4984.6982421875
734 101689.4609375 88008.828125 23549.90234375 4934.634765625
735 101249.8203125 88178.609375 23281.470703125 5105.1298828125
736 101929.7421875 88713.390625 23313.431640625 5048.5400390625
737 102337.3515625 88989.03125 23314.95703125 4983.318359375
738 103257.703125 89587.609375 23675.853515625 5002.8798828125
739 102459.0625 88885.6640625 23391.333984375 4908.9677734375
740 102820.015625 89387.6796875 23500.8046875 5034.234375
741 101654.375 88396.6328125 23419.8515625 5081.0546875
742 102666.796875 89150.59375 23576.486328125 5030.1416015625
743 102260.046875 89048.7109375 23381.517578125 5085.0908203125
744 102779.734375 89193.3515625 23438.904296875 4926.2607421875
745 103268.703125 89719.421875 23691.92578125 5071.322265625
746 102554.234375 89138.140625 23636.169921875 5110.0380859375
747 103014.953125 89051.75 23948.048828125 4992.4228515625
748 103414.59375 89377.4609375 23986.02734375 4974.447265625
749 101987.2890625 88569.5 23536.42578125 5059.318359375
750 102155.9453125 89006.0625 23542.875 5196.49609375
751 102512.8984375 88641.7578125 23934.73046875 5031.794921875
752 102888.015625 89008.1171875 24101.755859375 5110.9287109375
753 102938.8515625 89344.40625 23645.673828125 5025.6142578125
754 102717.6875 88975.234375 23954.033203125 5105.7900390625
755 102735.171875 88669.53125 24119.50390625 5026.931640625
756 102143.0546875 88211.7109375 24045.376953125 5057.0166015625
757 101568.1796875 88079.3671875 23794.576171875 5152.8818359375
758 103084.3125 89320.765625 23689.8359375 4963.14453125
759 102555.8046875 89035.6484375 23885.08984375 5182.466796875
760 102389.5546875 88787.9140625 23521.880859375 4960.1201171875
761 103026.8046875 88907.171875 24071.267578125 4975.8173828125
762 102098.140625 88583.9140625 23531.48046875 5008.626953125
763 101613.1796875 87949.4921875 23542.6953125 4939.50390625
764 100692.3671875 87372.3671875 23347.814453125 5013.9072265625
765 101463.5859375 88110.7734375 23479.78515625 5063.486328125
766 101847.84375 88653.4609375 23046.076171875 4925.8466796875
767 101580.3046875 88178.328125 23433.939453125 5015.9814453125
768 102430.765625 88464.6796875 23766.44140625 4900.177734375
769 102461.3046875 88549.3828125 23706.490234375 4897.2841796875
770 102238.46875 88519.921875 23593.8671875 4937.66015625
771 101957.3984375 88329.0546875 23673.794921875 5022.7255859375
772 101245.6484375 87816.203125 23582.1328125 5076.34375
773 101151.5703125 87492.375 23379.400390625 4860.1025390625
774 102147.3203125 88573.3046875 23412.453125 4919.21875
775 101905.9375 88140.921875 23342.064453125 4788.5244140625
776 102776.5546875 88740.09375 23760.111328125 4861.8251953125
777 102470.3828125 88689.9765625 23654.927734375 4937.2607421875
778 102842.3046875 88869.3671875 23930.64453125 4978.853515625
779 102653.7421875 89105.21875 23727.625 5089.55078125
780 102862.2734375 89252.5859375 23650.5859375 5020.44921875
781 103169.703125 89564.7890625 23813.048828125 5104.0673828125
782 103173.3125 89043.234375 23841.9453125 4855.93359375
783 102142.140625 88162.0390625 23942.73828125 4981.318359375
784 103124.015625 89044.234375 24099.439453125 5009.8291015625
785 102964.078125 88797.9140625 23846.609375 4840.22265625
786 103900.609375 89950.21875 23830.658203125 4940.1337890625
787 103366.7421875 89257.484375 23882.287109375 4886.5146484375
788 103848.84375 89676.8359375 24241.318359375 5034.6552734375
789 103113.265625 89002.4296875 23991.748046875 4940.4560546875
790 103472.359375 89227.171875 23858.283203125 4806.5478515625
791 103630.8828125 89698.53125 23816.021484375 4941.8349609375
792 103128.7890625 89026.2890625 23868.8125 4883.15625
793 102710.84375 88589.125 23814.01953125 4846.150390625
794 102799.921875 88800.4609375 23902.052734375 4951.2958984375
795 102727.484375 89093.65625 23549.189453125 4957.6806640625
796 103229.03125 89194.0546875 24086.28125 5025.65234375
797 103011.4921875 89118.390625 23503.291015625 4805.0947265625
798 102644.8359375 89272.0234375 23388.45703125 5007.822265625
799 102261.3515625 88691.640625 23659.109375 5044.69921875
800 102716.609375 88693.8125 23849.53515625 4913.369140625
