# Supplementary material for: Complexes of vertebrate TMC1/2 and CIB2/3 proteins form hair-cell mechanotransduction cation channels
Source: eLife. 2025 Jan 8;12:RP89719. doi: 10.7554/eLife.89719 (PMC11709434; doi:10.7554/eLife.89719)
Supplement: Figure 8—figure supplement 2—source data 1. [file elife-89719-fig8-figsupp2-data1.zip › hsTMC1-hsCIB2-Ca-MixedMembrane-sasa-10-100ns.dat]

0 97248.4921875 85218.8125 23832.90625 5901.61328125
1 96354.921875 84714.1328125 23735.81640625 6047.513671875
2 96878.59375 84905.8359375 23930.8125 5979.02734375
3 96812.3046875 84769.5078125 23732.4375 5844.8203125
4 96906.46875 85009.6015625 24006.587890625 6054.8603515625
5 97639.5546875 85619.3046875 24052.9296875 6016.33984375
6 97327.1015625 85347.4296875 23897.765625 5959.046875
7 97481.1953125 85686.1328125 23817.537109375 6011.2373046875
8 96867.921875 84888.8359375 24157.154296875 6089.0341796875
9 97328.703125 85270.0859375 23666.50390625 5803.943359375
10 96905.0390625 84590.453125 24008.296875 5846.85546875
11 96634.2265625 84575.7734375 23942.5 5942.0234375
12 96672.703125 84988.2890625 23482.755859375 5899.1708984375
13 96479.3203125 84845.875 23534.12890625 5950.341796875
14 96795.296875 84721.9453125 23712.34765625 5819.498046875
15 96235.1484375 83889.28125 23879.6875 5766.91015625
16 96555.1796875 84761.7109375 23972.2578125 6089.39453125
17 96553.3125 84898.234375 23847.080078125 6096.0009765625
18 96847.765625 85051.6171875 23688.66015625 5946.255859375
19 97186.421875 85241.296875 23642.556640625 5848.7158203125
20 97174.46875 85448.984375 23621.908203125 5948.2119140625
21 97755.515625 85685.5 23818.3203125 5874.15234375
22 97589.765625 85366.7578125 23789.31640625 5783.154296875
23 98412.2109375 85820.7109375 23835.30859375 5621.904296875
24 97452.7421875 85583.25 23814.55078125 5972.529296875
25 97654.9765625 85329.46875 23766.46875 5720.48046875
26 97821.9296875 85639.90625 23786.61328125 5802.294921875
27 98078.28125 85870.8046875 23631.291015625 5711.9072265625
28 96739.203125 84975.8984375 23774.74609375 6005.720703125
29 96693.453125 84730.75 23963.892578125 6000.5947265625
30 98062.78125 85422.296875 24246.63671875 5803.076171875
31 97252.96875 85121.4609375 23932.22265625 5900.357421875
32 97119.7890625 84835.3828125 23848.29296875 5781.943359375
33 97693.9609375 85372.609375 24145.51953125 5912.083984375
34 97569.4921875 85112.8046875 23931.208984375 5737.2607421875
35 96619.6796875 84566.2578125 23640.2734375 5793.42578125
36 97958.53125 85136.40625 24021.830078125 5599.8525390625
37 97810.609375 85311.6484375 23781.029296875 5641.0341796875
38 97203.2421875 84675.4609375 24013.47265625 5742.845703125
39 97282.7265625 84669.6953125 24171.6015625 5779.28515625
40 97679.78125 84790.28125 24136.7890625 5623.64453125
41 97779.5703125 84877.046875 24288.361328125 5692.9189453125
42 97193.0625 84363.21875 24473.099609375 5821.6279296875
43 97741.3359375 85679.625 23908.18359375 5923.236328125
44 96920.609375 84502.0234375 24083.060546875 5832.2373046875
45 96639.09375 84161.3984375 24056.859375 5789.58203125
46 96167.96875 83783.5546875 24221.595703125 5918.5908203125
47 95523.3671875 83332.0 23858.244140625 5833.4384765625
48 96142.2890625 84011.2109375 24173.123046875 6021.0224609375
49 96324.4375 84262.7109375 23862.84375 5900.55859375
50 96570.7265625 84661.1015625 23986.1953125 6038.28515625
51 97278.0546875 84890.265625 23987.599609375 5799.9052734375
52 96924.9375 84703.2890625 24237.435546875 6007.8935546875
53 96902.21875 85294.46875 23755.279296875 6073.7646484375
54 97432.90625 85270.1328125 23972.796875 5905.01171875
55 97670.171875 85454.9609375 23993.8359375 5889.3125
56 97446.4375 85084.8984375 23909.716796875 5774.0888671875
57 97530.78125 85167.4140625 24031.69921875 5834.166015625
58 97197.8125 84965.9140625 24098.77734375 5933.439453125
59 97720.9765625 85676.5859375 24268.875 6112.2421875
60 96699.515625 84774.703125 23975.142578125 6025.1650390625
61 97841.1640625 85607.1640625 24153.697265625 5959.8486328125
62 98718.921875 86242.796875 24071.76171875 5797.818359375
63 98589.875 86439.34375 24047.01953125 5948.244140625
64 98425.484375 86113.9140625 24249.990234375 5969.2099609375
65 97848.1953125 85604.875 24082.390625 5919.53515625
66 97702.828125 85761.265625 24089.26953125 6073.853515625
67 98251.0234375 86126.1953125 24071.041015625 5973.1064453125
68 97850.9921875 85560.15625 24199.111328125 5954.1376953125
69 97800.3828125 85254.6796875 24163.87109375 5809.083984375
70 97920.4140625 85371.8125 24230.51953125 5840.958984375
71 97702.609375 85497.0859375 24202.900390625 5998.6884765625
72 96928.1875 84852.5859375 24060.3046875 5992.3515625
73 96600.0234375 84890.2734375 23768.865234375 6029.5576171875
74 97727.6171875 85343.953125 24271.287109375 5943.8115234375
75 96702.203125 84748.9296875 23941.34765625 5994.037109375
76 96852.109375 84851.140625 24133.587890625 6066.3095703125
77 97168.78125 84935.359375 24101.22265625 5933.900390625
78 97080.2578125 85601.046875 23802.365234375 6161.5771484375
79 96358.390625 84427.8359375 23868.544921875 5968.9951171875
80 96656.828125 85088.015625 23727.390625 6079.2890625
81 96412.7890625 84759.6953125 24018.21875 6182.5625
82 97075.2421875 85237.5546875 23805.892578125 5984.1025390625
83 95975.5625 84527.453125 23571.703125 6061.796875
84 96748.0859375 85243.765625 23673.060546875 6084.3701171875
85 96839.6015625 84882.8828125 23844.537109375 5943.9091796875
86 96493.5546875 84926.6015625 23803.744140625 6118.3955078125
87 96140.21875 84901.5 23581.212890625 6171.2470703125
88 96406.1875 84451.21875 23890.333984375 5967.6826171875
89 96629.765625 85261.9375 23437.591796875 6034.8818359375
90 96040.34375 84430.1796875 23654.921875 6022.37890625
91 95369.71875 84119.96875 23407.349609375 6078.7998046875
92 95526.65625 84081.5703125 23270.564453125 5912.7392578125
93 96479.640625 85173.1640625 23337.25390625 6015.388671875
94 96222.796875 84615.875 23611.1171875 6002.09765625
95 96082.9609375 84786.734375 23195.40234375 5949.587890625
96 96303.5546875 84530.6875 23530.50390625 5878.818359375
97 96258.1484375 84948.9296875 23302.361328125 5996.5712890625
98 96205.9296875 84503.1015625 23380.94921875 5839.060546875
99 96632.1484375 84906.015625 23432.681640625 5853.2744140625
100 96792.390625 85276.5859375 23229.685546875 5856.9404296875
101 96438.40625 84824.265625 23386.0703125 5885.96484375
102 97585.9140625 85608.140625 23770.830078125 5896.5283203125
103 98031.734375 86032.609375 23633.77734375 5817.326171875
104 96267.3046875 84839.140625 23086.181640625 5829.0087890625
105 96615.171875 84737.59375 23578.095703125 5850.2587890625
106 96866.703125 85474.6484375 23381.6953125 5994.8203125
107 96615.9375 84734.484375 23536.669921875 5827.6083984375
108 96963.9140625 85061.234375 23369.630859375 5733.4755859375
109 96929.46875 84847.578125 23639.60546875 5778.857421875
110 97032.2578125 84934.4296875 23581.638671875 5741.9052734375
111 96835.0078125 84863.390625 23446.181640625 5737.2822265625
112 96835.59375 85071.6015625 23651.216796875 5943.6123046875
113 97438.96875 85531.6328125 23775.21875 5933.94140625
114 97074.859375 84943.2890625 23656.75 5762.58984375
115 95951.625 84117.1875 23604.89453125 5885.228515625
116 97094.96875 85296.4140625 23690.68359375 5946.064453125
117 96656.4453125 84813.4921875 23365.94140625 5761.494140625
118 96371.0703125 84641.9765625 23330.330078125 5800.6181640625
119 96246.8046875 84408.2890625 23267.3671875 5714.42578125
120 96588.1875 84878.1875 23522.111328125 5906.0556640625
121 96551.2421875 84634.265625 23563.00390625 5823.013671875
122 97132.0859375 84919.4609375 24006.623046875 5896.9990234375
123 97055.640625 85029.1640625 23926.013671875 5949.7685546875
124 95923.1328125 84349.703125 23379.171875 5902.87109375
125 96750.5859375 85072.1953125 23356.388671875 5838.9990234375
126 96338.140625 84696.5078125 23424.15625 5891.26171875
127 96531.7109375 85163.21875 23212.0625 5921.78515625
128 97644.484375 85822.375 23503.958984375 5840.9248046875
129 96499.3359375 85107.65625 23354.599609375 5981.4599609375
130 96665.6640625 85234.0 23323.845703125 5946.0908203125
131 96150.71875 84956.734375 23129.513671875 5967.7646484375
132 95766.4375 84394.84375 23453.9453125 6041.17578125
133 95352.203125 83846.03125 23251.2421875 5872.53515625
134 96506.140625 84741.1875 23445.955078125 5840.5009765625
135 97754.953125 86195.5625 23319.91015625 5880.259765625
136 96464.125 84970.015625 23587.96484375 6046.927734375
137 96502.1796875 85014.859375 23182.296875 5847.48828125
138 97256.203125 84895.7578125 23791.34765625 5715.451171875
139 96680.4609375 84687.0859375 23613.314453125 5809.9697265625
140 97261.6328125 85340.9921875 23681.453125 5880.40625
141 96791.5078125 84601.984375 23724.8984375 5767.6875
142 96329.3046875 84498.9765625 23376.66796875 5773.169921875
143 97068.4609375 84762.78125 24120.490234375 5907.4052734375
144 96349.53125 84462.5 23622.306640625 5867.6376953125
145 96913.6484375 85307.5859375 23594.712890625 5994.3251953125
146 96311.6328125 84797.7890625 23582.142578125 6034.1494140625
147 96421.234375 84675.546875 23548.09375 5901.203125
148 95613.625 84049.296875 23397.0625 5916.3671875
149 96337.9609375 84855.84375 23456.9296875 5987.40625
150 97214.4921875 85664.4609375 23591.619140625 6020.7939453125
151 96773.3125 85389.984375 23549.53515625 6083.103515625
152 96324.7578125 84670.7265625 23437.69140625 5891.830078125
153 96608.8203125 84706.9921875 23619.560546875 5858.8662109375
154 96012.7890625 84109.875 23563.328125 5830.20703125
155 96637.796875 84526.75 23623.82421875 5756.388671875
156 96146.0078125 84407.890625 23677.611328125 5969.7470703125
157 96026.75 84315.390625 23449.97265625 5869.306640625
158 95671.5078125 83958.3203125 23620.525390625 5953.6689453125
159 96199.875 84500.7890625 23447.662109375 5874.2880859375
160 96369.4609375 84745.4140625 23734.15234375 6055.052734375
161 96102.4375 84502.3515625 23556.427734375 5978.1708984375
162 96981.203125 85095.4921875 23787.75390625 5951.021484375
163 96803.109375 85067.1640625 23599.92578125 5931.990234375
164 96020.7109375 84067.359375 23655.92578125 5851.287109375
165 96384.3671875 85023.453125 23272.69921875 5955.892578125
166 97164.0703125 85419.7734375 23682.44921875 5969.076171875
167 96829.171875 84994.6640625 23594.591796875 5880.0419921875
168 97239.03125 85274.515625 23779.099609375 5907.2919921875
169 95698.8046875 84175.734375 23745.63671875 6111.283203125
170 95956.4765625 84673.53125 23503.560546875 6110.3076171875
171 96488.3046875 84557.953125 23655.5859375 5862.6171875
172 96665.0390625 85105.71875 23355.0859375 5897.8828125
173 96840.46875 84728.984375 23679.90625 5784.2109375
174 96629.015625 84782.671875 23494.716796875 5824.1865234375
175 96455.2421875 85006.2734375 23800.53515625 6175.783203125
176 96611.7890625 85053.7109375 23563.2734375 6002.59765625
177 96829.796875 84999.2890625 23885.5078125 6027.5
178 97130.203125 85105.921875 23765.9453125 5870.83203125
179 97078.1015625 85488.6875 23784.212890625 6097.3994140625
180 96664.3203125 84749.421875 23860.046875 5972.57421875
181 96467.5625 84629.21875 23882.78125 6022.21875
182 97008.2578125 85072.96875 24046.98828125 6055.849609375
183 96229.3046875 84864.96875 23457.75 6046.70703125
184 96561.9140625 84960.765625 23787.423828125 6093.1376953125
185 97056.265625 85002.375 23881.95703125 5914.033203125
186 96876.859375 85136.4609375 23816.822265625 6038.2119140625
187 96612.609375 84794.796875 23774.2421875 5978.21484375
188 97012.71875 85045.9453125 24052.951171875 6043.0888671875
189 97674.9609375 85877.1875 23840.345703125 6021.2861328125
190 97538.7578125 85581.828125 23825.15234375 5934.111328125
191 96985.0078125 84761.3828125 23977.24609375 5876.810546875
192 97425.8984375 85048.171875 24043.0078125 5832.640625
193 97114.765625 84892.4609375 24029.716796875 5903.7060546875
194 96295.3671875 84595.984375 23748.5625 6024.58984375
195 96348.1171875 84393.140625 24015.73046875 6030.376953125
196 97252.6015625 85295.4765625 23828.767578125 5935.8212890625
197 97208.9140625 85274.9921875 23859.095703125 5962.5869140625
198 97178.578125 85495.0546875 23709.025390625 6012.7509765625
199 96874.453125 84767.703125 23946.6171875 5919.93359375
200 96428.0 84646.0234375 23607.3359375 5912.6796875
201 96869.21875 84737.125 24009.517578125 5938.7119140625
202 96853.328125 84757.203125 24046.9609375 5975.41796875
203 97901.3515625 85432.953125 23978.41796875 5755.009765625
204 97157.34375 85271.5625 23807.6953125 5960.95703125
205 96904.6953125 84929.21875 23780.623046875 5902.5732421875
206 97038.9609375 84872.9296875 24011.048828125 5922.5087890625
207 97449.6953125 85038.875 23840.09765625 5714.638671875
208 96923.828125 84960.703125 23805.873046875 5921.3740234375
209 96528.453125 85122.921875 23289.76953125 5942.119140625
210 97005.046875 85171.046875 23615.93359375 5890.966796875
211 96547.78125 84650.4609375 23586.27734375 5844.478515625
212 96890.53125 85240.265625 23516.490234375 5933.1123046875
213 96848.546875 84989.6171875 23461.68359375 5801.376953125
214 97359.5234375 85304.5546875 23470.373046875 5707.7021484375
215 97324.9765625 85174.921875 23605.939453125 5727.9423828125
216 97859.4609375 85985.078125 23554.75 5840.18359375
217 97590.9140625 85505.671875 23575.22265625 5744.990234375
218 96980.2265625 85082.6484375 23461.671875 5782.046875
219 96148.1484375 84352.4140625 23438.263671875 5821.2646484375
220 96972.2265625 84852.984375 23589.771484375 5735.2646484375
221 97235.046875 85046.4453125 23554.337890625 5682.8681640625
222 97044.9921875 85291.9453125 23622.240234375 5934.5966796875
223 96961.9921875 84769.6953125 23720.04296875 5763.873046875
224 96923.90625 85083.859375 23667.50390625 5913.728515625
225 96275.3046875 84370.0625 23661.416015625 5878.0869140625
226 96261.7890625 84232.5234375 23538.96875 5754.8515625
227 96531.0234375 84635.34375 23601.552734375 5852.9365234375
228 97475.6015625 85558.53125 23501.1171875 5792.0234375
229 96859.8515625 84794.375 24054.548828125 5994.5361328125
230 97078.6796875 84686.4765625 23808.498046875 5708.1474609375
231 96674.5 84772.109375 23533.150390625 5815.3798828125
232 98030.6484375 85565.4375 23825.306640625 5680.0478515625
233 96880.2109375 84852.4375 23559.8046875 5766.015625
234 97498.140625 85155.875 23870.169921875 5763.9521484375
235 96766.609375 84848.65625 23472.73046875 5777.388671875
236 97222.1953125 84846.8515625 23879.177734375 5751.9169921875
237 97685.0 85528.3359375 23710.578125 5776.95703125
238 97758.921875 85501.7421875 23632.31640625 5687.568359375
239 97010.875 84921.1015625 23487.544921875 5698.8857421875
240 97092.9609375 85260.6796875 23506.3515625 5837.03515625
241 97515.8984375 85041.265625 23720.111328125 5622.7392578125
242 96712.5390625 84577.71875 23354.771484375 5609.9755859375
243 96991.75 85034.2890625 23263.830078125 5653.1845703125
244 96485.5703125 84578.109375 23610.17578125 5851.357421875
245 96497.921875 84608.078125 23627.423828125 5868.7900390625
246 96456.0 84601.5546875 23630.216796875 5887.8857421875
247 96390.9140625 84336.65625 23656.94140625 5801.341796875
248 96788.0625 84594.7578125 23876.427734375 5841.5615234375
249 96651.5703125 84356.9765625 24047.169921875 5876.2880859375
250 97154.9375 85323.71875 23690.71484375 5929.748046875
251 97600.0390625 85332.984375 23880.837890625 5806.8916015625
252 97289.0625 85230.7265625 23921.482421875 5931.5732421875
253 97617.0 85032.0546875 24269.986328125 5842.5205078125
254 97458.7265625 84995.078125 23825.224609375 5680.7880859375
255 97326.578125 85051.65625 23947.248046875 5836.1630859375
256 97598.7265625 85419.625 23577.578125 5699.23828125
257 97383.8125 85292.2578125 23672.763671875 5790.6044921875
258 97705.09375 85419.109375 23918.72265625 5816.369140625
259 98042.4375 85624.75 23816.7578125 5699.53515625
260 98896.90625 86321.5546875 23823.94921875 5624.298828125
261 98235.9296875 85256.5859375 24256.08984375 5638.373046875
262 98294.4375 85391.953125 23929.466796875 5513.4912109375
263 98734.1640625 85890.578125 24127.078125 5641.74609375
264 97861.8515625 85405.3671875 23569.974609375 5556.7451171875
265 98732.0546875 86215.5 23739.376953125 5611.4111328125
266 98646.7421875 85807.1875 24077.462890625 5618.9541015625
267 98095.7109375 85553.5078125 23862.6171875 5660.20703125
268 97974.90625 85845.40625 23986.61328125 5928.556640625
269 98631.796875 85906.28125 24302.01953125 5788.251953125
270 98394.3671875 85990.2578125 24218.50390625 5907.197265625
271 98019.828125 85457.5703125 24104.28125 5771.01171875
272 97582.9609375 85010.703125 24022.6796875 5725.2109375
273 98190.75 85925.3984375 23582.76953125 5658.708984375
274 97886.8984375 85270.8359375 24106.51953125 5745.228515625
275 98426.8046875 85779.5 23937.091796875 5644.8935546875
276 97104.109375 84713.546875 23779.896484375 5694.6669921875
277 96943.3125 84642.7890625 23816.306640625 5757.8916015625
278 96251.4609375 84348.09375 23557.49609375 5827.064453125
279 97263.71875 85039.640625 23849.810546875 5812.8662109375
280 97777.5625 85751.921875 23657.009765625 5815.6845703125
281 97878.1015625 85354.6328125 23916.208984375 5696.3701171875
282 98075.578125 85699.4609375 23988.673828125 5806.2783203125
283 97608.2265625 85146.03125 24052.2890625 5795.046875
284 97601.8671875 84880.7890625 24069.267578125 5674.0947265625
285 98072.0390625 85946.359375 23695.51171875 5784.916015625
286 97842.28125 85362.96875 24141.056640625 5830.8720703125
287 97120.46875 85063.8671875 23758.830078125 5851.1142578125
288 96714.4296875 84937.2421875 23904.736328125 6063.7744140625
289 96521.4921875 84497.1171875 23693.26953125 5834.447265625
290 96059.46875 84170.4140625 23893.693359375 6002.3193359375
291 97034.0078125 84844.5 23810.759765625 5810.6259765625
292 97489.0859375 84978.96875 23964.12890625 5727.005859375
293 97150.9765625 84607.9453125 24202.9375 5829.953125
294 96234.5859375 84332.6796875 23817.154296875 5957.6240234375
295 97433.109375 85065.859375 24204.603515625 5918.6767578125
296 96865.8671875 84517.765625 23968.880859375 5810.3896484375
297 96828.3359375 84361.9140625 24118.853515625 5826.2158203125
298 96650.7890625 84595.1015625 23828.1875 5886.25
299 96960.6171875 84927.265625 23854.228515625 5910.4384765625
300 96945.671875 84800.484375 23983.115234375 5918.9638671875
301 95787.578125 83940.8125 23975.2109375 6064.22265625
302 96260.4375 84237.2421875 24084.91015625 6030.857421875
303 96229.4375 83681.546875 24081.251953125 5766.6806640625
304 96678.21875 84291.5859375 24076.4609375 5844.9140625
305 96378.6484375 84375.234375 23855.916015625 5926.2509765625
306 96724.484375 84397.96875 24125.587890625 5899.5361328125
307 96254.203125 84019.65625 23899.751953125 5832.6025390625
308 96884.1015625 84586.6953125 23997.98828125 5850.291015625
309 96449.7890625 84043.890625 24241.0546875 5917.578125
310 96423.2890625 84636.90625 23917.283203125 6065.4501953125
311 96937.1015625 84567.828125 24267.92578125 5949.326171875
312 96327.90625 83972.671875 24337.0234375 5990.89453125
313 96446.8515625 84345.359375 24093.599609375 5996.0537109375
314 96513.6015625 84261.8828125 24401.796875 6075.0390625
315 96436.5390625 84429.5625 24597.0 6295.01171875
316 95873.5078125 83821.0234375 24192.482421875 6069.9990234375
317 96235.3359375 84265.9453125 23943.33203125 5986.970703125
318 96212.640625 83928.421875 24000.130859375 5857.9560546875
319 96824.3125 84579.234375 24092.001953125 5923.4619140625
320 95703.1796875 83759.34375 23917.787109375 5986.9755859375
321 96430.8984375 84047.1953125 24428.61328125 6022.455078125
322 96407.8359375 84338.4921875 23945.23046875 5937.943359375
323 96268.015625 83882.9921875 24038.09765625 5826.537109375
324 96565.0390625 84317.0703125 23943.65234375 5847.841796875
325 95835.7265625 83967.84375 23848.783203125 5990.4501953125
326 95518.2265625 84175.09375 23620.150390625 6138.5087890625
327 95588.71875 83864.6328125 23830.697265625 6053.3056640625
328 96562.8984375 84920.859375 23657.423828125 6007.6923828125
329 96066.3671875 84424.71875 23488.888671875 5923.6201171875
330 96124.390625 84180.6953125 23751.392578125 5903.8486328125
331 95836.1640625 84375.921875 23204.189453125 5871.9736328125
332 96524.4296875 84496.25 23785.265625 5878.54296875
333 96370.3125 84519.7890625 23964.974609375 6057.2255859375
334 95755.3515625 84349.65625 23559.1484375 6076.7265625
335 96020.6875 84625.34375 23543.29296875 6073.974609375
336 96265.375 84337.296875 23853.369140625 5962.6455078125
337 96618.375 84662.4765625 23678.794921875 5861.4482421875
338 96799.9609375 84796.3671875 23710.962890625 5853.6845703125
339 96726.734375 84574.8984375 24097.41015625 5972.787109375
340 96919.1328125 84469.984375 23898.458984375 5724.6552734375
341 96504.6640625 84161.4921875 23684.615234375 5670.7216796875
342 96463.6875 84309.8125 23828.931640625 5837.5283203125
343 97264.078125 84934.9921875 23904.71875 5787.81640625
344 96805.4765625 84900.25 23622.30859375 5858.541015625
345 96954.7734375 84671.84375 23768.6171875 5742.84375
346 96408.609375 84538.2890625 23573.359375 5851.51953125
347 96149.8515625 84394.15625 23533.62890625 5888.966796875
348 96241.078125 84563.46875 23507.818359375 5915.1044921875
349 95908.484375 84340.734375 23569.810546875 6001.0302734375
350 96761.3046875 84841.9140625 23838.984375 5959.796875
351 96086.765625 84167.1875 23534.611328125 5807.5166015625
352 96019.6796875 84063.9765625 23818.65234375 5931.474609375
353 96081.578125 84364.59375 23800.58203125 6041.798828125
354 96497.6328125 84815.078125 24004.25390625 6160.849609375
355 96731.5078125 84864.140625 24100.40625 6116.51953125
356 96071.4453125 83812.3671875 24190.828125 5965.875
357 96555.515625 84201.8984375 24036.8359375 5841.609375
358 96219.1953125 83817.40625 24167.0390625 5882.625
359 98473.515625 85972.6015625 24407.080078125 5953.0830078125
