# Supplementary material for: Complexes of vertebrate TMC1/2 and CIB2/3 proteins form hair-cell mechanotransduction cation channels
Source: eLife. 2025 Jan 8;12:RP89719. doi: 10.7554/eLife.89719 (PMC11709434; doi:10.7554/eLife.89719)
Supplement: Figure 8—figure supplement 2—source data 1. [file elife-89719-fig8-figsupp2-data1.zip › hsTMC1-hsCIB2-Ca-MixedMembrane-sasa-100-200ns.dat]

0 96890.3984375 84384.953125 24199.107421875 5846.8310546875
1 96958.4609375 84931.09375 23708.87109375 5840.751953125
2 97122.109375 84816.5 24027.119140625 5860.7548828125
3 96843.3671875 84835.078125 23852.541015625 5922.1259765625
4 96683.1640625 84652.25 24117.71484375 6043.400390625
5 96546.953125 84327.578125 23992.525390625 5886.5751953125
6 96812.2421875 84440.3125 24168.96875 5898.51953125
7 96499.1796875 84577.0625 23739.9375 5908.91015625
8 96509.2109375 84665.9921875 23874.5625 6015.671875
9 97453.8671875 85169.6796875 24052.041015625 5883.9267578125
10 97064.5078125 84798.3515625 24018.830078125 5876.3369140625
11 97403.1875 85082.875 23875.041015625 5777.3642578125
12 96667.03125 84397.6328125 24012.38671875 5871.494140625
13 96784.375 84712.71875 23969.94921875 5949.146484375
14 97097.2109375 84909.421875 24056.29296875 5934.251953125
15 96132.703125 84719.8203125 23386.701171875 5986.9091796875
16 96497.5859375 84905.5546875 23631.130859375 6019.5498046875
17 96740.1484375 84862.3828125 23780.580078125 5951.4072265625
18 96505.3125 84835.21875 23682.58984375 6006.248046875
19 95941.796875 84575.625 23462.02734375 6047.927734375
20 96639.484375 85194.265625 23684.173828125 6119.4775390625
21 96662.1953125 84943.7578125 23565.134765625 5923.3486328125
22 96116.40625 84312.2109375 23675.615234375 5935.7099609375
23 95566.3828125 83870.78125 23658.791015625 5981.5947265625
24 96031.4609375 84241.515625 23736.70703125 5973.380859375
25 96216.6640625 84906.1171875 23403.728515625 6046.5908203125
26 96392.5546875 84719.3984375 23506.42578125 5916.634765625
27 97287.796875 85455.5078125 23857.783203125 6012.7470703125
28 96449.40625 84700.890625 23624.837890625 5938.1611328125
29 96979.8046875 84998.8046875 23988.828125 6003.9140625
30 96565.6796875 85214.65625 23583.025390625 6116.0009765625
31 96130.8046875 84805.1796875 23499.369140625 6086.8720703125
32 95783.8125 84126.15625 23605.21875 5973.78125
33 96642.6640625 84682.625 23642.978515625 5841.4697265625
34 95830.1015625 83905.3203125 23633.98046875 5854.599609375
35 96434.875 84328.0859375 24014.783203125 5953.9970703125
36 96587.3359375 84507.5859375 23636.955078125 5778.6025390625
37 97005.5859375 84955.671875 23510.42578125 5730.255859375
38 95728.6484375 83782.6015625 23720.7890625 5887.37109375
39 96688.6171875 84526.109375 23958.365234375 5897.9287109375
40 97193.640625 84795.6171875 23865.318359375 5733.6474609375
41 97076.9921875 84703.984375 23872.517578125 5749.7548828125
42 97146.125 84669.578125 24229.40625 5876.4296875
43 96962.7421875 84260.90625 24237.9921875 5768.078125
44 96727.390625 84212.03125 24228.171875 5856.40625
45 96474.625 84265.2109375 23939.46484375 5865.025390625
46 96695.9921875 84278.6640625 24026.12890625 5804.400390625
47 97679.546875 84704.9296875 24128.63671875 5577.009765625
48 96978.234375 84717.09375 24019.35546875 5879.107421875
49 96908.765625 84459.2109375 23941.40234375 5745.923828125
50 96462.4609375 84297.1015625 23638.060546875 5736.3505859375
51 96793.078125 84027.484375 24379.802734375 5807.1044921875
52 96523.78125 84007.515625 24234.134765625 5858.9345703125
53 96315.2578125 83950.234375 24131.35546875 5883.166015625
54 96983.2265625 84458.0546875 23861.71875 5668.2734375
55 96659.4375 84238.4453125 23862.017578125 5720.5126953125
56 95583.640625 83395.1640625 23616.35546875 5713.939453125
57 96873.7578125 84101.5390625 24051.873046875 5639.8271484375
58 96628.2421875 84233.171875 23921.173828125 5763.0517578125
59 97084.2734375 84568.9921875 24158.935546875 5821.8271484375
60 97115.2578125 84697.484375 24004.4765625 5793.3515625
61 96625.703125 84230.5859375 23994.421875 5799.65234375
62 96163.078125 84252.3984375 23597.443359375 5843.3818359375
63 95909.859375 83897.7265625 23553.75390625 5770.810546875
64 95973.5546875 83721.8125 23784.908203125 5766.5830078125
65 95405.296875 83527.0078125 23564.486328125 5843.0986328125
66 95504.96875 84018.609375 23429.099609375 5971.3701171875
67 94961.625 82981.171875 23678.720703125 5849.1337890625
68 96473.390625 84091.796875 23967.4375 5792.921875
69 96844.3984375 84134.734375 24144.3125 5717.32421875
70 96412.5234375 83960.515625 24025.58203125 5786.787109375
71 96427.078125 84140.125 23694.75 5703.8984375
72 97309.6796875 84727.390625 24083.466796875 5750.5888671875
73 96551.5 84402.7734375 23622.267578125 5736.7705078125
74 96467.3984375 84128.796875 23766.7890625 5714.09375
75 96550.65625 84199.0 23690.5 5669.421875
76 95684.8984375 83448.0 23806.96484375 5785.033203125
77 96525.90625 84133.7265625 23704.16015625 5655.990234375
78 96452.0859375 83937.6640625 23716.154296875 5600.8662109375
79 96134.3359375 83769.578125 23856.482421875 5745.8623046875
80 96159.6328125 83784.1484375 23747.91015625 5686.212890625
81 96629.4921875 83973.578125 23921.89453125 5632.990234375
82 96946.4765625 83915.1484375 24237.251953125 5602.9619140625
83 96797.234375 83973.3125 23808.20703125 5492.142578125
84 95251.65625 83217.53125 23088.556640625 5527.2158203125
85 95869.6328125 83904.9921875 23257.69140625 5646.525390625
86 95826.6328125 83179.4453125 24023.1640625 5687.98828125
87 96454.859375 83597.34375 24121.5625 5632.0234375
88 96172.5078125 83921.4375 23738.015625 5743.47265625
89 96300.375 83809.0234375 23865.3359375 5686.9921875
90 97344.703125 84606.796875 23962.1953125 5612.14453125
91 96436.9296875 83873.78125 24038.958984375 5737.9052734375
92 96636.7421875 83974.4921875 24182.533203125 5760.1416015625
93 96747.0390625 84584.90625 23991.04296875 5914.455078125
94 95932.890625 83808.59375 23857.55859375 5866.630859375
95 96534.21875 84120.671875 23813.90234375 5700.177734375
96 97024.7578125 84687.875 23854.54296875 5758.830078125
97 96785.03125 84513.984375 23610.525390625 5669.7392578125
98 95863.6171875 83646.4453125 23919.29296875 5851.060546875
99 96103.5234375 83993.0390625 23816.310546875 5852.9130859375
100 96694.9453125 83898.3984375 24122.49609375 5662.974609375
101 96279.0625 83771.578125 24137.685546875 5815.1005859375
102 96610.5078125 83808.65625 24386.015625 5792.08203125
103 96330.140625 83902.8125 24078.45703125 5825.564453125
104 96621.640625 83840.9609375 24230.28515625 5724.802734375
105 96313.09375 83791.671875 23850.763671875 5664.6708984375
106 96489.9765625 84347.3984375 23774.814453125 5816.1181640625
107 97074.3515625 84461.8671875 23730.029296875 5558.7724609375
108 96318.546875 83752.4609375 23792.90625 5613.41015625
109 96545.3203125 83884.9453125 24064.458984375 5702.0419921875
110 95950.6171875 83822.4921875 23372.4453125 5622.16015625
111 96530.7890625 83840.3515625 24025.15234375 5667.357421875
112 96842.9765625 84023.7421875 24190.134765625 5685.4501953125
113 97132.8203125 84151.84375 24563.5625 5791.29296875
114 96195.890625 83662.6640625 23932.150390625 5699.4619140625
115 97093.2734375 83901.046875 24421.248046875 5614.5107421875
116 96383.875 83715.421875 23900.791015625 5616.1689453125
117 95996.0390625 83149.7109375 24165.130859375 5659.4013671875
118 96865.25 83518.875 24678.572265625 5666.0986328125
119 96297.25 83336.265625 24342.630859375 5690.8232421875
120 97445.890625 84081.78125 24707.626953125 5671.7587890625
121 96624.5703125 83738.3828125 24638.306640625 5876.0595703125
122 97258.828125 83976.1328125 24577.041015625 5647.1728515625
123 96440.328125 83341.125 24684.64453125 5792.720703125
124 96031.390625 82798.578125 24828.935546875 5798.0615234375
125 96900.4296875 83934.4140625 24501.90234375 5767.943359375
126 96150.1484375 83177.9609375 24607.28515625 5817.548828125
127 96149.375 83571.7265625 24336.6640625 5879.5078125
128 96362.3671875 83700.5234375 24316.65234375 5827.404296875
129 96984.921875 83951.875 24853.22265625 5910.087890625
130 96433.78125 83872.984375 24399.134765625 5919.1689453125
131 96830.9765625 84248.5546875 24179.0546875 5798.31640625
132 96460.5390625 84187.6796875 23799.693359375 5763.4169921875
133 96208.359375 83300.21875 24440.751953125 5766.3056640625
134 96008.6484375 83483.9375 24185.19140625 5830.240234375
135 96293.15625 83947.1796875 23994.115234375 5824.0693359375
136 95931.0234375 83529.8359375 24170.646484375 5884.7294921875
137 96261.3359375 83720.8671875 24176.494140625 5818.0126953125
138 95548.8125 83282.140625 24261.119140625 5997.2236328125
139 96327.09375 83924.109375 24398.986328125 5998.0009765625
140 96814.8984375 84008.4609375 24764.904296875 5979.2333984375
141 96382.3828125 83338.4140625 24987.755859375 5971.8935546875
142 96210.0 83430.0625 24432.275390625 5826.1689453125
143 95681.1875 83256.7265625 24156.080078125 5865.8095703125
144 96475.6015625 83685.0546875 24536.041015625 5872.7470703125
145 95660.9765625 82891.390625 24461.359375 5845.88671875
146 96288.8125 83458.6328125 24574.623046875 5872.2216796875
147 96407.6796875 83645.3671875 24769.10546875 6003.396484375
148 96177.0 83451.5703125 24568.599609375 5921.5849609375
149 96573.7265625 83180.90625 24655.52734375 5631.353515625
150 96644.7265625 83727.9609375 24597.189453125 5840.2119140625
151 96350.140625 83365.7421875 24692.130859375 5853.8662109375
152 96161.2421875 83707.234375 24409.861328125 5977.9267578125
153 95177.046875 82917.5 23977.693359375 5859.0732421875
154 95785.4375 83365.4140625 24329.291015625 5954.6337890625
155 96236.359375 83735.859375 24465.52734375 5982.513671875
156 95751.15625 83404.765625 24457.859375 6055.734375
157 96345.640625 84182.4921875 23774.97265625 5805.912109375
158 96568.921875 84045.28125 24251.359375 5863.859375
159 96329.390625 83897.71875 24111.0078125 5839.66796875
160 96555.9296875 84181.453125 24052.521484375 5839.0224609375
161 96316.6484375 84357.9921875 24046.28515625 6043.814453125
162 95406.0078125 83488.0390625 23753.162109375 5917.5966796875
163 96452.984375 84052.09375 24199.283203125 5899.1962890625
164 95946.984375 83408.9921875 23980.384765625 5721.1962890625
165 96731.8984375 84387.0 24030.25390625 5842.677734375
166 96388.46875 83742.4921875 24463.5859375 5908.8046875
167 96627.1484375 84187.5859375 24207.92578125 5884.181640625
168 95876.7109375 83442.5625 23802.83984375 5684.345703125
169 96145.7109375 83845.78125 23652.5625 5676.31640625
170 96576.328125 84260.0625 23852.396484375 5768.0654296875
171 96761.265625 84155.2109375 24045.232421875 5719.5888671875
172 95439.1328125 83292.9765625 23702.892578125 5778.3681640625
173 95527.7265625 83563.5390625 23420.58203125 5728.197265625
174 95891.59375 83421.2734375 23999.56640625 5764.623046875
175 95698.0 83318.5703125 23882.2890625 5751.4296875
176 95629.6171875 83507.8984375 23636.541015625 5757.4111328125
177 95824.3828125 84099.8046875 23557.03125 5916.2265625
178 95763.109375 83948.59375 23471.837890625 5828.6611328125
179 95197.609375 83233.8984375 23554.400390625 5795.3447265625
180 95995.9140625 83873.15625 23623.560546875 5750.4013671875
181 95044.4296875 83353.7890625 23259.806640625 5784.5830078125
182 95389.0234375 83318.6484375 23552.26171875 5740.943359375
183 96023.9375 83904.515625 23349.6484375 5615.11328125
184 95754.8671875 83645.4140625 23275.232421875 5582.8896484375
185 95606.09375 83429.0625 23545.486328125 5684.2275390625
186 95264.484375 83251.03125 23354.318359375 5670.4326171875
187 95424.5390625 83311.078125 23211.01953125 5548.779296875
188 94787.2421875 82731.9765625 23267.474609375 5606.1044921875
189 95025.140625 83029.5703125 23257.669921875 5631.0498046875
190 95911.296875 83449.1484375 23830.4453125 5684.1484375
191 95786.78125 83442.71875 23411.2265625 5533.58203125
192 96100.0703125 83665.6484375 23615.236328125 5590.4072265625
193 95690.703125 83572.2890625 23262.05078125 5571.818359375
194 94826.6953125 83126.4609375 23029.4375 5664.6015625
195 95614.3046875 83398.0546875 23297.521484375 5540.6357421875
196 95864.6953125 83622.359375 23487.419921875 5622.5419921875
197 94907.5703125 83485.9296875 22986.1875 5782.2734375
198 95692.0859375 83693.1640625 23461.97265625 5731.525390625
199 95944.5625 84107.765625 23342.5859375 5752.89453125
200 95849.9140625 83817.40625 23731.271484375 5849.3818359375
201 95770.0703125 84018.765625 23269.40234375 5759.048828125
202 96338.59375 83834.453125 23831.498046875 5663.6787109375
203 95804.6484375 83863.71875 23286.07421875 5672.572265625
204 95308.6796875 83559.3203125 23350.681640625 5800.6611328125
205 95858.828125 83922.3125 23363.296875 5713.390625
206 95515.390625 83436.1015625 23198.07421875 5559.392578125
207 95184.0390625 83393.640625 23186.583984375 5698.0927734375
208 95554.9296875 83475.7265625 23474.529296875 5697.6630859375
209 95720.0078125 83040.3125 23878.078125 5599.19140625
210 94967.3203125 82527.359375 23301.01953125 5430.529296875
211 95416.9296875 83096.7265625 23508.068359375 5593.9326171875
212 95863.65625 83033.2109375 23848.78125 5509.16796875
213 96150.53125 83182.6953125 23837.068359375 5434.6162109375
214 96693.15625 83880.7109375 23658.92578125 5423.240234375
215 96787.453125 84001.8515625 23708.76953125 5461.583984375
216 95593.875 83016.3203125 23621.27734375 5521.861328125
217 95782.625 83109.296875 23727.927734375 5527.2998046875
218 95859.296875 83351.2265625 23455.69921875 5473.814453125
219 96173.9453125 83754.859375 23421.3046875 5501.109375
220 95865.6484375 83480.1484375 23393.96484375 5504.232421875
221 96515.53125 84174.1640625 23294.609375 5476.62109375
222 96401.484375 83809.109375 23616.75390625 5512.189453125
223 96754.3359375 84042.3984375 23591.259765625 5439.6611328125
224 97126.3203125 84492.59375 23611.1328125 5488.703125
225 96948.765625 84828.171875 23160.068359375 5519.7373046875
226 96300.5390625 84116.8203125 23262.044921875 5539.1630859375
227 96389.75 84112.4609375 23509.064453125 5615.8876953125
228 96240.5859375 84113.3046875 23072.5 5472.609375
229 95879.3828125 83354.546875 23551.138671875 5513.1513671875
230 95981.625 83542.8046875 23490.783203125 5525.9814453125
231 96756.3984375 84299.0703125 23428.6484375 5485.66015625
232 96279.3203125 84090.96875 23295.87109375 5553.759765625
233 96933.984375 84541.2265625 23400.46875 5503.85546875
234 96326.6796875 83795.9375 23378.07421875 5423.666015625
235 95829.5078125 83372.390625 23292.8046875 5417.84375
236 95708.328125 83261.8671875 23227.779296875 5390.6591796875
237 95636.7421875 83425.6796875 23291.39453125 5540.166015625
238 96704.484375 84044.421875 23237.8984375 5288.91796875
239 95908.125 83491.1328125 23386.740234375 5484.8740234375
240 95856.1640625 83534.4140625 23381.662109375 5529.9560546875
241 96378.7265625 83870.6953125 23385.71875 5438.84375
242 96955.3828125 84409.9140625 23493.296875 5473.9140625
243 96324.984375 83682.578125 23612.232421875 5484.9130859375
244 96751.3671875 84222.3359375 23251.6484375 5361.30859375
245 96319.3984375 83468.9921875 23531.029296875 5340.3115234375
246 96460.7890625 83610.2109375 23723.65625 5436.5390625
247 96114.7265625 83597.8984375 23399.671875 5441.421875
248 96021.21875 83411.59375 23414.21484375 5402.294921875
249 96037.6484375 83433.2109375 23555.48828125 5475.525390625
250 95881.3828125 83658.03125 23163.26171875 5469.955078125
251 95999.390625 83554.5625 23303.896484375 5429.5341796875
252 95749.7265625 83287.5078125 23300.123046875 5418.9521484375
253 96360.5 83609.03125 23603.10546875 5425.818359375
254 96422.3046875 83842.453125 23526.55859375 5473.353515625
255 96512.8046875 83634.5234375 23597.43359375 5359.576171875
256 96418.65625 83939.34375 23346.884765625 5433.7861328125
257 97210.4375 83975.140625 23713.37890625 5239.041015625
258 96623.546875 84286.203125 23174.373046875 5418.5146484375
259 97681.65625 84853.1015625 23648.623046875 5410.0341796875
260 96509.6953125 83989.2265625 23553.783203125 5516.6572265625
261 96683.4140625 83760.3828125 23684.388671875 5380.6787109375
262 97382.078125 84457.7265625 23615.068359375 5345.3583984375
263 96731.4921875 84117.2421875 23250.423828125 5318.0869140625
264 97545.28125 85045.7265625 23199.376953125 5349.9111328125
265 96945.953125 84397.3671875 23525.248046875 5488.3310546875
266 96665.3671875 84284.4921875 23564.53125 5591.828125
267 98049.8984375 85420.4609375 23454.017578125 5412.2900390625
268 96211.046875 84157.234375 23363.83203125 5655.009765625
269 97348.578125 84844.25 23451.728515625 5473.7001953125
270 96755.2734375 84189.7734375 23578.08203125 5506.291015625
271 96650.90625 84235.0546875 23513.333984375 5548.7412109375
272 97134.1796875 84594.171875 23518.189453125 5489.0908203125
273 96925.34375 84416.7890625 23586.13671875 5538.791015625
274 96603.8046875 84052.7890625 23406.36328125 5427.673828125
275 96672.3828125 84465.0859375 23387.390625 5590.046875
276 96744.984375 84499.3671875 23438.400390625 5596.3916015625
277 97086.046875 84704.09375 23467.849609375 5542.9482421875
278 96661.484375 84447.078125 23225.265625 5505.4296875
279 95808.3359375 83641.59375 23286.875 5560.06640625
280 96076.3671875 83877.6640625 23330.4296875 5565.86328125
281 96018.9609375 83555.625 23475.697265625 5506.1806640625
282 96167.546875 83984.453125 23230.0390625 5523.47265625
283 96608.515625 84305.96875 23316.26171875 5506.857421875
284 96799.9296875 84320.03125 23281.19140625 5400.646484375
285 97091.125 84512.703125 23547.6953125 5484.63671875
286 96746.765625 84404.2265625 23362.603515625 5510.0322265625
287 97696.859375 85218.4765625 23321.568359375 5421.5927734375
288 96208.2734375 83953.6328125 23031.99609375 5388.677734375
289 96409.3515625 84194.25 23309.0703125 5546.984375
290 96233.578125 84443.2421875 23120.455078125 5665.0595703125
291 97189.125 84433.5859375 23500.251953125 5372.3564453125
292 97067.5390625 84702.046875 23452.939453125 5543.7236328125
293 97686.8203125 85354.453125 23272.29296875 5469.962890625
294 96726.8125 84207.953125 23648.814453125 5564.9775390625
295 96685.984375 84381.9375 23306.748046875 5501.3505859375
296 96866.0625 84622.7109375 23184.869140625 5470.7587890625
297 96908.359375 84685.546875 23293.4296875 5535.30859375
298 96538.0703125 84110.5234375 23449.408203125 5510.9306640625
299 96473.53125 84392.03125 23165.80078125 5542.150390625
300 97398.65625 85366.6328125 23049.822265625 5508.8994140625
301 97158.421875 84786.1015625 23312.419921875 5470.0498046875
302 96031.9609375 83973.453125 23239.142578125 5590.3173828125
303 96551.921875 84466.1875 23043.90234375 5479.083984375
304 95930.859375 83906.609375 22882.751953125 5429.2509765625
305 96107.484375 83860.3984375 23109.1328125 5431.0234375
306 96753.53125 84407.078125 23086.376953125 5369.9619140625
307 96298.625 83815.703125 23172.66796875 5344.873046875
308 96860.453125 84230.4453125 23184.44921875 5277.220703125
309 96115.7890625 83347.703125 23272.93359375 5252.423828125
310 96082.0703125 83730.0703125 23255.212890625 5451.6064453125
311 95991.28125 83677.6953125 23233.220703125 5459.8173828125
312 96156.7734375 83379.78125 23378.302734375 5300.6552734375
313 96660.8671875 84209.875 23232.009765625 5390.5087890625
314 96427.28125 83963.3828125 23279.49609375 5407.798828125
315 97267.53125 84125.8125 23505.8359375 5182.05859375
316 96587.6171875 84026.5703125 23186.666015625 5312.8095703125
317 96883.6328125 84005.921875 23464.771484375 5293.5302734375
318 96979.6640625 84135.3046875 23712.265625 5433.953125
319 96648.4375 83751.2734375 23499.853515625 5301.3447265625
320 97248.6171875 83998.328125 23677.771484375 5213.7412109375
321 96738.2109375 83868.2421875 23402.921875 5266.4765625
322 96594.8984375 83960.75 23476.119140625 5420.9853515625
323 95819.15625 83165.640625 23247.41015625 5296.947265625
324 95653.328125 83221.125 23227.3046875 5397.55078125
325 96370.40625 84043.7109375 23352.37109375 5512.837890625
326 95158.921875 82974.15625 23384.927734375 5600.0810546875
327 95704.125 83552.71875 23149.43359375 5499.013671875
328 96109.390625 83778.03125 23115.537109375 5392.0888671875
329 95841.671875 83667.6796875 22827.29296875 5326.650390625
330 96411.5859375 83931.921875 23235.259765625 5377.7978515625
331 95571.546875 83487.1640625 23194.9453125 5555.28125
332 95695.9296875 83494.796875 23187.0 5492.93359375
333 95223.421875 83288.875 23129.640625 5597.546875
334 95795.7265625 83374.5703125 23512.349609375 5545.5966796875
335 96649.703125 84340.4765625 23251.416015625 5471.0947265625
336 97536.65625 84660.0703125 23409.05078125 5266.232421875
337 96323.7734375 84275.640625 23175.509765625 5563.6884765625
338 96595.5546875 83912.828125 23371.232421875 5344.2529296875
339 96932.234375 84179.5703125 23587.95703125 5417.646484375
340 97129.390625 84390.015625 23497.8203125 5379.22265625
341 96483.0234375 83646.4375 23710.537109375 5436.9755859375
342 96531.4375 83515.453125 23868.271484375 5426.1435546875
343 97455.7890625 84724.734375 23709.9140625 5489.4296875
344 97434.0625 84210.1875 23740.625 5258.375
345 96856.0625 83985.8203125 23525.810546875 5327.7841796875
346 96497.8828125 83880.8203125 23450.822265625 5416.8798828125
347 96358.6328125 83740.5625 23546.55078125 5464.240234375
348 96218.8203125 83758.703125 23356.609375 5448.24609375
349 96630.8671875 84491.5703125 23173.060546875 5516.8818359375
350 96335.5390625 83770.34375 23272.30859375 5353.556640625
351 96335.5703125 84019.3125 23323.3125 5503.52734375
352 96684.546875 83907.296875 23733.17578125 5477.962890625
353 96980.6796875 83777.390625 23971.94921875 5384.330078125
354 97327.875 84079.109375 23657.6796875 5204.45703125
355 96562.4765625 83737.3203125 23741.599609375 5458.2216796875
356 96908.5625 84222.15625 23369.529296875 5341.5615234375
357 96746.859375 83911.9921875 23645.96484375 5405.548828125
358 97103.96875 84414.109375 23427.212890625 5368.6767578125
359 97140.3125 84011.4609375 23845.166015625 5358.1572265625
360 96254.6796875 83479.8515625 23666.11328125 5445.642578125
361 97033.625 84223.890625 23383.931640625 5287.0986328125
362 96497.7578125 83855.4765625 23843.798828125 5600.7587890625
363 96776.4375 84104.9609375 23618.640625 5473.58203125
364 96895.0546875 84113.421875 23557.33203125 5387.849609375
365 96655.609375 84216.8125 23343.71875 5452.4609375
366 96082.8359375 83767.140625 23288.923828125 5486.6142578125
367 96682.109375 83903.4921875 23299.47265625 5260.427734375
368 96777.5625 84395.09375 23327.623046875 5472.5771484375
369 95962.84375 83484.7109375 23698.939453125 5610.4033203125
370 96660.2265625 83592.296875 23587.552734375 5259.8115234375
371 95995.5703125 83292.5703125 23515.4375 5406.21875
372 96745.6328125 84079.140625 23624.71875 5479.11328125
373 96833.03125 84204.7578125 23708.478515625 5540.1025390625
374 96436.8828125 83805.1015625 23762.287109375 5565.2529296875
375 96905.40625 84193.015625 23659.181640625 5473.3955078125
376 95818.0625 83719.3359375 22899.134765625 5400.2041015625
377 96231.0 83875.03125 23454.8828125 5549.45703125
378 95837.1875 83504.8828125 23026.50390625 5347.099609375
379 96351.3203125 83678.78125 23392.56640625 5360.013671875
380 96105.140625 83622.25 23332.171875 5424.640625
381 96217.0703125 83306.25 23529.9296875 5309.5546875
382 96340.78125 83848.7578125 23302.443359375 5405.2099609375
383 96283.3359375 83802.1796875 23364.08203125 5441.462890625
384 96722.578125 84325.8984375 23147.072265625 5375.1962890625
385 96239.125 84000.1875 23192.115234375 5476.5888671875
386 96604.59375 83948.7578125 23579.607421875 5461.8857421875
387 96051.4296875 83973.6484375 23022.33203125 5472.275390625
388 95838.8828125 83503.640625 23254.427734375 5459.5927734375
389 95477.90625 83323.0546875 23213.06640625 5529.107421875
390 96260.109375 83744.6640625 23447.939453125 5466.2470703125
391 96554.2421875 84481.4453125 23087.412109375 5507.3076171875
392 95902.2109375 83769.4296875 23241.21484375 5554.216796875
393 95779.6484375 83307.515625 23300.896484375 5414.3818359375
394 95960.421875 83524.296875 23249.943359375 5406.9091796875
395 96479.0078125 83711.125 23639.3359375 5435.7265625
396 96358.6484375 83972.4296875 23256.326171875 5435.0537109375
397 96547.25 84099.2734375 23385.05859375 5468.541015625
