# Supplementary material for: Complexes of vertebrate TMC1/2 and CIB2/3 proteins form hair-cell mechanotransduction cation channels
Source: eLife. 2025 Jan 8;12:RP89719. doi: 10.7554/eLife.89719 (PMC11709434; doi:10.7554/eLife.89719)
Supplement: Figure 8—figure supplement 2—source data 1. [file elife-89719-fig8-figsupp2-data1.zip › hsTMC1-hsCIB2-Ca-POPC-sasa-10-100ns.dat]

0 96522.84375 83912.9453125 23760.052734375 5575.0771484375
1 95881.7109375 83299.0546875 23984.5 5700.921875
2 97116.7578125 84437.15625 23860.8359375 5590.6171875
3 96995.8046875 84120.203125 23902.71875 5513.55859375
4 96444.5390625 84129.5234375 23766.97265625 5725.978515625
5 96588.2421875 84175.2109375 23732.064453125 5659.5166015625
6 96454.3828125 83986.7734375 23734.189453125 5633.2900390625
7 94875.796875 83271.4296875 23618.642578125 6007.1376953125
8 96130.859375 83702.125 24004.259765625 5787.7626953125
9 95309.203125 83179.8984375 23511.154296875 5690.9248046875
10 96398.9140625 83538.09375 23777.978515625 5458.5791015625
11 97649.5625 84616.421875 23996.408203125 5481.6337890625
12 96687.875 84101.296875 23830.43359375 5621.927734375
13 96741.625 84227.2578125 23772.16796875 5628.900390625
14 96844.6640625 84246.2265625 23702.119140625 5551.8408203125
15 97727.5390625 85299.484375 23734.234375 5653.08984375
16 97491.3828125 84759.7578125 24029.146484375 5648.7607421875
17 97251.21875 84721.6171875 23855.4609375 5662.9296875
18 96659.4609375 83933.765625 24185.646484375 5729.9755859375
19 97657.3359375 85372.78125 23671.248046875 5693.3466796875
20 96486.140625 84199.859375 23697.837890625 5705.7783203125
21 96707.765625 84774.1171875 23314.98046875 5690.666015625
22 97031.484375 84737.1796875 23833.09765625 5769.396484375
23 97050.3046875 84450.8046875 24120.935546875 5760.7177734375
24 95696.7265625 83292.078125 23777.88671875 5686.619140625
25 96446.0078125 84485.109375 23894.37109375 5966.736328125
26 97510.5625 85159.046875 24035.349609375 5841.9169921875
27 96655.375 84707.9375 23651.353515625 5851.9580078125
28 95377.9453125 83585.6640625 23573.771484375 5890.7451171875
29 95938.8828125 84105.125 23789.51953125 5977.880859375
30 96790.2421875 84905.1171875 23905.583984375 6010.2294921875
31 96648.4140625 84942.0 23519.5234375 5906.5546875
32 96308.59375 84307.53125 23877.646484375 5938.2919921875
33 96621.6953125 84664.1875 23542.23828125 5792.365234375
34 96478.296875 84993.28125 23545.224609375 6030.1044921875
35 95858.828125 84254.890625 23687.982421875 6042.0224609375
36 96395.28125 84596.6171875 23838.53125 6019.93359375
37 95807.078125 84188.65625 23614.451171875 5998.0146484375
38 96208.0390625 84592.4140625 23588.39453125 5986.384765625
39 96816.578125 85139.2109375 23802.892578125 6062.7626953125
40 96814.2734375 84909.5546875 24095.625 6095.453125
41 96057.65625 84661.84375 23599.26171875 6101.724609375
42 96587.875 85028.140625 23786.126953125 6113.1962890625
43 97026.0 85264.609375 23853.302734375 6045.9560546875
44 95932.0625 84616.5 23604.134765625 6144.2861328125
45 95853.796875 84112.7578125 23818.810546875 6038.8857421875
46 95901.5546875 84578.5078125 23657.869140625 6167.4111328125
47 96221.6328125 84999.34375 23438.357421875 6108.0341796875
48 95516.75 83927.25 23697.2578125 6053.87890625
49 96012.4921875 84498.421875 23447.095703125 5966.5126953125
50 95762.6640625 84512.046875 23436.84765625 6093.115234375
51 96504.734375 85040.9375 23823.1640625 6179.68359375
52 96330.8671875 84690.1640625 23701.759765625 6030.5283203125
53 95352.5234375 84048.4296875 23444.400390625 6070.1533203125
54 95927.53125 84560.1875 23566.728515625 6099.6923828125
55 96386.28125 84595.90625 23993.69140625 6101.658203125
56 95754.0859375 84205.4453125 23926.107421875 6188.7333984375
57 96390.5859375 84872.9140625 23856.787109375 6169.5576171875
58 95614.0703125 84045.6953125 23915.021484375 6173.3232421875
59 95688.2734375 83744.8984375 24122.802734375 6089.7138671875
60 95366.1953125 83574.078125 23918.744140625 6063.3134765625
61 95226.203125 83606.5234375 23539.509765625 5959.9150390625
62 96264.703125 84481.5 23623.50390625 5920.150390625
63 96095.8125 84630.125 23747.50390625 6140.908203125
64 96259.0859375 84859.09375 23798.103515625 6199.0556640625
65 96185.84375 84371.9921875 23817.4921875 6001.8203125
66 97244.546875 85447.359375 23667.615234375 5935.2138671875
67 96732.3515625 85364.9609375 23616.828125 6124.71875
68 97006.703125 85352.3828125 24050.896484375 6198.2880859375
69 97517.421875 85766.1171875 24012.49609375 6130.595703125
70 97307.84375 85412.5703125 24055.62890625 6080.177734375
71 97722.9296875 86106.1328125 23986.1171875 6184.66015625
72 96252.609375 84717.59375 23675.3046875 6070.14453125
73 97064.40625 85048.921875 24060.29296875 6022.404296875
74 97726.1875 85890.2421875 23957.63671875 6060.845703125
75 97064.421875 85390.96875 23869.341796875 6097.9443359375
76 96596.859375 84823.765625 23814.2265625 6020.56640625
77 96600.921875 84639.34375 24019.82421875 6029.123046875
78 97416.46875 85491.0 24064.9609375 6069.74609375
79 96695.703125 84767.859375 24169.623046875 6120.8896484375
80 97170.9375 85104.671875 24103.55078125 6018.642578125
81 95679.8828125 83810.1640625 24118.8125 6124.546875
82 96480.265625 84523.09375 23896.705078125 5969.7666015625
83 97042.9921875 84758.28125 24221.5390625 5968.4140625
84 96318.984375 84345.84375 23765.87109375 5896.365234375
85 97017.1015625 84632.3125 24266.603515625 5940.9072265625
86 97056.3046875 84938.75 24210.7734375 6046.609375
87 96848.3046875 84807.3359375 24136.80078125 6047.916015625
88 96937.484375 84636.9375 24208.763671875 5954.1083984375
89 96726.1640625 84445.4921875 24367.943359375 6043.6357421875
90 96805.203125 84833.3046875 24250.392578125 6139.2470703125
91 96753.1796875 84575.1015625 24129.140625 5975.53125
92 96368.75 84421.28125 24216.8046875 6134.66796875
93 96320.046875 84607.6015625 24104.0 6195.77734375
94 96416.625 84427.234375 23902.056640625 5956.3330078125
95 96727.8203125 84930.40625 23914.1796875 6058.3828125
96 97086.46875 84957.7578125 24162.650390625 6016.9697265625
97 97430.3671875 85376.4375 24158.27734375 6052.173828125
98 95827.7421875 84296.1171875 23894.236328125 6181.3056640625
99 96684.90625 84863.03125 24146.373046875 6162.2490234375
100 96362.8984375 84485.3046875 24421.705078125 6272.0556640625
101 96297.078125 84609.4140625 24223.8984375 6268.1171875
102 96170.984375 84213.8359375 24513.03515625 6277.943359375
103 96779.9296875 84959.4765625 24107.849609375 6143.6982421875
104 96045.8203125 83892.6953125 24236.28125 6041.578125
105 96510.84375 84734.3671875 24092.923828125 6158.2236328125
106 95646.7421875 84433.59375 24162.51953125 6474.685546875
107 95456.4375 83931.484375 24218.662109375 6346.8544921875
108 95698.9453125 84079.1484375 24029.630859375 6204.9169921875
109 95819.4609375 84055.1171875 24090.95703125 6163.306640625
110 95497.109375 84051.46875 24121.21875 6337.7890625
111 95985.2265625 84239.421875 24206.470703125 6230.3330078125
112 96292.2109375 84820.6796875 24038.853515625 6283.6611328125
113 95459.15625 84365.7265625 23622.171875 6264.37109375
114 95999.6796875 84606.609375 23851.33984375 6229.134765625
115 97028.6015625 85271.8515625 23973.25 6108.25
116 96653.2421875 84744.4296875 24108.412109375 6099.7998046875
117 96744.921875 85180.5390625 23673.197265625 6054.4072265625
118 96318.9453125 84658.8359375 24128.861328125 6234.3759765625
119 96553.9453125 84804.9921875 24050.888671875 6150.9677734375
120 96224.5546875 84864.9609375 23762.76953125 6201.587890625
121 96227.65625 84262.2421875 23796.65625 5915.62109375
122 96595.84375 84616.875 23735.447265625 5878.2392578125
123 96802.625 84695.578125 23827.38671875 5860.169921875
124 96262.78125 84274.765625 23832.08984375 5922.037109375
125 96937.5078125 84573.46875 24089.818359375 5862.8896484375
126 97287.0234375 85528.4140625 23906.693359375 6074.0419921875
127 97254.0 85487.3515625 24168.291015625 6200.8212890625
128 96922.3125 85096.34375 23901.708984375 6037.8701171875
129 96437.8515625 84711.1328125 24174.091796875 6223.6865234375
130 96225.4296875 84501.046875 24061.544921875 6168.5810546875
131 96469.03125 85212.9296875 23886.025390625 6314.9619140625
132 96217.40625 85016.640625 23924.720703125 6361.9775390625
133 96501.734375 85024.453125 23874.599609375 6198.6591796875
134 97055.5234375 85201.8984375 23766.3203125 5956.34765625
135 96670.3203125 84951.96875 23730.671875 6006.16015625
136 95905.1796875 84139.8671875 23920.92578125 6077.806640625
137 97609.734375 85504.75 24183.728515625 6039.3720703125
138 96958.40625 85432.0 23701.794921875 6087.6943359375
139 96609.0234375 84964.1015625 23751.2734375 6053.17578125
140 97210.5859375 85522.109375 23796.1015625 6053.8125
141 97177.7578125 85549.6015625 23820.0546875 6095.94921875
142 97467.84375 85870.2890625 23733.21875 6067.83203125
143 96653.7109375 84868.6328125 24087.958984375 6151.4404296875
144 97331.46875 85676.6171875 24124.412109375 6234.7802734375
145 97095.6640625 85661.3046875 24023.162109375 6294.4013671875
146 96990.625 85614.59375 23833.0546875 6228.51171875
147 97270.3203125 86087.34375 23685.279296875 6251.1513671875
148 97521.9375 86514.8046875 23591.37890625 6292.123046875
149 97810.6171875 86630.7890625 23531.99609375 6176.083984375
150 97108.5625 85837.7734375 23504.3828125 6116.796875
151 96855.359375 85136.796875 23396.822265625 5839.1298828125
152 97322.453125 85238.3359375 24004.646484375 5960.2646484375
153 96973.21875 84905.6796875 23889.263671875 5910.8623046875
154 97169.9453125 85673.1953125 23872.275390625 6187.7626953125
155 97126.6953125 85463.734375 23732.666015625 6034.8525390625
156 97751.421875 86168.0078125 23561.724609375 5989.1552734375
157 96852.234375 85120.4453125 23665.484375 5966.84765625
158 96601.796875 85093.7265625 23625.931640625 6058.9306640625
159 97582.1015625 85993.375 23416.9296875 5914.1015625
160 96264.296875 85411.6953125 23322.90625 6235.15234375
161 96695.6328125 85820.3984375 23157.48828125 6141.126953125
162 96731.84375 85233.390625 23362.412109375 5931.9794921875
163 97049.4921875 85325.1640625 23474.474609375 5875.0732421875
164 97517.953125 86173.2890625 23675.80859375 6165.572265625
165 96733.5 85139.109375 23749.46484375 6077.537109375
166 97033.515625 85323.984375 23593.861328125 5942.1650390625
167 95990.96875 84909.46875 23266.43359375 6092.466796875
168 97005.0390625 85309.109375 23801.2421875 6052.65625
169 96477.2578125 85291.75 23368.130859375 6091.3115234375
170 97038.8984375 85711.609375 23262.849609375 5967.7802734375
171 96829.171875 85493.40625 23473.37890625 6068.806640625
172 97137.6640625 85835.7421875 23376.720703125 6037.3994140625
173 97701.515625 85682.4140625 23752.63671875 5866.767578125
174 97457.0859375 85614.0 23749.955078125 5953.4345703125
175 96982.671875 85040.9375 23745.142578125 5901.7041015625
176 97124.2890625 85551.6328125 23760.91015625 6094.126953125
177 95954.6328125 84746.6796875 23529.80859375 6160.927734375
178 96493.3046875 85261.421875 23451.625 6109.87109375
179 96840.234375 85674.703125 23225.033203125 6029.7509765625
180 97059.9140625 85550.34375 23316.27734375 5903.353515625
181 96888.0546875 85435.390625 23495.912109375 6021.6240234375
182 96760.3984375 85431.7734375 23173.287109375 5922.3310546875
183 98063.96875 86479.421875 23682.494140625 6048.9736328125
184 97516.4140625 85926.03125 23315.64453125 5862.630859375
185 96213.0 84902.53125 23159.046875 5924.2890625
186 97665.1640625 86286.8984375 23490.025390625 6055.8798828125
187 97148.453125 85743.2265625 23250.88671875 5922.830078125
188 97802.3203125 86397.296875 23534.541015625 6064.7587890625
189 97136.0625 85856.6875 23168.953125 5944.7890625
190 97788.3671875 86258.171875 23314.76953125 5892.287109375
191 97593.5859375 85873.3046875 23483.685546875 5881.7021484375
192 97636.90625 85967.7890625 23866.21875 6098.55078125
193 97888.796875 86237.25 23706.791015625 6027.6220703125
194 97638.21875 86324.296875 23404.962890625 6045.5205078125
195 97500.0390625 85826.28125 23603.974609375 5965.1083984375
196 97612.34375 85799.65625 23793.66015625 5990.486328125
197 97494.78125 85510.0703125 23640.232421875 5827.7607421875
198 97787.2421875 86013.953125 23708.57421875 5967.642578125
199 96700.1328125 85304.125 23376.03515625 5990.013671875
200 97750.7421875 85573.7265625 23878.9296875 5850.95703125
201 97502.296875 85312.5078125 23682.83203125 5746.521484375
202 98987.8125 86565.3046875 24152.6796875 5865.0859375
203 97689.984375 85383.234375 24105.79296875 5899.521484375
204 98677.90625 86037.7265625 24353.3046875 5856.5625
205 97935.3984375 85677.953125 23949.6640625 5846.109375
206 98876.953125 86400.5625 24125.646484375 5824.6279296875
207 98632.0078125 85752.0 24216.00390625 5667.998046875
208 98298.875 85627.7734375 24181.86328125 5755.380859375
209 98321.8984375 85973.421875 23824.15625 5737.83984375
210 98233.2109375 85906.890625 23891.345703125 5782.5126953125
211 97593.546875 85029.6328125 24206.390625 5821.23828125
212 97571.59375 85230.8984375 24137.517578125 5898.4111328125
213 96706.0078125 84846.171875 23697.419921875 5918.7919921875
214 96764.8203125 85033.1796875 23842.703125 6055.53125
215 97224.6328125 84818.3671875 24194.91015625 5894.322265625
216 97354.484375 85236.421875 24080.513671875 5981.2255859375
217 97237.515625 85367.1171875 23724.2890625 5926.9453125
218 97141.9609375 85400.4609375 23915.6015625 6087.05078125
219 98224.4375 85998.96875 23899.310546875 5836.9208984375
220 97670.3515625 85715.3984375 23605.35546875 5825.201171875
221 97876.7734375 85566.84375 23918.986328125 5804.5283203125
222 98085.7578125 85788.34375 24009.76953125 5856.177734375
223 97408.5859375 85759.078125 23599.052734375 5974.7724609375
224 96961.7890625 85016.8203125 23848.5859375 5951.80859375
225 97442.78125 85454.1640625 23751.79296875 5881.587890625
226 97170.7890625 85084.53125 23951.736328125 5932.7392578125
227 97303.2734375 85216.6875 23957.79296875 5935.603515625
228 96676.015625 84606.3046875 23933.033203125 5931.6611328125
229 95989.6171875 84139.234375 23831.337890625 5990.4775390625
230 97352.8984375 85164.4765625 23905.044921875 5858.3115234375
231 96643.53125 84648.296875 23876.04296875 5940.404296875
232 97172.4765625 85113.8046875 23787.953125 5864.640625
233 96745.0 84742.9609375 23510.302734375 5754.1318359375
234 97222.828125 84888.3203125 24038.28125 5851.88671875
235 96840.4296875 84915.28125 23513.646484375 5794.2490234375
236 96995.765625 85064.125 23624.46484375 5846.412109375
237 96656.75 84527.9296875 23743.447265625 5807.3134765625
238 96871.8359375 85223.1796875 23554.2734375 5952.80859375
239 96765.8828125 84868.0703125 23768.751953125 5935.4697265625
240 96896.6953125 85107.90625 23901.265625 6056.23828125
241 97158.140625 85339.5 23670.86328125 5926.111328125
242 97355.5234375 84948.2109375 24148.5546875 5870.62109375
243 96843.625 84463.640625 24171.943359375 5895.9794921875
244 97144.7109375 85257.6015625 23625.91015625 5869.400390625
245 96840.8671875 84965.5703125 23809.34375 5967.0234375
246 97403.8359375 85078.2734375 24265.384765625 5969.9111328125
247 96587.6640625 84811.203125 23747.455078125 5985.4970703125
248 96304.3828125 84651.1875 23554.1796875 5950.4921875
249 96244.0 84300.4453125 23734.435546875 5895.4404296875
250 96923.90625 85055.2265625 23807.62109375 5969.470703125
251 96559.625 84698.5859375 23672.287109375 5905.6240234375
252 97193.265625 85377.984375 23421.46484375 5803.091796875
253 97561.0234375 85689.796875 23622.1640625 5875.46875
254 96544.390625 84646.71875 23625.3984375 5863.86328125
255 96347.75 84452.2265625 23898.146484375 6001.3115234375
256 96282.6953125 84628.796875 23449.384765625 5897.7431640625
257 97062.328125 85109.1875 23705.287109375 5876.0732421875
258 96736.1171875 85100.90625 23220.748046875 5792.7685546875
259 97318.7109375 85719.4609375 23518.92578125 5959.837890625
260 97662.6953125 85419.90625 23739.359375 5748.28515625
261 97241.40625 85231.9140625 23477.892578125 5734.2001953125
262 96830.3828125 85052.75 23627.396484375 5924.8818359375
263 97196.84375 85261.4296875 23262.150390625 5663.3681640625
264 97471.703125 85422.5625 23597.658203125 5774.2587890625
265 97707.46875 85409.9609375 23784.48828125 5743.490234375
266 97494.90625 85227.3203125 23876.0703125 5804.2421875
267 97695.875 85624.65625 23920.861328125 5924.8212890625
268 97747.9140625 85403.875 24241.90234375 5948.931640625
269 96969.09375 84678.1171875 24182.576171875 5945.7998046875
270 97284.3203125 84987.0234375 24278.78515625 5990.744140625
271 97078.34375 84869.1015625 23551.630859375 5671.1943359375
272 97325.765625 84921.75 24067.748046875 5831.8662109375
273 97053.140625 84885.9296875 24098.93359375 5965.861328125
274 96950.265625 85165.703125 23614.255859375 5914.8466796875
275 96540.6796875 84499.2734375 23756.017578125 5857.3056640625
276 96745.375 84730.7734375 23800.12109375 5892.759765625
277 96795.75 84754.546875 23727.9921875 5843.39453125
278 96873.359375 84895.2421875 23623.099609375 5822.4912109375
279 97058.2265625 85355.0703125 23515.376953125 5906.1103515625
280 97320.09375 85308.4453125 23691.849609375 5840.1005859375
281 96913.6328125 85188.8671875 23646.306640625 5960.7705078125
282 96618.1328125 85159.90625 23293.830078125 5917.8017578125
283 96917.578125 84920.1796875 23590.091796875 5796.3466796875
284 97834.0390625 85427.0625 23968.02734375 5780.525390625
285 96869.7890625 85320.1953125 23406.798828125 5928.6025390625
286 96616.7734375 85277.890625 23338.97265625 6000.044921875
287 97309.4609375 85431.9296875 23733.361328125 5927.9150390625
288 97164.4296875 85201.390625 23767.083984375 5902.0224609375
289 96909.796875 85291.421875 23555.888671875 5968.7568359375
290 96572.3515625 84667.6875 23806.06640625 5950.701171875
291 96385.3828125 84754.6484375 23474.00390625 5921.634765625
292 96414.3125 84719.8203125 23592.173828125 5948.8408203125
293 96011.765625 84179.3203125 23563.203125 5865.37890625
294 96302.0234375 84448.5078125 23501.298828125 5823.8916015625
295 95568.859375 83992.7265625 23433.498046875 5928.6826171875
296 96592.3359375 84809.0390625 23455.5078125 5836.10546875
297 95962.890625 84446.671875 23317.712890625 5900.7470703125
298 96372.671875 84826.578125 23560.58203125 6007.244140625
299 96851.015625 85134.40625 23675.73828125 5979.564453125
300 97360.8359375 85480.5625 23850.173828125 5984.9501953125
301 97035.109375 85460.6484375 23651.759765625 6038.6494140625
302 96276.859375 84892.0234375 23415.646484375 6015.4052734375
303 96300.875 84940.453125 23614.23046875 6126.904296875
304 96719.171875 85488.7109375 23486.126953125 6127.8330078125
305 96339.8828125 85314.796875 23396.716796875 6185.8154296875
306 95660.3984375 84397.765625 23387.783203125 6062.5751953125
307 97115.109375 85528.296875 23765.904296875 6089.5458984375
308 96048.0859375 84940.0546875 23538.6875 6215.328125
309 97047.875 85768.7734375 23580.125 6150.51171875
310 97635.3125 86217.2734375 23806.966796875 6194.4638671875
311 96563.078125 85174.0703125 23493.29296875 6052.142578125
312 97220.484375 85390.5546875 23895.955078125 6033.0126953125
313 96688.03125 85239.6796875 23360.82421875 5956.236328125
314 96846.7265625 85503.5390625 23372.646484375 6014.7294921875
315 97190.9765625 85568.453125 23413.23046875 5895.353515625
316 96446.0703125 84859.6328125 23631.25390625 6022.408203125
317 96168.0234375 84914.2734375 23349.591796875 6047.9208984375
318 96619.5078125 84905.9609375 23524.431640625 5905.4423828125
319 96929.3828125 85506.3046875 23496.44140625 6036.681640625
320 97082.171875 85449.671875 23705.92578125 6036.712890625
321 96272.1640625 84490.203125 23790.25 6004.14453125
322 96293.484375 84476.703125 23899.416015625 6041.3173828125
323 96587.7421875 85139.5625 23489.025390625 6020.4228515625
324 96722.25 85039.2578125 23902.6875 6109.84765625
325 96825.7421875 85177.1953125 23824.255859375 6087.8544921875
326 97126.2734375 85228.84375 23731.193359375 5916.8818359375
327 95805.125 84372.3359375 23520.37109375 6043.791015625
328 97060.1015625 85605.9921875 23460.84375 6003.3671875
329 96808.9765625 84575.3671875 23969.744140625 5868.0673828125
330 96949.328125 84711.4921875 23658.806640625 5710.4853515625
331 96706.8828125 84806.2734375 23483.201171875 5791.2958984375
332 97028.421875 84659.0703125 23809.908203125 5720.2783203125
333 97265.0859375 84762.0078125 23726.498046875 5611.7099609375
334 97178.1328125 84935.5859375 23633.306640625 5695.3798828125
335 97812.2890625 85795.7109375 23409.451171875 5696.4365234375
336 96947.6015625 85110.4765625 23469.80078125 5816.337890625
337 96236.1015625 84529.78125 23432.55859375 5863.119140625
338 96493.1796875 84802.4375 23507.14453125 5908.201171875
339 97100.21875 85508.40625 23233.955078125 5821.0712890625
340 97139.9453125 85205.984375 23555.357421875 5810.6982421875
341 97327.0078125 85779.46875 23355.9375 5904.19921875
342 96728.2421875 85368.1953125 23336.05078125 5988.001953125
343 96478.8046875 85112.09375 23411.7578125 6022.5234375
344 97438.1875 85548.921875 23655.802734375 5883.2685546875
345 97206.1875 85755.4921875 23494.55078125 6021.927734375
346 97032.1328125 85787.5859375 23150.111328125 5952.7822265625
347 97657.4140625 85873.7421875 23590.171875 5903.25
348 96254.21875 84601.2421875 23502.4296875 5924.7265625
349 96914.2578125 85484.6015625 23675.185546875 6122.7646484375
350 97057.8359375 85543.625 23454.150390625 5969.9697265625
351 96247.6484375 84972.75 23348.98046875 6037.041015625
352 96558.578125 85120.7734375 23410.857421875 5986.5263671875
353 95720.765625 84211.515625 23389.958984375 5940.3544921875
354 96585.8046875 85092.2265625 23399.337890625 5952.8798828125
355 97299.546875 85758.5078125 23404.24609375 5931.603515625
356 96126.3046875 84555.34375 23869.94921875 6149.494140625
357 96248.34375 84896.0390625 23655.1015625 6151.3984375
358 95887.1484375 84619.296875 23241.578125 5986.86328125
359 95652.78125 84131.2890625 23637.298828125 6057.9033203125
