# Supplementary material for: Complexes of vertebrate TMC1/2 and CIB2/3 proteins form hair-cell mechanotransduction cation channels
Source: eLife. 2025 Jan 8;12:RP89719. doi: 10.7554/eLife.89719 (PMC11709434; doi:10.7554/eLife.89719)
Supplement: Figure 8—figure supplement 2—source data 1. [file elife-89719-fig8-figsupp2-data1.zip › hsTMC1-hsCIB2-Ca-POPC-sasa-100-200ns.dat]

0 96551.0234375 84992.796875 23481.357421875 5961.5654296875
1 95723.7890625 83946.5390625 23597.9765625 5910.36328125
2 96453.1171875 84841.390625 23641.625 6014.94921875
3 97010.4921875 84963.5546875 24050.576171875 6001.8193359375
4 96409.6640625 84643.3671875 23565.060546875 5899.3818359375
5 96423.390625 84860.78125 23373.900390625 5905.6455078125
6 96351.765625 85142.453125 23687.923828125 6239.3056640625
7 96759.890625 85344.078125 23555.25390625 6069.720703125
8 96320.921875 84877.859375 23492.123046875 6024.5302734375
9 96044.40625 84751.4921875 23515.908203125 6111.4970703125
10 96544.390625 85334.3046875 23627.9453125 6208.9296875
11 96649.4140625 85374.4921875 23339.068359375 6032.0732421875
12 96918.78125 85395.234375 23487.658203125 5982.0556640625
13 97053.8984375 85716.9453125 23679.021484375 6171.0341796875
14 96243.1640625 85062.6875 23689.24609375 6254.384765625
15 96303.515625 84937.7421875 23459.810546875 6047.0185546875
16 96101.890625 84893.59375 23657.060546875 6224.3818359375
17 97026.3359375 85934.8203125 23399.0234375 6153.75390625
18 96851.9140625 85476.984375 23513.6015625 6069.3359375
19 97354.2734375 86473.59375 23357.78515625 6238.552734375
20 97147.2109375 85955.3515625 23334.99609375 6071.568359375
21 97199.6015625 86074.5859375 23505.52734375 6190.255859375
22 96029.375 85196.546875 23374.7734375 6270.97265625
23 96218.34375 85157.1484375 23239.646484375 6089.2255859375
24 95948.15625 84909.8515625 23272.392578125 6117.0439453125
25 96458.578125 85450.9375 23567.37890625 6279.869140625
26 96296.21875 85125.5 23338.7109375 6083.99609375
27 96547.8828125 85349.3828125 23740.845703125 6271.1728515625
28 96566.3828125 85282.1328125 23669.52734375 6192.638671875
29 96747.4140625 85666.234375 23456.45703125 6187.638671875
30 97015.8125 85656.8828125 23434.98046875 6038.025390625
31 97024.3671875 85821.6484375 23520.412109375 6158.8466796875
32 96688.203125 85650.546875 23547.091796875 6254.7177734375
33 97440.3984375 85916.5859375 23687.318359375 6081.7529296875
34 97378.7734375 85929.1875 23769.380859375 6159.8974609375
35 96546.5546875 85090.8203125 23706.333984375 6125.2998046875
36 96603.2578125 85221.8828125 23745.396484375 6182.0107421875
37 96354.453125 85140.390625 23735.078125 6260.5078125
38 95954.421875 84837.5390625 23172.9609375 6028.0390625
39 97374.1875 85879.09375 23817.90234375 6161.404296875
40 96294.484375 84903.0546875 23859.06640625 6233.818359375
41 96376.3671875 85243.28125 23634.443359375 6250.6787109375
42 96678.4296875 85570.921875 23611.681640625 6252.0869140625
43 96272.3125 85505.0859375 23416.142578125 6324.4580078125
44 96320.25 85198.65625 23371.669921875 6125.0380859375
45 95966.953125 85187.796875 23127.29296875 6174.068359375
46 96684.3359375 85295.859375 23353.142578125 5982.3330078125
47 96713.578125 85205.9140625 23546.158203125 6019.2470703125
48 96487.515625 85325.609375 23469.568359375 6153.8310546875
49 96826.7421875 85881.09375 23565.970703125 6310.1611328125
50 97011.0390625 85523.71875 23496.326171875 6004.5029296875
51 96987.1875 85798.140625 23394.95703125 6102.955078125
52 97763.765625 86240.28125 23783.330078125 6129.9228515625
53 97072.71875 85851.15625 23487.080078125 6132.7587890625
54 97253.03125 86010.6875 23595.3828125 6176.51953125
55 97304.1015625 86377.7421875 23386.189453125 6229.9150390625
56 97622.5078125 86540.640625 23127.4296875 6022.78125
57 98086.6484375 86465.4296875 23714.58203125 6046.681640625
58 98226.2421875 86744.9375 23505.119140625 6011.9072265625
59 97504.015625 86317.765625 23595.978515625 6204.8642578125
60 97428.453125 86580.78125 23274.31640625 6213.322265625
61 97977.1328125 86524.28125 23413.177734375 5980.1630859375
62 98236.3359375 87057.3359375 23310.296875 6065.6484375
63 97313.0703125 86418.421875 23267.7421875 6186.546875
64 97680.34375 86698.5625 23314.1015625 6166.16015625
65 97233.3125 86318.0234375 23348.54296875 6216.626953125
66 97129.3515625 86311.25 23015.203125 6098.55078125
67 97875.8984375 86105.6484375 23792.740234375 6011.2451171875
68 97481.3828125 85767.1640625 23722.185546875 6003.9833984375
69 96846.125 85289.65625 23570.193359375 6006.8623046875
70 97200.6953125 85940.6796875 23367.951171875 6053.9677734375
71 97745.9453125 86326.796875 23247.7109375 5914.28125
72 98005.6953125 86366.6171875 23700.650390625 6030.7861328125
73 97720.0859375 85976.078125 23709.55859375 5982.775390625
74 96809.0234375 85153.46875 23515.716796875 5930.0810546875
75 96852.703125 85773.4609375 23106.7265625 6013.7421875
76 97189.484375 85726.515625 23458.251953125 5997.6416015625
77 96904.203125 85517.71875 23389.46875 6001.4921875
78 97128.03125 85799.8125 23148.548828125 5910.1650390625
79 97465.421875 86006.34375 23185.654296875 5863.2880859375
80 98534.2265625 86393.8125 23452.681640625 5656.1337890625
81 98450.5390625 86317.4921875 23465.13671875 5666.044921875
82 98451.7734375 86367.109375 23617.02734375 5766.181640625
83 98597.4765625 86652.7109375 23484.599609375 5769.9169921875
84 97979.0859375 85996.1953125 23429.08984375 5723.099609375
85 98251.703125 85774.59375 23815.341796875 5669.1162109375
86 97959.0703125 85873.5234375 23601.296875 5757.875
87 98416.875 86221.171875 23720.0859375 5762.19140625
88 98367.875 85959.890625 23621.84765625 5606.931640625
89 98182.5546875 85745.5234375 23898.16796875 5730.568359375
90 97759.75 85740.359375 23975.279296875 5977.9443359375
91 97427.0859375 85483.34375 23581.5 5818.87890625
92 97933.3125 85634.421875 24029.185546875 5865.1474609375
93 97493.4765625 85566.5390625 23779.302734375 5926.1826171875
94 97457.2421875 85938.3203125 23609.521484375 6045.2998046875
95 98703.1640625 86013.5390625 24052.158203125 5681.2666015625
96 98957.421875 86378.3203125 24085.2265625 5753.0625
97 98264.3046875 86070.1953125 23754.5078125 5780.19921875
98 98258.5703125 85737.5390625 23943.162109375 5711.0654296875
99 97465.0234375 85043.2109375 24026.666015625 5802.4267578125
100 98019.0546875 85289.8828125 24080.50390625 5675.666015625
101 97981.46875 85983.921875 23656.0390625 5829.24609375
102 98264.78125 85913.7890625 23966.443359375 5807.7255859375
103 98293.171875 86170.8203125 23810.369140625 5844.0087890625
104 98267.109375 85909.84375 24140.490234375 5891.6123046875
105 99105.6796875 86798.71875 23928.3203125 5810.6796875
106 98651.7578125 86184.7890625 23966.93359375 5749.982421875
107 99303.8828125 86718.0703125 24021.0546875 5717.62109375
108 98512.796875 85894.2734375 24185.1484375 5783.3125
109 98712.078125 86100.7421875 24096.98046875 5742.822265625
110 98215.390625 85843.8515625 23992.9609375 5810.7109375
111 98000.421875 85878.46875 23700.865234375 5789.4560546875
112 97764.453125 85727.2734375 23972.728515625 5967.7744140625
113 98183.7578125 85625.9609375 24109.009765625 5775.6064453125
114 98877.28125 86572.7265625 23931.91015625 5813.677734375
115 97421.484375 85651.140625 23923.49609375 6076.576171875
116 97590.765625 85611.4921875 23836.662109375 5928.6943359375
117 98295.75 86049.78125 23832.484375 5793.2578125
118 98229.4453125 85867.65625 23713.119140625 5675.6650390625
119 98801.4140625 86209.96875 23950.4609375 5679.5078125
120 97811.4453125 85898.3828125 23637.318359375 5862.1279296875
121 98041.5625 85912.421875 23722.46875 5796.6640625
122 97609.15625 85845.296875 23600.251953125 5918.1962890625
123 97373.6171875 85570.6875 23622.146484375 5909.6083984375
124 97828.4921875 85773.2265625 23607.869140625 5776.3017578125
125 98157.8671875 85978.3515625 23960.98046875 5890.732421875
126 98324.3359375 86132.6875 23776.666015625 5792.5087890625
127 97925.984375 86062.171875 23659.37109375 5897.779296875
128 97800.5234375 85838.3671875 23439.787109375 5738.8154296875
129 97028.8515625 85471.4609375 23184.443359375 5813.5263671875
130 96955.2734375 85089.5859375 23206.296875 5670.3046875
131 96766.8984375 85077.796875 23149.6796875 5730.2890625
132 97222.546875 85141.7578125 23350.953125 5635.08203125
133 97217.171875 85385.4765625 23509.955078125 5839.1298828125
134 97522.7734375 85487.78125 23663.23046875 5814.119140625
135 97016.5 84791.09375 23632.681640625 5703.6376953125
136 97710.5 85167.3828125 23590.39453125 5523.638671875
137 97678.5234375 85086.390625 23646.12890625 5526.998046875
138 97747.0625 85346.8671875 23567.71484375 5583.759765625
139 97544.71875 85226.0078125 23654.826171875 5668.0576171875
140 97093.8828125 85084.890625 23584.697265625 5787.8525390625
141 97058.0078125 84792.6015625 23453.658203125 5594.1259765625
142 98151.8046875 85569.5078125 23545.0859375 5481.39453125
143 97515.4140625 84938.3515625 23458.53125 5440.734375
144 98000.25 85618.375 23441.25390625 5529.689453125
145 97137.7421875 85112.3203125 23406.54296875 5690.560546875
146 97472.859375 85323.0234375 23471.91796875 5661.041015625
147 97976.734375 85806.0 23329.67578125 5579.470703125
148 97503.84375 85468.4921875 23616.84375 5790.74609375
149 97312.890625 85262.21875 23489.986328125 5719.6572265625
150 97612.1875 85198.484375 23651.287109375 5618.7919921875
151 97873.640625 85569.4765625 23304.5625 5500.19921875
152 97808.84375 85793.6171875 23331.23046875 5658.001953125
153 98003.59375 85723.46875 23532.685546875 5626.2802734375
154 97139.140625 85315.0234375 23228.439453125 5702.1611328125
155 97447.28125 85196.1171875 23601.306640625 5675.0712890625
156 96851.0390625 85032.2421875 23338.4375 5759.8203125
157 97507.9765625 85071.125 23812.689453125 5687.9189453125
158 97472.59375 85150.21875 23834.341796875 5755.9833984375
159 98172.1171875 85801.96875 23764.9609375 5697.40625
160 97338.8984375 85006.71875 23552.107421875 5609.9638671875
161 97578.8359375 85132.7265625 23834.92578125 5694.408203125
162 97241.7890625 85246.859375 23281.056640625 5643.0634765625
163 97543.9921875 85491.0 23541.4296875 5744.21875
164 98820.046875 85826.625 24065.091796875 5535.8349609375
165 99143.9375 86152.65625 24118.541015625 5563.6298828125
166 97778.3125 85462.265625 23700.291015625 5692.1220703125
167 97830.4921875 85397.640625 23564.43359375 5565.791015625
168 97878.0 85640.359375 23528.890625 5645.625
169 98189.578125 85538.3046875 23783.341796875 5566.0341796875
170 98385.140625 85600.1171875 23951.34375 5583.16015625
171 98063.3046875 85470.8515625 23917.3515625 5662.44921875
172 98070.484375 85379.046875 23890.978515625 5599.7705078125
173 98336.5 85580.640625 23879.712890625 5561.9267578125
174 97598.765625 85215.9296875 23821.388671875 5719.2763671875
175 98030.671875 85765.8828125 23710.55078125 5722.880859375
176 98296.9453125 85945.671875 23673.955078125 5661.3408203125
177 97918.0703125 85131.421875 24103.091796875 5658.2216796875
178 97419.078125 84744.5 23942.07421875 5633.748046875
179 97462.3203125 84762.453125 24013.91796875 5657.025390625
180 97159.5625 84502.484375 23691.94140625 5517.431640625
181 98731.046875 86015.09375 23719.197265625 5501.6220703125
182 98055.09375 85826.25 23429.677734375 5600.4169921875
183 98161.5234375 85628.3515625 23542.8515625 5504.83984375
184 98192.5625 85590.8203125 23702.849609375 5550.5537109375
185 97458.09375 84995.859375 23586.92578125 5562.345703125
186 96978.7421875 84691.9765625 23685.3125 5699.2734375
187 98474.125 85931.59375 23644.064453125 5550.7666015625
188 97090.75 85000.578125 23406.619140625 5658.2236328125
189 97710.6640625 85290.078125 23565.47265625 5572.443359375
190 97481.6328125 85190.6015625 23203.419921875 5456.1943359375
191 97081.3515625 84916.078125 23466.998046875 5650.8623046875
192 98118.1015625 85663.125 23519.6640625 5532.34375
193 98054.9921875 85803.53125 23543.076171875 5645.8076171875
194 98068.7578125 85972.65625 23470.923828125 5687.4111328125
195 98271.0 85822.625 23547.544921875 5549.5849609375
196 98460.875 86167.234375 23540.9140625 5623.63671875
197 98082.625 85881.9140625 23565.1328125 5682.2109375
198 97786.421875 85703.7578125 23407.306640625 5662.3212890625
199 97912.34375 85572.8125 23675.57421875 5668.021484375
200 97060.625 85062.0859375 23280.583984375 5641.0224609375
201 96179.6640625 84393.390625 23205.126953125 5709.4267578125
202 98330.8984375 85540.6640625 23467.49609375 5338.630859375
203 96727.9140625 84415.9140625 23453.875 5570.9375
204 97611.5 85258.109375 23254.9609375 5450.78515625
205 96306.6171875 84287.0625 23387.53125 5683.98828125
206 98149.2578125 85849.59375 23700.9453125 5700.640625
207 98233.96875 86175.09375 23351.083984375 5646.1044921875
208 97059.296875 84928.109375 23419.302734375 5644.0576171875
209 97271.046875 85237.90625 23596.4453125 5781.65234375
210 98719.71875 86025.296875 23659.349609375 5482.4638671875
211 97492.4140625 85604.6328125 23296.333984375 5704.2763671875
212 97341.3671875 85414.4375 23049.8984375 5561.484375
213 98012.078125 85510.0 23512.732421875 5505.3271484375
214 97225.6796875 84791.609375 23551.900390625 5558.9150390625
215 97115.5390625 84766.234375 23513.46875 5582.08203125
216 97791.0390625 85585.765625 23579.296875 5687.01171875
217 97240.75 85160.0625 23562.498046875 5740.9052734375
218 97399.90625 85093.1171875 23551.28515625 5622.248046875
219 97781.046875 85797.5703125 23390.146484375 5703.3349609375
220 96743.75 84795.84375 23338.939453125 5695.5166015625
221 97665.421875 85231.75 23635.0546875 5600.69140625
222 97521.15625 85543.109375 23483.955078125 5752.9541015625
223 97258.6171875 85239.2265625 23463.091796875 5721.8505859375
224 97308.96875 85327.96875 23531.908203125 5775.4541015625
225 96687.4609375 84770.71875 23611.396484375 5847.3271484375
226 97831.0 85608.5078125 23517.453125 5647.48046875
227 97895.5234375 85661.578125 23384.337890625 5575.1962890625
228 98224.8359375 85709.2578125 23747.359375 5615.890625
229 98129.2578125 85824.9609375 23628.80859375 5662.255859375
230 97443.7890625 85226.96875 23548.826171875 5666.0029296875
231 98413.5859375 85527.203125 23908.953125 5511.28515625
232 98490.796875 86362.390625 23547.720703125 5709.6572265625
233 98365.109375 86299.3046875 23185.404296875 5559.7998046875
234 98389.4609375 86061.3203125 23564.87109375 5618.365234375
235 97037.59375 84772.4140625 23384.142578125 5559.4814453125
236 97900.484375 85495.265625 23676.498046875 5635.6396484375
237 97692.6015625 85351.8984375 23417.53515625 5538.416015625
238 97968.5625 85632.953125 23538.86328125 5601.626953125
239 97666.703125 85473.7265625 23380.87890625 5593.951171875
240 97354.953125 85275.4921875 23258.779296875 5589.6591796875
241 97089.578125 85257.9609375 23273.1875 5720.78515625
242 97924.6484375 85863.5546875 23465.767578125 5702.3369140625
243 97457.328125 85418.4140625 23239.810546875 5600.4482421875
244 97432.0390625 85217.421875 23341.13671875 5563.259765625
245 97426.7109375 85518.4375 23285.943359375 5688.8349609375
246 98050.609375 86121.671875 23322.6640625 5696.86328125
247 98141.3125 85727.1484375 23764.42578125 5675.130859375
248 98412.078125 85998.6015625 23420.818359375 5503.6708984375
249 97072.6015625 84786.296875 23294.068359375 5503.8818359375
250 97881.3828125 85502.609375 23450.248046875 5535.7373046875
251 97362.953125 85123.2890625 23204.21484375 5482.275390625
252 97961.375 85197.21875 23387.001953125 5311.4228515625
253 97877.234375 85442.6875 23553.705078125 5559.5791015625
254 97730.9375 85379.1796875 23164.52734375 5406.384765625
255 97806.9765625 85549.2265625 23227.03515625 5484.642578125
256 97547.2578125 85202.6015625 23325.646484375 5490.4951171875
257 98563.921875 86171.859375 23331.119140625 5469.5283203125
258 97949.4765625 85185.9609375 23490.99609375 5363.740234375
259 98356.640625 85645.234375 23825.529296875 5557.0615234375
260 97742.578125 85529.234375 23290.6640625 5538.66015625
261 96455.1015625 84655.703125 23255.26171875 5727.931640625
262 97825.734375 85602.09375 23582.181640625 5679.2705078125
263 97561.671875 85292.3046875 23349.892578125 5540.2626953125
264 96946.0078125 84629.9453125 23368.0234375 5525.98046875
265 97450.3203125 85045.015625 23466.900390625 5530.7978515625
266 96928.75 84576.7578125 23217.275390625 5432.6416015625
267 97200.828125 85196.6484375 22899.34765625 5447.583984375
268 97050.5625 85132.6015625 23036.923828125 5559.4814453125
269 97287.84375 85000.0625 23463.64453125 5587.931640625
270 96856.546875 84858.0625 23332.740234375 5667.1279296875
271 97681.796875 85282.34375 23298.46484375 5449.505859375
272 97530.4765625 85262.453125 23477.796875 5604.88671875
273 96851.453125 84995.046875 22892.451171875 5518.0224609375
274 97310.7421875 85440.5234375 23185.767578125 5657.7744140625
275 97145.1328125 85146.3671875 22951.29296875 5476.263671875
276 98069.0234375 85684.140625 23341.529296875 5478.3232421875
277 97716.2578125 85383.53125 23382.6328125 5524.953125
278 97013.984375 84775.7578125 23710.82421875 5736.298828125
279 97998.34375 85399.5859375 23872.15625 5636.69921875
280 97498.03125 85184.046875 23658.31640625 5672.166015625
281 97935.8125 85302.7265625 23744.494140625 5555.7041015625
282 97964.6328125 85272.453125 23878.591796875 5593.2060546875
283 98056.921875 85592.609375 23732.44921875 5634.068359375
284 97699.203125 84921.9140625 23820.619140625 5521.6650390625
285 97944.8046875 85228.109375 23681.712890625 5482.5087890625
286 98577.125 85548.84375 23876.8046875 5424.26171875
287 98490.1484375 85811.3984375 23480.353515625 5400.8017578125
288 98506.859375 85664.7421875 23812.134765625 5485.0087890625
289 98519.3203125 85830.109375 23443.15625 5376.97265625
290 98354.21875 85194.890625 23576.05078125 5208.361328125
291 99587.953125 86228.7890625 23679.017578125 5159.9267578125
292 99945.6796875 87015.8125 23601.421875 5335.77734375
293 99938.9765625 86970.578125 24100.244140625 5565.9228515625
294 99739.6171875 86610.84375 23711.1796875 5291.203125
295 98491.1484375 85965.828125 23283.376953125 5379.0283203125
296 98907.5625 86024.671875 23454.857421875 5285.9833984375
297 98920.1796875 86220.8125 23463.9296875 5382.28125
298 98070.28125 85277.4921875 23694.927734375 5451.0693359375
299 98762.90625 85352.8046875 23907.759765625 5248.8291015625
300 99069.234375 86025.484375 23705.283203125 5330.7666015625
301 99270.3828125 86153.5234375 23780.736328125 5331.9384765625
302 98761.7109375 86024.8515625 23734.8828125 5499.01171875
303 98506.640625 85365.734375 23864.76953125 5361.931640625
304 99542.8671875 86980.015625 23627.51953125 5532.333984375
305 98371.3515625 85832.328125 23593.619140625 5527.2978515625
306 98542.9375 86019.7578125 23672.431640625 5574.6259765625
307 98541.0703125 85656.9765625 23863.900390625 5489.9033203125
308 99138.2890625 86112.6796875 23728.69140625 5351.541015625
309 98967.8203125 86144.0390625 23825.095703125 5500.6572265625
310 99013.609375 85674.6328125 24170.689453125 5415.8564453125
311 97919.7734375 85397.796875 23543.75 5510.88671875
312 99266.2734375 86324.546875 23813.73828125 5436.005859375
313 98289.4609375 85257.3828125 23813.89453125 5390.908203125
314 98224.8984375 85506.7734375 23541.2265625 5411.55078125
315 99089.28125 86322.234375 23758.404296875 5495.6787109375
316 99039.4765625 86157.5390625 23678.564453125 5398.3134765625
317 98666.0703125 85821.2265625 23472.205078125 5313.6806640625
318 98628.9296875 86165.65625 23556.19921875 5546.462890625
319 98249.1015625 85626.765625 23794.869140625 5586.2666015625
320 99117.7109375 86235.890625 23517.177734375 5317.6787109375
321 98626.0078125 85711.046875 23668.6640625 5376.8515625
322 98364.1171875 85792.7421875 23593.43359375 5511.029296875
323 99315.890625 86501.2421875 23715.97265625 5450.662109375
324 98722.8125 85844.0 23743.513671875 5432.3505859375
325 98449.2578125 85767.953125 23487.8515625 5403.2734375
326 98551.75 85980.2265625 23308.052734375 5368.2646484375
327 98796.484375 86391.7421875 23496.212890625 5545.7353515625
328 98812.34375 86104.046875 23740.890625 5516.296875
329 98874.0625 86017.5546875 23826.716796875 5485.1044921875
330 98822.3828125 85991.7890625 23833.189453125 5501.2978515625
331 99323.5078125 86298.671875 24040.912109375 5508.0380859375
332 99257.2109375 85945.7890625 23977.328125 5332.953125
333 99462.4375 86482.046875 24045.361328125 5532.4853515625
334 98815.953125 86176.6328125 23800.349609375 5580.5146484375
335 99892.2421875 86781.8671875 23967.6171875 5428.62109375
336 99218.1640625 86041.1171875 23834.91015625 5328.931640625
337 99359.390625 86025.796875 24151.041015625 5408.7236328125
338 99042.671875 85883.078125 24174.908203125 5507.6572265625
339 98789.7578125 85657.9296875 23877.466796875 5372.8193359375
340 99263.6875 85836.25 24431.615234375 5502.0888671875
341 99152.0390625 86188.4140625 24058.25 5547.3125
342 99125.90625 85866.90625 24189.705078125 5465.3525390625
343 99650.796875 86444.84375 24161.423828125 5477.7353515625
344 99466.5625 86220.7109375 24351.91796875 5553.033203125
345 98155.9609375 85683.53125 23793.228515625 5660.3994140625
346 98604.2890625 85676.453125 23942.07421875 5507.119140625
347 98666.6796875 85734.6796875 23950.6328125 5509.31640625
348 99392.9921875 85959.7578125 24231.435546875 5399.1005859375
349 98497.2265625 85491.6328125 24249.064453125 5621.7353515625
350 98837.8125 85833.2578125 23846.447265625 5420.9462890625
351 98380.015625 85633.375 23966.548828125 5609.9541015625
352 99090.125 85791.0 24177.79296875 5439.333984375
353 99395.6875 86416.203125 24044.8046875 5532.66015625
354 99286.625 86176.421875 24309.2109375 5599.50390625
355 99413.6015625 86195.25 24300.59765625 5541.123046875
356 98805.890625 85376.0234375 24231.2578125 5400.6953125
357 99517.71875 86382.515625 24204.3984375 5534.59765625
358 99405.5234375 86217.0 24332.041015625 5571.7587890625
359 99009.671875 86098.2734375 23999.580078125 5544.0908203125
360 98892.078125 85881.0859375 24195.400390625 5592.2041015625
361 98870.1171875 85980.890625 23990.74609375 5550.759765625
362 97726.46875 85152.546875 23751.1640625 5588.62109375
363 98352.046875 85485.9140625 24216.712890625 5675.2900390625
364 98677.296875 85620.9765625 23865.44140625 5404.560546875
365 98208.359375 85587.8984375 23905.998046875 5642.7685546875
366 98055.75 85368.21875 23929.890625 5621.1796875
367 98007.703125 85328.25 23836.6328125 5578.58984375
368 98276.375 85187.59375 23967.501953125 5439.3603515625
369 98533.03125 85462.5703125 23931.7109375 5430.625
370 98695.3828125 85294.71875 24275.859375 5437.59765625
371 99004.7890625 85531.1875 24016.005859375 5271.2021484375
372 98655.84375 85052.8046875 24417.861328125 5407.4111328125
373 98809.65625 85490.0 24367.3515625 5523.84765625
374 98077.671875 84623.09375 24439.525390625 5492.4736328125
375 98764.9453125 85403.328125 24318.603515625 5478.4931640625
376 98525.7734375 84930.0859375 24382.04296875 5393.177734375
377 98580.765625 84904.375 24600.875 5462.2421875
378 98897.703125 85279.4453125 24591.41796875 5486.580078125
379 98315.8515625 85290.5625 24244.51171875 5609.611328125
380 98406.890625 85233.53125 24174.953125 5500.796875
381 99104.9296875 85679.65625 24331.099609375 5452.9130859375
382 99546.546875 85757.71875 24728.982421875 5470.0771484375
383 98943.421875 85924.7734375 24043.1875 5512.26953125
384 99142.03125 85931.2265625 24083.1171875 5436.15625
385 98836.9921875 85609.1796875 24279.201171875 5525.6943359375
386 99372.0859375 85976.6875 24470.46484375 5537.533203125
387 97924.4765625 84711.59375 24111.267578125 5449.1923828125
388 98913.5546875 85946.828125 23896.982421875 5465.1279296875
389 99130.5625 86050.75 24193.021484375 5556.6044921875
390 98535.5390625 85947.6015625 23737.18359375 5574.623046875
391 98435.1640625 85875.015625 23443.0625 5441.45703125
392 98916.03125 86048.828125 24033.00390625 5582.900390625
393 98793.265625 85754.828125 23812.025390625 5386.7939453125
394 99343.234375 86018.1171875 24115.99609375 5395.439453125
395 99095.421875 85993.828125 23655.279296875 5276.8427734375
396 98750.9765625 85385.546875 24070.193359375 5352.3818359375
397 99099.6796875 86031.921875 23767.33984375 5349.791015625
398 98525.234375 85837.0 23662.435546875 5487.1005859375
399 99292.65625 86256.71875 23778.17578125 5371.119140625
