# Supplementary material for: Complexes of vertebrate TMC1/2 and CIB2/3 proteins form hair-cell mechanotransduction cation channels
Source: eLife. 2025 Jan 8;12:RP89719. doi: 10.7554/eLife.89719 (PMC11709434; doi:10.7554/eLife.89719)
Supplement: Figure 8—figure supplement 2—source data 1. [file elife-89719-fig8-figsupp2-data1.zip › hsTMC1-hsCIB2-MixedMembrane-sasa-10-100ns.dat]

0 99953.515625 86538.765625 24350.51953125 5467.884765625
1 99760.6015625 86035.90625 24683.173828125 5479.2392578125
2 99687.5 86284.078125 24398.599609375 5497.5888671875
3 100048.7890625 86471.8359375 24678.328125 5550.6875
4 99073.3359375 85908.6953125 24296.875 5566.1171875
5 99843.109375 86837.7578125 24180.52734375 5587.587890625
6 99402.328125 86465.890625 24179.814453125 5621.6884765625
7 99377.5 86675.640625 24120.623046875 5709.3818359375
8 99879.296875 86639.421875 24338.650390625 5549.3876953125
9 99869.9765625 86417.9296875 24438.544921875 5493.2490234375
10 98951.4921875 85819.5234375 24506.001953125 5687.0166015625
11 99887.0859375 86058.359375 24701.275390625 5436.2744140625
12 99239.21875 85970.6953125 24526.271484375 5628.8740234375
13 99410.359375 86424.9921875 24141.509765625 5578.0712890625
14 98996.15625 85623.59375 24703.24609375 5665.341796875
15 98993.6953125 85421.765625 24576.849609375 5502.4599609375
16 99459.3125 85907.296875 24720.865234375 5584.4248046875
17 99763.0625 86172.6484375 25025.85546875 5717.720703125
18 99159.84375 85477.6328125 24735.994140625 5526.8916015625
19 98980.234375 85143.9375 24942.126953125 5552.9150390625
20 99058.703125 85702.7421875 24563.291015625 5603.6650390625
21 99521.8203125 85810.5234375 24878.322265625 5583.5126953125
22 99695.484375 85984.640625 24894.82421875 5591.990234375
23 100041.8515625 85850.9375 24869.88671875 5339.486328125
24 99332.4609375 85914.6953125 24411.908203125 5497.0712890625
25 100005.6640625 85935.96875 25056.740234375 5493.5224609375
26 99556.5390625 85657.109375 25198.787109375 5649.6787109375
27 99351.546875 85753.3828125 24738.4375 5570.13671875
28 99249.0546875 85786.34375 24463.86328125 5500.576171875
29 99352.3984375 85520.8984375 24794.646484375 5481.5732421875
30 99113.15625 84879.6328125 25086.47265625 5426.474609375
31 99978.8359375 85970.625 24916.90234375 5454.345703125
32 99642.0625 85908.75 24790.353515625 5528.5205078125
33 99893.6484375 85680.984375 25334.970703125 5561.1533203125
34 99393.1953125 85186.5859375 25278.142578125 5535.7666015625
35 99205.984375 85758.40625 24811.466796875 5681.9443359375
36 99211.3828125 85777.4453125 24656.966796875 5611.5146484375
37 99902.1328125 86370.671875 25075.92578125 5772.232421875
38 99829.3046875 86350.046875 24679.767578125 5600.2548828125
39 99651.1015625 86254.046875 24555.1328125 5579.0390625
40 99931.59375 86301.1171875 24799.65234375 5584.587890625
41 100038.03125 86181.3671875 24958.416015625 5550.8759765625
42 100019.1953125 86464.4453125 24705.734375 5575.4921875
43 99999.8828125 86518.1171875 24766.107421875 5642.1708984375
44 99221.078125 85773.8984375 24861.451171875 5707.1357421875
45 99380.59375 86004.8828125 24739.162109375 5681.7255859375
46 100044.578125 86778.109375 24711.189453125 5722.3603515625
47 99522.4921875 86633.515625 24377.966796875 5744.4951171875
48 99681.296875 86511.203125 24521.5859375 5675.74609375
49 99310.9765625 86499.2734375 24422.75390625 5805.525390625
50 99749.34375 86658.3515625 24285.34765625 5597.177734375
51 99762.296875 86339.109375 24517.45703125 5547.134765625
52 99935.75 86288.171875 24629.97265625 5491.197265625
53 99628.0859375 85842.8671875 24798.408203125 5506.5947265625
54 99889.828125 85934.640625 24804.435546875 5424.6240234375
55 100492.0 86990.1953125 24475.91796875 5487.056640625
56 100454.015625 87067.078125 24497.7578125 5555.41015625
57 100126.9453125 86671.8984375 24543.197265625 5544.0751953125
58 99927.2421875 86678.1953125 24677.37890625 5714.166015625
59 100205.359375 86536.8828125 24658.12890625 5494.826171875
60 99670.5 86230.0546875 24549.986328125 5554.7705078125
61 99823.4609375 86397.8125 24318.77734375 5446.564453125
62 99947.625 86449.4921875 24500.94921875 5501.408203125
63 99851.8125 86389.4296875 24463.078125 5500.34765625
64 100175.21875 86531.8203125 24273.025390625 5314.8134765625
65 100319.109375 86291.9140625 24785.59765625 5379.201171875
66 99954.421875 85826.375 24633.869140625 5252.9111328125
67 100104.9375 86426.140625 24355.037109375 5338.1201171875
68 101132.265625 87135.7109375 24374.5546875 5189.0
69 99592.25 85924.21875 24500.708984375 5416.3388671875
70 99965.0625 85968.078125 24690.88671875 5346.951171875
71 99591.96875 85655.3359375 24837.0546875 5450.2109375
72 99664.2109375 85760.078125 24502.89453125 5299.380859375
73 99327.625 85725.625 24348.3359375 5373.16796875
74 99696.6328125 85478.9609375 24887.8828125 5335.10546875
75 98690.625 85047.78125 24490.78515625 5423.970703125
76 98293.7734375 84422.921875 24651.98046875 5390.564453125
77 99496.6484375 85599.7421875 24223.37109375 5163.232421875
78 99311.2734375 85531.5390625 24465.740234375 5343.0029296875
79 99347.0625 85595.25 24066.337890625 5157.2626953125
80 97793.9609375 84460.921875 24006.78125 5336.87109375
81 98367.4140625 84640.984375 24043.787109375 5158.6787109375
82 99000.453125 85554.8828125 24104.779296875 5329.6044921875
83 98156.75 84736.71875 24022.984375 5301.4765625
84 99063.015625 85407.90625 24304.572265625 5324.7314453125
85 99197.0703125 85690.6015625 24042.962890625 5268.2470703125
86 99182.8203125 85052.8828125 24503.3125 5186.6875
87 99468.4765625 85434.3515625 24641.697265625 5303.7861328125
88 99756.0546875 85589.984375 24587.154296875 5210.5419921875
89 99346.375 85371.0703125 24592.099609375 5308.3974609375
90 100012.515625 85939.7421875 24737.0 5332.11328125
91 100733.3671875 86244.5625 24676.228515625 5093.7119140625
92 99358.3828125 85087.4921875 24691.23046875 5210.169921875
93 99607.7734375 85264.6796875 24971.025390625 5313.9658203125
94 100649.3828125 86285.015625 24909.060546875 5272.3466796875
95 99742.09375 85957.5078125 24621.623046875 5418.5185546875
96 100352.9375 85940.421875 24675.3984375 5131.44140625
97 99737.765625 85864.2109375 24323.087890625 5224.7666015625
98 100400.171875 86404.9765625 24343.857421875 5174.3310546875
99 100353.390625 86127.3671875 24687.328125 5230.65234375
100 100649.6796875 86393.5625 24960.013671875 5351.9482421875
101 100287.0 86191.9921875 24802.794921875 5353.8935546875
102 100823.8515625 86905.34375 24708.66015625 5395.076171875
103 100074.6640625 86260.9453125 24533.26171875 5359.771484375
104 100093.25 86043.203125 24900.814453125 5425.3837890625
105 99570.0234375 85454.0078125 24753.6484375 5318.81640625
106 98893.8984375 85357.5234375 24350.494140625 5407.0595703125
107 99050.1640625 85939.09375 23870.3671875 5379.6484375
108 99628.6484375 85880.59375 24167.44921875 5209.697265625
109 98892.8671875 85356.578125 24065.818359375 5264.7646484375
110 98503.984375 84810.609375 24440.0078125 5373.31640625
111 99918.1015625 86038.9921875 24568.390625 5344.640625
112 99539.6171875 85790.046875 24531.84375 5391.13671875
113 99688.59375 85917.1171875 24377.01171875 5302.767578125
114 100058.8359375 85636.671875 24941.828125 5259.83203125
115 100019.625 86032.0703125 24634.4921875 5323.46875
116 99775.921875 85681.578125 24683.609375 5294.6328125
117 100007.7421875 86337.46875 24346.876953125 5338.3017578125
118 100509.59375 86373.4453125 24644.205078125 5254.0283203125
119 100659.453125 86552.7421875 24794.013671875 5343.6513671875
120 99759.3828125 86015.6796875 24318.68359375 5287.490234375
121 100053.65625 86100.375 24294.81640625 5170.767578125
122 99566.984375 85733.90625 24261.35546875 5214.138671875
123 99173.328125 85486.6796875 24039.55859375 5176.455078125
124 99923.8671875 86306.34375 24065.318359375 5223.8974609375
125 99164.8515625 85786.890625 24271.96484375 5447.001953125
126 99137.421875 85728.5859375 24430.7734375 5510.96875
127 97982.765625 84747.7734375 24316.958984375 5540.9833984375
128 99582.9765625 86158.828125 24073.083984375 5324.4677734375
129 98679.1796875 85681.9296875 23882.23828125 5442.494140625
130 98861.4140625 85696.8515625 24167.58203125 5501.509765625
131 99456.5078125 86029.1484375 24273.455078125 5423.0478515625
132 99282.453125 86230.6328125 24119.37890625 5533.779296875
133 98449.1640625 85280.3046875 24396.73828125 5613.939453125
134 99843.1484375 86413.7109375 24614.205078125 5592.3837890625
135 99155.6640625 86140.1640625 24056.96875 5520.734375
136 99076.8125 85836.1640625 24240.396484375 5499.8740234375
137 98559.3671875 85072.09375 24381.765625 5447.24609375
138 99383.3515625 85392.453125 24586.71875 5297.91015625
139 99861.3046875 85485.0078125 24676.3984375 5150.05078125
140 100473.921875 86300.2890625 24432.896484375 5129.6318359375
141 98791.734375 84986.453125 24536.26953125 5365.494140625
142 99815.59375 86255.890625 24392.578125 5416.4375
143 99265.1640625 85710.0 24463.86328125 5454.349609375
144 99034.4453125 85757.796875 24535.025390625 5629.1884765625
145 99483.546875 86401.453125 24446.00390625 5681.955078125
146 98990.1328125 85708.234375 24482.51953125 5600.310546875
147 99621.6015625 86431.625 24528.830078125 5669.4267578125
148 99772.0703125 86623.6171875 24227.994140625 5539.7705078125
149 99733.453125 86455.109375 24466.666015625 5594.1611328125
150 99224.4921875 85894.7265625 24379.29296875 5524.763671875
151 98412.90625 85571.3359375 23838.234375 5498.33203125
152 99399.2734375 86374.5859375 24129.7421875 5552.52734375
153 98838.3203125 86265.4453125 24106.55859375 5766.841796875
154 99259.828125 86048.4609375 24156.84765625 5472.740234375
155 98947.5234375 85888.46875 24187.2578125 5564.1015625
156 98532.6796875 85727.25 24032.419921875 5613.4951171875
157 98802.3515625 85696.7890625 24000.115234375 5447.2763671875
158 98478.6875 85524.6328125 24081.98046875 5563.962890625
159 98480.3828125 85752.0234375 23797.828125 5534.734375
160 99324.984375 86088.9375 24120.46875 5442.2109375
161 99829.8359375 87111.9765625 24063.056640625 5672.5986328125
162 98251.46875 85578.453125 24071.193359375 5699.0888671875
163 98777.5859375 86501.84375 23516.20703125 5620.232421875
164 99185.5625 86469.3515625 23990.08984375 5636.939453125
165 99115.7265625 86433.8359375 23871.86328125 5594.986328125
166 99333.578125 86050.390625 24065.1875 5391.0
167 99244.015625 86018.296875 24082.666015625 5428.4736328125
168 99385.9375 86226.734375 24067.310546875 5454.0537109375
169 98476.109375 85797.5546875 23736.921875 5529.18359375
170 99257.4375 85911.25 24108.9296875 5381.37109375
171 99721.8203125 86513.5546875 24090.396484375 5441.0654296875
172 100064.8984375 86614.515625 24503.1171875 5526.3671875
173 98919.5 85752.3203125 24271.44140625 5552.130859375
174 99759.859375 86395.984375 24324.169921875 5480.1474609375
175 99260.515625 86396.4765625 23958.82421875 5547.392578125
176 99095.234375 86229.2109375 24048.220703125 5591.0986328125
177 99084.203125 85983.3125 24256.3203125 5577.71484375
178 98967.6484375 86089.9140625 24265.857421875 5694.0615234375
179 98544.9921875 85341.640625 24289.349609375 5542.9990234375
180 98798.09375 85525.0703125 24436.060546875 5581.5185546875
181 98753.3046875 85604.0390625 24031.8515625 5441.29296875
182 98367.78125 85232.15625 24159.888671875 5512.1318359375
183 98178.21875 85016.0078125 24167.0234375 5502.40625
184 99215.3125 85873.921875 24470.515625 5564.5625
185 99893.6796875 86943.40625 24098.806640625 5574.2666015625
186 99045.4375 86293.4375 24321.23046875 5784.615234375
187 99548.234375 86575.8671875 24467.630859375 5747.6318359375
188 99640.3984375 86296.4375 24669.818359375 5662.9287109375
189 99268.71875 85769.7265625 24543.154296875 5522.0810546875
190 99709.765625 86423.96875 24232.759765625 5473.4814453125
191 99545.7421875 86025.703125 24403.806640625 5441.8837890625
192 99360.390625 86187.5390625 24071.86328125 5449.505859375
193 98483.8125 85412.6484375 23975.3515625 5452.09375
194 99529.5703125 86308.796875 24300.4921875 5539.859375
195 99819.0 86502.390625 24294.001953125 5488.6962890625
196 99655.6171875 87137.765625 23919.8046875 5700.9765625
197 99506.7734375 86827.1484375 24062.017578125 5691.1962890625
198 98495.890625 85788.6484375 24175.029296875 5733.8935546875
199 99373.640625 86256.6484375 24289.8359375 5586.421875
200 99453.2109375 86217.609375 24488.0859375 5626.2421875
201 100366.203125 86939.390625 24723.564453125 5648.3759765625
202 99404.6953125 86335.0 24244.84765625 5587.576171875
203 98716.5234375 86191.3828125 23832.384765625 5653.6220703125
204 99085.1953125 86537.46875 23920.23046875 5686.251953125
205 98863.1796875 85998.1796875 24057.130859375 5596.0654296875
206 98709.953125 85927.96875 24090.572265625 5654.2939453125
207 99312.921875 86336.3359375 24317.072265625 5670.2431640625
208 98710.421875 86146.359375 23911.69140625 5673.814453125
209 99534.859375 86046.5 24663.080078125 5587.3603515625
210 99626.0078125 86508.953125 24296.8125 5589.87890625
211 99209.2734375 86178.6328125 24063.697265625 5516.5283203125
212 98665.8984375 85746.3984375 23781.056640625 5430.7783203125
213 99176.015625 86157.171875 23801.259765625 5391.2080078125
214 98937.1484375 86144.4296875 24059.14453125 5633.212890625
215 98872.96875 85853.515625 24216.072265625 5598.3095703125
216 99567.625 86210.390625 24297.7109375 5470.23828125
217 99267.78125 86234.203125 24260.52734375 5613.474609375
218 99796.9765625 86379.703125 24485.4296875 5534.078125
219 99239.9296875 85974.75 24333.6875 5534.25390625
220 100349.453125 86961.6484375 24551.337890625 5581.7666015625
221 99536.5234375 86249.890625 24274.462890625 5493.9150390625
222 100131.953125 86419.234375 24439.05859375 5363.169921875
223 100016.4140625 86504.3671875 24484.33203125 5486.142578125
224 99298.84375 86205.1015625 24344.189453125 5625.2236328125
225 99046.7578125 85971.3515625 24394.18359375 5659.388671875
226 98860.3828125 85698.5703125 24287.138671875 5562.6630859375
227 98712.9375 85851.9921875 24033.85546875 5586.455078125
228 98962.296875 85796.6875 24492.51171875 5663.451171875
229 99901.4609375 86190.375 24712.94140625 5500.927734375
230 99816.6484375 86239.3125 24555.24609375 5488.955078125
231 98385.421875 85476.5234375 24161.576171875 5626.3388671875
232 98814.5703125 85634.828125 24393.419921875 5606.8388671875
233 98823.4375 85678.0390625 24222.81640625 5538.708984375
234 99496.90625 86317.2265625 24608.880859375 5714.6005859375
235 98817.0 86032.03125 24226.64453125 5720.837890625
236 99603.625 86578.3359375 24583.283203125 5778.9970703125
237 99290.0390625 86121.625 24646.42578125 5739.005859375
238 98869.2421875 85984.0078125 24141.611328125 5628.1884765625
239 98976.125 86191.4140625 24134.892578125 5675.0908203125
240 98674.2734375 85903.296875 24062.583984375 5645.8037109375
241 99313.2890625 86806.046875 24036.80859375 5764.783203125
242 98792.7890625 86124.8203125 24128.90234375 5730.466796875
243 98651.9609375 85512.03125 24309.0625 5584.56640625
244 98634.984375 85584.1796875 24275.162109375 5612.1787109375
245 98589.15625 85850.8984375 23987.091796875 5624.4169921875
246 99224.7109375 85830.0078125 24489.537109375 5547.4169921875
247 98894.9765625 85493.3125 24434.951171875 5516.6435546875
248 99090.0859375 85926.7421875 24352.33984375 5594.498046875
249 98472.65625 85380.7734375 24285.966796875 5597.0419921875
250 99415.828125 85947.75 24261.3828125 5396.65234375
251 98665.6171875 85161.8046875 24308.904296875 5402.5458984375
252 98592.921875 84980.28125 24668.53515625 5527.947265625
253 98833.859375 85460.1328125 24618.97265625 5622.623046875
254 97713.484375 84556.3984375 24535.8359375 5689.375
255 98191.640625 84735.625 24605.568359375 5574.7763671875
256 98202.265625 84830.6640625 24383.806640625 5506.1025390625
257 98569.0859375 85698.140625 24144.466796875 5636.7607421875
258 98024.9296875 85011.15625 24449.666015625 5717.9462890625
259 97812.3203125 84718.78125 24343.64453125 5625.052734375
260 98038.9765625 85184.203125 24321.419921875 5733.3232421875
261 98428.65625 85133.140625 24765.435546875 5734.9599609375
262 98225.5234375 85591.8984375 24127.15625 5746.765625
263 98274.4609375 85476.3125 24081.794921875 5641.8232421875
264 97685.375 84967.265625 24208.18359375 5745.037109375
265 98215.5625 85510.7734375 24231.1484375 5763.1796875
266 97559.9296875 85066.25 24283.90234375 5895.111328125
267 98002.2421875 85045.203125 24600.65625 5821.80859375
268 98201.2109375 84994.375 24652.533203125 5722.8486328125
269 98647.3046875 85691.7109375 24405.37890625 5724.892578125
270 98050.8671875 84894.2421875 24352.9140625 5598.14453125
271 99214.4296875 86233.546875 24607.693359375 5813.4052734375
272 98746.859375 85478.6171875 24747.03125 5739.39453125
273 98855.28125 85662.2421875 24632.2109375 5719.5859375
274 98980.125 85734.328125 24576.486328125 5665.3447265625
275 99147.5390625 85895.8359375 24462.654296875 5605.4755859375
276 99716.5078125 85911.609375 24881.59375 5538.34765625
277 98873.5234375 85536.7890625 24451.6484375 5557.45703125
278 99650.4921875 86390.875 24362.015625 5551.19921875
279 98518.1015625 84964.25 24562.87109375 5504.509765625
280 99676.6875 85842.0078125 24790.1796875 5477.75
281 99055.1796875 85976.4453125 24256.71484375 5588.990234375
282 99942.7265625 86514.4375 24631.302734375 5601.5068359375
283 100081.5 86402.1328125 24902.33203125 5611.482421875
284 99547.28125 86179.0234375 24582.607421875 5607.1748046875
285 99350.3125 86307.0234375 24221.318359375 5589.0146484375
286 98407.5703125 85289.6875 24095.513671875 5488.8154296875
287 98643.7421875 85256.3984375 24639.810546875 5626.2333984375
288 98964.125 85237.125 24823.9921875 5548.49609375
289 98894.1875 85323.2734375 24708.53125 5568.80859375
290 99010.390625 85598.0546875 24532.322265625 5559.9931640625
291 98593.4765625 85508.6796875 24059.373046875 5487.2880859375
292 99719.6875 86176.921875 24577.453125 5517.34375
293 99459.5546875 85643.578125 24765.236328125 5474.6298828125
294 99753.828125 86360.40625 24344.78125 5475.6796875
295 99066.4296875 85361.921875 24351.91015625 5323.701171875
296 99263.5078125 86080.4375 24150.5703125 5483.75
297 99522.171875 86267.7578125 24104.22265625 5424.904296875
298 99468.828125 86121.0625 24415.6328125 5533.93359375
299 99202.2578125 86081.7578125 24311.693359375 5595.5966796875
300 98276.71875 85536.640625 23754.361328125 5507.1416015625
301 98860.375 85707.7890625 24403.078125 5625.24609375
302 98536.078125 85475.953125 24387.41796875 5663.646484375
303 98784.25 85575.5859375 24355.34375 5573.33984375
304 99615.7734375 86333.234375 24377.82421875 5547.642578125
305 99617.53125 85878.2265625 24842.16015625 5551.427734375
306 99174.34375 86405.53125 24269.845703125 5750.5166015625
307 99271.8984375 86108.140625 24029.580078125 5432.9111328125
308 99043.25 85483.3203125 24645.353515625 5542.7119140625
309 99135.671875 85825.9921875 24669.806640625 5680.0634765625
310 99493.1796875 86282.2578125 24199.044921875 5494.0615234375
311 98724.578125 85171.515625 24479.158203125 5463.0478515625
312 98815.65625 85679.6796875 24280.083984375 5572.0537109375
313 99225.359375 86043.125 24589.12109375 5703.443359375
314 99134.1171875 86083.328125 24476.19921875 5712.705078125
315 99052.203125 85909.5 24395.2578125 5626.27734375
316 99307.578125 85964.015625 24392.623046875 5524.5302734375
317 99902.40625 86408.6640625 24691.078125 5598.66796875
318 98849.03125 85440.5625 24611.693359375 5601.6123046875
319 99733.8359375 85655.90625 24941.08203125 5431.576171875
320 99632.3046875 85885.3515625 24631.4296875 5442.23828125
321 99338.3984375 85538.53125 24453.998046875 5327.0654296875
322 99385.8359375 85906.21875 24602.896484375 5561.6396484375
323 99860.390625 86327.6484375 24543.673828125 5505.4658203125
324 99646.671875 86505.953125 24283.318359375 5571.2998046875
325 99378.1640625 86395.59375 24271.8359375 5644.6328125
326 98892.046875 85651.34375 24336.953125 5548.125
327 98101.1953125 85166.0234375 24223.580078125 5644.2041015625
328 98757.71875 85533.6015625 24264.458984375 5520.1708984375
329 98896.53125 85453.1796875 24489.974609375 5523.3115234375
330 99723.2734375 85812.8671875 24387.6015625 5238.59765625
331 99151.59375 85570.046875 24347.23828125 5382.845703125
332 99164.578125 85552.6328125 24423.982421875 5406.0185546875
333 98920.390625 85447.15625 24360.33203125 5443.548828125
334 97993.6640625 84843.984375 24080.638671875 5465.4794921875
335 99009.4296875 85641.8828125 24046.11328125 5339.283203125
336 99155.453125 85817.7734375 24294.427734375 5478.3740234375
337 99339.9296875 85861.2890625 24528.4921875 5524.92578125
338 99645.328125 86039.5078125 24725.705078125 5559.9423828125
339 99323.9921875 85987.4296875 24528.078125 5595.7578125
340 99536.3828125 85617.1328125 24866.701171875 5473.7255859375
341 98951.6328125 85616.1484375 24417.197265625 5540.8564453125
342 99412.609375 85997.828125 24304.599609375 5444.9091796875
343 99584.671875 86197.984375 24152.44921875 5382.880859375
344 99216.3828125 85726.9140625 24428.14453125 5469.337890625
345 99249.6875 85553.4453125 24760.984375 5532.37109375
346 98902.6953125 85631.5859375 24572.365234375 5650.6279296875
347 99920.0390625 86031.84375 24995.8203125 5553.8125
348 99345.59375 86087.8828125 24288.982421875 5515.6357421875
349 99618.109375 85873.1171875 24621.16015625 5438.083984375
350 99381.25 86468.3828125 24169.16015625 5628.146484375
351 98833.21875 86189.265625 23985.126953125 5670.5869140625
352 98449.078125 85240.796875 24475.03125 5633.375
353 99232.25 85879.7578125 24656.330078125 5651.9189453125
354 99016.03125 85364.203125 24510.484375 5429.328125
355 100306.3828125 86691.625 24552.982421875 5469.1123046875
356 98890.6015625 85407.5859375 24283.26171875 5400.123046875
357 98424.09375 85091.3828125 24389.115234375 5528.2021484375
