# Supplementary material for: Complexes of vertebrate TMC1/2 and CIB2/3 proteins form hair-cell mechanotransduction cation channels
Source: eLife. 2025 Jan 8;12:RP89719. doi: 10.7554/eLife.89719 (PMC11709434; doi:10.7554/eLife.89719)
Supplement: Figure 8—figure supplement 2—source data 1. [file elife-89719-fig8-figsupp2-data1.zip › hsTMC1-hsCIB2-MixedMembrane-sasa-100-200ns.dat]

0 99516.296875 85700.5078125 24406.48828125 5295.349609375
1 99507.328125 85763.0625 24238.888671875 5247.3115234375
2 99574.171875 85883.28125 24174.849609375 5241.9794921875
3 98990.6875 85580.8671875 23979.76953125 5284.974609375
4 98970.625 85609.359375 24238.451171875 5438.5927734375
5 99729.609375 86227.9140625 24294.408203125 5396.3564453125
6 99187.6640625 85243.8046875 24722.5546875 5389.34765625
7 99217.6953125 85324.671875 24607.998046875 5357.4873046875
8 99440.1953125 85935.9140625 24143.607421875 5319.6630859375
9 99502.0703125 85808.9375 24087.458984375 5197.1630859375
10 100442.6640625 86557.5703125 24327.107421875 5221.0068359375
11 100115.40625 86329.9296875 24598.2109375 5406.3671875
12 100686.890625 86903.8125 24622.634765625 5419.7783203125
13 100780.8671875 87008.984375 24381.388671875 5304.7529296875
14 100594.90625 86926.09375 24297.34375 5314.265625
15 99736.7265625 86033.8671875 24222.369140625 5259.7548828125
16 99282.234375 85917.34375 23953.3671875 5294.23828125
17 100558.25 86612.5859375 24395.126953125 5224.7314453125
18 100676.078125 87157.953125 24114.90625 5298.390625
19 100285.140625 86561.3359375 24290.927734375 5283.5615234375
20 100816.1953125 87098.0 24422.451171875 5352.1279296875
21 100371.0234375 86968.0 24134.26171875 5365.619140625
22 100948.1171875 86860.5390625 24646.47265625 5279.447265625
23 99906.8125 86442.296875 24119.4921875 5327.48828125
24 99585.2734375 86171.8515625 24095.8203125 5341.19921875
25 99943.2265625 86070.6640625 24482.080078125 5304.7587890625
26 99821.28125 86307.2421875 24540.04296875 5513.001953125
27 99467.3046875 85846.546875 24242.498046875 5310.8701171875
28 99678.5625 85794.78125 24507.533203125 5311.8759765625
29 99527.9140625 86151.34375 24102.240234375 5362.8349609375
30 100169.015625 86728.3046875 24102.158203125 5330.7236328125
31 100542.21875 86951.3515625 24214.025390625 5311.5791015625
32 99984.109375 85777.1875 24576.08984375 5184.583984375
33 100875.9609375 86470.0546875 25103.708984375 5348.9013671875
34 100317.2734375 86613.6953125 24334.619140625 5315.5205078125
35 100491.2890625 86774.4921875 24575.2890625 5429.24609375
36 100301.78125 86549.265625 24828.185546875 5537.8349609375
37 101103.953125 86859.265625 24902.095703125 5328.7041015625
38 100413.828125 86642.796875 24698.296875 5463.6328125
39 100003.9375 86595.515625 24469.373046875 5530.4755859375
40 99953.515625 86538.765625 24350.51953125 5467.884765625
41 99760.6015625 86035.90625 24683.173828125 5479.2392578125
42 99687.5 86284.078125 24398.599609375 5497.5888671875
43 100048.7890625 86471.8359375 24678.328125 5550.6875
44 99073.3359375 85908.6953125 24296.875 5566.1171875
45 99843.109375 86837.7578125 24180.52734375 5587.587890625
46 99402.328125 86465.890625 24179.814453125 5621.6884765625
47 99377.5 86675.640625 24120.623046875 5709.3818359375
48 99879.296875 86639.421875 24338.650390625 5549.3876953125
49 99869.9765625 86417.9296875 24438.544921875 5493.2490234375
50 98951.4921875 85819.5234375 24506.001953125 5687.0166015625
51 99887.0859375 86058.359375 24701.275390625 5436.2744140625
52 99239.21875 85970.6953125 24526.271484375 5628.8740234375
53 99410.359375 86424.9921875 24141.509765625 5578.0712890625
54 98996.15625 85623.59375 24703.24609375 5665.341796875
55 98993.6953125 85421.765625 24576.849609375 5502.4599609375
56 99459.3125 85907.296875 24720.865234375 5584.4248046875
57 99763.0625 86172.6484375 25025.85546875 5717.720703125
58 99159.84375 85477.6328125 24735.994140625 5526.8916015625
59 98980.234375 85143.9375 24942.126953125 5552.9150390625
60 99058.703125 85702.7421875 24563.291015625 5603.6650390625
61 99521.8203125 85810.5234375 24878.322265625 5583.5126953125
62 99695.484375 85984.640625 24894.82421875 5591.990234375
63 100041.8515625 85850.9375 24869.88671875 5339.486328125
64 99332.4609375 85914.6953125 24411.908203125 5497.0712890625
65 100005.6640625 85935.96875 25056.740234375 5493.5224609375
66 99556.5390625 85657.109375 25198.787109375 5649.6787109375
67 99351.546875 85753.3828125 24738.4375 5570.13671875
68 99249.0546875 85786.34375 24463.86328125 5500.576171875
69 99352.3984375 85520.8984375 24794.646484375 5481.5732421875
70 99113.15625 84879.6328125 25086.47265625 5426.474609375
71 99978.8359375 85970.625 24916.90234375 5454.345703125
72 99642.0625 85908.75 24790.353515625 5528.5205078125
73 99893.6484375 85680.984375 25334.970703125 5561.1533203125
74 99393.1953125 85186.5859375 25278.142578125 5535.7666015625
75 99205.984375 85758.40625 24811.466796875 5681.9443359375
76 99211.3828125 85777.4453125 24656.966796875 5611.5146484375
77 99902.1328125 86370.671875 25075.92578125 5772.232421875
78 99829.3046875 86350.046875 24679.767578125 5600.2548828125
79 99651.1015625 86254.046875 24555.1328125 5579.0390625
80 99931.59375 86301.1171875 24799.65234375 5584.587890625
81 100038.03125 86181.3671875 24958.416015625 5550.8759765625
82 100019.1953125 86464.4453125 24705.734375 5575.4921875
83 99999.8828125 86518.1171875 24766.107421875 5642.1708984375
84 99221.078125 85773.8984375 24861.451171875 5707.1357421875
85 99380.59375 86004.8828125 24739.162109375 5681.7255859375
86 100044.578125 86778.109375 24711.189453125 5722.3603515625
87 99522.4921875 86633.515625 24377.966796875 5744.4951171875
88 99681.296875 86511.203125 24521.5859375 5675.74609375
89 99310.9765625 86499.2734375 24422.75390625 5805.525390625
90 99749.34375 86658.3515625 24285.34765625 5597.177734375
91 99762.296875 86339.109375 24517.45703125 5547.134765625
92 99935.75 86288.171875 24629.97265625 5491.197265625
93 99628.0859375 85842.8671875 24798.408203125 5506.5947265625
94 99889.828125 85934.640625 24804.435546875 5424.6240234375
95 100492.0 86990.1953125 24475.91796875 5487.056640625
96 100454.015625 87067.078125 24497.7578125 5555.41015625
97 100126.9453125 86671.8984375 24543.197265625 5544.0751953125
98 99927.2421875 86678.1953125 24677.37890625 5714.166015625
99 100205.359375 86536.8828125 24658.12890625 5494.826171875
100 99670.5 86230.0546875 24549.986328125 5554.7705078125
101 99823.4609375 86397.8125 24318.77734375 5446.564453125
102 99947.625 86449.4921875 24500.94921875 5501.408203125
103 99851.8125 86389.4296875 24463.078125 5500.34765625
104 100175.21875 86531.8203125 24273.025390625 5314.8134765625
105 100319.109375 86291.9140625 24785.59765625 5379.201171875
106 99954.421875 85826.375 24633.869140625 5252.9111328125
107 100104.9375 86426.140625 24355.037109375 5338.1201171875
108 101132.265625 87135.7109375 24374.5546875 5189.0
109 99592.25 85924.21875 24500.708984375 5416.3388671875
110 99965.0625 85968.078125 24690.88671875 5346.951171875
111 99591.96875 85655.3359375 24837.0546875 5450.2109375
112 99664.2109375 85760.078125 24502.89453125 5299.380859375
113 99327.625 85725.625 24348.3359375 5373.16796875
114 99696.6328125 85478.9609375 24887.8828125 5335.10546875
115 98690.625 85047.78125 24490.78515625 5423.970703125
116 98293.7734375 84422.921875 24651.98046875 5390.564453125
117 99496.6484375 85599.7421875 24223.37109375 5163.232421875
118 99311.2734375 85531.5390625 24465.740234375 5343.0029296875
119 99347.0625 85595.25 24066.337890625 5157.2626953125
120 97793.9609375 84460.921875 24006.78125 5336.87109375
121 98367.4140625 84640.984375 24043.787109375 5158.6787109375
122 99000.453125 85554.8828125 24104.779296875 5329.6044921875
123 98156.75 84736.71875 24022.984375 5301.4765625
124 99063.015625 85407.90625 24304.572265625 5324.7314453125
125 99197.0703125 85690.6015625 24042.962890625 5268.2470703125
126 99182.8203125 85052.8828125 24503.3125 5186.6875
127 99468.4765625 85434.3515625 24641.697265625 5303.7861328125
128 99756.0546875 85589.984375 24587.154296875 5210.5419921875
129 99346.375 85371.0703125 24592.099609375 5308.3974609375
130 100012.515625 85939.7421875 24737.0 5332.11328125
131 100733.3671875 86244.5625 24676.228515625 5093.7119140625
132 99358.3828125 85087.4921875 24691.23046875 5210.169921875
133 99607.7734375 85264.6796875 24971.025390625 5313.9658203125
134 100649.3828125 86285.015625 24909.060546875 5272.3466796875
135 99742.09375 85957.5078125 24621.623046875 5418.5185546875
136 100352.9375 85940.421875 24675.3984375 5131.44140625
137 99737.765625 85864.2109375 24323.087890625 5224.7666015625
138 100400.171875 86404.9765625 24343.857421875 5174.3310546875
139 100353.390625 86127.3671875 24687.328125 5230.65234375
140 100649.6796875 86393.5625 24960.013671875 5351.9482421875
141 100287.0 86191.9921875 24802.794921875 5353.8935546875
142 100823.8515625 86905.34375 24708.66015625 5395.076171875
143 100074.6640625 86260.9453125 24533.26171875 5359.771484375
144 100093.25 86043.203125 24900.814453125 5425.3837890625
145 99570.0234375 85454.0078125 24753.6484375 5318.81640625
146 98893.8984375 85357.5234375 24350.494140625 5407.0595703125
147 99050.1640625 85939.09375 23870.3671875 5379.6484375
148 99628.6484375 85880.59375 24167.44921875 5209.697265625
149 98892.8671875 85356.578125 24065.818359375 5264.7646484375
150 98503.984375 84810.609375 24440.0078125 5373.31640625
151 99918.1015625 86038.9921875 24568.390625 5344.640625
152 99539.6171875 85790.046875 24531.84375 5391.13671875
153 99688.59375 85917.1171875 24377.01171875 5302.767578125
154 100058.8359375 85636.671875 24941.828125 5259.83203125
155 100019.625 86032.0703125 24634.4921875 5323.46875
156 99775.921875 85681.578125 24683.609375 5294.6328125
157 100007.7421875 86337.46875 24346.876953125 5338.3017578125
158 100509.59375 86373.4453125 24644.205078125 5254.0283203125
159 100659.453125 86552.7421875 24794.013671875 5343.6513671875
160 99759.3828125 86015.6796875 24318.68359375 5287.490234375
161 100053.65625 86100.375 24294.81640625 5170.767578125
162 99566.984375 85733.90625 24261.35546875 5214.138671875
163 99173.328125 85486.6796875 24039.55859375 5176.455078125
164 99923.8671875 86306.34375 24065.318359375 5223.8974609375
165 99164.8515625 85786.890625 24271.96484375 5447.001953125
166 99137.421875 85728.5859375 24430.7734375 5510.96875
167 97982.765625 84747.7734375 24316.958984375 5540.9833984375
168 99582.9765625 86158.828125 24073.083984375 5324.4677734375
169 98679.1796875 85681.9296875 23882.23828125 5442.494140625
170 98861.4140625 85696.8515625 24167.58203125 5501.509765625
171 99456.5078125 86029.1484375 24273.455078125 5423.0478515625
172 99282.453125 86230.6328125 24119.37890625 5533.779296875
173 98449.1640625 85280.3046875 24396.73828125 5613.939453125
174 99843.1484375 86413.7109375 24614.205078125 5592.3837890625
175 99155.6640625 86140.1640625 24056.96875 5520.734375
176 99076.8125 85836.1640625 24240.396484375 5499.8740234375
177 98559.3671875 85072.09375 24381.765625 5447.24609375
178 99383.3515625 85392.453125 24586.71875 5297.91015625
179 99861.3046875 85485.0078125 24676.3984375 5150.05078125
180 100473.921875 86300.2890625 24432.896484375 5129.6318359375
181 98791.734375 84986.453125 24536.26953125 5365.494140625
182 99815.59375 86255.890625 24392.578125 5416.4375
183 99265.1640625 85710.0 24463.86328125 5454.349609375
184 99034.4453125 85757.796875 24535.025390625 5629.1884765625
185 99483.546875 86401.453125 24446.00390625 5681.955078125
186 98990.1328125 85708.234375 24482.51953125 5600.310546875
187 99621.6015625 86431.625 24528.830078125 5669.4267578125
188 99772.0703125 86623.6171875 24227.994140625 5539.7705078125
189 99733.453125 86455.109375 24466.666015625 5594.1611328125
190 99224.4921875 85894.7265625 24379.29296875 5524.763671875
191 98412.90625 85571.3359375 23838.234375 5498.33203125
192 99399.2734375 86374.5859375 24129.7421875 5552.52734375
193 98838.3203125 86265.4453125 24106.55859375 5766.841796875
194 99259.828125 86048.4609375 24156.84765625 5472.740234375
195 98947.5234375 85888.46875 24187.2578125 5564.1015625
196 98532.6796875 85727.25 24032.419921875 5613.4951171875
197 98802.3515625 85696.7890625 24000.115234375 5447.2763671875
198 98478.6875 85524.6328125 24081.98046875 5563.962890625
199 98480.3828125 85752.0234375 23797.828125 5534.734375
200 99324.984375 86088.9375 24120.46875 5442.2109375
201 99829.8359375 87111.9765625 24063.056640625 5672.5986328125
202 98251.46875 85578.453125 24071.193359375 5699.0888671875
203 98777.5859375 86501.84375 23516.20703125 5620.232421875
204 99185.5625 86469.3515625 23990.08984375 5636.939453125
205 99115.7265625 86433.8359375 23871.86328125 5594.986328125
206 99333.578125 86050.390625 24065.1875 5391.0
207 99244.015625 86018.296875 24082.666015625 5428.4736328125
208 99385.9375 86226.734375 24067.310546875 5454.0537109375
209 98476.109375 85797.5546875 23736.921875 5529.18359375
210 99257.4375 85911.25 24108.9296875 5381.37109375
211 99721.8203125 86513.5546875 24090.396484375 5441.0654296875
212 100064.8984375 86614.515625 24503.1171875 5526.3671875
213 98919.5 85752.3203125 24271.44140625 5552.130859375
214 99759.859375 86395.984375 24324.169921875 5480.1474609375
215 99260.515625 86396.4765625 23958.82421875 5547.392578125
216 99095.234375 86229.2109375 24048.220703125 5591.0986328125
217 99084.203125 85983.3125 24256.3203125 5577.71484375
218 98967.6484375 86089.9140625 24265.857421875 5694.0615234375
219 98544.9921875 85341.640625 24289.349609375 5542.9990234375
220 98798.09375 85525.0703125 24436.060546875 5581.5185546875
221 98753.3046875 85604.0390625 24031.8515625 5441.29296875
222 98367.78125 85232.15625 24159.888671875 5512.1318359375
223 98178.21875 85016.0078125 24167.0234375 5502.40625
224 99215.3125 85873.921875 24470.515625 5564.5625
225 99893.6796875 86943.40625 24098.806640625 5574.2666015625
226 99045.4375 86293.4375 24321.23046875 5784.615234375
227 99548.234375 86575.8671875 24467.630859375 5747.6318359375
228 99640.3984375 86296.4375 24669.818359375 5662.9287109375
229 99268.71875 85769.7265625 24543.154296875 5522.0810546875
230 99709.765625 86423.96875 24232.759765625 5473.4814453125
231 99545.7421875 86025.703125 24403.806640625 5441.8837890625
232 99360.390625 86187.5390625 24071.86328125 5449.505859375
233 98483.8125 85412.6484375 23975.3515625 5452.09375
234 99529.5703125 86308.796875 24300.4921875 5539.859375
235 99819.0 86502.390625 24294.001953125 5488.6962890625
236 99655.6171875 87137.765625 23919.8046875 5700.9765625
237 99506.7734375 86827.1484375 24062.017578125 5691.1962890625
238 98495.890625 85788.6484375 24175.029296875 5733.8935546875
239 99373.640625 86256.6484375 24289.8359375 5586.421875
240 99453.2109375 86217.609375 24488.0859375 5626.2421875
241 100366.203125 86939.390625 24723.564453125 5648.3759765625
242 99404.6953125 86335.0 24244.84765625 5587.576171875
243 98716.5234375 86191.3828125 23832.384765625 5653.6220703125
244 99085.1953125 86537.46875 23920.23046875 5686.251953125
245 98863.1796875 85998.1796875 24057.130859375 5596.0654296875
246 98709.953125 85927.96875 24090.572265625 5654.2939453125
247 99312.921875 86336.3359375 24317.072265625 5670.2431640625
248 98710.421875 86146.359375 23911.69140625 5673.814453125
249 99534.859375 86046.5 24663.080078125 5587.3603515625
250 99626.0078125 86508.953125 24296.8125 5589.87890625
251 99209.2734375 86178.6328125 24063.697265625 5516.5283203125
252 98665.8984375 85746.3984375 23781.056640625 5430.7783203125
253 99176.015625 86157.171875 23801.259765625 5391.2080078125
254 98937.1484375 86144.4296875 24059.14453125 5633.212890625
255 98872.96875 85853.515625 24216.072265625 5598.3095703125
256 99567.625 86210.390625 24297.7109375 5470.23828125
257 99267.78125 86234.203125 24260.52734375 5613.474609375
258 99796.9765625 86379.703125 24485.4296875 5534.078125
259 99239.9296875 85974.75 24333.6875 5534.25390625
260 100349.453125 86961.6484375 24551.337890625 5581.7666015625
261 99536.5234375 86249.890625 24274.462890625 5493.9150390625
262 100131.953125 86419.234375 24439.05859375 5363.169921875
263 100016.4140625 86504.3671875 24484.33203125 5486.142578125
264 99298.84375 86205.1015625 24344.189453125 5625.2236328125
265 99046.7578125 85971.3515625 24394.18359375 5659.388671875
266 98860.3828125 85698.5703125 24287.138671875 5562.6630859375
267 98712.9375 85851.9921875 24033.85546875 5586.455078125
268 98962.296875 85796.6875 24492.51171875 5663.451171875
269 99901.4609375 86190.375 24712.94140625 5500.927734375
270 99816.6484375 86239.3125 24555.24609375 5488.955078125
271 98385.421875 85476.5234375 24161.576171875 5626.3388671875
272 98814.5703125 85634.828125 24393.419921875 5606.8388671875
273 98823.4375 85678.0390625 24222.81640625 5538.708984375
274 99496.90625 86317.2265625 24608.880859375 5714.6005859375
275 98817.0 86032.03125 24226.64453125 5720.837890625
276 99603.625 86578.3359375 24583.283203125 5778.9970703125
277 99290.0390625 86121.625 24646.42578125 5739.005859375
278 98869.2421875 85984.0078125 24141.611328125 5628.1884765625
279 98976.125 86191.4140625 24134.892578125 5675.0908203125
280 98674.2734375 85903.296875 24062.583984375 5645.8037109375
281 99313.2890625 86806.046875 24036.80859375 5764.783203125
282 98792.7890625 86124.8203125 24128.90234375 5730.466796875
283 98651.9609375 85512.03125 24309.0625 5584.56640625
284 98634.984375 85584.1796875 24275.162109375 5612.1787109375
285 98589.15625 85850.8984375 23987.091796875 5624.4169921875
286 99224.7109375 85830.0078125 24489.537109375 5547.4169921875
287 98894.9765625 85493.3125 24434.951171875 5516.6435546875
288 99090.0859375 85926.7421875 24352.33984375 5594.498046875
289 98472.65625 85380.7734375 24285.966796875 5597.0419921875
290 99415.828125 85947.75 24261.3828125 5396.65234375
291 98665.6171875 85161.8046875 24308.904296875 5402.5458984375
292 98592.921875 84980.28125 24668.53515625 5527.947265625
293 98833.859375 85460.1328125 24618.97265625 5622.623046875
294 97713.484375 84556.3984375 24535.8359375 5689.375
295 98191.640625 84735.625 24605.568359375 5574.7763671875
296 98202.265625 84830.6640625 24383.806640625 5506.1025390625
297 98569.0859375 85698.140625 24144.466796875 5636.7607421875
298 98024.9296875 85011.15625 24449.666015625 5717.9462890625
299 97812.3203125 84718.78125 24343.64453125 5625.052734375
300 98038.9765625 85184.203125 24321.419921875 5733.3232421875
301 98428.65625 85133.140625 24765.435546875 5734.9599609375
302 98225.5234375 85591.8984375 24127.15625 5746.765625
303 98274.4609375 85476.3125 24081.794921875 5641.8232421875
304 97685.375 84967.265625 24208.18359375 5745.037109375
305 98215.5625 85510.7734375 24231.1484375 5763.1796875
306 97559.9296875 85066.25 24283.90234375 5895.111328125
307 98002.2421875 85045.203125 24600.65625 5821.80859375
308 98201.2109375 84994.375 24652.533203125 5722.8486328125
309 98647.3046875 85691.7109375 24405.37890625 5724.892578125
310 98050.8671875 84894.2421875 24352.9140625 5598.14453125
311 99214.4296875 86233.546875 24607.693359375 5813.4052734375
312 98746.859375 85478.6171875 24747.03125 5739.39453125
313 98855.28125 85662.2421875 24632.2109375 5719.5859375
314 98980.125 85734.328125 24576.486328125 5665.3447265625
315 99147.5390625 85895.8359375 24462.654296875 5605.4755859375
316 99716.5078125 85911.609375 24881.59375 5538.34765625
317 98873.5234375 85536.7890625 24451.6484375 5557.45703125
318 99650.4921875 86390.875 24362.015625 5551.19921875
319 98518.1015625 84964.25 24562.87109375 5504.509765625
320 99676.6875 85842.0078125 24790.1796875 5477.75
321 99055.1796875 85976.4453125 24256.71484375 5588.990234375
322 99942.7265625 86514.4375 24631.302734375 5601.5068359375
323 100081.5 86402.1328125 24902.33203125 5611.482421875
324 99547.28125 86179.0234375 24582.607421875 5607.1748046875
325 99350.3125 86307.0234375 24221.318359375 5589.0146484375
326 98407.5703125 85289.6875 24095.513671875 5488.8154296875
327 98643.7421875 85256.3984375 24639.810546875 5626.2333984375
328 98964.125 85237.125 24823.9921875 5548.49609375
329 98894.1875 85323.2734375 24708.53125 5568.80859375
330 99010.390625 85598.0546875 24532.322265625 5559.9931640625
331 98593.4765625 85508.6796875 24059.373046875 5487.2880859375
332 99719.6875 86176.921875 24577.453125 5517.34375
333 99459.5546875 85643.578125 24765.236328125 5474.6298828125
334 99753.828125 86360.40625 24344.78125 5475.6796875
335 99066.4296875 85361.921875 24351.91015625 5323.701171875
336 99263.5078125 86080.4375 24150.5703125 5483.75
337 99522.171875 86267.7578125 24104.22265625 5424.904296875
338 99468.828125 86121.0625 24415.6328125 5533.93359375
339 99202.2578125 86081.7578125 24311.693359375 5595.5966796875
340 98276.71875 85536.640625 23754.361328125 5507.1416015625
341 98860.375 85707.7890625 24403.078125 5625.24609375
342 98536.078125 85475.953125 24387.41796875 5663.646484375
343 98784.25 85575.5859375 24355.34375 5573.33984375
344 99615.7734375 86333.234375 24377.82421875 5547.642578125
345 99617.53125 85878.2265625 24842.16015625 5551.427734375
346 99174.34375 86405.53125 24269.845703125 5750.5166015625
347 99271.8984375 86108.140625 24029.580078125 5432.9111328125
348 99043.25 85483.3203125 24645.353515625 5542.7119140625
349 99135.671875 85825.9921875 24669.806640625 5680.0634765625
350 99493.1796875 86282.2578125 24199.044921875 5494.0615234375
351 98724.578125 85171.515625 24479.158203125 5463.0478515625
352 98815.65625 85679.6796875 24280.083984375 5572.0537109375
353 99225.359375 86043.125 24589.12109375 5703.443359375
354 99134.1171875 86083.328125 24476.19921875 5712.705078125
355 99052.203125 85909.5 24395.2578125 5626.27734375
356 99307.578125 85964.015625 24392.623046875 5524.5302734375
357 99902.40625 86408.6640625 24691.078125 5598.66796875
358 98849.03125 85440.5625 24611.693359375 5601.6123046875
359 99733.8359375 85655.90625 24941.08203125 5431.576171875
360 99632.3046875 85885.3515625 24631.4296875 5442.23828125
361 99338.3984375 85538.53125 24453.998046875 5327.0654296875
362 99385.8359375 85906.21875 24602.896484375 5561.6396484375
363 99860.390625 86327.6484375 24543.673828125 5505.4658203125
364 99646.671875 86505.953125 24283.318359375 5571.2998046875
365 99378.1640625 86395.59375 24271.8359375 5644.6328125
366 98892.046875 85651.34375 24336.953125 5548.125
367 98101.1953125 85166.0234375 24223.580078125 5644.2041015625
368 98757.71875 85533.6015625 24264.458984375 5520.1708984375
369 98896.53125 85453.1796875 24489.974609375 5523.3115234375
370 99723.2734375 85812.8671875 24387.6015625 5238.59765625
371 99151.59375 85570.046875 24347.23828125 5382.845703125
372 99164.578125 85552.6328125 24423.982421875 5406.0185546875
373 98920.390625 85447.15625 24360.33203125 5443.548828125
374 97993.6640625 84843.984375 24080.638671875 5465.4794921875
375 99009.4296875 85641.8828125 24046.11328125 5339.283203125
376 99155.453125 85817.7734375 24294.427734375 5478.3740234375
377 99339.9296875 85861.2890625 24528.4921875 5524.92578125
378 99645.328125 86039.5078125 24725.705078125 5559.9423828125
379 99323.9921875 85987.4296875 24528.078125 5595.7578125
380 99536.3828125 85617.1328125 24866.701171875 5473.7255859375
381 98951.6328125 85616.1484375 24417.197265625 5540.8564453125
382 99412.609375 85997.828125 24304.599609375 5444.9091796875
383 99584.671875 86197.984375 24152.44921875 5382.880859375
384 99216.3828125 85726.9140625 24428.14453125 5469.337890625
385 99249.6875 85553.4453125 24760.984375 5532.37109375
386 98902.6953125 85631.5859375 24572.365234375 5650.6279296875
387 99920.0390625 86031.84375 24995.8203125 5553.8125
388 99345.59375 86087.8828125 24288.982421875 5515.6357421875
389 99618.109375 85873.1171875 24621.16015625 5438.083984375
390 99381.25 86468.3828125 24169.16015625 5628.146484375
391 98833.21875 86189.265625 23985.126953125 5670.5869140625
392 98449.078125 85240.796875 24475.03125 5633.375
393 99232.25 85879.7578125 24656.330078125 5651.9189453125
394 99016.03125 85364.203125 24510.484375 5429.328125
395 100306.3828125 86691.625 24552.982421875 5469.1123046875
396 98890.6015625 85407.5859375 24283.26171875 5400.123046875
397 98424.09375 85091.3828125 24389.115234375 5528.2021484375
