# Supplementary material for: Complexes of vertebrate TMC1/2 and CIB2/3 proteins form hair-cell mechanotransduction cation channels
Source: eLife. 2025 Jan 8;12:RP89719. doi: 10.7554/eLife.89719 (PMC11709434; doi:10.7554/eLife.89719)
Supplement: Figure 8—figure supplement 2—source data 1. [file elife-89719-fig8-figsupp2-data1.zip › hsTMC1-hsCIB2-POPC-sasa-10-100ns.dat]

0 100091.03125 86553.2109375 24733.328125 5597.75390625
1 100334.96875 86504.9375 24802.21484375 5486.091796875
2 100070.4375 86816.4140625 24511.146484375 5628.5615234375
3 99722.6484375 86533.828125 24699.529296875 5755.3544921875
4 99945.5859375 86120.328125 24764.349609375 5469.5458984375
5 99901.6875 86373.640625 24854.681640625 5663.3173828125
6 98814.0 85488.171875 24679.470703125 5676.8212890625
7 100024.703125 86088.234375 25142.369140625 5602.9501953125
8 99900.4921875 85977.9296875 25031.376953125 5554.4072265625
9 99870.546875 86059.3359375 24900.267578125 5544.5283203125
10 99063.09375 85453.9140625 24502.767578125 5446.7939453125
11 98073.421875 84665.1171875 24790.0703125 5690.8828125
12 98795.6640625 85579.3515625 24677.6796875 5730.68359375
13 99755.3125 86264.5390625 24652.765625 5580.99609375
14 99467.9921875 85921.5625 24762.283203125 5607.9267578125
15 100363.2734375 86469.15625 24863.955078125 5484.9189453125
16 99497.75 86018.1640625 24786.876953125 5653.6455078125
17 99581.6484375 86149.734375 24775.59765625 5671.841796875
18 98644.2578125 85102.2578125 24619.32421875 5538.662109375
19 99039.34375 85563.7421875 24390.91015625 5457.654296875
20 97860.1171875 84438.453125 24297.66015625 5437.998046875
21 98256.1953125 84916.75 24209.97265625 5435.263671875
22 98492.1875 85097.6953125 24448.41015625 5526.958984375
23 98450.6484375 84966.671875 24375.978515625 5446.0009765625
24 99521.9296875 86022.515625 24347.146484375 5423.8662109375
25 99149.78125 85495.0859375 24670.80078125 5508.052734375
26 98355.3125 84874.7890625 24496.875 5508.17578125
27 98792.390625 85458.453125 24373.896484375 5519.9794921875
28 99475.859375 85765.1015625 24770.279296875 5529.7607421875
29 98408.0625 85295.2421875 24267.451171875 5577.3154296875
30 98334.28125 84976.40625 24337.03125 5489.578125
31 99504.9296875 85691.8203125 24743.328125 5465.109375
32 98988.1171875 85861.1875 24386.875 5629.97265625
33 99127.234375 85467.2890625 24769.607421875 5554.8310546875
34 98837.78125 85155.65625 24587.427734375 5452.6513671875
35 98954.4609375 84960.421875 24793.748046875 5399.8544921875
36 99032.15625 85366.0703125 24519.599609375 5426.7568359375
37 99809.75 85386.6015625 25083.68359375 5330.267578125
38 99467.921875 85500.796875 24914.12109375 5473.498046875
39 99114.78125 85015.1171875 25080.083984375 5490.2099609375
40 98924.5703125 85193.015625 24745.8046875 5507.125
41 99890.953125 85874.703125 25016.533203125 5500.1416015625
42 99342.21875 85576.359375 24374.884765625 5304.5126953125
43 99774.484375 85496.2734375 25258.16015625 5489.974609375
44 99755.328125 85738.3125 24893.908203125 5438.4462890625
45 99804.953125 85787.890625 25109.240234375 5546.0888671875
46 99471.875 85516.71875 25063.677734375 5554.2607421875
47 99309.4140625 85355.015625 24867.49609375 5456.548828125
48 99472.953125 85338.1484375 25253.212890625 5559.2041015625
49 98764.125 84705.8828125 24832.173828125 5386.9658203125
50 99329.921875 85640.0625 24735.859375 5523.0
51 99340.40625 85457.0234375 24916.939453125 5516.7783203125
52 99695.4375 85703.0390625 25058.298828125 5532.9501953125
53 99381.2578125 85821.9921875 24891.79296875 5666.263671875
54 99124.3125 85329.6015625 24754.38671875 5479.837890625
55 99360.1484375 85990.921875 24655.42578125 5643.099609375
56 99149.328125 85450.3203125 25053.626953125 5677.3095703125
57 97974.9765625 84930.515625 24686.1640625 5820.8515625
58 98546.2421875 85424.609375 24656.115234375 5767.2412109375
59 99289.625 85967.25 24624.23828125 5650.931640625
60 98235.6015625 84954.359375 24528.478515625 5623.6181640625
61 99170.640625 85700.1875 24610.95703125 5570.251953125
62 98438.5859375 85525.015625 24483.6796875 5785.0546875
63 98867.4453125 85588.28125 24451.25390625 5586.044921875
64 98688.0234375 85440.2734375 24733.08203125 5742.666015625
65 98738.96875 85875.0546875 24377.373046875 5756.7294921875
66 98102.515625 85034.1484375 24443.90234375 5687.767578125
67 99361.2421875 85914.4453125 24951.716796875 5752.4599609375
68 99826.15625 86279.703125 24765.2578125 5609.40234375
69 98415.2578125 85395.796875 24544.28125 5762.41015625
70 99762.015625 86551.546875 25058.54296875 5924.037109375
71 99750.6796875 86495.84375 24801.412109375 5773.2880859375
72 100381.40625 86376.9375 24835.125 5415.328125
73 99504.046875 85702.140625 24682.154296875 5440.1240234375
74 99594.1171875 86360.2265625 24124.609375 5445.359375
75 99220.9609375 85180.9453125 25013.76953125 5486.876953125
76 100034.6953125 86297.703125 24892.49609375 5577.751953125
77 99771.515625 86033.34375 24693.521484375 5477.6748046875
78 101028.1953125 86854.859375 24880.146484375 5353.4052734375
79 99039.8359375 85494.3515625 24337.181640625 5395.8486328125
80 99658.7890625 86282.25 24590.126953125 5606.7939453125
81 98671.3515625 85620.8984375 24238.58203125 5594.064453125
82 99397.0390625 85876.65625 24908.609375 5694.11328125
83 99221.9921875 85509.6328125 24638.98046875 5463.310546875
84 98891.9375 85598.03125 24498.125 5602.109375
85 99033.4765625 85565.015625 24488.978515625 5510.2587890625
86 98586.9296875 85508.859375 24096.0390625 5508.984375
87 98744.34375 85530.8203125 24347.578125 5567.02734375
88 98443.3671875 85420.5390625 24191.015625 5584.09375
89 98795.0078125 85435.828125 24413.90625 5527.36328125
90 98913.4375 85441.59375 24238.103515625 5383.1298828125
91 98935.390625 85542.515625 24077.005859375 5342.0654296875
92 98433.0078125 85436.6875 24017.013671875 5510.3466796875
93 99591.1796875 86025.3359375 24549.607421875 5491.8818359375
94 99643.3359375 86283.625 24589.435546875 5614.8623046875
95 99779.2578125 86534.859375 24292.16796875 5523.884765625
96 98807.1796875 85917.9765625 24238.955078125 5674.8759765625
97 99358.046875 85545.2421875 25037.8125 5612.50390625
98 99747.3671875 85913.53125 24883.578125 5524.87109375
99 98696.5390625 85279.625 24590.451171875 5586.7685546875
100 100108.8671875 86242.21875 24584.380859375 5358.8662109375
101 99046.4375 85683.5703125 24392.443359375 5514.7880859375
102 99559.3671875 85989.9765625 24284.076171875 5357.3427734375
103 99245.015625 85474.921875 24619.12890625 5424.517578125
104 99654.234375 85892.625 24633.619140625 5436.0048828125
105 98815.953125 85601.203125 24148.078125 5466.6640625
106 99121.3515625 86083.84375 24150.255859375 5556.3740234375
107 99474.09375 85701.21875 24415.83203125 5321.478515625
108 100058.5625 86259.03125 24451.69140625 5326.080078125
109 99779.96875 86132.9140625 24359.4609375 5356.203125
110 99212.7265625 85939.859375 24316.330078125 5521.7314453125
111 99803.4609375 86147.15625 24231.373046875 5287.5341796875
112 99524.875 85710.453125 24356.54296875 5271.060546875
113 98961.953125 85627.9375 24312.50390625 5489.244140625
114 99182.09375 85491.5546875 24414.23828125 5361.849609375
115 99387.2109375 85374.4921875 24814.857421875 5401.0693359375
116 99497.3125 85997.1796875 24505.208984375 5502.5380859375
117 98990.984375 85593.703125 24316.544921875 5459.6318359375
118 99133.3984375 85332.9296875 24544.73828125 5372.134765625
119 99423.6328125 85678.4375 24352.1875 5303.49609375
120 99122.7734375 85531.140625 24555.109375 5481.73828125
121 98678.9921875 85419.2421875 24328.328125 5534.2890625
122 98574.90625 84896.515625 24477.421875 5399.515625
123 98796.03125 84955.6015625 24488.8125 5324.19140625
124 98708.578125 85248.84375 24501.625 5520.9453125
125 98657.28125 85158.3984375 24421.86328125 5461.490234375
126 98445.7109375 85015.4609375 24269.1484375 5419.44921875
127 98870.9140625 85204.5859375 24568.423828125 5451.0478515625
128 98831.8125 85281.890625 24372.005859375 5411.0419921875
129 99122.484375 85411.0546875 24553.521484375 5421.0458984375
130 98591.1953125 85018.1015625 24533.71484375 5480.310546875
131 98914.546875 85309.171875 24804.7890625 5599.70703125
132 99264.6015625 85476.34375 24732.1953125 5471.96875
133 98364.6796875 85070.4296875 24598.123046875 5651.9365234375
134 98628.671875 85579.1953125 24662.244140625 5806.3837890625
135 98658.5078125 84915.3125 24683.751953125 5470.2783203125
136 98909.671875 85242.0078125 24748.4609375 5540.3984375
137 98803.9921875 85935.0078125 24282.734375 5706.875
138 98327.1953125 85304.375 24290.337890625 5633.7587890625
139 99184.8515625 86131.4453125 24118.87890625 5532.736328125
140 98353.0078125 85264.7734375 24070.3203125 5491.04296875
141 97624.4609375 84718.484375 24014.4296875 5554.2265625
142 97574.9296875 84669.6796875 24501.509765625 5798.1298828125
143 97060.2734375 84139.890625 24589.806640625 5834.7119140625
144 97879.9609375 85272.7265625 24443.6484375 5918.20703125
145 97997.734375 84923.9296875 24615.44140625 5770.818359375
146 98503.8203125 85464.9921875 24461.7421875 5711.45703125
147 98182.234375 85025.9609375 24684.8828125 5764.3046875
148 98907.984375 85649.0625 24476.353515625 5608.7158203125
149 98654.125 85602.6953125 24264.388671875 5606.4794921875
150 98893.515625 85642.8984375 24305.34765625 5527.365234375
151 98975.7421875 85754.1875 24621.21484375 5699.830078125
152 99169.3984375 85857.4375 24536.8671875 5612.453125
153 98406.96875 85121.8125 24463.46875 5589.15625
154 99567.2734375 86023.3359375 24732.09375 5594.078125
155 98876.8046875 85693.5078125 24329.37890625 5573.041015625
156 99567.6875 86062.0078125 24784.892578125 5639.6064453125
157 98635.2421875 85318.84375 24474.279296875 5578.9404296875
158 99883.15625 86072.8359375 24987.845703125 5588.7626953125
159 99252.6953125 85666.984375 24671.548828125 5542.9189453125
160 99358.015625 85817.8671875 24518.41015625 5489.130859375
161 98850.1640625 85793.3359375 24355.95703125 5649.564453125
162 99335.21875 86266.078125 24516.529296875 5723.6943359375
163 99845.1171875 86164.046875 24691.99609375 5505.462890625
164 99029.9453125 85918.59375 24283.978515625 5586.3134765625
165 99825.65625 86206.171875 24770.513671875 5575.5146484375
166 99579.0546875 86023.2578125 24734.775390625 5589.4892578125
167 99312.0546875 86064.578125 24681.091796875 5716.8076171875
168 98626.5 85348.46875 24603.904296875 5662.9365234375
169 99476.765625 86069.625 24878.015625 5735.4375
170 99049.25 85360.09375 24892.453125 5601.6484375
171 98777.6796875 85744.15625 24421.52734375 5694.001953125
172 98931.421875 85964.546875 24197.501953125 5615.3134765625
173 98468.1171875 85607.1953125 24241.27734375 5690.177734375
174 99036.71875 86121.796875 24433.265625 5759.171875
175 98629.7578125 85842.8359375 24361.671875 5787.375
176 98976.828125 86452.40625 23832.46875 5654.0234375
177 98311.90625 86029.2265625 23995.326171875 5856.3232421875
178 99352.7890625 86409.6171875 24403.08203125 5729.955078125
179 99325.5390625 86571.5625 24158.951171875 5702.4873046875
180 98708.0 85609.0546875 24309.91015625 5605.482421875
181 98488.6015625 85865.8984375 24181.736328125 5779.5166015625
182 99079.0703125 86536.75 24344.888671875 5901.2841796875
183 98912.90625 86261.6484375 24357.90234375 5853.322265625
184 99500.75 86414.796875 24491.904296875 5702.9755859375
185 98490.7890625 85555.2734375 24466.40625 5765.4453125
186 99244.984375 86356.8515625 24255.23828125 5683.552734375
187 99617.5234375 85879.53125 24773.2890625 5517.6484375
188 99219.140625 85794.1015625 24698.138671875 5636.5498046875
189 99629.671875 86599.9765625 24465.193359375 5717.7490234375
190 99938.984375 86542.03125 24729.873046875 5666.4599609375
191 99602.8046875 86504.453125 24429.724609375 5665.6865234375
192 99364.046875 86031.6953125 24389.83203125 5528.740234375
193 99049.375 86269.4375 24173.57421875 5696.818359375
194 99169.734375 86147.0703125 24249.197265625 5613.2666015625
195 99028.0859375 85622.2265625 24517.271484375 5555.7060546875
196 98703.375 85732.7109375 24173.37109375 5601.353515625
197 100408.71875 86568.953125 24795.78125 5478.0078125
198 100132.5390625 87020.4296875 24436.287109375 5662.0888671875
199 98891.0 85676.9765625 24204.953125 5495.46484375
200 99678.5859375 86689.2578125 24514.5703125 5762.62109375
201 99597.0859375 86388.03125 24565.76953125 5678.357421875
202 98882.8515625 85983.453125 24216.5390625 5658.5703125
203 99110.8046875 86136.109375 24442.216796875 5733.7607421875
204 99387.28125 86081.359375 24375.318359375 5534.6982421875
205 99045.234375 86158.8046875 24293.828125 5703.69921875
206 99389.5546875 86376.328125 24171.22265625 5578.998046875
207 98583.75 85629.625 24289.865234375 5667.8701171875
208 98537.8828125 85487.8046875 24338.162109375 5644.0419921875
209 98950.4375 85975.109375 24522.9296875 5773.80078125
210 98934.3203125 85958.3203125 24485.650390625 5754.8251953125
211 98308.796875 85356.4453125 23995.693359375 5521.6708984375
212 98455.078125 85527.6328125 24689.5078125 5881.03125
213 98889.0859375 86079.6171875 24450.30859375 5820.419921875
214 98561.9921875 85742.2578125 24312.470703125 5746.3681640625
215 99421.5546875 86264.8359375 24494.615234375 5668.9482421875
216 99546.78125 86287.5625 24679.76953125 5710.275390625
217 98361.9140625 85686.875 24499.001953125 5911.9814453125
218 98259.6484375 85618.015625 24387.380859375 5872.8740234375
219 98275.1640625 85779.7265625 24388.791015625 5946.6767578125
220 97525.2421875 85081.03125 24489.150390625 6022.4697265625
221 97515.5625 85072.609375 24385.64453125 5971.345703125
222 96994.765625 84620.7265625 24122.517578125 5874.2392578125
223 98031.4140625 85282.890625 24181.26953125 5716.373046875
224 97038.1875 84897.625 23797.900390625 5828.6689453125
225 98230.1953125 85976.8359375 24067.458984375 5907.0498046875
226 98098.78125 85269.6640625 24343.013671875 5756.9482421875
227 98260.2265625 85302.0390625 24462.73828125 5752.275390625
228 98280.7890625 85773.015625 24297.009765625 5894.6181640625
229 98136.71875 85376.578125 24198.94140625 5719.400390625
230 98192.3671875 85333.8984375 24460.70703125 5801.119140625
231 98252.8125 85788.15625 24331.462890625 5933.4033203125
232 98314.953125 85396.984375 24436.548828125 5759.2900390625
233 98302.5234375 85704.1796875 24034.572265625 5718.1142578125
234 97804.75 85544.03125 24009.734375 5874.5078125
235 97827.0078125 85719.203125 23831.384765625 5861.7900390625
236 97454.9609375 85469.609375 23972.876953125 5993.7626953125
237 97949.0859375 85805.7734375 24048.453125 5952.5703125
238 98259.203125 85968.9609375 24089.09765625 5899.427734375
239 97867.984375 85664.3828125 24021.783203125 5909.0908203125
240 97512.6796875 84890.640625 24258.134765625 5818.0478515625
241 98942.28125 86162.59375 24500.625 5860.46875
242 98195.3203125 85537.7578125 24298.4375 5820.4375
243 98277.3359375 85416.5390625 24440.919921875 5790.0615234375
244 97843.578125 85179.78125 24327.35546875 5831.779296875
245 97608.9609375 84805.4921875 24491.85546875 5844.193359375
246 98526.1953125 85520.0390625 24345.3046875 5669.57421875
247 98503.7734375 85822.78125 24425.83984375 5872.423828125
248 98424.296875 85255.25 24655.322265625 5743.1376953125
249 99487.5078125 86352.8828125 24307.95703125 5586.666015625
250 98513.8359375 85566.4609375 24637.810546875 5845.2177734375
251 98248.8203125 85550.328125 24381.0234375 5841.265625
252 98468.15625 85566.4453125 24420.13671875 5759.212890625
253 98871.734375 85998.9609375 24523.99609375 5825.611328125
254 98318.59375 85127.09375 24462.31640625 5635.408203125
255 99455.703125 86245.4453125 24491.224609375 5640.4833984375
256 98215.84375 85238.5546875 24417.361328125 5720.0361328125
257 98329.75 85369.09375 24540.783203125 5790.0634765625
258 98212.0703125 85473.7734375 24236.8671875 5749.28515625
259 99301.7890625 86170.8515625 24585.625 5727.34375
260 98460.125 85470.203125 24292.09765625 5651.087890625
261 98368.5546875 85791.46875 23867.248046875 5645.0810546875
262 98525.7734375 85903.875 24364.470703125 5871.2861328125
263 98231.0859375 85662.1640625 24407.7890625 5919.43359375
264 98434.8984375 85922.3203125 24360.818359375 5924.1201171875
265 98162.5859375 86068.0859375 23890.0703125 5897.78515625
266 98243.0703125 85734.734375 24327.06640625 5909.365234375
267 98412.8671875 86037.765625 24245.69140625 5935.294921875
268 98577.46875 85941.859375 24469.23828125 5916.814453125
269 98963.3125 86409.9140625 24544.423828125 5995.5126953125
270 99502.8828125 86827.3359375 24415.083984375 5869.7685546875
271 99411.765625 86511.578125 24616.375 5858.09375
272 99272.203125 86650.796875 24272.966796875 5825.7802734375
273 98679.3359375 86490.9296875 24298.125 6054.859375
274 99328.6875 86540.8359375 24540.740234375 5876.4443359375
275 98944.875 86341.546875 24416.66015625 5906.666015625
276 100162.203125 86780.09375 25071.990234375 5844.9404296875
277 99163.3359375 86339.859375 24390.427734375 5783.4755859375
278 99404.3203125 86461.375 24335.439453125 5696.2470703125
279 99284.25 86565.953125 24462.318359375 5872.0107421875
280 99435.890625 86845.65625 24274.060546875 5841.9130859375
281 99686.796875 86967.6015625 24097.03125 5688.91796875
282 99552.6875 86798.0546875 24237.93359375 5741.650390625
283 98836.1484375 86145.34375 24091.298828125 5700.2470703125
284 99221.765625 86196.6484375 24518.203125 5746.54296875
285 98538.390625 85856.21875 24448.556640625 5883.1923828125
286 98155.875 85723.203125 24080.298828125 5823.8134765625
287 98514.3203125 85831.921875 24259.73828125 5788.669921875
288 97998.3828125 85396.09375 24103.1015625 5750.40625
289 98288.265625 85696.453125 24134.40234375 5771.294921875
290 99194.5546875 86295.4453125 24407.05859375 5753.974609375
291 98358.1640625 85718.8671875 24085.759765625 5723.2314453125
292 98638.6015625 85708.8828125 24387.169921875 5728.7255859375
293 98753.15625 85772.578125 24406.66015625 5713.041015625
294 98290.0390625 85736.7734375 24259.9375 5853.3359375
295 99194.9296875 86208.8515625 24436.1796875 5725.05078125
296 99227.1875 86130.5546875 24253.48046875 5578.423828125
297 98744.8203125 85661.90625 24577.689453125 5747.3876953125
298 99433.7890625 86222.6015625 24191.685546875 5490.2490234375
299 98746.5390625 86198.2109375 24410.2109375 5930.94140625
300 98212.71875 85660.609375 24196.212890625 5822.0517578125
301 98348.8125 85542.5546875 24406.505859375 5800.1240234375
302 98550.625 85656.0703125 24370.5546875 5738.0
303 98238.71875 85102.515625 24400.716796875 5632.2568359375
304 99314.0078125 86200.25 24565.205078125 5725.7236328125
305 99118.96875 86547.171875 24549.63671875 5988.919921875
306 98985.953125 85900.9375 24402.931640625 5658.9580078125
307 98455.515625 85602.1953125 24533.16796875 5839.923828125
308 98635.1640625 85862.3125 24308.21875 5767.68359375
309 98041.8359375 85630.5390625 24083.1484375 5835.92578125
310 99008.09375 86239.9296875 24286.54296875 5759.189453125
311 99029.5703125 86189.25 24174.658203125 5667.1689453125
312 98383.125 85770.5 23877.826171875 5632.6005859375
313 98909.984375 86151.4375 24256.53515625 5748.994140625
314 99418.28125 86418.421875 24417.5859375 5708.86328125
315 98345.2265625 85456.3203125 24262.650390625 5686.8720703125
316 97632.40625 85231.4609375 24116.9453125 5858.0
317 98345.859375 85914.265625 24188.94140625 5878.673828125
318 98320.296875 85741.6953125 24411.3828125 5916.390625
319 98671.1875 85964.4375 24198.400390625 5745.8251953125
320 98519.7578125 85737.8671875 24424.509765625 5821.3095703125
321 99079.390625 86176.125 24560.974609375 5828.8544921875
322 99493.03125 86190.7109375 24686.646484375 5692.1630859375
323 99126.1953125 86009.734375 24522.9296875 5703.234375
324 98621.4921875 85459.65625 24776.197265625 5807.1806640625
325 98849.140625 85767.8125 24585.708984375 5752.1904296875
326 99090.0 85889.3046875 24575.703125 5687.50390625
327 99162.3203125 85629.1015625 24905.03125 5685.90625
328 98480.0703125 85398.34375 24559.087890625 5738.6806640625
329 98564.734375 85410.15625 24774.9609375 5810.19140625
330 99056.140625 85825.4296875 24537.3671875 5653.328125
331 98685.546875 85802.5859375 24320.779296875 5718.9091796875
332 99381.0546875 86228.765625 24545.8515625 5696.78125
333 98763.9140625 85887.1640625 24297.64453125 5710.447265625
334 98585.71875 85396.7421875 24508.515625 5659.76953125
335 98696.703125 85114.9453125 24600.373046875 5509.3076171875
336 99276.8125 85700.953125 24567.5078125 5495.82421875
337 98347.96875 85663.875 24137.599609375 5726.7529296875
338 98940.203125 85990.03125 24721.1875 5885.5078125
339 98537.3671875 85891.6015625 24167.25 5760.7421875
340 98936.5 86236.3515625 24510.197265625 5905.0244140625
341 99156.7890625 86360.34375 24505.599609375 5854.5771484375
342 99248.0703125 86098.7890625 24787.337890625 5819.0283203125
343 98817.609375 85597.515625 24482.958984375 5631.4326171875
344 99542.4140625 86297.8203125 24570.76171875 5663.083984375
345 99533.453125 85901.28125 24834.515625 5601.171875
346 99701.4375 86230.2578125 24623.05859375 5575.939453125
347 98325.4453125 84701.234375 24657.40625 5516.59765625
348 99698.9765625 85930.1328125 24896.080078125 5563.6181640625
349 99828.0625 86293.9609375 24715.05859375 5590.478515625
350 99785.90625 86262.171875 24652.126953125 5564.1962890625
351 99553.5 86435.734375 24319.609375 5600.921875
352 98853.6015625 85714.390625 24475.134765625 5667.9619140625
353 99757.65625 86287.3828125 24693.78515625 5611.755859375
354 99186.0 85833.0 24569.3515625 5608.17578125
355 99081.1484375 85697.2265625 24448.716796875 5532.3974609375
356 99345.7109375 85554.4765625 24701.05078125 5454.908203125
357 99047.015625 85585.796875 24512.478515625 5525.6298828125
358 99978.5625 86401.8046875 24658.318359375 5540.7802734375
359 98435.296875 85280.40625 24535.84765625 5690.478515625
