# Supplementary material for: Complexes of vertebrate TMC1/2 and CIB2/3 proteins form hair-cell mechanotransduction cation channels
Source: eLife. 2025 Jan 8;12:RP89719. doi: 10.7554/eLife.89719 (PMC11709434; doi:10.7554/eLife.89719)
Supplement: Figure 8—figure supplement 2—source data 1. [file elife-89719-fig8-figsupp2-data1.zip › hsTMC1-hsCIB2-POPC-sasa-100-200ns.dat]

0 98881.671875 85261.015625 24933.478515625 5656.4111328125
1 99048.7421875 85303.8984375 25013.4296875 5634.29296875
2 98598.8984375 85612.5234375 24353.185546875 5683.4052734375
3 99403.4609375 86047.203125 24660.86328125 5652.302734375
4 98845.1015625 85647.765625 24682.259765625 5742.4619140625
5 98934.9765625 85576.7421875 24650.974609375 5646.3701171875
6 98523.6796875 85649.125 24294.09375 5709.76953125
7 98720.5625 85318.1640625 24601.017578125 5599.3095703125
8 98523.2421875 85429.890625 24640.576171875 5773.6123046875
9 98352.9453125 85304.0390625 24682.185546875 5816.6396484375
10 98149.3984375 85275.3203125 24410.189453125 5768.0556640625
11 97869.7109375 85399.375 24243.302734375 5886.4833984375
12 98766.0390625 85571.1328125 24959.96875 5882.53125
13 98300.890625 85440.984375 24751.275390625 5945.6845703125
14 98062.0625 85203.984375 24661.744140625 5901.8330078125
15 98582.6328125 85494.7578125 24619.15234375 5765.638671875
16 100039.21875 86805.5859375 24888.189453125 5827.2783203125
17 99144.0234375 86123.3671875 24411.7578125 5695.55078125
18 98710.6015625 85845.6875 24438.158203125 5786.6220703125
19 98389.96875 85288.6484375 24661.826171875 5780.2529296875
20 98552.2421875 85908.84375 24478.623046875 5917.6123046875
21 99471.9140625 86388.6328125 24414.083984375 5665.4013671875
22 98732.578125 85994.828125 24267.666015625 5764.9580078125
23 97888.625 85448.921875 24162.5703125 5861.43359375
24 98024.40625 85195.6796875 24346.91015625 5759.091796875
25 97987.6171875 85183.640625 24064.6484375 5630.3359375
26 97961.9765625 85103.4609375 24424.2265625 5782.85546875
27 98928.25 86113.6015625 24383.638671875 5784.4951171875
28 98715.46875 85827.4375 24342.77734375 5727.373046875
29 98791.2109375 85955.0390625 24416.4296875 5790.12890625
30 98586.1875 85433.1796875 24641.134765625 5744.0634765625
31 98257.1328125 85604.96875 24465.28125 5906.55859375
32 98665.1015625 85842.15625 24423.966796875 5800.5107421875
33 97687.3046875 85631.5859375 24119.474609375 6031.8779296875
34 97916.9765625 85409.9140625 24335.193359375 5914.0654296875
35 98814.8671875 86021.6171875 24782.15234375 5994.451171875
36 97614.25 85446.5859375 24056.73046875 5944.533203125
37 98010.65625 85317.7421875 24614.72265625 5960.904296875
38 97716.8828125 85021.515625 24331.4609375 5818.046875
39 97331.859375 84732.5859375 24330.978515625 5865.8525390625
40 98848.296875 85392.265625 24816.958984375 5680.4638671875
41 98432.7578125 85697.6171875 24231.140625 5748.0
42 97377.875 85123.890625 23984.587890625 5865.3017578125
43 97730.7109375 85255.7734375 24494.076171875 6009.5693359375
44 98668.2578125 85784.0390625 24593.98046875 5854.880859375
45 98372.3203125 85695.3125 24452.80859375 5887.900390625
46 97941.8984375 85165.828125 24550.291015625 5887.1103515625
47 98530.5234375 85962.5703125 24262.6015625 5847.32421875
48 98069.625 85431.2734375 24581.54296875 5971.595703125
49 98571.8046875 85127.109375 24732.265625 5643.78515625
50 98640.546875 85667.5546875 24531.73828125 5779.373046875
51 98464.2890625 85713.4765625 24286.705078125 5767.9462890625
52 98358.6640625 85379.453125 24480.0703125 5750.4296875
53 98209.203125 85233.96875 24415.927734375 5720.3466796875
54 97622.546875 84702.28125 24406.201171875 5742.9677734375
55 98052.109375 85302.3828125 24251.76953125 5751.021484375
56 97709.6875 85240.3828125 24003.58203125 5767.138671875
57 96295.7890625 84083.3828125 23912.7421875 5850.16796875
58 97977.3046875 85342.4609375 24190.443359375 5777.7998046875
59 97663.9921875 84420.46875 24493.859375 5625.16796875
60 97416.546875 85204.7265625 23830.2265625 5809.203125
61 97205.3203125 84894.8984375 24019.591796875 5854.5849609375
62 98329.453125 85633.3046875 24328.87890625 5816.365234375
63 97579.5390625 85185.171875 24115.171875 5860.40234375
64 97839.5546875 85094.5859375 24364.099609375 5809.5654296875
65 97160.609375 84643.6328125 24091.41796875 5787.220703125
66 97788.546875 85165.546875 24202.322265625 5789.6611328125
67 97672.125 85106.0078125 24113.955078125 5773.9189453125
68 98174.734375 85688.3828125 24021.826171875 5767.7373046875
69 97933.296875 85186.375 24464.28515625 5858.681640625
70 98126.96875 85713.46875 24173.26171875 5879.880859375
71 97893.390625 85307.546875 24140.35546875 5777.255859375
72 97333.609375 85280.40625 23520.5234375 5733.66015625
73 97146.6171875 85036.5390625 23658.72265625 5774.322265625
74 97652.4140625 85445.0 23928.61328125 5860.599609375
75 97932.6328125 85528.8828125 24147.45703125 5871.853515625
76 98370.7109375 85886.484375 24047.1796875 5781.4765625
77 97734.7734375 85192.484375 24272.970703125 5865.3408203125
78 98132.0546875 85174.1796875 24310.541015625 5676.3330078125
79 98187.6640625 85622.2265625 24010.326171875 5722.4443359375
80 97132.3984375 84979.1875 24093.833984375 5970.3115234375
81 97950.6015625 84974.1484375 24519.501953125 5771.5244140625
82 97261.65625 84900.296875 24437.9375 6038.2890625
83 97544.484375 85036.1171875 24306.23046875 5898.931640625
84 97239.1796875 84954.1875 24198.69140625 5956.849609375
85 97150.46875 85073.453125 23924.68359375 5923.833984375
86 97772.03125 85434.8046875 24105.916015625 5884.3447265625
87 97022.6484375 85030.9609375 24001.642578125 6004.9775390625
88 97246.96875 84833.71875 24148.052734375 5867.4013671875
89 98069.7734375 85759.1796875 23872.03125 5780.71875
90 99288.71875 86294.6328125 24182.365234375 5594.1396484375
91 99383.484375 86203.8984375 24393.1640625 5606.7890625
92 99024.1953125 86132.453125 24230.279296875 5669.2685546875
93 99260.4921875 86318.0078125 24347.3828125 5702.44921875
94 98521.2890625 85836.4765625 24095.625 5705.40625
95 98347.421875 85595.0703125 23974.0546875 5610.8515625
96 98933.1953125 85999.5390625 24120.978515625 5593.6611328125
97 98886.0 86011.5859375 24144.169921875 5634.8779296875
98 98881.546875 86239.2578125 24139.556640625 5748.6337890625
99 98446.8828125 85664.03125 24185.86328125 5701.505859375
100 98325.921875 85635.203125 24060.759765625 5685.0205078125
101 97712.5234375 85319.96875 23790.1328125 5698.7890625
102 98242.1953125 85717.8515625 24260.607421875 5868.1318359375
103 98190.8359375 85549.5234375 24296.2578125 5827.47265625
104 98825.5859375 86089.96875 24346.130859375 5805.2568359375
105 97838.9609375 85298.7890625 24672.66796875 6066.248046875
106 98363.6328125 86054.7890625 24210.341796875 5950.7490234375
107 97520.953125 85324.65625 24150.763671875 5977.2333984375
108 97889.6875 85532.2265625 24119.283203125 5880.9111328125
109 97490.2734375 85562.8515625 23776.880859375 5924.7294921875
110 97356.859375 85286.265625 23878.216796875 5903.8115234375
111 98550.953125 86493.3984375 23813.69140625 5878.068359375
112 98596.6484375 86318.609375 23951.55859375 5836.759765625
113 98267.3046875 85790.03125 23782.794921875 5652.7607421875
114 98189.0390625 85843.328125 23598.515625 5626.40234375
115 98197.9921875 85558.0859375 24346.380859375 5853.2373046875
116 98216.2578125 85430.4765625 24227.4765625 5720.84765625
117 98053.65625 85628.84375 24050.677734375 5812.9326171875
118 98600.4453125 85912.84375 24051.572265625 5681.9853515625
119 98378.640625 85417.6796875 24289.375 5664.20703125
120 98167.046875 85442.640625 24191.08984375 5733.341796875
121 97613.2578125 85037.9296875 24063.103515625 5743.8876953125
122 98064.6484375 85504.96875 23907.173828125 5673.7470703125
123 98330.4375 85476.1171875 24293.31640625 5719.498046875
124 98027.75 85581.2421875 23970.923828125 5762.2080078125
125 97295.9609375 84815.203125 24201.107421875 5860.1748046875
126 97437.5390625 85292.46875 24100.20703125 5977.568359375
127 97846.140625 85255.6953125 24161.353515625 5785.4541015625
128 97965.265625 85494.3984375 24338.240234375 5933.6865234375
129 98797.5 86084.2578125 24530.54296875 5908.650390625
130 98246.609375 85939.4765625 24347.1171875 6019.9921875
131 98937.109375 86550.515625 24325.84765625 5969.626953125
132 98545.4921875 86379.9921875 24125.88671875 5980.193359375
133 98651.9765625 86137.8046875 23985.80859375 5735.818359375
134 98512.25 86117.8515625 24051.19140625 5828.396484375
135 98595.9921875 86420.6171875 24004.037109375 5914.3310546875
136 98580.3203125 86117.921875 24218.228515625 5877.9150390625
137 98518.515625 86367.0390625 23883.2421875 5865.8828125
138 99167.7578125 86490.2734375 24284.787109375 5803.6513671875
139 98164.609375 85903.078125 23897.640625 5818.0546875
140 97610.0 85499.6484375 24089.400390625 5989.5244140625
141 98325.1484375 85790.796875 24570.796875 6018.22265625
142 98307.25 86080.7109375 24084.83984375 5929.150390625
143 99063.1875 86607.4765625 24368.73828125 5956.513671875
144 98464.390625 86198.2265625 24104.82421875 5919.330078125
145 98690.578125 86168.8671875 24390.53125 5934.41015625
146 98803.09375 85979.5390625 24602.515625 5889.48046875
147 99278.65625 86281.171875 24674.919921875 5838.7177734375
148 99375.75 86649.375 24365.421875 5819.5234375
149 98167.0 85534.171875 24468.359375 5917.765625
150 98242.9921875 85802.6796875 24234.724609375 5897.2060546875
151 99266.3515625 86537.8671875 24529.0546875 5900.28515625
152 98359.9296875 86069.0859375 24043.619140625 5876.3876953125
153 98604.7578125 86644.6171875 23840.001953125 5939.9306640625
154 98406.21875 85903.2421875 24311.03125 5904.02734375
155 98829.5546875 85742.0703125 24594.732421875 5753.6240234375
156 99146.0625 86496.609375 24215.869140625 5783.2080078125
157 98190.28125 85682.921875 24265.65234375 5879.146484375
158 98545.0 85876.921875 24276.61328125 5804.267578125
159 98500.4140625 85873.484375 24460.701171875 5916.8857421875
160 98545.796875 85829.4609375 24221.76953125 5752.716796875
161 98646.4921875 85924.9140625 24460.47265625 5869.447265625
162 99107.46875 86502.671875 24474.86328125 5935.033203125
163 99350.9140625 87019.2734375 24124.966796875 5896.6630859375
164 99509.3671875 87168.8125 24259.662109375 5959.5537109375
165 98600.8046875 85878.7578125 24414.107421875 5846.0302734375
166 98811.8828125 86187.890625 24134.0234375 5755.015625
167 97871.8515625 85715.9296875 23946.130859375 5895.1044921875
168 98233.1953125 86074.09375 23839.236328125 5840.0673828125
169 98828.8671875 86466.2578125 24101.095703125 5869.2431640625
170 98589.28125 86102.40625 24607.841796875 6060.4833984375
171 98585.3203125 86242.0703125 24031.609375 5844.1796875
172 98230.4296875 86000.9609375 24199.607421875 5985.0693359375
173 98369.6328125 85796.4296875 24476.513671875 5951.6552734375
174 98688.8828125 86210.75 24367.296875 5944.58203125
175 98772.09375 85945.3125 24455.416015625 5814.3173828125
176 98010.4453125 85304.53125 24364.654296875 5829.3701171875
177 98497.2578125 86134.3125 24350.2734375 5993.6640625
178 98431.203125 85921.5234375 24670.53125 6080.42578125
179 99152.90625 86265.265625 24480.00390625 5796.181640625
180 98914.8984375 86022.8515625 24411.876953125 5759.9150390625
181 99366.859375 86131.890625 24664.529296875 5714.7802734375
182 97596.671875 85145.7578125 24425.8671875 5987.4765625
183 96855.15625 85162.40625 24022.4140625 6164.83203125
184 98224.25 85753.6796875 24641.453125 6085.44140625
185 97940.1796875 85882.71875 24309.388671875 6125.9638671875
186 97488.1015625 85802.7578125 23899.216796875 6106.9365234375
187 97609.40625 85390.390625 24468.423828125 6124.7041015625
188 98195.7578125 85712.4375 24586.380859375 6051.5302734375
189 97617.765625 85292.5390625 24479.791015625 6077.2822265625
190 97621.75 85553.390625 24282.251953125 6106.9462890625
191 98416.3671875 85949.4921875 24629.35546875 6081.240234375
192 98318.5625 85718.5625 24478.28515625 5939.142578125
193 97823.046875 85436.4921875 24477.91015625 6045.677734375
194 98061.1640625 85387.953125 24485.794921875 5906.2919921875
195 98126.1484375 85669.0078125 24529.064453125 6035.9619140625
196 98507.5 85884.3515625 24493.685546875 5935.2685546875
197 97725.6875 85417.6875 24236.431640625 5964.2158203125
198 97845.5859375 85508.5078125 24485.1171875 6074.01953125
199 98309.5078125 85512.640625 24544.455078125 5873.7939453125
200 97033.859375 84787.6328125 24314.998046875 6034.3857421875
201 97255.1953125 84993.0078125 24146.650390625 5942.2314453125
202 96916.1015625 84879.1875 24003.060546875 5983.0732421875
203 98263.796875 85413.546875 24671.451171875 5910.6005859375
204 97138.40625 85075.0625 24187.3125 6061.984375
205 97279.0625 85178.625 24004.197265625 5951.8798828125
206 97996.7890625 85640.5703125 24616.51171875 6130.146484375
207 97598.140625 85518.25 24219.81640625 6069.962890625
208 97337.2109375 84995.71875 24206.091796875 5932.2998046875
209 97896.71875 85472.984375 24266.8125 5921.5390625
210 98263.328125 85899.8046875 24352.419921875 5994.4482421875
211 98259.5234375 85686.21875 24517.634765625 5972.1650390625
212 97850.4609375 85358.203125 24534.943359375 6021.3427734375
213 98411.5625 85873.359375 24540.94140625 6001.369140625
214 97842.34375 85171.3359375 24336.166015625 5832.5791015625
215 96911.7734375 85129.265625 24119.15234375 6168.322265625
216 97608.53125 85330.9609375 24410.681640625 6066.5556640625
217 97759.5234375 85312.125 24225.3125 5888.95703125
218 97542.8984375 85479.234375 23931.966796875 5934.1513671875
219 97759.7421875 85295.1015625 24227.201171875 5881.2802734375
220 97072.53125 85195.03125 23960.90625 6041.703125
221 97178.1328125 85301.75 24021.58984375 6072.603515625
222 97570.1171875 85577.765625 24341.314453125 6174.4814453125
223 97635.3359375 85628.5 24246.501953125 6119.8330078125
224 97993.3359375 85749.1484375 24186.064453125 5970.9384765625
225 98381.265625 86205.4296875 24301.740234375 6062.9521484375
226 97882.6640625 85858.0078125 24290.701171875 6133.0224609375
227 97608.0859375 85450.1171875 24453.4453125 6147.73828125
228 98007.53125 85673.453125 24491.9296875 6078.92578125
229 98118.078125 85951.0625 24285.9453125 6059.46484375
230 97289.3515625 85149.9140625 24397.6171875 6129.08984375
231 97746.3671875 85500.3359375 24077.388671875 5915.6787109375
232 97779.3828125 85536.453125 24210.037109375 5983.5537109375
233 97862.1953125 85950.4921875 24018.962890625 6053.6298828125
234 98733.6171875 86229.265625 24703.763671875 6099.7060546875
235 98286.671875 86050.7109375 23997.671875 5880.85546875
236 98259.25 85615.4375 24466.09765625 5911.142578125
237 97879.9609375 85468.578125 24450.640625 6019.62890625
238 98111.1796875 85755.3984375 24265.52734375 5954.873046875
239 98145.1953125 85946.8515625 24030.138671875 5915.8974609375
240 97569.2265625 85546.515625 24154.376953125 6065.8330078125
241 97548.78125 85450.234375 24381.8671875 6141.66015625
242 97784.4296875 85978.46875 24288.419921875 6241.2294921875
243 98163.0546875 85810.265625 24501.74609375 6074.478515625
244 98285.4453125 85819.0703125 24549.853515625 6041.7392578125
245 97923.4765625 85877.8515625 24256.31640625 6105.345703125
246 97735.65625 85943.34375 23997.578125 6102.6328125
247 98160.7734375 86164.0859375 24096.828125 6050.0703125
248 97712.34375 85500.3046875 24240.6796875 6014.3203125
249 97948.8046875 85767.8203125 24213.677734375 6016.3466796875
250 98192.984375 86087.1015625 24182.681640625 6038.3994140625
251 98093.59375 86104.3828125 24061.15625 6035.97265625
252 97909.3046875 85836.7109375 24005.212890625 5966.3095703125
253 97250.859375 85349.015625 23896.833984375 5997.4951171875
254 97850.078125 86009.0390625 23737.83203125 5948.396484375
255 97696.7109375 85882.3125 23953.716796875 6069.6591796875
256 98646.5546875 86421.5859375 24120.296875 5947.6640625
257 97129.328125 85258.328125 23789.71484375 5959.357421875
258 97633.75 85629.515625 23854.46875 5925.1171875
259 98692.46875 86495.0625 23894.73828125 5848.666015625
260 97913.2265625 85783.4609375 23777.478515625 5823.8564453125
261 98983.234375 86927.3125 23625.67578125 5784.876953125
262 98949.25 86686.3359375 23859.283203125 5798.1845703125
263 98180.5859375 85953.84375 23973.5546875 5873.40625
264 97768.84375 85943.03125 23800.44140625 5987.314453125
265 97730.5078125 85676.6171875 23825.953125 5886.03125
266 98393.4296875 86264.640625 23768.15234375 5819.681640625
267 98674.640625 86150.9921875 24011.3984375 5743.875
268 98516.25 86358.953125 23907.298828125 5875.0009765625
269 98211.0234375 86064.453125 23522.236328125 5687.8330078125
270 99050.0234375 86778.609375 24037.583984375 5883.0849609375
271 98322.140625 85843.546875 24030.59765625 5776.001953125
272 98294.296875 85866.75 24215.232421875 5893.8427734375
273 97404.796875 85374.578125 23921.021484375 5945.4013671875
274 98090.0234375 86085.7265625 24022.150390625 6008.9267578125
275 98685.9609375 86420.3046875 24380.599609375 6057.4716796875
276 98683.4765625 86515.2890625 24333.46875 6082.640625
277 98068.1953125 85868.46875 23909.20703125 5854.740234375
278 98311.671875 86456.0703125 23895.068359375 6019.7333984375
279 98426.484375 86075.5390625 24025.486328125 5837.2705078125
280 98503.875 86419.6640625 23951.076171875 5933.4326171875
281 98003.65625 86084.796875 24096.44921875 6088.794921875
282 98767.515625 86218.21875 24448.15625 5949.4296875
283 98834.7109375 86416.96875 24329.0859375 5955.671875
284 98311.2109375 86175.28125 24258.388671875 6061.2294921875
285 98287.984375 86374.1875 23924.265625 6005.234375
286 97992.984375 85651.265625 24258.005859375 5958.1435546875
287 98825.453125 86587.5625 24057.7890625 5909.94921875
288 98528.2265625 86244.0078125 24225.4453125 5970.61328125
289 98649.8046875 86539.484375 24015.298828125 5952.4892578125
290 98602.5 86577.3828125 24216.96875 6095.92578125
291 97942.765625 86066.9453125 23989.939453125 6057.0595703125
292 98335.1484375 86418.7578125 23983.79296875 6033.701171875
293 98371.4375 86331.9453125 23921.94140625 5941.224609375
294 97677.921875 85824.796875 24018.46484375 6082.669921875
295 97710.8515625 86371.6328125 23752.611328125 6206.6962890625
296 97729.046875 86183.1484375 23728.640625 6091.37109375
297 97803.8046875 86225.1328125 23901.591796875 6161.4599609375
298 98737.1875 86820.265625 24144.36328125 6113.720703125
299 97994.9765625 86156.140625 23941.3671875 6051.265625
300 97966.890625 86130.1640625 24020.84375 6092.05859375
301 98173.890625 86230.234375 24123.537109375 6089.9404296875
302 97639.796875 85995.078125 23828.314453125 6091.7978515625
303 97111.328125 85297.0390625 23964.912109375 6075.3115234375
304 98482.2421875 86077.5859375 24243.947265625 5919.6455078125
305 98486.359375 86247.515625 24206.83203125 5983.994140625
306 98054.1015625 86167.734375 24098.62890625 6106.130859375
307 98025.59375 85604.1640625 24422.771484375 6000.6708984375
308 97882.5703125 85889.3046875 24317.845703125 6162.2900390625
309 98327.0703125 86422.2890625 24066.3359375 6080.77734375
310 98401.8671875 86122.5390625 24492.865234375 6106.7685546875
311 97925.125 86084.8046875 23999.41796875 6079.548828125
312 98162.984375 86041.4765625 24127.8515625 6003.171875
313 97306.2265625 85554.21875 24195.513671875 6221.7529296875
314 97587.4296875 85580.828125 24300.39453125 6146.896484375
315 98312.8515625 86449.6015625 24030.708984375 6083.7294921875
316 98538.3828125 86947.7578125 24101.0703125 6255.22265625
317 97466.859375 85928.109375 24360.77734375 6411.013671875
318 97616.3515625 85949.4296875 24153.53515625 6243.306640625
319 97791.3671875 86251.890625 24219.77734375 6340.150390625
320 97629.5703125 85870.15625 24195.732421875 6218.1591796875
321 97572.2734375 85995.421875 24247.62109375 6335.384765625
322 97480.984375 85948.828125 24221.4921875 6344.66796875
323 97941.7578125 86210.40625 23898.767578125 6083.7080078125
324 98085.984375 86308.78125 24079.38671875 6151.091796875
325 98283.3125 86060.9453125 24394.625 6086.12890625
326 98780.890625 86418.8359375 24728.33984375 6183.142578125
327 98678.2109375 86620.859375 24426.5 6184.57421875
328 98039.96875 86027.1328125 24358.0 6172.58203125
329 98540.6796875 86607.3515625 24153.65234375 6110.162109375
330 96960.6328125 85477.046875 23821.62109375 6169.017578125
331 97980.1328125 86290.953125 24056.29296875 6183.556640625
332 97620.5546875 85786.3046875 23941.357421875 6053.5537109375
333 98009.90625 86098.1484375 24550.564453125 6319.4033203125
334 98243.5546875 86256.859375 24217.09765625 6115.201171875
335 98508.8125 86336.3671875 24283.896484375 6055.7255859375
336 97713.4296875 85973.65625 24254.48046875 6257.353515625
337 97760.0546875 85948.515625 23819.94921875 6004.205078125
338 98903.421875 86690.4453125 24118.49609375 5952.759765625
339 98814.359375 86817.2109375 24388.72265625 6195.787109375
340 98062.9140625 85918.9375 24325.798828125 6090.9111328125
341 98374.6953125 86149.53125 24244.8515625 6009.84375
342 98173.828125 86239.671875 24040.736328125 6053.2900390625
343 98787.96875 86584.0 24203.716796875 5999.8740234375
344 98596.4296875 86774.6875 23888.59765625 6033.427734375
345 98259.40625 86479.9609375 23902.60546875 6061.580078125
346 98328.671875 85993.6796875 24359.98828125 6012.498046875
347 97784.765625 86105.0546875 24102.2734375 6211.28125
348 98102.3125 85931.234375 24145.66796875 5987.294921875
349 98503.3203125 86261.578125 24076.779296875 5917.5185546875
350 98175.0859375 86286.4140625 23868.294921875 5989.8115234375
351 98138.8046875 86543.3671875 23695.578125 6050.0703125
352 98626.3046875 86141.8671875 24276.05859375 5895.810546875
353 98721.2109375 86701.96875 24108.8984375 6044.828125
354 99160.984375 86981.78125 23942.947265625 5881.8720703125
355 98520.5546875 86551.828125 23886.73046875 5959.001953125
356 99124.1015625 86888.140625 23985.73828125 5874.888671875
357 98203.5703125 85975.3046875 23870.2421875 5820.98828125
358 98872.9140625 86411.3984375 24257.359375 5897.921875
359 97921.703125 85848.59375 23943.822265625 5935.3564453125
360 98080.3203125 86204.890625 23797.44921875 5961.009765625
361 98279.5546875 85697.3203125 24332.693359375 5875.2294921875
362 98002.546875 85813.2890625 24223.28125 6017.01171875
363 98947.8046875 86721.1015625 24239.720703125 6006.5087890625
364 99109.2578125 86596.6484375 24660.564453125 6073.9775390625
365 98881.0390625 86275.5546875 24368.544921875 5881.5302734375
366 99050.1640625 86797.53125 23798.98046875 5773.173828125
367 99426.1484375 86872.609375 24185.408203125 5815.9345703125
368 100074.984375 86980.4375 24524.78515625 5715.119140625
369 98729.7890625 85981.578125 24486.978515625 5869.3837890625
370 98435.4609375 85697.9765625 24268.111328125 5765.3134765625
371 98859.671875 85838.6484375 24406.3671875 5692.671875
372 98152.9921875 85522.7734375 24432.5703125 5901.17578125
373 98842.40625 86259.234375 24052.01953125 5734.423828125
374 98902.734375 86189.8046875 24541.212890625 5914.1416015625
375 98486.78125 86042.7734375 24151.00390625 5853.498046875
376 99203.9375 86506.890625 24183.208984375 5743.0810546875
377 98648.2890625 86385.0625 24112.095703125 5924.4345703125
378 98583.1875 85905.671875 24399.94140625 5861.212890625
379 98573.7109375 85998.4296875 24309.330078125 5867.0244140625
380 98478.7421875 86146.7109375 24068.85546875 5868.412109375
381 98014.734375 85752.2109375 24113.962890625 5925.7197265625
382 97753.5234375 85192.265625 24263.994140625 5851.3681640625
383 98084.7734375 85832.5390625 23792.94140625 5770.353515625
384 97662.625 85598.96875 23779.79296875 5858.068359375
385 98207.78125 85702.65625 24200.205078125 5847.5400390625
386 98415.4296875 86079.8828125 24103.96484375 5884.208984375
387 98413.59375 85973.4453125 24121.6953125 5840.7734375
388 98633.203125 85986.9140625 24163.1328125 5758.421875
389 98026.2109375 85553.9375 24109.228515625 5818.4775390625
390 98242.671875 85540.7421875 24198.474609375 5748.2724609375
391 98404.8671875 85992.96875 23955.09765625 5771.599609375
392 97936.6328125 85489.125 24223.669921875 5888.0810546875
393 98173.25 85934.859375 24247.15234375 6004.380859375
394 97774.4375 85589.21875 24313.626953125 6064.2041015625
395 97836.5625 85910.4765625 24067.98828125 6070.951171875
396 97823.3046875 85590.0390625 23943.0703125 5854.90234375
397 98384.9140625 86286.5859375 24144.767578125 6023.2197265625
398 98657.5078125 86065.609375 24346.423828125 5877.2626953125
399 98789.8359375 86004.671875 24514.9921875 5864.9140625
