# Supplementary material for: Complexes of vertebrate TMC1/2 and CIB2/3 proteins form hair-cell mechanotransduction cation channels
Source: eLife. 2025 Jan 8;12:RP89719. doi: 10.7554/eLife.89719 (PMC11709434; doi:10.7554/eLife.89719)
Supplement: Figure 8—figure supplement 2—source data 1. [file elife-89719-fig8-figsupp2-data1.zip › hsTMC1-hsCIB3-Ca-MixedMembrane-sasa-10-100ns.dat]

0 97146.125 85497.984375 23861.44921875 6106.654296875
1 97617.3046875 85763.6796875 23724.5 5935.4375
2 98564.8671875 86735.5 23635.412109375 5903.0224609375
3 98009.1171875 86431.921875 23641.91796875 6032.361328125
4 97234.7109375 85603.140625 23521.447265625 5944.9384765625
5 97455.9765625 86180.4140625 23499.048828125 6111.7431640625
6 97448.484375 86567.171875 23247.53515625 6183.111328125
7 97704.25 86480.8046875 23377.93359375 6077.244140625
8 98269.2578125 86900.1640625 23210.994140625 5920.9501953125
9 97264.9140625 86021.4921875 23016.189453125 5886.3837890625
10 96860.8046875 85724.328125 23108.87109375 5986.197265625
11 97724.3671875 86482.84375 23202.955078125 5980.7158203125
12 96226.0 84837.4140625 23255.380859375 5933.3974609375
13 98065.203125 86472.015625 23534.66796875 5970.740234375
14 97737.203125 86478.3359375 23060.482421875 5900.8076171875
15 97694.1796875 86475.4296875 23430.55078125 6105.900390625
16 98278.3203125 86634.1953125 23804.53125 6080.203125
17 97791.6640625 86533.71875 23419.833984375 6080.9443359375
18 97468.9140625 86595.90625 23100.453125 6113.72265625
19 98286.0078125 86996.9375 23601.923828125 6156.4267578125
20 98025.359375 86594.890625 23574.65234375 6072.091796875
21 98952.6015625 87094.296875 23816.96484375 5979.330078125
22 98900.015625 87246.1640625 23478.806640625 5912.4775390625
23 99185.5390625 87536.0390625 23358.98046875 5854.740234375
24 98195.1875 86917.90625 23394.546875 6058.6328125
25 97908.0390625 86788.09375 23160.126953125 6020.0908203125
26 99041.046875 87819.125 23559.470703125 6168.7744140625
27 97641.859375 86683.0078125 23140.89453125 6091.021484375
28 98076.875 87204.5859375 23406.359375 6267.03515625
29 97940.640625 86653.0546875 23497.962890625 6105.1884765625
30 97720.6171875 86850.9765625 23255.916015625 6193.1376953125
31 97379.734375 86431.015625 23272.6328125 6161.95703125
32 97490.4609375 86837.6328125 23096.533203125 6221.8525390625
33 97743.421875 86628.703125 23312.44921875 6098.865234375
34 98061.2578125 86849.46875 23066.41015625 5927.310546875
35 97924.8984375 86703.5390625 23542.626953125 6160.6337890625
36 97466.8671875 86772.4921875 23167.6171875 6236.62109375
37 98138.109375 87047.8515625 23216.193359375 6062.9677734375
38 97684.1015625 86811.0703125 22845.494140625 5986.2314453125
39 97540.03125 86537.140625 23118.5390625 6057.82421875
40 97991.1796875 87034.5625 23075.662109375 6059.5224609375
41 97568.71875 86619.90625 23198.171875 6124.6796875
42 97878.1171875 87313.109375 23146.4140625 6290.703125
43 98066.171875 86992.9921875 23691.15234375 6308.986328125
44 98263.0234375 87138.171875 23916.2578125 6395.703125
45 97960.71875 87513.65625 23303.033203125 6427.9853515625
46 97565.1796875 86799.1953125 23413.498046875 6323.7568359375
47 97964.2421875 86940.4140625 23538.462890625 6257.3173828125
48 97736.3203125 87136.5859375 23220.494140625 6310.3798828125
49 97956.3046875 87300.28125 23509.40625 6426.69140625
50 97570.21875 86782.0390625 23350.283203125 6281.0517578125
51 97991.3046875 86866.3984375 23585.935546875 6230.5146484375
52 98719.78125 86958.1171875 24060.556640625 6149.4462890625
53 98734.8125 87207.2421875 23983.935546875 6228.1826171875
54 99337.2890625 87587.4375 23983.0859375 6116.6171875
55 97969.53125 86876.5703125 23452.953125 6179.99609375
56 98016.703125 86649.6640625 23657.0234375 6144.9921875
57 97759.421875 86470.6875 23608.3828125 6159.82421875
58 98187.15625 87132.1796875 23466.51953125 6205.771484375
59 98465.4375 87541.2109375 23308.353515625 6192.0634765625
60 98169.890625 86809.53125 23547.755859375 6093.6982421875
61 98450.734375 87108.859375 23640.09765625 6149.111328125
62 98140.796875 87005.7578125 23523.30859375 6194.134765625
63 98819.0390625 87688.8515625 23415.970703125 6142.8916015625
64 98499.703125 87108.9296875 23612.59765625 6110.912109375
65 98076.6328125 87147.2109375 23455.79296875 6263.185546875
66 97990.0078125 86773.4453125 23913.5390625 6348.48828125
67 98243.2890625 87053.1640625 23678.6484375 6244.26171875
68 98094.0859375 86885.2734375 23690.4296875 6240.80859375
69 99429.4296875 87809.625 24070.96484375 6225.580078125
70 98223.46875 86837.2734375 24039.677734375 6326.7412109375
71 98213.1953125 87149.03125 23448.08984375 6191.962890625
72 98276.5390625 87214.4375 23685.00390625 6311.451171875
73 98404.5234375 86991.703125 24261.853515625 6424.5166015625
74 98234.578125 86791.1640625 23928.712890625 6242.6494140625
75 97869.15625 86674.4453125 23317.4375 6061.36328125
76 98949.671875 87730.9921875 23459.01953125 6120.169921875
77 98896.7109375 87412.0234375 23830.15625 6172.734375
78 98219.9140625 87086.8828125 23474.466796875 6170.7177734375
79 98653.375 87468.03125 23500.14453125 6157.400390625
80 98434.125 87336.1796875 23423.615234375 6162.8349609375
81 98536.453125 87204.53125 23135.970703125 5902.0244140625
82 98091.5546875 87071.828125 23274.1796875 6127.2265625
83 98676.1328125 87842.8828125 22961.544921875 6064.1474609375
84 98844.15625 87821.2734375 23147.529296875 6062.3232421875
85 98827.0390625 87910.765625 23114.982421875 6099.3544921875
86 98288.21875 87406.6875 22914.353515625 6016.4111328125
87 98465.5 87390.7578125 23315.33984375 6120.298828125
88 99576.109375 88556.984375 23240.638671875 6110.7568359375
89 98123.15625 86802.6171875 23357.455078125 6018.4580078125
90 98538.625 86854.5859375 23449.72265625 5882.841796875
91 99674.2421875 88249.046875 23174.767578125 5874.7861328125
92 98807.0546875 87555.328125 22989.74609375 5869.009765625
93 98793.8984375 87561.671875 23246.541015625 6007.1572265625
94 99290.359375 87982.9453125 23103.57421875 5898.080078125
95 98641.6875 87460.203125 23155.107421875 5986.8115234375
96 99868.8828125 88372.1796875 23433.345703125 5968.3212890625
97 99018.2265625 87384.2890625 23458.080078125 5912.0712890625
98 99487.9140625 87334.21875 23947.9921875 5897.1484375
99 99072.9296875 87272.625 23571.1875 5885.44140625
100 99472.4296875 87842.984375 23983.29296875 6176.923828125
101 97565.609375 86363.0 23241.884765625 6019.6376953125
102 98848.359375 87389.203125 23756.76953125 6148.806640625
103 98553.4765625 87327.078125 23295.9453125 6034.7734375
104 97750.203125 86284.015625 23563.08984375 6048.451171875
105 97995.421875 86578.953125 23609.0 6096.265625
106 98739.546875 86911.265625 23534.28515625 5853.001953125
107 98832.609375 86751.4609375 23806.693359375 5862.7724609375
108 99211.1796875 87587.5234375 23358.62109375 5867.482421875
109 98870.0859375 87000.7734375 23637.541015625 5884.1142578125
110 98379.109375 87001.4140625 23538.603515625 6080.4541015625
111 98334.0625 86914.7265625 23308.32421875 5944.494140625
112 98933.8359375 87183.65625 23470.51953125 5860.169921875
113 98304.140625 86828.109375 23246.904296875 5885.4365234375
114 98787.390625 86550.8515625 23802.890625 5783.17578125
115 98299.953125 86312.890625 23649.236328125 5831.0869140625
116 98219.5546875 86790.4921875 23330.900390625 5950.9189453125
117 98076.625 86494.9140625 23328.720703125 5873.5048828125
118 98437.734375 86441.5859375 23591.880859375 5797.8662109375
119 98127.6015625 86182.75 23680.138671875 5867.6435546875
120 98674.046875 86718.578125 23640.974609375 5842.7529296875
121 98233.8203125 86680.125 23646.796875 6046.55078125
122 97903.8046875 86030.125 23684.837890625 5905.5791015625
123 98179.21875 86175.09375 23835.7265625 5915.80078125
124 98640.265625 86290.4921875 23866.875 5758.55078125
125 97843.7265625 85997.8125 23600.72265625 5877.404296875
126 98505.421875 86446.0546875 23410.162109375 5675.3974609375
127 98725.15625 86310.4453125 23712.87109375 5649.080078125
128 98992.75 86858.84375 23347.76953125 5606.931640625
129 98206.4375 86484.4609375 23463.763671875 5870.8935546875
130 98908.203125 86750.78125 23472.791015625 5657.6845703125
131 99134.4375 87104.5078125 23754.787109375 5862.4287109375
132 98809.9375 86686.859375 23626.83984375 5751.880859375
133 97775.734375 85898.515625 23510.0859375 5816.43359375
134 99365.484375 87453.6640625 23914.177734375 6001.1787109375
135 98801.4609375 86916.0078125 23939.29296875 6026.919921875
136 99310.046875 86923.171875 23818.9453125 5716.03515625
137 100134.2890625 87565.09375 24171.490234375 5801.1474609375
138 99298.0 86992.4921875 23515.60546875 5605.048828125
139 99570.015625 87057.3359375 23869.75 5678.53515625
140 98576.546875 86197.234375 23479.150390625 5549.9189453125
141 99032.15625 86453.015625 23547.763671875 5484.3115234375
142 98584.0859375 86132.0234375 23614.806640625 5581.3720703125
143 98639.8203125 86537.4453125 23483.330078125 5690.4775390625
144 98867.109375 86540.4375 23508.666015625 5590.9970703125
145 98981.4765625 87030.0703125 23467.41015625 5758.001953125
146 98919.5390625 86671.8046875 23669.234375 5710.75
147 98399.03125 86264.8046875 23681.919921875 5773.8466796875
148 98285.09375 86222.4453125 23515.0234375 5726.1875
149 98003.578125 86170.0859375 23342.955078125 5754.7314453125
150 99100.21875 87006.421875 23146.439453125 5526.3212890625
151 98996.2734375 86739.765625 23603.57421875 5673.533203125
152 99107.0625 86966.15625 23314.037109375 5586.5654296875
153 99289.7578125 87123.890625 23374.01171875 5604.072265625
154 99475.4921875 87165.0703125 23337.208984375 5513.3935546875
155 99043.1171875 86905.625 23457.2734375 5659.890625
156 97956.1171875 86212.2890625 23378.72265625 5817.447265625
157 98203.34375 86292.75 23434.072265625 5761.7392578125
158 98207.5390625 86415.9375 23269.19140625 5738.794921875
159 98381.2109375 86512.9375 23424.486328125 5778.1064453125
160 98595.5546875 86641.703125 23616.29296875 5831.220703125
161 97640.03125 86109.2578125 23536.43359375 6002.830078125
162 97749.40625 86209.03125 23438.7109375 5949.16796875
163 98159.65625 86601.671875 23415.984375 5929.0
164 98678.859375 86964.015625 23491.244140625 5888.2001953125
165 98510.5 86988.3046875 23393.40625 5935.60546875
166 97876.609375 86436.90625 23590.33203125 6075.314453125
167 98239.75 86728.6171875 23542.794921875 6015.8310546875
168 98318.2578125 86688.1328125 23496.365234375 5933.1201171875
169 98884.671875 87146.953125 23326.6796875 5794.48046875
170 98467.1796875 87092.7734375 23217.078125 5921.3359375
171 98095.1328125 86601.4296875 23307.41796875 5906.857421875
172 97940.6328125 86517.3828125 23146.37890625 5861.564453125
173 96732.9375 85608.1875 23140.3203125 6007.78515625
174 98344.421875 87147.65625 23367.298828125 6085.2666015625
175 97800.8828125 86871.2421875 23396.564453125 6233.4619140625
176 97648.2109375 86593.4453125 23461.71484375 6203.474609375
177 97474.6796875 86161.75 23338.220703125 6012.6455078125
178 98068.28125 86464.0859375 23162.62109375 5779.212890625
179 98194.90625 86599.46875 23580.375 5992.46875
180 98785.6796875 86792.5859375 23647.544921875 5827.2255859375
181 99185.2109375 87313.5390625 23492.830078125 5810.5791015625
182 99269.6328125 87110.4375 23447.099609375 5643.9521484375
183 98831.609375 87022.578125 23471.443359375 5831.2060546875
184 98993.3984375 87159.203125 23532.896484375 5849.3505859375
185 98498.5859375 86855.1875 23177.78515625 5767.193359375
186 98258.0 86830.9296875 23157.8125 5865.37109375
187 97626.8671875 86664.0703125 22952.1328125 5994.66796875
188 98587.796875 87694.78125 23186.728515625 6146.8564453125
189 98710.1796875 87382.7109375 23579.91796875 6126.224609375
190 98213.1796875 86824.0078125 23497.908203125 6054.3681640625
191 98370.6484375 86903.1875 23488.794921875 6010.6669921875
192 98936.171875 87502.578125 23250.37890625 5908.392578125
193 98320.015625 87005.2109375 23092.533203125 5888.8642578125
194 98339.53125 86723.546875 23264.201171875 5824.1083984375
195 97418.90625 85988.953125 23159.20703125 5864.626953125
196 97732.7578125 86608.3359375 23035.013671875 5955.2958984375
197 98794.8828125 86955.640625 23179.888671875 5670.3232421875
198 97959.6171875 86640.8828125 22992.380859375 5836.8232421875
199 97921.015625 86915.2734375 22914.701171875 5954.4794921875
200 97919.84375 87144.5703125 22754.6015625 5989.6640625
201 97854.421875 86697.2734375 22890.228515625 5866.5400390625
202 97459.828125 86354.4453125 23035.966796875 5965.2919921875
203 98075.1484375 86955.03125 23024.86328125 5952.373046875
204 97633.921875 86648.84375 22979.34765625 5997.134765625
205 97932.796875 86691.96875 23104.806640625 5931.9892578125
206 97756.2265625 86617.40625 23141.71484375 6001.447265625
207 98151.09375 86954.296875 23277.1484375 6040.17578125
208 97392.0625 86027.5703125 23348.5625 5992.03515625
209 98006.4609375 86627.65625 23369.55078125 5995.373046875
210 97503.6796875 86532.4296875 23230.23046875 6129.490234375
211 97481.40625 86239.0 23269.66015625 6013.626953125
212 97751.921875 86534.71875 23224.6875 6003.7421875
213 98080.0546875 86627.46875 23343.595703125 5945.5048828125
214 98022.0546875 86837.34375 23384.162109375 6099.7255859375
215 97753.3515625 86608.3046875 23459.03125 6156.9921875
216 98722.15625 87390.125 23296.875 5982.421875
217 98138.5625 86920.2109375 23412.86328125 6097.255859375
218 98174.0078125 87014.890625 23211.513671875 6026.1982421875
219 97934.0546875 86984.5859375 22996.666015625 6023.5986328125
220 97764.2109375 86811.3828125 23225.154296875 6136.1630859375
221 98072.7734375 86695.46875 23397.041015625 6009.8681640625
222 97237.34375 86367.953125 22883.556640625 6007.0830078125
223 97791.0859375 86489.9609375 23254.99609375 5976.935546875
224 97560.4375 86589.6640625 23004.220703125 6016.7236328125
225 97489.28125 85914.2421875 23373.869140625 5899.4150390625
226 98496.2890625 87074.5234375 23624.603515625 6101.4189453125
227 97745.9921875 86474.0859375 23139.115234375 5933.6044921875
228 96494.984375 85739.734375 22901.986328125 6073.3681640625
229 97322.9296875 86264.0546875 23159.65625 6050.390625
230 97719.171875 86796.71875 22921.8984375 5999.72265625
231 97676.203125 86486.890625 23159.4921875 5985.08984375
232 97129.8828125 86121.0625 23168.48828125 6079.833984375
233 97127.5078125 86163.765625 23132.15625 6084.20703125
234 97933.578125 86448.25 23464.724609375 5989.6982421875
235 98384.78125 87005.9453125 23281.06640625 5951.115234375
236 97369.25 86300.6953125 23254.34765625 6092.896484375
237 98131.0546875 86753.453125 23127.587890625 5874.9931640625
238 97828.0703125 86780.8359375 23227.970703125 6090.3681640625
239 98220.703125 87180.8515625 23307.072265625 6133.6103515625
240 97764.7109375 86616.328125 23244.55078125 6048.083984375
241 97373.9140625 86077.1328125 23308.275390625 6005.7470703125
242 98356.234375 87128.9765625 23186.94921875 5979.845703125
243 98134.6640625 86801.9375 23549.728515625 6108.5009765625
244 97288.0625 86035.1015625 23412.1328125 6079.5859375
245 98130.2265625 86839.1875 23199.888671875 5954.4248046875
246 97075.5 85836.359375 23163.212890625 5962.0361328125
247 97670.6328125 86407.140625 23362.224609375 6049.3662109375
248 97944.8046875 86777.9140625 23137.015625 5985.0625
249 97173.7265625 86061.140625 23153.6640625 6020.5390625
250 97823.5859375 86702.4140625 22998.2421875 5938.53515625
251 97841.90625 86543.3828125 23082.28125 5891.87890625
252 97994.890625 86832.2578125 23065.267578125 5951.3173828125
253 97895.5234375 87165.640625 23019.998046875 6145.0576171875
254 97016.8046875 86257.1796875 23051.611328125 6145.9931640625
255 98020.15625 86896.5078125 23450.197265625 6163.2744140625
256 97455.9375 86164.0 23428.541015625 6068.3017578125
257 97993.46875 86298.0625 23581.25 5942.921875
258 97797.2109375 86155.765625 23170.564453125 5764.5595703125
259 98179.9140625 86693.9921875 23614.201171875 6064.1396484375
260 98342.1171875 87090.6015625 23250.55078125 5999.517578125
261 97980.109375 86535.703125 23434.423828125 5995.0087890625
262 97843.21875 85971.4375 23560.21875 5844.21875
263 98221.9375 86548.890625 23520.1484375 5923.55078125
264 98129.2265625 86787.1953125 23471.265625 6064.6171875
265 96867.015625 85833.4296875 22995.03125 5980.72265625
266 97183.7578125 85912.4453125 22988.0234375 5858.35546875
267 97679.46875 86691.90625 23011.626953125 6012.0322265625
268 97816.7734375 86442.9921875 23355.283203125 5990.7509765625
269 98538.71875 86995.9765625 23391.119140625 5924.1884765625
270 97765.671875 86393.7578125 23035.240234375 5831.6630859375
271 98898.1953125 87309.90625 23418.80859375 5915.259765625
272 97327.8125 86245.5546875 23123.8046875 6020.7734375
273 97313.9921875 86006.03125 23337.30859375 6014.673828125
274 97705.5 86723.4765625 23137.810546875 6077.8935546875
275 98122.9453125 86514.09375 23490.91015625 5941.029296875
276 97698.4140625 86347.296875 23219.115234375 5933.9990234375
277 96862.53125 85598.3671875 23314.7578125 6025.296875
278 97243.5703125 85747.3984375 23378.45703125 5941.142578125
279 96931.171875 85563.296875 23455.05859375 6043.591796875
280 96908.0390625 85584.9296875 23214.62109375 5945.755859375
281 97853.5234375 85975.8046875 23633.912109375 5878.0966796875
282 97195.09375 85655.75 23470.79296875 5965.724609375
283 97175.34375 85508.3515625 23207.728515625 5770.3681640625
284 97661.3046875 86241.2578125 23292.513671875 5936.2333984375
285 97125.5078125 85745.6953125 23188.83203125 5904.509765625
286 97440.890625 85614.40625 23567.779296875 5870.6474609375
287 98639.9375 86659.1015625 23688.974609375 5854.0693359375
288 98503.7109375 86892.5234375 23431.091796875 5909.9521484375
289 97734.6484375 86030.4765625 23573.78515625 5934.806640625
290 98391.8671875 86160.9375 23858.408203125 5813.7392578125
291 97425.5859375 85858.46875 23283.94140625 5858.412109375
292 98049.59375 86230.3828125 23407.486328125 5794.1376953125
293 97421.984375 85619.8359375 23332.986328125 5765.4189453125
294 97029.9296875 85594.34375 22916.90625 5740.66015625
295 97749.625 85698.328125 23588.837890625 5768.7705078125
296 97278.328125 86000.1953125 23266.318359375 5994.0927734375
297 97690.5546875 85805.0703125 23478.5703125 5796.54296875
298 97554.9296875 85991.984375 23211.421875 5824.23828125
299 98031.6171875 85981.3671875 23661.86328125 5805.806640625
300 97721.0 86136.21875 23229.546875 5822.3828125
301 97419.1640625 85894.1640625 23262.197265625 5868.5986328125
302 97894.0078125 86494.0546875 22996.443359375 5798.2451171875
303 97690.28125 85834.296875 23584.025390625 5864.0205078125
304 97058.140625 85570.5859375 23297.447265625 5904.9462890625
305 98123.0625 86416.875 23431.75390625 5862.783203125
306 97641.515625 85939.4921875 23421.32421875 5859.650390625
307 98018.03125 86095.234375 23503.36328125 5790.283203125
308 96991.171875 85007.6796875 23220.890625 5618.69921875
309 97532.765625 86214.21875 23230.244140625 5955.8486328125
310 98081.640625 86061.296875 23594.662109375 5787.1591796875
311 97334.9375 85879.390625 23404.357421875 5974.4052734375
312 97677.484375 86008.1015625 23330.814453125 5830.7158203125
313 97750.90625 86481.8828125 23119.75 5925.36328125
314 98304.3984375 86533.6875 23229.923828125 5729.6064453125
315 98243.3984375 86528.859375 23296.115234375 5790.7880859375
316 98070.453125 86271.984375 23278.05078125 5739.791015625
317 98855.1640625 87319.71875 23205.361328125 5834.9580078125
318 98720.6328125 86983.0859375 23299.556640625 5781.0048828125
319 98607.203125 86869.703125 23334.16015625 5798.330078125
320 98553.109375 86494.328125 23196.501953125 5568.8603515625
321 98071.6640625 86686.796875 23093.322265625 5854.2275390625
322 98111.8359375 86764.78125 22842.1171875 5747.53125
323 98363.1875 87215.2265625 22777.265625 5814.65234375
324 98402.8359375 86872.3359375 23294.83203125 5882.166015625
325 98088.5390625 86952.75 22990.92578125 5927.568359375
326 97875.96875 86849.4609375 23073.130859375 6023.3115234375
327 97850.2890625 86853.6015625 23204.43359375 6103.873046875
328 97722.3828125 86549.9921875 23139.935546875 5983.7724609375
329 97268.5 86276.609375 23020.390625 6014.25
330 98098.3828125 86842.15625 23189.013671875 5966.3935546875
331 98329.6875 87199.609375 23292.4609375 6081.19140625
332 98269.8046875 86774.4453125 23387.826171875 5946.2333984375
333 98149.296875 87165.359375 23339.154296875 6177.6083984375
334 98627.71875 87253.8125 23416.908203125 6021.5009765625
335 98777.1875 87551.140625 23326.28125 6050.1171875
336 98745.6484375 87286.0625 23549.111328125 6044.7626953125
337 98374.546875 87100.921875 23262.68359375 5994.529296875
338 99214.21875 87921.7421875 23360.439453125 6033.9814453125
339 99576.640625 88184.640625 23300.865234375 5954.4326171875
340 98375.5078125 87471.703125 23156.099609375 6126.1474609375
341 98965.0625 87267.390625 23485.98828125 5894.158203125
342 98550.53125 86845.1875 23485.484375 5890.0703125
343 98047.3515625 86444.234375 23599.263671875 5998.0732421875
344 99807.96875 88046.1171875 23708.125 5973.13671875
345 99193.2421875 87754.4765625 23445.1328125 6003.18359375
346 99539.3046875 88115.6640625 23312.546875 5944.453125
347 97732.1875 87033.078125 22789.123046875 6045.0068359375
348 98707.5390625 87463.25 23095.4453125 5925.578125
349 98165.09375 87162.8125 22948.154296875 5972.9365234375
350 98315.703125 87065.0078125 23208.0703125 5978.6875
351 98735.75 87390.515625 23064.77734375 5859.771484375
352 99001.0625 87449.71875 23151.3125 5799.984375
353 97838.4921875 86736.28125 22889.64453125 5893.716796875
354 99047.8515625 87426.1171875 23195.568359375 5786.9169921875
355 98756.3203125 86849.0078125 23342.302734375 5717.4951171875
356 99055.75 87194.7890625 23396.05859375 5767.548828125
357 99443.4296875 87694.4609375 23287.64453125 5769.337890625
358 99249.8359375 87370.6640625 23254.65625 5687.7421875
359 98837.09375 87219.5625 23260.2421875 5821.35546875
