# Supplementary material for: Complexes of vertebrate TMC1/2 and CIB2/3 proteins form hair-cell mechanotransduction cation channels
Source: eLife. 2025 Jan 8;12:RP89719. doi: 10.7554/eLife.89719 (PMC11709434; doi:10.7554/eLife.89719)
Supplement: Figure 8—figure supplement 2—source data 1. [file elife-89719-fig8-figsupp2-data1.zip › hsTMC1-hsCIB3-Ca-MixedMembrane-sasa-100-200ns.dat]

0 99797.8359375 87908.234375 23399.345703125 5754.8720703125
1 98854.71875 87543.625 22909.361328125 5799.1337890625
2 97717.171875 86447.6796875 23139.58203125 5935.044921875
3 96888.6171875 85878.890625 22795.384765625 5892.8291015625
4 97694.9609375 86120.9609375 23224.83203125 5825.416015625
5 97071.328125 86275.46875 22961.54296875 6082.841796875
6 96962.2421875 86053.5546875 22895.169921875 5993.2412109375
7 97810.609375 86865.296875 22891.111328125 5972.8994140625
8 98512.0703125 87608.59375 22941.57421875 6019.048828125
9 97371.5859375 86864.640625 22547.4296875 6020.2421875
10 97440.4765625 86265.203125 23133.326171875 5979.0263671875
11 98242.5625 87042.0078125 23058.482421875 5928.9638671875
12 98028.6484375 86987.1328125 23234.484375 6096.484375
13 98484.3671875 87625.7265625 23068.2109375 6104.78515625
14 97887.09375 86940.2734375 23024.2109375 6038.6953125
15 98752.3046875 87442.1875 23468.873046875 6079.3779296875
16 97847.9921875 86896.7109375 23014.572265625 6031.6455078125
17 98225.859375 87041.1171875 23106.30078125 5960.779296875
18 98979.5078125 87188.953125 23268.5859375 5739.015625
19 98330.0390625 86910.9921875 22973.83984375 5777.396484375
20 98753.640625 87031.421875 23653.84375 5965.8125
21 97306.1171875 86006.0625 23181.150390625 5940.5478515625
22 98014.421875 86911.0625 22921.35546875 5908.998046875
23 97711.953125 86670.3359375 22933.583984375 5945.9833984375
24 97378.203125 86755.03125 22565.80078125 5971.314453125
25 97441.15625 86715.453125 22849.580078125 6061.9384765625
26 97723.4609375 86769.90625 22906.939453125 5976.6923828125
27 97068.2734375 86460.0 22592.857421875 5992.2919921875
28 97556.90625 86821.078125 22337.1875 5800.6796875
29 97128.9375 86229.765625 23087.78515625 6094.306640625
30 97927.8203125 87026.9609375 22939.685546875 6019.4130859375
31 97680.5859375 86281.203125 23111.39453125 5856.005859375
32 98009.8984375 86454.65625 23350.13671875 5897.447265625
33 98429.28125 86599.171875 23095.818359375 5632.8544921875
34 98737.921875 86905.34375 23326.708984375 5747.0654296875
35 98460.875 86711.8515625 22932.7265625 5591.8515625
36 97957.515625 86247.0625 22977.6171875 5633.58203125
37 99513.3359375 87290.6953125 23135.236328125 5456.2978515625
38 98959.7734375 87198.125 23167.673828125 5703.0126953125
39 98432.984375 87097.53125 22854.775390625 5759.6611328125
40 97674.3984375 86177.5859375 22806.533203125 5654.8603515625
41 97997.796875 86337.03125 22722.46875 5530.8515625
42 98150.7109375 86338.21875 23094.490234375 5640.9990234375
43 98585.3359375 87000.8046875 22796.091796875 5605.7802734375
44 99405.703125 87139.4765625 23316.12109375 5524.947265625
45 98408.5078125 85899.921875 23491.130859375 5491.2724609375
46 98737.078125 87110.921875 22903.033203125 5638.4384765625
47 99093.8515625 87244.578125 23117.6171875 5634.171875
48 98276.171875 86332.921875 23550.65234375 5803.701171875
49 97888.3046875 86538.953125 22881.984375 5766.31640625
50 98899.1015625 87084.640625 23399.169921875 5792.3544921875
51 98577.3828125 87018.28125 22969.025390625 5704.9619140625
52 98964.4609375 87445.078125 23168.77734375 5824.697265625
53 98079.9453125 86649.1484375 23282.98046875 5926.091796875
54 97898.9140625 86241.3828125 23328.861328125 5835.6650390625
55 98027.046875 86152.21875 23421.21875 5773.1953125
56 97726.0234375 86094.359375 22986.955078125 5677.6455078125
57 98475.9375 86593.1875 23554.80078125 5836.025390625
58 98939.9453125 87223.6875 23375.130859375 5829.4365234375
59 98401.890625 86889.421875 23229.0859375 5858.30859375
60 99521.8203125 87501.5625 23662.04296875 5820.892578125
61 98699.8359375 87065.6796875 23269.7578125 5817.80078125
62 98432.6953125 86737.53125 23254.0234375 5779.4296875
63 98766.1328125 86881.203125 23293.71484375 5704.392578125
64 99386.5546875 87395.125 23471.552734375 5740.0615234375
65 99262.953125 86942.09375 23413.724609375 5546.4326171875
66 99346.0234375 87497.703125 23231.0546875 5691.3671875
67 99572.484375 87211.875 23659.345703125 5649.3681640625
68 99263.3828125 86890.6640625 23656.62890625 5641.955078125
69 99879.5625 87272.609375 23349.80078125 5371.423828125
70 99734.4921875 87158.90625 23716.794921875 5570.6044921875
71 99826.390625 86992.015625 23703.583984375 5434.6044921875
72 99236.8828125 86665.9296875 23698.513671875 5563.7802734375
73 99111.9296875 86632.015625 23389.515625 5454.80078125
74 98811.6796875 86131.1875 23684.77734375 5502.142578125
75 99058.125 86920.046875 23692.27734375 5777.099609375
76 98652.390625 86445.7734375 23722.67578125 5758.029296875
77 99252.8984375 86495.5078125 23871.875 5557.2421875
78 99482.6328125 86446.875 23986.619140625 5475.4306640625
79 99156.5703125 86332.6328125 23558.72265625 5367.392578125
80 98163.9453125 86049.109375 23261.4296875 5573.296875
81 99272.4296875 87189.125 23242.076171875 5579.3857421875
82 98342.3515625 86263.6015625 23502.302734375 5711.7763671875
83 98527.328125 85956.40625 23643.3984375 5536.23828125
84 99089.9140625 87104.3984375 23373.74609375 5694.115234375
85 99028.3046875 86919.1015625 23384.861328125 5637.8291015625
86 99512.5 87266.3984375 23412.8125 5583.35546875
87 98786.859375 86912.0234375 23311.541015625 5718.3525390625
88 98926.9140625 87168.046875 23236.587890625 5738.8603515625
89 99377.34375 87401.84375 23341.66796875 5683.083984375
90 100040.53125 87387.828125 24072.962890625 5710.1298828125
91 100563.3515625 88061.578125 23838.7265625 5668.4765625
92 100002.7890625 87503.7734375 23979.423828125 5740.2041015625
93 99610.09375 87240.4296875 23653.572265625 5641.9541015625
94 99090.5625 86616.2109375 23794.5390625 5660.09375
95 98541.3359375 86713.03125 23489.228515625 5830.4619140625
96 98804.2265625 86568.84375 23756.25390625 5760.435546875
97 99022.546875 86934.2421875 23774.439453125 5843.0673828125
98 98688.0 86753.734375 23684.669921875 5875.2021484375
99 99266.3359375 87108.1875 23635.279296875 5738.5654296875
100 99079.5234375 86513.9765625 24134.55078125 5784.501953125
101 99114.8046875 86534.328125 24171.302734375 5795.4130859375
102 99024.6484375 86804.71875 23873.220703125 5826.6455078125
103 98834.4375 86313.34375 23947.56640625 5713.236328125
104 99946.0703125 87613.171875 23975.439453125 5821.2705078125
105 99277.046875 87097.3125 23905.84765625 5863.056640625
106 98206.2265625 86353.8046875 23683.6484375 5915.61328125
107 99116.9140625 87215.9375 23575.875 5837.44921875
108 98459.3984375 86404.21875 23774.46875 5859.64453125
109 98796.15625 86916.8046875 23553.373046875 5837.0107421875
110 97887.6015625 86103.765625 23649.40234375 5932.783203125
111 98617.46875 87053.765625 23523.642578125 5979.9697265625
112 98862.703125 87019.71875 23553.986328125 5855.5009765625
113 98154.0546875 86527.859375 23515.8671875 5944.8359375
114 98319.28125 86757.421875 23363.03125 5900.5859375
115 99026.34375 87063.2109375 23657.666015625 5847.2666015625
116 98561.9140625 86790.453125 23474.400390625 5851.4697265625
117 98786.8125 86740.015625 23835.333984375 5894.2685546875
118 98252.4140625 86497.34375 23504.818359375 5874.8740234375
119 98358.1875 86534.8515625 22956.90234375 5566.783203125
120 98370.9765625 86450.09375 23501.169921875 5790.1435546875
121 98451.046875 86509.7109375 23281.583984375 5670.1240234375
122 98390.3046875 86787.421875 23328.69921875 5862.908203125
123 97817.1484375 86262.5390625 23241.763671875 5843.5771484375
124 98997.8359375 87147.75 23263.59375 5706.75390625
125 98507.4765625 86861.4375 23253.490234375 5803.7255859375
126 98536.4140625 86548.0078125 23336.1953125 5673.89453125
127 98464.296875 86899.640625 23088.193359375 5761.7685546875
128 97948.6328125 86469.4453125 23219.55859375 5870.185546875
129 97932.96875 86170.5390625 23195.376953125 5716.4736328125
130 98580.59375 86363.40625 23501.181640625 5641.9970703125
131 98257.1484375 86044.6875 23592.33203125 5689.935546875
132 98149.875 86231.5390625 23565.1484375 5823.40625
133 97932.625 86232.0 23155.373046875 5727.3740234375
134 98069.328125 86160.6171875 23325.515625 5708.40234375
135 99057.3359375 87053.4453125 23545.943359375 5771.0263671875
136 98372.53125 86381.09375 23506.826171875 5757.6943359375
137 98928.953125 87133.2578125 23504.732421875 5854.5185546875
138 98577.9140625 86413.046875 23482.0703125 5658.6015625
139 98405.28125 86206.703125 23803.3515625 5802.38671875
140 97944.7421875 85848.0 23667.232421875 5785.2451171875
141 97727.3984375 85876.2578125 23281.333984375 5715.0966796875
142 97644.0234375 85705.390625 23426.765625 5744.06640625
143 97485.9765625 85740.015625 23371.111328125 5812.5751953125
144 98012.109375 86015.2421875 23557.423828125 5780.2783203125
145 98299.953125 86312.8203125 23499.341796875 5756.1044921875
146 97772.296875 86007.390625 23342.91796875 5789.005859375
147 97916.4296875 86201.546875 23508.96484375 5897.041015625
148 98121.3203125 86257.2578125 23582.111328125 5859.0244140625
149 99092.34375 87256.09375 23571.3203125 5867.53515625
150 99554.609375 87349.3515625 23764.296875 5779.51953125
151 98095.7890625 86255.5 23415.962890625 5787.8369140625
152 98014.4375 86255.265625 23574.126953125 5907.4775390625
153 98080.84375 86118.9296875 23566.19921875 5802.142578125
154 98778.0625 86256.8515625 24071.630859375 5775.2099609375
155 99054.40625 86714.9140625 24183.330078125 5921.9189453125
156 99252.65625 87026.765625 23795.6953125 5784.90234375
157 98562.6015625 86417.28125 23751.865234375 5803.2724609375
158 98305.140625 86239.203125 23626.765625 5780.4140625
159 98896.328125 86700.9453125 23921.05859375 5862.837890625
160 98265.8046875 86081.8046875 23759.494140625 5787.7470703125
161 98897.40625 86604.234375 24027.662109375 5867.2451171875
162 97760.703125 85631.8359375 23738.662109375 5804.8974609375
163 98353.5078125 86100.2734375 23948.3359375 5847.55078125
164 98598.65625 86649.6484375 23810.05859375 5930.525390625
165 98484.9609375 86149.25 23751.8984375 5708.09375
166 97812.5546875 85938.203125 23433.66796875 5779.658203125
167 98949.0 86380.046875 24173.62890625 5802.337890625
168 99101.5546875 86969.078125 23747.619140625 5807.5712890625
169 98526.921875 86261.3125 24174.099609375 5954.2451171875
170 99280.4375 86608.609375 24238.193359375 5783.1826171875
171 98937.21875 87055.796875 23657.400390625 5887.9892578125
172 99891.484375 87030.2109375 24266.171875 5702.44921875
173 98836.9375 86742.71875 23758.931640625 5832.3564453125
174 98373.7421875 86552.4453125 23476.34765625 5827.525390625
175 99105.9296875 86858.671875 23852.44140625 5802.591796875
176 98314.9609375 86363.421875 23474.822265625 5761.6416015625
177 98381.3984375 86368.4609375 23442.3203125 5714.69140625
178 99304.3984375 87062.4921875 23718.083984375 5738.0888671875
179 99684.8828125 87213.453125 23940.873046875 5734.7216796875
180 98744.15625 86648.1875 23738.33984375 5821.185546875
181 99068.125 87236.0859375 23848.806640625 6008.3837890625
182 98594.1640625 86455.8125 23838.26171875 5849.955078125
183 99691.0078125 87577.9140625 23956.587890625 5921.7470703125
184 97966.9453125 86040.765625 23527.416015625 5800.6181640625
185 98714.9296875 86699.0078125 23765.310546875 5874.6943359375
186 99105.34375 87175.0078125 23617.59765625 5843.630859375
187 97834.828125 86373.375 23177.8203125 5858.18359375
188 98290.0859375 86784.1171875 23204.89453125 5849.462890625
189 98533.296875 86705.15625 23542.037109375 5856.9482421875
190 98352.390625 86465.7734375 23615.26953125 5864.326171875
191 98370.25 86792.4609375 23321.955078125 5872.0830078125
192 97768.609375 86213.9453125 23247.703125 5846.51953125
193 98305.375 86316.140625 23326.0078125 5668.38671875
194 98164.1953125 86822.453125 23405.568359375 6031.9130859375
195 98120.5390625 86553.140625 23341.0546875 5886.828125
196 98306.1015625 86793.828125 23378.34765625 5933.037109375
197 98027.34375 86916.3671875 23147.609375 6018.31640625
198 98929.1171875 87692.21875 23356.896484375 6059.9990234375
199 98737.78125 87359.765625 23288.19140625 5955.087890625
200 98501.8671875 87542.40625 22942.865234375 5991.7021484375
201 98977.546875 87295.859375 23911.783203125 6115.0478515625
202 99622.8125 87557.2890625 24102.392578125 6018.4345703125
203 99229.984375 87627.2421875 23466.5625 5931.91015625
204 99313.6796875 87229.03125 23524.494140625 5719.9228515625
205 99779.7109375 87379.1875 23680.95703125 5640.216796875
206 99385.8203125 87294.3515625 23705.138671875 5806.8349609375
207 99168.7578125 87501.0 23697.44921875 6014.845703125
208 98978.0078125 87038.3203125 23570.939453125 5815.6259765625
209 99108.7734375 87045.8515625 23648.40234375 5792.740234375
210 98809.7890625 87199.2421875 23630.716796875 6010.0849609375
211 99306.5078125 87675.8203125 23430.0703125 5899.69140625
212 99100.171875 86824.53125 23593.791015625 5659.0751953125
213 98581.75 86192.84375 23542.251953125 5576.6728515625
214 98663.3984375 86790.0078125 23342.5625 5734.5859375
215 99724.609375 87283.40625 23865.55078125 5712.173828125
216 99216.1875 86787.8203125 23508.908203125 5540.2705078125
217 99103.375 86950.9375 23598.8515625 5723.20703125
218 99410.2734375 87116.921875 23615.69140625 5661.169921875
219 99127.890625 86765.9765625 23634.88671875 5636.486328125
220 98268.28125 85997.1875 23504.421875 5616.6640625
221 98543.1640625 86190.7578125 23732.203125 5689.8984375
222 98577.0390625 86745.53125 23418.98046875 5793.736328125
223 98788.3984375 87106.3828125 23185.2734375 5751.62890625
224 97919.1484375 86243.625 23079.158203125 5701.8173828125
225 98052.640625 86112.4140625 23164.00390625 5611.888671875
226 98619.3203125 86436.5390625 23488.275390625 5652.7470703125
227 98393.4140625 86296.34375 23566.71875 5734.82421875
228 98242.8515625 86201.390625 23745.263671875 5851.9013671875
229 98512.7890625 86191.921875 23748.294921875 5713.7138671875
230 98595.15625 86241.96875 23572.501953125 5609.6572265625
231 98787.8515625 86645.84375 23408.142578125 5633.0673828125
232 98033.8828125 86220.7421875 23267.3984375 5727.12890625
233 99038.53125 86960.0234375 22983.330078125 5452.4111328125
234 98877.5859375 86357.34375 23337.75 5408.75390625
235 98066.3125 86226.125 23153.474609375 5656.6435546875
236 98045.78125 86600.5 22797.68359375 5676.201171875
237 98061.8984375 86059.2421875 23104.619140625 5550.9814453125
238 97884.046875 86487.0546875 22549.125 5576.06640625
239 98077.4296875 85856.359375 23558.890625 5668.91015625
240 98555.7890625 86295.21875 23406.4609375 5572.9453125
241 99403.2890625 86788.609375 23792.83203125 5589.076171875
242 98420.34375 85687.578125 23728.916015625 5498.0751953125
243 99321.265625 86301.015625 23836.205078125 5407.9775390625
244 98878.15625 86543.6953125 23542.28125 5603.91015625
245 98400.484375 86117.8828125 23419.509765625 5568.4541015625
246 99208.421875 86893.0625 23293.80078125 5489.220703125
247 98390.9140625 85802.0546875 23439.814453125 5425.4775390625
248 98683.5546875 86213.6484375 23523.427734375 5526.7607421875
249 98245.9765625 85884.71875 23235.0546875 5436.8984375
250 98893.90625 86286.2265625 23393.662109375 5392.9912109375
251 99195.71875 86511.3203125 23596.677734375 5456.1396484375
252 99089.8203125 86463.453125 23600.994140625 5487.3134765625
253 99217.8046875 86898.140625 23094.03515625 5387.185546875
254 99099.8203125 86598.5234375 23438.77734375 5468.740234375
255 99101.078125 86794.0703125 23469.6015625 5581.296875
256 98789.0859375 87041.5234375 23406.06640625 5829.251953125
257 97385.1328125 86186.8828125 22891.41796875 5846.583984375
258 98729.15625 87297.6953125 22691.83984375 5630.189453125
259 98722.6328125 86804.078125 23333.109375 5707.27734375
260 98722.0859375 87144.1953125 22874.771484375 5648.4404296875
261 98208.8125 86943.8046875 22660.666015625 5697.8291015625
262 98614.5 86875.734375 22812.2421875 5536.73828125
263 97903.2578125 86002.4140625 23155.603515625 5627.3798828125
264 98399.2890625 86570.171875 23048.615234375 5609.7490234375
265 98525.4453125 87119.6640625 22733.740234375 5663.9794921875
266 98214.1171875 86402.75 23021.31640625 5604.974609375
267 98039.9609375 86534.296875 22770.080078125 5632.2080078125
268 99279.6640625 87418.125 23065.4609375 5601.9609375
269 98394.3984375 86831.890625 22983.349609375 5710.4208984375
270 98010.703125 86451.0859375 23015.515625 5727.94921875
271 97965.625 86723.125 22633.818359375 5695.6591796875
272 97022.78125 85534.4609375 22689.041015625 5600.3603515625
273 97787.84375 86138.0703125 22886.765625 5618.49609375
274 97377.8828125 85901.8671875 22582.515625 5553.25
275 97433.234375 85748.90625 22559.810546875 5437.7412109375
276 98493.84375 86489.6171875 23339.466796875 5667.6201171875
277 98127.5390625 86504.578125 22911.0078125 5644.0234375
278 97603.5703125 85766.5625 22857.568359375 5510.2802734375
279 98621.9453125 86935.4765625 22956.984375 5635.2578125
280 98421.9921875 86559.3359375 23019.451171875 5578.3974609375
281 97406.6171875 85990.3125 22773.126953125 5678.4111328125
282 98702.2578125 86897.125 23146.01171875 5670.439453125
283 98001.7578125 86630.9765625 22916.53515625 5772.876953125
284 97904.0078125 86172.171875 23241.78515625 5754.974609375
285 97844.9296875 86089.625 23181.423828125 5713.0595703125
286 98462.4453125 87214.5 23076.20703125 5914.130859375
287 98390.921875 86628.390625 23393.09765625 5815.283203125
288 98486.234375 86569.171875 23536.05859375 5809.498046875
289 99056.25 87265.40625 23540.990234375 5875.0732421875
290 99329.375 87286.75 23720.2421875 5838.80859375
291 98663.75 86833.578125 23457.869140625 5813.8486328125
292 98205.0 86224.25 23267.79296875 5643.521484375
293 98442.5625 86962.8671875 23320.265625 5920.28515625
294 97509.0390625 86129.3515625 23143.365234375 5881.8388671875
295 98589.3203125 86304.15625 23761.0 5737.91796875
296 98600.265625 86826.25 23416.404296875 5821.1943359375
297 99049.8203125 87017.71875 23165.9609375 5566.9296875
298 98061.1328125 86388.4140625 23131.0625 5729.171875
299 98795.5390625 86983.15625 23492.52734375 5840.072265625
300 98031.640625 86330.265625 23227.15234375 5762.888671875
301 98117.703125 86363.875 23536.822265625 5891.4970703125
302 98380.4453125 86855.8515625 23381.359375 5928.3828125
303 98778.515625 87145.5078125 23396.16796875 5881.580078125
304 98354.53125 86988.6875 23180.767578125 5907.4619140625
305 97856.875 86244.921875 23238.2890625 5813.16796875
306 97966.9375 86130.8828125 23531.3203125 5847.6328125
307 97545.046875 86149.8984375 23371.376953125 5988.1142578125
308 98319.203125 86479.765625 23596.9375 5878.75
309 97715.5703125 86352.3671875 23388.333984375 6012.5654296875
310 97684.3984375 85901.5234375 23516.447265625 5866.7861328125
311 97795.4296875 86435.4140625 23292.005859375 5965.9951171875
312 97280.828125 86035.3515625 23020.376953125 5887.4501953125
313 98284.046875 86779.890625 23057.263671875 5776.5537109375
314 97847.09375 86169.3671875 23012.7734375 5667.5234375
315 97646.7265625 86016.3125 23061.16015625 5715.373046875
316 98081.0546875 86087.015625 23358.390625 5682.17578125
317 97872.75 86047.875 23353.474609375 5764.2998046875
318 96950.546875 85720.3359375 23067.126953125 5918.4580078125
319 98112.3671875 86167.125 23266.4921875 5660.625
320 98136.65625 86291.9765625 23399.44921875 5777.384765625
321 97196.40625 86198.375 22789.859375 5895.9140625
322 97810.453125 86513.828125 22886.111328125 5794.7431640625
323 98193.328125 86811.265625 22850.216796875 5734.0771484375
324 98089.421875 86708.6328125 23240.5 5929.85546875
325 98054.4453125 86480.28125 23063.009765625 5744.4228515625
326 98104.2890625 86408.5546875 23372.423828125 5838.3447265625
327 98221.4765625 87372.34375 22917.44140625 6034.154296875
328 98008.734375 86537.8515625 23472.240234375 6000.6787109375
329 98168.796875 86805.96875 23207.86328125 5922.517578125
330 98573.4609375 87045.2734375 23401.470703125 5936.6416015625
331 98385.2890625 87062.71875 23160.46484375 5918.947265625
332 97879.2578125 86880.2265625 22842.90625 5921.9375
333 97682.4296875 87036.96875 22511.451171875 5932.9951171875
334 98136.015625 87038.140625 22846.05078125 5874.087890625
335 97602.2421875 86484.203125 22848.798828125 5865.3798828125
336 98176.4140625 87234.5546875 22603.279296875 5830.7099609375
337 98197.3046875 87193.21875 22787.53125 5891.72265625
338 98149.7421875 87046.4609375 22613.93359375 5755.326171875
339 97494.671875 86509.3515625 22714.46484375 5864.572265625
340 97915.265625 86956.0 22782.228515625 5911.4814453125
341 97867.625 86682.140625 23034.8359375 5924.67578125
342 97471.984375 86368.75 22812.90234375 5854.833984375
343 97355.125 85973.71875 22988.904296875 5803.7490234375
344 97853.3046875 86592.5859375 22964.400390625 5851.8408203125
345 97754.015625 86737.0234375 22826.890625 5904.94921875
346 98035.65625 86591.5078125 23101.962890625 5828.9072265625
347 98251.8984375 86806.0078125 23067.9296875 5811.01953125
348 97373.140625 86057.34375 23127.04296875 5905.623046875
349 97929.6875 86560.8125 23257.810546875 5944.4677734375
350 98316.03125 87086.9375 23129.533203125 5950.2197265625
351 97446.703125 86378.9375 23131.099609375 6031.6669921875
352 97567.03125 86382.0703125 23136.89453125 5975.966796875
353 97470.4765625 86144.21875 23329.74609375 6001.744140625
354 98031.25 87012.4921875 22863.814453125 5922.5283203125
355 97176.1875 86494.28125 22685.783203125 6001.9384765625
356 98030.7890625 86945.953125 22845.48046875 5880.322265625
357 97468.6953125 86209.7578125 23062.822265625 5901.9423828125
358 97401.0625 86220.3828125 22965.083984375 5892.2021484375
359 97734.4609375 86737.8828125 22792.2109375 5897.81640625
360 97118.03125 86127.4140625 22742.361328125 5875.8720703125
361 98072.859375 87147.875 22971.875 6023.4453125
362 98448.203125 87412.1953125 23113.53125 6038.76171875
363 98553.6875 87479.5 23068.28125 5997.046875
364 97123.328125 86184.8203125 22808.177734375 5934.8349609375
365 98000.203125 86532.3125 23089.2421875 5810.67578125
366 97679.7265625 86699.6875 22624.03125 5821.99609375
367 98221.3515625 86924.234375 23018.05078125 5860.466796875
368 98634.5390625 87476.6015625 22956.724609375 5899.3935546875
369 98380.0078125 86720.3515625 22975.310546875 5657.8271484375
370 97079.8359375 85797.578125 22891.82421875 5804.783203125
371 97653.9453125 86313.0390625 23032.75 5845.921875
372 97609.1796875 86100.765625 22966.0390625 5728.8125
373 97995.65625 86356.734375 23005.439453125 5683.2587890625
374 98094.9609375 86373.6875 23195.89453125 5737.310546875
375 97859.4296875 86656.09375 22874.841796875 5835.7529296875
376 97778.390625 86239.5390625 22998.505859375 5729.8271484375
377 98555.609375 87127.5859375 22923.78125 5747.87890625
378 97127.6640625 85724.765625 22915.91015625 5756.505859375
379 98800.453125 87121.5859375 23069.431640625 5695.2822265625
380 97843.5234375 86350.4296875 23311.67578125 5909.291015625
381 97961.2890625 85926.3515625 23598.04296875 5781.552734375
382 97915.8984375 86216.546875 23334.91015625 5817.779296875
383 98528.2578125 86515.6171875 23460.603515625 5723.9814453125
384 98452.8359375 86516.0625 23674.71875 5868.97265625
385 98339.7578125 86188.0859375 23454.044921875 5651.1865234375
386 98230.25 86244.1796875 23745.1953125 5879.5625
387 98496.0625 86164.7734375 23696.40234375 5682.556640625
388 98175.9375 85754.4765625 23572.37890625 5575.458984375
389 98748.2734375 86329.9765625 23851.751953125 5716.7275390625
390 98497.3828125 86020.1171875 23682.46875 5602.6015625
391 98463.828125 86511.9921875 23733.521484375 5890.8427734375
392 97966.0859375 86110.0078125 23604.01171875 5873.966796875
393 98833.359375 86986.0 23621.1328125 5886.88671875
394 98227.3828125 86053.2890625 23715.755859375 5770.8310546875
395 98169.6171875 86622.6953125 23255.9765625 5854.52734375
396 97569.7578125 85777.8125 23611.095703125 5909.5751953125
397 97820.84375 86411.171875 23044.35546875 5817.341796875
398 97479.390625 85953.703125 23200.35546875 5837.333984375
399 97361.6171875 86020.828125 23312.072265625 5985.6416015625
