# Supplementary material for: Complexes of vertebrate TMC1/2 and CIB2/3 proteins form hair-cell mechanotransduction cation channels
Source: eLife. 2025 Jan 8;12:RP89719. doi: 10.7554/eLife.89719 (PMC11709434; doi:10.7554/eLife.89719)
Supplement: Figure 8—figure supplement 2—source data 1. [file elife-89719-fig8-figsupp2-data1.zip › hsTMC1-hsCIB3-Ca-POPC-sasa-10-100ns.dat]

0 97162.21875 85701.578125 23394.63671875 5966.998046875
1 97023.3125 85885.9375 23176.677734375 6019.6513671875
2 97475.828125 86283.7890625 23395.626953125 6101.7939453125
3 98435.0546875 87050.8359375 23573.021484375 6094.4013671875
4 98299.125 86936.3671875 23163.376953125 5900.3095703125
5 97384.5390625 86452.21875 23076.873046875 6072.2763671875
6 97606.84375 86770.7109375 23156.548828125 6160.2080078125
7 97773.3984375 86986.6796875 22861.74609375 6037.513671875
8 97814.8203125 86732.15625 23274.7109375 6096.0234375
9 96818.8125 85558.5625 23642.33203125 6191.041015625
10 97344.0078125 86138.2109375 23382.234375 6088.21875
11 97390.7265625 86679.078125 22766.853515625 6027.6025390625
12 97315.4453125 86317.828125 23338.546875 6170.46484375
13 96831.9609375 86260.109375 23057.353515625 6242.7509765625
14 96641.734375 86041.734375 23010.51953125 6205.259765625
15 97423.46875 86210.9296875 23367.43359375 6077.447265625
16 97772.796875 86714.125 23339.458984375 6140.3935546875
17 97551.65625 86347.3203125 23126.501953125 5961.0830078125
18 96639.6015625 85752.5703125 23185.26171875 6149.115234375
19 97106.3515625 85902.6328125 23173.904296875 5985.0927734375
20 97721.4140625 86874.671875 23017.888671875 6085.5732421875
21 97784.4921875 86767.2578125 23120.365234375 6051.5654296875
22 96654.2109375 85816.0546875 23058.587890625 6110.2158203125
23 97201.078125 86034.9140625 23209.376953125 6021.6064453125
24 97083.671875 85687.125 23460.703125 6032.078125
25 96147.484375 85300.5390625 23120.681640625 6136.8681640625
26 96653.0 85837.4140625 22966.1640625 6075.2890625
27 95978.234375 84911.484375 23321.947265625 6127.5986328125
28 96148.4296875 85140.796875 23305.279296875 6148.8232421875
29 95377.78125 84669.75 22854.91796875 6073.443359375
30 95708.65625 85333.7890625 22828.3359375 6226.734375
31 96526.453125 85789.828125 22929.08203125 6096.228515625
32 96866.890625 85929.46875 23153.775390625 6108.1767578125
33 96464.171875 85590.4921875 22942.087890625 6034.2041015625
34 96911.640625 85513.15625 23613.8515625 6107.68359375
35 96279.75 85341.53125 23313.2109375 6187.49609375
36 97154.2578125 85841.1328125 23261.845703125 5974.3603515625
37 97223.7578125 85743.484375 23562.99609375 6041.361328125
38 96817.09375 85752.7890625 23056.65625 5996.17578125
39 97570.6015625 86333.59375 23160.26953125 5961.630859375
40 97477.4453125 86426.75 23102.80859375 6026.056640625
41 97362.3359375 86036.515625 23533.8359375 6104.0078125
42 97158.6640625 85942.7578125 23151.923828125 5968.0087890625
43 96697.25 85193.28125 23506.95703125 6001.494140625
44 97024.9921875 85680.4453125 23603.697265625 6129.5751953125
45 97353.2578125 85874.171875 23575.115234375 6048.0146484375
46 96985.8515625 84984.609375 23825.953125 5912.35546875
47 97815.40625 86013.1484375 23572.15625 5884.94921875
48 97710.3671875 86190.3359375 23680.720703125 6080.3447265625
49 98298.90625 86603.328125 23765.255859375 6034.8388671875
50 97753.09375 86525.84375 23556.7265625 6164.73828125
51 96712.3359375 85221.2109375 23494.533203125 6001.7041015625
52 97143.09375 85698.609375 23561.99609375 6058.755859375
53 96968.9296875 85422.6953125 23556.09375 6004.9296875
54 96973.46875 85665.5 23482.572265625 6087.3017578125
55 97348.53125 86037.4453125 23551.62890625 6120.271484375
56 96144.015625 84973.609375 23342.75 6086.171875
57 97011.53125 85575.5390625 23637.107421875 6100.5576171875
58 97351.3125 85677.25 23502.583984375 5914.2607421875
59 96766.671875 85652.1796875 23461.55859375 6173.533203125
60 96560.75 85189.8203125 23393.71484375 6011.392578125
61 96944.7109375 85525.75 23564.361328125 6072.7001953125
62 97348.328125 85898.421875 23234.75390625 5892.423828125
63 96447.921875 84951.5546875 23465.953125 5984.79296875
64 96138.7421875 84719.8046875 23567.525390625 6074.2939453125
65 96024.2734375 84766.015625 23271.345703125 6006.5439453125
66 97306.3984375 85353.09375 23594.8828125 5820.7890625
67 97376.8515625 85542.5859375 23254.322265625 5710.0283203125
68 97236.6171875 85607.7578125 23219.99609375 5795.568359375
69 96411.4453125 84874.8046875 23451.3671875 5957.36328125
70 96030.1640625 84917.1328125 23204.4453125 6045.70703125
71 95730.59375 84502.40625 23073.876953125 5922.8447265625
72 96172.328125 84927.796875 22974.841796875 5865.1552734375
73 95361.3125 84344.125 23035.189453125 6009.0009765625
74 96445.1796875 85189.890625 23276.009765625 6010.3603515625
75 96609.734375 85470.625 23277.53125 6069.2109375
76 96536.21875 85179.8671875 23429.361328125 6036.5048828125
77 97852.2421875 85957.2265625 24179.71484375 6142.349609375
78 96902.4765625 85367.8046875 23695.23046875 6080.279296875
79 96151.6328125 84742.546875 23356.89453125 5973.904296875
80 96722.203125 85225.046875 23502.974609375 6002.9091796875
81 97149.90625 85636.84375 23497.4453125 5992.19140625
82 96113.0859375 85150.4296875 23177.337890625 6107.3408203125
83 97671.3515625 85994.71875 23378.328125 5850.84765625
84 97058.390625 85789.9765625 23379.8828125 6055.734375
85 96170.1171875 84799.1953125 23453.072265625 6041.0751953125
86 96445.4921875 85132.375 23208.259765625 5947.5712890625
87 96599.78125 85761.921875 22882.955078125 6022.5478515625
88 96237.7578125 84841.1875 23105.203125 5854.31640625
89 96220.2265625 85205.6484375 23111.375 6048.3984375
90 96624.46875 85335.5 23267.099609375 5989.0654296875
91 95889.421875 84531.2265625 23175.564453125 5908.6845703125
92 96507.5234375 85146.484375 23228.158203125 5933.5595703125
93 96196.796875 84732.7265625 23377.4765625 5956.703125
94 96750.453125 85222.3515625 23338.357421875 5905.1279296875
95 96056.4140625 84989.9765625 23082.1953125 6007.87890625
96 96273.3125 84630.640625 23374.82421875 5866.076171875
97 95928.328125 84727.9609375 22983.28515625 5891.458984375
98 96467.046875 85523.265625 22834.736328125 5945.4775390625
99 96204.4296875 84756.1953125 23377.80078125 5964.783203125
100 96480.15625 85031.1171875 23340.369140625 5945.6650390625
101 95585.4296875 84461.6796875 23234.97265625 6055.611328125
102 96198.609375 84773.21875 23209.80859375 5892.208984375
103 96496.9453125 85025.5703125 23560.078125 6044.3515625
104 95487.46875 84435.625 23199.181640625 6073.6689453125
105 96355.3203125 85054.140625 23381.443359375 6040.1318359375
106 96449.0703125 85590.3359375 22996.697265625 6068.9814453125
107 95901.9296875 85022.6015625 23060.611328125 6090.6416015625
108 95841.8515625 85366.09375 22829.869140625 6177.0556640625
109 95704.109375 85091.421875 22599.275390625 5993.2939453125
110 95881.9921875 84897.9375 23008.115234375 6012.0302734375
111 95932.4296875 84765.1875 23104.791015625 5968.7744140625
112 96881.0546875 85554.59375 22926.85546875 5800.197265625
113 96699.40625 85740.96875 22981.287109375 6011.4248046875
114 97120.046875 85917.4375 22994.318359375 5895.8544921875
115 96890.421875 85733.6796875 23047.23828125 5945.248046875
116 96386.671875 85526.15625 22808.162109375 5973.8232421875
117 95853.1796875 84913.3125 22640.17578125 5850.154296875
118 96945.0546875 85857.8046875 22936.361328125 5924.5556640625
119 97319.25 86409.734375 22732.810546875 5911.6474609375
120 96892.234375 85873.765625 22958.486328125 5970.0087890625
121 96753.53125 85810.5546875 22704.927734375 5880.9755859375
122 97253.3828125 86029.8984375 23051.259765625 5913.8876953125
123 97796.03125 86461.765625 23034.896484375 5850.3154296875
124 97750.6328125 86293.171875 22759.4453125 5650.9921875
125 97474.28125 86401.09375 23042.61328125 5984.712890625
126 96785.078125 86074.2421875 22802.7578125 6045.9609375
127 97177.890625 86341.8515625 22649.90234375 5906.931640625
128 97242.2265625 86439.234375 23026.41796875 6111.712890625
129 96423.625 85897.9296875 22729.015625 6101.66015625
130 96469.6640625 85598.84375 22834.11328125 5981.646484375
131 96837.875 86338.5703125 22710.0859375 6105.390625
132 96885.234375 86453.515625 22702.591796875 6135.4365234375
133 96110.359375 86043.734375 22324.7578125 6129.06640625
134 96337.8203125 85568.8671875 22672.3203125 5951.68359375
135 96549.3671875 85899.328125 22773.548828125 6061.7548828125
136 97250.5546875 86806.96875 22610.685546875 6083.5498046875
137 97510.4921875 86729.0 22841.560546875 6030.0341796875
138 97358.1953125 86829.4375 22676.685546875 6073.9638671875
139 97351.390625 87083.8359375 22430.45703125 6081.451171875
140 96970.8515625 86427.703125 22614.17578125 6035.513671875
141 97742.984375 86810.3671875 22975.373046875 6021.3779296875
142 96847.8359375 86267.5390625 22751.87109375 6085.787109375
143 97993.25 86795.8515625 22832.123046875 5817.3623046875
144 97493.8125 86724.671875 22897.96484375 6064.412109375
145 97640.3671875 87058.9296875 22943.001953125 6180.7822265625
146 96898.4140625 86031.8515625 22676.015625 5904.7265625
147 96734.9453125 86164.859375 22542.17578125 5986.044921875
148 97343.8515625 86513.1953125 22666.75 5918.046875
149 97759.3515625 86907.046875 23020.115234375 6083.9052734375
150 97152.34375 86469.3125 22830.83203125 6073.900390625
151 97299.65625 86175.8828125 23200.12890625 6038.177734375
152 97136.8515625 86515.859375 22779.373046875 6079.1904296875
153 96906.390625 86035.3203125 22969.16015625 6049.044921875
154 96837.8515625 86054.9765625 22737.1875 5977.15625
155 97088.109375 86196.1796875 23213.96875 6161.01953125
156 97209.046875 86986.6953125 22584.943359375 6181.2958984375
157 97595.4140625 86835.5625 23102.955078125 6171.5517578125
158 97312.96875 86969.0703125 22877.228515625 6266.6650390625
159 97282.640625 86506.7890625 22771.71484375 5997.931640625
160 96889.8984375 86276.3671875 22923.16015625 6154.814453125
161 97561.1015625 86965.1953125 22764.33203125 6084.212890625
162 97303.3671875 86531.1875 22890.7890625 6059.3046875
163 96545.5625 86062.3984375 22742.216796875 6129.5263671875
164 96761.53125 86050.421875 23080.5 6184.6953125
165 96182.40625 85857.8046875 23103.830078125 6389.6142578125
166 96525.6796875 85545.1875 23313.62890625 6166.568359375
167 96149.7421875 85156.015625 23253.966796875 6130.1201171875
168 95963.546875 85250.4453125 22756.21484375 6021.556640625
169 96297.953125 85499.4765625 23008.671875 6105.09765625
170 96735.0078125 85926.046875 22906.04296875 6048.541015625
171 96748.234375 85839.9609375 23017.677734375 6054.7021484375
172 96312.125 85526.953125 23152.85546875 6183.841796875
173 96805.921875 86109.375 22805.423828125 6054.4384765625
174 96997.7421875 86227.15625 23192.90234375 6211.158203125
175 97033.1171875 86447.453125 22855.22265625 6134.779296875
176 96485.5546875 85936.859375 22842.48828125 6146.896484375
177 96677.7578125 85563.5703125 23268.03515625 6076.923828125
178 95764.4140625 85233.40625 22765.419921875 6117.2060546875
179 96899.578125 86043.0703125 22939.5703125 6041.53125
180 96357.9375 85573.359375 22709.033203125 5962.2275390625
181 96110.84375 85361.4296875 22836.234375 6043.41015625
182 95721.453125 85495.8671875 22666.14453125 6220.279296875
183 96143.09375 85944.2109375 22815.048828125 6308.0830078125
184 96763.5078125 86019.1875 22789.37890625 6022.529296875
185 96332.625 85940.2890625 22569.2734375 6088.46875
186 96368.921875 85707.6640625 22999.67578125 6169.208984375
187 96892.21875 85768.5703125 23008.51953125 5942.435546875
188 95935.6328125 84862.1328125 22932.6328125 5929.56640625
189 97976.390625 86317.234375 23012.435546875 5676.6396484375
190 96743.28125 85400.6484375 23016.9609375 5837.1640625
191 97199.9140625 85423.109375 23386.060546875 5804.6279296875
192 96831.09375 85410.7265625 23007.71484375 5793.673828125
193 96895.6796875 85365.5859375 22872.6015625 5671.25390625
194 96987.109375 85356.75 23125.353515625 5747.4970703125
195 96768.71875 85568.375 22855.32421875 5827.490234375
196 96368.4765625 84526.6640625 23132.052734375 5645.1201171875
197 96739.7578125 84982.65625 23243.173828125 5743.0361328125
198 95861.0625 84450.7734375 23105.390625 5847.55078125
199 96527.75 85102.6640625 23210.693359375 5892.8037109375
200 96572.390625 85345.109375 23112.603515625 5942.6611328125
201 96146.828125 84822.890625 23100.927734375 5888.4951171875
202 96321.2578125 85892.90625 22979.484375 6275.56640625
203 96421.96875 85182.578125 22815.23046875 5787.919921875
204 97224.7421875 85862.484375 22836.17578125 5736.958984375
205 96012.6953125 84828.9765625 22693.765625 5755.0234375
206 97112.34375 85478.7578125 22999.044921875 5682.7294921875
207 97079.7734375 85633.6171875 23145.603515625 5849.7236328125
208 96930.6953125 85551.6796875 23336.1328125 5978.55859375
209 95191.4609375 84506.078125 22790.224609375 6052.4208984375
210 96017.03125 84940.4375 23025.0859375 5974.24609375
211 95856.1953125 84629.5625 23355.025390625 6064.1962890625
212 95520.78125 84730.03125 23079.224609375 6144.2373046875
213 95384.1484375 84685.890625 22898.69921875 6100.220703125
214 95997.40625 84920.375 23031.0546875 5977.01171875
215 96495.890625 85091.09375 23262.548828125 5928.8759765625
216 96141.0546875 84755.3671875 23293.982421875 5954.1474609375
217 95553.875 84546.890625 23252.693359375 6122.8544921875
218 95495.9140625 84462.4609375 23244.533203125 6105.5400390625
219 95453.90625 84565.4765625 23226.701171875 6169.1357421875
220 95832.28125 84693.6328125 23213.56640625 6037.458984375
221 96908.0234375 85623.2421875 23148.015625 5931.6171875
222 96407.734375 85185.0859375 23366.24609375 6071.798828125
223 96473.5 85442.6953125 23207.75 6088.47265625
224 95784.515625 84515.9453125 23357.7109375 6044.5703125
225 96001.78125 84893.71875 23114.369140625 6003.1533203125
226 95721.78125 84959.2890625 22854.740234375 6046.1240234375
227 94842.96875 84349.8515625 22962.515625 6234.69921875
228 95272.7109375 84330.953125 23057.1484375 6057.6953125
229 95856.359375 84683.4140625 23334.564453125 6080.8095703125
230 95488.125 84074.1171875 23202.33203125 5894.162109375
231 96371.5546875 85032.625 23315.681640625 5988.3759765625
232 96613.578125 85091.328125 23313.28125 5895.515625
233 95928.1953125 84796.7734375 23055.669921875 5962.1240234375
234 97055.96875 85287.3359375 23647.916015625 5939.6416015625
235 97337.609375 85581.96875 23616.052734375 5930.2060546875
236 96477.8828125 85209.375 23133.01171875 5932.251953125
237 96930.671875 85175.921875 23362.361328125 5803.8056640625
238 95900.1328125 84309.09375 23299.119140625 5854.0400390625
239 95543.453125 83720.8984375 23298.77734375 5738.111328125
240 95633.125 84093.703125 23106.962890625 5783.7705078125
241 96936.3984375 84733.2421875 23391.8046875 5594.32421875
242 95763.6953125 84046.0234375 23163.5390625 5722.93359375
243 96121.2109375 84819.1484375 22992.0 5844.96875
244 96541.5546875 85031.765625 23096.109375 5793.16015625
245 95966.5859375 84768.484375 22956.82421875 5879.361328125
246 95466.3203125 84175.28125 22875.466796875 5792.2138671875
247 96669.4609375 85159.234375 23156.564453125 5823.1689453125
248 96275.484375 84664.03125 23210.19921875 5799.373046875
249 96586.875 85254.9375 23085.58984375 5876.826171875
250 96637.0546875 84912.5859375 23363.103515625 5819.3173828125
251 97642.078125 85791.625 23348.29296875 5748.919921875
252 97317.265625 85726.5390625 23277.498046875 5843.3857421875
253 96485.4921875 85219.6015625 23281.0078125 6007.55859375
254 96364.6171875 85334.8203125 23269.689453125 6119.9462890625
255 96536.7109375 85545.7734375 23034.68359375 6021.873046875
256 96587.90625 85679.171875 23023.169921875 6057.2177734375
257 97952.7890625 86458.1640625 23136.05078125 5820.712890625
258 96836.6796875 85515.8671875 23315.8984375 5997.54296875
259 97629.5078125 86067.3828125 23347.6484375 5892.76171875
260 96276.671875 84987.375 23249.509765625 5980.1064453125
261 98184.6171875 86720.828125 23424.943359375 5980.5771484375
262 98321.75 86574.2890625 23396.072265625 5824.3056640625
263 97435.9609375 86248.6015625 23164.89453125 5988.767578125
264 97527.3125 86393.484375 23170.052734375 6018.1123046875
265 96920.703125 85729.71875 23211.123046875 6010.0693359375
266 98273.890625 86628.609375 23448.587890625 5901.6533203125
267 97768.359375 86249.4453125 23180.986328125 5831.0361328125
268 96847.5703125 85742.9921875 23203.734375 6049.578125
269 97168.015625 86043.0546875 23228.701171875 6051.8701171875
270 97739.921875 86498.21875 23126.349609375 5942.3232421875
271 97574.890625 85940.96875 23416.6640625 5891.37109375
272 97845.609375 86255.53125 23155.08984375 5782.505859375
273 97673.6875 86120.1171875 23034.361328125 5740.3955078125
274 97830.09375 85899.8984375 23369.49609375 5719.650390625
275 97504.796875 86367.3359375 23053.3125 5957.92578125
276 97781.0625 86335.7421875 23246.634765625 5900.6572265625
277 97580.59375 86467.6796875 23067.556640625 5977.3212890625
278 97878.734375 86295.96875 23409.3359375 5913.28515625
279 97440.3671875 86525.6796875 23004.978515625 6045.1455078125
280 96317.5390625 85416.5703125 23015.833984375 6057.4326171875
281 97234.0078125 86013.1328125 23192.134765625 5985.6298828125
282 96385.6640625 85177.578125 23248.611328125 6020.2626953125
283 96595.40625 85580.59375 23181.71875 6083.453125
284 96714.0703125 85190.015625 23404.783203125 5940.3642578125
285 96154.5546875 85248.15625 23012.80859375 6053.205078125
286 97542.125 86139.7265625 23029.0859375 5813.34375
287 96677.2421875 85799.0 22970.62109375 6046.189453125
288 96423.8671875 85495.7109375 23126.87890625 6099.361328125
289 97219.375 85981.9921875 23084.67578125 5923.646484375
290 97688.3046875 85979.234375 23073.931640625 5682.4306640625
291 96932.015625 85683.3046875 22939.412109375 5845.3505859375
292 97594.671875 86206.90625 22977.177734375 5794.7060546875
293 98152.7578125 86727.9453125 23124.501953125 5849.8447265625
294 97027.8515625 85495.90625 22917.990234375 5693.0224609375
295 97955.6875 86004.8125 23117.7578125 5583.44140625
296 97111.1875 85641.953125 22879.345703125 5705.0556640625
297 98039.296875 86540.375 23064.857421875 5782.9677734375
298 98203.7578125 86400.9765625 23182.091796875 5689.6552734375
299 97387.1640625 85887.6328125 22848.08984375 5674.279296875
300 97641.203125 86273.53125 22842.876953125 5737.6025390625
301 97226.84375 85893.3125 22651.474609375 5658.9716796875
302 96260.1015625 85398.3828125 22525.13671875 5831.708984375
303 97848.90625 86416.0234375 22885.171875 5726.14453125
304 96886.9921875 85859.3359375 22595.408203125 5783.8759765625
305 96871.0390625 85678.703125 22563.005859375 5685.3349609375
306 97183.5390625 86054.21875 22672.185546875 5771.4326171875
307 97053.46875 85644.2890625 22943.3984375 5767.109375
308 96573.3203125 85419.7578125 22967.15234375 5906.794921875
309 96720.96875 85623.703125 22935.0 5918.8671875
310 96552.546875 85295.7109375 23118.361328125 5930.7626953125
311 97459.765625 86092.1640625 22868.810546875 5750.6044921875
312 96637.703125 85624.2578125 23011.94140625 5999.248046875
313 96866.453125 85611.7421875 22944.8046875 5845.046875
314 96863.890625 85651.109375 22878.357421875 5832.7880859375
315 96390.453125 85155.546875 22719.298828125 5742.1962890625
316 96922.9296875 85727.5859375 23008.1171875 5906.38671875
317 97682.0703125 86010.90625 23301.376953125 5815.1064453125
318 97204.03125 85633.90625 23141.5703125 5785.72265625
319 97543.125 85836.921875 23489.03515625 5891.416015625
320 97446.7734375 86062.3671875 23195.751953125 5905.6728515625
321 96696.671875 85694.6328125 22846.015625 5921.98828125
322 97480.7890625 85922.9140625 23157.259765625 5799.6923828125
323 97868.9765625 85963.0234375 23276.392578125 5685.2197265625
324 97212.9765625 85821.421875 23282.712890625 5945.5791015625
325 96519.859375 85634.2578125 22712.857421875 5913.6279296875
326 96782.015625 85946.296875 22907.171875 6035.7265625
327 97267.5234375 85967.84375 23159.591796875 5929.9560546875
328 96479.5546875 85284.5546875 22906.515625 5855.7578125
329 97041.515625 85759.1875 23151.435546875 5934.5537109375
330 97374.640625 85446.8984375 23740.26953125 5906.263671875
331 97688.9765625 85850.1875 23479.193359375 5820.2021484375
332 96892.125 85515.09375 22909.755859375 5766.3623046875
333 96983.1953125 85689.4609375 22984.228515625 5845.2470703125
334 96288.0546875 85293.234375 22725.900390625 5865.5400390625
335 97314.4609375 85826.296875 23199.921875 5855.87890625
336 96515.6875 85499.171875 22806.236328125 5894.8603515625
337 96545.1484375 85119.7421875 23211.662109375 5893.1279296875
338 96513.0546875 85911.4453125 22700.515625 6049.453125
339 96656.0234375 85268.5078125 23239.61328125 5926.048828125
340 97282.75 85622.75 23135.365234375 5737.6826171875
341 97341.9921875 85871.5 23136.724609375 5833.1162109375
342 97424.09375 85865.0078125 23280.08203125 5860.498046875
343 97394.7578125 85664.359375 23463.10546875 5866.353515625
344 97683.59375 85616.1953125 23448.7890625 5690.6953125
345 97126.8203125 85615.03125 23501.224609375 5994.7177734375
346 96652.65625 85066.0625 23399.6484375 5906.52734375
347 97805.8359375 85944.3125 23499.287109375 5818.8818359375
348 98061.8828125 86028.515625 23644.05078125 5805.341796875
349 98212.0390625 86490.640625 23445.51171875 5862.056640625
350 97796.703125 86041.3828125 23541.845703125 5893.2626953125
351 97437.3125 85857.390625 23532.794921875 5976.4365234375
352 96771.2578125 84979.296875 23450.982421875 5829.5107421875
353 97550.5390625 85798.046875 23668.916015625 5958.2119140625
354 98008.5390625 86259.9375 23494.5390625 5872.96875
355 97351.03125 85759.28125 23466.1796875 5937.21484375
356 97149.78125 85584.28125 23622.185546875 6028.3427734375
357 98122.1328125 86797.1875 23494.298828125 6084.6767578125
358 97091.5703125 85725.453125 23223.8203125 5928.8515625
359 96951.28125 85712.1953125 23066.818359375 5913.8662109375
