# Supplementary material for: Complexes of vertebrate TMC1/2 and CIB2/3 proteins form hair-cell mechanotransduction cation channels
Source: eLife. 2025 Jan 8;12:RP89719. doi: 10.7554/eLife.89719 (PMC11709434; doi:10.7554/eLife.89719)
Supplement: Figure 8—figure supplement 2—source data 1. [file elife-89719-fig8-figsupp2-data1.zip › hsTMC1-hsCIB3-Ca-POPC-sasa-100-200ns.dat]

0 97153.3515625 85450.9921875 23606.349609375 5951.9951171875
1 97129.875 85469.2890625 23374.51953125 5856.966796875
2 97606.5625 85794.265625 23489.353515625 5838.5283203125
3 97198.890625 85401.46875 23382.44921875 5792.513671875
4 98568.3203125 86471.1875 23847.4765625 5875.171875
5 97557.1171875 85561.9375 23954.7890625 5979.8046875
6 97522.3125 85826.8359375 23545.78125 5925.15234375
7 97733.4296875 85903.59375 23590.0546875 5880.109375
8 98361.5390625 86768.46875 23415.255859375 5911.0927734375
9 98568.0703125 86640.4453125 23492.849609375 5782.6123046875
10 98041.6953125 86207.3828125 23529.876953125 5847.7822265625
11 98138.1875 86073.3984375 23754.017578125 5844.6142578125
12 97248.4921875 85686.2265625 23116.357421875 5777.0458984375
13 97561.1015625 85457.0078125 23380.935546875 5638.4208984375
14 98222.75 86224.0703125 23428.359375 5714.83984375
15 98491.2421875 86434.4921875 23550.46484375 5746.857421875
16 97303.3828125 85650.921875 23309.15625 5828.34765625
17 97573.203125 85694.3984375 23654.5625 5887.87890625
18 97308.6015625 85383.890625 23618.962890625 5847.1259765625
19 97530.3125 86065.6796875 23091.974609375 5813.6708984375
20 96494.0390625 85067.6015625 23189.279296875 5881.4208984375
21 97217.859375 85710.015625 23511.984375 6002.0703125
22 96105.3203125 84835.7109375 23351.748046875 6041.0693359375
23 97327.4921875 85554.9296875 23640.40625 5933.921875
24 95759.375 84578.3671875 22797.146484375 5808.0693359375
25 96476.5 85506.796875 22720.912109375 5875.6044921875
26 96383.359375 85048.1640625 23061.03515625 5862.919921875
27 96711.2734375 85557.8046875 23082.22265625 5964.376953125
28 96489.7109375 85617.8046875 22722.673828125 5925.3837890625
29 96329.0546875 85358.40625 22764.501953125 5896.9267578125
30 96950.328125 85640.9375 23275.923828125 5983.2666015625
31 96875.9921875 85203.875 23531.1640625 5929.5234375
32 97183.9453125 85342.4375 23477.181640625 5817.8369140625
33 96954.9140625 85003.1484375 23418.029296875 5733.1318359375
34 96820.40625 85071.7890625 23045.19140625 5648.287109375
35 96889.40625 85438.6171875 23324.9140625 5937.0625
36 96806.609375 85359.984375 23386.244140625 5969.8095703125
37 97592.2890625 85449.7578125 23724.07421875 5790.771484375
38 97036.6484375 85358.4609375 23523.609375 5922.7109375
39 97475.640625 85608.75 23706.603515625 5919.8564453125
40 97077.328125 85063.8046875 23585.208984375 5785.8427734375
41 97648.0859375 85553.5703125 23706.400390625 5805.9423828125
42 96951.328125 84919.46875 23478.533203125 5723.3369140625
43 97072.953125 85359.7421875 23399.380859375 5843.0849609375
44 97959.3828125 85991.3125 23504.361328125 5768.1455078125
45 96582.0 84689.09375 23485.78515625 5796.439453125
46 96763.3359375 84947.1328125 23446.0 5814.8984375
47 96993.7734375 85187.09375 23291.982421875 5742.6513671875
48 96599.828125 84927.859375 23128.009765625 5728.0205078125
49 96212.4765625 84552.390625 23499.07421875 5919.494140625
50 97318.9453125 85326.1015625 23675.16015625 5841.158203125
51 97017.265625 85353.453125 23280.193359375 5808.1904296875
52 97264.5234375 85375.453125 23383.890625 5747.41015625
53 97304.46875 85600.5625 23223.662109375 5759.8779296875
54 97474.9453125 85915.0859375 23282.85546875 5861.498046875
55 97932.2578125 85862.6484375 23384.43359375 5657.412109375
56 97039.515625 85468.171875 22947.431640625 5688.0439453125
57 97562.359375 85724.40625 23346.2734375 5754.16015625
58 97282.5546875 85859.421875 23343.716796875 5960.2919921875
59 96842.9140625 85256.0078125 23141.505859375 5777.2998046875
60 96642.5546875 85256.796875 22769.099609375 5691.6708984375
61 96495.0625 85234.3125 22980.91796875 5860.083984375
62 96182.359375 84992.234375 22582.171875 5696.0234375
63 97663.65625 86050.734375 22970.625 5678.8515625
64 97588.078125 85818.609375 23173.330078125 5701.9306640625
65 96824.1171875 85608.0078125 22757.234375 5770.5625
66 98059.703125 86404.09375 23209.80859375 5777.099609375
67 97204.0390625 85845.921875 22935.2421875 5788.5625
68 97097.6640625 85705.046875 23076.076171875 5841.7294921875
69 97563.03125 85969.125 23207.23046875 5806.662109375
70 97307.125 85549.0625 23308.78515625 5775.361328125
71 98470.921875 86670.84375 23389.53125 5794.7265625
72 97985.7109375 86041.7109375 23335.21875 5695.609375
73 97209.203125 85199.8984375 23542.873046875 5766.7841796875
74 96935.65625 85387.515625 23023.4140625 5737.63671875
75 97948.28125 86188.375 23254.150390625 5747.1220703125
76 96634.8828125 85166.578125 23344.931640625 5938.3134765625
77 97538.703125 86138.7265625 23059.96875 5829.99609375
78 97865.3046875 86079.1640625 23397.697265625 5805.7783203125
79 98003.2734375 86099.15625 23358.89453125 5727.388671875
80 97112.875 85459.78125 23163.494140625 5755.2001953125
81 96507.96875 85342.734375 22878.732421875 5856.7490234375
82 96437.6171875 85038.4375 23119.19921875 5860.009765625
83 97347.90625 85401.234375 23548.572265625 5800.9501953125
84 97025.0546875 85454.578125 23042.859375 5736.19140625
85 96309.96875 85353.265625 22653.337890625 5848.3173828125
86 96274.1640625 84886.3515625 22979.646484375 5795.9169921875
87 97760.625 86391.640625 23037.998046875 5834.5068359375
88 97120.7734375 86011.984375 23033.072265625 5962.1416015625
89 97156.671875 86342.78125 22828.103515625 6007.1064453125
90 97227.0 85926.21875 22865.216796875 5782.2177734375
91 97546.1328125 85878.2734375 23084.7421875 5708.44140625
92 97277.1640625 86246.8359375 22721.84765625 5845.759765625
93 97657.78125 85967.9921875 23165.4453125 5737.828125
94 97549.984375 85972.21875 23040.939453125 5731.5869140625
95 98338.859375 86634.234375 23146.490234375 5720.9326171875
96 98015.890625 86175.4296875 23213.08984375 5686.314453125
97 98482.2265625 86126.65625 23469.54296875 5556.986328125
98 98582.71875 86350.0 23304.498046875 5535.8896484375
99 97218.6953125 85422.46875 23407.736328125 5805.7548828125
100 97133.53125 85489.0390625 23200.8359375 5778.171875
101 96861.9296875 84994.6015625 23580.875 5856.7734375
102 96681.8359375 84886.3125 23233.990234375 5719.2333984375
103 97032.3515625 85313.828125 23109.4921875 5695.484375
104 96156.75 84421.328125 23043.73828125 5654.158203125
105 95994.5625 84628.078125 23056.470703125 5844.9931640625
106 96471.046875 85136.7578125 23261.96484375 5963.837890625
107 96895.4921875 85382.3515625 23229.833984375 5858.3466796875
108 96948.5625 85032.84375 23694.1484375 5889.21484375
109 97163.09375 85676.9375 23445.01171875 5979.427734375
110 97225.203125 85356.546875 23755.42578125 5943.384765625
111 97507.1015625 85465.3671875 23741.509765625 5849.8876953125
112 96216.921875 84809.421875 23224.91796875 5908.708984375
113 97129.2578125 85387.90625 23474.54296875 5866.595703125
114 97208.2734375 85208.0546875 23758.392578125 5879.0869140625
115 97127.546875 85524.7265625 23016.564453125 5706.8720703125
116 96284.4140625 85084.1484375 22877.458984375 5838.5966796875
117 96593.4609375 85062.171875 23214.294921875 5841.5029296875
118 96569.6171875 85167.6875 23006.451171875 5802.2607421875
119 97466.90625 85777.4921875 23076.392578125 5693.4892578125
120 98111.015625 85996.9765625 23241.103515625 5563.5322265625
121 97648.5078125 85460.640625 23163.021484375 5487.5771484375
122 97566.703125 85344.453125 23249.173828125 5513.4619140625
123 97281.9765625 85067.59375 23319.890625 5552.75390625
124 97469.8046875 85344.359375 23451.50390625 5663.029296875
125 97599.765625 85813.296875 23155.46484375 5684.498046875
126 97118.453125 85483.703125 23030.609375 5697.9296875
127 98335.453125 86117.5625 23336.267578125 5559.1884765625
128 97849.484375 86068.4296875 23251.67578125 5735.310546875
129 97260.8828125 85899.203125 22850.857421875 5744.5888671875
130 97657.8828125 86105.8984375 23071.216796875 5759.6162109375
131 97751.6796875 86060.1484375 23168.03125 5738.25
132 97599.6953125 86055.9140625 22932.87109375 5694.544921875
133 98048.3671875 86243.203125 23075.12109375 5634.978515625
134 98053.7421875 86620.9921875 23022.140625 5794.6953125
135 98099.0625 86611.0234375 22937.646484375 5724.8037109375
136 97864.6015625 86394.21875 23406.8828125 5968.25
137 97699.5 86392.9375 23427.36328125 6060.400390625
138 97019.4375 85944.296875 23192.28125 6058.5703125
139 96963.140625 85575.5546875 23383.423828125 5997.9189453125
140 96649.4375 85569.15625 22978.2109375 5948.96484375
141 96952.109375 85347.2265625 23185.650390625 5790.3837890625
142 97196.53125 85709.2109375 23221.833984375 5867.2568359375
143 97667.390625 86488.4375 22969.51953125 5895.283203125
144 97697.0625 86196.2265625 23135.849609375 5817.5068359375
145 96554.765625 85484.171875 23046.94921875 5988.177734375
146 96700.703125 85587.671875 23029.623046875 5958.2958984375
147 96666.8984375 85760.4609375 22483.595703125 5788.5791015625
148 96513.1484375 85594.609375 22717.583984375 5899.5224609375
149 96898.1484375 85632.53125 22984.171875 5859.27734375
150 96424.578125 85246.7265625 23006.275390625 5914.2119140625
151 96416.4921875 85412.671875 22856.08203125 5926.130859375
152 96587.3984375 85382.9609375 22967.23828125 5881.400390625
153 97258.2421875 85870.0390625 23033.373046875 5822.5849609375
154 96947.609375 85944.6953125 22688.859375 5842.97265625
155 97442.6015625 86171.1484375 23039.291015625 5883.9189453125
156 96935.3671875 85794.8828125 23053.736328125 5956.6259765625
157 97595.7265625 86231.5078125 23223.8203125 5929.80078125
158 97215.3984375 85790.28125 23187.603515625 5881.2431640625
159 97037.9609375 85704.2109375 23084.013671875 5875.1318359375
160 97997.4453125 86443.9609375 23207.8515625 5827.18359375
161 97812.8359375 86386.9921875 23169.724609375 5871.9404296875
162 97068.078125 85301.5078125 23248.845703125 5741.1376953125
163 96981.1015625 85492.4609375 23071.611328125 5791.4853515625
164 97419.2109375 85745.328125 23152.814453125 5739.4658203125
165 97339.984375 85895.453125 23012.51953125 5783.994140625
166 97500.3828125 85608.046875 23356.171875 5731.91796875
167 96800.484375 85294.625 23448.251953125 5971.1962890625
168 97123.734375 85655.265625 23271.583984375 5901.5576171875
169 96870.3359375 85433.5234375 22993.1484375 5778.16796875
170 97049.75 85446.8828125 23252.677734375 5824.9052734375
171 97169.890625 85528.828125 23343.240234375 5851.0888671875
172 97840.5703125 86161.625 23503.69921875 5912.376953125
173 97811.265625 86390.90625 23335.373046875 5957.5068359375
174 96934.390625 86014.96875 23320.17578125 6200.376953125
175 97168.609375 86073.265625 23227.787109375 6066.2216796875
176 97411.015625 86145.8046875 23154.6640625 5944.7265625
177 97225.2421875 86149.875 22981.298828125 5952.9658203125
178 97040.8046875 85752.2421875 23262.623046875 5987.0302734375
179 96999.9375 85928.046875 22920.630859375 5924.3701171875
180 97889.3515625 86492.1953125 23190.125 5896.484375
181 98568.1953125 87137.0703125 23215.62109375 5892.248046875
182 98015.5625 86651.109375 23321.140625 5978.34375
183 97379.234375 86174.140625 23011.80078125 5903.353515625
184 97439.7265625 86254.5 23199.224609375 6006.9990234375
185 97320.5625 86185.390625 22974.208984375 5919.5185546875
186 97263.6875 86125.2109375 22927.583984375 5894.5537109375
187 98021.84375 86987.7109375 22718.7890625 5842.328125
188 97950.703125 86691.4921875 23006.802734375 5873.7958984375
189 98634.71875 87011.578125 23008.3828125 5692.62109375
190 97238.9140625 85916.390625 22625.19140625 5651.333984375
191 97535.2109375 86193.7890625 23140.849609375 5899.7138671875
192 97257.1875 86041.078125 22878.65234375 5831.271484375
193 97273.34375 86020.75 22750.193359375 5748.7998046875
194 97406.5078125 86246.7109375 22917.58984375 5878.896484375
195 97985.046875 86676.4453125 22806.267578125 5748.8330078125
196 97638.8671875 86571.3203125 22752.220703125 5842.3369140625
197 97324.375 85907.109375 23197.328125 5890.03125
198 97528.5078125 86286.09375 23091.669921875 5924.6279296875
199 97386.40625 86332.140625 22958.431640625 5952.0830078125
200 97826.4140625 86590.8203125 23041.615234375 5903.0107421875
201 97569.0234375 86860.8828125 22981.58203125 6136.720703125
202 98322.375 87166.4921875 23058.193359375 5951.1552734375
203 97255.1171875 86283.2890625 23071.634765625 6049.9033203125
204 96817.6796875 85570.1953125 23074.435546875 5913.4755859375
205 96538.6484375 85732.015625 22908.291015625 6050.8291015625
206 96848.6875 85917.2890625 22799.423828125 5934.0126953125
207 96167.390625 85093.5390625 23024.986328125 5975.5673828125
208 97054.640625 86557.21875 22921.521484375 6212.0498046875
209 96533.3203125 86062.4375 22996.630859375 6262.8740234375
210 96730.765625 85785.03125 22998.447265625 6026.3564453125
211 96681.40625 86109.625 22723.54296875 6075.880859375
212 96423.9375 85759.28125 22919.640625 6127.4921875
213 96574.0078125 86094.6796875 22837.41015625 6179.041015625
214 96413.6015625 86023.6640625 22610.43359375 6110.248046875
215 97139.2890625 86544.4765625 22882.6015625 6143.89453125
216 96725.8515625 85896.7109375 22936.3515625 6053.60546875
217 96273.3515625 85519.671875 22769.78515625 6008.052734375
218 96833.0 85813.859375 23206.12109375 6093.490234375
219 96900.5390625 86013.3515625 23046.76171875 6079.787109375
220 96799.2109375 86216.453125 22786.212890625 6101.7275390625
221 96376.15625 86210.2578125 22686.408203125 6260.2548828125
222 96325.578125 85501.703125 22872.306640625 6024.2158203125
223 96458.7109375 85524.4296875 22897.49609375 5981.607421875
224 96884.90625 85987.65625 23018.59765625 6060.673828125
225 97236.0703125 86138.0546875 23340.4453125 6121.21484375
226 97098.6171875 86300.4296875 22806.470703125 6004.1416015625
227 97154.609375 86300.4140625 22899.23828125 6022.521484375
228 96493.265625 85818.0390625 22692.251953125 6008.5126953125
229 96870.21875 86021.59375 22969.90234375 6060.638671875
230 96497.1953125 85753.5 22895.46875 6075.88671875
231 97245.1640625 85912.265625 23083.111328125 5875.1064453125
232 97250.1015625 86142.375 23177.57421875 6034.923828125
233 97890.9296875 86443.8359375 23016.830078125 5784.8681640625
234 98657.0859375 87411.6328125 23088.5703125 5921.55859375
235 98476.9453125 86639.6328125 23330.16796875 5746.427734375
236 97919.5234375 85988.5078125 23419.857421875 5744.4208984375
237 98013.515625 86578.875 23100.814453125 5833.0869140625
238 98089.46875 86525.2890625 23128.97265625 5782.396484375
239 97659.8125 86150.296875 23199.591796875 5845.0380859375
240 97514.8046875 85758.25 23168.283203125 5705.8642578125
241 97669.6796875 86491.921875 22859.451171875 5840.8466796875
242 97537.4375 86356.0390625 22865.169921875 5841.8857421875
243 98496.1171875 87017.5703125 23201.990234375 5861.7216796875
244 97242.0546875 85796.953125 23186.740234375 5870.8193359375
245 96887.6015625 85522.4921875 23293.8125 5964.3515625
246 97491.25 85626.671875 23507.9296875 5821.67578125
247 96304.8125 85121.3359375 23402.44921875 6109.486328125
248 97050.6328125 85692.015625 23237.400390625 5939.3916015625
249 97418.6640625 85937.5390625 23407.291015625 5963.0830078125
250 97307.8125 86174.828125 23258.02734375 6062.521484375
251 97173.3359375 85813.2109375 23291.99609375 5965.935546875
252 95966.59375 84751.6015625 23138.84375 5961.92578125
253 96744.515625 85446.375 23240.232421875 5971.0458984375
254 96016.0625 84967.8515625 23046.185546875 5998.9873046875
255 96064.8359375 85126.4140625 22818.248046875 5939.9130859375
256 96366.1640625 85197.796875 23126.880859375 5979.2568359375
257 96852.9375 85721.65625 23179.10546875 6023.912109375
258 97332.9375 86027.75 23154.65234375 5924.732421875
259 96576.7890625 85235.9765625 23274.59375 5966.890625
260 96842.390625 85459.453125 23216.267578125 5916.6650390625
261 96748.09375 85288.984375 23317.48046875 5929.185546875
262 97755.8359375 85839.640625 23732.1796875 5907.9921875
263 97903.1328125 85861.8515625 23428.029296875 5693.3740234375
264 97868.2421875 86090.1015625 23296.06640625 5758.962890625
265 97787.3125 85950.59375 23475.888671875 5819.5849609375
266 98035.75 86139.4921875 23325.423828125 5714.5830078125
267 97851.6640625 86033.0703125 23236.369140625 5708.8876953125
268 98742.2265625 86891.421875 23617.853515625 5883.5244140625
269 99145.53125 87509.5546875 23351.12109375 5857.572265625
270 98434.625 86832.015625 23291.4921875 5844.44140625
271 97944.9921875 85960.8828125 23613.390625 5814.640625
272 97383.96875 85825.0 23260.271484375 5850.6513671875
273 98574.078125 86517.3359375 23624.5703125 5783.9140625
274 97453.859375 85663.5 23277.8515625 5743.74609375
275 97248.6640625 86108.8671875 22859.0390625 5859.62109375
276 97354.4921875 85796.8125 23119.447265625 5780.8837890625
277 97967.296875 86151.921875 23154.66796875 5669.646484375
278 97825.921875 86157.9140625 23247.869140625 5789.9306640625
279 97518.375 86082.6328125 23206.740234375 5885.4990234375
280 97743.1484375 86110.1640625 23338.82421875 5852.919921875
281 98176.4375 86256.8515625 23309.876953125 5695.1455078125
282 97985.265625 86590.5859375 23237.37890625 5921.349609375
283 98177.078125 86305.1328125 23396.05078125 5762.052734375
284 98572.2265625 86587.53125 23899.119140625 5957.2119140625
285 98128.7421875 86372.8359375 23586.2109375 5915.15234375
286 98187.1640625 86284.359375 23763.4765625 5930.3359375
287 98343.453125 86572.9609375 23687.431640625 5958.4697265625
288 97499.328125 86106.234375 23485.650390625 6046.2783203125
289 96913.875 85622.9609375 23342.97265625 6026.029296875
290 97382.4375 86215.7109375 23364.029296875 6098.6513671875
291 97275.75 86036.46875 23498.626953125 6129.6728515625
292 96069.0546875 84890.90625 23261.4453125 6041.6484375
293 96836.234375 85676.0703125 23200.8359375 6020.3359375
294 97167.0703125 85733.234375 23641.919921875 6104.0419921875
295 95996.46875 85139.25 23064.33984375 6103.560546875
296 96020.9296875 85202.3984375 23068.564453125 6125.0166015625
297 96808.125 85987.78125 22975.5703125 6077.61328125
298 96580.5390625 85313.921875 23359.533203125 6046.4580078125
299 96040.0078125 84528.625 23412.869140625 5950.7431640625
300 96019.078125 84934.421875 22928.974609375 5922.1591796875
301 96518.421875 85014.375 23244.845703125 5870.3994140625
302 97072.046875 85488.53125 23253.8984375 5835.19140625
303 96787.15625 85171.375 23191.56640625 5787.892578125
304 96805.390625 85506.8515625 23296.55859375 5999.009765625
305 96462.828125 85088.7421875 23273.7265625 5949.8203125
306 96603.6015625 85396.1796875 23389.16796875 6090.873046875
307 96007.875 84666.8671875 23240.7109375 5949.8515625
308 96010.359375 84619.59375 23082.6640625 5845.94921875
309 96793.34375 85597.7578125 23086.041015625 5945.2275390625
310 96956.09375 85407.65625 23475.412109375 5963.4873046875
311 97031.640625 85423.8671875 23633.587890625 6012.9072265625
312 97025.9453125 85832.296875 23249.376953125 6027.8642578125
313 96188.359375 85331.3984375 22904.6796875 6023.859375
314 96288.6953125 85159.921875 22993.203125 5932.21484375
315 96323.25 85042.9296875 23201.140625 5960.41015625
316 96726.6484375 84946.046875 23400.384765625 5809.8916015625
317 97617.7578125 85915.0234375 23298.330078125 5797.7978515625
318 97097.9375 85723.625 23079.732421875 5852.7099609375
319 97272.9453125 86089.9296875 23215.205078125 6016.0947265625
320 96480.0 85681.015625 23045.119140625 6123.0673828125
321 96575.765625 85508.8984375 23404.232421875 6168.6826171875
322 96097.0390625 85193.15625 22846.490234375 5971.3037109375
323 96615.2890625 85493.921875 23031.95703125 5955.294921875
324 96689.2890625 85261.8671875 23237.861328125 5905.2197265625
325 96825.8984375 85471.65625 23320.421875 5983.08984375
326 96525.59375 85627.09375 22872.474609375 5986.9873046875
327 96317.984375 85342.5 22974.41796875 5999.466796875
328 96774.1015625 85728.2109375 22983.966796875 5969.0380859375
329 97231.8125 85994.03125 23355.7265625 6058.97265625
330 97308.2265625 86002.21875 23341.41015625 6017.701171875
331 96384.140625 85706.28125 22963.27734375 6142.708984375
332 96670.9453125 86062.984375 22771.462890625 6081.7509765625
333 96161.5234375 85345.8828125 22906.453125 6045.40625
334 96608.9921875 85681.453125 23117.001953125 6094.7314453125
335 96331.3359375 85379.9140625 22782.912109375 5915.7451171875
336 96518.0 85214.2265625 23053.35546875 5874.791015625
337 95746.2578125 85137.0234375 22596.78515625 5993.775390625
338 96408.15625 85098.6171875 23126.708984375 5908.5849609375
339 95867.125 85279.546875 22935.736328125 6174.0791015625
340 96012.8359375 85494.625 22659.10546875 6070.447265625
341 96652.15625 85613.953125 22766.921875 5864.359375
342 96074.609375 85502.953125 22829.90625 6129.125
343 96379.828125 85613.28125 22769.125 6001.2890625
344 96171.78125 85382.453125 23028.8828125 6119.77734375
345 95670.2421875 84780.234375 22753.681640625 5931.8369140625
346 96357.484375 85565.2265625 23100.60546875 6154.173828125
347 97095.625 85768.9375 23464.498046875 6068.9052734375
348 96668.7890625 85403.4609375 23499.8046875 6117.23828125
349 96643.6796875 85458.2109375 23199.259765625 6006.8955078125
350 96730.3671875 85337.7421875 23246.8046875 5927.08984375
351 96353.7890625 85382.765625 23102.125 6065.55078125
352 96706.109375 85563.6484375 23379.349609375 6118.4443359375
353 97074.0390625 85912.2421875 23237.69921875 6037.951171875
354 97044.7421875 86103.4609375 23315.943359375 6187.3310546875
355 97213.8515625 85564.421875 23550.646484375 5950.6083984375
356 97489.671875 85953.1875 23495.591796875 5979.5537109375
357 96395.03125 85429.765625 23058.361328125 6046.5478515625
358 96995.3515625 85944.9765625 23287.65625 6118.640625
359 97602.328125 85938.609375 23503.697265625 5919.9892578125
360 97202.4609375 85881.640625 23349.90234375 6014.541015625
361 97376.3671875 86343.828125 23247.19140625 6107.326171875
362 96913.1484375 85770.6484375 23449.1015625 6153.30078125
363 96922.8671875 86051.7421875 23164.76953125 6146.822265625
364 96214.9765625 85338.21875 23224.462890625 6173.8525390625
365 96633.8359375 85522.4765625 23172.169921875 6030.4052734375
366 96837.7890625 85765.53125 23327.439453125 6127.5908203125
367 97566.0234375 86104.8515625 23250.69140625 5894.759765625
368 97223.3046875 85949.2421875 23447.859375 6086.8984375
369 97159.484375 86070.2578125 23374.3359375 6142.5546875
370 97709.2890625 86370.546875 23601.806640625 6131.5322265625
371 97213.8828125 86101.765625 23288.951171875 6088.4169921875
372 96384.2421875 85556.90625 23134.77734375 6153.720703125
373 96362.7890625 85662.5859375 23293.87890625 6296.837890625
374 96341.515625 85299.390625 23175.884765625 6066.8798828125
375 96603.3671875 85551.0703125 23166.69921875 6057.201171875
376 97355.3671875 86209.21875 23361.84375 6107.84765625
377 97050.421875 85857.7421875 23303.453125 6055.38671875
378 96794.2265625 85413.625 23314.796875 5967.09765625
379 95853.5859375 85067.359375 23174.96875 6194.37109375
380 95816.5625 84981.75 23137.244140625 6151.2158203125
381 95779.1015625 85267.1015625 23087.234375 6287.6171875
382 95073.390625 84652.75 23081.529296875 6330.4443359375
383 95096.7578125 84549.9140625 23229.904296875 6341.5302734375
384 95729.1953125 85140.0859375 23034.53515625 6222.712890625
385 95835.3671875 84932.578125 23254.33203125 6175.771484375
386 96060.25 85260.96875 23352.173828125 6276.4462890625
387 95176.1796875 84540.4140625 23193.158203125 6278.6962890625
388 96518.9296875 85519.875 22954.162109375 5977.5537109375
389 95760.828125 84812.1640625 23123.55859375 6087.447265625
390 96642.8359375 85796.0625 23076.439453125 6114.8330078125
391 95929.2109375 85014.7265625 23167.525390625 6126.5205078125
392 97142.4296875 86239.4375 23114.8984375 6105.953125
393 96285.1015625 85156.921875 23418.4453125 6145.1328125
394 96220.65625 85188.390625 23462.623046875 6215.1787109375
395 95784.4453125 84934.484375 23218.7734375 6184.40625
396 95985.0078125 85039.3984375 23222.927734375 6138.6591796875
397 96131.4453125 85166.71875 23333.626953125 6184.4501953125
398 96811.75 85460.3359375 23450.376953125 6049.4814453125
399 96587.375 85125.828125 23397.4296875 5967.94140625
