# Supplementary material for: Complexes of vertebrate TMC1/2 and CIB2/3 proteins form hair-cell mechanotransduction cation channels
Source: eLife. 2025 Jan 8;12:RP89719. doi: 10.7554/eLife.89719 (PMC11709434; doi:10.7554/eLife.89719)
Supplement: Figure 8—figure supplement 2—source data 1. [file elife-89719-fig8-figsupp2-data1.zip › hsTMC1-hsCIB3-MixedMembrane-sasa-10-100ns.dat]

0 98411.421875 85682.6328125 24289.626953125 5780.4189453125
1 98918.515625 85936.515625 24369.154296875 5693.5771484375
2 97839.8203125 84969.34375 24021.935546875 5575.7294921875
3 98560.6015625 85606.453125 24540.9296875 5793.390625
4 98708.171875 85597.125 24384.40625 5636.6796875
5 97833.71875 85206.6171875 23966.783203125 5669.8408203125
6 97318.3515625 84735.46875 23987.96875 5702.54296875
7 98266.8125 85545.0703125 24186.623046875 5732.4404296875
8 98181.15625 85462.34375 24099.48828125 5690.337890625
9 98133.5078125 85273.5078125 24055.677734375 5597.8388671875
10 98077.84375 85400.5390625 24091.73828125 5707.216796875
11 98297.21875 85531.1484375 24339.927734375 5786.9287109375
12 97803.0078125 85575.8125 23951.474609375 5862.1396484375
13 98655.59375 85794.2578125 24229.642578125 5684.1533203125
14 98167.921875 85788.609375 23858.876953125 5739.7822265625
15 98453.625 85638.6796875 24342.560546875 5763.8076171875
16 97989.390625 85735.5234375 23814.142578125 5780.1376953125
17 97076.0546875 85274.8828125 23801.16796875 5999.998046875
18 98694.921875 86186.3515625 24314.021484375 5902.7255859375
19 98497.515625 86526.21875 23998.2578125 6013.48046875
20 97683.3828125 85994.25 23828.431640625 6069.6494140625
21 98219.8671875 86174.09375 24036.640625 5995.43359375
22 97846.3984375 86069.0390625 23888.4765625 6055.55859375
23 99040.59375 86481.1015625 24326.947265625 5883.7275390625
24 98700.421875 86119.5625 24357.443359375 5888.2919921875
25 97667.25 85318.7578125 24202.59765625 5927.052734375
26 99412.921875 87083.890625 23707.685546875 5689.3271484375
27 98533.5859375 86046.09375 24237.177734375 5874.8427734375
28 98130.46875 85875.859375 23946.63671875 5846.013671875
29 98625.875 86470.6484375 24084.01171875 5964.392578125
30 98576.6328125 86492.125 24134.083984375 6024.7880859375
31 98600.4453125 86653.609375 24035.626953125 6044.3955078125
32 98311.9453125 86104.796875 24053.97265625 5923.412109375
33 98532.953125 86561.75 23916.970703125 5972.8837890625
34 98523.21875 86897.921875 23592.6015625 5983.65234375
35 98289.2265625 86391.140625 24072.69140625 6087.302734375
36 98171.1171875 86077.9921875 24075.056640625 5990.9658203125
37 98129.1171875 85745.6953125 24327.978515625 5972.2783203125
38 99441.984375 87230.2734375 24015.916015625 5902.1025390625
39 99285.953125 86434.1171875 24465.814453125 5806.9892578125
40 98630.59375 86281.859375 24147.88671875 5899.576171875
41 98488.2734375 86483.3203125 24062.83984375 6028.943359375
42 99230.96875 86861.65625 24359.021484375 5994.8544921875
43 98535.765625 86494.4140625 24010.796875 5984.72265625
44 98864.8359375 86729.109375 24113.75390625 5989.013671875
45 99651.5859375 87263.8671875 24342.873046875 5977.5771484375
46 98953.28125 86895.875 23965.51953125 5954.056640625
47 99058.375 87066.6171875 23857.66796875 5932.955078125
48 98575.84375 86698.78125 23895.552734375 6009.2451171875
49 98031.9296875 86203.46875 23626.578125 5899.05859375
50 97755.1796875 85961.0 23484.673828125 5845.2470703125
51 98502.359375 86511.7734375 23780.513671875 5894.9638671875
52 98070.1640625 86539.28125 23579.5859375 6024.3515625
53 97240.5234375 85770.0 23334.083984375 5931.7802734375
54 97674.5625 85802.5625 23626.126953125 5877.0634765625
55 98465.09375 86265.640625 23663.5703125 5732.05859375
56 96867.78125 84928.4921875 23351.65625 5706.18359375
57 97005.375 85356.359375 23670.248046875 6010.6162109375
58 97123.40625 85875.453125 23242.9140625 5997.48046875
59 98643.0078125 86676.2265625 23475.322265625 5754.2705078125
60 98334.1484375 86692.3359375 23339.0625 5848.625
61 97775.5703125 85974.5 23419.54296875 5809.236328125
62 97648.875 86166.625 23362.98828125 5940.369140625
63 98295.4765625 86632.40625 23671.20703125 6004.068359375
64 97869.6640625 86444.6875 23393.25390625 5984.138671875
65 97357.5546875 85891.9296875 23204.33984375 5869.357421875
66 96978.2578125 85506.5390625 23223.009765625 5875.6455078125
67 97506.921875 85387.3515625 23823.314453125 5851.8720703125
68 98049.7734375 86186.796875 23437.337890625 5787.1806640625
69 97357.609375 85422.8359375 23697.30078125 5881.263671875
70 97194.1484375 85444.2109375 23247.703125 5748.8828125
71 96744.5859375 84971.1875 23715.06640625 5970.833984375
72 97231.953125 85337.1484375 23535.412109375 5820.3037109375
73 96206.234375 84471.4609375 23511.310546875 5888.2685546875
74 97578.59375 85501.6015625 23729.45703125 5826.232421875
75 97690.03125 85057.7578125 24164.912109375 5766.3193359375
76 97585.5546875 85382.3984375 23870.103515625 5833.4736328125
77 96735.7421875 84547.8828125 23964.724609375 5888.4326171875
78 96929.3359375 84687.4296875 23851.966796875 5805.0302734375
79 96926.1640625 85077.671875 23626.125 5888.81640625
80 98012.4375 85651.5390625 24039.076171875 5839.0888671875
81 96925.609375 85108.515625 23505.083984375 5843.9951171875
82 97421.0078125 85689.0546875 23611.01953125 5939.533203125
83 96932.0 85408.9765625 23474.41796875 5975.697265625
84 96722.484375 85020.6015625 23527.134765625 5912.6259765625
85 97550.15625 86084.921875 23609.41015625 6072.087890625
86 97512.15625 85582.0234375 23711.4765625 5890.671875
87 97357.28125 85664.9375 23661.486328125 5984.5712890625
88 96812.3671875 85441.5703125 23440.419921875 6034.8115234375
89 97011.953125 85752.953125 23288.701171875 6014.8505859375
90 96591.890625 85336.0078125 23455.84765625 6099.982421875
91 96793.5390625 85168.9375 23753.32421875 6064.361328125
92 96363.5078125 84835.5390625 23619.92578125 6045.978515625
93 96350.9765625 84955.7578125 23413.666015625 6009.2236328125
94 95986.375 84770.1796875 23436.708984375 6110.2568359375
95 96525.6796875 85234.5078125 23265.650390625 5987.2392578125
96 96816.3046875 85483.796875 23332.841796875 6000.1669921875
97 96506.0234375 85336.5703125 23227.046875 6028.796875
98 97305.1015625 85539.984375 23672.828125 5953.85546875
99 97582.5546875 85911.453125 23719.73828125 6024.318359375
100 96824.171875 85529.8671875 23324.970703125 6015.3330078125
101 96867.25 85329.3046875 23634.6640625 6048.359375
102 97491.3828125 85678.28125 23543.896484375 5865.3974609375
103 97259.1484375 85703.4296875 23511.638671875 5977.9599609375
104 97469.015625 85764.5625 23702.4296875 5998.98828125
105 97492.171875 85993.84375 23295.25390625 5898.462890625
106 97696.140625 85750.40625 23792.501953125 5923.3837890625
107 97314.359375 85500.7265625 23711.12890625 5948.748046875
108 97626.4453125 85486.8359375 24057.826171875 5959.1083984375
109 97858.5546875 86130.5859375 23978.626953125 6125.3291015625
110 96130.25 85034.84375 23519.259765625 6211.9267578125
111 97917.40625 86139.0078125 23840.42578125 6031.013671875
112 97368.5703125 85643.234375 23747.69921875 6011.181640625
113 97416.671875 86037.96875 23387.19140625 6004.244140625
114 97351.3984375 85382.703125 23992.904296875 6012.1044921875
115 97574.921875 85020.375 23966.97265625 5706.212890625
116 97844.859375 85885.8515625 23786.224609375 5913.6083984375
117 97276.203125 85690.7890625 23740.58203125 6077.583984375
118 97036.296875 85328.40625 23544.853515625 5918.4814453125
119 96366.8046875 84983.8046875 23421.1953125 6019.09765625
120 96825.703125 85531.5234375 23626.791015625 6166.3056640625
121 96927.4140625 85328.453125 23786.09765625 6093.568359375
122 97306.1640625 85277.75 24080.724609375 6026.1552734375
123 97655.4453125 85558.046875 24151.11328125 6026.857421875
124 97444.2265625 85662.1484375 24227.517578125 6222.7197265625
125 97502.1875 85142.578125 24281.8828125 5961.13671875
126 97612.4453125 85776.421875 23896.65625 6030.31640625
127 98145.8828125 85943.71875 24227.064453125 6012.4501953125
128 97511.421875 85579.3203125 23844.51171875 5956.205078125
129 96214.8515625 84740.0078125 23704.626953125 6114.8916015625
130 96439.2578125 84860.8671875 23476.85546875 5949.232421875
131 97404.484375 85555.0859375 23909.671875 6030.13671875
132 97713.7578125 86045.8359375 23538.970703125 5935.5244140625
133 97897.8828125 85711.4609375 24087.58203125 5950.580078125
134 97478.109375 85758.4921875 23693.56640625 5986.974609375
135 97800.828125 85913.8671875 23726.4296875 5919.734375
136 97216.390625 85859.328125 23338.052734375 5990.4951171875
137 97747.7265625 85694.015625 23779.138671875 5862.7138671875
138 97432.5546875 85754.15625 23721.552734375 6021.5771484375
139 97380.015625 85849.0390625 23499.74609375 5984.384765625
140 96676.90625 85476.3671875 23311.54296875 6055.501953125
141 97325.5234375 85813.3984375 23308.341796875 5898.1083984375
142 97677.8671875 86159.09375 23543.68359375 6012.455078125
143 97612.84375 85673.1015625 23939.068359375 5999.6630859375
144 97636.234375 85983.9609375 23871.771484375 6109.7490234375
145 97999.421875 86092.3046875 24052.005859375 6072.4443359375
146 97522.8671875 85604.25 24083.34375 6082.36328125
147 97026.265625 85117.8125 24030.056640625 6060.8017578125
148 97130.2734375 85228.6796875 24018.09765625 6058.251953125
149 97284.578125 85329.1015625 24106.970703125 6075.7470703125
150 97289.9296875 85421.953125 23914.240234375 6023.1318359375
151 96944.9609375 85501.2421875 23844.951171875 6200.6162109375
152 97604.296875 85815.9609375 24070.140625 6140.90234375
153 97707.5234375 86230.8671875 23988.373046875 6255.8583984375
154 98078.1875 85974.015625 24122.912109375 6009.3701171875
155 98011.2421875 86110.5546875 24008.4921875 6053.90234375
156 97962.328125 86131.7578125 23974.525390625 6071.9775390625
157 98338.2265625 86761.828125 23861.609375 6142.60546875
158 98441.734375 86484.40625 24165.34375 6104.0078125
159 97725.2578125 85790.671875 23869.025390625 5967.2197265625
160 98172.21875 86114.7578125 24007.640625 5975.08984375
161 97731.8671875 85918.8671875 23910.77734375 6048.888671875
162 96936.8671875 85182.40625 23797.736328125 6021.6376953125
163 97566.9296875 85490.59375 23943.62890625 5933.646484375
164 97478.1171875 85062.9765625 23961.984375 5773.421875
165 97386.9296875 85331.953125 24180.365234375 6062.6943359375
166 97304.2421875 85017.46875 24210.64453125 5961.935546875
167 97944.6015625 85845.4140625 23994.02734375 5947.419921875
168 97788.46875 85726.9921875 24066.33203125 6002.427734375
169 97973.8984375 85718.125 24261.630859375 6002.9287109375
170 97469.7109375 85276.609375 24220.791015625 6013.8447265625
171 96907.8203125 85013.3359375 23572.57421875 5839.044921875
172 96537.46875 84807.5625 23648.560546875 5959.3271484375
173 97746.0390625 85546.1875 24092.78125 5946.46484375
174 97631.0703125 85569.4765625 23952.830078125 5945.6181640625
175 96700.8515625 85107.046875 23786.3046875 6096.25
176 97800.65625 85898.171875 23895.673828125 5996.5947265625
177 98572.5390625 86552.1484375 23936.439453125 5958.0244140625
178 97806.1953125 85908.6328125 23778.52734375 5940.482421875
179 97324.5078125 85379.6875 23862.46484375 5958.822265625
180 97476.640625 85419.6953125 23984.8125 5963.93359375
181 97464.1015625 85699.1796875 23773.935546875 6004.5068359375
182 97443.8515625 85652.9453125 23781.529296875 5995.3115234375
183 96846.2109375 84981.359375 23932.935546875 6034.0419921875
184 97905.9140625 85579.859375 23953.17578125 5813.560546875
185 97491.96875 85501.7109375 24108.619140625 6059.1806640625
186 97424.3125 85538.2890625 23928.216796875 6021.0966796875
187 98104.125 86012.7578125 23923.765625 5916.19921875
188 98353.578125 86055.3671875 24272.67578125 5987.232421875
189 97040.03125 85075.65625 23919.591796875 5977.6083984375
190 97386.9921875 85312.96875 23946.263671875 5936.1201171875
191 97250.8359375 85361.78125 23904.201171875 6007.5732421875
192 97594.0078125 85580.125 24147.474609375 6066.7958984375
193 97012.3359375 85364.09375 23722.009765625 6036.8837890625
194 97036.1953125 85375.6953125 23705.97265625 6022.736328125
195 97336.4296875 86008.671875 23597.248046875 6134.7451171875
196 96714.78125 85184.3203125 23791.74609375 6130.642578125
197 96500.90625 85205.2421875 23482.640625 6093.48828125
198 97169.4609375 85546.234375 23448.873046875 5912.8232421875
199 97157.203125 85357.8203125 23857.341796875 6028.9794921875
200 97020.171875 85629.71875 23558.0234375 6083.78515625
201 96812.859375 85547.8125 23416.55078125 6075.751953125
202 97684.640625 86358.0390625 23498.53125 6085.96484375
203 96320.890625 85188.125 23184.25390625 6025.744140625
204 97340.65625 86107.171875 23151.451171875 5958.9833984375
205 97014.7265625 85440.390625 23417.7734375 5921.71875
206 96524.6328125 84676.71875 23781.26171875 5966.673828125
207 96805.21875 85623.96875 23381.642578125 6100.1962890625
208 97179.6875 85447.6953125 23661.115234375 5964.5615234375
209 97351.8046875 85952.0625 23564.298828125 6082.2783203125
210 97496.453125 86069.9375 23440.228515625 6006.8564453125
211 97425.4296875 86370.7578125 23212.408203125 6078.8681640625
212 97124.28125 85751.6015625 23219.208984375 5923.2646484375
213 96327.71875 85372.0625 23061.048828125 6052.6962890625
214 97046.5859375 86105.0078125 23138.90234375 6098.662109375
215 96909.3203125 85440.015625 23656.9453125 6093.8203125
216 97460.21875 85709.46875 23809.572265625 6029.4111328125
217 96856.8203125 85022.15625 23620.6640625 5893.0
218 97079.875 85514.46875 23665.3984375 6049.99609375
219 97826.6015625 85732.5625 23838.490234375 5872.2255859375
220 96579.1875 85274.65625 23393.46484375 6044.466796875
221 97295.28125 85062.3203125 23990.79296875 5878.916015625
222 96805.3984375 84835.53125 24053.232421875 6041.6826171875
223 97251.0234375 85153.2578125 23952.328125 5927.28125
224 96732.984375 85077.3671875 23655.98828125 6000.185546875
225 96533.6875 84383.46875 23887.9296875 5868.85546875
226 96868.3984375 85312.3359375 23511.82421875 5977.880859375
227 97128.1875 84979.0234375 23992.15625 5921.49609375
228 96421.6640625 84794.0390625 23795.52734375 6083.951171875
229 96602.4375 84695.4765625 24003.220703125 6048.1298828125
230 97104.1875 85398.828125 23828.384765625 6061.5126953125
231 96344.8359375 84732.9765625 23687.09375 6037.6171875
232 96574.875 85070.9765625 23240.505859375 5868.3037109375
233 97318.2890625 85484.7421875 23793.98828125 5980.220703125
234 97517.75 85698.390625 23841.720703125 6011.1806640625
235 97390.6875 85476.6953125 23768.48828125 5927.248046875
236 97458.4296875 85412.8828125 23901.791015625 5928.1220703125
237 98433.3984375 85990.0390625 24123.138671875 5839.8896484375
238 97138.734375 85408.0 23958.51171875 6113.888671875
239 97706.234375 85808.1328125 23872.638671875 5987.2685546875
240 97179.09375 85290.6171875 23753.828125 5932.67578125
241 98275.984375 86588.2734375 23709.03515625 6010.662109375
242 97543.7421875 85501.0078125 23816.171875 5886.71875
243 98161.1015625 86128.6875 23785.29296875 5876.439453125
244 97764.0546875 85841.1796875 23782.93359375 5930.029296875
245 97874.0234375 86131.96875 23691.671875 5974.80859375
246 97264.171875 85319.71875 23992.12890625 6023.837890625
247 97314.984375 85524.2890625 23542.4609375 5875.8828125
248 96990.484375 84968.3125 23743.845703125 5860.8369140625
249 97655.46875 85689.296875 23692.939453125 5863.3837890625
250 96389.5 84621.65625 23760.275390625 5996.2158203125
251 96800.6953125 85318.1953125 23823.73046875 6170.615234375
252 97236.3515625 85493.203125 23864.986328125 6060.9189453125
253 96920.15625 85014.3359375 23990.677734375 6042.4287109375
254 97988.125 86080.7421875 23915.3125 6003.96484375
255 97549.8359375 85638.4296875 23708.890625 5898.7421875
256 96826.96875 85194.78125 23793.970703125 6080.8916015625
257 96527.9375 85012.40625 23509.66796875 5997.068359375
258 97203.234375 85537.15625 23789.61328125 6061.767578125
259 98162.4453125 86327.3046875 23859.90625 6012.3828125
260 97845.1796875 86126.6015625 24029.30078125 6155.361328125
261 97414.8984375 85362.3984375 24115.767578125 6031.6337890625
262 98219.890625 86340.1640625 23879.802734375 6000.0380859375
263 98058.203125 86261.09375 23826.431640625 6014.6611328125
264 97874.6328125 85775.046875 24064.525390625 5982.4697265625
265 97424.1484375 85392.25 24029.13671875 5998.619140625
266 97388.8515625 85503.109375 24076.091796875 6095.1748046875
267 96475.8671875 85163.4453125 23824.166015625 6255.8720703125
268 96904.0 85286.265625 23839.822265625 6111.0439453125
269 96846.8984375 85258.9453125 24029.962890625 6221.0048828125
270 97068.140625 85476.3515625 23970.443359375 6189.3271484375
271 97218.6796875 85259.53125 24178.634765625 6109.7431640625
272 97402.015625 85570.0234375 24165.3046875 6166.65625
273 96905.1953125 85246.0625 23863.380859375 6102.1240234375
274 97256.4609375 85765.4140625 23835.37890625 6172.166015625
275 97164.6796875 85621.984375 23848.10546875 6152.705078125
276 96355.1875 84878.2578125 23713.09765625 6118.083984375
277 97427.2890625 85750.1171875 23739.841796875 6031.3349609375
278 97413.171875 85658.0 23805.943359375 6025.3857421875
279 97478.75 85940.234375 23623.302734375 6042.3935546875
280 97717.421875 86166.359375 23945.236328125 6197.0869140625
281 98065.328125 86315.4609375 23932.029296875 6091.0810546875
282 97518.96875 85798.5390625 23990.814453125 6135.1923828125
283 97278.1484375 85382.1640625 24156.279296875 6130.1474609375
284 97429.8984375 85482.4765625 23971.078125 6011.828125
285 97404.6015625 85308.6640625 24165.626953125 6034.8447265625
286 97116.5859375 85144.2890625 24211.009765625 6119.3564453125
287 97693.6171875 85772.109375 23836.705078125 5957.5986328125
288 97088.171875 85184.3984375 24062.7109375 6079.46875
289 97281.2265625 85830.546875 23782.58203125 6165.951171875
290 97434.4140625 85471.1953125 23945.494140625 5991.1376953125
291 97809.3671875 86009.5 24055.41796875 6127.775390625
292 97510.2578125 86281.171875 23253.837890625 6012.3759765625
293 97193.3828125 85743.1484375 23697.166015625 6123.4658203125
294 97464.3203125 86173.8515625 23546.71875 6128.125
295 96772.0625 85596.5625 23251.896484375 6038.1982421875
296 97396.046875 85707.4921875 23486.107421875 5898.7763671875
297 97292.9453125 85605.765625 23697.63671875 6005.228515625
298 97690.7578125 85756.6015625 23934.826171875 6000.3349609375
299 97434.4765625 85526.296875 23963.97265625 6027.896484375
300 97764.375 85875.0859375 23960.3359375 6035.5234375
301 97457.203125 85681.6484375 24016.931640625 6120.6884765625
302 96831.8515625 85477.296875 23690.736328125 6168.0908203125
303 96696.46875 85066.0703125 23854.4296875 6112.015625
304 96595.3203125 85065.1875 23538.53125 6004.19921875
305 97559.3203125 85697.203125 23814.56640625 5976.224609375
306 97468.1015625 85456.265625 24121.49609375 6054.830078125
307 96407.4609375 84811.1953125 23717.703125 6060.71875
308 97193.2734375 85558.6328125 23935.96484375 6150.662109375
309 97295.6953125 85916.0546875 23614.033203125 6117.1962890625
310 97750.1171875 85834.6875 24081.404296875 6082.9873046875
311 98123.890625 86051.859375 24080.009765625 6003.9892578125
312 97240.171875 85257.1796875 24177.021484375 6097.0146484375
313 96359.359375 85078.4609375 23800.42578125 6259.763671875
314 97052.21875 85378.6015625 23897.248046875 6111.8154296875
315 97030.1015625 85483.2421875 23947.12890625 6200.134765625
316 97259.796875 85990.0625 23867.921875 6299.09375
317 97001.6328125 85752.828125 23762.568359375 6256.8818359375
318 96394.90625 84979.5546875 23668.888671875 6126.7685546875
319 96604.890625 85138.0703125 23913.873046875 6223.5263671875
320 97009.1640625 85356.8515625 23713.634765625 6030.6611328125
321 96291.078125 84486.53125 23856.42578125 6025.939453125
322 96584.2734375 84809.0390625 23902.6640625 6063.71484375
323 96370.4921875 85005.9296875 23612.33203125 6123.884765625
324 97127.375 85529.96875 23663.5703125 6033.08203125
325 96218.9609375 84877.796875 23321.8359375 5990.3359375
326 96627.0390625 85078.859375 23552.302734375 6002.0615234375
327 97404.3046875 85695.4453125 23758.6640625 6024.90234375
328 96468.2421875 85178.890625 23276.296875 5993.47265625
329 96589.6015625 85172.328125 23259.640625 5921.18359375
330 96952.015625 85634.9765625 23483.8828125 6083.421875
331 96502.6875 85409.875 23081.056640625 5994.1220703125
332 96344.0859375 85058.046875 23240.66796875 5977.314453125
333 97071.2578125 85791.96875 23424.072265625 6072.3916015625
334 97273.8125 85976.734375 23489.65625 6096.2890625
335 97040.203125 85323.890625 23602.587890625 5943.1376953125
336 97628.5234375 85777.734375 23771.30859375 5960.259765625
337 97275.65625 85563.828125 23828.236328125 6058.2041015625
338 97062.390625 85535.296875 23492.517578125 5982.7119140625
339 96696.1171875 85363.953125 23603.6328125 6135.734375
340 96733.078125 85410.984375 23578.658203125 6128.2822265625
341 97064.2734375 85511.2421875 23710.677734375 6078.8232421875
342 96802.4453125 85272.46875 23553.890625 6011.95703125
343 97919.9921875 86088.0234375 23919.552734375 6043.7919921875
344 97327.671875 85844.640625 23630.37890625 6073.673828125
345 96949.9609375 85852.4921875 23313.142578125 6107.8369140625
346 96565.640625 85685.1875 23150.408203125 6134.9775390625
347 97172.7109375 85727.9765625 23609.68359375 6082.474609375
348 97317.640625 85908.9296875 23477.107421875 6034.1982421875
349 97749.3984375 86118.875 23570.943359375 5970.2099609375
350 97391.3828125 86101.7421875 23538.49609375 6124.427734375
351 97153.6484375 85520.0234375 23892.365234375 6129.3701171875
352 97686.9609375 86230.296875 23809.7421875 6176.5390625
353 97258.46875 85827.203125 23752.23828125 6160.486328125
354 97485.953125 85941.71875 23584.79296875 6020.279296875
355 97351.9765625 85755.390625 23755.484375 6079.44921875
356 97474.328125 85779.21875 23612.810546875 5958.8505859375
357 97254.59375 85566.5625 23833.59375 6072.78125
358 96501.0 85243.390625 23362.794921875 6052.5927734375
359 96478.3125 85124.5859375 23473.244140625 6059.7587890625
