# Supplementary material for: Complexes of vertebrate TMC1/2 and CIB2/3 proteins form hair-cell mechanotransduction cation channels
Source: eLife. 2025 Jan 8;12:RP89719. doi: 10.7554/eLife.89719 (PMC11709434; doi:10.7554/eLife.89719)
Supplement: Figure 8—figure supplement 2—source data 1. [file elife-89719-fig8-figsupp2-data1.zip › hsTMC1-hsCIB3-MixedMembrane-sasa-100-200ns.dat]

0 96867.3125 85783.2734375 23316.517578125 6116.2392578125
1 97121.953125 85548.8828125 23673.109375 6050.01953125
2 97237.3046875 85527.84375 23630.5078125 5960.5234375
3 97207.7734375 85802.875 23410.29296875 6002.697265625
4 96681.0859375 85346.0 23778.125 6221.51953125
5 97192.1328125 85633.765625 23746.4140625 6094.0234375
6 97226.375 85794.2109375 23513.05078125 6040.443359375
7 97325.7734375 85933.1328125 23621.060546875 6114.2099609375
8 97200.859375 85506.5546875 23647.07421875 5976.384765625
9 96636.3359375 84783.40625 24067.861328125 6107.4658203125
10 97361.8828125 85568.375 23951.046875 6078.76953125
11 98004.3671875 85865.4921875 24050.466796875 5955.7958984375
12 97751.203125 85647.5546875 24191.39453125 6043.873046875
13 97199.21875 85904.5703125 23476.857421875 6091.1044921875
14 97181.6875 85978.484375 23566.521484375 6181.6591796875
15 97251.1953125 85603.4765625 23709.62109375 6030.951171875
16 98080.0234375 86324.6953125 23770.37890625 6007.525390625
17 97226.515625 85854.1953125 23328.0625 5977.87109375
18 98053.328125 86180.34375 23747.369140625 5937.1923828125
19 96956.078125 85355.34375 23574.39453125 5986.830078125
20 98540.546875 86344.6640625 23910.953125 5857.53515625
21 98086.1875 86029.2109375 23943.134765625 5943.0791015625
22 97548.03125 85848.0234375 23591.701171875 5945.8466796875
23 97397.3125 85722.015625 23602.748046875 5963.7255859375
24 97684.265625 86005.0234375 23453.7578125 5887.2578125
25 97127.625 85758.5 23580.14453125 6105.509765625
26 98334.3359375 86830.1953125 23642.0390625 6068.94921875
27 97538.625 86234.5859375 23396.744140625 6046.3525390625
28 98264.75 86683.984375 23809.802734375 6114.5185546875
29 97392.8515625 85789.0078125 23621.744140625 6008.9501953125
30 96966.1484375 85377.9296875 23525.3125 5968.546875
31 98225.3828125 86469.90625 23510.01171875 5877.267578125
32 97875.1953125 86084.2578125 23659.96484375 5934.513671875
33 96728.7421875 85411.40625 23365.994140625 6024.3291015625
34 97646.296875 86235.3828125 23394.98828125 5992.037109375
35 97680.1328125 86102.7734375 23627.552734375 6025.0966796875
36 98045.3125 86143.21875 23739.96484375 5918.935546875
37 97517.8828125 86144.6796875 23504.4140625 6065.60546875
38 97852.6875 85938.796875 23848.935546875 5967.5224609375
39 98363.109375 86471.40625 23848.498046875 5978.3974609375
40 97365.53125 85694.953125 23919.32421875 6124.373046875
41 98094.6484375 86404.59375 23428.005859375 5868.9755859375
42 98693.2265625 86515.1875 23901.712890625 5861.8369140625
43 98177.25 86234.390625 23714.025390625 5885.5830078125
44 98387.703125 86538.5546875 23751.271484375 5951.0615234375
45 98421.1484375 86106.3671875 24090.931640625 5888.0751953125
46 98943.0390625 86645.515625 24168.728515625 5935.6025390625
47 98553.9140625 86540.1015625 24027.34375 6006.765625
48 98174.1171875 86019.453125 23907.978515625 5876.6572265625
49 98090.859375 85835.59375 24049.5859375 5897.16015625
50 97560.1953125 85516.625 24043.849609375 6000.1396484375
51 98762.75 86454.3984375 24407.130859375 6049.3896484375
52 98012.5625 85844.2109375 24115.62890625 5973.638671875
53 97956.1171875 85964.7578125 23767.978515625 5888.3095703125
54 98345.0 86336.796875 23927.376953125 5959.5869140625
55 98403.5234375 86360.65625 23967.298828125 5962.2158203125
56 98153.796875 86290.6015625 23781.314453125 5959.0595703125
57 98736.9140625 86652.9140625 23882.796875 5899.3984375
58 98660.78125 86885.875 23634.337890625 5929.7158203125
59 98618.828125 86586.15625 23886.990234375 5927.1591796875
60 97582.9921875 86047.4765625 23529.0625 5996.7734375
61 97703.359375 86046.875 23462.29296875 5902.904296875
62 97922.25 86276.8203125 23729.484375 6042.02734375
63 98135.1953125 86300.0234375 23746.662109375 5955.7451171875
64 97040.28125 85817.1796875 23377.189453125 6077.0439453125
65 98043.453125 86025.2890625 23701.240234375 5841.5380859375
66 98157.4609375 86676.078125 23443.037109375 5980.8271484375
67 98196.84375 86558.109375 23602.66796875 5981.966796875
68 98868.3984375 87016.3203125 23769.654296875 5958.7880859375
69 98726.1953125 86740.9296875 23936.80859375 5975.771484375
70 98186.1171875 86458.7578125 23940.896484375 6106.7685546875
71 98279.9609375 86555.78125 24083.322265625 6179.5712890625
72 98252.5625 86411.6484375 23816.62109375 5987.853515625
73 98469.96875 86625.8984375 23681.88671875 5918.908203125
74 98200.5234375 86333.7109375 23716.490234375 5924.8388671875
75 98080.25 86325.3984375 23431.017578125 5838.0830078125
76 97727.7890625 86131.578125 23656.9765625 6030.3828125
77 97440.5078125 85772.7421875 23703.01953125 6017.626953125
78 98017.4453125 86148.1875 23843.865234375 5987.3037109375
79 98667.5703125 86974.5390625 23861.833984375 6084.4013671875
80 97764.390625 86017.3828125 23886.38671875 6069.689453125
81 97951.015625 86301.296875 23555.2109375 5952.74609375
82 98286.0625 86689.25 23671.22265625 6037.205078125
83 98101.34375 86325.6171875 23634.62109375 5929.447265625
84 97184.484375 85974.328125 23434.212890625 6112.0283203125
85 98197.109375 86588.953125 23805.66796875 6098.755859375
86 97571.6875 85893.90625 23726.14453125 6024.181640625
87 97977.640625 86122.078125 23617.087890625 5880.7626953125
88 97952.4140625 86621.3125 23416.12109375 6042.509765625
89 97921.0859375 86039.75 23756.845703125 5937.7548828125
90 98123.4296875 86481.8203125 23566.455078125 5962.4228515625
91 98467.65625 86572.59375 23946.01171875 6025.474609375
92 97975.6796875 86244.6796875 23559.951171875 5914.4755859375
93 98152.0625 86426.6171875 23744.25 6009.40234375
94 98584.3359375 86665.03125 23790.0078125 5935.3515625
95 97819.84375 86199.140625 23502.974609375 5941.1357421875
96 98483.5390625 87021.28125 23417.31640625 5977.529296875
97 99174.0546875 87192.609375 23789.95703125 5904.255859375
98 97487.515625 85998.84375 23449.75 5980.5390625
99 98202.3828125 86458.28125 23713.833984375 5984.8662109375
100 98758.8359375 86837.5625 23831.685546875 5955.2060546875
101 98965.2109375 87047.390625 23845.2421875 5963.7109375
102 98597.8515625 86951.5078125 23369.48828125 5861.572265625
103 98828.2890625 86433.4140625 24327.802734375 5966.4638671875
104 98174.78125 86024.4609375 24085.150390625 5967.4150390625
105 97779.0859375 85619.6015625 24188.28515625 6014.400390625
106 97577.1171875 86168.6875 23592.947265625 6092.2587890625
107 98051.3125 85961.625 24095.62890625 6002.970703125
108 97656.78125 85875.5859375 23733.16796875 5975.986328125
109 97968.4765625 85883.8203125 24054.11328125 5984.728515625
110 97708.3828125 85948.703125 23789.98046875 6015.150390625
111 98753.796875 86829.4375 24029.74609375 6052.693359375
112 98023.1484375 86391.3671875 23678.103515625 6023.1611328125
113 98452.1640625 86553.3828125 23757.705078125 5929.4619140625
114 98423.96875 86642.34375 23731.5078125 5974.94140625
115 98409.71875 86521.4921875 23821.025390625 5966.3994140625
116 98143.8828125 86275.5 23621.48828125 5876.552734375
117 98078.3671875 86255.3359375 23653.681640625 5915.3251953125
118 97710.28125 86113.265625 23953.5546875 6178.26953125
119 97607.8203125 86158.0390625 23687.78125 6119.0
120 96949.953125 85563.5234375 23124.251953125 5868.9111328125
121 97601.609375 85836.4375 23661.55078125 5948.189453125
122 97683.6640625 85987.3125 23483.00390625 5893.326171875
123 97727.59375 86583.0 23272.9296875 6064.16796875
124 98599.9921875 86799.953125 23896.599609375 6048.2802734375
125 99078.15625 87434.8515625 23392.546875 5874.62109375
126 98196.3046875 86632.7890625 23635.955078125 6036.2197265625
127 98296.4609375 86979.53125 23530.595703125 6106.8330078125
128 97658.265625 86614.921875 23318.42578125 6137.541015625
129 97343.65625 86590.3671875 23115.2421875 6180.9765625
130 98146.1328125 86801.2734375 23229.4453125 5942.29296875
131 97261.03125 86113.1015625 23280.779296875 6066.4248046875
132 98477.7578125 86859.6640625 23743.572265625 6062.7392578125
133 97868.2578125 86242.5 23471.810546875 5923.0263671875
134 97507.9609375 86378.1875 22896.857421875 5883.5419921875
135 97581.6484375 86149.625 23322.4140625 5945.1953125
136 97921.640625 86441.3671875 23287.587890625 5903.6572265625
137 98343.7109375 86483.0703125 23787.056640625 5963.2080078125
138 98390.8203125 86888.9921875 23607.443359375 6052.8076171875
139 98199.3515625 86717.265625 23535.158203125 6026.5361328125
140 97617.7109375 86203.671875 23329.162109375 5957.5615234375
141 98214.3515625 86859.484375 23487.2578125 6066.1953125
142 98126.7109375 86630.40625 23620.212890625 6061.9541015625
143 97858.3046875 86476.09375 23353.5078125 5985.6484375
144 97958.484375 86378.9375 23325.43359375 5872.943359375
145 98503.328125 87182.515625 23394.697265625 6036.9423828125
146 97617.46875 86675.6953125 23254.267578125 6156.2470703125
147 98333.1484375 86873.1015625 23586.201171875 6063.0771484375
148 97661.265625 86553.6796875 23491.99609375 6192.205078125
149 98013.84375 86852.03125 23328.8828125 6083.53515625
150 97665.6328125 86346.2890625 23353.994140625 6017.3251953125
151 97514.96875 86352.1796875 23371.380859375 6104.2958984375
152 97089.3671875 85764.390625 23549.26171875 6112.142578125
153 97784.359375 86495.6953125 23532.38671875 6121.861328125
154 96841.515625 85474.765625 23583.134765625 6108.1923828125
155 97826.4140625 86423.015625 23808.064453125 6202.3330078125
156 98157.9765625 86326.328125 23718.2265625 5943.2890625
157 98014.6875 86140.5078125 23936.69140625 6031.255859375
158 98115.265625 86493.890625 23732.216796875 6055.4208984375
159 97238.046875 85823.296875 23648.66796875 6116.958984375
160 98425.578125 87052.0546875 23512.1171875 6069.296875
161 98522.3125 86934.03125 23683.3515625 6047.53515625
162 97624.8515625 86350.65625 23583.091796875 6154.4482421875
163 97462.34375 86055.7265625 23801.310546875 6197.3466796875
164 98300.5859375 86526.984375 23755.6484375 5991.0234375
165 98523.84375 86686.3671875 23735.1640625 5948.84375
166 97489.171875 86033.921875 23437.068359375 5990.9091796875
167 97824.46875 86551.3515625 23219.63671875 5973.259765625
168 97898.140625 86298.1953125 23735.25390625 6067.654296875
169 97337.515625 85958.359375 23627.39453125 6124.119140625
170 96917.7109375 85783.109375 23590.990234375 6228.1943359375
171 97494.9453125 85961.53125 23773.33984375 6119.962890625
172 97313.328125 85941.125 23657.34765625 6142.572265625
173 97826.609375 86160.15625 23804.8046875 6069.17578125
174 97388.09375 85674.109375 23934.4453125 6110.23046875
175 96785.0078125 85056.5703125 23776.8515625 6024.20703125
176 98758.640625 86791.09375 24038.3515625 6035.40234375
177 98191.953125 86422.375 23703.97265625 5967.197265625
178 97981.34375 86354.953125 23807.498046875 6090.5537109375
179 97951.671875 86246.78125 23855.0859375 6075.09765625
180 98102.859375 86393.1796875 23714.4453125 6002.3828125
181 98022.5625 85732.8203125 24451.625 6080.94140625
182 97935.8203125 86001.328125 24065.654296875 6065.5810546875
183 97947.296875 86371.34375 23854.341796875 6139.1943359375
184 97684.6953125 86354.078125 23649.638671875 6159.5107421875
185 97703.78125 86066.2109375 23639.5625 6000.99609375
186 97911.9765625 86466.34375 23563.189453125 6058.7783203125
187 98007.34375 86100.265625 24022.58203125 6057.751953125
188 97842.7265625 86419.6796875 23752.12890625 6164.541015625
189 97263.5859375 85514.96875 24155.53515625 6203.458984375
190 98197.328125 86287.625 23902.185546875 5996.2412109375
191 97276.765625 85506.8515625 23808.72265625 6019.404296875
192 96688.1640625 85046.4140625 23751.42578125 6054.837890625
193 97745.421875 85952.109375 23720.66015625 5963.673828125
194 97687.4296875 85796.7109375 23787.552734375 5948.4169921875
195 97185.671875 85702.640625 23649.484375 6083.2265625
196 96869.78125 85465.2734375 23322.359375 5958.92578125
197 97249.9140625 85694.3984375 23563.818359375 6004.1513671875
198 97698.015625 85937.9921875 23634.033203125 5937.0048828125
199 97688.1328125 86020.484375 23812.900390625 6072.6259765625
200 97991.2890625 85946.90625 24099.369140625 6027.4931640625
201 96805.6015625 85262.1171875 23519.2734375 5987.89453125
202 96396.7578125 84921.7265625 23731.728515625 6128.3486328125
203 96567.046875 84969.9140625 23633.642578125 6018.2548828125
204 97127.8046875 85420.0859375 23842.798828125 6067.5400390625
205 97622.390625 85574.1875 24346.732421875 6149.2646484375
206 96790.125 84787.0625 24313.3515625 6155.14453125
207 97801.7578125 86384.9453125 23799.296875 6191.2421875
208 96574.1015625 84985.3359375 23904.4609375 6157.84765625
209 96351.78125 85127.4609375 23604.193359375 6189.9365234375
210 97313.2578125 86130.1953125 23724.7265625 6270.83203125
211 97917.0390625 86623.3359375 23380.67578125 6043.486328125
212 96585.6640625 85367.78125 23465.068359375 6123.5927734375
213 97126.0390625 85937.2890625 23471.126953125 6141.1884765625
214 96695.796875 85418.40625 23532.947265625 6127.7783203125
215 97789.1796875 86419.4765625 23410.53515625 6020.416015625
216 97016.7734375 85922.9375 23235.767578125 6070.9658203125
217 97001.4296875 85950.1875 23421.470703125 6185.1142578125
218 96803.015625 85872.265625 23143.279296875 6106.2646484375
219 97226.8671875 85958.9921875 23500.509765625 6116.3173828125
220 97482.2109375 86241.5234375 23344.02734375 6051.669921875
221 97584.4765625 86278.3515625 23401.5078125 6047.69140625
222 96688.390625 85693.4296875 23141.98046875 6073.509765625
223 96717.140625 85793.0390625 23247.470703125 6161.6845703125
224 96711.078125 85116.8359375 23546.7734375 5976.265625
225 96791.921875 85560.4921875 23194.447265625 5981.5087890625
226 97312.71875 86015.3359375 23458.55078125 6080.583984375
227 97444.171875 85731.0 24114.0703125 6200.44921875
228 97008.9453125 85576.5 23489.1015625 6028.328125
229 97352.140625 86012.7421875 23436.517578125 6048.5595703125
230 97136.9140625 85789.9140625 23767.654296875 6210.3271484375
231 97864.4140625 86203.40625 23695.673828125 6017.3330078125
232 97248.3359375 85957.171875 23374.41796875 6041.626953125
233 97419.2109375 86030.234375 23406.88671875 6008.955078125
234 97412.578125 85789.8359375 24002.923828125 6190.0908203125
235 97334.90625 85440.8828125 23951.27734375 6028.626953125
236 97188.40625 85535.3828125 23823.548828125 6085.2626953125
237 97628.2421875 85682.8828125 24123.578125 6089.109375
238 97328.3671875 85669.7265625 24053.556640625 6197.4580078125
239 97487.5078125 85952.3125 23894.669921875 6179.7373046875
240 97559.0078125 85884.3125 23947.91796875 6136.611328125
241 97590.6875 85758.0078125 23972.919921875 6070.1201171875
242 98154.0703125 86195.59375 23902.5546875 5972.0390625
243 98111.3828125 86305.625 24126.359375 6160.30078125
244 98443.921875 86503.609375 23987.751953125 6023.7197265625
245 97795.6328125 85980.7265625 24032.4296875 6108.76171875
246 97815.28125 86477.78125 23643.033203125 6152.7666015625
247 97637.828125 86077.90625 23821.24609375 6130.662109375
248 97699.375 86158.9765625 23633.185546875 6046.3935546875
249 98435.421875 86735.7734375 24021.89453125 6161.123046875
250 97799.1171875 86479.140625 23630.87109375 6155.447265625
251 97675.375 86227.9453125 23873.59375 6213.08203125
252 96695.4296875 85622.6015625 23355.1171875 6141.14453125
253 96627.1015625 85673.5625 23437.630859375 6242.0458984375
254 97273.7734375 85860.28125 23902.80078125 6244.654296875
255 96869.015625 85724.859375 23726.900390625 6291.3720703125
256 96450.3515625 85171.5625 23783.904296875 6252.5576171875
257 96358.5546875 85450.4140625 23275.14453125 6183.501953125
258 97134.4765625 85840.515625 23830.953125 6268.49609375
259 96280.796875 85121.2734375 23570.435546875 6205.4560546875
260 96788.6640625 85697.625 23677.61328125 6293.287109375
261 97316.0859375 86045.15625 23765.66015625 6247.365234375
262 96968.359375 85207.796875 23919.76953125 6079.603515625
263 97080.0546875 85366.6953125 24071.361328125 6179.0009765625
264 96943.3125 85161.953125 24246.716796875 6232.6787109375
265 97345.109375 85850.5078125 24091.244140625 6298.3212890625
266 97105.1015625 85836.640625 23927.447265625 6329.4931640625
267 96877.09375 85676.4140625 23896.15234375 6347.736328125
268 97088.828125 85974.4140625 23636.41796875 6261.001953125
269 97739.3203125 86428.6484375 23644.67578125 6167.001953125
270 97475.984375 86268.25 23681.470703125 6236.8681640625
271 97731.2421875 86655.2421875 23563.30078125 6243.650390625
272 96877.3828125 85647.6640625 23677.998046875 6224.1396484375
273 97066.2890625 86253.3671875 23674.908203125 6430.9931640625
274 96850.671875 85860.015625 23663.34375 6336.34375
275 97825.4453125 86632.28125 23784.810546875 6295.8232421875
276 97835.578125 86805.640625 23659.568359375 6314.8154296875
277 97924.890625 86813.6953125 23624.630859375 6256.7177734375
278 97699.328125 86496.5 24018.67578125 6407.923828125
279 97946.0390625 86597.671875 24136.404296875 6394.0185546875
280 97761.8515625 86574.7265625 23762.396484375 6287.6357421875
281 98075.3828125 86653.515625 23842.916015625 6210.5244140625
282 97715.3984375 86157.2578125 24211.654296875 6326.7568359375
283 98476.3203125 86937.265625 24328.81640625 6394.880859375
284 97953.625 86813.9140625 23871.763671875 6366.0263671875
285 98084.765625 87027.125 23643.388671875 6292.8740234375
286 97630.6328125 86293.953125 23948.26171875 6305.791015625
287 97465.7109375 86648.1328125 23658.646484375 6420.5341796875
288 96400.265625 85472.5078125 23568.982421875 6320.6123046875
289 97225.2890625 86202.0546875 23489.05859375 6232.912109375
290 97042.296875 85918.3984375 23929.806640625 6402.9541015625
291 97954.7421875 86568.671875 24071.46875 6342.69921875
292 97925.0078125 86752.9375 24246.48046875 6537.205078125
293 97574.015625 86450.1484375 23945.595703125 6410.8642578125
294 97826.484375 86331.1328125 24071.017578125 6287.8330078125
295 97477.9765625 86177.203125 24075.79296875 6387.509765625
296 96742.296875 85930.1171875 23767.03125 6477.42578125
297 97193.0078125 86204.171875 23985.12890625 6498.146484375
298 97499.296875 86212.9453125 24147.677734375 6430.6630859375
299 97873.609375 86786.1640625 24065.85546875 6489.205078125
300 97441.71875 86163.890625 24297.80078125 6509.986328125
301 97974.4140625 86696.6328125 24130.1328125 6426.17578125
302 97258.7734375 86209.2265625 23888.765625 6419.609375
303 97390.21875 86148.5390625 24057.455078125 6407.8876953125
304 96542.3828125 84967.7578125 23891.255859375 6158.3154296875
305 97475.5 85892.2421875 24095.17578125 6255.958984375
306 96942.703125 85805.3828125 23900.25 6381.46484375
307 97855.265625 86525.03125 24146.642578125 6408.2041015625
308 98496.625 86901.4296875 24152.220703125 6278.5126953125
309 97888.9453125 86418.296875 24136.353515625 6332.8525390625
310 96970.703125 85751.2265625 24289.791015625 6535.1572265625
311 97949.6640625 86302.4140625 24513.666015625 6433.2080078125
312 98120.234375 87025.328125 24206.1796875 6555.63671875
313 97764.1640625 86286.9765625 24192.876953125 6357.8447265625
314 97601.109375 86208.7578125 24190.30078125 6398.974609375
315 96881.875 85720.9140625 24048.625 6443.83203125
316 97619.0390625 86307.4453125 23973.892578125 6331.1494140625
317 97562.1953125 86095.0859375 23897.6640625 6215.27734375
318 97776.421875 86005.8828125 24349.060546875 6289.2607421875
319 98238.0859375 86734.546875 24087.83203125 6292.146484375
320 97831.609375 86550.609375 23914.794921875 6316.8974609375
321 97375.34375 86347.6484375 23845.93359375 6409.119140625
322 98313.0546875 86852.7890625 23991.009765625 6265.3720703125
323 98927.640625 87268.7578125 23909.4140625 6125.265625
324 98068.453125 86500.53125 24134.001953125 6283.0400390625
325 97660.8203125 86439.8515625 23917.552734375 6348.2919921875
326 97659.9453125 86547.0546875 24003.072265625 6445.0908203125
327 96971.75 85683.8125 23957.986328125 6335.0244140625
328 98187.2578125 86598.34375 23965.0 6188.04296875
329 97904.171875 86469.4609375 24235.44921875 6400.369140625
330 97560.7734375 86195.375 24034.560546875 6334.5810546875
331 97364.4296875 86006.203125 24020.162109375 6330.9677734375
332 97352.53125 86299.2421875 24029.7890625 6488.25
333 97463.875 86538.3203125 24139.337890625 6606.8916015625
334 97105.375 86173.1484375 23695.1953125 6381.484375
335 98451.375 87012.875 24321.591796875 6441.5458984375
336 98364.5625 87157.7265625 23884.943359375 6339.0537109375
337 98100.15625 86642.03125 24157.96875 6349.921875
338 97838.53125 86380.7109375 24082.10546875 6312.142578125
339 97502.9140625 86309.1171875 23723.654296875 6264.9287109375
340 97875.1796875 86438.859375 23830.03125 6196.85546875
341 97624.4921875 86454.3125 23724.685546875 6277.2529296875
342 97517.0546875 85975.3828125 23855.783203125 6157.0556640625
343 97602.4375 86288.7578125 23758.423828125 6222.3720703125
344 97792.0703125 86361.0390625 24120.041015625 6344.5048828125
345 98761.0703125 87183.2421875 24151.685546875 6286.9287109375
346 97675.0546875 86481.4765625 23969.478515625 6387.9501953125
347 98126.4375 86827.2421875 23913.357421875 6307.0810546875
348 98782.28125 87038.7265625 24373.669921875 6315.0576171875
349 98205.6015625 86756.171875 24151.291015625 6350.9306640625
350 98514.1484375 87045.203125 24201.10546875 6366.080078125
351 97080.2421875 85987.96875 23720.861328125 6314.2939453125
352 97963.6171875 86332.5546875 24204.662109375 6286.7998046875
353 97586.390625 86251.7109375 23722.58203125 6193.951171875
354 97629.9765625 86181.59375 24169.408203125 6360.5126953125
355 97583.6875 86077.84375 24000.79296875 6247.474609375
356 97910.078125 86513.3515625 23840.126953125 6221.7001953125
357 97883.9375 86320.515625 23930.5859375 6183.58203125
358 97946.8671875 86231.6953125 24123.771484375 6204.2998046875
359 97541.40625 86519.296875 23793.685546875 6385.7880859375
360 97387.8984375 86397.6953125 23541.373046875 6275.5849609375
361 97636.6796875 86717.34375 23780.662109375 6430.6630859375
362 97887.4453125 86864.3984375 23899.96875 6438.4609375
363 97375.7421875 86686.9765625 23652.013671875 6481.6240234375
364 97907.609375 86948.71875 23744.07421875 6392.591796875
365 97853.609375 86406.4921875 23981.759765625 6267.3212890625
366 97717.0078125 86388.2265625 24146.90234375 6409.060546875
367 98350.5703125 86783.6328125 24162.359375 6297.7109375
368 98072.53125 87164.75 23673.396484375 6382.8076171875
369 97947.421875 86836.984375 23961.955078125 6425.7587890625
370 98200.1875 87356.3359375 23696.71875 6426.43359375
371 98165.703125 87221.5625 23654.482421875 6355.1708984375
372 98002.359375 86810.5078125 23977.236328125 6392.6923828125
373 97767.5703125 87245.7421875 23469.30859375 6473.740234375
374 97524.828125 86604.3828125 23553.0859375 6316.3203125
375 98742.4765625 87385.9921875 24235.259765625 6439.3876953125
376 98849.90625 87677.140625 24021.751953125 6424.4931640625
377 98122.9453125 87327.390625 23666.611328125 6435.5283203125
378 97635.1640625 86646.8515625 23946.734375 6479.2109375
379 98784.3359375 88017.1484375 23507.77734375 6370.294921875
380 98349.4296875 87638.0703125 23668.640625 6478.640625
381 98216.5859375 87326.671875 23725.568359375 6417.8271484375
382 98064.3359375 86750.015625 23807.98828125 6246.833984375
383 97967.484375 86431.890625 24231.998046875 6348.2021484375
384 97823.6171875 86379.3125 23957.84765625 6256.771484375
385 98315.453125 86911.8203125 24066.796875 6331.58203125
386 97981.0078125 87016.1171875 23697.970703125 6366.5400390625
387 98113.640625 87096.4296875 23912.478515625 6447.6337890625
388 97254.5859375 86367.2890625 23676.40625 6394.5546875
389 98293.796875 87277.4453125 23700.86328125 6342.255859375
390 97882.984375 86755.9609375 23630.513671875 6251.7451171875
391 99091.546875 87768.3203125 23914.751953125 6295.7626953125
392 99187.0 87856.4765625 24070.513671875 6369.9951171875
393 99043.203125 87593.515625 24284.27734375 6417.294921875
394 98852.5546875 87522.265625 24223.34765625 6446.529296875
395 97845.546875 86525.8359375 23927.470703125 6303.8798828125
396 98364.5859375 87372.359375 23691.158203125 6349.4658203125
397 98003.078125 86709.078125 23607.62890625 6156.814453125
398 98206.8671875 87311.109375 23812.548828125 6458.3955078125
399 98704.171875 87669.2890625 23590.51953125 6277.818359375
