# Supplementary material for: Complexes of vertebrate TMC1/2 and CIB2/3 proteins form hair-cell mechanotransduction cation channels
Source: eLife. 2025 Jan 8;12:RP89719. doi: 10.7554/eLife.89719 (PMC11709434; doi:10.7554/eLife.89719)
Supplement: Figure 8—figure supplement 2—source data 1. [file elife-89719-fig8-figsupp2-data1.zip › hsTMC1-hsCIB3-POPC-sasa-10-100ns.dat]

0 97136.6484375 84907.5078125 23810.9453125 5790.90234375
1 97037.4296875 84820.109375 23937.279296875 5859.9794921875
2 96803.65625 84622.2265625 23821.083984375 5819.8271484375
3 96767.390625 84447.09375 23979.138671875 5829.4208984375
4 97151.625 84582.7265625 24268.234375 5849.66796875
5 96630.1640625 84448.8125 23862.484375 5840.56640625
6 96683.140625 84283.46875 24081.560546875 5840.9443359375
7 96102.125 83997.078125 24068.380859375 5981.6669921875
8 95754.7890625 83938.140625 23808.962890625 5996.1572265625
9 96651.6328125 84760.140625 23973.91015625 6041.208984375
10 97027.25 84359.6953125 24190.228515625 5761.3369140625
11 96972.5234375 85034.3125 23635.345703125 5848.5673828125
12 97773.6328125 85042.8828125 24281.921875 5775.5859375
13 97585.65625 84897.6796875 24234.40234375 5773.212890625
14 96872.1640625 84734.796875 24062.32421875 5962.478515625
15 97437.5703125 85523.4609375 23944.884765625 6015.3876953125
16 96791.5078125 84826.21875 23759.556640625 5897.1337890625
17 96835.734375 84938.046875 24011.158203125 6056.7353515625
18 97829.6796875 85431.0 24455.19921875 6028.259765625
19 97354.0859375 84882.4140625 24542.064453125 6035.1962890625
20 97321.421875 84881.1875 24337.515625 5948.640625
21 97634.578125 84693.3203125 24681.765625 5870.25390625
22 98583.5625 85653.2890625 24673.33203125 5871.529296875
23 97667.8828125 85054.1796875 24599.349609375 5992.8232421875
24 97298.4375 85351.609375 24140.271484375 6096.7216796875
25 97716.0390625 84800.3046875 24976.416015625 6030.3408203125
26 98286.0546875 85448.6484375 24546.39453125 5854.494140625
27 98270.671875 85564.6328125 24489.587890625 5891.7744140625
28 97206.53125 84586.625 24183.564453125 5781.8291015625
29 97389.7578125 84427.125 24696.701171875 5867.0341796875
30 97953.8125 85027.015625 24421.06640625 5747.134765625
31 98529.015625 85427.5234375 24469.451171875 5683.9794921875
32 98472.2421875 85624.828125 24391.013671875 5771.7998046875
33 99094.234375 86214.8046875 24578.837890625 5849.7041015625
34 98668.53125 85802.171875 24561.767578125 5847.7041015625
35 97984.7421875 85466.5703125 24437.623046875 5959.7255859375
36 98181.375 85920.859375 24171.208984375 5955.3466796875
37 98362.8671875 85859.2421875 24297.5625 5896.96875
38 97082.5390625 84582.9453125 24348.345703125 5924.3759765625
39 98438.6484375 86067.84375 24189.60546875 5909.400390625
40 98127.1953125 85693.03125 23817.5703125 5691.703125
41 98113.8203125 85532.0703125 24115.681640625 5766.9658203125
42 98706.140625 86054.6328125 24219.322265625 5783.9072265625
43 98432.046875 85891.609375 24197.765625 5828.6640625
44 98685.765625 85816.6953125 24377.388671875 5754.1591796875
45 98973.03125 85682.5859375 24841.986328125 5775.7705078125
46 98727.390625 85798.8671875 24315.810546875 5693.6435546875
47 98049.1875 85659.6484375 23877.130859375 5743.7958984375
48 98552.703125 85845.453125 24142.7890625 5717.76953125
49 98850.109375 86361.03125 24147.873046875 5829.3974609375
50 97574.3984375 85094.625 24271.796875 5896.01171875
51 97993.875 85408.8046875 23934.2109375 5674.5703125
52 97448.1640625 85299.7734375 23733.181640625 5792.3955078125
53 97442.546875 85622.171875 23667.689453125 5923.6572265625
54 97357.890625 84959.8671875 24129.6875 5865.83203125
55 97307.9453125 84801.109375 23925.193359375 5709.1787109375
56 98189.7421875 85980.1484375 23949.017578125 5869.7119140625
57 97254.46875 84926.6796875 23973.2578125 5822.734375
58 97884.21875 85214.1953125 24149.720703125 5739.8486328125
59 97635.1875 84798.3359375 24286.1328125 5724.640625
60 97859.5625 85340.5703125 24111.509765625 5796.2587890625
61 97937.5234375 85308.0546875 24123.607421875 5747.0693359375
62 97636.2890625 85148.1640625 24081.84375 5796.859375
63 97474.9921875 85187.671875 24055.68359375 5884.181640625
64 97873.828125 85633.25 23965.787109375 5862.6044921875
65 97908.6796875 85479.0703125 24007.486328125 5788.9384765625
66 97380.3671875 85199.3125 24087.919921875 5953.4326171875
67 97572.859375 84985.546875 24044.509765625 5728.5986328125
68 98083.40625 86013.78125 23633.33984375 5781.857421875
69 97053.5703125 85112.9765625 23689.40234375 5874.404296875
70 97563.0 85423.171875 23875.60546875 5867.888671875
71 97493.875 85090.3359375 23908.7890625 5752.625
72 98115.296875 85622.3359375 23890.302734375 5698.6708984375
73 98708.6953125 86418.3515625 23968.865234375 5839.2607421875
74 97754.078125 85718.8359375 23904.65234375 5934.705078125
75 98272.953125 85825.5703125 24045.212890625 5798.9150390625
76 98531.796875 86033.421875 24276.623046875 5889.1240234375
77 99123.3046875 86206.4296875 24433.978515625 5758.5517578125
78 98735.3828125 85582.4921875 24723.8046875 5785.45703125
79 99056.6953125 86065.984375 24498.30078125 5753.794921875
80 98027.46875 85108.71875 24406.55859375 5743.904296875
81 97853.6875 85462.359375 23998.15625 5803.4140625
82 96780.0234375 84644.4296875 23968.5234375 5916.46484375
83 96749.3125 84342.296875 23950.14453125 5771.564453125
84 97199.1640625 84686.4921875 24236.056640625 5861.6923828125
85 96962.3203125 84858.59375 23728.7265625 5812.5
86 97967.2265625 85499.3515625 23989.802734375 5760.9638671875
87 97706.6484375 85284.375 24192.453125 5885.08984375
88 97939.234375 85284.3828125 24242.912109375 5794.0302734375
89 97736.515625 85382.2578125 24094.177734375 5869.9599609375
90 97294.4609375 84607.875 24390.07421875 5851.744140625
91 97803.59375 85288.1015625 24238.958984375 5861.7333984375
92 97976.328125 85790.15625 24194.1875 6004.0078125
93 97790.109375 85306.390625 24339.181640625 5927.7314453125
94 98117.421875 85446.40625 24303.701171875 5816.3427734375
95 97991.984375 85581.453125 23959.421875 5774.4453125
96 98699.0546875 85824.28125 24336.734375 5730.98046875
97 98420.5546875 86020.9765625 24231.05859375 5915.740234375
98 99141.78125 86037.8515625 24601.890625 5748.98046875
99 99159.8359375 86227.421875 24282.1328125 5674.859375
100 98476.7890625 86150.09375 23796.98828125 5735.146484375
101 98560.15625 86140.3046875 24097.900390625 5839.0244140625
102 97467.5703125 85137.96875 24057.91015625 5864.154296875
103 98600.46875 86093.8828125 24222.775390625 5858.0947265625
104 98200.25 85948.6875 24023.7421875 5886.08984375
105 98700.546875 86741.0546875 23946.49609375 5993.501953125
106 98217.5859375 86018.1953125 24053.0703125 5926.83984375
107 98189.0 85628.2421875 24641.00390625 6040.123046875
108 98801.9765625 86094.6484375 24266.869140625 5779.7705078125
109 99462.3671875 86437.5859375 24625.171875 5800.1953125
110 99206.8046875 86136.0234375 24728.697265625 5828.9580078125
111 99961.140625 86699.3125 24861.310546875 5799.7412109375
112 99300.28125 86272.734375 24625.712890625 5799.0830078125
113 98485.8828125 85528.53125 24651.68359375 5847.166015625
114 98947.8046875 86067.6328125 24391.552734375 5755.6904296875
115 98833.0625 86123.8828125 24755.396484375 6023.1083984375
116 98921.140625 86106.296875 24605.984375 5895.5703125
117 99125.484375 86323.296875 24914.599609375 6056.2060546875
118 98559.9375 85819.0234375 24810.21875 6034.65234375
119 99669.109375 86598.25 24844.501953125 5886.8212890625
120 99496.6484375 86453.4765625 24693.275390625 5825.0517578125
121 98740.5234375 85818.09375 24672.169921875 5874.8701171875
122 98266.3359375 85463.015625 24513.890625 5855.28515625
123 98662.03125 85840.1875 24662.412109375 5920.2841796875
124 99201.375 85973.5703125 25143.8359375 5958.015625
125 98634.8984375 85742.9140625 24715.095703125 5911.5556640625
126 98421.359375 85947.9453125 24358.369140625 5942.4775390625
127 99116.8359375 86920.09375 24112.458984375 5957.8583984375
128 98300.4765625 85717.7578125 24643.064453125 6030.1728515625
129 98488.4765625 85807.21875 24444.8984375 5881.8203125
130 98770.7109375 86542.078125 24164.83203125 5968.099609375
131 98596.6484375 86226.828125 24440.384765625 6035.2822265625
132 98596.75 86193.515625 24587.19140625 6091.978515625
133 98345.0703125 86077.3828125 24364.921875 6048.6171875
134 98686.9296875 86055.078125 24664.921875 6016.53515625
135 98714.59375 86446.1171875 24405.537109375 6068.5302734375
136 98052.125 85911.6796875 24018.451171875 5939.0029296875
137 98471.125 86122.4921875 24126.603515625 5888.9853515625
138 98857.3203125 86619.171875 24173.0078125 5967.4296875
139 98433.5859375 86344.7265625 24012.796875 5961.96875
140 98511.1171875 86417.6328125 23860.03515625 5883.275390625
141 99198.953125 86758.5703125 24250.671875 5905.14453125
142 98054.84375 85780.203125 24229.21875 5977.2890625
143 99523.7578125 86879.7578125 24423.01953125 5889.509765625
144 99810.3359375 86823.1875 24652.861328125 5832.8564453125
145 99363.921875 86657.5546875 24542.4609375 5918.046875
146 98183.109375 85346.7109375 24610.865234375 5887.2333984375
147 99129.8203125 85920.0859375 25052.126953125 5921.1962890625
148 98139.3125 85424.6875 24684.11328125 5984.744140625
149 97905.4765625 85740.8671875 24523.818359375 6179.6044921875
150 98148.2421875 85474.03125 24606.412109375 5966.1005859375
151 98655.5625 85754.046875 24658.419921875 5878.4521484375
152 98717.078125 85524.546875 24621.083984375 5714.2763671875
153 98057.6171875 85222.0703125 24682.830078125 5923.6416015625
154 98266.765625 85445.390625 24460.62109375 5819.623046875
155 98440.4609375 85495.0 24780.36328125 5917.451171875
156 98345.2421875 85502.34375 24647.296875 5902.19921875
157 98047.8046875 85076.03125 24795.724609375 5911.9755859375
158 97686.5859375 85067.3046875 24213.921875 5797.3203125
159 97935.59375 85383.0078125 24293.427734375 5870.4208984375
160 97527.4921875 85087.328125 24428.0390625 5993.9375
161 98349.8828125 85414.9296875 24928.544921875 5996.7958984375
162 98012.78125 85773.7890625 24413.982421875 6087.4951171875
163 97948.1796875 85495.0390625 24554.376953125 6050.6181640625
164 98992.75 86108.1015625 24839.3046875 5977.328125
165 98471.4921875 85875.3046875 24220.966796875 5812.3896484375
166 97798.6015625 85384.2578125 24272.427734375 5929.0419921875
167 98204.21875 85938.859375 24345.03125 6039.8359375
168 98247.4609375 85781.3671875 24164.30859375 5849.107421875
169 97881.5703125 85505.671875 24030.37109375 5827.236328125
170 97843.5234375 85774.8515625 23928.87109375 5930.099609375
171 98107.1171875 85923.78125 24044.640625 5930.65234375
172 96787.8515625 84950.203125 23758.849609375 5960.6005859375
173 97777.1171875 85583.1484375 24232.4453125 6019.23828125
174 97460.484375 85188.71875 24102.755859375 5915.4951171875
175 98286.6171875 86066.671875 24174.625 5977.33984375
176 98015.7265625 85714.6171875 23862.931640625 5780.9111328125
177 97787.59375 85251.078125 24021.234375 5742.359375
178 97093.0390625 84821.8046875 24132.189453125 5930.4775390625
179 97582.890625 85302.1015625 24004.642578125 5861.9267578125
180 97796.125 84991.84375 24249.423828125 5722.5712890625
181 97175.015625 84998.46875 23965.54296875 5894.498046875
182 97290.4609375 84844.34375 24092.068359375 5822.9755859375
183 98057.390625 84981.125 24371.673828125 5647.7041015625
184 97535.140625 85013.3984375 24152.552734375 5815.4052734375
185 97461.1171875 84615.34375 24340.02734375 5747.126953125
186 98194.359375 85229.8046875 24197.728515625 5616.5869140625
187 98199.8125 85498.1953125 24096.33984375 5697.361328125
188 98293.4296875 85502.6015625 24439.974609375 5824.5732421875
189 98112.109375 85721.5859375 24041.04296875 5825.259765625
190 97662.8203125 85297.5234375 23968.46484375 5801.583984375
191 96902.90625 84529.328125 24236.09375 5931.2578125
192 97972.03125 84913.296875 24459.572265625 5700.4189453125
193 96973.015625 84715.2109375 23995.017578125 5868.6064453125
194 98011.5 85253.8359375 24172.515625 5707.42578125
195 97768.6796875 84854.7734375 24450.7734375 5768.43359375
196 97977.125 85033.2265625 24426.53515625 5741.318359375
197 98220.375 85439.375 24382.5546875 5800.77734375
198 98065.9375 85242.7578125 24203.189453125 5690.0048828125
199 98533.1875 85473.28125 24537.255859375 5738.6748046875
200 97695.4375 85325.984375 24057.767578125 5844.1572265625
201 97659.3984375 85100.2890625 24035.447265625 5738.1689453125
202 98144.28125 85558.921875 24161.951171875 5788.2958984375
203 97750.3046875 85204.4453125 23754.55078125 5604.345703125
204 97293.984375 84798.1484375 23941.349609375 5722.7568359375
205 97815.484375 85490.7890625 23778.650390625 5726.9775390625
206 98022.46875 85479.2265625 24266.955078125 5861.8564453125
207 98105.4140625 85279.1640625 24263.4609375 5718.60546875
208 97502.046875 84801.0859375 24005.58203125 5652.310546875
209 97346.34375 84816.3359375 24030.392578125 5750.1923828125
210 96562.4296875 84508.9140625 23721.525390625 5834.0048828125
211 96388.859375 83939.9609375 24053.271484375 5802.1865234375
212 97671.3671875 85282.84375 23903.912109375 5757.6943359375
213 96878.3984375 84461.8671875 24101.80078125 5842.634765625
214 97076.859375 84776.6953125 23810.361328125 5755.0986328125
215 96488.7890625 84230.3046875 23853.68359375 5797.599609375
216 97143.2890625 85080.1484375 23645.529296875 5791.1943359375
217 97044.59375 84857.875 23770.185546875 5791.7333984375
218 97154.046875 85063.671875 23525.3046875 5717.46484375
219 96577.9609375 84343.15625 23607.857421875 5686.5263671875
220 97525.25 85056.625 23977.037109375 5754.2060546875
221 97158.3046875 85188.015625 23782.607421875 5906.1591796875
222 97000.484375 84737.328125 24010.314453125 5873.5791015625
223 97037.7890625 84454.59375 24352.748046875 5884.7763671875
224 96644.3828125 84226.8125 24089.140625 5835.78515625
225 96488.953125 84246.5234375 24147.919921875 5952.7451171875
226 97734.828125 85111.7421875 24230.033203125 5803.4736328125
227 97828.6015625 85340.546875 24067.24609375 5789.595703125
228 97691.671875 85365.140625 23907.81640625 5790.642578125
229 98246.0625 86027.078125 23879.74609375 5830.380859375
230 97515.4609375 85382.390625 23706.998046875 5786.9638671875
231 97739.1953125 85316.625 23939.748046875 5758.5888671875
232 98181.5859375 86220.4453125 24203.853515625 6121.3564453125
233 97902.8984375 85819.7734375 24019.0859375 5967.98046875
234 98836.6171875 86388.859375 24149.67578125 5850.958984375
235 98440.765625 85926.125 24182.25390625 5833.806640625
236 98028.984375 85783.6015625 23949.2734375 5851.9453125
237 98158.765625 85481.453125 24135.58203125 5729.134765625
238 97879.1640625 85325.53125 24153.810546875 5800.0888671875
239 98097.7734375 85946.125 23893.26953125 5870.810546875
240 98168.2734375 85707.1015625 23952.435546875 5745.6318359375
241 98552.0078125 85908.1015625 24260.6640625 5808.37890625
242 98641.7265625 86080.515625 24305.0625 5871.92578125
243 98179.7890625 85732.4453125 23857.654296875 5705.1552734375
244 97949.5390625 85803.3359375 23692.3046875 5773.05078125
245 97793.890625 85761.6640625 23589.810546875 5778.7919921875
246 98116.921875 85642.515625 23782.21875 5653.90625
247 98177.1171875 85646.9765625 23674.244140625 5572.0517578125
248 99356.328125 86735.65625 23826.337890625 5602.8330078125
249 98228.140625 85836.4453125 23986.669921875 5797.4873046875
250 98929.1796875 86822.171875 23703.822265625 5798.4072265625
251 98527.4453125 86342.28125 23753.974609375 5784.4052734375
252 99643.140625 87246.6171875 23839.607421875 5721.5419921875
253 99350.0078125 86868.4921875 23616.328125 5567.40625
254 100165.703125 87265.984375 24131.8984375 5616.08984375
255 98797.1640625 86324.1015625 24105.0390625 5815.98828125
256 99091.5859375 86774.25 23878.033203125 5780.3486328125
257 97887.46875 85564.6875 24043.7109375 5860.46484375
258 99262.546875 86613.921875 24237.599609375 5794.4873046875
259 98131.3203125 85910.8359375 23834.66015625 5807.087890625
260 99154.1640625 86380.765625 24336.83203125 5781.716796875
261 98546.875 85930.53125 24110.603515625 5747.1298828125
262 98341.234375 85688.1796875 24245.15234375 5796.048828125
263 98340.8671875 86094.1484375 23667.619140625 5710.4501953125
264 98022.65625 86037.796875 23559.033203125 5787.0869140625
265 98487.6171875 86184.9375 23685.79296875 5691.556640625
266 98361.984375 86188.171875 23620.0390625 5723.11328125
267 99009.9453125 86507.96875 23877.583984375 5687.8037109375
268 98306.0703125 86066.953125 23820.37109375 5790.626953125
269 97819.3046875 85830.171875 23419.30859375 5715.087890625
270 98672.1875 86292.203125 23527.6796875 5573.84765625
271 97878.1640625 85991.171875 23405.880859375 5759.4443359375
272 98786.1953125 86594.9453125 23692.671875 5750.7109375
273 99032.3515625 86444.75 23766.7890625 5589.59375
274 97649.5625 85222.234375 23593.732421875 5583.2021484375
275 97885.96875 85505.1484375 23424.814453125 5521.9970703125
276 98231.1796875 86357.5234375 23287.375 5706.859375
277 98463.3671875 86398.0234375 23464.46484375 5699.560546875
278 97909.765625 86040.9296875 23482.17578125 5806.669921875
279 97860.921875 85702.671875 23838.693359375 5840.2216796875
280 98046.3359375 86038.8671875 23642.69921875 5817.615234375
281 98071.1171875 85568.2890625 24096.998046875 5797.0849609375
282 98080.5234375 85957.03125 23675.021484375 5775.7646484375
283 97339.078125 85371.3515625 23740.712890625 5886.4931640625
284 98021.6015625 85926.6796875 23896.583984375 5900.8310546875
285 97754.1796875 85856.953125 23843.470703125 5973.1220703125
286 98253.8203125 86544.734375 23699.662109375 5995.2880859375
287 98605.4140625 86294.96875 23829.658203125 5759.6064453125
288 98531.9375 86400.703125 23629.42578125 5749.095703125
289 98584.4296875 86524.4765625 23550.4765625 5745.26171875
290 98766.9609375 86624.6796875 23723.20703125 5790.462890625
291 98656.90625 86463.171875 23969.630859375 5887.9482421875
292 98614.1328125 86854.53125 23706.5546875 5973.4765625
293 98328.09375 86322.3671875 24109.962890625 6052.1181640625
294 97198.5078125 85575.53125 23777.509765625 6077.2666015625
295 97760.21875 86142.328125 23620.47265625 6001.291015625
296 97539.703125 86263.1015625 23377.736328125 6050.5673828125
297 97357.03125 85521.4765625 23706.935546875 5935.6904296875
298 96871.8671875 85675.09375 23214.837890625 6009.0322265625
299 96878.1171875 85642.703125 23298.16796875 6031.376953125
300 97360.6796875 86163.1484375 23232.169921875 6017.3193359375
301 97748.5078125 86342.3515625 23461.33203125 6027.587890625
302 97401.65625 85968.921875 23289.3359375 5928.30078125
303 97328.609375 85791.0859375 23350.552734375 5906.5146484375
304 97941.5703125 86425.3359375 23651.90625 6067.8359375
305 97617.5859375 86232.578125 23204.5859375 5909.7890625
306 96951.3359375 85677.7265625 23458.34375 6092.3671875
307 98169.1640625 86710.2578125 23832.79296875 6186.943359375
308 98273.0703125 86824.828125 23629.49609375 6090.626953125
309 97434.4765625 85773.1171875 23552.66015625 5945.650390625
310 98316.9296875 86761.140625 23346.814453125 5895.5126953125
311 97584.5078125 86119.953125 23294.896484375 5915.1708984375
312 97379.2421875 85749.6640625 23548.953125 5959.6875
313 97871.1328125 86311.7890625 23592.326171875 6016.4912109375
314 98243.0 86337.046875 23648.08984375 5871.068359375
315 97852.1640625 85904.1953125 23415.298828125 5733.6650390625
316 97562.7109375 85811.890625 23734.9609375 5992.0703125
317 98176.734375 86628.296875 23469.205078125 5960.3837890625
318 96753.71875 85345.96875 23236.62109375 5914.435546875
319 97351.5234375 86088.1640625 23473.08984375 6104.865234375
320 96897.0234375 85532.8671875 23390.625 6013.234375
321 97551.5546875 85877.4140625 23308.248046875 5817.0537109375
322 97657.15625 86227.0703125 23006.486328125 5788.2001953125
323 97310.765625 85763.0390625 23321.525390625 5886.8994140625
324 97010.7265625 85919.3359375 23274.458984375 6091.5341796875
325 97608.2265625 86125.9765625 23230.9921875 5874.37109375
326 97295.859375 85833.4921875 23428.96484375 5983.298828125
327 97578.4296875 86107.2578125 23637.8125 6083.3203125
328 97059.9609375 85986.7109375 23194.970703125 6060.8603515625
329 97862.84375 86471.6015625 23341.646484375 5975.2021484375
330 96844.234375 85920.71875 22960.818359375 6018.6513671875
331 96905.609375 85845.8984375 23057.6953125 5998.9921875
332 97782.3984375 86661.8828125 23098.0703125 5988.77734375
333 98440.4375 86919.296875 23182.900390625 5830.8798828125
334 98190.4453125 86838.4921875 23413.6875 6030.8671875
335 98031.2734375 86452.90625 23616.451171875 6019.0419921875
336 98148.5859375 86292.484375 23635.724609375 5889.8115234375
337 98321.953125 86730.8359375 23632.4296875 6020.65625
338 97870.5 86540.484375 23441.72265625 6055.853515625
339 98251.359375 86523.0 23538.53125 5905.0859375
340 97894.796875 86269.1953125 23352.9765625 5863.6875
341 97726.9609375 86320.7109375 23275.724609375 5934.7373046875
342 97443.9609375 85825.0 23697.30078125 6039.169921875
343 97319.453125 85642.421875 23606.421875 5964.6953125
344 97755.8671875 86064.4921875 23409.919921875 5859.2724609375
345 98568.8125 86879.8984375 23487.005859375 5899.0458984375
346 98012.1328125 86336.8203125 23647.58203125 5986.134765625
347 97883.6015625 85812.2421875 23870.38671875 5899.513671875
348 98512.203125 86382.9921875 23784.28125 5827.53515625
349 98972.7109375 86978.3203125 23781.1484375 5893.37890625
350 98345.578125 86507.1953125 23564.447265625 5863.0322265625
351 98391.3359375 86094.515625 23819.896484375 5761.5380859375
352 98022.25 86426.09375 23660.662109375 6032.2529296875
353 97960.40625 86126.2890625 23673.197265625 5919.5400390625
354 98019.5859375 86491.7890625 23533.759765625 6002.9814453125
355 98636.0546875 86326.6953125 24043.369140625 5867.0048828125
356 98387.5859375 86359.5078125 23798.373046875 5885.1474609375
357 99282.578125 86966.9921875 24093.171875 5888.79296875
358 98378.453125 86484.3125 23762.32421875 5934.091796875
359 98020.875 86194.9921875 23784.568359375 5979.3427734375
