# Supplementary material for: Complexes of vertebrate TMC1/2 and CIB2/3 proteins form hair-cell mechanotransduction cation channels
Source: eLife. 2025 Jan 8;12:RP89719. doi: 10.7554/eLife.89719 (PMC11709434; doi:10.7554/eLife.89719)
Supplement: Figure 8—figure supplement 2—source data 1. [file elife-89719-fig8-figsupp2-data1.zip › hsTMC1-hsCIB3-POPC-sasa-100-200ns.dat]

0 98438.7734375 86305.828125 23639.48828125 5753.271484375
1 97904.2734375 86091.359375 23814.654296875 6000.8701171875
2 97099.375 85748.875 23519.607421875 6084.5537109375
3 97842.34375 86406.921875 23737.603515625 6151.0908203125
4 97980.0859375 86641.3125 23714.560546875 6187.8935546875
5 96467.1015625 85489.2734375 23408.89453125 6215.533203125
6 97188.828125 86354.2578125 23372.041015625 6268.7353515625
7 97871.546875 86223.2734375 23807.94140625 6079.833984375
8 98425.0546875 86897.0625 23767.1953125 6119.6015625
9 96903.8984375 85419.546875 23895.22265625 6205.435546875
10 97631.921875 86205.421875 23967.486328125 6270.4931640625
11 97185.6328125 85544.3515625 23933.310546875 6146.0146484375
12 97428.15625 85848.75 23796.244140625 6108.4189453125
13 97794.171875 86256.4140625 23937.140625 6199.69140625
14 98164.078125 86632.015625 23764.05078125 6115.994140625
15 97918.34375 86685.375 23365.771484375 6066.4013671875
16 97806.90625 86349.2734375 23789.5390625 6165.953125
17 97686.1953125 86020.0703125 23575.4765625 5954.67578125
18 97813.015625 86364.6171875 23579.025390625 6065.3134765625
19 97810.3046875 86173.0234375 23732.13671875 6047.427734375
20 97407.84375 86040.328125 23685.58203125 6159.033203125
21 98462.4296875 86737.3671875 23788.279296875 6031.6083984375
22 98347.75 86637.4921875 23745.951171875 6017.8466796875
23 97808.078125 86235.828125 23735.82421875 6081.787109375
24 97885.0078125 86343.46875 23770.390625 6114.42578125
25 97967.6953125 86165.890625 23711.615234375 5954.9052734375
26 98003.2109375 86144.296875 23671.1953125 5906.140625
27 97322.9375 85441.40625 23831.380859375 5974.9248046875
28 97964.640625 86029.9609375 24031.298828125 6048.3095703125
29 97902.53125 86142.078125 23893.212890625 6066.3798828125
30 98003.2890625 86345.4453125 23697.58984375 6019.873046875
31 98537.3984375 86640.375 23922.09765625 6012.537109375
32 98124.8359375 86470.984375 23860.615234375 6103.3818359375
33 98122.0 86451.5390625 23879.748046875 6104.6435546875
34 98149.7109375 86114.3203125 23952.8984375 5958.75390625
35 98142.65625 86366.65625 23866.380859375 6045.1904296875
36 97809.7890625 86221.7890625 23815.39453125 6113.697265625
37 98097.296875 86268.4765625 23815.056640625 5993.1181640625
38 97691.4140625 86056.484375 23645.4609375 6005.265625
39 98160.859375 86370.6640625 23918.330078125 6064.0673828125
40 98673.2265625 87193.0859375 23668.94921875 6094.404296875
41 98974.6171875 87268.734375 23749.796875 6021.95703125
42 97632.6796875 86277.3984375 23649.3828125 6147.05078125
43 98193.0546875 86686.6328125 23597.296875 6045.4375
44 98257.1640625 86478.5078125 23771.65234375 5996.498046875
45 98867.078125 86477.9140625 24260.189453125 5935.5126953125
46 98727.90625 86717.84375 24076.69921875 6033.318359375
47 98479.3203125 86760.0 23712.22265625 5996.451171875
48 98550.015625 86865.171875 23715.1484375 6015.15234375
49 98293.109375 86761.578125 23370.462890625 5919.4658203125
50 99359.0078125 87878.8515625 23495.533203125 6007.6884765625
51 98794.8046875 86873.203125 23970.7890625 6024.59375
52 98120.7578125 86383.9453125 23627.021484375 5945.1044921875
53 97657.6171875 86098.328125 23559.625 6000.16796875
54 97968.546875 85685.9375 24016.982421875 5867.1865234375
55 98207.7578125 86292.578125 23833.068359375 5958.9443359375
56 98942.53125 86910.40625 24043.228515625 6005.5517578125
57 99101.4609375 87197.7890625 23670.3125 5883.3203125
58 98484.3125 86663.03125 23573.49609375 5876.107421875
59 98193.671875 86479.953125 23577.08203125 5931.681640625
60 97671.4765625 86177.609375 23579.173828125 6042.6533203125
61 98202.8359375 86989.7421875 23276.42578125 6031.666015625
62 98015.984375 86610.9375 23605.09765625 6100.025390625
63 98561.0234375 86691.0390625 23954.529296875 6042.2724609375
64 98451.0546875 86355.6953125 23850.439453125 5877.5400390625
65 98505.015625 86626.546875 23731.66015625 5926.595703125
66 98289.7421875 86571.6171875 23698.4765625 5990.17578125
67 99252.8984375 87514.234375 23742.751953125 6002.0439453125
68 98833.453125 87344.0703125 23773.400390625 6142.0087890625
69 97294.7890625 86167.4140625 23405.26171875 6138.943359375
70 98250.9921875 86593.640625 23637.3359375 5989.9921875
71 98272.921875 87017.7421875 23713.9453125 6229.3828125
72 97429.4765625 86136.0234375 23606.228515625 6156.3876953125
73 97596.2265625 86426.953125 23328.9765625 6079.8515625
74 96997.859375 85975.515625 23133.65625 6055.65625
75 97772.3984375 86482.203125 23311.017578125 6010.4111328125
76 98348.3515625 86963.3984375 23418.208984375 6016.6279296875
77 98294.4609375 86849.7421875 23616.162109375 6085.7216796875
78 97670.90625 86465.21875 23267.818359375 6031.0654296875
79 98240.625 86226.0390625 23920.236328125 5952.8251953125
80 98885.015625 87446.203125 23676.724609375 6118.9560546875
81 98017.6171875 86111.828125 23877.205078125 5985.7080078125
82 98197.9453125 86746.21875 23520.154296875 6034.2138671875
83 98330.90625 86578.625 23960.166015625 6103.9423828125
84 97786.484375 86059.8125 23814.4453125 6043.88671875
85 98689.7578125 87056.203125 23669.107421875 6017.7763671875
86 98978.7578125 87177.21875 23435.64453125 5817.052734375
87 98122.5625 87104.7578125 23311.380859375 6146.7880859375
88 97969.6953125 86428.234375 23665.2890625 6061.9140625
89 98062.9296875 86563.59375 23549.576171875 6025.1201171875
90 97891.0859375 86599.8203125 23327.791015625 6018.2626953125
91 98423.3046875 87084.5546875 23297.0625 5979.15625
92 98491.21875 87090.59375 23376.220703125 5987.7978515625
93 97890.5390625 86596.8671875 23462.072265625 6084.2001953125
94 97775.515625 85993.6328125 23553.68359375 5885.900390625
95 97396.859375 86232.046875 23465.99609375 6150.591796875
96 98000.3984375 86491.359375 23383.087890625 5937.0244140625
97 98203.8984375 86585.1171875 23507.2578125 5944.23828125
98 97730.203125 86070.703125 23588.107421875 5964.3037109375
99 97648.375 86268.3125 23153.103515625 5886.5205078125
100 97416.78125 85949.7890625 23292.197265625 5912.6025390625
101 97398.4140625 86018.328125 23182.287109375 5901.1005859375
102 97173.3203125 85716.4609375 23601.939453125 6072.5400390625
103 97206.3203125 85514.3671875 23741.42578125 6024.736328125
104 97627.7265625 86339.6796875 23624.83203125 6168.392578125
105 97803.109375 86263.546875 23379.59765625 5920.017578125
106 97851.0546875 86164.28125 23348.658203125 5830.9423828125
107 97805.5390625 85931.3125 23454.09765625 5789.935546875
108 98132.734375 86641.4765625 23326.4921875 5917.6171875
109 97870.6796875 86247.0234375 23469.19921875 5922.771484375
110 98797.8984375 87182.2265625 23431.4375 5907.8828125
111 98920.2734375 86824.5 23505.8984375 5705.0625
112 98886.75 87148.671875 23597.45703125 5929.689453125
113 98776.0703125 87020.7734375 23599.65625 5922.1796875
114 98774.5546875 86896.90625 23551.291015625 5836.8212890625
115 98316.9765625 86304.625 23792.52734375 5890.087890625
116 98169.078125 86607.453125 23267.404296875 5852.8896484375
117 98398.15625 86653.1328125 23583.798828125 5919.3876953125
118 98900.6484375 87318.7421875 23633.55078125 6025.822265625
119 99183.765625 87335.265625 23859.66015625 6005.580078125
120 98601.1796875 87105.734375 23512.978515625 6008.7666015625
121 98676.3203125 86801.234375 23599.77734375 5862.345703125
122 98159.2265625 86511.21875 23601.33984375 5976.666015625
123 98875.1015625 87121.671875 23356.58984375 5801.580078125
124 98811.34375 87219.453125 23144.673828125 5776.3916015625
125 98399.953125 86917.4375 23351.93359375 5934.708984375
126 98587.328125 87120.796875 23432.578125 5983.0234375
127 98451.0703125 86564.6640625 23793.994140625 5953.7939453125
128 99049.0625 87277.625 23415.060546875 5821.8115234375
129 99701.015625 87763.1953125 23674.234375 5868.20703125
130 98919.4765625 87107.6171875 23573.859375 5881.0
131 98561.3671875 87068.9375 23355.068359375 5931.3193359375
132 99114.9921875 87347.8515625 23546.03125 5889.4453125
133 99060.8125 87325.1015625 23624.306640625 5944.2978515625
134 99057.265625 87906.8515625 23338.31640625 6093.951171875
135 99144.3046875 87633.0546875 23557.265625 6023.0078125
136 97830.1953125 86468.2109375 23629.859375 6133.9375
137 98915.453125 87123.8125 23770.771484375 5989.5654296875
138 98320.859375 86726.03125 23570.826171875 5987.9990234375
139 98063.796875 86419.0078125 23654.49609375 6004.853515625
140 99095.7734375 87256.6015625 24023.37109375 6092.099609375
141 99213.84375 87761.6171875 23464.107421875 6005.9404296875
142 98705.421875 86797.875 23737.822265625 5915.1376953125
143 98999.796875 86781.1953125 24088.0390625 5934.71875
144 98194.4609375 86753.5625 23706.17578125 6132.638671875
145 98801.3203125 87150.015625 23746.248046875 6047.4716796875
146 99898.0078125 87869.5234375 24338.64453125 6155.080078125
147 98838.0859375 87188.8203125 23834.14453125 6092.439453125
148 98985.1875 87024.015625 24000.353515625 6019.5908203125
149 98878.71875 86673.375 24316.033203125 6055.3447265625
150 99056.671875 87174.8515625 23890.57421875 6004.376953125
151 98131.6875 86345.9921875 23805.064453125 6009.6845703125
152 98066.6171875 86454.140625 23500.193359375 5943.8583984375
153 98482.0078125 86727.828125 23914.6484375 6080.234375
154 97257.25 85945.7890625 23442.2109375 6065.375
155 98336.046875 86719.515625 23674.7734375 6029.12109375
156 97586.0859375 86283.328125 23509.927734375 6103.5849609375
157 98247.2421875 86429.7890625 23986.935546875 6084.7412109375
158 98699.1875 86979.1328125 23622.54296875 5951.244140625
159 98352.578125 86546.0 23685.162109375 5939.2919921875
160 98226.6640625 86586.140625 23583.904296875 5971.6904296875
161 97719.3125 86525.3984375 23583.8828125 6194.984375
162 97175.578125 86231.7421875 23515.650390625 6285.9072265625
163 98041.0625 86644.9453125 23848.470703125 6226.1767578125
164 97430.1875 86067.5390625 23881.359375 6259.35546875
165 96887.171875 85908.0 23554.455078125 6287.6416015625
166 97354.9609375 86091.0 23764.22265625 6250.130859375
167 97863.5 86825.25 23291.421875 6126.5859375
168 97587.1875 86393.3984375 23654.517578125 6230.3642578125
169 97167.7890625 86262.5078125 23385.353515625 6240.0361328125
170 97781.734375 86749.265625 23479.9921875 6223.76171875
171 97803.6015625 86691.40625 23401.55859375 6144.681640625
172 97033.90625 86350.484375 23168.583984375 6242.5810546875
173 96877.5390625 86060.03125 23332.630859375 6257.5615234375
174 97449.578125 86747.0078125 23023.1953125 6160.3125
175 97166.5859375 86725.0859375 23045.5234375 6302.01171875
176 97033.4765625 86112.171875 23311.037109375 6194.8662109375
177 97180.5 86406.0390625 23161.716796875 6193.6279296875
178 97165.5078125 86391.125 23096.6953125 6161.15625
179 96586.03125 85742.8828125 23038.69140625 6097.771484375
180 96394.328125 85795.0078125 23003.41015625 6202.044921875
181 96543.171875 85743.3125 22983.087890625 6091.6142578125
182 96850.046875 86096.1015625 23080.392578125 6163.2236328125
183 97094.5546875 86015.46875 23193.23828125 6057.076171875
184 97394.1953125 86082.0 23360.140625 6023.97265625
185 98123.6953125 87069.5546875 23404.59375 6175.2265625
186 98361.4921875 87001.1640625 23512.921875 6076.296875
187 97561.359375 86585.3828125 23103.283203125 6063.6533203125
188 97317.6328125 86360.2578125 23485.06640625 6263.845703125
189 97701.203125 87418.703125 22962.3046875 6339.90234375
190 97508.0 86823.375 22988.236328125 6151.8056640625
191 97157.296875 86476.96875 23431.91015625 6375.791015625
192 98524.6015625 87287.078125 23357.767578125 6060.1220703125
193 98162.203125 87095.5390625 23393.15625 6163.24609375
194 97685.9453125 86813.828125 23259.48828125 6193.685546875
195 98010.5703125 87124.7734375 23179.087890625 6146.6455078125
196 98452.9765625 86942.3984375 23801.27734375 6145.349609375
197 97210.328125 86129.71875 23328.201171875 6123.7958984375
198 97340.296875 86099.5390625 23486.083984375 6122.6630859375
199 97221.734375 86102.1484375 23146.896484375 6013.6552734375
200 97454.2890625 86324.234375 23570.96484375 6220.455078125
201 97617.6640625 86628.1796875 23292.86328125 6151.689453125
202 97857.9453125 86475.625 23376.69921875 5997.189453125
203 98017.640625 86341.7578125 23755.076171875 6039.5966796875
204 97803.4375 86525.9765625 23222.875 5972.70703125
205 98201.359375 86843.6484375 23223.0390625 5932.6640625
206 97577.109375 86128.9765625 23603.009765625 6077.4384765625
207 97682.25 86235.203125 23510.515625 6031.734375
208 97874.875 86494.2421875 23289.904296875 5954.6357421875
209 97636.5546875 86065.984375 23560.91796875 5995.173828125
210 97863.828125 86290.703125 23805.732421875 6116.3037109375
211 97568.40625 86380.5625 23567.287109375 6189.7216796875
212 97842.1640625 86679.1953125 23584.548828125 6210.7900390625
213 97649.65625 86372.671875 23551.44140625 6137.228515625
214 98585.84375 87051.1796875 23619.283203125 6042.3095703125
215 97911.03125 86692.4453125 23329.751953125 6055.5830078125
216 97896.265625 86733.4296875 23357.6484375 6097.40625
217 97808.671875 86513.84375 23361.033203125 6033.1025390625
218 97487.703125 86072.9140625 23866.337890625 6225.7744140625
219 97625.9375 86508.984375 23439.6953125 6161.37109375
220 97773.21875 86837.2109375 23329.4296875 6196.7109375
221 97112.890625 86303.9609375 23366.64453125 6278.857421875
222 98022.25 87047.8203125 23475.71875 6250.64453125
223 97074.8515625 86520.78125 23014.763671875 6230.3466796875
224 97298.328125 86433.8203125 23308.04296875 6221.767578125
225 97317.9140625 86428.3046875 23190.05078125 6150.220703125
226 97817.8828125 86807.5234375 23345.53515625 6167.587890625
227 98644.609375 87402.359375 23423.833984375 6090.7919921875
228 98279.84375 87108.7578125 23276.26953125 6052.591796875
229 97761.9921875 86648.3203125 23277.8046875 6082.06640625
230 97530.3125 86713.8828125 23196.92578125 6190.248046875
231 97804.75 86885.6328125 23337.23046875 6209.056640625
232 96806.1953125 85984.3984375 23093.78515625 6135.994140625
233 97122.8046875 86196.546875 23502.16015625 6287.951171875
234 97211.5546875 86646.0390625 23216.689453125 6325.5869140625
235 98364.0859375 87437.953125 23010.26171875 6042.064453125
236 98339.5625 87272.328125 23228.83984375 6080.802734375
237 97405.140625 86265.859375 23311.16796875 6085.943359375
238 98030.1640625 86658.375 23608.548828125 6118.3798828125
239 98056.75 86532.6796875 23660.255859375 6068.0927734375
240 97693.5625 86304.078125 23528.982421875 6069.7490234375
241 97587.84375 86576.8125 23289.26171875 6139.115234375
242 97157.9609375 85919.828125 23528.671875 6145.26953125
243 97939.375 86581.09375 23444.736328125 6043.2275390625
244 97462.1875 86400.484375 23293.1328125 6115.71484375
245 97740.9765625 86782.984375 23278.708984375 6160.3583984375
246 97616.21875 86237.25 23437.11328125 6029.072265625
247 96635.7265625 85788.203125 23225.634765625 6189.0556640625
248 97448.328125 86226.1328125 23450.001953125 6113.9033203125
249 97252.4140625 86251.25 23244.05859375 6121.447265625
250 97856.4921875 86654.8515625 23177.708984375 5988.0341796875
251 97683.4375 86774.96875 23270.92578125 6181.228515625
252 97999.5390625 86794.4296875 23565.1640625 6180.02734375
253 97801.0703125 86840.921875 23256.396484375 6148.1240234375
254 97418.546875 85918.96875 23793.974609375 6147.1982421875
255 97901.7578125 86632.8203125 23781.427734375 6256.2451171875
256 97151.8984375 86113.6875 23317.337890625 6139.5634765625
257 97110.71875 85725.8984375 23660.357421875 6137.7685546875
258 96634.34375 85072.234375 23666.3671875 6052.12890625
259 96893.359375 85789.375 23305.556640625 6100.7861328125
260 97140.6328125 85767.609375 23620.96484375 6123.970703125
261 97975.59375 86578.5 23472.89453125 6037.900390625
262 97906.9140625 86897.484375 23242.060546875 6116.3154296875
263 97269.6171875 86065.3359375 23203.12890625 5999.423828125
264 98256.0 86947.203125 23249.28125 5970.2421875
265 97270.7421875 86021.375 23274.193359375 6012.4130859375
266 96918.546875 85909.7890625 23301.96484375 6146.603515625
267 96916.2734375 85812.1953125 23042.146484375 5969.0341796875
268 96475.5625 85413.8046875 23258.333984375 6098.2880859375
269 96885.9140625 85495.96875 23364.205078125 5987.1298828125
270 96873.3359375 85745.5625 23025.53125 5948.87890625
271 96208.9375 85320.578125 23072.19140625 6091.916015625
272 96901.828125 85615.9375 23259.287109375 5986.6982421875
273 97624.6796875 86187.4609375 23168.8515625 5865.81640625
274 96860.5078125 86024.703125 22998.90625 6081.55078125
275 96597.6328125 85343.6640625 23411.892578125 6078.9619140625
276 97600.0546875 86398.3828125 23357.63671875 6077.982421875
277 97748.484375 86059.3203125 23588.279296875 5949.5576171875
278 97080.6484375 85855.859375 23146.6640625 5960.9375
279 96491.796875 85258.2109375 23287.228515625 6026.8212890625
280 97130.7890625 85469.7734375 23579.638671875 5959.3115234375
281 97687.2890625 86092.0703125 23494.974609375 5949.8779296875
282 97807.1171875 86347.5 23396.10546875 5968.244140625
283 96902.2109375 85702.2109375 23466.1171875 6133.05859375
284 98261.640625 86480.6796875 23667.83203125 5943.435546875
285 97184.734375 85855.5546875 23219.115234375 5944.9677734375
286 97291.546875 86237.9453125 23101.134765625 6023.7666015625
287 97912.1640625 86594.453125 23374.2890625 6028.2890625
288 97697.34375 86489.2265625 23337.064453125 6064.4736328125
289 97430.296875 86233.1328125 23582.552734375 6192.6943359375
290 97485.25 86332.234375 23301.5859375 6074.28515625
291 97135.6328125 85761.5703125 23446.109375 6036.0234375
292 98027.3359375 86480.578125 23711.51953125 6082.380859375
293 96933.359375 85660.1640625 23590.720703125 6158.7626953125
294 97869.359375 86458.3515625 23567.19140625 6078.091796875
295 98032.3515625 86311.4375 23929.009765625 6104.0478515625
296 97441.1796875 86012.5234375 23736.701171875 6154.0224609375
297 97703.5625 85959.0234375 23834.7890625 6045.125
298 98067.6796875 86377.71875 23840.146484375 6075.0927734375
299 97136.1171875 85754.59375 23451.607421875 6035.0419921875
300 97858.75 86299.9375 23743.982421875 6092.5849609375
301 97667.4921875 86088.8671875 23452.048828125 5936.7119140625
302 97799.953125 86076.9296875 23711.345703125 5994.1611328125
303 98082.8984375 86196.4453125 23699.82421875 5906.685546875
304 97560.859375 85997.6015625 23869.509765625 6153.1259765625
305 97228.2421875 85465.6171875 23926.40625 6081.890625
306 97658.5546875 86338.390625 23550.71875 6115.27734375
307 97639.7265625 85993.1171875 23826.2109375 6089.80078125
308 98830.8046875 86702.3984375 24122.974609375 5997.2841796875
309 97474.3828125 85712.4453125 24025.0390625 6131.55078125
310 96774.71875 85343.5625 23555.35546875 6062.099609375
311 97887.2734375 86846.9140625 23346.916015625 6153.2783203125
312 97272.5546875 85553.625 23899.966796875 6090.5185546875
313 97433.921875 86072.9765625 23530.71484375 6084.884765625
314 97178.0625 85884.1953125 23493.271484375 6099.7021484375
315 97741.8125 86133.0625 23748.177734375 6069.7138671875
316 97528.5859375 85743.234375 23859.607421875 6037.1279296875
317 97564.921875 85945.65625 23825.033203125 6102.8837890625
318 96993.5703125 85723.3671875 23532.927734375 6131.3623046875
319 97166.5078125 85844.9765625 23555.8828125 6117.17578125
320 96909.296875 86040.9609375 23080.41015625 6106.037109375
321 96848.9453125 85399.53125 23621.1328125 6085.859375
322 98042.03125 86552.5234375 23590.314453125 6050.4033203125
323 97958.453125 86255.375 23771.712890625 6034.3173828125
324 98269.078125 86437.9296875 23919.9375 6044.39453125
325 98150.0390625 86479.375 23673.0 6001.16796875
326 97971.59375 86670.484375 23696.626953125 6197.7587890625
327 97293.4765625 85799.3203125 23735.927734375 6120.8857421875
328 97647.9453125 86410.0859375 23754.423828125 6258.2822265625
329 97691.8515625 86606.828125 23551.578125 6233.27734375
330 97417.6171875 86266.984375 23514.994140625 6182.1806640625
331 96848.53125 86089.65625 23120.455078125 6180.7900390625
332 97859.1484375 86518.5234375 23372.3359375 6015.85546875
333 97739.125 86239.3515625 23725.8515625 6113.0390625
334 97477.4140625 86334.9296875 23404.595703125 6131.0556640625
335 97656.6875 86286.640625 23379.810546875 6004.8818359375
336 97558.3515625 86497.1796875 23322.19921875 6130.513671875
337 97652.5390625 86432.0703125 23445.05859375 6112.294921875
338 96997.9296875 86171.6328125 23148.751953125 6161.2275390625
339 97842.4296875 86560.4296875 23312.74609375 6015.373046875
340 97713.4921875 86600.15625 22977.74609375 5932.205078125
341 98167.671875 86765.3359375 23320.193359375 5958.9287109375
342 98089.71875 86724.6328125 23251.265625 5943.08984375
343 98257.71875 86817.2421875 23383.841796875 5971.6826171875
344 97339.4140625 86368.640625 23103.517578125 6066.3720703125
345 97421.2734375 86570.9453125 23113.736328125 6131.7041015625
346 97295.703125 86599.234375 23023.185546875 6163.3583984375
347 97441.7265625 86169.8359375 23263.990234375 5996.0498046875
348 97090.9375 86150.4609375 23169.7734375 6114.6484375
349 97940.3203125 86500.4375 23462.171875 6011.14453125
350 97681.203125 86354.7109375 23422.962890625 6048.2353515625
351 98084.140625 86496.515625 23758.93359375 6085.654296875
352 98075.1484375 86668.390625 23453.833984375 6023.5380859375
353 97958.421875 86987.0234375 23195.35546875 6111.978515625
354 98661.140625 87169.40625 23520.509765625 6014.3876953125
355 97299.546875 86202.9765625 23113.62890625 6008.529296875
356 97660.953125 86200.578125 23585.71484375 6062.669921875
357 97782.4765625 86580.890625 23215.095703125 6006.7548828125
358 97237.921875 86070.8671875 23240.8125 6036.87890625
359 97103.0859375 86165.4296875 23336.064453125 6199.2041015625
360 97346.2578125 86243.7734375 23142.853515625 6020.1845703125
361 97121.65625 85802.3671875 23467.623046875 6074.1669921875
362 96960.796875 85731.4765625 23489.498046875 6130.0888671875
363 97644.8671875 85909.9296875 23777.591796875 6021.3271484375
364 98552.7578125 86881.7578125 23754.197265625 6041.5986328125
365 97239.4765625 85697.40625 23451.3984375 5954.6640625
366 97513.6640625 86325.0859375 23425.83203125 6118.626953125
367 97419.5625 86237.28125 23257.052734375 6037.3857421875
368 98013.4765625 86921.46875 23401.03515625 6154.513671875
369 98610.140625 87165.1640625 23659.12109375 6107.072265625
370 98219.8203125 86945.65625 23611.857421875 6168.8466796875
371 97910.265625 86564.5859375 23430.78125 6042.55078125
372 98129.9765625 86933.9375 23281.931640625 6042.9462890625
373 98655.7734375 87149.6953125 23457.49609375 5975.708984375
374 98766.1875 87081.5234375 23752.267578125 6033.8017578125
375 97763.78125 86444.4375 23564.212890625 6122.4345703125
376 98497.1171875 87337.140625 23302.09375 6071.05859375
377 98166.78125 87313.5390625 23140.892578125 6143.8251953125
378 97683.9453125 86291.7578125 23478.95703125 6043.384765625
379 98763.8046875 87299.1015625 23536.7890625 6036.04296875
380 98655.0390625 87098.859375 23450.0 5946.91015625
381 98159.171875 86899.71875 23408.982421875 6074.7646484375
382 98404.875 86835.5234375 23505.361328125 5968.0048828125
383 98528.3359375 86621.40625 23689.236328125 5891.1533203125
384 98094.21875 86858.875 23367.06640625 6065.861328125
385 98566.9296875 87234.578125 23504.697265625 6086.1728515625
386 98319.25 86790.25 23434.853515625 5952.9267578125
387 97883.1015625 86292.0546875 23484.4296875 5946.69140625
388 97972.4296875 86390.46875 23233.517578125 5825.7783203125
389 98427.671875 86850.859375 23748.08203125 6085.634765625
390 97743.890625 86410.75 23463.146484375 6065.0029296875
391 97709.1875 86405.1875 23273.306640625 5984.6533203125
392 96751.609375 85479.8671875 23511.453125 6119.85546875
393 97032.25 86036.90625 23269.845703125 6137.2509765625
394 97465.140625 86265.7421875 23726.263671875 6263.4326171875
395 98053.703125 86314.3359375 23745.7265625 6003.1796875
396 97267.71875 86001.40625 23422.91015625 6078.298828125
397 97707.984375 86421.0625 23304.7734375 6008.92578125
398 97629.296875 86214.4609375 23173.580078125 5879.3720703125
399 97786.21875 86115.3125 23295.572265625 5812.3330078125
