# Supplementary material for: Complexes of vertebrate TMC1/2 and CIB2/3 proteins form hair-cell mechanotransduction cation channels
Source: eLife. 2025 Jan 8;12:RP89719. doi: 10.7554/eLife.89719 (PMC11709434; doi:10.7554/eLife.89719)
Supplement: Figure 8—figure supplement 2—source data 1. [file elife-89719-fig8-figsupp2-data1.zip › hsTMC2-hsCIB2-Ca-MixedMembrane-sasa-10-100ns.dat]

0 98179.7578125 85062.0625 23842.677734375 5362.4912109375
1 97489.625 84569.09375 23636.908203125 5358.1884765625
2 97361.546875 84359.0859375 23729.533203125 5363.5361328125
3 96267.5625 83532.0078125 23675.53515625 5469.990234375
4 96963.9296875 84451.921875 23693.427734375 5590.7099609375
5 96757.953125 84223.9296875 23628.3125 5547.14453125
6 96449.4296875 84151.3046875 23439.8984375 5570.88671875
7 96466.7421875 83832.640625 23969.943359375 5667.9208984375
8 97140.125 84501.875 23450.240234375 5405.9951171875
9 96883.03125 84302.234375 23577.09765625 5498.150390625
10 97339.9453125 84299.6640625 23780.6953125 5370.20703125
11 97273.734375 84289.4453125 23873.087890625 5444.3994140625
12 97543.2421875 84786.828125 23549.478515625 5396.5322265625
13 97712.7421875 84660.3671875 23686.904296875 5317.2646484375
14 98072.5390625 84849.75 23771.015625 5274.11328125
15 98550.1953125 85204.515625 23411.681640625 5033.0009765625
16 97929.3828125 84663.8828125 23853.12890625 5293.814453125
17 98066.6953125 84860.671875 23618.884765625 5206.4306640625
18 97663.0625 84764.3359375 23532.37109375 5316.822265625
19 97742.359375 85304.6640625 23535.9765625 5549.140625
20 98003.9765625 84959.4296875 23833.53515625 5394.494140625
21 98822.15625 85628.0 23812.2109375 5309.02734375
22 98776.640625 85819.6953125 23717.6640625 5380.359375
23 97976.7890625 85348.25 23639.45703125 5505.458984375
24 99344.25 86350.0234375 24008.587890625 5507.1806640625
25 98656.7890625 85571.609375 23997.396484375 5456.1083984375
26 98792.1640625 86042.71875 23823.73046875 5537.142578125
27 98507.5859375 85735.7421875 23599.14453125 5413.650390625
28 98253.9921875 85209.53125 24061.3046875 5508.421875
29 98298.7890625 85343.671875 24007.322265625 5526.1025390625
30 98341.9453125 85430.4296875 23915.06640625 5501.775390625
31 97815.421875 85022.75 23819.314453125 5513.3212890625
32 98263.484375 85246.8671875 23918.544921875 5450.9638671875
33 97894.3046875 85116.9453125 23613.966796875 5418.3037109375
34 98125.3203125 85243.6328125 23949.291015625 5533.8017578125
35 97645.1328125 85016.4921875 23968.85546875 5670.107421875
36 98657.1796875 85965.453125 23852.279296875 5580.2763671875
37 98047.4765625 85246.578125 23633.349609375 5416.2255859375
38 97189.8046875 84769.40625 23362.443359375 5471.0224609375
39 97554.3203125 85034.796875 23686.1484375 5583.3125
40 97945.3515625 84609.4765625 23907.06640625 5285.595703125
41 97520.671875 84303.1796875 23807.109375 5294.80859375
42 96884.2265625 84185.7421875 23537.0078125 5419.26171875
43 97596.890625 84614.375 23728.111328125 5372.7978515625
44 97689.203125 84710.984375 23821.46484375 5421.623046875
45 97311.5390625 84382.375 23753.873046875 5412.3544921875
46 97645.9140625 85242.375 23477.5 5536.98046875
47 97899.5 84935.15625 23929.3515625 5482.50390625
48 97663.9765625 84957.515625 23671.697265625 5482.6181640625
49 97281.0546875 84624.984375 23510.9375 5427.43359375
50 97285.0546875 84897.421875 23420.197265625 5516.2822265625
51 96881.7421875 84113.6640625 23589.21875 5410.5703125
52 98157.390625 85373.3359375 23828.921875 5522.43359375
53 97087.2109375 84511.8203125 23605.873046875 5515.2412109375
54 97060.6640625 84595.1953125 23230.9140625 5382.72265625
55 96977.890625 84369.0078125 23562.91796875 5477.017578125
56 97787.7890625 85117.2734375 23760.158203125 5544.8212890625
57 97052.359375 84295.9140625 23765.513671875 5504.5341796875
58 97465.0 85067.671875 23348.916015625 5475.7939453125
59 97237.171875 84751.765625 23413.296875 5463.9453125
60 96413.1484375 84156.0390625 23491.6171875 5617.25390625
61 97207.6640625 84303.125 23692.1875 5393.82421875
62 96796.6328125 84366.609375 23462.107421875 5516.0419921875
63 97559.6796875 84278.6484375 23776.0234375 5247.49609375
64 96972.25 84811.328125 23196.060546875 5517.5693359375
65 97272.2265625 84477.34375 24019.107421875 5612.1123046875
66 97407.140625 84675.03125 23785.927734375 5526.9091796875
67 97177.5859375 84499.265625 23742.3125 5531.99609375
68 97141.5625 84526.5234375 23644.923828125 5514.9423828125
69 96567.8046875 84220.1015625 23500.275390625 5576.2861328125
70 97117.1171875 84386.046875 23717.591796875 5493.2607421875
71 98079.90625 85159.6953125 23723.986328125 5401.8876953125
72 97199.3984375 84671.5234375 23489.259765625 5480.6923828125
73 96974.0 84020.15625 23906.291015625 5476.2236328125
74 97107.6328125 84556.015625 23358.75390625 5403.568359375
75 96895.015625 84338.625 23516.638671875 5480.1240234375
76 97689.9140625 85238.390625 23534.236328125 5541.3564453125
77 97280.8046875 84694.28125 23390.134765625 5401.8056640625
78 97706.1171875 84815.3046875 23914.634765625 5511.9111328125
79 97884.4375 84699.03125 24118.990234375 5466.7919921875
80 98015.203125 84824.3125 23996.494140625 5402.8017578125
81 97529.0 84388.015625 24125.458984375 5492.2373046875
82 98092.78125 85338.765625 23835.0859375 5540.53515625
83 98555.0078125 85317.859375 24238.896484375 5500.8740234375
84 98290.625 85698.7734375 23691.85546875 5550.001953125
85 99032.671875 85918.78125 24183.234375 5534.671875
86 98437.3359375 85612.328125 23747.265625 5461.12890625
87 98150.59375 85844.5546875 23360.955078125 5527.4580078125
88 98018.7109375 85368.0078125 23541.69140625 5445.494140625
89 97736.21875 85028.5703125 23709.52734375 5500.939453125
90 98194.2890625 85844.6171875 23301.265625 5475.796875
91 98473.4765625 85693.5 23627.466796875 5423.7451171875
92 97996.3203125 85511.71875 23713.255859375 5614.3271484375
93 97502.34375 85295.53125 23396.56640625 5594.876953125
94 98226.484375 85568.984375 23573.0703125 5457.78515625
95 98042.46875 85610.40625 23490.296875 5529.1171875
96 97451.2421875 84791.2109375 23713.16015625 5526.564453125
97 97352.1796875 84471.125 23588.078125 5353.51171875
98 97452.6328125 85187.4609375 23197.369140625 5466.0986328125
99 97843.5703125 85226.796875 23628.072265625 5505.6494140625
100 97086.25 84497.1953125 23653.6640625 5532.3046875
101 98398.296875 85507.4609375 23954.4609375 5531.8125
102 98025.578125 85518.2734375 23902.955078125 5697.8251953125
103 98051.953125 85325.78125 23734.44140625 5504.134765625
104 98593.8671875 85829.9296875 23614.1796875 5425.12109375
105 97615.4921875 85319.3359375 23359.455078125 5531.6494140625
106 97898.5078125 85177.5703125 23681.98828125 5480.525390625
107 97264.7265625 85347.6953125 23060.880859375 5571.9248046875
108 97756.171875 85548.7890625 23263.646484375 5528.1318359375
109 97537.1484375 84907.4921875 23407.77734375 5389.060546875
110 98026.734375 85486.5 23486.6484375 5473.20703125
111 98760.1484375 86207.7890625 23484.515625 5466.078125
112 98518.8359375 85908.6328125 23627.791015625 5508.7939453125
113 97725.734375 84998.8046875 23615.095703125 5444.0830078125
114 96976.9296875 84425.1328125 23318.865234375 5383.5341796875
115 97032.640625 84903.7265625 23078.138671875 5474.6123046875
116 96488.65625 84395.2734375 22928.345703125 5417.4814453125
117 97140.2578125 84678.4765625 23227.875 5383.046875
118 97646.34375 85235.0078125 23062.3046875 5325.484375
119 97463.1328125 85217.1953125 23225.6796875 5489.87109375
120 98334.8671875 86093.65625 23231.240234375 5495.0146484375
121 98776.15625 86146.6171875 23489.84765625 5430.154296875
122 97165.75 85388.7578125 22897.8515625 5560.4296875
123 97038.46875 84825.4921875 23152.205078125 5469.6142578125
124 97775.546875 85538.875 23326.802734375 5545.0654296875
125 98397.1171875 86472.4375 23098.888671875 5587.1044921875
126 97844.75 85860.4921875 23002.416015625 5509.0791015625
127 97877.3359375 85799.125 23152.013671875 5536.9013671875
128 97304.125 85041.1796875 23138.759765625 5437.9072265625
129 97188.328125 85484.2578125 22832.923828125 5564.4267578125
130 97215.1796875 84805.09375 23163.4765625 5376.6953125
131 97693.6171875 85327.609375 22894.587890625 5264.2900390625
132 97873.5 85241.546875 23187.982421875 5278.0146484375
133 98414.6796875 85457.6875 23586.140625 5314.57421875
134 97801.0390625 85642.2578125 23132.908203125 5487.0634765625
135 97451.9765625 85363.859375 22950.845703125 5431.3642578125
136 97606.859375 85173.109375 23375.380859375 5470.8154296875
137 98149.0 85978.078125 23221.30078125 5525.189453125
138 97776.7421875 85675.203125 23203.6171875 5551.0390625
139 97967.3828125 85562.5625 23263.91796875 5429.548828125
140 98061.78125 85878.4140625 23142.798828125 5479.7158203125
141 97367.8671875 85200.2421875 23126.599609375 5479.4873046875
142 97623.5703125 85736.109375 23384.65234375 5748.595703125
143 97097.125 84831.5546875 23659.0703125 5696.75
144 96535.5234375 84520.0703125 23447.677734375 5716.1123046875
145 97469.3359375 85525.6328125 23502.9296875 5779.61328125
146 96571.1328125 84844.671875 23323.59765625 5798.568359375
147 97480.2734375 85767.625 23298.14453125 5792.748046875
148 97831.9453125 85891.484375 23527.75 5793.64453125
149 96957.0234375 85095.484375 23536.548828125 5837.5048828125
150 96216.7109375 84687.2734375 23373.705078125 5922.1337890625
151 96691.015625 85119.140625 23091.759765625 5759.9423828125
152 97484.21875 85767.03125 23630.8046875 5956.80859375
153 97340.0390625 85731.5546875 23540.720703125 5966.1181640625
154 97338.65625 84737.9296875 24313.4296875 5856.3515625
155 97514.65625 85288.2109375 23944.859375 5859.20703125
156 97377.3125 85080.1015625 23922.802734375 5812.7958984375
157 97645.9609375 85256.171875 23918.794921875 5764.5029296875
158 96465.7890625 84320.703125 23598.103515625 5726.5087890625
159 97657.2109375 85245.4375 23707.162109375 5647.6943359375
160 97655.8984375 85153.0234375 23911.455078125 5704.2900390625
161 98118.078125 85294.640625 24052.955078125 5614.7587890625
162 98405.9453125 85434.6015625 24316.203125 5672.4296875
163 98693.1640625 85524.90625 24438.2421875 5634.9921875
164 99731.2734375 86471.9609375 24479.41015625 5610.048828125
165 98404.875 85450.5078125 24175.009765625 5610.3212890625
166 98859.625 85506.1640625 24376.458984375 5511.4990234375
167 98327.8203125 85673.5625 23879.951171875 5612.8466796875
168 97567.2421875 84828.9375 23789.7109375 5525.703125
169 98445.0078125 85568.5546875 23996.46875 5560.0078125
170 98746.078125 85827.984375 24014.0 5547.953125
171 97896.359375 85005.9140625 24063.76953125 5586.662109375
172 97024.578125 84748.7578125 23759.841796875 5742.0107421875
173 97521.703125 84442.9765625 24067.505859375 5494.3896484375
174 97857.0390625 85016.34375 24089.892578125 5624.5986328125
175 98028.9296875 84716.015625 24275.2265625 5481.15625
176 98286.4765625 85202.4609375 24371.498046875 5643.7412109375
177 97554.6328125 84380.234375 24293.302734375 5559.4521484375
178 97115.46875 83855.3515625 24190.205078125 5465.0439453125
179 97698.1484375 84762.4921875 23789.505859375 5426.9248046875
180 98254.375 85089.859375 24128.091796875 5481.7880859375
181 97882.0859375 84977.9296875 24132.8671875 5614.35546875
182 97739.0390625 84773.4375 24106.740234375 5570.5693359375
183 97226.4609375 84215.0 24057.435546875 5522.9873046875
184 97768.5546875 85070.53125 24080.236328125 5691.1064453125
185 97206.6953125 84577.6640625 23813.400390625 5592.1845703125
186 98002.90625 85241.5 23822.388671875 5530.4912109375
187 98038.7890625 84817.7890625 24323.6015625 5551.30078125
188 98073.4140625 85075.421875 23944.326171875 5473.1669921875
189 97678.1484375 84762.4296875 24002.486328125 5543.3837890625
190 97882.859375 85015.5234375 24008.533203125 5570.5986328125
191 97714.671875 84933.4765625 23889.591796875 5554.1982421875
192 97608.375 85157.8359375 23908.318359375 5728.8896484375
193 98048.390625 84930.578125 24399.228515625 5640.7080078125
194 96649.8515625 84343.53125 23900.130859375 5796.9052734375
195 97041.390625 85006.734375 23743.740234375 5854.5419921875
196 96458.90625 83964.765625 23907.74609375 5706.802734375
197 98078.921875 85657.671875 23542.658203125 5560.7041015625
198 97638.8828125 85259.4140625 23984.087890625 5802.3095703125
199 97331.3671875 84924.203125 23860.953125 5726.89453125
200 97791.9140625 85349.484375 23935.92578125 5746.748046875
201 98044.1171875 85234.6015625 23849.86328125 5520.173828125
202 97014.75 84734.9765625 23849.998046875 5785.1123046875
203 96859.21875 84691.9921875 23573.90234375 5703.337890625
204 97074.7421875 84509.171875 23829.1875 5631.80859375
205 97647.359375 85206.84375 23804.697265625 5682.0908203125
206 97691.75 85156.78125 24102.275390625 5783.6533203125
207 97876.953125 85290.65625 23912.75390625 5663.228515625
208 98226.2578125 85965.1484375 23614.123046875 5676.5068359375
209 98693.2578125 85871.734375 23950.59765625 5564.537109375
210 98065.9453125 85500.6171875 23824.853515625 5629.7626953125
211 97223.4921875 84941.9140625 23442.390625 5580.40625
212 97476.1640625 85203.1796875 23574.19921875 5650.607421875
213 98207.3515625 85443.46875 23830.576171875 5533.3466796875
214 97929.6796875 85126.1328125 23846.1484375 5521.30078125
215 97091.8125 85154.015625 23311.58203125 5686.892578125
216 97574.7890625 84905.890625 23626.03515625 5478.568359375
217 97360.5234375 84606.6953125 23652.791015625 5449.4814453125
218 97575.21875 85007.84375 23692.71484375 5562.669921875
219 97264.9609375 84711.8828125 23753.306640625 5600.1142578125
220 96769.46875 84452.25 23733.189453125 5707.9853515625
221 96618.2734375 84576.078125 23549.6015625 5753.703125
222 97797.640625 85819.875 23638.36328125 5830.298828125
223 96803.3515625 84121.46875 23875.42578125 5596.771484375
224 97198.90625 84803.6953125 23465.498046875 5535.1435546875
225 96798.4453125 84575.953125 23369.28515625 5573.396484375
226 96099.078125 84354.359375 23002.0234375 5628.65234375
227 96581.3828125 84330.8984375 23333.994140625 5541.7548828125
228 96207.046875 84094.671875 23326.845703125 5607.2353515625
229 96274.984375 83882.8046875 23758.591796875 5683.2060546875
230 96606.828125 84238.125 23371.9609375 5501.62890625
231 96736.4921875 84458.453125 23460.05078125 5591.005859375
232 96785.90625 84407.1875 23708.21875 5664.75
233 96833.7890625 84446.328125 23563.642578125 5588.0908203125
234 96431.3984375 84266.40625 23534.93359375 5684.970703125
235 97127.8828125 84576.4765625 23711.375 5579.984375
236 96598.0859375 84438.4453125 23583.787109375 5712.0732421875
237 97765.0546875 85036.359375 23755.353515625 5513.3291015625
238 97199.7421875 84483.8203125 23645.5234375 5464.80078125
239 96894.015625 84014.375 23925.447265625 5522.9033203125
240 97688.796875 84539.9296875 23998.802734375 5424.9677734375
241 96957.765625 84142.1875 24019.41796875 5601.919921875
242 97592.1015625 84340.5625 24200.443359375 5474.4521484375
243 97723.4921875 84640.0703125 24243.4453125 5580.01171875
244 97332.3515625 84541.8359375 23867.435546875 5538.4599609375
245 97318.1171875 84539.171875 23904.322265625 5562.6884765625
246 97219.3125 84652.1875 23591.201171875 5512.0380859375
247 97055.53125 84652.1640625 23506.9140625 5551.7734375
248 97079.8203125 84530.171875 23785.732421875 5618.0419921875
249 97198.765625 84354.203125 23905.25390625 5530.345703125
250 97359.296875 84734.6015625 23997.205078125 5686.2548828125
251 97895.5234375 85357.3046875 23808.5546875 5635.16796875
252 97390.6328125 84449.4140625 24067.98828125 5563.384765625
253 96972.25 84234.7421875 24066.18359375 5664.337890625
254 97363.4921875 84261.9453125 24201.92578125 5550.189453125
255 97317.7578125 84168.3984375 24090.8515625 5470.74609375
256 97742.7265625 84691.0859375 24263.83203125 5606.095703125
257 96401.890625 83503.6015625 23832.255859375 5466.9833984375
258 96893.4140625 83583.625 24496.55859375 5593.384765625
259 96883.59375 83607.78125 24315.6796875 5519.93359375
260 97511.6484375 84240.8359375 24064.53125 5396.859375
261 97445.9375 84376.4296875 24155.232421875 5542.8623046875
262 96837.09375 84216.9609375 23913.291015625 5646.5791015625
263 97288.9296875 84059.015625 24174.974609375 5472.5302734375
264 97084.078125 84223.0625 23905.25390625 5522.119140625
265 97650.703125 84294.3671875 24165.16015625 5404.412109375
266 97262.8046875 84057.46875 24100.109375 5447.38671875
267 96779.796875 83774.96875 23954.3046875 5474.73828125
268 97299.7265625 84048.1640625 24010.8515625 5379.64453125
269 97337.96875 84195.578125 24044.369140625 5450.9892578125
270 97256.2109375 84156.5703125 24028.158203125 5464.2587890625
271 97225.8359375 84014.8828125 24075.3671875 5432.20703125
272 97380.9921875 84547.578125 24075.568359375 5621.0771484375
273 97508.2578125 84505.015625 24178.853515625 5587.8056640625
274 97751.9296875 84674.3984375 24112.12890625 5517.298828125
275 97142.8828125 84229.28125 23890.037109375 5488.2177734375
276 97236.8984375 84385.9921875 23918.55859375 5533.826171875
277 96683.078125 83681.234375 24371.673828125 5684.9150390625
278 96286.265625 83376.40625 23962.466796875 5526.3037109375
279 96944.390625 83878.6640625 23815.990234375 5375.1318359375
280 97763.265625 84410.9140625 23961.443359375 5304.5458984375
281 97479.2578125 84739.5390625 23599.615234375 5429.9482421875
282 97418.5625 84118.9296875 24088.673828125 5394.5205078125
283 97766.96875 84419.859375 24075.966796875 5364.4287109375
284 97206.6171875 84194.5703125 23890.95703125 5439.455078125
285 96451.484375 83440.0078125 23991.28515625 5489.904296875
286 97402.1328125 84178.0546875 24041.37890625 5408.650390625
287 97419.25 84179.5 24095.896484375 5428.0732421875
288 97336.3671875 84330.46875 23915.701171875 5454.9013671875
289 97439.96875 84299.203125 24038.177734375 5448.7060546875
290 96804.484375 84361.5390625 23608.072265625 5582.5634765625
291 97561.96875 84751.859375 24287.115234375 5738.5029296875
292 96603.2578125 83796.296875 23958.712890625 5575.8759765625
293 96299.7109375 83379.484375 24146.0 5612.88671875
294 97460.0390625 84039.03125 24280.126953125 5429.5595703125
295 96751.03125 83888.2890625 24146.30078125 5641.779296875
296 97381.90625 84574.9375 23923.17578125 5558.103515625
297 97536.6953125 84805.5703125 24373.876953125 5821.3759765625
298 97080.7109375 84235.34375 24078.662109375 5616.6474609375
299 97355.5 84279.8359375 24085.8984375 5505.1171875
300 97537.2578125 84363.3203125 24194.4375 5510.25
301 97993.9765625 85091.8046875 24305.5078125 5701.66796875
302 97547.5546875 84686.0625 24155.24609375 5646.876953125
303 97688.5859375 84601.0 24045.388671875 5478.9013671875
304 97711.046875 84808.796875 23907.966796875 5502.8583984375
305 96888.4921875 83941.3046875 23904.779296875 5478.7958984375
306 96561.2421875 83853.1953125 23607.994140625 5449.9736328125
307 97839.3984375 85017.9453125 23722.443359375 5450.4951171875
308 97435.3046875 84629.9296875 23786.5234375 5490.57421875
309 97354.390625 84493.8515625 24079.908203125 5609.6845703125
310 97808.796875 85150.703125 24058.359375 5700.1328125
311 97595.6953125 84505.9609375 24142.287109375 5526.2763671875
312 97897.2734375 84613.7109375 24195.396484375 5455.9169921875
313 97653.3046875 84569.2734375 24167.615234375 5541.7919921875
314 96786.6640625 83982.3359375 23903.74609375 5549.708984375
315 97634.8359375 84632.5859375 23994.5234375 5496.13671875
316 97662.0625 84632.8828125 24153.349609375 5562.0849609375
317 96684.0234375 84199.2890625 23785.818359375 5650.5419921875
318 97796.46875 84749.828125 24062.763671875 5508.0615234375
319 97674.671875 85128.828125 23980.197265625 5717.1767578125
320 97072.9140625 84309.5703125 23924.853515625 5580.7548828125
321 96960.734375 83859.265625 24263.251953125 5580.8916015625
322 97307.40625 84168.546875 24200.970703125 5531.0556640625
323 96419.5546875 83887.828125 23709.421875 5588.84765625
324 97673.1953125 84876.3671875 23935.40625 5569.2890625
325 96373.015625 84015.78125 23567.689453125 5605.2275390625
326 95992.5 83464.8359375 23721.224609375 5596.7802734375
327 96671.8046875 83866.984375 23892.91015625 5544.044921875
328 97064.7890625 84230.1640625 24039.681640625 5602.5283203125
329 96736.953125 83950.109375 23652.861328125 5433.0087890625
330 96370.03125 83329.953125 24012.359375 5486.140625
331 96716.3984375 84083.5625 23572.044921875 5469.6044921875
332 96081.125 83595.2578125 23827.3359375 5670.734375
333 96854.2265625 83740.5625 23925.98046875 5406.158203125
334 97194.5234375 84406.6171875 23685.60546875 5448.849609375
335 97208.5390625 84534.53125 23768.599609375 5547.2958984375
336 96906.3984375 84371.3359375 23577.13671875 5521.037109375
337 96507.15625 84689.8046875 23262.37890625 5722.513671875
338 97020.734375 83990.1484375 24236.76171875 5603.087890625
339 96241.9140625 83775.5625 23860.7265625 5697.1875
340 96515.25 83796.3984375 23751.623046875 5516.3857421875
341 95985.015625 83293.5390625 23968.587890625 5638.5556640625
342 96932.0859375 84186.2578125 23953.52734375 5603.849609375
343 96682.3203125 84241.3046875 23950.083984375 5754.5341796875
344 96488.203125 84161.203125 23780.373046875 5726.6865234375
345 96250.515625 83696.40625 23896.66015625 5671.275390625
346 96482.828125 84051.921875 23833.32421875 5701.208984375
347 96472.1953125 83938.765625 23920.40625 5693.48828125
348 96776.453125 83921.8203125 23946.669921875 5546.0185546875
349 97316.1328125 84107.234375 24337.822265625 5564.4619140625
350 96749.7421875 83855.40625 23868.501953125 5487.0830078125
351 97470.3515625 84642.359375 23766.78125 5469.39453125
352 97268.203125 84100.2578125 24294.056640625 5563.0556640625
353 98289.296875 84683.4375 24664.654296875 5529.3974609375
354 98395.7265625 84868.9296875 24830.609375 5651.90625
355 97512.7734375 83736.1953125 24686.08203125 5454.751953125
356 97401.3046875 83764.984375 24651.958984375 5507.8193359375
357 97682.234375 84160.78125 24548.923828125 5513.7353515625
358 96949.5234375 83982.2109375 24178.78125 5605.734375
359 96809.5546875 83267.109375 24435.03125 5446.29296875
