# Supplementary material for: Complexes of vertebrate TMC1/2 and CIB2/3 proteins form hair-cell mechanotransduction cation channels
Source: eLife. 2025 Jan 8;12:RP89719. doi: 10.7554/eLife.89719 (PMC11709434; doi:10.7554/eLife.89719)
Supplement: Figure 8—figure supplement 2—source data 1. [file elife-89719-fig8-figsupp2-data1.zip › hsTMC2-hsCIB2-Ca-MixedMembrane-sasa-100-200ns.dat]

0 97302.6640625 83819.3671875 24569.927734375 5543.3154296875
1 97070.8671875 83579.390625 24471.630859375 5490.0771484375
2 97534.328125 84335.0390625 24318.11328125 5559.412109375
3 97871.2109375 84519.34375 24527.53515625 5587.833984375
4 97697.8671875 84426.9609375 24099.578125 5414.3359375
5 98190.4296875 84595.4375 24178.228515625 5291.6181640625
6 97844.5859375 84723.1484375 24006.134765625 5442.3486328125
7 97467.8125 84104.2890625 24377.525390625 5507.0009765625
8 97692.1484375 84241.3359375 24008.513671875 5278.8505859375
9 97401.703125 84027.671875 24298.712890625 5462.3408203125
10 97219.78125 83991.2421875 24068.66796875 5420.064453125
11 96705.75 83818.703125 23854.00390625 5483.478515625
12 97551.3203125 84005.4140625 24164.7890625 5309.44140625
13 97645.5859375 84134.90625 24412.685546875 5451.0029296875
14 96720.6953125 83842.5078125 23991.396484375 5556.6044921875
15 96586.640625 83562.71875 23878.001953125 5427.0400390625
16 96640.171875 83872.453125 23708.17578125 5470.228515625
17 96746.4375 84061.8515625 23780.88671875 5548.150390625
18 96831.8671875 83869.671875 23903.466796875 5470.6357421875
19 97771.0390625 84240.25 24287.271484375 5378.2412109375
20 97494.578125 84324.6484375 24168.53125 5499.30078125
21 97932.640625 84553.015625 24059.751953125 5340.0634765625
22 98068.1875 84775.015625 24119.83203125 5413.330078125
23 97615.53125 84437.65625 24178.40234375 5500.263671875
24 97371.8671875 84407.0859375 23711.0078125 5373.11328125
25 97267.7109375 84045.8125 24195.06640625 5486.583984375
26 98015.1171875 84610.21875 24605.025390625 5600.0634765625
27 98264.53125 85166.7890625 24094.330078125 5498.2939453125
28 97886.9453125 84870.4140625 24118.72265625 5551.095703125
29 98200.328125 85165.640625 24147.3125 5556.3125
30 98427.6328125 85448.7421875 24264.068359375 5642.5888671875
31 98472.9140625 85457.640625 23961.142578125 5472.9345703125
32 98483.1328125 85535.7734375 23782.11328125 5417.376953125
33 97688.09375 84796.3984375 23955.216796875 5531.7607421875
34 97898.234375 85093.78125 23915.970703125 5555.7587890625
35 97709.1640625 84976.3046875 23501.40234375 5384.271484375
36 97048.3046875 84606.9609375 23580.033203125 5569.3447265625
37 98332.3203125 85435.8984375 23773.80859375 5438.693359375
38 98299.2109375 84976.1640625 24307.20703125 5492.080078125
39 97927.5234375 85120.046875 23792.244140625 5492.3837890625
40 98189.8046875 85596.46875 23770.61328125 5588.638671875
41 97864.2265625 85201.484375 23744.357421875 5540.8076171875
42 97732.6328125 85351.7890625 23492.64453125 5555.900390625
43 98136.7265625 85270.4375 24092.771484375 5613.2412109375
44 96744.1171875 84223.1953125 23421.529296875 5450.3037109375
45 97499.328125 84384.171875 23861.96484375 5373.404296875
46 97846.078125 84985.734375 23718.955078125 5429.3056640625
47 97854.8125 85030.6328125 23676.162109375 5425.9912109375
48 97542.2890625 84520.171875 23960.21484375 5469.048828125
49 97159.765625 84273.515625 23825.484375 5469.6171875
50 97253.9296875 84548.109375 23686.4296875 5490.3046875
51 97116.6328125 84233.5859375 23953.841796875 5535.3974609375
52 97602.28125 84795.8671875 23853.587890625 5523.5869140625
53 97658.8984375 84942.2265625 23835.056640625 5559.1923828125
54 97080.234375 84271.4765625 23942.3203125 5566.78125
55 97092.5390625 84173.125 23754.181640625 5417.3837890625
56 97180.484375 84429.7578125 23828.810546875 5539.0419921875
57 96566.3671875 84194.4765625 23510.06640625 5569.087890625
58 97084.125 84191.3125 23962.388671875 5534.7880859375
59 97302.1171875 84657.2421875 23643.869140625 5499.4970703125
60 96959.6015625 84377.7578125 23619.642578125 5518.8994140625
61 96761.40625 83711.90625 23849.7265625 5400.11328125
62 96816.90625 84116.0859375 23713.78125 5506.48046875
63 97740.7265625 84497.390625 23988.21484375 5372.439453125
64 96672.375 84010.0703125 23573.61328125 5455.654296875
65 96952.5546875 83975.484375 23726.1328125 5374.53125
66 97122.203125 84141.671875 23711.767578125 5365.6181640625
67 96833.890625 83923.828125 23688.302734375 5389.1201171875
68 97355.0078125 84168.5546875 24204.41015625 5508.978515625
69 97298.90625 83902.5 23997.6640625 5300.62890625
70 96763.1015625 83667.3125 23826.6484375 5365.4296875
71 96856.578125 83509.0078125 23956.35546875 5304.392578125
72 97261.1796875 84182.734375 24050.2109375 5485.8828125
73 97360.890625 84414.6015625 23837.72265625 5445.716796875
74 97422.8203125 84159.0859375 23927.921875 5332.09375
75 97868.890625 84673.78125 24250.95703125 5527.923828125
76 97697.640625 84499.28125 23753.7578125 5277.69921875
77 97618.953125 84381.5546875 24170.63671875 5466.619140625
78 97055.25 83875.0546875 23828.3515625 5324.078125
79 97587.6328125 83797.0078125 24401.474609375 5305.4248046875
80 97219.546875 84069.4765625 23836.71875 5343.32421875
81 97249.578125 83868.6875 24033.935546875 5326.5224609375
82 96501.3203125 83553.9453125 23637.21484375 5344.919921875
83 96310.0546875 83169.21875 23684.0390625 5271.6015625
84 96400.7421875 83387.65625 23711.412109375 5349.1630859375
85 97256.1015625 84290.0546875 23735.32421875 5384.638671875
86 96345.140625 83515.1640625 23879.15625 5524.58984375
87 96990.921875 84478.6796875 23925.873046875 5706.8154296875
88 96235.5234375 83799.9609375 23538.30078125 5551.369140625
89 97357.890625 84630.015625 23761.123046875 5516.6240234375
90 96313.359375 83725.96875 23929.34375 5670.9765625
91 96690.6796875 83928.1328125 23917.494140625 5577.4736328125
92 96388.4453125 83778.6484375 23816.458984375 5603.3310546875
93 97752.375 84595.0859375 24173.55859375 5508.134765625
94 98260.875 85188.8984375 24167.69140625 5547.857421875
95 97855.5546875 84429.8125 24282.24609375 5428.251953125
96 97381.8671875 84427.8984375 23823.14453125 5434.587890625
97 97682.1796875 84394.453125 24124.201171875 5418.2373046875
98 98055.5078125 84872.7734375 24129.009765625 5473.1376953125
99 98354.921875 85017.515625 24110.62890625 5386.611328125
100 97729.3515625 84219.0 24136.056640625 5312.8525390625
101 98570.1796875 85205.5546875 24123.751953125 5379.5634765625
102 97370.6484375 84322.46875 23956.798828125 5454.3095703125
103 98134.0 84716.9140625 24152.8125 5367.86328125
104 98295.6328125 84675.4375 24260.326171875 5320.0654296875
105 98553.78125 84763.4453125 24435.71484375 5322.689453125
106 98287.0859375 84820.4921875 24125.361328125 5329.3837890625
107 98135.109375 84844.2421875 24022.14453125 5365.638671875
108 98511.015625 85123.390625 24060.416015625 5336.3955078125
109 97449.921875 84347.125 23931.65234375 5414.427734375
110 97257.890625 84049.390625 24216.611328125 5504.0556640625
111 97785.7421875 84864.8203125 23865.53515625 5472.306640625
112 96708.234375 83929.4921875 23822.544921875 5521.9013671875
113 97628.078125 84341.5234375 24161.34375 5437.39453125
114 96702.6796875 83724.609375 24017.7890625 5519.859375
115 97224.0625 84132.625 24105.50390625 5507.033203125
116 97192.2578125 84182.5234375 23953.87109375 5472.068359375
117 97518.625 84475.21875 23966.4921875 5461.54296875
118 97520.53125 84485.8359375 24358.83203125 5662.068359375
119 97264.5390625 83974.25 24267.0390625 5488.375
120 96955.5703125 83971.03125 24178.138671875 5596.7998046875
121 98171.90625 84350.0625 24800.345703125 5489.2509765625
122 98303.125 84922.921875 24207.81640625 5413.806640625
123 97781.8125 84160.9609375 24409.822265625 5394.4853515625
124 97591.265625 84062.46875 24525.099609375 5498.1513671875
125 97233.5625 84695.2265625 24059.345703125 5760.5048828125
126 97089.984375 84140.234375 23997.826171875 5524.0380859375
127 97102.234375 84363.65625 23799.951171875 5530.6865234375
128 96935.3125 84039.4296875 24022.35546875 5563.236328125
129 97004.7109375 83871.3046875 23895.607421875 5381.1005859375
130 96673.1875 83803.3984375 23635.896484375 5383.0537109375
131 97008.2265625 84108.453125 23712.244140625 5406.2353515625
132 96672.578125 84031.7734375 23632.296875 5495.74609375
133 96692.8984375 84109.03125 23503.353515625 5459.7431640625
134 97077.4140625 84042.140625 24129.1875 5546.95703125
135 96372.9453125 83700.5078125 23935.83984375 5631.701171875
136 96530.890625 83548.1640625 24253.451171875 5635.3623046875
137 96065.09375 83641.5078125 23934.34375 5755.37890625
138 95871.2890625 83643.3828125 23471.365234375 5621.7294921875
139 96863.703125 84089.1640625 24039.880859375 5632.6708984375
140 95845.953125 83266.40625 23750.75 5585.6015625
141 97396.1171875 84593.4921875 23867.51953125 5532.447265625
142 96988.7265625 83961.8515625 24082.86328125 5527.994140625
143 97030.3359375 83875.8125 24326.205078125 5585.8408203125
144 97196.9140625 83692.59375 24799.763671875 5647.7216796875
145 97031.3125 83951.2109375 24409.1328125 5664.515625
146 96526.734375 83780.71875 23741.095703125 5497.5400390625
147 96373.8125 83990.3359375 23756.212890625 5686.3681640625
148 96577.3515625 83806.5234375 23906.939453125 5568.0556640625
149 96430.015625 83673.8515625 24146.44921875 5695.142578125
150 97079.0078125 84202.953125 23957.935546875 5540.9404296875
151 96715.6953125 83580.1484375 24218.880859375 5541.6669921875
152 97083.1640625 84034.046875 23936.71875 5443.80078125
153 97640.609375 84729.6015625 23991.20703125 5540.099609375
154 97126.65625 84027.9765625 23936.708984375 5419.0146484375
155 97523.34375 84205.546875 23865.611328125 5273.9072265625
156 98031.625 84893.0703125 23902.8828125 5382.1640625
157 97454.6953125 84209.8203125 23913.970703125 5334.5478515625
158 97858.140625 84399.0625 24216.5234375 5378.72265625
159 97072.6796875 83998.390625 24056.1328125 5490.921875
160 97191.2890625 83930.9921875 23929.140625 5334.421875
161 97060.65625 84042.8984375 23693.447265625 5337.8447265625
162 97393.3359375 84446.3671875 23668.55859375 5360.794921875
163 97370.15625 84191.4765625 24000.7734375 5411.046875
164 97096.59375 84322.8671875 23959.111328125 5592.6923828125
165 97403.9921875 84398.65625 24135.216796875 5564.9404296875
166 96930.078125 84141.265625 24038.373046875 5624.7802734375
167 96343.7734375 83638.9921875 23958.580078125 5626.8994140625
168 96211.375 83665.9375 23662.744140625 5558.6533203125
169 96359.09375 83708.0546875 23659.025390625 5503.9931640625
170 96172.265625 83332.1171875 23884.048828125 5521.9501953125
171 96749.1796875 83801.0703125 23941.369140625 5496.6298828125
172 96561.3125 83725.6484375 23964.201171875 5564.2685546875
173 97192.59375 84343.0703125 23954.876953125 5552.6767578125
174 97513.3984375 84458.0234375 23981.212890625 5462.9189453125
175 97146.046875 84202.734375 24229.6328125 5643.16015625
176 97287.796875 84685.40625 23858.767578125 5628.1884765625
177 96968.1328125 84498.7421875 23688.642578125 5609.6259765625
178 96599.5546875 83837.078125 23792.15625 5514.83984375
179 96731.984375 84120.203125 23782.033203125 5585.1259765625
180 96645.5234375 84159.453125 23740.66796875 5627.298828125
181 96518.03125 83895.7265625 23784.84765625 5581.271484375
182 96566.71875 83837.40625 24113.390625 5692.0390625
183 97535.984375 84266.671875 24467.703125 5599.1953125
184 97716.5703125 84871.6328125 23971.966796875 5563.5146484375
185 97383.421875 84326.34375 24319.826171875 5631.3740234375
186 98080.6484375 84960.7890625 24399.13671875 5639.638671875
187 97368.1484375 84101.03125 24238.25 5485.56640625
188 97422.0703125 84065.4453125 24044.41015625 5343.892578125
189 97724.5703125 84496.765625 24274.984375 5523.58984375
190 97734.5390625 84367.2421875 24532.025390625 5582.3642578125
191 97399.2890625 84282.453125 24195.40234375 5539.283203125
192 98432.4921875 84687.7734375 24410.04296875 5332.662109375
193 98033.9140625 84396.1796875 24312.7734375 5337.51953125
194 98198.8203125 84038.5390625 24750.720703125 5295.2197265625
195 98464.0859375 84694.2890625 24635.48828125 5432.845703125
196 99208.2734375 85185.1640625 24541.638671875 5259.2646484375
197 98277.0 84696.9765625 24276.216796875 5348.0966796875
198 97756.9453125 83982.6953125 24505.8984375 5365.82421875
199 97268.7265625 83956.5078125 24182.53125 5435.15625
200 98050.3125 84420.3125 24378.078125 5374.0390625
201 98776.8984375 84900.4921875 24569.0 5346.296875
202 98233.515625 84667.015625 24463.53125 5448.515625
203 98115.1015625 84675.0234375 24294.728515625 5427.3251953125
204 97229.8671875 83644.75 24007.16796875 5211.025390625
205 97556.390625 84146.0390625 24280.4765625 5435.0625
206 98150.9453125 84372.6953125 24450.181640625 5335.9658203125
207 97657.5625 84203.0703125 24235.177734375 5390.3427734375
208 97621.34375 84458.65625 23921.55859375 5379.435546875
209 97140.0625 83835.703125 23908.841796875 5302.2412109375
210 97376.3046875 84436.3203125 23755.421875 5407.71875
211 97299.53125 84298.3984375 23590.939453125 5294.9033203125
212 99390.9140625 85378.2109375 24455.11328125 5221.205078125
213 98392.78125 84650.8046875 24363.904296875 5310.9638671875
214 97959.703125 84393.4140625 24265.205078125 5349.4580078125
215 97249.296875 84167.4921875 23946.40234375 5432.298828125
216 97570.234375 83881.4453125 24068.693359375 5189.9521484375
217 97399.9296875 83698.0625 24292.619140625 5295.3759765625
218 97128.015625 83616.078125 24060.798828125 5274.4306640625
219 97615.1640625 83882.9765625 24309.296875 5288.5546875
220 97508.671875 83530.203125 24210.53515625 5116.033203125
221 97154.90625 83729.5703125 23920.455078125 5247.5595703125
222 97128.4296875 83663.1328125 24288.71875 5411.7109375
223 97589.703125 83810.078125 24291.357421875 5255.8662109375
224 97992.6171875 84149.96875 24552.375 5354.86328125
225 98444.0859375 84064.3046875 24651.990234375 5136.1044921875
226 98743.1484375 84396.59375 24558.95703125 5106.201171875
227 97899.3125 83776.625 24663.958984375 5270.6357421875
228 98805.265625 84312.3984375 24800.107421875 5153.6201171875
229 98449.15625 83886.375 24970.333984375 5203.7763671875
230 97540.5 83577.65625 24528.365234375 5282.7607421875
231 97842.265625 84167.515625 24402.3046875 5363.77734375
232 97847.359375 83875.984375 24228.962890625 5128.7939453125
233 98109.3671875 84416.2734375 24071.884765625 5189.3955078125
234 97764.7109375 84462.546875 23949.62109375 5323.728515625
235 97676.890625 83828.1484375 24478.111328125 5314.6845703125
236 97300.5234375 83802.453125 24255.84765625 5378.888671875
237 96961.2109375 83592.78125 23887.46484375 5259.517578125
238 98075.8359375 84672.0 24103.830078125 5349.9970703125
239 98343.5859375 84428.140625 24307.46484375 5196.009765625
240 98526.625 84725.4140625 24139.078125 5168.93359375
241 97734.3828125 83823.015625 24392.828125 5240.73046875
242 97713.15625 84166.7265625 23844.81640625 5149.193359375
243 98511.6953125 84662.8671875 24597.56640625 5374.369140625
244 98388.296875 84546.3046875 24279.822265625 5218.9150390625
245 96985.3828125 83776.78125 23899.154296875 5345.2763671875
246 97887.1015625 83901.8125 24675.501953125 5345.1064453125
247 97809.8046875 83942.8203125 24399.26953125 5266.142578125
248 97911.0859375 83997.9921875 24707.033203125 5396.9697265625
249 98719.8671875 84954.953125 24416.150390625 5325.6181640625
250 98289.203125 84599.5546875 24291.3828125 5300.8671875
251 97894.6640625 84060.328125 24241.888671875 5203.7763671875
252 97914.265625 84028.421875 24295.72265625 5204.939453125
253 97805.0 84142.546875 23999.5234375 5168.53515625
254 97858.71875 84170.9453125 24175.025390625 5243.6259765625
255 97231.4140625 83721.75 23764.388671875 5127.3623046875
256 97675.9921875 84011.3828125 23923.697265625 5129.5439453125
257 97369.484375 83881.3359375 23964.865234375 5238.3583984375
258 97659.8359375 84158.53125 24171.80859375 5335.251953125
259 98335.609375 84746.53125 24200.509765625 5305.7158203125
260 98334.203125 84279.9296875 24419.4609375 5182.59375
261 97865.734375 84055.1796875 24295.626953125 5242.5361328125
262 97974.84375 84030.0078125 24293.322265625 5174.2431640625
263 98191.4609375 83997.1015625 24582.779296875 5194.2099609375
264 98021.25 84320.6328125 24210.28515625 5254.833984375
265 97697.7421875 83737.4921875 24414.630859375 5227.1904296875
266 98519.84375 84734.8671875 24286.0 5250.51171875
267 98405.65625 84615.65625 24638.228515625 5424.1142578125
268 97083.328125 83969.6640625 24220.84375 5553.58984375
269 96381.359375 83540.9296875 24158.109375 5658.83984375
270 96131.0546875 83191.2421875 24101.48046875 5580.833984375
271 96469.5625 83582.75 24107.720703125 5610.4541015625
272 97580.5234375 84027.515625 24520.212890625 5483.6025390625
273 97624.421875 84050.53125 24396.806640625 5411.4580078125
274 97908.4921875 84337.1796875 24283.9609375 5356.32421875
275 97942.453125 84155.25 24307.537109375 5260.1669921875
276 97557.34375 83855.0859375 24337.955078125 5317.8486328125
277 97804.2578125 84222.9453125 24410.880859375 5414.7841796875
278 95898.7890625 82766.796875 24200.28515625 5534.146484375
279 96412.2734375 83227.390625 23982.404296875 5398.7607421875
280 96666.8828125 83596.171875 24155.37890625 5542.333984375
281 97661.75 84114.171875 24143.7578125 5298.08984375
282 97346.09375 83507.421875 24408.578125 5284.953125
283 97614.984375 84296.7734375 24279.986328125 5480.8876953125
284 97503.2734375 83940.59375 23837.734375 5137.52734375
285 98032.2109375 84511.2890625 24211.44140625 5345.259765625
286 96739.0703125 83781.1484375 23820.9921875 5431.53515625
287 97832.7890625 84300.78125 24281.853515625 5374.9228515625
288 97856.3125 84112.3359375 24288.873046875 5272.4482421875
289 97526.8046875 84259.109375 23899.2890625 5315.796875
290 97312.4765625 84138.9765625 23975.376953125 5400.9384765625
291 96997.375 83888.2421875 24175.599609375 5533.2333984375
292 96977.3515625 84061.5234375 23978.322265625 5531.2470703125
293 97482.390625 84074.7578125 23866.568359375 5229.4677734375
294 97066.5390625 83651.6015625 24140.212890625 5362.6376953125
295 96943.359375 83960.1484375 24017.861328125 5517.3251953125
296 96529.546875 83358.6640625 24222.486328125 5525.8017578125
297 96967.8671875 83520.6328125 24283.052734375 5417.9091796875
298 97647.421875 83820.4140625 24709.076171875 5441.0341796875
299 96172.25 82946.5078125 24411.833984375 5593.0458984375
300 96266.125 82932.1015625 24198.85546875 5432.416015625
301 97619.0078125 83939.0 24104.859375 5212.42578125
302 97918.390625 84149.578125 24574.646484375 5402.9169921875
303 97882.625 83894.28125 24710.587890625 5361.1220703125
304 97459.7890625 83882.0625 24392.970703125 5407.6220703125
305 97214.96875 83894.7890625 24131.818359375 5405.8193359375
306 97623.359375 84439.1875 24213.048828125 5514.4384765625
307 97285.7578125 83841.8515625 24054.955078125 5305.5244140625
308 96930.84375 83456.0078125 23925.66015625 5225.412109375
309 96625.6875 83398.25 23753.625 5263.09375
310 97150.09375 83955.109375 23864.703125 5334.859375
311 96789.75 83616.7734375 23672.990234375 5250.0068359375
312 96256.875 83260.1015625 23691.07421875 5347.150390625
313 96385.4453125 83324.375 23484.025390625 5211.4775390625
314 97265.140625 83780.6328125 24022.0078125 5268.75
315 97595.0625 83696.3203125 24128.181640625 5114.7197265625
316 97637.65625 83523.0546875 24160.060546875 5022.7294921875
317 97121.5546875 83360.140625 24122.53125 5180.55859375
318 97412.796875 83611.296875 23834.3203125 5016.41015625
319 97057.328125 83260.7265625 24036.416015625 5119.9072265625
320 97780.46875 83437.890625 24339.83984375 4998.630859375
321 97791.421875 83481.5078125 24433.560546875 5061.8232421875
322 98390.25 84264.75 24190.689453125 5032.5947265625
323 98342.5390625 84259.25 24017.96875 4967.33984375
324 97768.90625 83412.3125 24271.5625 4957.484375
325 98438.2109375 84399.2734375 24071.5703125 5016.31640625
326 98442.7578125 84805.0390625 23940.62890625 5151.455078125
327 98641.0390625 84539.84375 24086.68359375 4992.744140625
328 98644.203125 84608.140625 24165.91796875 5064.927734375
329 98301.7890625 84372.8828125 23832.09375 4951.59375
330 98812.703125 84552.7421875 24163.720703125 4951.8798828125
331 97968.9375 83574.15625 24439.4765625 5022.34765625
332 98148.734375 84203.6640625 23909.748046875 4982.3388671875
333 98265.9609375 84210.2578125 24079.724609375 5012.0107421875
334 97670.359375 84170.703125 23497.796875 4999.0703125
335 97819.4296875 84216.8828125 23590.220703125 4993.8369140625
336 97886.9609375 83739.8984375 24083.162109375 4968.0498046875
337 98518.4609375 84329.5546875 24156.861328125 4983.9775390625
338 97705.0 83998.7109375 23755.841796875 5024.7763671875
339 98079.1015625 84248.359375 23832.265625 5000.76171875
340 97632.4453125 83857.7421875 23449.01171875 4837.154296875
341 98621.046875 84772.8125 23866.794921875 5009.2802734375
342 97911.0234375 84189.7109375 23606.009765625 4942.3486328125
343 98692.75 84259.859375 24319.771484375 4943.4404296875
344 98706.140625 84232.484375 24386.775390625 4956.5595703125
345 98156.875 83919.4921875 24159.92578125 4961.271484375
346 97554.7578125 83603.2265625 24005.71875 5027.09375
347 97985.6953125 84173.4453125 24042.001953125 5114.8759765625
348 98361.6484375 84316.734375 24053.671875 5004.37890625
349 98529.40625 84317.1015625 24192.435546875 4990.0654296875
350 97996.5859375 83989.6640625 24189.77734375 5091.427734375
351 98650.4765625 84420.7890625 24276.208984375 5023.2607421875
352 99037.1015625 84740.4921875 24243.931640625 4973.6611328125
353 98019.515625 84172.8828125 24192.107421875 5172.7373046875
354 98438.65625 84693.7734375 23853.294921875 5054.2060546875
355 98391.0859375 84385.828125 23986.310546875 4990.5263671875
356 98187.921875 84674.40625 23964.458984375 5225.4716796875
357 98362.6171875 85080.5390625 23677.28515625 5197.603515625
358 97781.9765625 84488.28125 23608.806640625 5157.5556640625
359 97947.8984375 84492.203125 23653.25390625 5098.779296875
360 97403.609375 84139.1953125 23625.6328125 5180.609375
361 97028.609375 83672.4921875 23757.498046875 5200.6904296875
362 97956.265625 84555.6953125 23671.07421875 5135.251953125
363 97456.125 84144.0 23574.31640625 5131.095703125
364 97073.1796875 84055.7421875 23535.869140625 5259.2158203125
365 98130.1640625 84819.046875 24001.798828125 5345.3408203125
366 97173.2109375 84097.765625 23575.458984375 5250.0068359375
367 97997.484375 84572.3203125 23777.408203125 5176.1220703125
368 97474.53125 84078.515625 23715.087890625 5159.5361328125
369 97136.65625 84097.84375 23780.51953125 5370.853515625
370 97035.171875 83429.0078125 24183.572265625 5288.7041015625
371 97204.9140625 84231.84375 23585.048828125 5305.9892578125
372 97246.9296875 83906.4140625 23592.3828125 5125.93359375
373 96645.0234375 83265.6484375 23994.376953125 5307.5009765625
374 97385.546875 83897.9765625 23874.03125 5193.23046875
375 98105.0703125 84587.90625 23880.166015625 5181.5009765625
376 97171.484375 84067.359375 23644.896484375 5270.3857421875
377 98730.40625 85010.5234375 24215.73046875 5247.923828125
378 98404.9609375 85028.890625 23809.203125 5216.56640625
379 97864.0078125 84455.0 23845.927734375 5218.4599609375
380 97826.28125 84494.734375 23836.201171875 5252.3271484375
381 97953.1640625 84729.4375 23639.22265625 5207.748046875
382 97703.7421875 84236.71875 23986.390625 5259.68359375
383 98373.6875 85137.6484375 23722.826171875 5243.3935546875
384 97614.703125 84606.7578125 23722.189453125 5357.1220703125
385 97728.578125 84365.4609375 23870.119140625 5253.5009765625
386 97730.5078125 84652.25 23687.39453125 5304.568359375
387 97814.265625 84284.125 24131.47265625 5300.666015625
388 97458.328125 84277.9609375 23851.595703125 5335.6142578125
389 96643.2109375 84042.40625 23694.935546875 5547.0654296875
390 97805.6953125 84477.796875 24098.353515625 5385.2275390625
391 97410.9296875 84261.703125 23903.248046875 5377.0107421875
392 96850.796875 84041.2734375 23602.048828125 5396.2626953125
393 97203.1328125 84425.5625 23540.314453125 5381.3720703125
394 97471.46875 85009.359375 23306.5625 5422.2265625
395 98158.9375 84866.6484375 23606.40234375 5157.056640625
396 97586.53125 84337.765625 23725.25 5238.2421875
397 96763.8984375 83779.6015625 23584.828125 5300.265625
398 96923.6796875 83877.09375 23429.90625 5191.66015625
399 97153.5703125 84298.8671875 23196.66015625 5170.978515625
