# Supplementary material for: Complexes of vertebrate TMC1/2 and CIB2/3 proteins form hair-cell mechanotransduction cation channels
Source: eLife. 2025 Jan 8;12:RP89719. doi: 10.7554/eLife.89719 (PMC11709434; doi:10.7554/eLife.89719)
Supplement: Figure 8—figure supplement 2—source data 1. [file elife-89719-fig8-figsupp2-data1.zip › hsTMC2-hsCIB2-Ca-POPC-sasa-10-100ns.dat]

0 95531.1484375 83612.8828125 23996.443359375 6039.0888671875
1 95494.625 83469.859375 23953.154296875 5964.1943359375
2 94984.5859375 83100.6015625 23760.349609375 5938.1826171875
3 96018.28125 83733.7734375 24102.087890625 5908.7900390625
4 95394.3515625 83274.6328125 24023.623046875 5951.9521484375
5 95348.1953125 83519.046875 23746.439453125 5958.6455078125
6 94838.1171875 83344.375 23808.470703125 6157.3642578125
7 94792.84375 83364.65625 23693.8203125 6132.81640625
8 95209.84375 83175.5703125 23935.720703125 5950.7236328125
9 94898.2734375 82974.390625 23752.49609375 5914.306640625
10 95021.4453125 82966.2421875 23815.5859375 5880.19140625
11 95083.7265625 82872.7109375 23980.115234375 5884.5498046875
12 95364.7734375 83338.25 23690.40625 5831.94140625
13 95043.5234375 83513.5234375 23423.6171875 5946.80859375
14 95753.0625 83887.3984375 23719.861328125 5927.0986328125
15 95166.265625 83224.8203125 23683.37109375 5870.962890625
16 95503.5234375 83282.421875 23485.23046875 5632.064453125
17 95510.0390625 83342.7265625 23603.7265625 5718.20703125
18 95726.34375 83258.40625 23749.82421875 5640.943359375
19 95324.890625 83354.7734375 23450.697265625 5740.2900390625
20 94499.7109375 82723.59375 23271.693359375 5747.7880859375
21 94932.953125 83125.8359375 23424.517578125 5808.7001953125
22 94646.6015625 82915.28125 23437.828125 5853.25390625
23 95245.1171875 83458.9140625 23673.197265625 5943.4970703125
24 95376.28125 83490.6875 23808.806640625 5961.6064453125
25 95355.28125 82762.984375 23710.033203125 5558.8681640625
26 95291.7890625 83101.5703125 23179.2109375 5494.49609375
27 94776.6640625 83134.8984375 23087.640625 5722.9375
28 94931.78125 83388.28125 23087.009765625 5771.7548828125
29 96438.9375 84115.3203125 23354.744140625 5515.5634765625
30 95394.1796875 83137.8046875 23555.078125 5649.3515625
31 94353.7109375 82800.296875 22857.162109375 5651.8740234375
32 95424.828125 83840.828125 23174.67578125 5795.337890625
33 95472.5390625 83484.6953125 23295.634765625 5653.8955078125
34 95270.8046875 83697.65625 23149.720703125 5788.2861328125
35 94893.8515625 83753.6953125 22720.041015625 5789.9423828125
36 94608.3671875 83429.578125 22725.619140625 5773.4150390625
37 94638.953125 83200.65625 23030.6953125 5796.19921875
38 95395.171875 83742.765625 23366.44140625 5857.017578125
39 95136.9609375 83549.1953125 23138.908203125 5775.5712890625
40 94703.3828125 82624.9375 23383.908203125 5652.7314453125
41 94923.28125 82817.5625 23676.78515625 5785.533203125
42 94411.8828125 82526.9609375 23626.337890625 5870.7080078125
43 94487.828125 82802.546875 23106.875 5710.796875
44 94991.609375 83297.28125 23648.96484375 5977.318359375
45 94551.0234375 82961.0078125 23554.09765625 5982.041015625
46 94091.8828125 82423.9609375 23888.54296875 6110.310546875
47 93485.859375 81954.546875 23606.515625 6037.6015625
48 94071.5625 83093.390625 23286.455078125 6154.1416015625
49 94085.2109375 82086.0078125 23377.31640625 5689.056640625
50 93772.796875 82022.84375 23748.453125 5999.25
51 94162.765625 82139.7578125 23597.9609375 5787.4765625
52 94362.0234375 82580.078125 23222.0234375 5720.0390625
53 95938.953125 83667.46875 23556.654296875 5642.5849609375
54 95083.703125 82852.4296875 23723.90625 5746.31640625
55 95327.390625 82717.484375 23732.341796875 5561.2177734375
56 95639.2734375 83359.6953125 23822.78515625 5771.603515625
57 94680.140625 82443.578125 23658.154296875 5710.7958984375
58 94904.1875 82482.5546875 23743.05859375 5660.712890625
59 94083.46875 82077.75 23604.9921875 5799.63671875
60 94584.03125 82844.203125 23569.30859375 5914.740234375
61 94771.7890625 82645.4375 23545.228515625 5709.4384765625
62 95117.09375 82795.0625 23850.7421875 5764.35546875
63 94665.1875 82635.8515625 23592.884765625 5781.7744140625
64 94913.3671875 82824.6328125 23571.0859375 5741.17578125
65 95041.484375 82835.015625 23563.26171875 5678.396484375
66 95383.21875 82822.234375 24000.31640625 5719.666015625
67 95239.8828125 83166.9765625 23278.208984375 5602.6513671875
68 95616.4453125 83480.2578125 23541.935546875 5702.8740234375
69 94553.84375 82583.1328125 23423.734375 5726.51171875
70 95341.578125 82949.15625 23608.220703125 5607.8994140625
71 95035.3359375 82541.65625 23902.09375 5704.20703125
72 94608.640625 82479.265625 23664.376953125 5767.5009765625
73 95355.578125 82838.8046875 23884.076171875 5683.6513671875
74 95064.8828125 82658.28125 23727.04296875 5660.220703125
75 94464.8125 82233.0234375 23571.865234375 5670.0380859375
76 95655.2890625 83308.0859375 23698.537109375 5675.6669921875
77 95149.28125 82753.6015625 24091.666015625 5847.9931640625
78 94253.9375 82212.390625 23588.486328125 5773.4697265625
79 94930.34375 82426.828125 23807.765625 5652.125
80 95176.03125 82785.7890625 23778.0390625 5693.8984375
81 94610.0078125 82347.59375 23873.076171875 5805.3310546875
82 94369.703125 82179.9453125 23631.673828125 5720.9580078125
83 94826.015625 82095.6953125 23993.591796875 5631.6357421875
84 94442.2578125 82159.625 23759.84375 5738.60546875
85 95093.375 82592.703125 23905.400390625 5702.3642578125
86 95341.875 82951.8046875 24153.546875 5881.73828125
87 96254.2890625 83934.1640625 23715.953125 5697.9140625
88 94460.0 82154.4296875 23689.82421875 5692.126953125
89 94081.6796875 82017.7421875 23628.3828125 5782.22265625
90 94393.15625 82200.0234375 23602.283203125 5704.5751953125
91 94316.40625 81974.921875 23740.16015625 5699.337890625
92 92993.421875 80951.0078125 23508.107421875 5732.8466796875
93 93571.9921875 81700.046875 23351.95703125 5740.005859375
94 93861.0390625 81807.7734375 23475.57421875 5711.154296875
95 93640.375 81763.53125 23588.96875 5856.0625
96 94027.8203125 82130.4453125 23329.966796875 5716.2958984375
97 94591.21875 82348.1171875 23747.767578125 5752.3330078125
98 93922.8828125 81809.9453125 23678.810546875 5782.9365234375
99 95071.03125 82765.1484375 23637.033203125 5665.5751953125
100 94579.296875 81997.9765625 23839.47265625 5629.076171875
101 93892.9453125 81622.9296875 23556.494140625 5643.2392578125
102 94318.765625 81826.6015625 23803.087890625 5655.4619140625
103 93100.9453125 81270.1796875 23543.275390625 5856.2548828125
104 93484.03125 81325.3359375 23874.880859375 5858.0927734375
105 93485.453125 81358.9453125 23873.041015625 5873.2666015625
106 93382.21875 81920.328125 23380.634765625 5959.3720703125
107 93502.7265625 82257.34375 23207.40234375 5981.009765625
108 93355.9453125 81902.484375 23300.927734375 5923.7333984375
109 92818.875 81491.21875 23245.103515625 5958.7236328125
110 93558.2890625 82303.890625 23106.7109375 5926.15625
111 92934.3203125 81832.78125 23050.6015625 5974.53125
112 93551.453125 82234.3671875 23268.083984375 5975.4990234375
113 94064.890625 82609.390625 23293.751953125 5919.1259765625
114 93293.8046875 82066.734375 23121.0 5946.96484375
115 93565.0703125 81918.703125 23231.3203125 5792.4765625
116 93593.796875 82057.9609375 23364.947265625 5914.5556640625
117 93530.8046875 82085.765625 23366.169921875 5960.5654296875
118 93508.4921875 81886.5859375 23150.927734375 5764.5107421875
119 93884.453125 82360.8203125 23181.53125 5828.94921875
120 93965.6328125 82282.234375 23237.943359375 5777.2724609375
121 92810.734375 81581.9765625 23247.166015625 6009.2041015625
122 93964.34375 81868.1796875 23453.966796875 5678.9013671875
123 94650.0703125 82119.625 23975.458984375 5722.5068359375
124 93953.921875 82085.78125 23625.751953125 5878.8056640625
125 93823.703125 82231.3671875 23274.5703125 5841.1171875
126 94300.3125 82268.140625 23643.076171875 5805.4521484375
127 93061.515625 81592.5 23502.279296875 6016.6318359375
128 94054.921875 82386.1875 23603.5234375 5967.39453125
129 93571.3515625 82330.328125 23227.904296875 5993.4404296875
130 93879.3046875 82250.5390625 23334.65234375 5852.943359375
131 93858.484375 82128.390625 23576.78125 5923.34375
132 93722.9140625 82265.953125 23292.759765625 5917.8994140625
133 93923.03125 82429.0625 23408.21875 5957.125
134 93835.4453125 82267.71875 23223.283203125 5827.7783203125
135 93973.8828125 82600.03125 23143.39453125 5884.771484375
136 93661.34375 82060.8671875 23194.03125 5796.77734375
137 93248.4609375 81871.2109375 23078.04296875 5850.396484375
138 94606.7421875 82964.4609375 23160.84375 5759.28125
139 94480.140625 82810.2734375 23181.8984375 5756.015625
140 94283.2265625 82679.4375 23235.560546875 5815.8857421875
141 94241.015625 82147.921875 23605.080078125 5755.9931640625
142 94378.46875 82280.8125 23511.51171875 5706.927734375
143 94079.21875 82026.2890625 23763.42578125 5855.248046875
144 93175.6484375 81712.0 23497.896484375 6017.1240234375
145 94842.8359375 82572.6875 23704.44921875 5717.150390625
146 94416.53125 82307.9765625 23616.033203125 5753.7392578125
147 94315.0625 82172.8203125 23657.98828125 5757.873046875
148 93460.328125 81430.296875 23665.8203125 5817.89453125
149 94534.328125 82416.4765625 23562.53125 5722.33984375
150 94154.828125 81643.546875 23838.626953125 5663.6728515625
151 94765.6328125 82237.703125 23888.91015625 5680.490234375
152 94325.71875 81972.40625 23618.990234375 5632.8388671875
153 94334.8515625 82073.734375 23567.908203125 5653.3955078125
154 95059.171875 82641.484375 23712.9609375 5647.63671875
155 94625.171875 81918.9609375 24056.78125 5675.28515625
156 95356.6953125 83054.7421875 23701.1875 5699.6171875
157 94798.875 82780.59375 23543.845703125 5762.7822265625
158 95782.9765625 83163.46875 23958.654296875 5669.5732421875
159 95393.1796875 83150.1015625 23579.35546875 5668.138671875
160 94827.921875 82642.5390625 23686.11328125 5750.365234375
161 94933.3828125 82513.203125 23900.408203125 5740.1142578125
162 94787.4296875 82647.0078125 23606.666015625 5733.1220703125
163 95020.6171875 82479.3203125 23825.07421875 5641.888671875
164 94954.171875 82890.703125 23509.171875 5722.8515625
165 94596.3984375 82480.6875 23699.283203125 5791.7861328125
166 93630.3984375 81795.09375 23217.52734375 5691.111328125
167 94454.6328125 82745.5703125 23152.603515625 5721.7705078125
168 94577.3359375 82336.0390625 23712.013671875 5735.3583984375
169 94356.65625 82695.2890625 23337.404296875 5838.0185546875
170 94730.1796875 82724.6015625 23591.328125 5792.875
171 94689.3984375 82581.0546875 23567.001953125 5729.3291015625
172 93265.5 81707.875 23341.640625 5892.0078125
173 94068.03125 82321.5546875 23622.611328125 5938.0673828125
174 94831.75 83078.796875 23877.189453125 6062.1181640625
175 95102.4375 83188.3828125 23943.78125 6014.86328125
176 94695.765625 83168.671875 23743.033203125 6107.9697265625
177 95584.9296875 83442.9375 23856.333984375 5857.1708984375
178 95046.75 83087.6484375 23790.708984375 5915.8037109375
179 94978.7890625 83441.0 23778.703125 6120.45703125
180 94500.2734375 82963.0078125 23925.4140625 6194.07421875
181 94266.3359375 82457.6484375 23811.64453125 6001.478515625
182 95596.25 83319.125 24002.0 5862.4375
183 94271.96875 82631.625 23970.5234375 6165.08984375
184 95028.890625 83338.390625 23612.857421875 5961.1787109375
185 94800.421875 83334.8828125 23689.14453125 6111.802734375
186 94772.4140625 83107.0703125 23913.59375 6124.125
187 94983.59375 83199.9609375 24003.19921875 6109.783203125
188 94999.109375 83154.96875 23928.0625 6041.9609375
189 94261.5 82243.8828125 23739.59765625 5860.990234375
190 94830.59375 82607.4921875 24183.42578125 5980.162109375
191 95565.9140625 83257.6640625 24109.115234375 5900.4326171875
192 96123.46875 83902.4609375 24015.376953125 5897.1845703125
193 94863.0234375 82854.328125 23761.578125 5876.44140625
194 95235.28125 83087.6640625 23876.55859375 5864.470703125
195 94777.3515625 82434.28125 23976.255859375 5816.5927734375
196 94982.828125 82759.171875 24015.71484375 5896.029296875
197 95337.9140625 82926.2109375 23794.212890625 5691.2548828125
198 94596.9609375 82591.1953125 23780.138671875 5887.1865234375
199 95419.3203125 83127.7578125 23969.474609375 5838.9560546875
200 95528.953125 83548.5078125 23884.6640625 5952.109375
201 95212.40625 82922.9140625 23944.037109375 5827.2724609375
202 94902.15625 83021.6171875 23979.31640625 6049.388671875
203 95168.2734375 83286.7265625 23854.916015625 5986.6845703125
204 95032.140625 82699.4375 23914.10546875 5790.701171875
205 94909.3828125 82768.578125 23598.92578125 5729.060546875
206 95866.1875 83686.375 23863.359375 5841.7734375
207 94839.671875 82648.5859375 23898.95703125 5853.935546875
208 94499.6015625 82320.8046875 24072.435546875 5946.8193359375
209 94775.578125 82474.0625 23952.380859375 5825.4326171875
210 94812.328125 82506.2265625 23934.646484375 5814.2724609375
211 94619.8046875 82541.8046875 23824.060546875 5873.0302734375
212 94225.9296875 82246.125 23697.15234375 5858.673828125
213 95280.40625 83217.25 23661.5859375 5799.21484375
214 94156.921875 82472.53125 23530.921875 5923.265625
215 95040.328125 82646.609375 23895.4921875 5750.88671875
216 95593.9375 83409.609375 23977.416015625 5896.5439453125
217 95229.8828125 83101.6484375 23882.943359375 5877.3544921875
218 94805.7109375 82732.453125 23748.2109375 5837.4765625
219 95421.1484375 82926.359375 24255.267578125 5880.2392578125
220 95748.6640625 83573.625 23914.587890625 5869.7744140625
221 95412.796875 83081.59375 23937.03125 5802.9140625
222 95344.9609375 83309.6171875 23650.306640625 5807.4814453125
223 94800.1953125 82782.5703125 23523.119140625 5752.7470703125
224 95227.78125 83231.4453125 23543.46484375 5773.564453125
225 94784.046875 82761.8828125 23965.19921875 5971.517578125
226 94936.4765625 83112.1015625 23916.84765625 6046.236328125
227 95037.390625 83246.515625 23711.99609375 5960.560546875
228 95348.1015625 83104.40625 23808.9375 5782.62109375
229 95443.1796875 82790.8046875 24030.560546875 5689.0927734375
230 95618.078125 83236.171875 23784.6484375 5701.37109375
231 94476.65625 82769.71875 23519.76171875 5906.412109375
232 95401.796875 83017.0078125 23808.6953125 5711.953125
233 95559.5625 83352.4296875 23708.0234375 5750.4453125
234 95372.328125 82718.140625 23776.27734375 5561.044921875
235 96008.4140625 83555.5703125 23846.376953125 5696.7666015625
236 95897.984375 83625.53125 23639.431640625 5683.4892578125
237 95618.4921875 83494.6328125 23899.501953125 5887.8212890625
238 95127.6796875 82952.4375 23860.3125 5842.53515625
239 95317.78125 83092.8984375 23931.12109375 5853.119140625
240 95323.046875 82957.8671875 23769.94921875 5702.384765625
241 95707.9453125 83440.5 23746.115234375 5739.3349609375
242 95717.453125 83691.2421875 23321.0078125 5647.3984375
243 95275.7265625 83149.6171875 23729.55859375 5801.724609375
244 95233.359375 83100.5234375 23584.7421875 5725.953125
245 95092.265625 83250.125 23601.08203125 5879.470703125
246 96181.3515625 83950.21875 23896.1875 5832.52734375
247 95130.3828125 82816.546875 23975.015625 5830.58984375
248 95822.296875 83603.6328125 23810.916015625 5796.1259765625
249 95978.109375 83914.7734375 23679.123046875 5807.8935546875
250 96107.8828125 83913.1328125 24055.685546875 5930.4677734375
251 96052.6328125 83861.0078125 23965.041015625 5886.7080078125
252 95933.9140625 83703.265625 23849.07421875 5809.212890625
253 95049.15625 83269.765625 23688.060546875 5954.3349609375
254 96084.3203125 84004.9453125 23788.28125 5854.453125
255 95278.0625 83030.53125 23863.958984375 5808.2138671875
256 95337.78125 83193.0234375 23582.15625 5718.69921875
257 95097.6015625 83113.71875 23721.44140625 5868.779296875
258 94895.4296875 82510.7734375 24016.81640625 5816.080078125
259 95186.6171875 82863.0078125 23784.095703125 5730.2431640625
260 95601.6953125 83427.09375 23774.259765625 5799.8291015625
261 95168.1953125 82848.8671875 23684.08203125 5682.376953125
262 94468.3515625 82199.6640625 23688.65234375 5709.982421875
263 95205.5078125 82531.1796875 24021.41015625 5673.541015625
264 95083.375 83090.34375 23626.443359375 5816.7060546875
265 95917.2421875 83533.6171875 23842.421875 5729.3984375
266 95029.4140625 83119.8828125 23619.884765625 5855.1767578125
267 95243.828125 83004.4765625 23816.736328125 5788.6923828125
268 94881.9140625 83029.1015625 23736.68359375 5941.935546875
269 94847.6640625 82636.4453125 24002.5546875 5895.66796875
270 95377.46875 83323.7890625 23851.732421875 5899.0263671875
271 95746.59375 83466.7734375 23929.75390625 5824.966796875
272 95778.53125 83318.0859375 23934.9375 5737.24609375
273 95584.0546875 83012.9453125 23880.2421875 5654.56640625
274 94667.7734375 82453.3125 23744.296875 5764.91796875
275 95835.4375 83345.359375 23923.06640625 5716.494140625
276 95928.421875 83708.5703125 23427.34375 5603.74609375
277 95202.1953125 83178.9609375 23518.30859375 5747.537109375
278 96049.625 83583.8359375 23668.15234375 5601.181640625
279 95232.4375 83341.171875 23405.4453125 5757.08984375
280 95538.9296875 83371.4453125 23771.525390625 5802.0205078125
281 95424.9140625 83872.4296875 23468.580078125 5958.0478515625
282 95574.4140625 83332.3203125 23697.796875 5727.8515625
283 94695.359375 82639.171875 23541.3203125 5742.56640625
284 96027.9296875 83815.5234375 23532.57421875 5660.083984375
285 94809.0859375 82580.71875 23799.6796875 5785.65625
286 95599.078125 83358.3125 23991.12890625 5875.181640625
287 95606.515625 83501.2890625 23733.396484375 5814.0849609375
288 95273.234375 83292.9375 23721.365234375 5870.5341796875
289 95293.890625 83279.796875 23691.361328125 5838.6337890625
290 94819.4453125 82724.140625 23864.677734375 5884.6865234375
291 95421.65625 83489.109375 23639.654296875 5853.5537109375
292 96529.3125 84213.640625 23589.87890625 5637.103515625
293 95645.0859375 83868.140625 23759.306640625 5991.1806640625
294 95596.8359375 83355.5625 24075.22265625 5916.974609375
295 95224.703125 83295.5234375 23648.22265625 5859.521484375
296 95988.6796875 83815.171875 23789.01171875 5807.751953125
297 95157.4921875 83355.859375 23535.212890625 5866.7900390625
298 95307.25 83085.5703125 23584.0390625 5681.1796875
299 95615.6171875 83492.546875 23871.03515625 5873.982421875
300 96513.3828125 84430.609375 23736.9453125 5827.0859375
301 96697.140625 84527.21875 23779.259765625 5804.6689453125
302 96149.3828125 84033.4765625 23742.75390625 5813.423828125
303 95530.9296875 83674.4375 23420.29296875 5781.900390625
304 96190.4453125 83930.34375 23866.482421875 5803.1904296875
305 95657.4609375 83735.6796875 23935.615234375 6006.9169921875
306 96628.390625 84208.1171875 23990.3828125 5785.0546875
307 95883.0390625 83322.8046875 24122.7109375 5781.23828125
308 95306.7890625 83446.734375 23467.96875 5803.95703125
309 95811.109375 83621.6328125 23863.740234375 5837.1318359375
310 95295.2890625 83148.515625 23773.0703125 5813.1484375
311 95211.328125 83317.9140625 23975.736328125 6041.1611328125
312 95793.6640625 83453.140625 23922.81640625 5791.146484375
313 95737.640625 83896.0078125 23492.43359375 5825.400390625
314 94862.4921875 82881.4921875 23785.72265625 5902.361328125
315 95728.1875 83413.3515625 23599.951171875 5642.5576171875
316 95597.796875 83356.4140625 23788.4921875 5773.5546875
317 95601.2421875 83211.546875 23641.966796875 5626.1357421875
318 94131.921875 81966.0390625 23731.544921875 5782.8310546875
319 94948.703125 82688.8046875 23741.5703125 5740.8359375
320 95668.8203125 83512.7578125 23856.953125 5850.4453125
321 95778.2734375 83714.2578125 23606.833984375 5771.4091796875
322 95407.65625 83213.3125 24096.2109375 5950.93359375
323 95572.9140625 83408.5 24135.083984375 5985.3349609375
324 95824.65625 83184.546875 24201.81640625 5780.853515625
325 95286.9140625 83059.375 23715.728515625 5744.0947265625
326 95841.953125 83309.4375 23894.544921875 5681.0146484375
327 95328.390625 82980.796875 23901.322265625 5776.8642578125
328 94744.859375 82797.765625 23296.677734375 5674.7919921875
329 95877.6484375 83173.9609375 24095.25 5695.78125
330 95741.5703125 83130.96875 23793.888671875 5591.6435546875
331 94746.8984375 82440.21875 23753.169921875 5723.2451171875
332 96308.5625 83803.1328125 23994.12109375 5744.345703125
333 95544.4140625 83058.1640625 23842.296875 5678.0234375
334 95675.125 83208.7109375 23696.2890625 5614.9375
335 95117.9765625 82564.25 23745.47265625 5595.873046875
336 95700.1171875 83124.0 23654.40625 5539.14453125
337 95025.4921875 82640.2890625 23584.826171875 5599.8115234375
338 94582.2421875 82553.6171875 23479.626953125 5725.5009765625
339 95322.7265625 82979.9375 23573.43359375 5615.322265625
340 95073.1015625 82281.0703125 23538.736328125 5373.3525390625
341 95315.515625 82511.4140625 23800.587890625 5498.2431640625
342 95097.0859375 82319.3984375 24042.689453125 5632.5009765625
343 95803.765625 82838.5859375 24303.947265625 5669.3837890625
344 94895.6015625 82419.265625 23734.720703125 5629.1923828125
345 95802.3828125 83232.7109375 23723.01953125 5576.673828125
346 94139.4453125 81908.6171875 23780.1640625 5774.66796875
347 94655.2421875 82647.296875 23302.580078125 5647.3173828125
348 95094.6171875 82673.65625 23438.431640625 5508.7353515625
349 95481.765625 82973.21875 23778.130859375 5634.7919921875
350 95359.3515625 82641.4140625 23762.119140625 5522.0908203125
351 95019.4375 82795.7109375 23612.060546875 5694.1669921875
352 94297.0078125 82185.15625 23378.3828125 5633.265625
353 94546.4375 82389.7109375 23528.859375 5686.06640625
354 95034.2265625 82055.9765625 23987.01171875 5504.380859375
355 95096.34375 82281.34375 23915.501953125 5550.2509765625
356 95670.6953125 82906.5078125 23902.94140625 5569.376953125
357 95655.015625 82736.1015625 24031.228515625 5556.1572265625
358 95341.2890625 82407.7421875 23855.099609375 5460.7763671875
359 95665.90625 82909.8515625 24068.341796875 5656.1435546875
