# Supplementary material for: Complexes of vertebrate TMC1/2 and CIB2/3 proteins form hair-cell mechanotransduction cation channels
Source: eLife. 2025 Jan 8;12:RP89719. doi: 10.7554/eLife.89719 (PMC11709434; doi:10.7554/eLife.89719)
Supplement: Figure 8—figure supplement 2—source data 1. [file elife-89719-fig8-figsupp2-data1.zip › hsTMC2-hsCIB2-Ca-POPC-sasa-100-200ns.dat]

0 94715.578125 82448.921875 23793.650390625 5763.4970703125
1 94466.3125 82045.921875 23734.640625 5657.125
2 94951.7890625 81779.78125 24230.095703125 5529.0439453125
3 94145.6875 81360.03125 23995.126953125 5604.7353515625
4 94053.609375 81245.9375 23732.640625 5462.484375
5 95203.453125 82289.90625 23927.580078125 5507.0166015625
6 95376.5703125 82855.5 23761.4453125 5620.1875
7 95478.5625 82803.7734375 23660.498046875 5492.8544921875
8 94341.265625 82065.84375 23642.88671875 5683.732421875
9 93957.0859375 81844.5703125 23525.5390625 5706.51171875
10 94431.6875 82646.90625 23475.2109375 5845.21484375
11 95084.90625 82444.828125 23886.41796875 5623.169921875
12 94923.34375 82698.875 23616.650390625 5696.0908203125
13 95115.671875 82794.3828125 23698.607421875 5688.6591796875
14 95107.09375 82728.796875 23738.517578125 5680.1103515625
15 95134.609375 82365.375 23900.970703125 5565.8681640625
16 94305.890625 82063.21875 23576.30859375 5666.818359375
17 94757.96875 82485.6640625 23921.625 5824.66015625
18 94899.9921875 82336.9453125 24013.30859375 5725.130859375
19 95478.7265625 82768.6875 23929.40234375 5609.681640625
20 95005.3359375 82866.2734375 23594.259765625 5727.5986328125
21 95005.609375 82638.8984375 23685.7578125 5659.5234375
22 95180.0703125 82798.6171875 23656.625 5637.5859375
23 95082.390625 82584.515625 23848.8046875 5675.46484375
24 95067.65625 82774.8828125 23813.318359375 5760.2724609375
25 94582.2109375 82061.5703125 23848.583984375 5663.9716796875
26 95287.6875 82471.125 23886.10546875 5534.771484375
27 94554.1015625 81906.3984375 23749.76953125 5551.033203125
28 94580.8671875 81861.7734375 23759.79296875 5520.349609375
29 94180.3359375 81662.1796875 23687.5390625 5584.69140625
30 95889.6015625 83280.8046875 23792.626953125 5591.9150390625
31 96287.8671875 83279.4609375 24043.923828125 5517.7587890625
32 96899.7734375 83822.1015625 24203.912109375 5563.1201171875
33 96036.75 82877.7421875 24311.466796875 5576.2294921875
34 94584.5390625 81838.984375 23937.703125 5596.07421875
35 94335.8671875 81625.9140625 24138.0546875 5714.05078125
36 94971.6171875 82230.125 24312.177734375 5785.3427734375
37 94264.78125 81769.171875 23524.36328125 5514.376953125
38 95190.359375 82100.7109375 24182.029296875 5546.1904296875
39 95193.5234375 82362.0 23736.958984375 5452.7177734375
40 95759.0859375 82925.53125 23942.923828125 5554.6845703125
41 95481.046875 82629.4140625 24010.515625 5579.44140625
42 95400.5 82738.4375 23838.220703125 5588.0791015625
43 96373.546875 83298.2734375 23997.052734375 5460.8896484375
44 95909.6328125 82935.375 24060.251953125 5542.9970703125
45 96205.5703125 83082.8203125 24049.27734375 5463.263671875
46 95969.7890625 83351.59375 23690.28515625 5536.044921875
47 96330.3984375 83588.109375 23707.958984375 5482.8349609375
48 95949.828125 83038.296875 24055.712890625 5572.0908203125
49 96208.9375 83211.5078125 24100.31640625 5551.443359375
50 95945.53125 83216.5078125 23826.478515625 5548.7275390625
51 95921.2734375 83521.59375 23604.564453125 5602.4423828125
52 95320.2578125 82574.65625 23889.849609375 5572.1240234375
53 95760.25 82787.6171875 24016.20703125 5521.787109375
54 95573.0703125 82788.09375 23843.8203125 5529.421875
55 95692.40625 82799.5 23853.701171875 5480.3974609375
56 95176.1640625 82446.2578125 23947.59765625 5608.845703125
57 95297.171875 82667.8046875 23926.6875 5648.66015625
58 94567.6328125 82008.8046875 24027.095703125 5734.1337890625
59 94861.6953125 82277.2578125 23920.6171875 5668.08984375
60 95075.5390625 81967.9921875 24347.224609375 5619.8388671875
61 94959.4375 82265.3046875 24197.396484375 5751.6318359375
62 95132.09375 82640.6875 23886.3359375 5697.46484375
63 95237.671875 82424.8203125 24198.759765625 5692.9541015625
64 94945.390625 82292.421875 23918.02734375 5632.529296875
65 94993.28125 82264.0 23890.720703125 5580.7197265625
66 95280.390625 82521.5703125 23922.83203125 5582.005859375
67 94632.640625 82287.765625 23909.31640625 5782.220703125
68 94682.4453125 82697.25 23878.423828125 5946.6142578125
69 94572.6015625 82412.890625 23801.572265625 5820.9306640625
70 94241.8203125 81867.6171875 23889.16796875 5757.482421875
71 93703.0625 81618.125 23676.025390625 5795.5439453125
72 95124.3828125 82671.109375 23856.55859375 5701.642578125
73 94605.578125 82529.46875 23734.056640625 5828.9736328125
74 94600.515625 82152.75 23758.146484375 5655.1904296875
75 95271.84375 82569.8671875 24041.009765625 5669.5166015625
76 94590.2421875 81780.5546875 23902.541015625 5546.4267578125
77 94901.546875 82157.9765625 23765.7578125 5511.09375
78 94937.3203125 82678.859375 23590.12890625 5665.833984375
79 95211.0390625 82685.890625 23357.806640625 5416.3291015625
80 95427.3046875 82686.28125 23711.49609375 5485.236328125
81 94759.7109375 82140.9609375 23633.63671875 5507.443359375
82 94789.84375 82300.71875 23735.734375 5623.3046875
83 94114.53125 81994.8671875 23384.583984375 5632.4599609375
84 95416.296875 83055.9609375 23642.935546875 5641.2998046875
85 95107.9296875 82836.328125 23386.37109375 5557.384765625
86 94418.484375 82257.5546875 23047.771484375 5443.4208984375
87 94448.1875 82162.734375 23409.76171875 5562.154296875
88 94691.6328125 82271.8828125 23662.259765625 5621.2548828125
89 94411.625 82132.21875 23734.580078125 5727.5869140625
90 94207.109375 82220.96875 23378.203125 5696.03125
91 95363.140625 83018.6328125 23792.357421875 5723.9248046875
92 94470.8359375 82166.2734375 23752.380859375 5723.9091796875
93 94021.6953125 81731.515625 23819.640625 5764.73046875
94 94312.046875 82173.75 23674.947265625 5768.3251953125
95 94146.2578125 81858.6171875 23812.21484375 5762.287109375
96 94228.4296875 81938.46875 23759.419921875 5734.7294921875
97 94543.546875 82000.1953125 23811.017578125 5633.8330078125
98 94390.125 81687.7109375 23825.7578125 5561.671875
99 95164.3515625 82612.671875 23836.998046875 5642.6591796875
100 94673.4765625 82305.734375 23761.087890625 5696.6728515625
101 94296.4921875 81787.71875 23902.796875 5697.01171875
102 94824.171875 82260.6171875 23883.34765625 5659.896484375
103 94962.7890625 82018.71875 24103.39453125 5579.662109375
104 95412.078125 82477.1796875 23954.369140625 5509.7353515625
105 95251.8359375 82153.9765625 23989.806640625 5445.9736328125
106 95339.6484375 82481.859375 23875.576171875 5508.8935546875
107 95393.1328125 82546.0546875 23970.201171875 5561.5615234375
108 95858.6484375 82785.1875 23987.875 5457.20703125
109 95191.265625 82151.4609375 24062.841796875 5511.5185546875
110 95007.4453125 82413.5078125 23807.947265625 5607.0048828125
111 95250.4609375 82550.1328125 23780.38671875 5540.029296875
112 95423.421875 82321.546875 23994.208984375 5446.1669921875
113 95500.9375 82490.2890625 23883.125 5436.23828125
114 95047.8828125 82554.9140625 23868.171875 5687.6015625
115 95554.1328125 83313.4921875 23473.052734375 5616.2060546875
116 94664.7890625 82374.3515625 23531.673828125 5620.6181640625
117 94668.7734375 82395.6875 23461.5859375 5594.25
118 95532.7421875 83363.0546875 23453.04296875 5641.677734375
119 95392.9765625 82715.9453125 23478.0234375 5400.49609375
120 95245.9375 82768.5234375 23508.326171875 5515.4560546875
121 94387.15625 82543.59375 22863.33984375 5509.888671875
122 94996.46875 82697.2421875 23426.666015625 5563.7197265625
123 95078.6328125 82744.421875 23258.125 5461.95703125
124 95047.703125 82441.8515625 23640.1328125 5517.140625
125 95344.6484375 83082.9140625 23276.6875 5507.4765625
126 94831.1640625 82549.703125 23341.88671875 5530.212890625
127 94112.5859375 82247.5625 23232.359375 5683.66796875
128 95457.7421875 83746.3984375 23025.3671875 5657.01171875
129 94919.859375 82672.4453125 23509.251953125 5630.9189453125
130 94709.3984375 82630.78125 23291.259765625 5606.3212890625
131 94069.390625 82354.7890625 23088.15625 5686.77734375
132 94362.5625 82120.515625 23757.62890625 5757.791015625
133 94191.4296875 82025.09375 23307.5 5570.58203125
134 94405.0078125 82432.2265625 23431.955078125 5729.5869140625
135 94193.75 82186.03125 23515.86328125 5754.072265625
136 94507.8828125 82360.703125 23500.9765625 5676.8984375
137 94203.9609375 81549.3125 23836.29296875 5590.822265625
138 94433.3125 82006.0703125 23651.615234375 5612.1865234375
139 94580.0234375 82371.859375 23704.181640625 5748.0087890625
140 93423.109375 81475.765625 23505.576171875 5779.1162109375
141 93460.9765625 81454.953125 23773.068359375 5883.5224609375
142 93514.4921875 81404.4140625 23813.50390625 5851.712890625
143 93982.6640625 81637.0703125 23572.990234375 5613.6982421875
144 94828.96875 82165.7734375 23856.6953125 5596.75
145 94186.7578125 82106.2578125 23526.857421875 5723.1787109375
146 93962.765625 81698.03125 23625.744140625 5680.5048828125
147 94808.0625 82517.328125 23574.4140625 5641.83984375
148 94667.375 82288.765625 23523.74609375 5572.568359375
149 94692.8671875 82511.8359375 23542.421875 5680.6953125
150 94359.2578125 82289.6015625 23559.623046875 5744.9833984375
151 94390.734375 82211.0 23615.267578125 5717.7666015625
152 94316.8359375 82431.0234375 23507.02734375 5810.607421875
153 94205.5703125 82397.3359375 23148.193359375 5669.9794921875
154 95369.0625 83566.3828125 23168.2421875 5682.78125
155 95281.546875 83041.3359375 23526.818359375 5643.3037109375
156 94277.046875 82237.5625 23451.271484375 5705.8935546875
157 94683.6953125 82538.7890625 23669.76953125 5762.431640625
158 94050.9453125 81878.90625 23645.662109375 5736.8115234375
159 93757.6484375 81742.375 23483.1484375 5733.9375
160 93754.7421875 81473.125 23591.921875 5655.15234375
161 93076.0703125 81083.8125 23465.482421875 5736.6123046875
162 94081.4140625 81664.6796875 23385.63671875 5484.451171875
163 93648.1953125 81691.265625 23394.619140625 5718.8447265625
164 94076.484375 82120.546875 23306.892578125 5675.4775390625
165 93386.7578125 81116.71875 23642.173828125 5686.0673828125
166 93529.1875 81385.453125 23526.89453125 5691.580078125
167 93417.7109375 81138.7734375 23517.689453125 5619.3759765625
168 94140.21875 81668.4296875 23777.234375 5652.72265625
169 94019.9921875 81754.4140625 23696.69921875 5715.560546875
170 93764.390625 81993.3828125 23354.041015625 5791.5166015625
171 93672.0234375 81676.578125 23858.509765625 5931.5322265625
172 94139.2421875 82158.234375 23864.841796875 5941.9169921875
173 93862.6015625 81787.2578125 23747.005859375 5835.8310546875
174 93533.671875 81853.6015625 23591.6171875 5955.7734375
175 93653.1171875 81726.4609375 23676.23828125 5874.791015625
176 93296.6484375 81297.578125 23676.94921875 5838.939453125
177 94322.7109375 82288.3828125 23616.611328125 5791.1416015625
178 94333.6015625 82558.2421875 23260.150390625 5742.3955078125
179 94273.59375 81734.9140625 23594.814453125 5528.0673828125
180 93304.734375 81404.296875 23368.95703125 5734.259765625
181 93671.2109375 81579.546875 23340.1953125 5624.265625
182 93580.296875 81498.1484375 23689.361328125 5803.6064453125
183 93645.1875 81545.6171875 23641.478515625 5770.9541015625
184 94275.2890625 82084.09375 23700.05859375 5754.431640625
185 94341.96875 81754.8671875 23891.62109375 5652.259765625
186 93663.390625 81312.6015625 23664.70703125 5656.958984375
187 93614.7890625 81674.1328125 23356.791015625 5708.0673828125
188 93952.90625 81437.90625 23692.806640625 5588.9033203125
189 93490.46875 81643.046875 23342.8828125 5747.73046875
190 94074.9453125 81956.421875 23559.62890625 5720.552734375
191 94020.7578125 81781.1640625 23756.119140625 5758.2626953125
192 93780.390625 81949.2578125 23328.3203125 5748.59375
193 93499.453125 81686.1328125 23524.146484375 5855.4130859375
194 93689.0390625 81507.9296875 23648.669921875 5733.7802734375
195 93835.828125 81775.21875 23563.271484375 5751.3310546875
196 93904.4140625 81756.0234375 23688.23828125 5769.923828125
197 93672.0234375 81774.3515625 23615.73828125 5859.033203125
198 93477.8828125 81913.5625 23285.38671875 5860.533203125
199 93215.1640625 81402.8046875 23457.689453125 5822.6650390625
200 93552.734375 81815.90625 23355.482421875 5809.3271484375
201 93299.140625 81565.9609375 23448.119140625 5857.4697265625
202 93769.0546875 82152.09375 23279.85546875 5831.447265625
203 93646.359375 81852.8671875 23372.443359375 5789.4755859375
204 94204.1171875 82365.078125 23466.8359375 5813.8984375
205 92977.09375 81099.890625 23528.716796875 5825.7568359375
206 92761.421875 81104.203125 23134.142578125 5738.4619140625
207 93686.171875 81660.0390625 23341.1015625 5657.484375
208 93678.6015625 81468.9140625 23606.73046875 5698.521484375
209 94238.875 82047.6328125 23544.703125 5676.73046875
210 94282.8125 81977.0703125 23727.634765625 5710.9462890625
211 94780.6015625 82591.9765625 23596.53125 5703.953125
212 94081.4609375 82050.6171875 23659.3671875 5814.26171875
213 93576.140625 81463.90625 23416.84375 5652.3046875
214 94209.515625 82037.5 23301.53515625 5564.759765625
215 94071.2109375 81868.671875 23680.744140625 5739.1025390625
216 93400.5546875 81135.7421875 23658.466796875 5696.8271484375
217 93939.8203125 81678.1328125 23787.08984375 5762.701171875
218 94276.5234375 81731.5703125 23928.47265625 5691.759765625
219 93781.125 81467.0703125 23729.984375 5707.96484375
220 93833.03125 81451.7421875 23726.947265625 5672.8291015625
221 93601.4609375 81671.625 23404.25390625 5737.208984375
222 93947.75 81609.359375 23810.189453125 5735.8994140625
223 94268.546875 82072.1640625 23510.6875 5657.15234375
224 94085.4140625 81838.140625 23576.078125 5664.40234375
225 94769.0 82411.671875 23598.16015625 5620.416015625
226 95163.3125 82661.5 23796.107421875 5647.1474609375
227 93758.4453125 81755.0703125 23449.484375 5723.0546875
228 94841.828125 82139.0625 23829.064453125 5563.1494140625
229 95509.0390625 82978.203125 23489.146484375 5479.1552734375
230 94476.4765625 81970.8125 23838.451171875 5666.3935546875
231 94369.5390625 82247.8125 23461.357421875 5669.8154296875
232 94827.859375 82634.625 23653.529296875 5730.1474609375
233 93858.4453125 81683.265625 23781.396484375 5803.1083984375
234 94377.0078125 82532.1796875 23386.630859375 5770.9013671875
235 94529.953125 82181.203125 24018.015625 5834.6328125
236 94028.4375 82152.3671875 23547.38671875 5835.658203125
237 94442.8203125 82131.75 23801.642578125 5745.2861328125
238 94000.171875 81933.8828125 23484.875 5709.29296875
239 94117.3359375 81806.203125 23649.115234375 5668.9912109375
240 94060.5078125 81927.4765625 23587.3828125 5727.17578125
241 93377.859375 81180.28125 23468.595703125 5635.5087890625
242 93617.84375 81866.734375 23451.927734375 5850.4091796875
243 93718.8828125 81898.1171875 23611.501953125 5895.3681640625
244 93757.34375 81985.125 23508.8828125 5868.33203125
245 93737.2109375 82038.0 23351.509765625 5826.1494140625
246 93686.53125 81817.7890625 23549.412109375 5840.3349609375
247 93614.828125 82055.9609375 23423.087890625 5932.1103515625
248 93949.359375 81719.6328125 23490.158203125 5630.2158203125
249 93429.03125 81774.75 23250.48046875 5798.099609375
250 93565.890625 81799.5 23551.443359375 5892.5263671875
251 93855.9765625 81852.640625 23406.99609375 5701.830078125
252 94131.0390625 82331.6171875 23230.98828125 5715.783203125
253 94409.390625 82544.453125 23211.48828125 5673.275390625
254 94569.421875 82486.65625 23297.91796875 5607.576171875
255 94395.1484375 82395.2265625 23463.90234375 5731.990234375
256 94330.5625 82735.0234375 22988.419921875 5696.4404296875
257 95150.28125 83163.140625 23235.49609375 5624.177734375
258 94171.5859375 82385.921875 23184.892578125 5699.6142578125
259 94624.1796875 82622.34375 23266.494140625 5632.3291015625
260 94074.2109375 82278.9140625 23208.60546875 5706.654296875
261 93658.75 81851.375 23533.4453125 5863.03515625
262 94636.359375 82521.5546875 23801.802734375 5843.4990234375
263 93721.4453125 81748.5234375 23693.26953125 5860.173828125
264 94327.6796875 82284.6875 23535.486328125 5746.2470703125
265 94334.3203125 82656.96875 23696.244140625 6009.4462890625
266 94373.6640625 82432.03125 23593.0390625 5825.703125
267 94716.2578125 82468.2421875 23876.953125 5814.46875
268 94102.8515625 82202.4453125 23541.70703125 5820.650390625
269 94278.9375 82245.5859375 23868.21484375 5917.431640625
270 93891.1484375 81791.15625 23454.021484375 5677.0146484375
271 93968.9453125 81777.8125 23508.46875 5658.66796875
272 93791.40625 81694.015625 23565.16015625 5733.884765625
273 94648.7578125 82403.828125 23399.5859375 5577.328125
274 93610.1015625 81905.7890625 23384.39453125 5840.041015625
275 93785.5 81955.34375 23424.861328125 5797.3525390625
276 94998.1953125 82585.4765625 23733.849609375 5660.5654296875
277 94195.5390625 81662.375 23730.056640625 5598.4462890625
278 94253.5703125 81806.3359375 23590.501953125 5571.6337890625
279 93641.1484375 81317.3359375 23719.001953125 5697.5947265625
280 93399.9921875 81324.6875 23612.841796875 5768.7685546875
281 93613.890625 82016.1875 23219.89453125 5811.095703125
282 93476.9375 81588.890625 23382.357421875 5747.1552734375
283 93727.203125 81611.921875 23692.8984375 5788.80859375
284 92943.3671875 81062.4140625 23714.2890625 5916.66796875
285 93580.4609375 81667.3046875 23528.861328125 5807.8525390625
286 93354.53125 81368.3984375 23637.267578125 5825.5673828125
287 92979.0703125 81087.125 23329.818359375 5718.9365234375
288 93053.3984375 81136.4375 23720.189453125 5901.6142578125
289 93569.25 81452.7109375 23754.103515625 5818.7822265625
290 94184.125 81644.9765625 23943.56640625 5702.208984375
291 93267.609375 80869.3125 23768.84765625 5685.275390625
292 93023.4375 80698.1171875 23671.666015625 5673.1728515625
293 92814.3671875 80357.5 24037.21875 5790.17578125
294 93588.375 81304.09375 23871.76171875 5793.740234375
295 93954.75 81603.1875 23456.673828125 5552.5556640625
296 93039.421875 80740.6171875 23995.513671875 5848.3544921875
297 93418.390625 81060.21875 23634.857421875 5638.3427734375
298 93361.71875 81183.3046875 23505.9453125 5663.765625
299 93605.203125 81286.5546875 23731.439453125 5706.3955078125
300 93316.7890625 80729.0234375 23953.45703125 5682.845703125
301 93962.3203125 81522.5625 23851.419921875 5705.8310546875
302 93081.6484375 81092.28125 23610.87109375 5810.751953125
303 93637.46875 81443.40625 23490.603515625 5648.2705078125
304 93656.84375 81134.984375 23594.56640625 5536.353515625
305 93122.3203125 80889.5859375 23726.435546875 5746.8505859375
306 93427.2265625 81285.7421875 23665.873046875 5762.1943359375
307 93709.1328125 81589.765625 23581.43359375 5731.033203125
308 93160.984375 81180.34375 23796.265625 5907.8125
309 93852.6015625 81780.4140625 23690.748046875 5809.2802734375
310 92929.6875 81213.609375 23534.86328125 5909.392578125
311 92884.21875 80859.0859375 23620.974609375 5797.9208984375
312 92823.1015625 80703.3671875 23854.765625 5867.515625
313 93874.75 81527.1796875 23839.548828125 5745.9892578125
314 93513.4765625 81234.0859375 23895.4921875 5808.05078125
315 93449.7109375 81026.953125 23897.82421875 5737.533203125
316 93239.0625 80929.9609375 23785.90234375 5738.400390625
317 93379.609375 81018.1484375 23764.046875 5701.29296875
318 93525.984375 81149.765625 23603.06640625 5613.423828125
319 93657.859375 81567.703125 23711.953125 5810.8984375
320 93648.609375 81537.984375 23568.75390625 5729.064453125
321 93842.8046875 81799.5 23460.30859375 5708.501953125
322 94603.875 81963.890625 23993.86328125 5676.939453125
323 94383.53125 81815.359375 23920.3046875 5676.06640625
324 93754.03125 81354.78125 23974.77734375 5787.763671875
325 94329.1328125 81575.015625 24007.39453125 5626.638671875
326 93739.7578125 81288.625 23493.767578125 5521.3173828125
327 93903.0234375 81289.015625 24002.94140625 5694.466796875
328 93245.609375 80986.2734375 23760.263671875 5750.4638671875
329 93899.75 81564.578125 24181.8125 5923.3203125
330 94461.90625 81481.6796875 24153.779296875 5586.7763671875
331 94157.59375 81471.015625 23902.615234375 5608.0185546875
332 93218.1953125 80870.28125 23840.779296875 5746.4326171875
333 94025.8984375 81636.3828125 23771.083984375 5690.7841796875
334 94212.7421875 81818.6484375 23994.734375 5800.3203125
335 94828.421875 81854.6875 24302.625 5664.4453125
336 95223.0625 82433.59375 24176.9609375 5693.74609375
337 94800.15625 82649.0 23791.083984375 5819.9638671875
338 94407.9140625 82029.5234375 23758.421875 5690.015625
339 94713.6875 82160.0078125 24228.373046875 5837.3466796875
340 95203.296875 82446.2578125 24086.833984375 5664.8974609375
341 95553.6171875 83029.7109375 23830.318359375 5653.2060546875
342 95212.3125 82842.7265625 23924.4375 5777.42578125
343 95102.7734375 82201.890625 24492.84375 5795.98046875
344 94386.25 81840.203125 24022.82421875 5738.388671875
345 93981.046875 80981.0234375 24420.490234375 5710.2333984375
346 94377.9140625 81756.0234375 24056.1171875 5717.11328125
347 94652.03125 82007.0390625 23911.59375 5633.30078125
348 94239.9140625 81455.4140625 24124.8671875 5670.18359375
349 94821.140625 82366.4140625 24070.828125 5808.05078125
350 95460.921875 82626.90625 24195.337890625 5680.6611328125
351 95222.8828125 82496.7265625 24149.0859375 5711.46484375
352 94576.890625 82294.0546875 23821.265625 5769.21484375
353 94487.578125 82018.6015625 23867.6953125 5699.359375
354 93770.984375 81495.8671875 23908.998046875 5816.9404296875
355 94191.1640625 82046.7890625 23657.43359375 5756.529296875
356 93938.2265625 81512.0234375 23940.650390625 5757.2236328125
357 93954.71875 82019.2421875 23709.34765625 5886.935546875
358 94570.859375 82545.5625 23920.75 5947.7265625
359 94154.1640625 82099.2578125 23813.13671875 5879.115234375
360 94238.5546875 82162.59375 23793.787109375 5858.9130859375
361 93617.359375 81743.4765625 23619.423828125 5872.7705078125
362 93206.0 81324.734375 23778.72265625 5948.728515625
363 94232.265625 82340.3828125 23682.521484375 5895.3193359375
364 93467.390625 81776.6015625 23496.376953125 5902.7939453125
365 93473.9765625 81598.109375 23702.326171875 5913.2294921875
366 94068.8125 82046.390625 23824.421875 5901.0
367 94230.9296875 82340.2421875 23568.345703125 5838.8291015625
368 94150.453125 81854.640625 24162.4921875 5933.33984375
369 93851.2734375 81783.6796875 23722.4765625 5827.44140625
370 92415.5078125 80725.2890625 23472.501953125 5891.1416015625
371 93683.03125 81716.890625 23559.099609375 5796.4794921875
372 93448.484375 81275.390625 23763.76953125 5795.337890625
373 94219.9140625 82324.125 23803.8046875 5954.0078125
374 92987.9765625 81546.125 23424.306640625 5991.2275390625
375 93098.046875 81356.078125 23406.1484375 5832.08984375
376 93421.375 81415.34375 23444.220703125 5719.0947265625
377 93595.78125 81594.140625 23971.1875 5984.7734375
378 93381.96875 81273.1953125 23812.072265625 5851.6494140625
379 93162.2265625 81272.234375 23751.904296875 5930.9560546875
380 93209.4609375 81315.140625 23536.072265625 5820.8759765625
381 93810.0234375 81571.6015625 23702.908203125 5732.2431640625
382 93786.984375 82025.0703125 23437.34765625 5837.716796875
383 93792.2890625 81598.9375 23654.296875 5730.47265625
384 93888.5 82153.34375 23582.9453125 5923.89453125
385 94043.21875 82166.5390625 23505.779296875 5814.5498046875
386 94174.96875 82186.234375 23640.171875 5825.71875
387 94146.34375 81614.296875 23864.400390625 5666.1767578125
388 94561.3515625 82332.7578125 23771.01953125 5771.212890625
389 94460.265625 81948.3046875 24016.158203125 5752.0986328125
390 94534.2734375 82388.09375 23766.455078125 5810.1376953125
391 94195.578125 82202.125 23613.462890625 5810.0048828125
392 94461.3828125 82223.921875 24013.55078125 5888.044921875
393 92893.2109375 80874.828125 23824.19921875 5902.908203125
394 94041.34375 81992.8515625 23770.203125 5860.85546875
395 93851.171875 81791.421875 23737.375 5838.8125
396 93970.6328125 81767.1796875 24038.216796875 5917.3818359375
397 93966.7734375 81670.1328125 23961.8515625 5832.60546875
398 94317.15625 82010.1953125 23610.6640625 5651.8515625
399 95017.8203125 82785.5546875 23682.2578125 5724.99609375
