# Supplementary material for: Complexes of vertebrate TMC1/2 and CIB2/3 proteins form hair-cell mechanotransduction cation channels
Source: eLife. 2025 Jan 8;12:RP89719. doi: 10.7554/eLife.89719 (PMC11709434; doi:10.7554/eLife.89719)
Supplement: Figure 8—figure supplement 2—source data 1. [file elife-89719-fig8-figsupp2-data1.zip › hsTMC2-hsCIB2-MixedMembrane-sasa-10-100ns.dat]

0 98471.921875 84259.265625 24378.591796875 5082.9677734375
1 98932.15625 84704.453125 24650.71875 5211.5078125
2 98208.0234375 84001.7265625 24838.052734375 5315.8779296875
3 97565.0390625 83817.5546875 24529.236328125 5390.8759765625
4 98363.1875 83928.671875 24923.98046875 5244.732421875
5 98507.5703125 84226.140625 24723.64453125 5221.107421875
6 98413.96875 83882.609375 24841.0859375 5154.86328125
7 98556.5703125 83813.8203125 24879.193359375 5068.2216796875
8 98293.28125 84327.6796875 24537.4375 5285.91796875
9 99046.875 84858.0546875 24559.619140625 5185.3994140625
10 98416.9921875 84167.4921875 24608.498046875 5179.4990234375
11 99005.125 84596.4453125 24606.95703125 5099.138671875
12 98021.9296875 83873.21875 24498.771484375 5175.0302734375
13 98223.7109375 83956.578125 24479.658203125 5106.2626953125
14 98022.9375 83633.7734375 24756.572265625 5183.7041015625
15 98174.9140625 84243.0859375 24571.53125 5319.8515625
16 97968.359375 83475.3515625 24794.556640625 5150.7744140625
17 98130.359375 83699.84375 25040.365234375 5304.9248046875
18 98500.3828125 84269.5 24802.306640625 5285.7119140625
19 97581.609375 83475.2734375 24677.052734375 5285.3583984375
20 98233.8828125 83885.96875 25149.158203125 5400.6220703125
21 99082.703125 85062.6640625 24716.46875 5348.21484375
22 98030.3984375 83749.8203125 24960.251953125 5339.8369140625
23 98040.4609375 84209.921875 24387.6953125 5278.578125
24 97968.046875 84118.3046875 24671.357421875 5410.8076171875
25 98865.578125 84571.203125 24669.83203125 5187.728515625
26 98834.703125 84391.5078125 24832.71484375 5194.759765625
27 98797.015625 84431.78125 24650.423828125 5142.5947265625
28 98627.1484375 84734.7734375 24022.65625 5065.140625
29 98166.546875 84106.7890625 24184.66796875 5062.455078125
30 97704.390625 83874.8359375 24284.759765625 5227.6025390625
31 96328.5625 82739.4140625 24370.84765625 5390.849609375
32 98052.1640625 84221.5078125 24330.654296875 5249.9990234375
33 98507.984375 83774.3046875 25117.021484375 5191.6708984375
34 96745.1328125 82570.4765625 24708.791015625 5267.0673828125
35 97612.5625 83289.3359375 24765.00390625 5220.888671875
36 97494.8515625 82721.3125 24963.255859375 5094.8583984375
37 97183.2421875 82650.84375 24826.12109375 5146.861328125
38 97591.625 83116.84375 24809.97265625 5167.595703125
39 96114.7734375 82186.671875 24476.083984375 5273.9912109375
40 97340.0859375 83397.3671875 24436.267578125 5246.7744140625
41 96513.6875 82416.5703125 24316.318359375 5109.6005859375
42 97540.46875 83072.3125 24557.0859375 5044.46484375
43 96967.234375 82464.265625 24586.126953125 5041.5791015625
44 97999.7578125 83505.4140625 24530.28515625 5017.970703125
45 97682.1640625 83344.9765625 24454.1953125 5058.50390625
46 96840.0546875 82663.8125 24398.775390625 5111.2666015625
47 96848.84375 82939.0078125 24475.423828125 5282.7939453125
48 97249.3046875 83016.5234375 24353.888671875 5060.5537109375
49 96647.90625 82567.2890625 24158.970703125 5039.1767578125
50 96662.5859375 82525.4765625 24378.208984375 5120.5498046875
51 97477.546875 83375.2578125 24245.259765625 5071.4853515625
52 97463.03125 83122.59375 24562.349609375 5110.9560546875
53 97922.796875 83706.84375 24292.720703125 5038.3837890625
54 96632.890625 82919.609375 24143.947265625 5215.3330078125
55 97489.0859375 83437.25 24212.33984375 5080.251953125
56 97048.7109375 83294.90625 24209.263671875 5227.7294921875
57 97190.2890625 83312.8203125 23884.107421875 5003.3193359375
58 97352.3828125 82958.765625 24356.875 4981.62890625
59 97387.09375 83511.140625 23962.498046875 5043.2724609375
60 97316.0390625 83581.609375 24393.939453125 5329.7548828125
61 97077.6640625 82912.625 24260.3125 5047.63671875
62 96622.4921875 83134.28125 23750.625 5131.20703125
63 97302.890625 83093.8125 24365.453125 5078.1875
64 97325.953125 83315.390625 24460.970703125 5225.2041015625
65 97493.8046875 82407.1171875 24736.27734375 4824.794921875
66 97679.21875 82850.4453125 24613.197265625 4892.2119140625
67 97127.203125 82458.40625 24380.498046875 4855.8505859375
68 96878.1953125 82372.6640625 24491.1328125 4992.80078125
69 97918.25 82681.1640625 24918.09375 4840.50390625
70 97083.8984375 82472.015625 24465.62109375 4926.869140625
71 97095.921875 82417.4765625 24465.9453125 4893.75
72 96990.1015625 82477.2734375 24409.015625 4948.09375
73 96422.8203125 81834.1328125 24425.923828125 4918.6181640625
74 97286.125 82826.84375 24523.296875 5032.0078125
75 96356.5390625 82030.4765625 24372.56640625 5023.251953125
76 97078.7265625 82793.125 24219.7421875 4967.0703125
77 96856.75 83289.2578125 23810.869140625 5121.6884765625
78 97131.4921875 82823.0625 24382.541015625 5037.0556640625
79 96815.6640625 82622.3671875 24458.23828125 5132.470703125
80 97337.546875 83161.3984375 24362.14453125 5092.998046875
81 96565.6171875 82287.4609375 24629.63671875 5175.740234375
82 96854.09375 82044.3984375 24687.099609375 4938.7021484375
83 96398.7578125 82055.9609375 24150.841796875 4904.0224609375
84 96856.8359375 82384.9375 24367.287109375 4947.6943359375
85 96485.5390625 82432.75 24126.341796875 5036.7763671875
86 96711.796875 82562.03125 24257.94921875 5054.091796875
87 97213.015625 82651.2109375 24296.3046875 4867.25
88 97942.8046875 82918.3671875 24780.091796875 4877.8271484375
89 97628.8671875 82689.03125 24632.970703125 4846.5673828125
90 97377.546875 83246.234375 24410.638671875 5139.6630859375
91 97640.8203125 83517.359375 24393.310546875 5134.9248046875
92 97222.4609375 82914.5703125 24393.26171875 5042.685546875
93 97658.7421875 83500.5 24370.759765625 5106.2587890625
94 97279.7734375 83258.3125 24271.640625 5125.08984375
95 97043.046875 83255.859375 24377.81640625 5295.314453125
96 97350.9140625 83189.734375 24318.50390625 5078.662109375
97 97244.8984375 83196.7890625 24155.15625 5053.5234375
98 97093.6796875 83091.9375 24257.1484375 5127.703125
99 97541.265625 83310.40625 24679.53515625 5224.337890625
100 97479.7421875 83653.234375 24256.57421875 5215.033203125
101 97125.5 83329.1875 24264.859375 5234.2734375
102 97439.53125 83079.1015625 24487.365234375 5063.4677734375
103 97008.5625 82987.84375 24528.169921875 5253.7255859375
104 96947.2421875 82872.2890625 24517.447265625 5221.2470703125
105 97190.5625 83265.0859375 24380.609375 5227.56640625
106 97317.53125 83165.75 24753.1953125 5300.70703125
107 96943.9609375 82877.0078125 24749.724609375 5341.3857421875
108 97217.7109375 83668.453125 24408.830078125 5429.7861328125
109 95987.75 82402.75 24283.255859375 5349.1279296875
110 97648.6875 83445.046875 24553.783203125 5175.0712890625
111 96687.1484375 82905.0859375 24411.220703125 5314.5791015625
112 97714.2734375 83591.578125 24848.28125 5362.79296875
113 96838.03125 83438.2578125 24293.486328125 5446.8564453125
114 96814.359375 83331.21875 24341.244140625 5429.0517578125
115 97607.859375 84045.3359375 24553.287109375 5495.3818359375
116 97030.1484375 83630.8515625 24394.677734375 5497.6904296875
117 97312.8671875 83561.53125 24836.248046875 5542.4560546875
118 97625.8046875 84010.6875 24424.330078125 5404.6064453125
119 96879.703125 83174.9921875 24572.21484375 5433.751953125
120 97247.453125 83561.125 24474.978515625 5394.3251953125
121 96145.984375 82891.3515625 24116.587890625 5430.9775390625
122 96413.3828125 82947.6328125 24587.2734375 5560.76171875
123 96765.2890625 82746.71875 24812.025390625 5396.7275390625
124 95579.7578125 82950.8671875 24218.376953125 5794.7431640625
125 95879.6796875 82497.875 24679.591796875 5648.8935546875
126 96332.546875 83191.0390625 24123.0859375 5490.7890625
127 95788.1015625 82399.140625 24282.140625 5446.58984375
128 95781.921875 82948.2734375 24137.568359375 5651.9599609375
129 95375.6953125 82641.8046875 24071.708984375 5668.9091796875
130 95953.65625 82859.5 24259.0234375 5582.43359375
131 95761.0546875 82391.078125 24413.63671875 5521.830078125
132 95881.3671875 82761.2578125 24679.990234375 5779.9404296875
133 96754.6484375 83355.8203125 24891.220703125 5746.1962890625
134 96514.5078125 83251.5 24598.697265625 5667.8447265625
135 96530.9765625 83153.578125 24650.099609375 5636.3505859375
136 96720.5 83297.6796875 24586.431640625 5581.8056640625
137 97230.2109375 83860.8984375 24319.962890625 5475.3251953125
138 96590.953125 83405.0703125 24166.443359375 5490.2802734375
139 95488.9140625 82286.6015625 24572.365234375 5685.0263671875
140 96408.625 83076.3828125 24592.376953125 5630.0673828125
141 95124.8828125 82395.0078125 24137.79296875 5703.958984375
142 96027.078125 82760.5 24485.1953125 5609.30859375
143 96791.1953125 83274.3984375 24592.376953125 5537.7900390625
144 97029.7265625 83246.8359375 24866.123046875 5541.6162109375
145 97666.96875 83973.0390625 24742.49609375 5524.283203125
146 96822.1640625 83509.3359375 24388.890625 5538.03125
147 96896.296875 83579.6171875 24409.4609375 5546.390625
148 97414.609375 83465.9921875 24676.783203125 5364.0830078125
149 97043.28125 83879.015625 24118.92578125 5477.330078125
150 96554.1640625 83004.4453125 24422.7578125 5436.51953125
151 96465.53125 82582.8984375 24478.2734375 5297.8203125
152 96623.703125 83014.0859375 24311.59375 5350.98828125
153 96746.34375 83252.6640625 24323.421875 5414.87109375
154 96558.8984375 83226.6875 24202.85546875 5435.322265625
155 96360.53125 82956.9765625 24235.931640625 5416.1884765625
156 96056.859375 82942.1953125 24314.046875 5599.69140625
157 95941.6171875 83099.296875 24068.34375 5613.01171875
158 96227.265625 83160.1171875 24212.2109375 5572.53125
159 96066.421875 82740.203125 24466.025390625 5569.9033203125
160 96044.46875 82429.2734375 24375.78125 5380.29296875
161 96338.5390625 82575.828125 24634.552734375 5435.9208984375
162 96155.1015625 83066.265625 24476.32421875 5693.744140625
163 95985.4609375 82782.375 24094.08203125 5445.498046875
164 96678.375 83769.515625 23746.28515625 5418.712890625
165 96448.6796875 83291.1953125 24145.091796875 5493.8037109375
166 96627.5 83480.28125 24170.103515625 5511.4423828125
167 96016.6484375 83031.0546875 23940.03515625 5477.220703125
168 96115.71875 83186.4609375 24024.666015625 5547.7041015625
169 96103.7109375 82548.9609375 24310.423828125 5377.8369140625
170 96362.6328125 83174.6484375 23933.36328125 5372.689453125
171 95849.96875 82557.2578125 24157.15625 5432.22265625
172 96400.390625 82901.0546875 24198.265625 5349.46484375
173 95954.9921875 82598.1328125 24250.5703125 5446.85546875
174 96184.5234375 82107.1015625 24940.939453125 5431.7587890625
175 95920.0546875 82494.6328125 24400.29296875 5487.435546875
176 96670.5703125 82920.296875 24477.82421875 5363.775390625
177 97311.1953125 83552.2890625 24619.05078125 5430.072265625
178 96673.5703125 83006.4453125 24449.98046875 5391.427734375
179 97074.2421875 83258.796875 24587.263671875 5385.9091796875
180 97177.4140625 83602.3046875 24483.9453125 5454.41796875
181 96683.453125 83120.2734375 24275.763671875 5356.2919921875
182 96791.0546875 83181.7421875 24364.046875 5377.3671875
183 96902.875 83143.65625 24609.982421875 5425.3818359375
184 97062.3125 83400.859375 24626.587890625 5482.5673828125
185 97615.90625 83203.140625 24932.169921875 5259.7021484375
186 97307.109375 83027.484375 24743.419921875 5231.8974609375
187 97157.1796875 82976.875 25032.73046875 5426.212890625
188 96865.2109375 82851.53125 24959.0390625 5472.6796875
189 97125.25 82940.078125 25151.9375 5483.3828125
190 96257.8984375 82270.5546875 24752.71875 5382.6875
191 96124.671875 81919.34375 24894.521484375 5344.5966796875
192 96380.5 82492.484375 24964.462890625 5538.2236328125
193 96290.46875 82716.1953125 24525.857421875 5475.7919921875
194 96696.7890625 83042.53125 24827.20703125 5586.474609375
195 97080.078125 83204.7421875 24915.345703125 5520.0048828125
196 96725.8828125 83128.265625 24822.142578125 5612.2626953125
197 96373.015625 82517.46875 24799.5546875 5472.00390625
198 96556.3671875 82409.75 24773.849609375 5313.6162109375
199 96374.46875 82376.5703125 24606.72265625 5304.412109375
200 96607.8125 82955.234375 24442.62890625 5395.025390625
201 96871.625 82651.8203125 24617.0078125 5198.6015625
202 96505.875 82459.2265625 24539.48828125 5246.419921875
203 97037.5 83137.5546875 24688.67578125 5394.365234375
204 96950.3046875 82955.7265625 24965.513671875 5485.4677734375
205 97276.7578125 83014.859375 24929.328125 5333.71484375
206 96254.7421875 82305.140625 24422.34765625 5236.373046875
207 95442.125 81997.703125 24549.478515625 5552.5283203125
208 95547.0 81846.71875 24691.583984375 5495.6513671875
209 95333.2265625 81884.2109375 24523.3984375 5537.19140625
210 95069.5625 81935.2421875 24044.34765625 5455.013671875
211 96491.3046875 82639.375 24992.849609375 5570.4599609375
212 96716.828125 82576.515625 24918.2109375 5388.94921875
213 96198.703125 82295.6796875 24939.681640625 5518.3291015625
214 96483.40625 82646.1796875 24848.220703125 5505.4970703125
215 95534.2265625 81692.25 24931.529296875 5544.7763671875
216 95483.6484375 81116.2578125 24936.271484375 5284.4404296875
217 95944.890625 81668.6875 24709.005859375 5216.4013671875
218 96473.1171875 82211.0859375 25013.12109375 5375.544921875
219 96287.2734375 82122.8125 25091.697265625 5463.6181640625
220 96563.875 81965.90625 25276.154296875 5339.0927734375
221 96120.828125 82362.9453125 24624.130859375 5433.1240234375
222 96396.828125 82493.0234375 24820.7421875 5458.46875
223 96165.359375 82270.203125 24953.9375 5529.390625
224 96295.0234375 82844.546875 24817.06640625 5683.294921875
225 96210.3984375 82155.109375 24896.404296875 5420.5576171875
226 96225.203125 82295.0234375 24716.728515625 5393.2744140625
227 96212.0625 82278.25 24786.609375 5426.3984375
228 96742.515625 82193.984375 24885.4296875 5168.44921875
229 96816.328125 82322.1328125 24880.65625 5193.23046875
230 96897.2109375 82543.6015625 24572.4921875 5109.44140625
231 96935.6796875 82688.7890625 24578.619140625 5165.8642578125
232 96716.8515625 82610.2734375 24736.421875 5314.921875
233 96949.6640625 82771.09375 24863.548828125 5342.4892578125
234 96915.1953125 82656.8671875 24785.982421875 5263.8271484375
235 95525.4375 81809.609375 24556.650390625 5420.4111328125
236 96513.421875 82570.015625 24621.08203125 5338.837890625
237 96212.4609375 82684.296875 24293.244140625 5382.5400390625
238 96216.921875 82535.890625 24624.6875 5471.828125
239 96183.015625 81989.78125 24933.84375 5370.3046875
240 96279.6640625 82482.1484375 24769.765625 5486.125
241 95383.9921875 81949.90625 24606.23046875 5586.072265625
242 95647.5390625 81919.2578125 24879.662109375 5575.6904296875
243 95438.046875 81979.7890625 24634.9453125 5588.34375
244 95363.34375 81831.140625 24494.17578125 5480.986328125
245 95194.8828125 82248.234375 24370.951171875 5712.1513671875
246 95477.4921875 82005.34375 24698.025390625 5612.9384765625
247 95760.8671875 82305.34375 24696.484375 5620.48046875
248 96064.9375 82891.1015625 24564.998046875 5695.5810546875
249 94952.671875 81987.796875 24531.98046875 5783.552734375
250 96743.8203125 83010.046875 24458.078125 5362.15234375
251 96042.1953125 82266.8515625 24794.853515625 5509.7548828125
252 96405.28125 82795.984375 24943.337890625 5667.0205078125
253 96833.1875 82927.984375 24968.65234375 5531.724609375
254 97063.5078125 83598.8671875 24787.326171875 5661.3427734375
255 95886.703125 82505.640625 24616.796875 5617.8671875
256 95537.421875 82375.2109375 24236.875 5537.33203125
257 96316.40625 82665.21875 24542.58203125 5445.697265625
258 95721.7421875 82271.078125 24294.5 5421.91796875
259 96698.359375 82992.203125 24889.09765625 5591.470703125
260 96387.78125 82661.125 24555.09765625 5414.220703125
261 96513.75 82715.75 24910.125 5556.0625
262 96741.796875 83276.7421875 24632.240234375 5583.5927734375
263 97326.140625 83392.0078125 25104.35546875 5585.111328125
264 96406.3984375 82968.734375 24491.107421875 5526.7216796875
265 96693.25 83217.359375 24761.427734375 5642.7685546875
266 96259.75 82638.5625 24767.6640625 5573.23828125
267 96802.2421875 83080.8125 24569.642578125 5424.1064453125
268 95904.5703125 82946.1875 24213.470703125 5627.5439453125
269 96146.8046875 82882.5390625 24543.73046875 5639.732421875
270 96146.828125 82881.9765625 24281.39453125 5508.271484375
271 96868.203125 83619.6796875 24447.61328125 5599.544921875
272 95988.921875 82642.3671875 24146.0 5399.72265625
273 95941.5546875 82537.4921875 24407.833984375 5501.8857421875
274 95913.5859375 82329.78125 24300.197265625 5358.1962890625
275 95938.0625 82194.484375 24624.59765625 5440.509765625
276 96993.3984375 83026.703125 24906.65625 5469.98046875
277 95540.53125 81987.296875 24393.484375 5420.125
278 95666.9609375 82308.4921875 24451.779296875 5546.6552734375
279 96247.0390625 82517.75 24709.478515625 5490.0947265625
280 95395.6953125 82364.859375 24401.830078125 5685.4970703125
281 96389.15625 83007.3203125 24609.10546875 5613.634765625
282 95651.90625 82013.3125 24702.056640625 5531.7314453125
283 96314.0234375 83008.078125 24795.783203125 5744.9189453125
284 95953.109375 82451.9140625 24819.62890625 5659.216796875
285 95398.2421875 82099.484375 24884.486328125 5792.8642578125
286 96263.8984375 82720.484375 24567.849609375 5512.2177734375
287 95542.265625 82279.125 24589.763671875 5663.3115234375
288 95873.8046875 82425.0078125 24677.68359375 5614.443359375
289 95652.0078125 82360.4453125 24559.333984375 5633.8857421875
290 95067.703125 81666.7578125 24465.52734375 5532.291015625
291 95877.875 82229.2421875 24478.3671875 5414.8671875
292 95464.140625 82096.6640625 24497.783203125 5565.1533203125
293 96051.9296875 82859.6640625 24442.400390625 5625.0673828125
294 94954.0078125 82148.234375 24302.154296875 5748.1904296875
295 95980.6171875 82486.359375 24723.55078125 5614.646484375
296 95094.9609375 82145.71875 24272.046875 5661.40234375
297 95486.21875 82298.8046875 24523.126953125 5667.8564453125
298 95495.859375 82057.3671875 24583.876953125 5572.6923828125
299 95790.015625 82421.703125 24483.3203125 5557.50390625
300 94995.9921875 81722.828125 24512.857421875 5619.8466796875
301 95590.9609375 82051.671875 24723.66015625 5592.185546875
302 95963.3828125 82681.0625 24606.181640625 5661.9306640625
303 95257.953125 82083.40625 24527.705078125 5676.5791015625
304 94662.78125 81926.09375 24388.951171875 5826.1318359375
305 95075.21875 82150.5625 24615.240234375 5845.2919921875
306 94265.34375 81881.4609375 24359.48046875 5987.798828125
307 93975.125 81291.546875 24521.4375 5918.9296875
308 94261.2890625 81576.65625 24409.18359375 5862.275390625
309 95102.0546875 82158.8984375 24385.677734375 5721.2607421875
310 94977.4765625 81845.796875 24659.484375 5763.90234375
311 94773.5625 81903.046875 24396.908203125 5763.1962890625
312 94928.640625 81901.3125 24315.68359375 5644.177734375
313 96398.59375 82893.21875 24684.779296875 5589.7021484375
314 95446.84375 82080.9921875 24590.583984375 5612.3662109375
315 95961.125 82754.15625 24458.498046875 5625.7646484375
316 95536.953125 82489.421875 24212.2109375 5582.33984375
317 95709.3515625 82379.4453125 24509.771484375 5589.9326171875
318 95958.5703125 82858.4296875 24456.318359375 5678.0888671875
319 95910.609375 82465.7890625 24913.7265625 5734.453125
320 95583.0859375 82550.796875 24811.65625 5889.68359375
321 95553.3046875 82580.09375 24544.146484375 5785.4677734375
322 95233.453125 82561.2734375 24465.59375 5896.70703125
323 95269.7578125 82616.8828125 24524.5390625 5935.83203125
324 95622.2265625 82366.5546875 24874.3515625 5809.33984375
325 95881.1953125 82948.8125 24414.71875 5741.16796875
326 95677.546875 82763.3046875 24448.919921875 5767.3388671875
327 95363.3359375 82274.7734375 24581.28125 5746.359375
328 95980.796875 82981.140625 24664.259765625 5832.3017578125
329 95796.5 82683.8359375 24508.82421875 5698.080078125
330 95150.1171875 82180.6796875 24441.173828125 5735.8681640625
331 95642.359375 83107.828125 24295.0390625 5880.25390625
332 94936.171875 82945.59375 23681.94921875 5845.685546875
333 95567.671875 82995.5234375 24401.056640625 5914.4541015625
334 95631.015625 83456.53125 24386.15234375 6105.833984375
335 95232.515625 83038.1953125 24345.78515625 6075.732421875
336 95512.5078125 83183.9453125 24394.3125 6032.875
337 95455.28125 82410.71875 24835.244140625 5895.3408203125
338 95428.1640625 82854.7421875 24579.984375 6003.28125
339 95434.796875 82425.890625 24773.693359375 5882.3935546875
340 96047.9375 83128.921875 24661.205078125 5871.0947265625
341 95187.2578125 82731.421875 24079.7421875 5811.953125
342 95226.4921875 82475.3828125 24672.56640625 5960.728515625
343 96244.546875 83256.2109375 24783.251953125 5897.4580078125
344 96946.0546875 83409.1953125 25377.400390625 5920.2705078125
345 96170.0546875 83198.9453125 24428.388671875 5728.6396484375
346 96209.84375 82775.578125 24535.921875 5550.828125
347 96031.5390625 82424.7421875 24757.162109375 5575.1826171875
348 95453.3828125 82392.3203125 24679.88671875 5809.412109375
349 95462.4765625 82402.84375 24379.939453125 5660.1533203125
350 96069.8359375 82739.7265625 24616.689453125 5643.2900390625
351 96223.46875 82963.328125 24486.75 5613.3046875
352 95199.1171875 82298.6640625 24510.046875 5804.796875
353 96377.46875 82666.21875 25129.75 5709.25
354 96169.921875 82867.546875 24822.509765625 5760.0673828125
355 96092.125 82823.890625 24769.01953125 5750.392578125
356 96064.75 82579.3984375 25018.27734375 5766.462890625
357 96053.3046875 82917.5234375 25011.2421875 5937.73046875
358 95713.2421875 82558.234375 24782.0078125 5813.5
359 95931.671875 82825.203125 24926.353515625 5909.9423828125
