# Supplementary material for: Complexes of vertebrate TMC1/2 and CIB2/3 proteins form hair-cell mechanotransduction cation channels
Source: eLife. 2025 Jan 8;12:RP89719. doi: 10.7554/eLife.89719 (PMC11709434; doi:10.7554/eLife.89719)
Supplement: Figure 8—figure supplement 2—source data 1. [file elife-89719-fig8-figsupp2-data1.zip › hsTMC2-hsCIB2-MixedMembrane-sasa-100-200ns.dat]

0 96351.515625 82970.859375 24954.79296875 5787.068359375
1 96296.5 82817.15625 25230.189453125 5875.4228515625
2 96520.015625 82977.453125 25332.09765625 5894.767578125
3 96427.015625 83011.46875 24772.634765625 5678.5439453125
4 96559.9765625 82957.65625 24669.939453125 5533.8095703125
5 96440.578125 82712.1953125 25036.048828125 5653.8330078125
6 96162.9921875 82793.8671875 24774.1015625 5702.48828125
7 95857.0078125 82519.84375 24738.775390625 5700.8056640625
8 96406.3671875 82403.0078125 24916.365234375 5456.5029296875
9 97524.25 83152.2890625 25033.06640625 5330.552734375
10 96260.15625 82351.5 24994.119140625 5542.7314453125
11 95970.8828125 82383.203125 24879.642578125 5645.9814453125
12 96334.5 82721.46875 24969.130859375 5678.0498046875
13 96767.640625 82962.671875 24916.412109375 5555.7216796875
14 96849.1171875 83476.6875 24970.6875 5799.12890625
15 96382.546875 82653.15625 24891.255859375 5580.9326171875
16 96235.3203125 83159.6875 24381.744140625 5653.0556640625
17 95922.75 82647.2734375 24463.07421875 5593.798828125
18 96737.484375 82808.640625 24973.80859375 5522.482421875
19 96591.4765625 83179.2734375 24828.201171875 5707.9990234375
20 96179.2109375 82922.3125 24791.669921875 5767.3857421875
21 96366.0390625 83110.7265625 24594.107421875 5669.3974609375
22 96514.4453125 82732.765625 25173.46875 5695.89453125
23 97245.34375 83488.203125 25123.54296875 5683.201171875
24 96577.0078125 83174.3984375 24769.794921875 5683.5927734375
25 95902.7265625 82662.7578125 24604.619140625 5682.3251953125
26 95792.4609375 82385.984375 24958.5703125 5776.046875
27 96500.7421875 82790.96875 25084.03125 5687.12890625
28 96330.4140625 82775.0390625 25112.71875 5778.671875
29 96232.421875 82993.484375 24972.291015625 5866.6767578125
30 96609.484375 83176.5390625 25128.919921875 5847.9873046875
31 96071.0703125 82856.1796875 24824.828125 5804.96875
32 96337.0234375 82689.890625 25192.14453125 5772.505859375
33 95916.109375 82503.1171875 25009.1015625 5798.0546875
34 96255.0546875 82951.4609375 25078.265625 5887.3359375
35 96253.671875 82871.453125 24865.90625 5741.84375
36 95481.84375 82697.2734375 24726.369140625 5970.8994140625
37 95615.875 82408.984375 24926.90234375 5860.005859375
38 95340.7265625 82656.9765625 24607.5078125 5961.87890625
39 96241.4921875 82533.1640625 25503.578125 5897.625
40 96601.25 82887.953125 25104.17578125 5695.439453125
41 96052.9765625 82767.15625 25012.0546875 5863.1171875
42 95757.6875 82718.3671875 24669.576171875 5815.1279296875
43 95986.0625 82523.4453125 24614.3671875 5575.875
44 95808.84375 82664.2890625 24492.337890625 5673.8916015625
45 96068.96875 82998.046875 24536.974609375 5733.0263671875
46 96510.1015625 83150.296875 24498.978515625 5569.5869140625
47 95206.671875 82330.2421875 24363.875 5743.72265625
48 94684.3984375 82123.1953125 24213.18359375 5825.990234375
49 95237.4921875 82298.3828125 24712.666015625 5886.7783203125
50 95354.1875 82263.953125 24998.119140625 5953.9423828125
51 95634.390625 83026.234375 24571.626953125 5981.7353515625
52 96056.703125 83494.46875 24839.017578125 6138.3916015625
53 95905.625 83370.96875 24673.408203125 6069.3759765625
54 95861.0625 83194.8203125 24678.736328125 6006.2470703125
55 96027.078125 82955.9765625 24455.765625 5692.33203125
56 96514.9296875 83509.4453125 24361.123046875 5677.8193359375
57 96629.734375 83387.7890625 24779.29296875 5768.673828125
58 95682.203125 82616.828125 24572.693359375 5753.6591796875
59 95482.7890625 82402.5390625 24302.08203125 5610.916015625
60 95669.3828125 82384.15625 24499.40625 5607.08984375
61 95668.203125 82372.640625 24598.935546875 5651.6865234375
62 95017.5625 81701.1875 24765.90625 5724.765625
63 95933.6640625 82574.140625 24526.80078125 5583.638671875
64 96021.2265625 82531.0390625 24941.98046875 5725.896484375
65 95552.7109375 82762.9140625 24601.611328125 5905.9072265625
66 96063.9375 83145.96875 24694.2578125 5888.14453125
67 95849.1953125 82537.7578125 24784.822265625 5736.6923828125
68 96498.703125 82794.8359375 24932.421875 5614.27734375
69 96469.2578125 82731.0546875 25038.232421875 5650.0146484375
70 96443.8828125 83116.578125 24701.765625 5687.23046875
71 96260.234375 82884.1015625 25023.75390625 5823.810546875
72 96687.2578125 83419.1640625 24924.126953125 5828.0166015625
73 97002.671875 83343.984375 24997.01953125 5669.166015625
74 96407.3515625 83309.3671875 24667.935546875 5784.9755859375
75 96351.7265625 83055.59375 24593.6875 5648.77734375
76 96299.046875 83367.078125 24627.478515625 5847.7548828125
77 96220.5546875 82827.84375 24713.005859375 5660.1474609375
78 96040.2734375 82704.203125 24549.171875 5606.55078125
79 95730.34375 82498.453125 24767.009765625 5767.5595703125
80 96053.8359375 82382.1484375 25118.048828125 5723.1806640625
81 97075.625 83173.5859375 25133.81640625 5615.888671875
82 95683.3984375 82480.453125 24812.248046875 5804.6513671875
83 95857.0703125 82672.515625 24768.142578125 5791.7939453125
84 95886.0703125 82649.328125 24687.369140625 5725.3134765625
85 97031.21875 83378.59375 25133.029296875 5740.2021484375
86 96319.828125 82936.21875 24946.80859375 5781.599609375
87 97246.0 83535.078125 25030.044921875 5659.5615234375
88 97572.125 83912.390625 24973.4765625 5656.87109375
89 97229.71875 83915.9921875 24910.716796875 5798.4951171875
90 97123.71875 83585.875 25014.498046875 5738.3271484375
91 97281.9296875 83437.8046875 25241.267578125 5698.5712890625
92 96520.90625 83170.5859375 24576.48828125 5613.083984375
93 96849.9921875 83572.375 24377.509765625 5549.9462890625
94 95734.4609375 82804.25 24240.701171875 5655.2451171875
95 95919.109375 82697.734375 24393.939453125 5586.2822265625
96 95915.15625 82807.984375 24528.23828125 5710.533203125
97 95982.9296875 82986.625 24484.181640625 5743.9384765625
98 96357.4140625 83539.1015625 24478.529296875 5830.1083984375
99 96147.2109375 83154.5859375 24467.59765625 5737.486328125
100 95688.5 83163.8125 24047.62890625 5761.470703125
101 96359.15625 83522.84375 23965.6171875 5564.65234375
102 95986.03125 83327.390625 23777.490234375 5559.4248046875
103 95330.5078125 82746.9296875 23769.681640625 5593.0517578125
104 96180.25 83284.046875 24213.158203125 5658.4775390625
105 96370.8515625 83233.2109375 24251.873046875 5557.1162109375
106 96536.1015625 83439.4765625 24369.412109375 5636.3935546875
107 95579.4609375 82610.8828125 24392.46484375 5711.943359375
108 96851.9296875 83271.1640625 24606.091796875 5512.6630859375
109 96250.03125 83095.53125 24465.529296875 5655.5146484375
110 96998.671875 83503.7421875 24258.341796875 5381.7060546875
111 96134.4375 82667.7578125 24277.5546875 5405.4375
112 96146.8828125 83062.296875 23955.607421875 5435.5107421875
113 96696.9375 83055.7421875 24508.48828125 5433.646484375
114 95955.4609375 82566.7578125 24080.568359375 5345.9326171875
115 95999.2421875 82253.0703125 24318.66015625 5286.244140625
116 96122.8203125 82417.421875 24318.388671875 5306.4951171875
117 96275.640625 82855.6484375 24122.740234375 5351.3740234375
118 96827.34375 83515.8359375 23839.537109375 5264.0146484375
119 95836.4609375 82597.6484375 24206.03125 5483.609375
120 95204.84375 82527.984375 24096.94140625 5710.041015625
121 96249.5546875 83368.4921875 23930.51171875 5524.724609375
122 95831.3359375 82452.03125 24226.552734375 5423.6240234375
123 96626.3359375 82845.46875 24328.291015625 5273.7119140625
124 96165.3515625 82560.0234375 24166.455078125 5280.5634765625
125 95977.515625 82401.09375 24369.966796875 5396.7724609375
126 96725.6015625 82718.0859375 24883.087890625 5437.7861328125
127 96289.25 82571.484375 24199.4609375 5240.84765625
128 96640.0 82513.734375 24741.474609375 5307.6044921875
129 96141.9375 82375.1953125 24459.732421875 5346.4951171875
130 96011.84375 82503.2265625 24164.783203125 5328.0830078125
131 96361.7890625 82718.875 24339.6171875 5348.3515625
132 95711.5859375 82171.75 24172.73046875 5316.447265625
133 96089.8203125 82670.375 23981.623046875 5281.0888671875
134 96966.4140625 82758.5390625 24816.1796875 5304.15234375
135 96243.71875 82781.25 24363.3515625 5450.44140625
136 95878.359375 82511.2421875 24220.501953125 5426.6923828125
137 96320.8984375 82553.78125 24387.763671875 5310.3232421875
138 96738.828125 82895.6015625 24529.609375 5343.19140625
139 96071.296875 82851.3359375 24234.15625 5507.09765625
140 95390.3515625 82276.578125 24519.0078125 5702.6171875
141 95423.0234375 82039.15625 24186.00390625 5401.068359375
142 96132.203125 82071.2265625 24667.63671875 5303.330078125
143 95431.2578125 81849.03125 24561.89453125 5489.833984375
144 96456.296875 82462.328125 24977.7890625 5491.91015625
145 96026.546875 82142.96875 24940.353515625 5528.3876953125
146 96508.453125 82622.578125 24675.0859375 5394.60546875
147 96648.4609375 82835.4375 24877.212890625 5532.0947265625
148 96169.3671875 82065.3515625 25283.25390625 5589.619140625
149 96595.5078125 82445.796875 25150.814453125 5500.5517578125
150 96221.375 81851.046875 25122.8984375 5376.28515625
151 97246.15625 83201.234375 24947.736328125 5451.4072265625
152 96388.859375 82707.390625 24600.337890625 5459.4345703125
153 97124.0703125 83346.2578125 24449.703125 5335.9453125
154 97526.640625 83766.0234375 24686.15234375 5462.767578125
155 96657.3203125 82995.078125 24689.296875 5513.52734375
156 97069.09375 83333.828125 24595.1796875 5429.95703125
157 96349.140625 82478.59375 24680.447265625 5404.9501953125
158 97585.6875 83217.4609375 25062.8671875 5347.3203125
159 97061.5703125 82598.796875 25412.263671875 5474.7451171875
160 96997.3203125 82384.8203125 25224.69921875 5306.099609375
161 96471.6015625 82206.9765625 25131.134765625 5433.2548828125
162 96291.34375 82453.8515625 24933.806640625 5548.1572265625
163 96615.015625 82566.78125 24813.06640625 5382.416015625
164 96365.3515625 82449.8671875 24793.64453125 5439.080078125
165 97309.4140625 82940.7890625 25260.947265625 5446.1611328125
166 97109.3828125 82808.296875 24719.828125 5209.37109375
167 96935.375 82952.078125 24491.361328125 5254.0322265625
168 96976.2890625 82535.1640625 24941.146484375 5250.0107421875
169 97742.7734375 83284.3828125 25026.62890625 5284.119140625
170 97184.6640625 82716.6796875 24466.126953125 4999.0712890625
171 97736.6796875 82636.0703125 25115.986328125 5007.6884765625
172 97522.8984375 82960.2578125 25012.486328125 5224.9228515625
173 97301.1953125 82821.5703125 24811.28125 5165.828125
174 97591.265625 83238.0546875 24841.2578125 5244.0234375
175 96730.4609375 82686.25 24730.896484375 5343.3427734375
176 97645.875 83369.875 25199.9453125 5461.97265625
177 96442.9765625 82440.5 24942.314453125 5469.9189453125
178 96742.546875 82962.3046875 24655.140625 5437.44921875
179 95955.3125 82297.4609375 24677.115234375 5509.6318359375
180 95896.109375 82092.1953125 24686.244140625 5441.1650390625
181 95514.3203125 82139.2421875 24517.408203125 5571.1650390625
182 96266.1640625 82510.9765625 24429.396484375 5337.1044921875
183 96442.1875 83023.75 24460.146484375 5520.8544921875
184 96500.390625 83319.7421875 24403.8671875 5611.609375
185 95832.1875 82572.859375 24644.564453125 5692.6181640625
186 95666.265625 82543.4296875 24393.380859375 5635.2724609375
187 95401.2421875 82175.453125 24594.85546875 5684.533203125
188 94937.1015625 82135.96875 24439.5390625 5819.203125
189 95415.890625 82002.453125 24635.5625 5611.0625
190 95625.0 81931.9609375 24824.84765625 5565.904296875
191 96456.921875 82665.8125 25079.498046875 5644.1943359375
192 96202.59375 82808.140625 24597.119140625 5601.3330078125
193 95945.140625 82320.0390625 24804.13671875 5589.517578125
194 95233.625 81821.1015625 24245.833984375 5416.6552734375
195 95944.046875 82220.328125 24813.955078125 5545.1181640625
196 95846.1640625 82479.25 24209.14453125 5421.115234375
197 95750.5 82040.3046875 24665.5078125 5477.65625
198 96579.6484375 82890.21875 24389.00390625 5349.787109375
199 96213.5703125 83005.0 24179.85546875 5485.642578125
200 97107.90625 83261.2578125 24661.658203125 5407.5048828125
201 96286.71875 82936.2421875 24500.322265625 5574.9228515625
202 96756.546875 83497.578125 24344.8828125 5542.95703125
203 96457.28125 82893.3828125 24493.15234375 5464.626953125
204 96774.1875 83507.0859375 24672.234375 5702.56640625
205 96601.4921875 83161.4375 24337.236328125 5448.5908203125
206 96758.9765625 83176.5 24799.109375 5608.31640625
207 96682.265625 83080.984375 24641.87109375 5520.294921875
208 96710.9140625 83344.7734375 24379.154296875 5506.5068359375
209 96676.5 83698.1171875 24353.12109375 5687.369140625
210 96428.15625 83704.4921875 24252.177734375 5764.2568359375
211 96757.8046875 83722.3125 24419.01171875 5691.759765625
212 96065.8125 83466.9453125 23918.64453125 5659.888671875
213 95593.640625 82933.90625 23936.966796875 5638.6162109375
214 96425.8046875 83302.9140625 24572.556640625 5724.8330078125
215 96189.296875 82954.0390625 24208.052734375 5486.3974609375
216 95299.4453125 82264.1484375 24130.005859375 5547.3544921875
217 95704.84375 82487.0234375 23973.8125 5377.99609375
218 95024.46875 81898.828125 24069.5390625 5471.94921875
219 95088.1953125 82289.34375 23978.296875 5589.72265625
220 94808.9765625 81703.9609375 24090.865234375 5492.9248046875
221 95913.3203125 82678.34375 24242.640625 5503.83203125
222 95219.953125 82243.59375 24038.302734375 5530.9716796875
223 96045.890625 83128.5859375 24107.42578125 5595.060546875
224 95510.34375 82279.2578125 24262.556640625 5515.7353515625
225 96286.0859375 82989.296875 24252.1015625 5477.65625
226 96231.3359375 82603.4921875 24524.8515625 5448.50390625
227 96745.4765625 83213.234375 24386.583984375 5427.1708984375
228 96187.7265625 82656.9140625 24413.21484375 5441.201171875
229 96373.0390625 82726.375 24765.62890625 5559.482421875
230 96248.8203125 82947.0 24459.89453125 5579.037109375
231 96157.2734375 83048.3046875 24225.916015625 5558.4736328125
232 96348.59375 83059.8359375 24447.130859375 5579.1865234375
233 96182.328125 82884.8046875 24421.0 5561.73828125
234 95572.8203125 82530.1796875 24212.025390625 5584.6923828125
235 95264.7421875 82241.125 23992.849609375 5484.6162109375
236 94960.3203125 82063.34375 23842.443359375 5472.7333984375
237 96245.2890625 83249.1015625 24074.296875 5539.0546875
238 95690.8984375 82132.703125 24385.087890625 5413.4462890625
239 95361.125 82140.6015625 24271.255859375 5525.3662109375
240 94790.8203125 81041.28125 24499.009765625 5374.7353515625
241 95504.34375 81984.2578125 24644.37109375 5562.142578125
242 95309.1171875 82090.125 24086.599609375 5433.8037109375
243 95566.9921875 82308.390625 24466.958984375 5604.1787109375
244 94936.9140625 81790.40625 24467.357421875 5660.4248046875
245 95484.9375 82474.59375 23979.8046875 5484.73046875
246 95424.4453125 82330.2109375 24130.689453125 5518.2275390625
247 96020.3671875 82658.46875 24276.61328125 5457.357421875
248 95306.9921875 82233.9375 24221.765625 5574.35546875
249 95474.0703125 82555.484375 23965.74609375 5523.580078125
250 95018.3828125 82232.7109375 24184.810546875 5699.5693359375
251 95338.0390625 82215.0625 24115.228515625 5496.1259765625
252 95534.6796875 82447.2421875 24305.861328125 5609.2119140625
253 96015.3671875 82374.3359375 24564.3671875 5461.66796875
254 95663.140625 82616.25 24259.134765625 5606.1220703125
255 94867.5859375 82113.171875 23910.21875 5577.90234375
256 95175.40625 82542.7578125 24228.296875 5797.82421875
257 95857.7578125 82641.015625 24654.08984375 5718.673828125
258 94805.25 81698.0 24178.74609375 5535.748046875
259 96179.296875 83129.2890625 24365.087890625 5657.5400390625
260 95524.046875 82579.171875 24173.216796875 5614.1708984375
261 95177.2734375 82900.203125 23729.80859375 5726.369140625
262 96042.3359375 83112.7265625 24494.7421875 5782.56640625
263 94941.21875 82583.796875 23977.44921875 5810.013671875
264 96176.8984375 83107.8984375 24160.892578125 5545.9462890625
265 95556.984375 82638.484375 23964.841796875 5523.1708984375
266 95523.2734375 82301.2421875 24141.453125 5459.7109375
267 95000.6484375 81853.0 24331.916015625 5592.1337890625
268 95132.6171875 82105.21875 24329.650390625 5651.1259765625
269 94989.1953125 81806.4453125 24046.119140625 5431.6845703125
270 95498.828125 82539.7421875 24097.685546875 5569.2998046875
271 95277.0859375 82337.7265625 24147.728515625 5604.1845703125
272 94756.9765625 82001.6875 24162.146484375 5703.4287109375
273 95224.7421875 82611.125 24199.56640625 5792.974609375
274 94393.2890625 82094.34375 23934.771484375 5817.9130859375
275 94321.421875 81891.6484375 24063.953125 5817.08984375
276 94523.75 82128.109375 23763.18359375 5683.771484375
277 94780.9296875 82192.484375 24059.95703125 5735.755859375
278 93911.59375 81877.390625 23456.240234375 5711.0185546875
279 94828.7265625 82173.7109375 23760.744140625 5552.8642578125
280 95024.953125 81804.90625 23917.736328125 5348.8447265625
281 95151.8828125 82065.1796875 24017.474609375 5465.3857421875
282 95020.5625 82086.046875 23975.369140625 5520.4267578125
283 95158.46875 82447.3046875 23777.166015625 5533.0009765625
284 95111.65625 82083.3046875 24023.671875 5497.66015625
285 95030.15625 82548.09375 23579.8046875 5548.87109375
286 95215.6171875 82201.046875 24041.45703125 5513.443359375
287 94759.6953125 82081.984375 23873.84765625 5598.068359375
288 94759.3203125 82100.3515625 23880.24609375 5610.638671875
289 94683.890625 81933.390625 24197.033203125 5723.2666015625
290 94869.0859375 82574.25 23714.24609375 5709.705078125
291 95244.921875 82728.6875 23764.2421875 5624.00390625
292 94776.6484375 82158.59375 23741.30859375 5561.626953125
293 94229.8203125 81704.1953125 24014.57421875 5744.474609375
294 94830.9140625 82234.9453125 23814.408203125 5609.2197265625
295 94901.984375 82076.5546875 23851.416015625 5512.9931640625
296 95019.0859375 82593.3046875 23739.76953125 5656.994140625
297 95320.8359375 82835.9140625 23604.095703125 5559.5869140625
298 95958.4296875 83048.0859375 24116.626953125 5603.1416015625
299 96618.2890625 83354.8828125 24423.947265625 5580.2705078125
300 95826.8515625 83148.8515625 24285.8515625 5803.92578125
301 95905.953125 82920.921875 23918.35546875 5466.662109375
302 95917.390625 82991.59375 24084.2734375 5579.23828125
303 95328.109375 82562.7578125 23910.66015625 5572.654296875
304 95527.78125 83050.09375 23663.939453125 5593.1259765625
305 94745.46875 82591.5625 23854.314453125 5850.2041015625
306 95881.3515625 83134.78125 23969.3671875 5611.3984375
307 95910.40625 82929.59375 24187.052734375 5603.1201171875
308 96140.9296875 83175.5390625 24363.525390625 5699.0673828125
309 96066.3046875 83812.953125 24116.677734375 5931.6630859375
310 95192.296875 82863.015625 24246.9140625 5958.81640625
311 94463.609375 82537.90625 23972.8984375 6023.59765625
312 94929.890625 82313.65625 24326.431640625 5855.0986328125
313 94710.7734375 82292.5625 24180.193359375 5880.9912109375
314 95357.3125 82682.2578125 24245.986328125 5785.4658203125
315 94990.3125 82511.4609375 24275.875 5898.51171875
316 95865.4609375 83101.8203125 24139.1953125 5687.77734375
317 95711.7109375 82770.4453125 24375.82421875 5717.279296875
318 95171.7265625 82601.1640625 24056.919921875 5743.1787109375
319 95380.2109375 83074.265625 23930.458984375 5812.2568359375
320 95335.7109375 83119.2265625 23877.712890625 5830.6142578125
321 95150.453125 82887.78125 23844.23828125 5790.783203125
322 95189.34375 82719.3515625 24126.080078125 5828.0439453125
323 95053.59375 82500.9609375 24218.634765625 5833.0009765625
324 94807.796875 82592.140625 24153.666015625 5969.0048828125
325 94974.46875 82388.0546875 24232.44921875 5823.017578125
326 94986.3359375 82111.859375 24063.388671875 5594.4560546875
327 95532.3125 82690.0234375 23865.6875 5511.69921875
328 95589.5 82969.1875 23937.693359375 5658.6904296875
329 94907.828125 82044.5234375 24356.453125 5746.57421875
330 95348.875 82519.1484375 24166.837890625 5668.5556640625
331 94801.3828125 82336.8515625 23893.232421875 5714.3505859375
332 95702.515625 82627.640625 24167.03515625 5546.080078125
333 95352.8671875 82362.8515625 24112.3203125 5561.15234375
334 95149.6171875 82011.140625 24391.283203125 5626.4033203125
335 95941.9765625 82947.7890625 23902.685546875 5454.2490234375
336 95855.2734375 83369.21875 23945.83203125 5729.888671875
337 95903.1875 83061.09375 24112.0859375 5634.99609375
338 95341.2265625 82437.9765625 24141.31640625 5619.033203125
339 95464.5703125 82453.203125 24361.2109375 5674.921875
340 96021.96875 82672.4921875 24409.806640625 5530.1650390625
341 96339.0625 82998.4140625 24468.732421875 5564.0419921875
342 96385.9765625 82932.9609375 24561.427734375 5554.2060546875
343 95204.7890625 82202.8984375 24263.796875 5630.953125
344 96200.1171875 82626.546875 24409.986328125 5418.2080078125
345 95545.3359375 82466.0625 24076.107421875 5498.4169921875
346 94920.96875 82026.5390625 24179.31640625 5642.443359375
347 96366.8828125 83134.6015625 24422.19140625 5594.955078125
348 96187.984375 83256.3203125 24244.708984375 5656.5224609375
349 95814.046875 82902.8984375 24247.55078125 5668.201171875
350 96124.1640625 82966.5234375 24093.6796875 5468.01953125
351 97153.9921875 83769.9921875 24191.044921875 5403.5224609375
352 97153.4453125 83567.4453125 24306.814453125 5360.4072265625
353 96523.203125 83325.9609375 24130.9453125 5466.8515625
354 95944.5078125 82850.6953125 24195.759765625 5550.9736328125
355 96159.5078125 83297.5625 24375.72265625 5756.888671875
356 96446.78125 83368.734375 24188.384765625 5555.1689453125
357 97347.3046875 83665.390625 24375.697265625 5346.8916015625
358 96972.796875 83370.2578125 24370.68359375 5384.072265625
359 96140.4921875 82288.7734375 24516.197265625 5332.2392578125
360 96953.8984375 83126.65625 24779.80078125 5476.279296875
361 97011.796875 82888.0078125 24695.90234375 5286.056640625
362 97224.7265625 82973.921875 24418.025390625 5083.6103515625
363 97670.6875 83469.5 24480.95703125 5139.884765625
364 96739.6171875 82405.6171875 24654.755859375 5160.3779296875
365 96557.4375 82545.296875 24333.037109375 5160.4482421875
366 96661.703125 82943.796875 24406.267578125 5344.1806640625
367 96231.125 83182.25 24108.470703125 5529.7978515625
368 97097.7578125 83420.265625 24441.4609375 5381.984375
369 96367.515625 82950.9765625 24140.908203125 5362.1845703125
370 96698.8984375 83270.796875 24084.642578125 5328.2705078125
371 97252.828125 83834.890625 24131.509765625 5356.7861328125
372 97024.7734375 83421.1328125 24337.904296875 5367.1318359375
373 96666.9296875 83040.796875 24364.66796875 5369.267578125
374 97241.4375 83604.859375 24594.083984375 5478.7529296875
375 96938.140625 83567.078125 24303.720703125 5466.3291015625
376 96520.265625 83079.65625 24292.296875 5425.84375
377 96479.734375 83079.3671875 24321.90625 5460.76953125
378 97010.65625 83209.6328125 24661.662109375 5430.3193359375
379 96853.1484375 83243.15625 24373.84765625 5381.927734375
380 97635.0703125 83716.6875 24540.2109375 5310.9140625
381 96164.9609375 82792.3125 24342.474609375 5484.9130859375
382 96399.4921875 83034.2109375 24513.544921875 5574.1318359375
383 96767.1171875 83220.265625 24757.67578125 5605.412109375
384 96517.6640625 82900.3515625 24546.615234375 5464.6513671875
385 96854.4453125 83161.3359375 24873.884765625 5590.3876953125
386 96960.59375 83322.3046875 24779.998046875 5570.8544921875
387 96941.65625 83297.5703125 24585.216796875 5470.5654296875
388 97499.6015625 83802.703125 24683.76953125 5493.435546875
389 96797.8046875 82761.3203125 25101.609375 5532.5625
390 96652.859375 82763.3203125 24999.8359375 5555.1484375
391 97187.671875 83012.0078125 25232.23828125 5528.287109375
392 96752.765625 82707.4765625 25011.953125 5483.33203125
393 97065.21875 82968.1015625 24903.6875 5403.28515625
394 97245.3203125 83408.25 24929.421875 5546.17578125
395 96982.6640625 82972.4453125 25014.666015625 5502.2236328125
396 97099.8125 83213.140625 24971.138671875 5542.2333984375
397 97165.828125 83234.796875 24790.33203125 5429.650390625
398 96296.78125 82772.671875 24725.603515625 5600.7470703125
399 96322.96875 82913.3046875 24316.927734375 5453.6318359375
