# Supplementary material for: Complexes of vertebrate TMC1/2 and CIB2/3 proteins form hair-cell mechanotransduction cation channels
Source: eLife. 2025 Jan 8;12:RP89719. doi: 10.7554/eLife.89719 (PMC11709434; doi:10.7554/eLife.89719)
Supplement: Figure 8—figure supplement 2—source data 1. [file elife-89719-fig8-figsupp2-data1.zip › hsTMC2-hsCIB2-POPC-sasa-10-100ns.dat]

0 96068.5234375 83508.78125 24069.224609375 5754.7412109375
1 95327.625 82743.015625 23919.384765625 5667.3876953125
2 96038.6875 83297.4609375 24417.111328125 5837.9423828125
3 96139.3359375 83421.328125 24291.548828125 5786.7705078125
4 96281.96875 83891.5625 24130.962890625 5870.2783203125
5 96663.5703125 84140.6171875 24288.673828125 5882.8603515625
6 95855.6953125 83435.7265625 24315.3125 5947.671875
7 95777.71875 83565.328125 23975.35546875 5881.482421875
8 95421.8046875 83278.2265625 23727.119140625 5791.7705078125
9 95143.1875 83272.6171875 23794.41796875 5961.923828125
10 95266.078125 83053.3828125 23914.25 5850.77734375
11 95600.0 83476.5859375 23707.826171875 5792.2060546875
12 95431.6875 83237.21875 23482.9296875 5644.23046875
13 94993.5 83058.2890625 23560.849609375 5812.8193359375
14 95491.6875 83264.890625 23564.279296875 5668.7412109375
15 94649.59375 83051.765625 23379.41796875 5890.794921875
16 94986.1328125 83392.1484375 23337.626953125 5871.8212890625
17 94600.2421875 82905.1484375 23359.611328125 5832.2587890625
18 94343.6875 82701.1953125 23384.34375 5870.92578125
19 94883.96875 83147.6171875 23431.40234375 5847.525390625
20 95301.46875 83258.96875 23532.2578125 5744.87890625
21 95315.15625 83098.9375 23662.787109375 5723.2841796875
22 94952.734375 82961.3359375 23793.3828125 5900.9921875
23 94740.9453125 82556.59375 23397.900390625 5606.7744140625
24 94246.359375 82105.4453125 23492.716796875 5675.9013671875
25 95300.25 83081.703125 23649.51171875 5715.482421875
26 95057.3984375 83369.1484375 23211.39453125 5761.572265625
27 95266.6875 83320.0546875 23361.37890625 5707.373046875
28 95440.359375 83541.1875 23372.94921875 5736.888671875
29 95378.1171875 83210.78125 23424.45703125 5628.560546875
30 94654.7734375 82723.0078125 23165.4609375 5616.84765625
31 95110.484375 83102.203125 23565.318359375 5778.5185546875
32 94851.1875 83043.828125 23214.84375 5703.7421875
33 94757.6328125 82924.140625 23176.599609375 5671.5537109375
34 95142.015625 83238.8828125 23336.91796875 5716.892578125
35 96126.21875 84290.5 23499.123046875 5831.7021484375
36 95616.53125 83507.484375 23663.724609375 5777.3388671875
37 96288.5859375 84143.15625 23480.330078125 5667.4501953125
38 95135.296875 82941.5 23699.7265625 5752.96484375
39 95944.7109375 83513.7421875 23762.669921875 5665.8505859375
40 96531.0546875 84387.234375 23782.666015625 5819.4228515625
41 95958.015625 83852.203125 23652.25390625 5773.220703125
42 96689.546875 84374.0390625 24040.322265625 5862.4072265625
43 96001.671875 83840.2109375 23560.4296875 5699.484375
44 95944.8359375 83340.71875 23796.30859375 5596.095703125
45 96122.546875 83459.5625 24155.23046875 5746.123046875
46 96034.8828125 83943.9296875 23602.5390625 5755.79296875
47 96637.8203125 84390.65625 23444.419921875 5598.6279296875
48 95514.6640625 83333.1953125 23724.392578125 5771.4619140625
49 96304.421875 83662.1640625 23852.28125 5605.01171875
50 96321.390625 83871.34375 23530.193359375 5540.0732421875
51 96752.4453125 83744.2890625 23994.373046875 5493.1083984375
52 95692.4765625 82774.40625 23925.181640625 5503.5556640625
53 96001.796875 82869.8984375 24030.818359375 5449.4599609375
54 95485.2109375 82426.0625 23972.71875 5456.78515625
55 95491.046875 82292.5546875 24214.326171875 5507.9169921875
56 96609.4453125 83344.8203125 24324.69921875 5530.037109375
57 95108.625 82396.734375 23894.505859375 5591.3076171875
58 95022.0390625 82317.5703125 24086.86328125 5691.197265625
59 95143.6015625 82637.203125 23818.478515625 5656.0400390625
60 95307.5390625 82496.421875 24140.80859375 5664.845703125
61 96040.3828125 83212.796875 24235.650390625 5704.0322265625
62 95862.7265625 82761.8046875 24319.154296875 5609.1162109375
63 95639.28125 82118.609375 24151.373046875 5315.3505859375
64 95948.6875 82957.515625 24147.337890625 5578.0830078125
65 96066.453125 83132.0078125 24172.306640625 5618.9306640625
66 95880.765625 82747.796875 24102.916015625 5484.9736328125
67 95710.078125 82776.640625 24162.1328125 5614.34765625
68 95175.9140625 82619.7265625 24011.439453125 5727.6259765625
69 95235.328125 82711.796875 23997.1875 5736.828125
70 95322.625 82714.53125 23709.62109375 5550.763671875
71 96487.375 83467.2578125 24036.3203125 5508.1015625
72 95766.8515625 83033.3359375 24007.10546875 5636.794921875
73 95593.078125 82596.8203125 24195.16015625 5599.451171875
74 96504.2578125 83493.21875 24245.96875 5617.46484375
75 95189.046875 82421.71875 24074.029296875 5653.3505859375
76 95597.515625 82374.40625 24247.587890625 5512.2392578125
77 96024.859375 82789.3359375 24510.181640625 5637.3291015625
78 96250.8671875 83488.546875 23974.623046875 5606.1513671875
79 95597.4375 82653.5703125 24249.115234375 5652.6240234375
80 96769.328125 83801.96875 24385.982421875 5709.3115234375
81 96174.7890625 83527.921875 24100.294921875 5726.7138671875
82 95678.9921875 82791.265625 24364.060546875 5738.1669921875
83 96894.703125 83672.2421875 24520.677734375 5649.1083984375
84 95958.1796875 83606.015625 23684.25390625 5666.044921875
85 94920.40625 82129.984375 24144.4296875 5677.00390625
86 95620.5078125 82868.4296875 24083.26171875 5665.591796875
87 95710.6015625 83016.8984375 23956.404296875 5631.3505859375
88 95825.6640625 83100.671875 23987.982421875 5631.4951171875
89 95888.421875 83174.109375 24219.724609375 5752.7060546875
90 96790.2265625 83981.3671875 24221.05859375 5706.099609375
91 96422.046875 83664.2578125 24006.224609375 5624.2177734375
92 97347.734375 84245.1796875 24100.333984375 5498.8896484375
93 96500.578125 83837.4453125 23927.318359375 5632.0927734375
94 96463.8125 83772.8515625 23904.97265625 5607.005859375
95 96389.65625 83294.15625 24109.4140625 5506.95703125
96 95123.828125 82216.0078125 23915.255859375 5503.7177734375
97 96246.7421875 83210.4296875 23946.78515625 5455.236328125
98 95738.0078125 83270.1171875 23525.763671875 5528.9365234375
99 96099.1484375 83482.1328125 23816.919921875 5599.9521484375
100 95430.328125 82815.765625 23797.07421875 5591.255859375
101 96023.3203125 83203.4296875 24041.1328125 5610.62109375
102 95148.2109375 82065.171875 24059.435546875 5488.1982421875
103 95491.5625 82688.6328125 23970.0 5583.53515625
104 95305.3125 82264.2734375 23920.91015625 5439.935546875
105 95326.3359375 82513.2890625 23949.958984375 5568.4560546875
106 95680.0 82625.609375 24343.685546875 5644.6474609375
107 95350.1015625 82776.9921875 24083.826171875 5755.3583984375
108 95634.828125 82809.9296875 24085.482421875 5630.2919921875
109 94838.7890625 81990.9609375 24104.6640625 5628.41796875
110 95411.3203125 82515.8515625 24072.16015625 5588.345703125
111 95350.4609375 82260.2890625 24163.59375 5536.7109375
112 96012.7265625 82923.0 24067.853515625 5489.0634765625
113 95292.734375 82623.96875 24008.142578125 5669.6884765625
114 95345.46875 82545.40625 23898.076171875 5549.0068359375
115 95921.6875 82976.96875 23976.443359375 5515.8623046875
116 96913.8046875 84032.8125 23887.82421875 5503.416015625
117 96368.7421875 83357.4296875 23940.775390625 5464.7314453125
118 96359.46875 83141.0078125 23907.109375 5344.32421875
119 95791.4296875 82577.7421875 23995.4921875 5390.90234375
120 96101.5234375 83198.5703125 23663.78125 5380.4140625
121 96158.8515625 82968.34375 24014.599609375 5412.0458984375
122 97032.359375 83753.5390625 23960.384765625 5340.7822265625
123 96190.6015625 83098.34375 23996.552734375 5452.1474609375
124 97127.375 83972.6796875 24021.1953125 5433.25
125 95902.3671875 83487.171875 23749.806640625 5667.3056640625
126 96215.8515625 83243.6328125 24034.830078125 5531.3056640625
127 95761.1171875 82771.953125 23838.921875 5424.87890625
128 96130.4765625 82855.3828125 24151.470703125 5438.1884765625
129 95842.625 82439.265625 24244.240234375 5420.4404296875
130 95994.3125 82647.578125 24363.873046875 5508.5693359375
131 95799.375 82714.390625 23962.484375 5438.75
132 94973.1953125 81918.8984375 24124.982421875 5535.3427734375
133 95909.0 82552.953125 24288.5703125 5466.26171875
134 97078.171875 82994.8359375 24462.271484375 5189.4677734375
135 95297.2265625 82134.375 24001.5390625 5419.34375
136 96222.171875 83194.59375 23952.169921875 5462.2958984375
137 95513.625 82333.046875 24046.7109375 5433.06640625
138 96049.1953125 82715.015625 24119.03125 5392.42578125
139 96606.5546875 83285.46875 23988.48828125 5333.701171875
140 96847.9375 83746.3984375 24005.6875 5452.07421875
141 97296.3515625 83838.6875 24147.7265625 5345.03125
142 96238.703125 83101.1953125 24141.373046875 5501.9326171875
143 96997.9609375 83964.8046875 23839.017578125 5402.9306640625
144 96222.3125 83317.8828125 23668.177734375 5381.8740234375
145 95900.15625 83332.015625 23469.345703125 5450.6025390625
146 96173.1953125 83305.171875 24012.462890625 5572.2197265625
147 96275.625 82878.609375 24092.423828125 5347.7041015625
148 95750.9609375 83287.7890625 23624.7734375 5580.80078125
149 96967.375 83992.3203125 23899.93359375 5462.439453125
150 96489.0078125 83644.078125 23746.078125 5450.57421875
151 96150.5546875 83403.609375 23781.216796875 5517.1357421875
152 97149.3046875 84070.3125 24211.01171875 5566.009765625
153 96201.1875 83541.8046875 24125.13671875 5732.876953125
154 95810.5390625 83411.640625 23785.57421875 5693.337890625
155 95107.0703125 82742.203125 23612.4765625 5623.8046875
156 95416.8359375 83041.21875 23591.892578125 5608.1376953125
157 95282.5234375 83089.1171875 23479.9765625 5643.28515625
158 94947.1328125 82474.171875 23738.064453125 5632.5517578125
159 96104.3671875 83465.921875 23853.943359375 5607.7490234375
160 94996.0625 82293.765625 23975.3046875 5636.50390625
161 95849.375 82993.0078125 23905.2734375 5524.453125
162 95343.6796875 82892.125 23352.44921875 5450.447265625
163 95986.15625 83318.8828125 23677.328125 5505.02734375
164 95478.328125 83072.875 23434.287109375 5514.4169921875
165 95812.28125 82792.1171875 24071.015625 5525.42578125
166 96023.4453125 83665.7890625 23614.576171875 5628.4599609375
167 95069.3046875 82854.4296875 23652.30859375 5718.716796875
168 95073.2890625 82877.3671875 23716.21875 5760.1484375
169 95107.3046875 82783.2265625 23689.91015625 5682.916015625
170 94928.640625 82924.1015625 23585.78515625 5790.623046875
171 95591.421875 83572.2734375 23639.322265625 5810.0869140625
172 95657.03125 83699.265625 23731.251953125 5886.7431640625
173 95476.9140625 82920.0703125 23731.95703125 5587.556640625
174 95588.765625 83118.0078125 24160.681640625 5844.9619140625
175 96033.65625 83502.484375 23964.240234375 5716.5341796875
176 96100.03125 83731.2578125 23831.88671875 5731.556640625
177 96291.0234375 83576.1015625 24067.314453125 5676.1962890625
178 95146.828125 83127.8359375 23809.5234375 5895.265625
179 97083.9296875 84294.2890625 23935.7421875 5573.05078125
180 96892.9375 84146.375 24058.017578125 5655.7275390625
181 96587.3359375 83739.3671875 24110.986328125 5631.5087890625
182 96193.078125 83403.375 24553.8125 5882.0546875
183 97016.0859375 84254.8046875 24117.986328125 5678.3525390625
184 96602.5703125 83909.5078125 24281.12890625 5794.033203125
185 96202.1796875 83631.5078125 24123.376953125 5776.3525390625
186 95916.6953125 83473.2734375 24215.884765625 5886.2314453125
187 95632.1953125 82951.1328125 24263.7109375 5791.32421875
188 95318.3515625 82862.7265625 23848.953125 5696.6640625
189 95176.9453125 82828.5 23721.919921875 5686.7373046875
190 95362.0390625 82890.0703125 23895.953125 5711.9921875
191 95156.09375 82620.734375 23762.28515625 5613.462890625
192 95973.6796875 82933.546875 24491.859375 5725.86328125
193 95958.2265625 83131.6171875 23968.919921875 5571.1552734375
194 95430.515625 82569.9921875 24044.091796875 5591.7841796875
195 95436.84375 82481.328125 24195.59765625 5620.041015625
196 95498.6015625 82649.2578125 23962.060546875 5556.3583984375
197 95824.0234375 82842.0390625 23990.591796875 5504.3037109375
198 95186.984375 82669.484375 23818.015625 5650.2578125
199 95536.2109375 82795.921875 23889.236328125 5574.4736328125
200 96081.21875 82939.09375 24041.9921875 5449.93359375
201 95467.6484375 82337.875 24118.447265625 5494.3369140625
202 94703.015625 81747.65625 24169.556640625 5607.0986328125
203 95043.2578125 82603.8828125 23828.84765625 5694.736328125
204 95701.8203125 83123.1796875 23804.087890625 5612.7236328125
205 96070.140625 82981.296875 24277.5859375 5594.37109375
206 94985.7109375 82608.6171875 23557.146484375 5590.0263671875
207 95698.9921875 83053.515625 24070.861328125 5712.6923828125
208 96333.0625 83062.6953125 24513.58203125 5621.607421875
209 96855.90625 83650.6171875 24450.7734375 5622.7421875
210 96494.5234375 83117.4921875 24605.017578125 5613.9931640625
211 96296.765625 83294.828125 24151.521484375 5574.7919921875
212 96295.9765625 83128.2421875 24198.21875 5515.2421875
213 95982.5703125 82686.921875 24225.076171875 5464.7138671875
214 95983.2890625 82868.9296875 24134.775390625 5510.2080078125
215 95433.875 82284.5703125 23930.79296875 5390.744140625
216 96037.203125 82819.5703125 23960.67578125 5371.521484375
217 95355.0234375 82661.921875 23566.908203125 5436.9033203125
218 96956.3984375 83301.875 24328.638671875 5337.0576171875
219 95646.0625 82625.265625 23872.62109375 5425.912109375
220 96258.515625 83253.9140625 23750.3671875 5372.8828125
221 96166.3203125 83092.71875 23911.560546875 5418.9794921875
222 95793.71875 82680.4296875 23926.1171875 5406.4140625
223 95691.859375 82570.1640625 23757.2265625 5317.765625
224 96257.265625 83208.2734375 23826.86328125 5388.935546875
225 96643.0859375 83559.109375 23934.119140625 5425.0712890625
226 95937.6015625 82732.6171875 24061.640625 5428.328125
227 96001.9765625 83064.3515625 23954.005859375 5508.1904296875
228 96089.1875 83113.46875 23921.896484375 5473.0888671875
229 96031.5703125 83104.4609375 23831.025390625 5451.9580078125
230 96700.4140625 83465.2265625 24158.16796875 5461.490234375
231 96725.8359375 83230.84375 24473.009765625 5489.0087890625
232 96654.9765625 83066.7578125 24381.400390625 5396.5908203125
233 97138.890625 83691.359375 24294.79296875 5423.630859375
234 96216.0 82868.0234375 24387.5625 5519.79296875
235 96004.5 82666.0859375 24104.474609375 5383.0302734375
236 95517.1953125 82280.3984375 24277.896484375 5520.5498046875
237 96478.703125 83452.65625 24245.431640625 5609.6923828125
238 95736.546875 82905.1796875 24147.37890625 5658.005859375
239 96680.0546875 83277.3671875 24461.72265625 5529.517578125
240 96212.1796875 83344.1484375 24115.41796875 5623.693359375
241 96307.171875 83236.125 24218.423828125 5573.6884765625
242 96161.4453125 83181.1328125 23961.3515625 5490.51953125
243 96564.796875 83453.421875 24015.728515625 5452.1767578125
244 96298.8515625 82963.578125 24191.5 5428.11328125
245 96513.4921875 83350.1796875 24129.15625 5482.921875
246 96622.7890625 83482.375 24256.171875 5557.87890625
247 97190.078125 83947.4609375 24281.501953125 5519.4423828125
248 97366.5234375 83674.1796875 24632.52734375 5470.091796875
249 95742.1171875 82703.03125 24107.87890625 5534.396484375
250 96792.6171875 83595.4609375 24409.4765625 5606.16015625
251 97115.984375 83650.515625 24663.212890625 5598.8720703125
252 96190.125 82817.4453125 24281.525390625 5454.4228515625
253 97658.6484375 84184.640625 24573.09375 5549.54296875
254 97147.015625 83490.8203125 24491.734375 5417.76953125
255 97452.625 83965.484375 24074.400390625 5293.6298828125
256 96761.6484375 83685.546875 24033.068359375 5478.4833984375
257 96840.296875 83586.515625 24183.970703125 5465.0947265625
258 96819.578125 83565.796875 24547.4765625 5646.84765625
259 96964.3203125 83903.015625 24090.4609375 5514.578125
260 96632.234375 83316.6328125 24104.423828125 5394.4111328125
261 96552.1171875 83553.4453125 24042.189453125 5521.7587890625
262 97359.3203125 84070.15625 24019.08984375 5364.962890625
263 97014.3359375 84013.96875 24016.48046875 5508.056640625
264 96308.671875 83412.8984375 23853.978515625 5479.1025390625
265 97313.875 84385.4296875 24203.029296875 5637.2919921875
266 97289.8125 84122.6640625 24086.0078125 5459.4296875
267 97376.65625 84030.71875 24299.453125 5476.7578125
268 96923.7578125 84056.09375 24188.404296875 5660.3701171875
269 97331.90625 84205.4921875 24335.544921875 5604.5654296875
270 97300.796875 84385.859375 23921.70703125 5503.384765625
271 96409.46875 83315.9453125 24051.458984375 5478.9677734375
272 96172.1328125 83282.921875 23948.591796875 5529.6904296875
273 95967.0078125 83395.296875 23753.818359375 5591.0537109375
274 95850.2109375 83197.9453125 23893.7578125 5620.74609375
275 95641.09375 82839.234375 23903.779296875 5550.9599609375
276 95636.7890625 82900.3125 23912.169921875 5587.8466796875
277 95783.328125 82909.3515625 23962.486328125 5544.2548828125
278 96338.5 83607.6953125 23949.484375 5609.33984375
279 95507.6953125 82524.34375 24081.73046875 5549.189453125
280 95699.4765625 82705.7109375 23948.99609375 5477.615234375
281 96021.5 83067.875 23771.439453125 5408.9072265625
282 94917.734375 82238.84375 23839.28515625 5580.197265625
283 94704.9140625 82101.84375 23688.837890625 5542.8837890625
284 95250.2578125 82226.2578125 23998.408203125 5487.2041015625
285 95429.8671875 81927.1171875 24338.578125 5417.9140625
286 94932.671875 81688.9765625 24202.671875 5479.48828125
287 95916.3359375 82674.0859375 24226.0390625 5491.89453125
288 94980.890625 82109.46875 23884.87109375 5506.724609375
289 95068.09375 81950.640625 24060.947265625 5471.7470703125
290 95764.984375 82360.3125 24319.20703125 5457.267578125
291 94712.6640625 81691.1796875 24086.44140625 5532.478515625
292 95047.84375 82364.984375 23738.14453125 5527.642578125
293 95276.0234375 82156.3984375 24163.2265625 5521.80078125
294 95375.3671875 82132.0078125 24040.798828125 5398.7197265625
295 95021.6484375 81812.1796875 23995.31640625 5392.923828125
296 94679.15625 81563.203125 24191.65234375 5537.849609375
297 95507.546875 82144.015625 24237.5 5436.984375
298 95309.4296875 81955.09375 24279.662109375 5462.6630859375
299 95683.96875 82001.4765625 24321.01171875 5319.259765625
300 95909.0390625 82452.84375 24290.4609375 5417.1328125
301 95790.625 82570.1640625 24558.720703125 5669.1298828125
302 95649.359375 82374.6875 24425.1015625 5575.21484375
303 95615.984375 82462.3515625 24184.86328125 5515.615234375
304 94678.578125 81817.3828125 24018.654296875 5578.7294921875
305 95053.5234375 82258.4375 23938.087890625 5571.5009765625
306 95483.71875 82492.796875 23842.630859375 5425.8544921875
307 95716.4921875 82587.7421875 24040.138671875 5455.6943359375
308 95903.7578125 82493.015625 24356.783203125 5473.0205078125
309 95371.21875 82407.25 24057.564453125 5546.7978515625
310 96539.875 83311.4453125 24387.01953125 5579.294921875
311 96553.8671875 83418.34375 24131.326171875 5497.9013671875
312 97069.9453125 83710.3515625 24443.8046875 5542.10546875
313 96532.5390625 83329.7890625 23883.455078125 5340.3525390625
314 95830.140625 82809.3515625 24168.181640625 5573.6962890625
315 95590.3828125 82803.375 23984.919921875 5598.9560546875
316 96029.1875 83243.78125 23943.310546875 5578.9521484375
317 95840.046875 83336.21875 23620.484375 5558.328125
318 95258.0859375 82594.8046875 23669.125 5502.921875
319 95691.40625 82837.234375 24108.45703125 5627.142578125
320 96257.5625 83405.390625 23735.208984375 5441.5185546875
321 96379.7265625 83142.359375 23792.095703125 5277.3642578125
322 96088.15625 83175.9296875 23750.611328125 5419.1923828125
323 96776.40625 83397.9609375 24248.83203125 5435.193359375
324 95582.2578125 82485.140625 23864.57421875 5383.728515625
325 95885.171875 83215.78125 23583.619140625 5457.1142578125
326 96018.15625 83211.0078125 23790.74609375 5491.798828125
327 96259.484375 82772.515625 24255.41015625 5384.220703125
328 96350.6484375 83041.65625 24126.814453125 5408.9111328125
329 96568.234375 83435.6640625 23780.564453125 5323.9970703125
330 96718.3984375 83262.2421875 24184.0625 5363.953125
331 97243.3828125 83496.9765625 24543.96875 5398.78125
332 97142.796875 83920.78125 24121.166015625 5449.5751953125
333 97225.953125 83827.0390625 24196.23046875 5398.658203125
334 97309.4921875 83714.0234375 24521.24609375 5462.888671875
335 96129.90625 82877.8984375 24089.244140625 5418.6181640625
336 97245.9765625 83890.9921875 24348.87109375 5496.943359375
337 97714.2890625 84261.9453125 24347.06640625 5447.361328125
338 96882.4296875 83384.90625 24387.49609375 5444.986328125
339 97239.671875 83639.0625 24339.40625 5369.3984375
340 96815.40625 83242.4609375 24430.171875 5428.61328125
341 97158.7890625 83554.8828125 24233.755859375 5314.9248046875
342 97275.28125 83462.0 24544.615234375 5365.6669921875
343 96776.3828125 83558.0078125 24291.55078125 5536.587890625
344 96876.703125 83370.171875 24203.26953125 5348.369140625
345 97750.3984375 84056.3046875 24363.416015625 5334.6611328125
346 98160.1484375 84353.0078125 24419.6875 5306.2734375
347 97074.015625 83201.4765625 24497.517578125 5312.4892578125
348 97317.9296875 83542.8046875 24190.591796875 5207.7333984375
349 96945.0234375 83179.6875 24307.5234375 5271.09375
350 97582.109375 84105.6796875 24288.341796875 5405.9560546875
351 97209.5390625 83487.3046875 24476.443359375 5377.1044921875
352 97201.8515625 83584.6328125 24432.857421875 5407.8193359375
353 97595.0078125 83870.1640625 24682.201171875 5478.6787109375
354 97678.390625 84169.7578125 24360.494140625 5425.9306640625
355 97171.8515625 83620.90625 24167.876953125 5308.4658203125
356 97951.9375 83763.8671875 24750.830078125 5281.3798828125
357 96952.0 83388.390625 24464.240234375 5450.3154296875
358 96602.328125 83273.8359375 24091.68359375 5381.595703125
359 96610.2734375 83281.8984375 24400.830078125 5536.2275390625
