# Supplementary material for: Complexes of vertebrate TMC1/2 and CIB2/3 proteins form hair-cell mechanotransduction cation channels
Source: eLife. 2025 Jan 8;12:RP89719. doi: 10.7554/eLife.89719 (PMC11709434; doi:10.7554/eLife.89719)
Supplement: Figure 8—figure supplement 2—source data 1. [file elife-89719-fig8-figsupp2-data1.zip › hsTMC2-hsCIB2-POPC-sasa-100-200ns.dat]

0 96678.640625 83198.1328125 24167.45703125 5343.474609375
1 96878.03125 83329.2890625 24321.685546875 5386.4716796875
2 96633.0 83180.2109375 23975.244140625 5261.2275390625
3 96885.84375 83198.5078125 24299.30078125 5305.982421875
4 96890.6328125 83224.2890625 24382.728515625 5358.1923828125
5 98131.9140625 84485.7421875 24362.919921875 5358.3740234375
6 96854.484375 83179.4140625 24302.3046875 5313.6171875
7 96941.6796875 84298.0859375 23597.76171875 5477.083984375
8 96579.6640625 83482.125 23859.9921875 5381.2265625
9 96560.7265625 83725.578125 23897.9765625 5531.4140625
10 97252.828125 84021.7578125 24277.673828125 5523.3017578125
11 96196.8203125 83284.921875 24069.130859375 5578.6162109375
12 97597.796875 84245.234375 24397.2890625 5522.36328125
13 96882.90625 83892.453125 24151.564453125 5580.5556640625
14 97169.546875 83826.140625 24562.529296875 5609.5615234375
15 96739.640625 83625.53125 24327.525390625 5606.7080078125
16 97459.265625 84162.953125 24309.18359375 5506.435546875
17 96616.3828125 83574.8671875 24330.419921875 5644.4521484375
18 96365.6796875 83165.84375 24359.0390625 5579.6015625
19 96309.3984375 83344.828125 24123.123046875 5579.2763671875
20 96285.03125 83310.7109375 24145.369140625 5585.5244140625
21 96661.2265625 83236.109375 24216.009765625 5395.4462890625
22 96342.859375 83277.40625 24073.6953125 5504.12109375
23 95837.7421875 82963.0625 23925.634765625 5525.4775390625
24 96281.578125 83096.8359375 24025.236328125 5420.2470703125
25 95947.59375 82759.375 24292.0078125 5551.89453125
26 95344.109375 82166.4296875 24522.44140625 5672.380859375
27 95986.71875 82610.546875 24161.642578125 5392.7353515625
28 96227.796875 82981.515625 24154.3125 5454.015625
29 96679.796875 83583.40625 24182.298828125 5542.9541015625
30 95654.4609375 82752.5390625 23950.94140625 5524.509765625
31 97231.1953125 83592.0625 24428.248046875 5394.5576171875
32 96588.125 83297.234375 24221.361328125 5465.2353515625
33 97052.421875 83229.625 24577.02734375 5377.115234375
34 95868.3359375 82920.484375 23961.791015625 5506.9697265625
35 95815.015625 82795.671875 24046.662109375 5513.6591796875
36 96447.03125 83554.796875 23972.380859375 5540.0732421875
37 96101.59375 83014.6171875 24612.7109375 5762.8671875
38 95877.3359375 82596.15625 24345.8515625 5532.3359375
39 95982.8125 83011.4453125 23983.21875 5505.92578125
40 95747.4375 82749.4453125 24014.216796875 5508.1123046875
41 95581.2109375 83057.4453125 23766.75 5621.4921875
42 96161.7421875 83344.2265625 23841.783203125 5512.1337890625
43 95544.8203125 82630.2421875 23961.630859375 5523.5263671875
44 95809.140625 82814.8984375 24189.103515625 5597.4306640625
45 95844.984375 83224.2109375 24115.265625 5747.24609375
46 95632.8671875 83176.7578125 23730.271484375 5637.0810546875
47 95258.828125 82818.6171875 23834.291015625 5697.0400390625
48 96942.6796875 84261.7578125 23791.666015625 5555.3720703125
49 96713.3828125 84094.109375 23666.466796875 5523.5966796875
50 96829.671875 83971.7265625 24134.32421875 5638.189453125
51 96756.0078125 84152.625 23993.744140625 5695.1806640625
52 96208.9453125 83645.421875 23619.443359375 5527.9599609375
53 96478.1328125 83523.0625 23978.072265625 5511.5009765625
54 97140.921875 84226.34375 24009.974609375 5547.6982421875
55 96973.4140625 83809.46875 24284.48046875 5560.267578125
56 96690.75 83929.96875 24172.35546875 5705.787109375
57 96678.4765625 84081.8359375 23816.677734375 5610.0185546875
58 96723.1484375 84337.2421875 24028.947265625 5821.5205078125
59 95886.75 83334.15625 23980.701171875 5714.0537109375
60 95660.65625 82983.9609375 24313.373046875 5818.3388671875
61 95707.0234375 83074.0625 24113.373046875 5740.2060546875
62 96307.0390625 83580.2890625 24197.619140625 5735.4345703125
63 95669.375 83251.1953125 23810.58203125 5696.201171875
64 95992.015625 83192.6875 24380.771484375 5790.7216796875
65 95540.125 82978.203125 24167.869140625 5802.9736328125
66 96115.828125 83339.1484375 24201.375 5712.34765625
67 96138.03125 83239.59375 24343.962890625 5722.7626953125
68 96768.578125 83859.1171875 24528.173828125 5809.3564453125
69 96120.2734375 83757.484375 24123.3046875 5880.2578125
70 94897.796875 82483.875 23861.568359375 5723.8232421875
71 96506.7109375 83572.875 24134.330078125 5600.2470703125
72 95510.65625 83041.765625 24079.92578125 5805.517578125
73 95511.4375 82948.1328125 24254.845703125 5845.7705078125
74 95867.59375 82971.1875 24389.115234375 5746.3544921875
75 95910.125 83157.0390625 24285.279296875 5766.0966796875
76 95405.71875 82650.5546875 24280.88671875 5762.861328125
77 95544.71875 82830.1875 24040.484375 5662.9765625
78 95870.84375 83225.6171875 24124.384765625 5739.5791015625
79 95567.265625 83081.6171875 24117.546875 5815.94921875
80 95895.8359375 83328.71875 23892.17578125 5662.529296875
81 95508.3359375 82961.734375 24108.2734375 5780.8359375
82 96165.1328125 83734.3359375 24011.515625 5790.359375
83 95651.3984375 83142.671875 24195.251953125 5843.2626953125
84 96046.921875 83414.375 24206.896484375 5787.1748046875
85 96028.8359375 83488.140625 24209.59375 5834.44921875
86 95948.734375 83452.4609375 24205.865234375 5854.7958984375
87 95569.1796875 82832.28125 24476.072265625 5869.5869140625
88 96261.59375 83590.8515625 24337.42578125 5833.341796875
89 95366.171875 82953.5546875 23937.71484375 5762.548828125
90 94938.359375 82874.59375 24070.341796875 6003.2880859375
91 94928.625 82518.9296875 24092.310546875 5841.3076171875
92 95572.140625 83064.7265625 23990.310546875 5741.4482421875
93 95885.65625 83023.3984375 24199.66015625 5668.701171875
94 95783.3046875 83066.03125 24490.08984375 5886.408203125
95 95538.375 82840.3046875 24515.326171875 5908.6279296875
96 94918.125 82669.8359375 24109.109375 5930.41015625
97 94722.7734375 82240.9609375 24212.900390625 5865.5439453125
98 95097.3046875 82559.3046875 23946.470703125 5704.2353515625
99 94597.5 82571.109375 23695.056640625 5834.3330078125
100 95370.03125 83214.9765625 23805.900390625 5825.4228515625
101 94892.6796875 82565.0703125 23871.22265625 5771.806640625
102 95221.78125 82728.140625 24258.74609375 5882.552734375
103 96043.9296875 83013.390625 24522.84375 5746.15234375
104 95910.3046875 82949.0 24253.326171875 5646.0107421875
105 95627.828125 83168.1328125 24036.578125 5788.44140625
106 95522.3359375 83002.921875 24098.16796875 5789.376953125
107 96014.453125 83639.984375 24028.482421875 5827.0068359375
108 95561.7421875 83478.625 23926.4296875 5921.65625
109 95824.453125 83811.5859375 23776.5390625 5881.8359375
110 95147.9921875 83134.140625 23791.318359375 5888.7333984375
111 95383.2734375 82868.1796875 24000.458984375 5742.6826171875
112 96464.5 83553.421875 24501.130859375 5795.0263671875
113 95522.8046875 82969.0625 24180.046875 5813.15234375
114 95857.421875 83109.34375 24414.755859375 5833.3388671875
115 96313.6171875 83734.4296875 24152.263671875 5786.5380859375
116 96158.828125 83720.6875 24193.78515625 5877.822265625
117 95365.859375 82564.03125 24119.681640625 5658.9267578125
118 95989.0546875 82964.5078125 24436.806640625 5706.1298828125
119 96170.734375 82970.2578125 24514.84375 5657.18359375
120 96093.625 83066.5390625 24337.37109375 5655.142578125
121 96816.4609375 83698.203125 24570.08984375 5725.916015625
122 96930.4609375 83777.578125 24656.162109375 5751.6396484375
123 96817.265625 84003.2578125 24400.015625 5793.00390625
124 96571.171875 83582.0 24223.958984375 5617.3935546875
125 96418.3046875 83834.1484375 24127.744140625 5771.7939453125
126 96669.4453125 83857.1015625 24255.75 5721.703125
127 96444.3984375 83514.9765625 24571.349609375 5820.9638671875
128 96324.796875 83379.828125 24571.724609375 5813.3779296875
129 95486.171875 82709.4921875 24047.2890625 5635.3046875
130 96248.640625 83570.6875 24282.630859375 5802.3388671875
131 96393.9609375 83177.59375 24515.994140625 5649.8134765625
132 96442.84375 83228.1640625 24327.55859375 5556.439453125
133 95573.9609375 82402.6875 24437.06640625 5632.896484375
134 96199.7265625 82895.5390625 24472.982421875 5584.3974609375
135 96486.6484375 83551.4453125 24390.830078125 5727.8134765625
136 96134.3984375 82822.71875 24464.298828125 5576.3095703125
137 96242.546875 83102.078125 24449.24609375 5654.388671875
138 96221.046875 82984.28125 24603.09375 5683.1640625
139 96133.8515625 82885.75 24442.47265625 5597.185546875
140 95640.71875 82547.9921875 24282.271484375 5594.7724609375
141 96228.1640625 82809.2734375 24531.83203125 5556.470703125
142 96293.3046875 83130.9453125 24198.8125 5518.2265625
143 95877.265625 83171.3671875 23869.92578125 5582.013671875
144 96175.796875 83061.2265625 24194.7109375 5540.0703125
145 95029.4921875 82248.96875 24168.611328125 5694.0439453125
146 95395.515625 82583.8359375 24267.185546875 5727.7529296875
147 96046.8984375 82864.734375 24514.78515625 5666.310546875
148 95463.7265625 82618.59375 24226.30859375 5690.587890625
149 95957.9921875 83154.9453125 24189.3046875 5693.12890625
150 97010.53125 83885.796875 24276.2890625 5575.77734375
151 96826.671875 83872.5625 24214.205078125 5630.0478515625
152 97491.3203125 84339.4296875 24308.041015625 5578.0751953125
153 97119.125 83987.4609375 24295.896484375 5582.1162109375
154 96847.8203125 83576.9296875 24535.529296875 5632.3193359375
155 96295.5546875 82994.03125 24232.384765625 5465.4306640625
156 95812.359375 82921.390625 24116.556640625 5612.7939453125
157 96587.3984375 83340.828125 24329.1953125 5541.3125
158 96373.359375 83286.4453125 24287.876953125 5600.4814453125
159 96284.640625 82860.5234375 24354.3203125 5465.1015625
160 95897.515625 82507.4140625 24268.953125 5439.42578125
161 95910.125 82651.921875 24225.53515625 5483.666015625
162 96557.3359375 83095.078125 24536.3984375 5537.0703125
163 97006.2109375 83724.9921875 24378.67578125 5548.728515625
164 96726.2421875 83364.9140625 24489.455078125 5564.0634765625
165 97151.390625 83357.0703125 24794.15234375 5499.916015625
166 97348.34375 83485.875 24919.0234375 5528.27734375
167 97091.2578125 83444.2734375 24940.59375 5646.8046875
168 97117.75 83014.328125 25132.333984375 5514.4560546875
169 97443.2109375 83448.078125 25014.171875 5509.51953125
170 96529.0234375 82654.484375 24969.884765625 5547.6728515625
171 96959.2734375 82955.9765625 24953.349609375 5475.0263671875
172 96080.2734375 82546.4375 24577.638671875 5521.9013671875
173 96904.7578125 83331.25 24973.5625 5700.02734375
174 96251.1640625 83125.515625 24763.5078125 5818.9296875
175 96216.109375 82815.0546875 24908.673828125 5753.8095703125
176 95667.6015625 82536.9921875 24559.919921875 5714.6552734375
177 96124.09375 82902.875 24323.849609375 5551.3154296875
178 95269.4921875 82734.421875 23994.22265625 5729.576171875
179 95226.578125 82750.828125 24058.494140625 5791.3720703125
180 96266.890625 83392.0625 24412.87890625 5769.025390625
181 95716.8828125 82643.4140625 24450.5703125 5688.55078125
182 96471.796875 83206.078125 24565.466796875 5649.8740234375
183 95979.3359375 82904.2109375 24622.60546875 5773.740234375
184 96250.09375 83243.4140625 24514.05078125 5753.685546875
185 95354.28125 82815.703125 24310.7734375 5886.09765625
186 95115.546875 82549.8046875 24168.80859375 5801.533203125
187 94964.78125 82412.1171875 24207.44140625 5827.388671875
188 95481.65625 83232.2109375 23982.41796875 5866.486328125
189 95622.6484375 83059.015625 24082.826171875 5759.5966796875
190 95510.0546875 82885.15625 24053.1015625 5714.1015625
191 95226.9140625 82677.4140625 24048.203125 5749.3515625
192 95948.34375 82945.515625 24334.029296875 5665.6005859375
193 96073.484375 82888.9765625 24204.619140625 5510.0556640625
194 95335.109375 83051.59375 24216.404296875 5966.4443359375
195 95400.6640625 82822.546875 24354.06640625 5887.974609375
196 95553.5 82731.65625 24333.5390625 5755.84765625
197 95625.8203125 82673.3984375 24483.091796875 5765.3349609375
198 94942.6953125 82572.0 23896.474609375 5762.8896484375
199 94790.015625 82114.0625 24039.390625 5681.71875
200 95118.5078125 82324.890625 24022.654296875 5614.5185546875
201 94788.1640625 82276.8203125 23890.982421875 5689.8193359375
202 95493.8203125 82874.7578125 24166.48828125 5773.712890625
203 94774.484375 82588.6875 23760.861328125 5787.5322265625
204 95159.640625 82702.15625 23776.0859375 5659.30078125
205 94734.6328125 82404.734375 23731.443359375 5700.7724609375
206 95672.8515625 82971.296875 24093.94140625 5696.193359375
207 95851.703125 83048.953125 24132.392578125 5664.8212890625
208 94487.65625 82030.1875 23799.98828125 5671.259765625
209 95441.125 82797.46875 23890.189453125 5623.2666015625
210 94715.453125 82174.9609375 24064.08984375 5761.798828125
211 95203.8125 82618.3828125 23730.068359375 5572.3193359375
212 94914.2265625 82296.5859375 24092.55078125 5737.455078125
213 95573.703125 83109.25 23910.408203125 5722.9775390625
214 95341.7734375 82930.7265625 24141.04296875 5864.998046875
215 95798.5 83586.5859375 24192.853515625 5990.4697265625
216 95905.78125 83748.9375 24309.44140625 6076.298828125
217 95509.265625 82917.5546875 24422.171875 5915.23046875
218 94886.1796875 82693.1484375 24064.822265625 5935.8955078125
219 94579.484375 82589.8671875 23790.90625 5900.64453125
220 94826.4375 82573.7578125 23888.068359375 5817.6943359375
221 95473.8984375 83186.2578125 24033.951171875 5873.1552734375
222 95491.9375 82879.265625 24469.126953125 5928.2275390625
223 95962.75 82988.46875 24577.8046875 5801.76171875
224 95719.40625 82792.96875 24514.85546875 5794.208984375
225 96121.640625 82996.8515625 24698.6953125 5786.953125
226 95634.9765625 82945.609375 24363.30859375 5836.970703125
227 95735.5078125 82903.34375 24528.603515625 5848.2197265625
228 94804.1796875 82366.484375 24175.4609375 5868.8828125
229 95604.203125 82937.0625 24284.525390625 5808.6923828125
230 95695.640625 83039.984375 24201.6875 5773.015625
231 96321.0390625 83329.53125 24274.01171875 5641.251953125
232 96220.5703125 83395.90625 24270.984375 5723.16015625
233 95796.1015625 82943.8515625 24462.802734375 5805.2763671875
234 95776.0703125 82964.484375 24494.2421875 5841.328125
235 96044.96875 83227.5703125 24613.40625 5898.00390625
236 95412.703125 82952.9921875 24227.505859375 5883.8974609375
237 94522.8203125 82320.3125 24137.98046875 5967.736328125
238 95348.78125 83014.953125 24050.767578125 5858.4697265625
239 96549.609375 83572.28125 24611.048828125 5816.8603515625
240 95508.9140625 83080.3671875 24047.619140625 5809.5361328125
241 96483.46875 83482.921875 24462.537109375 5730.9951171875
242 96423.296875 83172.0390625 24706.869140625 5727.8056640625
243 96554.7265625 83729.203125 24201.8828125 5688.1796875
244 96038.65625 83083.265625 24277.009765625 5660.8095703125
245 96263.3984375 83672.25 24128.1328125 5768.4921875
246 96410.34375 83413.8125 24277.087890625 5640.2783203125
247 95629.7734375 82831.546875 24229.841796875 5715.8076171875
248 96156.6015625 83211.0546875 24649.755859375 5852.1044921875
249 96180.828125 83544.2265625 24320.046875 5841.72265625
250 95961.109375 83425.8984375 24183.576171875 5824.1826171875
251 95016.34375 83017.234375 24054.244140625 6027.5673828125
252 94736.3125 82751.6484375 23669.361328125 5842.3486328125
253 95980.6640625 83154.453125 24272.50390625 5723.146484375
254 95835.1328125 83467.609375 24007.271484375 5819.8740234375
255 95770.765625 83261.015625 24154.12109375 5822.185546875
256 95782.0390625 83233.921875 23962.630859375 5707.2568359375
257 96250.0546875 83556.1484375 23957.033203125 5631.5634765625
258 95450.484375 82802.875 23934.025390625 5643.2080078125
259 95779.5390625 83079.6875 23974.427734375 5637.2880859375
260 95198.9609375 82902.0546875 23796.73046875 5749.912109375
261 95238.921875 82914.4296875 23685.701171875 5680.6044921875
262 94948.84375 82395.15625 24155.38671875 5800.849609375
263 95852.9921875 83590.4921875 24007.453125 5872.4765625
264 94931.84375 82821.3984375 23883.03515625 5886.294921875
265 95728.796875 83701.5625 23883.779296875 5928.2724609375
266 95883.5546875 83398.7265625 24030.775390625 5772.9736328125
267 96002.796875 83418.6796875 23978.396484375 5697.1396484375
268 95919.46875 83589.9453125 23948.353515625 5809.4150390625
269 95743.0859375 83460.65625 23932.212890625 5824.8916015625
270 96605.0234375 84376.578125 23748.16015625 5759.857421875
271 96095.9375 84115.5390625 23761.5234375 5890.5625
272 96019.0078125 83724.2109375 23907.9140625 5806.55859375
273 95635.6171875 83350.953125 23877.755859375 5796.5458984375
274 96384.828125 83490.1171875 24388.240234375 5746.7646484375
275 95147.1640625 82779.6875 24104.880859375 5868.7021484375
276 94458.2890625 82237.9609375 24068.357421875 5924.0146484375
277 94357.046875 82833.4375 23772.203125 6124.296875
278 94533.1875 82369.578125 23887.181640625 5861.7861328125
279 93932.484375 82237.28125 23595.400390625 5950.0986328125
280 93876.5703125 81948.6796875 23620.044921875 5846.0771484375
281 94865.8046875 83034.421875 23624.306640625 5896.4619140625
282 94843.984375 82527.3515625 24004.005859375 5843.6865234375
283 95275.8125 82832.5078125 24052.90625 5804.80078125
284 94868.6484375 82611.0703125 23770.36328125 5756.392578125
285 95177.59375 82739.6953125 23875.5234375 5718.8125
286 94849.6484375 82401.0546875 23906.201171875 5728.8037109375
287 94816.3359375 82738.484375 23816.228515625 5869.1884765625
288 95449.3515625 82490.8828125 24078.287109375 5559.9091796875
289 95730.9921875 83072.34375 24033.064453125 5687.2080078125
290 95985.0546875 83663.8671875 23947.84375 5813.328125
291 95523.65625 83061.578125 23636.052734375 5586.9873046875
292 95649.6640625 83460.734375 23569.796875 5690.43359375
293 95675.515625 83675.4609375 23315.98046875 5657.962890625
294 96170.3984375 84080.640625 23755.224609375 5832.7333984375
295 95709.328125 83706.1953125 23539.587890625 5768.2275390625
296 95176.1640625 82999.0390625 23999.33984375 5911.107421875
297 95330.1015625 82858.171875 23738.373046875 5633.2216796875
298 95857.34375 82993.9296875 23991.431640625 5564.0087890625
299 95871.2578125 83446.7578125 23836.63671875 5706.068359375
300 96734.578125 83799.078125 24406.05859375 5735.279296875
301 96382.1171875 83669.0859375 24255.662109375 5771.3154296875
302 96134.5546875 83378.421875 23984.52734375 5614.197265625
303 95622.609375 83327.3828125 23979.8828125 5842.328125
304 95868.3828125 83621.96875 23824.0078125 5788.796875
305 95575.515625 83569.6484375 23845.33984375 5919.736328125
306 95391.9140625 83027.4140625 23947.203125 5791.3515625
307 95833.4375 83541.8671875 24029.484375 5868.95703125
308 95681.4375 83433.109375 23884.775390625 5818.2236328125
309 95616.796875 83405.890625 23798.79296875 5793.943359375
310 94908.765625 82663.640625 23803.142578125 5779.0087890625
311 96318.7265625 83490.6171875 24165.662109375 5668.7763671875
312 95093.0859375 83344.5859375 23547.31640625 5899.408203125
313 95119.546875 83094.59375 23794.595703125 5884.8212890625
314 96695.1171875 83836.421875 24554.0625 5847.68359375
315 96362.03125 83964.453125 24264.2890625 5933.35546875
316 96188.9296875 83901.8828125 23930.546875 5821.75
317 95269.828125 83147.71875 23789.326171875 5833.6083984375
318 95117.1171875 82757.8828125 24101.951171875 5871.3583984375
319 95306.421875 82936.7421875 23852.658203125 5741.4892578125
320 95171.359375 83027.359375 23999.615234375 5927.8076171875
321 94624.453125 82655.1953125 23889.6796875 5960.2109375
322 94434.2734375 82553.3515625 23940.978515625 6030.0283203125
323 95081.7890625 83106.9609375 23562.38671875 5793.779296875
324 94969.3046875 82994.171875 23539.6484375 5782.2578125
325 94859.5546875 82774.5625 23608.0078125 5761.5078125
326 94907.7578125 82342.578125 24104.490234375 5769.6552734375
327 94942.0859375 82288.578125 24472.591796875 5909.5419921875
328 94644.7890625 82473.9453125 23745.814453125 5787.4853515625
329 94853.0234375 82926.4296875 23961.583984375 6017.4951171875
330 95192.8046875 83159.9921875 24023.583984375 5995.3857421875
331 95228.953125 83324.0625 23939.310546875 6017.2099609375
332 95707.046875 83224.5703125 24384.013671875 5950.7685546875
333 95253.671875 83191.0625 23901.26171875 5919.326171875
334 95998.8359375 83345.953125 24118.44140625 5732.779296875
335 95489.4453125 82997.3125 24123.57421875 5815.720703125
336 95088.46875 83064.8984375 23843.724609375 5910.0771484375
337 95653.8671875 83123.40625 23807.78515625 5638.662109375
338 95797.5703125 83560.8984375 23929.93359375 5846.630859375
339 94973.0546875 82258.2109375 24403.814453125 5844.4853515625
340 95460.7578125 83385.734375 23874.05859375 5899.517578125
341 95417.171875 83060.1796875 23886.0 5764.50390625
342 95028.359375 82995.6484375 23683.474609375 5825.3818359375
343 95216.15625 82942.75 24059.796875 5893.1953125
344 95053.5234375 82562.734375 23960.462890625 5734.8369140625
345 96070.765625 83701.609375 24067.841796875 5849.3427734375
346 96513.8984375 84142.5859375 23996.251953125 5812.4697265625
347 96299.46875 84304.171875 23865.978515625 5935.3408203125
348 95614.546875 83241.0703125 24116.544921875 5871.5341796875
349 95109.4453125 83007.4140625 23756.2890625 5827.12890625
350 95829.71875 83397.8984375 23813.240234375 5690.7099609375
351 96305.0546875 83594.3984375 24276.091796875 5782.7177734375
352 96856.1875 83943.609375 24202.3828125 5644.90234375
353 96558.25 83686.078125 24303.126953125 5715.4775390625
354 96466.40625 83498.3515625 24301.97265625 5666.958984375
355 96006.6875 83049.4609375 24336.9140625 5689.84375
356 95755.296875 83154.109375 24147.34375 5773.078125
357 96408.7265625 83551.5 23954.583984375 5548.6787109375
358 96343.25 83127.390625 24415.07421875 5599.607421875
359 95942.359375 83092.8046875 24345.138671875 5747.7919921875
360 95443.8359375 82671.015625 24332.12890625 5779.654296875
361 95798.265625 82732.5234375 24488.802734375 5711.5302734375
362 96027.7578125 82712.875 24404.24609375 5544.681640625
363 95701.234375 82661.2734375 24110.0234375 5535.03125
364 95431.953125 82951.2578125 24051.091796875 5785.1982421875
365 94972.7421875 82448.625 23921.82421875 5698.853515625
366 95926.6953125 83332.6875 24272.447265625 5839.2197265625
367 95488.1328125 82699.2578125 24258.8515625 5734.98828125
368 95269.421875 82682.9140625 24040.130859375 5726.8115234375
369 96199.796875 83103.40625 24245.4140625 5574.51171875
370 95075.9765625 82267.2421875 24125.384765625 5658.3251953125
371 95533.203125 83071.3671875 23906.681640625 5722.4228515625
372 95113.1875 82363.3828125 24083.94140625 5667.068359375
373 95109.09375 82441.75 23983.908203125 5658.2822265625
374 95251.0625 82313.0078125 24147.33984375 5604.642578125
375 95726.6640625 82784.40625 24103.296875 5580.51953125
376 95150.484375 82531.5078125 23996.85546875 5688.939453125
377 96240.40625 83437.2890625 24137.21484375 5667.048828125
378 95572.5390625 83174.796875 23798.4375 5700.34765625
379 95469.4453125 83391.3359375 23612.95703125 5767.423828125
380 95723.609375 83400.4921875 23791.29296875 5734.087890625
381 94852.875 82741.015625 23435.982421875 5662.0615234375
382 95603.15625 83280.921875 23567.939453125 5622.8525390625
383 94555.4453125 82553.9453125 23504.16796875 5751.333984375
384 95356.265625 83262.0703125 23743.12109375 5824.462890625
385 94945.3984375 82626.7421875 23370.732421875 5526.0380859375
386 94987.28125 82681.203125 23682.6640625 5688.29296875
387 95747.40625 83359.0234375 23640.216796875 5625.9169921875
388 94976.1875 82548.15625 23596.189453125 5584.0791015625
389 94836.6640625 82438.3359375 23644.275390625 5622.9736328125
390 95010.4765625 82364.0 23857.625 5605.57421875
391 95561.5546875 83387.9609375 23704.39453125 5765.400390625
392 94555.765625 82160.890625 23798.95703125 5702.041015625
393 95021.484375 82876.1484375 23735.416015625 5795.0400390625
394 94741.2265625 82181.0390625 23823.12890625 5631.470703125
395 94544.203125 82438.078125 23323.326171875 5608.6005859375
396 94350.078125 82209.4609375 23495.595703125 5677.4892578125
397 95125.5703125 82658.0078125 23778.07421875 5655.255859375
398 94323.9296875 81738.96875 23900.267578125 5657.6533203125
399 95279.578125 82833.46875 23740.447265625 5647.1689453125
