# Supplementary material for: Complexes of vertebrate TMC1/2 and CIB2/3 proteins form hair-cell mechanotransduction cation channels
Source: eLife. 2025 Jan 8;12:RP89719. doi: 10.7554/eLife.89719 (PMC11709434; doi:10.7554/eLife.89719)
Supplement: Figure 8—figure supplement 2—source data 1. [file elife-89719-fig8-figsupp2-data1.zip › hsTMC2-hsCIB3-Ca-MixedMembrane-sasa-10-100ns.dat]

0 94573.96875 84068.921875 22718.55078125 6106.751953125
1 94676.1484375 83709.6640625 23081.19140625 6057.353515625
2 94502.109375 83514.4296875 22797.439453125 5904.8798828125
3 94255.140625 83618.359375 23101.12890625 6232.173828125
4 94337.1640625 83738.4453125 22854.681640625 6127.9814453125
5 95127.1328125 84054.6875 22921.732421875 5924.6435546875
6 94590.3828125 83927.5703125 22708.208984375 6022.6982421875
7 93972.7265625 82986.9921875 22768.732421875 5891.4990234375
8 93986.875 83030.046875 22976.498046875 6009.8349609375
9 94250.921875 83228.8359375 23142.822265625 6060.3681640625
10 93648.65625 83425.53125 22534.798828125 6155.8369140625
11 94285.578125 83447.828125 22947.392578125 6054.8212890625
12 94366.171875 83678.9375 22715.634765625 6014.2001953125
13 94233.6640625 83739.84375 22686.37890625 6096.279296875
14 93868.0234375 83928.6171875 22689.79296875 6375.193359375
15 93214.7265625 83143.7734375 22640.09765625 6284.572265625
16 94020.75 83166.0390625 22993.3515625 6069.3203125
17 93926.1484375 83369.6875 22908.19140625 6175.865234375
18 94618.40625 83896.203125 22810.548828125 6044.1728515625
19 94479.0625 84047.5 22615.583984375 6092.0107421875
20 93870.3203125 83397.234375 22720.748046875 6123.8310546875
21 93486.9921875 83188.421875 22475.138671875 6088.2841796875
22 94274.890625 83299.859375 23169.41015625 6097.189453125
23 94562.4921875 83733.1171875 22441.759765625 5806.1923828125
24 95034.1953125 83677.3671875 22706.236328125 5674.7041015625
25 94706.546875 83739.640625 22709.654296875 5871.3740234375
26 95566.7578125 84472.75 22604.15234375 5755.072265625
27 95401.8984375 84372.515625 22785.166015625 5877.8916015625
28 95678.0703125 84229.015625 22828.291015625 5689.6181640625
29 95244.453125 84261.7578125 22622.537109375 5819.9208984375
30 94772.75 83864.4609375 22571.419921875 5831.5654296875
31 94213.03125 83416.3828125 22566.716796875 5885.0341796875
32 94407.6328125 83218.8046875 22979.779296875 5895.4755859375
33 94714.078125 83851.5546875 22413.87890625 5775.677734375
34 94801.9453125 83863.1640625 22625.27734375 5843.248046875
35 94404.40625 83435.9296875 22498.34375 5764.93359375
36 95018.546875 83974.0078125 22751.544921875 5853.5029296875
37 94743.640625 83547.1640625 22881.30078125 5842.412109375
38 94762.6171875 83644.390625 23063.490234375 5972.6318359375
39 94590.90625 83096.5390625 23217.03515625 5861.333984375
40 95731.21875 84265.9453125 22768.55859375 5651.642578125
41 95131.0859375 83497.65625 23043.990234375 5705.2802734375
42 95727.65625 84492.828125 23075.09765625 5920.134765625
43 94885.296875 83811.296875 22799.626953125 5862.8134765625
44 95607.71875 83602.6015625 23307.2109375 5651.046875
45 95436.953125 83730.6328125 22963.59765625 5628.638671875
46 95630.609375 83796.828125 23508.8125 5837.515625
47 95620.3515625 84310.03125 23084.63671875 5887.158203125
48 95416.046875 84324.8125 22528.58203125 5718.673828125
49 95205.3671875 83401.4140625 22732.05078125 5464.048828125
50 95263.96875 84078.0625 22953.087890625 5883.5908203125
51 94878.9140625 83763.578125 23031.45703125 5958.060546875
52 95024.53125 84139.40625 22897.865234375 6006.3701171875
53 96030.5703125 84624.5078125 22821.423828125 5707.6806640625
54 95371.046875 83967.203125 22878.880859375 5737.5185546875
55 95053.140625 83996.40625 22601.462890625 5772.3642578125
56 95310.6953125 83956.2890625 23008.240234375 5826.9169921875
57 95059.8125 83757.046875 23019.3125 5858.2734375
58 95751.1015625 84650.5078125 22868.08984375 5883.748046875
59 95589.8671875 84351.171875 22728.763671875 5745.0341796875
60 94638.4765625 83818.7578125 22704.84375 5942.5625
61 95474.6953125 84318.7109375 23074.892578125 5959.4541015625
62 96165.4140625 84517.3203125 23005.12890625 5678.517578125
63 95390.1796875 83717.65625 23327.056640625 5827.2666015625
64 95696.453125 83923.640625 23297.037109375 5762.1123046875
65 95034.0234375 83350.921875 23096.763671875 5706.8310546875
66 95507.0546875 84118.9375 22777.716796875 5694.7998046875
67 95627.875 84716.859375 22641.20703125 5865.095703125
68 96305.078125 84828.484375 23002.212890625 5762.8095703125
69 95025.2890625 83991.9609375 22728.89453125 5847.783203125
70 96062.625 84366.6953125 23114.369140625 5709.2197265625
71 95951.5625 84366.2890625 22803.33984375 5609.033203125
72 96222.7265625 85023.5625 22980.00390625 5890.419921875
73 95513.59375 84215.0859375 22641.521484375 5671.5068359375
74 95394.6953125 84284.3125 22670.169921875 5779.8935546875
75 95812.34375 84695.6015625 22665.3671875 5774.3125
76 95697.890625 84581.234375 22825.095703125 5854.2197265625
77 95000.2890625 84277.3125 22763.734375 6020.37890625
78 96514.78125 85209.7578125 23064.251953125 5879.6142578125
79 96930.4453125 85506.5703125 23234.953125 5905.5390625
80 96144.3359375 84539.15625 23281.23046875 5838.025390625
81 95931.5625 84463.046875 22896.244140625 5713.8642578125
82 96788.6171875 85281.2578125 22959.80078125 5726.220703125
83 96200.1484375 84995.859375 22663.50390625 5729.607421875
84 95887.359375 84433.0625 22929.060546875 5737.3818359375
85 95178.953125 83895.6484375 22543.30078125 5629.998046875
86 95875.390625 84412.6484375 22867.40234375 5702.330078125
87 95321.109375 83793.015625 22997.837890625 5734.8720703125
88 95346.109375 84176.5078125 22766.375 5798.38671875
89 95362.0625 83791.2109375 22843.681640625 5636.4150390625
90 96085.4375 84092.1171875 23252.552734375 5629.6162109375
91 95520.2109375 84227.6015625 22766.478515625 5736.9345703125
92 95958.65625 84365.03125 23080.1953125 5743.28515625
93 95425.390625 84235.8125 22748.47265625 5779.447265625
94 95569.9453125 84076.671875 22933.486328125 5720.1064453125
95 95496.625 84121.59375 22687.8125 5656.390625
96 95375.0390625 84148.7109375 23040.431640625 5907.0517578125
97 95542.484375 84193.890625 23016.4375 5833.921875
98 95197.9921875 83441.421875 23201.205078125 5722.3173828125
99 95790.2890625 83860.234375 23443.111328125 5756.5283203125
100 95598.7578125 84116.5859375 23248.294921875 5883.0615234375
101 94747.3515625 83186.734375 23022.587890625 5730.9853515625
102 95289.0625 83534.6171875 23078.23046875 5661.892578125
103 94838.25 83570.1640625 22757.314453125 5744.6142578125
104 95427.25 83596.7578125 23076.6484375 5623.078125
105 95536.9453125 83412.9140625 23177.66796875 5526.818359375
106 95614.21875 84001.734375 22842.494140625 5615.0048828125
107 95348.703125 83747.40625 22901.587890625 5650.1455078125
108 95246.84375 84026.671875 22839.525390625 5809.6767578125
109 94207.34375 83133.8671875 22923.921875 5925.22265625
110 94948.3515625 83874.0859375 22584.216796875 5754.9755859375
111 94716.3203125 83296.5546875 22968.265625 5774.25
112 94550.3515625 83158.46875 23002.291015625 5805.2041015625
113 95081.7109375 83858.6484375 23212.11328125 5994.525390625
114 95330.40625 84174.7890625 22978.1328125 5911.2578125
115 95570.359375 84174.9375 22903.23828125 5753.908203125
116 95252.8125 83841.265625 22813.794921875 5701.1240234375
117 95556.0 84117.3515625 22887.79296875 5724.572265625
118 95687.453125 84426.2890625 22639.80078125 5689.318359375
119 94995.6015625 83728.75 22902.01953125 5817.583984375
120 95480.234375 83638.828125 23240.02734375 5699.310546875
121 95784.171875 83976.8671875 23212.603515625 5702.6494140625
122 94638.796875 83280.7109375 23025.544921875 5833.7294921875
123 94787.9375 83233.34375 22973.984375 5709.6953125
124 95532.375 83681.2734375 23097.69921875 5623.298828125
125 94957.0703125 83478.3125 22847.2734375 5684.2578125
126 95490.6953125 83660.2421875 22869.361328125 5519.4541015625
127 94751.4765625 83103.09375 23118.337890625 5734.9775390625
128 94953.7265625 83804.0703125 22789.43359375 5819.888671875
129 95013.3828125 83588.1953125 23146.994140625 5860.9033203125
130 95417.671875 83827.140625 23076.552734375 5743.0107421875
131 94980.3515625 83178.5703125 23174.015625 5686.1171875
132 94803.2265625 83342.015625 23129.05078125 5833.919921875
133 94977.234375 83323.390625 23416.5546875 5881.35546875
134 95072.1328125 83486.03125 23163.880859375 5788.8896484375
135 95359.2265625 83742.6171875 23166.083984375 5774.7373046875
136 95120.3984375 83296.109375 23381.0703125 5778.390625
137 96319.78125 84512.4765625 23261.845703125 5727.2705078125
138 95730.859375 84148.6015625 23174.6875 5796.21484375
139 94725.15625 83478.5703125 22774.107421875 5763.7607421875
140 95679.8125 84278.4609375 23068.841796875 5833.7451171875
141 94777.375 83580.484375 23151.783203125 5977.4462890625
142 95165.390625 83678.421875 23148.140625 5830.5859375
143 95236.703125 83738.59375 23384.79296875 5943.341796875
144 95597.8984375 83829.890625 23455.7421875 5843.8671875
145 94298.3359375 82976.953125 22888.169921875 5783.3935546875
146 94773.671875 83370.2265625 23243.619140625 5920.0869140625
147 95045.828125 83400.1484375 23204.001953125 5779.1611328125
148 95310.53125 83863.1796875 23280.0703125 5916.359375
149 95123.6015625 83514.65625 23189.107421875 5790.0810546875
150 95137.9765625 83956.921875 22684.150390625 5751.5478515625
151 95147.0390625 83875.90625 23094.181640625 5911.5244140625
152 94613.953125 83505.953125 22978.28125 5935.140625
153 95369.296875 84208.6328125 22875.814453125 5857.5751953125
154 95543.8515625 84478.2421875 22991.423828125 5962.9072265625
155 94634.6875 83773.140625 22749.869140625 5944.1611328125
156 95007.234375 84070.3046875 22793.765625 5928.41796875
157 95252.5703125 84258.2578125 22896.39453125 5951.041015625
158 94953.890625 83911.2578125 22940.861328125 5949.1142578125
159 95523.640625 84159.5234375 23026.2421875 5831.0625
160 94945.375 83788.7265625 22981.90234375 5912.626953125
161 95121.5625 83657.5 23330.09765625 5933.017578125
162 94738.75 83773.0625 22978.677734375 6006.4951171875
163 95070.28125 84202.1015625 22843.76953125 5987.794921875
164 94830.90625 83622.0703125 23072.7578125 5931.9609375
165 94105.3125 83204.921875 22786.154296875 5942.8818359375
166 95428.2421875 84323.6640625 22930.923828125 5913.1728515625
167 95151.3671875 84167.234375 22730.8203125 5873.34375
168 94737.7890625 83632.5859375 22600.75 5747.7734375
169 94727.6328125 83525.4140625 22883.591796875 5840.6865234375
170 94963.5234375 83794.09375 22838.521484375 5834.5458984375
171 94528.46875 83540.453125 22834.1015625 5923.04296875
172 94850.6171875 83509.7265625 22930.064453125 5794.5869140625
173 95078.15625 83766.5859375 23038.19140625 5863.310546875
174 95548.546875 84398.2578125 22961.87890625 5905.794921875
175 96060.359375 84388.1484375 22997.96484375 5662.876953125
176 94780.421875 83647.0 22862.705078125 5864.6416015625
177 94875.4921875 83497.890625 22973.34765625 5797.873046875
178 95170.1484375 83822.8125 22848.572265625 5750.6181640625
179 95613.796875 83969.7265625 22948.470703125 5652.2001953125
180 94805.4921875 83556.015625 22917.435546875 5833.9794921875
181 95484.515625 84066.53125 22904.423828125 5743.2197265625
182 95828.5546875 84198.4296875 22913.2734375 5641.57421875
183 94926.859375 83585.34375 22951.978515625 5805.2314453125
184 94115.84375 82654.0546875 22908.689453125 5723.4501953125
185 94439.171875 82956.9453125 22857.904296875 5687.8388671875
186 94364.453125 82571.03125 23290.765625 5748.671875
187 94437.3828125 82809.03125 23224.0 5797.82421875
188 95146.140625 83825.1171875 22982.46484375 5830.720703125
189 95815.7109375 83839.25 23333.046875 5678.29296875
190 94926.2421875 83111.6328125 23227.51171875 5706.451171875
191 95012.4921875 83358.375 23170.107421875 5757.9951171875
192 94823.5390625 83144.3125 23183.005859375 5751.8896484375
193 95000.2109375 83650.9375 22902.724609375 5776.7255859375
194 94702.2265625 83300.625 23042.32421875 5820.361328125
195 94762.9453125 83331.0625 22940.880859375 5754.4990234375
196 94632.7578125 83048.2890625 22980.96484375 5698.248046875
197 95133.0234375 83405.6640625 23053.34765625 5662.994140625
198 95346.359375 83653.6484375 23053.0703125 5680.1796875
199 94380.5625 82871.921875 22803.92578125 5647.642578125
200 94948.2109375 83473.5390625 22851.7890625 5688.55859375
201 94126.8984375 82615.625 22474.90625 5481.81640625
202 93405.4453125 82111.7578125 22627.208984375 5666.7607421875
203 94096.34375 82748.046875 22483.81640625 5567.759765625
204 93889.2890625 83093.5 22470.28515625 5837.248046875
205 93311.203125 82203.9140625 22841.388671875 5867.0498046875
206 93669.4140625 82926.03125 22685.712890625 5971.1650390625
207 94618.3359375 83236.515625 23317.400390625 5967.7900390625
208 93449.2578125 82489.8984375 22698.314453125 5869.4775390625
209 94034.0078125 83300.09375 22637.751953125 5951.9189453125
210 94120.25 82937.2265625 22868.55078125 5842.763671875
211 94382.421875 83317.8671875 23040.775390625 5988.1103515625
212 93345.640625 82664.8046875 22683.48046875 6001.322265625
213 92944.6875 82520.34375 22639.798828125 6107.7275390625
214 93273.4453125 82523.828125 22669.087890625 5959.7353515625
215 93166.671875 82283.09375 22873.333984375 5994.8779296875
216 94368.84375 83244.6640625 22962.626953125 5919.2236328125
217 94216.2109375 83414.5078125 22968.65625 6083.4765625
218 93930.578125 83113.84375 22873.775390625 6028.5205078125
219 93803.0546875 83126.4921875 22854.09375 6088.765625
220 94585.828125 83854.3984375 22868.814453125 6068.6923828125
221 94290.53125 83334.2265625 22846.53515625 5945.115234375
222 93750.6171875 82941.2578125 22921.015625 6055.828125
223 93896.8203125 82981.9765625 22781.552734375 5933.3544921875
224 93876.484375 83150.65625 22457.919921875 5866.0458984375
225 93499.609375 82925.609375 22518.28515625 5972.142578125
226 93743.21875 82823.6640625 22935.76171875 6008.103515625
227 95115.78125 83863.4609375 23083.814453125 5915.7470703125
228 94367.2578125 83139.65625 23041.095703125 5906.7470703125
229 94241.765625 83207.6796875 22797.142578125 5881.5283203125
230 94344.3125 83379.59375 22672.591796875 5853.9365234375
231 94376.234375 83211.2734375 22991.689453125 5913.3642578125
232 94408.0703125 83580.0546875 22976.728515625 6074.3564453125
233 95057.1640625 83734.6640625 23130.6328125 5904.06640625
234 94683.0625 83582.625 22769.421875 5834.4921875
235 94318.5625 83224.1015625 22976.533203125 5941.0361328125
236 94250.53125 83595.515625 22408.609375 5876.796875
237 94819.8671875 83699.2421875 22808.927734375 5844.1513671875
238 94691.6796875 83547.9296875 22584.328125 5720.2890625
239 93933.2890625 82925.3203125 22689.77734375 5840.904296875
240 94071.328125 83125.4609375 22733.08984375 5893.611328125
241 93791.671875 83127.7890625 22736.048828125 6036.0830078125
242 95034.875 83999.75 22956.724609375 5960.7998046875
243 94505.21875 83534.9140625 22994.771484375 6012.2333984375
244 94135.9453125 82605.0 23207.302734375 5838.1787109375
245 94709.328125 83535.0703125 22935.841796875 5880.7919921875
246 94604.3359375 83567.765625 23131.373046875 6047.4013671875
247 93359.2421875 82604.1171875 23039.07421875 6141.974609375
248 93278.8515625 82733.1015625 22824.99609375 6139.623046875
249 94903.6171875 83565.546875 23216.3203125 5939.125
250 94336.28125 83004.828125 23114.6484375 5891.59765625
251 94630.328125 83017.5703125 23394.345703125 5890.7939453125
252 95045.625 83555.8203125 23233.548828125 5871.8720703125
253 94699.5 83029.0 23387.037109375 5858.2685546875
254 95139.546875 83380.9453125 23423.158203125 5832.2783203125
255 94794.515625 83113.96875 23500.263671875 5909.8583984375
256 94331.703125 82509.8984375 23541.89453125 5860.044921875
257 94333.96875 82922.5078125 23040.3671875 5814.453125
258 94644.59375 83484.203125 23045.841796875 5942.7255859375
259 94045.828125 82572.4453125 23000.708984375 5763.6630859375
260 94571.2890625 83322.3125 23188.45703125 5969.740234375
261 93553.703125 82620.75 22694.392578125 5880.7197265625
262 93049.9296875 82158.4921875 22586.537109375 5847.5498046875
263 93847.2109375 82857.9921875 22480.6015625 5745.69140625
264 94323.828125 83210.9140625 22628.86328125 5757.974609375
265 92953.15625 82108.8828125 22520.642578125 5838.1845703125
266 93531.3515625 82369.5859375 22661.1015625 5749.66796875
267 93969.0 82495.3046875 23107.546875 5816.92578125
268 93425.5625 81997.125 22759.603515625 5665.5830078125
269 93571.3515625 81845.3359375 23003.58203125 5638.783203125
270 94511.3828125 82617.1328125 23138.302734375 5622.0263671875
271 93722.0390625 82062.65625 23007.28125 5673.94921875
272 95188.40625 83346.15625 23317.283203125 5737.5166015625
273 94989.1015625 83330.2890625 23097.251953125 5719.2197265625
274 94885.8125 83400.40625 23110.720703125 5812.6572265625
275 95561.5 83734.515625 23168.62890625 5670.822265625
276 94670.1875 83075.34375 23120.693359375 5762.9248046875
277 94879.5234375 83485.40625 22744.208984375 5675.0458984375
278 94298.3828125 82890.21875 22589.56640625 5590.701171875
279 94240.875 82440.1171875 23194.45703125 5696.849609375
280 94493.734375 82953.2734375 22955.794921875 5707.6669921875
281 94358.671875 82907.65625 23108.49609375 5828.740234375
282 95025.4765625 83460.046875 23061.044921875 5747.8076171875
283 93753.796875 82005.9296875 22985.46875 5618.80078125
284 94981.90625 83475.5546875 22998.0703125 5745.859375
285 94980.796875 82991.7734375 23417.326171875 5714.1513671875
286 95402.5234375 83455.078125 23249.396484375 5650.9755859375
287 95057.3515625 83671.0703125 22903.751953125 5758.7353515625
288 94828.0390625 83382.296875 23017.826171875 5786.0419921875
289 94868.953125 83286.46875 23123.70703125 5770.611328125
290 94331.359375 82859.125 23092.033203125 5809.8994140625
291 94712.03125 83124.2109375 23233.650390625 5822.9150390625
292 94952.7890625 83700.546875 23105.892578125 5926.8251953125
293 94777.2109375 83472.46875 23185.615234375 5940.4365234375
294 95624.1796875 84003.8828125 23519.029296875 5949.3662109375
295 94996.015625 83748.1484375 23045.580078125 5898.8564453125
296 94534.046875 83540.3046875 23117.388671875 6061.8232421875
297 94914.8984375 83720.3984375 23149.107421875 5977.3037109375
298 95017.734375 83666.4296875 23169.75 5909.22265625
299 94933.453125 83625.1953125 23023.095703125 5857.4189453125
300 95845.1015625 84116.859375 23069.8671875 5670.8125
301 95540.2109375 83945.2265625 22994.150390625 5699.5830078125
302 95655.0546875 84067.53125 23048.1015625 5730.2890625
303 95019.3203125 83459.9609375 23221.462890625 5831.0517578125
304 96465.625 84699.5859375 23204.32421875 5719.142578125
305 95807.4609375 83950.5703125 23201.03515625 5672.072265625
306 96035.7421875 84173.828125 23382.48046875 5760.283203125
307 96609.9296875 84739.109375 23433.349609375 5781.2646484375
308 95584.453125 83720.7109375 23494.80078125 5815.529296875
309 96437.9453125 84018.484375 23633.82421875 5607.181640625
310 95684.296875 83599.1171875 23836.568359375 5875.6943359375
311 95632.6484375 83412.46875 23574.025390625 5676.9228515625
312 96089.3359375 83819.9921875 23367.642578125 5549.1494140625
313 96294.6484375 84024.7578125 23415.388671875 5572.7490234375
314 96340.9296875 83975.78125 23512.611328125 5573.7314453125
315 96184.25 83951.046875 23335.423828125 5551.1103515625
316 96047.25 83812.0546875 23205.607421875 5485.2060546875
317 96315.1640625 84451.09375 23017.287109375 5576.6083984375
318 96335.546875 84314.1875 23041.376953125 5510.0087890625
319 95907.7421875 83647.1640625 23003.8046875 5371.61328125
320 95981.7109375 83877.078125 23032.232421875 5463.7998046875
321 96175.15625 84174.3515625 23090.4921875 5544.84375
322 96243.046875 84426.84375 23075.439453125 5629.6181640625
323 95999.671875 84120.3515625 22824.08203125 5472.380859375
324 95737.453125 83573.703125 23167.1328125 5501.69140625
325 96647.6328125 84340.8046875 23358.025390625 5525.5986328125
326 96382.0390625 84062.21875 23001.154296875 5340.6669921875
327 96114.8671875 84213.625 22962.755859375 5530.7568359375
328 96073.140625 84225.5625 22989.22265625 5570.822265625
329 95947.15625 84007.625 22912.599609375 5486.5341796875
330 96004.7109375 83798.3125 22890.529296875 5342.0654296875
331 95235.890625 83267.3125 23062.58203125 5547.001953125
332 95342.625 83070.2734375 23088.396484375 5408.0224609375
333 95599.234375 83403.9453125 23136.640625 5470.67578125
334 95513.96875 83446.5625 23224.626953125 5578.6103515625
335 95277.8671875 83130.5625 23179.9609375 5516.328125
336 95855.09375 83971.9453125 23054.990234375 5585.9208984375
337 94765.7578125 82765.6484375 23247.90234375 5623.896484375
338 94935.09375 83214.859375 23140.552734375 5710.1591796875
339 95980.1953125 83783.96875 23176.751953125 5490.2626953125
340 95460.9609375 84015.859375 22838.06640625 5696.482421875
341 94993.2265625 83750.578125 22763.423828125 5760.3876953125
342 95798.3984375 83956.46875 23034.6953125 5596.3828125
343 95788.3203125 83770.078125 23151.751953125 5566.7548828125
344 95859.1640625 84125.5859375 23287.703125 5777.0625
345 95920.3125 84077.3515625 23409.03515625 5783.037109375
346 95732.3359375 84207.25 22792.40234375 5633.658203125
347 96035.6953125 84100.8671875 23307.841796875 5686.5068359375
348 95817.7734375 84125.578125 23262.07421875 5784.939453125
349 95982.2578125 84154.5625 23039.525390625 5605.9150390625
350 95004.578125 83338.8984375 22962.73828125 5648.529296875
351 95724.0625 83565.7890625 23060.31640625 5451.021484375
352 95692.4765625 84048.9375 23008.5 5682.48046875
353 95618.875 83683.21875 22812.345703125 5438.3447265625
354 94689.015625 83016.9140625 22991.06640625 5659.482421875
355 95143.484375 83267.875 23071.220703125 5597.8056640625
356 95725.53125 83802.7421875 23135.53125 5606.37109375
357 96011.0859375 83949.765625 23437.6875 5688.18359375
358 95845.8359375 83646.921875 23371.44921875 5586.267578125
359 95431.9921875 83748.203125 23101.77734375 5708.994140625
