# Supplementary material for: Complexes of vertebrate TMC1/2 and CIB2/3 proteins form hair-cell mechanotransduction cation channels
Source: eLife. 2025 Jan 8;12:RP89719. doi: 10.7554/eLife.89719 (PMC11709434; doi:10.7554/eLife.89719)
Supplement: Figure 8—figure supplement 2—source data 1. [file elife-89719-fig8-figsupp2-data1.zip › hsTMC2-hsCIB3-Ca-MixedMembrane-sasa-100-200ns.dat]

0 95158.671875 83613.8125 23054.72265625 5754.931640625
1 95034.3125 83577.234375 22947.3203125 5745.12109375
2 95730.71875 83971.078125 23126.86328125 5683.611328125
3 96106.5546875 83899.828125 23400.24609375 5596.759765625
4 95387.4453125 83536.1328125 23253.22265625 5700.955078125
5 95497.046875 83495.703125 23371.265625 5684.9609375
6 95646.203125 83849.03125 23183.802734375 5693.3154296875
7 95282.1796875 83176.15625 23454.580078125 5674.2783203125
8 95275.59375 83983.2109375 22826.61328125 5767.115234375
9 96033.96875 83964.5625 23149.94921875 5540.271484375
10 96406.2109375 84417.265625 23124.701171875 5567.8779296875
11 96233.09375 84561.046875 23215.685546875 5771.8193359375
12 95325.3359375 83829.0703125 22978.435546875 5741.0849609375
13 96366.1796875 84093.71875 23436.41796875 5581.978515625
14 96490.34375 84356.3828125 23300.580078125 5583.3095703125
15 95759.859375 83739.34375 23359.423828125 5669.4541015625
16 95858.828125 84008.4453125 23048.5703125 5599.09375
17 95736.265625 83623.703125 23339.794921875 5613.6162109375
18 95583.3125 84078.546875 22796.369140625 5645.8017578125
19 95864.1953125 84081.6953125 22761.607421875 5489.5537109375
20 95567.5078125 83836.125 23025.2890625 5646.953125
21 95950.6640625 84311.2734375 22974.080078125 5667.3447265625
22 96000.5625 84161.4609375 23191.375 5676.13671875
23 96178.515625 84354.5703125 23165.974609375 5671.0146484375
24 95757.28125 84278.53125 23030.041015625 5775.6455078125
25 96432.03125 84381.109375 23433.38671875 5691.232421875
26 96736.765625 84850.3828125 23448.693359375 5781.1552734375
27 95933.6640625 84060.4921875 23512.4296875 5819.62890625
28 95764.6171875 83989.9765625 23319.552734375 5772.4560546875
29 96062.78125 84379.2265625 23164.69140625 5740.568359375
30 96280.6640625 84670.2578125 23348.59375 5869.09375
31 95161.171875 83930.3359375 22843.125 5806.14453125
32 95607.171875 83936.4921875 23239.5 5784.41015625
33 95478.1328125 83707.578125 23229.33203125 5729.388671875
34 96379.765625 84431.15625 23450.771484375 5751.0810546875
35 95049.359375 83480.140625 23121.7265625 5776.25390625
36 95897.6875 84457.5546875 22904.99609375 5732.431640625
37 95837.6796875 84337.2578125 23063.5625 5781.5703125
38 95205.7421875 83511.5625 23231.185546875 5768.5029296875
39 95868.3515625 84428.9140625 23129.150390625 5844.8564453125
40 95616.5546875 84323.125 23089.072265625 5897.8212890625
41 95584.8828125 84225.9921875 22993.982421875 5817.5458984375
42 95117.96875 83817.1953125 23071.109375 5885.16796875
43 95666.484375 84230.4296875 23190.35546875 5877.150390625
44 95467.03125 84323.53125 22869.87890625 5863.189453125
45 96175.0859375 84892.5703125 23038.02734375 5877.755859375
46 96776.8515625 85326.7734375 23173.171875 5861.546875
47 96558.1328125 84892.859375 23215.193359375 5774.9599609375
48 96023.40625 84213.8671875 23488.615234375 5839.5380859375
49 96831.84375 84806.3515625 23442.1015625 5708.3046875
50 96592.2109375 84544.3046875 23391.341796875 5671.7177734375
51 96571.6171875 84653.9140625 23319.23046875 5700.763671875
52 96754.875 84887.1484375 23261.18359375 5696.728515625
53 96982.796875 85155.9921875 23134.6640625 5653.9296875
54 96640.4453125 84570.15625 23263.89453125 5596.802734375
55 97120.40625 85697.0390625 22711.55078125 5644.091796875
56 97013.703125 84827.796875 23272.357421875 5543.2255859375
57 96728.4375 84699.2109375 23327.455078125 5649.1142578125
58 95572.8046875 84416.234375 22854.701171875 5849.0654296875
59 96697.9140625 85032.9765625 23111.95703125 5723.509765625
60 97138.859375 85322.421875 23411.01171875 5797.287109375
61 96708.0234375 85053.90625 23538.794921875 5942.3388671875
62 96352.0390625 84848.171875 23025.068359375 5760.6005859375
63 96062.546875 84652.3203125 22977.060546875 5783.4169921875
64 95781.2109375 84168.890625 22969.67578125 5678.677734375
65 96000.8125 84983.390625 22784.05859375 5883.318359375
66 96420.0625 84984.0234375 23148.333984375 5856.1474609375
67 96702.234375 85150.984375 23002.1796875 5725.46484375
68 96564.3203125 84983.421875 23030.57421875 5724.837890625
69 95941.375 84543.1953125 22990.369140625 5796.0947265625
70 96133.671875 84513.96875 22955.1328125 5667.71484375
71 95958.0859375 84346.9296875 23252.1953125 5820.51953125
72 95607.9609375 84250.171875 23028.662109375 5835.4365234375
73 96220.484375 84852.0390625 22956.26171875 5793.908203125
74 95547.78125 84647.1875 22999.880859375 6049.6435546875
75 95050.5390625 84252.0 22745.46484375 5973.462890625
76 94575.125 83535.9140625 22842.646484375 5901.7177734375
77 95131.203125 83857.390625 22890.4140625 5808.30078125
78 95313.4453125 84117.4296875 22667.396484375 5735.6904296875
79 94897.0703125 83545.1484375 23031.11328125 5839.595703125
80 95125.1640625 83925.1171875 22944.73828125 5872.345703125
81 95686.0546875 84582.9765625 22794.298828125 5845.6103515625
82 95128.6328125 83317.0390625 23240.970703125 5714.6884765625
83 95355.6484375 83734.5390625 23034.181640625 5706.5361328125
84 95460.796875 84083.4609375 22902.53515625 5762.599609375
85 95016.5078125 83732.0546875 23049.091796875 5882.3193359375
86 95358.59375 83969.5546875 23052.306640625 5831.6337890625
87 96286.359375 85001.375 22621.341796875 5668.1787109375
88 96113.8828125 84717.7109375 22687.845703125 5645.8369140625
89 95679.5546875 84190.9921875 23064.349609375 5787.8935546875
90 95634.0390625 84685.4765625 22756.767578125 5904.1025390625
91 96276.8203125 85291.484375 22951.806640625 5983.2353515625
92 95661.484375 84597.7421875 22927.75390625 5932.005859375
93 94892.5625 83732.9765625 23126.22265625 5983.318359375
94 95786.3828125 84654.3671875 23016.3046875 5942.14453125
95 95096.125 83908.296875 22809.1953125 5810.68359375
96 95693.7109375 84178.484375 22952.873046875 5718.8232421875
97 96270.15625 84391.4765625 23109.3359375 5615.328125
98 95857.0546875 84311.4375 22976.462890625 5715.4228515625
99 95502.171875 83643.4765625 23147.51953125 5644.412109375
100 96453.4765625 85057.6796875 22807.861328125 5706.0322265625
101 94927.0 83467.046875 22864.294921875 5702.1708984375
102 95528.78125 84203.2890625 22953.6328125 5814.0703125
103 95208.15625 83766.0859375 23158.900390625 5858.4150390625
104 95164.9375 83452.7109375 23110.42578125 5699.099609375
105 95680.328125 83984.7109375 23021.580078125 5662.9814453125
106 95746.796875 84247.59375 22884.119140625 5692.4580078125
107 94616.2578125 83264.3203125 22763.580078125 5705.8212890625
108 94346.6015625 82794.1796875 22957.46875 5702.5234375
109 94569.6171875 82986.421875 23040.806640625 5728.8056640625
110 95035.9375 83351.3984375 23050.302734375 5682.8818359375
111 94974.5703125 83620.4296875 22689.95703125 5667.908203125
112 95122.484375 83291.5390625 22950.0390625 5559.546875
113 96163.03125 84390.5859375 23030.9375 5629.24609375
114 95239.28125 83539.5078125 23021.306640625 5660.7666015625
115 95348.3203125 84225.375 22661.232421875 5769.1435546875
116 96100.7578125 84375.0625 23190.48046875 5732.392578125
117 96225.1796875 84512.515625 23138.408203125 5712.8720703125
118 95405.171875 83631.8828125 23192.427734375 5709.5693359375
119 95347.2578125 83531.1640625 23177.734375 5680.8203125
120 95080.6875 83094.828125 23515.759765625 5764.9501953125
121 94665.84375 83165.25 22946.21484375 5722.810546875
122 95398.7578125 83571.0546875 23247.38671875 5709.841796875
123 95539.5625 83710.078125 23189.392578125 5679.9541015625
124 95470.6796875 83781.125 23104.09375 5707.26953125
125 95451.28125 83727.34375 23245.673828125 5760.8681640625
126 95117.4765625 83403.2578125 23289.92578125 5787.853515625
127 95725.125 83688.578125 23436.533203125 5699.9931640625
128 96032.828125 83941.15625 23228.462890625 5568.3955078125
129 95096.046875 83643.8828125 23124.263671875 5836.0498046875
130 95676.890625 83822.1328125 23235.05859375 5690.150390625
131 95785.671875 83815.953125 23602.43359375 5816.357421875
132 95194.5078125 83382.2109375 23470.064453125 5828.8837890625
133 95054.65625 83464.546875 23369.287109375 5889.5888671875
134 95593.5859375 83724.796875 23616.580078125 5873.8955078125
135 95540.9375 83628.4296875 23632.0234375 5859.7578125
136 95524.359375 83873.2421875 23358.962890625 5853.9228515625
137 95956.8203125 83715.859375 23554.689453125 5656.8642578125
138 96060.1484375 83995.4296875 23627.59375 5781.4375
139 95636.859375 83622.109375 23633.28125 5809.265625
140 96034.34375 83837.1953125 23647.611328125 5725.2314453125
141 95703.2421875 84278.90625 23146.263671875 5860.9638671875
142 96346.203125 84901.75 22911.232421875 5733.3896484375
143 95820.3046875 84482.6875 23013.689453125 5838.0361328125
144 95106.9609375 83641.546875 23081.53125 5808.05859375
145 96331.0078125 84640.515625 23025.798828125 5667.6533203125
146 95783.25 83624.9609375 23367.69921875 5604.705078125
147 96295.7109375 84147.5546875 23652.27734375 5752.060546875
148 95994.109375 84338.515625 23190.197265625 5767.3017578125
149 96756.9140625 84575.5546875 23266.734375 5542.6875
150 96382.8828125 84596.2734375 22923.15234375 5568.271484375
151 96457.7578125 84435.234375 23214.919921875 5596.1982421875
152 96552.25 84695.625 23120.751953125 5632.0634765625
153 95786.6015625 83950.84375 23108.376953125 5636.3095703125
154 95677.9140625 83637.71875 23394.8671875 5677.3359375
155 96128.7890625 84493.390625 23093.3359375 5728.96875
156 95729.6953125 84076.625 23226.345703125 5786.6376953125
157 96757.5859375 84393.3046875 23616.435546875 5626.0771484375
158 96882.171875 84467.7109375 23584.08984375 5584.814453125
159 95749.15625 83916.265625 23189.845703125 5678.4775390625
160 96003.9921875 84428.1171875 23021.646484375 5722.8857421875
161 96631.28125 84890.390625 23219.814453125 5739.4619140625
162 96092.3515625 84156.3125 23300.990234375 5682.4755859375
163 95927.7734375 83546.9453125 23457.1796875 5538.17578125
164 96186.6875 84257.5625 23450.48828125 5760.681640625
165 96238.1171875 84169.6015625 23203.7578125 5567.62109375
166 95375.9296875 83510.4765625 23228.640625 5681.59375
167 96072.84375 84227.3984375 23092.533203125 5623.5439453125
168 95324.0546875 83641.7578125 23462.138671875 5889.9208984375
169 95906.28125 83743.6328125 23353.650390625 5595.5009765625
170 95627.3984375 83935.1015625 23385.966796875 5846.8349609375
171 96271.6875 84436.8515625 23228.845703125 5697.0048828125
172 95861.1640625 83931.625 23380.1640625 5725.3125
173 96851.65625 84527.5859375 23655.505859375 5665.7177734375
174 96047.828125 84164.84375 23292.498046875 5704.7568359375
175 96558.265625 84718.78125 23277.416015625 5718.9658203125
176 96781.3359375 84643.390625 23473.330078125 5667.6923828125
177 96527.3671875 84928.578125 23368.6796875 5884.9453125
178 95706.8046875 83845.875 23538.86328125 5838.966796875
179 95651.6953125 84224.2734375 23156.31640625 5864.447265625
180 95472.0625 83180.2734375 23625.525390625 5666.8681640625
181 96596.1328125 84438.5078125 23586.73046875 5714.552734375
182 95439.4140625 83572.546875 23303.26953125 5718.201171875
183 95660.6640625 83957.2734375 23393.9296875 5845.26953125
184 96725.0 84802.9609375 23483.98046875 5780.970703125
185 96489.3828125 84446.125 23649.162109375 5802.9521484375
186 96213.484375 84066.375 23725.310546875 5789.1005859375
187 96140.5234375 84703.4375 23142.87109375 5852.892578125
188 96417.5859375 84500.640625 23664.79296875 5873.923828125
189 95497.8125 84158.6640625 23077.712890625 5869.2822265625
190 95886.5390625 84291.8203125 23087.328125 5746.3046875
191 95882.8125 84401.2265625 23047.494140625 5782.9541015625
192 95926.0078125 83860.2890625 23565.439453125 5749.8603515625
193 96249.5390625 83885.3828125 23738.376953125 5687.1103515625
194 96349.203125 84412.40625 23538.505859375 5800.8544921875
195 95900.8203125 84161.203125 23458.328125 5859.35546875
196 95716.96875 84064.5234375 23500.6796875 5924.1171875
197 94957.9765625 83473.3984375 23287.970703125 5901.6962890625
198 94917.546875 83264.1484375 23708.876953125 6027.7392578125
199 95450.5546875 83729.4453125 23651.16015625 5965.025390625
200 95207.34375 83407.6328125 23604.17578125 5902.232421875
201 95266.71875 82847.21875 24016.251953125 5798.3759765625
202 94852.4453125 82726.1171875 23890.87890625 5882.275390625
203 94876.1171875 82901.390625 23807.537109375 5916.4052734375
204 94987.15625 83221.921875 23642.443359375 5938.6044921875
205 94326.4375 82578.1484375 23457.822265625 5854.7666015625
206 94788.0703125 83063.2890625 23327.49609375 5801.357421875
207 94602.8671875 82508.3984375 23802.8359375 5854.18359375
208 93652.265625 81806.53125 23772.21875 5963.2421875
209 95369.5234375 83353.3359375 23650.419921875 5817.1162109375
210 95291.9296875 83313.8984375 23488.90234375 5755.435546875
211 95013.390625 83455.4296875 23355.53125 5898.78515625
212 95430.75 83516.640625 23654.546875 5870.21875
213 95549.8828125 83419.390625 23491.185546875 5680.3466796875
214 94811.2109375 83045.171875 23307.966796875 5770.9638671875
215 95317.28125 83334.8515625 23383.87109375 5700.720703125
216 95355.4140625 83226.765625 23890.072265625 5880.7119140625
217 94952.546875 82969.8671875 23698.60546875 5857.962890625
218 94722.265625 82908.6015625 23530.533203125 5858.4345703125
219 94090.375 82370.90625 23685.822265625 5983.1767578125
220 95487.4140625 83884.0625 23449.892578125 5923.2705078125
221 95158.7734375 83438.1875 23638.607421875 5959.0107421875
222 95242.46875 83698.2421875 23122.873046875 5789.3232421875
223 94571.5625 82572.7578125 23958.33203125 5979.763671875
224 94854.4765625 83133.1875 23306.173828125 5792.4423828125
225 94676.4140625 82972.5546875 23439.90625 5868.0234375
226 95232.046875 83835.09375 23249.755859375 5926.4013671875
227 95351.4921875 84040.03125 23274.873046875 5981.7060546875
228 95019.7734375 83210.1328125 23353.306640625 5771.8330078125
229 94680.3984375 83341.3515625 23034.58984375 5847.771484375
230 95639.171875 83856.1953125 23249.0078125 5733.015625
231 94680.234375 83314.4921875 23073.419921875 5853.8388671875
232 94374.0078125 82555.84375 23186.17578125 5684.005859375
233 95411.0078125 83840.2890625 23003.654296875 5716.4677734375
234 94560.703125 83111.7734375 23135.453125 5843.26171875
235 94812.4453125 82833.5078125 23219.091796875 5620.0771484375
236 95141.15625 83499.8828125 23041.04296875 5699.884765625
237 94701.1328125 83408.7578125 23102.173828125 5904.8994140625
238 95573.859375 84243.6640625 23031.3046875 5850.5546875
239 95351.390625 83531.515625 23134.861328125 5657.4931640625
240 95539.375 83447.6875 23486.947265625 5697.6298828125
241 96012.28125 84136.765625 23501.80859375 5813.146484375
242 95530.8671875 83632.9453125 23320.318359375 5711.1982421875
243 94848.1015625 83408.90625 23238.568359375 5899.6865234375
244 96015.890625 83933.328125 23293.685546875 5605.5615234375
245 95885.1875 83619.4609375 23424.435546875 5579.3544921875
246 94885.8125 83104.734375 23196.291015625 5707.6064453125
247 96243.640625 84517.109375 23113.4296875 5693.44921875
248 94576.375 83784.453125 22580.849609375 5894.4638671875
249 96358.171875 84784.015625 23509.03125 5967.4375
250 95726.0078125 84335.765625 23172.46484375 5891.111328125
251 96667.0703125 85093.8984375 23271.43359375 5849.130859375
252 96765.5546875 85302.5546875 22999.287109375 5768.1435546875
253 95545.9453125 84712.7578125 22420.029296875 5793.4208984375
254 95549.734375 84333.5390625 22739.21484375 5761.509765625
255 95345.671875 84264.265625 22701.662109375 5810.1279296875
256 95641.8046875 84300.1484375 23088.3359375 5873.33984375
257 94865.84375 83792.046875 22986.103515625 5956.1533203125
258 95740.703125 84606.328125 22909.755859375 5887.6904296875
259 95828.28125 84431.2734375 23029.109375 5816.05078125
260 94003.171875 82804.9765625 23140.572265625 5971.1884765625
261 95095.0234375 83413.6484375 23243.51171875 5781.068359375
262 93943.40625 82801.390625 22831.041015625 5844.5126953125
263 94807.828125 83505.6640625 22893.544921875 5795.6904296875
264 94024.65625 82412.59375 23411.302734375 5899.6201171875
265 93979.5859375 82697.734375 23112.796875 5915.47265625
266 95270.8515625 83838.71875 23389.841796875 5978.8544921875
267 94451.875 83318.5625 23065.265625 5965.9765625
268 93908.8203125 82675.90625 23022.1484375 5894.6171875
269 93852.8984375 83233.2578125 22519.908203125 5950.1337890625
270 94366.1328125 83320.5625 22821.45703125 5887.943359375
271 94432.7109375 83199.1015625 22945.51171875 5855.951171875
272 94985.6171875 83363.4765625 23210.33203125 5794.095703125
273 95022.578125 83679.8125 23179.06640625 5918.150390625
274 95653.0859375 84176.6875 23067.25 5795.42578125
275 94638.1796875 83209.3671875 23065.90234375 5818.544921875
276 95158.828125 84093.59375 22910.615234375 5922.6904296875
277 95621.25 84427.765625 23215.013671875 6010.7646484375
278 95494.1796875 84106.3125 23126.751953125 5869.4423828125
279 95686.71875 84339.2734375 23003.806640625 5828.1806640625
280 95036.0234375 83899.5546875 23129.73046875 5996.630859375
281 95261.203125 84034.234375 23141.96875 5957.5
282 95719.7890625 84194.3046875 23228.818359375 5851.6669921875
283 95858.8203125 84130.8515625 23401.892578125 5836.9619140625
284 95715.484375 84098.09375 23326.326171875 5854.4677734375
285 95767.7421875 84218.2890625 23417.013671875 5933.7802734375
286 95776.125 84283.5 23125.662109375 5816.5185546875
287 94766.453125 83245.40625 23366.380859375 5922.6669921875
288 95043.109375 83876.5625 23102.107421875 5967.7802734375
289 94714.203125 83620.8671875 23098.087890625 6002.3759765625
290 95185.6328125 84213.7421875 22813.521484375 5920.8154296875
291 94487.046875 83423.1328125 23006.36328125 5971.224609375
292 95064.6953125 83768.9375 22860.2734375 5782.2578125
293 95579.1796875 84649.765625 22609.703125 5840.14453125
294 94541.640625 83397.2578125 22947.140625 5901.37890625
295 93750.328125 82663.6015625 22862.47265625 5887.873046875
296 94144.671875 83183.5390625 22772.9140625 5905.890625
297 95669.9453125 84274.6328125 23097.958984375 5851.3232421875
298 95330.7578125 83972.5703125 23518.416015625 6080.1142578125
299 94547.265625 83233.71875 23453.56640625 6070.009765625
300 95161.6640625 83514.7109375 23544.35546875 5948.701171875
301 94930.3828125 83364.421875 23408.462890625 5921.2509765625
302 94267.578125 82297.8125 23541.01953125 5785.626953125
303 94510.5234375 82756.875 23543.212890625 5894.7822265625
304 94529.3671875 83198.6953125 23060.099609375 5864.7138671875
305 94891.984375 83242.421875 23173.138671875 5761.7880859375
306 94045.4375 82689.09375 23141.162109375 5892.4091796875
307 94269.15625 83162.609375 22906.814453125 5900.1337890625
308 94966.625 83528.296875 22973.92578125 5767.798828125
309 94754.2734375 83066.3828125 23591.822265625 5951.9658203125
310 94455.71875 82795.7578125 23538.509765625 5939.2744140625
311 94029.2578125 83084.2109375 22846.35546875 5950.654296875
312 94528.203125 83394.921875 23045.67578125 5956.197265625
313 94048.25 82976.4453125 23012.90625 5970.55078125
314 94531.0234375 83165.734375 23222.64453125 5928.677734375
315 94405.0703125 83386.140625 22700.65234375 5840.861328125
316 94173.3671875 82657.671875 22997.634765625 5740.9697265625
317 94845.2890625 83057.1171875 23473.462890625 5842.6455078125
318 94469.359375 82943.2109375 23382.748046875 5928.2998046875
319 94553.0546875 83094.296875 23272.736328125 5906.9892578125
320 94752.4375 83077.3671875 23298.005859375 5811.4677734375
321 93844.0 82818.734375 22740.615234375 5857.6748046875
322 94673.46875 83350.625 23255.16015625 5966.158203125
323 94759.8125 83436.5390625 22971.12109375 5823.923828125
324 94911.5 83170.9453125 23194.263671875 5726.8544921875
325 94960.5625 83476.2109375 22932.14453125 5723.896484375
326 94884.8828125 83552.1796875 23140.84765625 5904.072265625
327 94780.84375 83636.8984375 23010.859375 5933.45703125
328 94322.796875 83239.453125 22694.333984375 5805.4951171875
329 95027.765625 83948.71875 23114.9140625 6017.93359375
330 95769.7578125 83956.734375 23349.0390625 5768.0078125
331 94757.5859375 83830.96875 22866.21484375 5969.798828125
332 94476.796875 83582.7890625 22833.041015625 5969.5166015625
333 95069.3046875 83848.3203125 22825.26953125 5802.142578125
334 96067.4296875 84664.8203125 22959.240234375 5778.3154296875
335 94993.078125 83826.03125 22845.107421875 5839.0302734375
336 94404.8203125 83359.21875 22763.435546875 5858.9169921875
337 94367.34375 83168.7421875 23095.443359375 5948.4208984375
338 94365.2265625 83370.90625 22920.7890625 5963.234375
339 94037.40625 83291.84375 22688.306640625 5971.3720703125
340 94844.921875 83439.15625 23078.16015625 5836.197265625
341 94496.3671875 83155.0234375 23012.228515625 5835.4423828125
342 94904.8984375 83617.1328125 23068.38671875 5890.310546875
343 94955.1171875 83738.703125 22934.91015625 5859.248046875
344 94633.7265625 83133.328125 23108.642578125 5804.1220703125
345 94839.0546875 83311.8203125 23161.8046875 5817.28515625
346 94394.8203125 83135.6171875 22940.8828125 5840.83984375
347 94747.21875 83120.765625 23031.17578125 5702.361328125
348 94837.484375 82893.453125 23255.021484375 5655.4951171875
349 95200.6875 83027.09375 23696.22265625 5761.314453125
350 95581.8828125 83689.7734375 23366.900390625 5737.3955078125
351 95157.8046875 83336.4375 23140.068359375 5659.3505859375
352 95602.3671875 83886.0859375 23131.98828125 5707.853515625
353 96087.8515625 84246.0390625 23215.916015625 5687.0517578125
354 95740.390625 84095.7890625 23046.861328125 5701.1298828125
355 95046.8359375 83236.1875 23108.96875 5649.16015625
356 95841.0859375 83890.0390625 23211.1484375 5630.05078125
357 94841.3046875 83127.03125 22971.89453125 5628.810546875
358 94683.9921875 83022.8671875 23066.623046875 5702.7490234375
359 95152.4296875 83417.921875 23220.060546875 5742.7763671875
360 95020.046875 83431.125 22887.958984375 5649.5185546875
361 95663.28125 83765.015625 23287.740234375 5694.7373046875
362 94920.2734375 82995.03125 23403.908203125 5739.3330078125
363 95227.2265625 83506.109375 22952.015625 5615.44921875
364 94525.46875 83288.7890625 22938.580078125 5850.9501953125
365 94470.46875 83190.40625 22686.48046875 5703.208984375
366 94716.3046875 83178.75 22846.646484375 5654.5458984375
367 94950.09375 83711.1484375 22738.220703125 5749.6376953125
368 94786.40625 83366.7421875 22795.35546875 5687.845703125
369 94970.3359375 83143.4921875 23036.4140625 5604.78515625
370 94314.203125 82675.984375 22980.16015625 5670.970703125
371 93666.7578125 82819.84375 22602.60546875 5877.845703125
372 94522.203125 83509.53125 22751.69921875 5869.513671875
373 94352.0 82631.0546875 23067.341796875 5673.1982421875
374 94926.2421875 83391.5234375 22973.716796875 5719.4990234375
375 94986.65625 83665.7578125 22910.126953125 5794.6142578125
376 94444.46875 83043.4453125 23160.0546875 5879.515625
377 94411.2421875 83014.7109375 22890.7421875 5747.10546875
378 93944.953125 82312.1171875 23214.361328125 5790.7626953125
379 92996.3359375 81641.6796875 23027.908203125 5836.6259765625
380 93795.171875 82731.9140625 22604.8046875 5770.7734375
381 94213.953125 82713.0703125 22999.92578125 5749.521484375
382 94467.6953125 82915.0078125 23012.53515625 5729.923828125
383 93855.265625 82545.125 23012.80859375 5851.333984375
384 94256.40625 82778.171875 23109.15625 5815.4609375
385 94251.953125 83075.8046875 22876.3203125 5850.0859375
386 95433.5078125 83844.3203125 23265.794921875 5838.3037109375
387 94121.3515625 82821.125 22909.091796875 5804.4326171875
388 94396.4765625 83260.5078125 22827.447265625 5845.7392578125
389 93839.875 83178.2578125 22407.50390625 5872.943359375
390 94351.0703125 82805.40625 23204.515625 5829.42578125
391 94984.1328125 83230.796875 23152.15234375 5699.408203125
392 94930.4609375 83266.8125 22979.060546875 5657.7060546875
393 94775.3984375 83552.15625 22779.1640625 5777.9609375
394 95147.828125 83639.328125 22885.5078125 5688.50390625
395 95201.703125 83677.828125 22998.138671875 5737.1318359375
396 95604.296875 83774.2734375 23085.154296875 5627.5654296875
397 95783.7421875 83988.1875 23080.173828125 5642.3095703125
398 95668.9140625 84064.1484375 22709.615234375 5552.4248046875
399 94694.7421875 83418.0546875 22595.8359375 5659.57421875
