# Supplementary material for: Complexes of vertebrate TMC1/2 and CIB2/3 proteins form hair-cell mechanotransduction cation channels
Source: eLife. 2025 Jan 8;12:RP89719. doi: 10.7554/eLife.89719 (PMC11709434; doi:10.7554/eLife.89719)
Supplement: Figure 8—figure supplement 2—source data 1. [file elife-89719-fig8-figsupp2-data1.zip › hsTMC2-hsCIB3-Ca-POPC-sasa-10-100ns.dat]

0 95440.5 83498.6015625 23287.046875 5672.57421875
1 95121.8828125 83531.3671875 22964.5859375 5687.03515625
2 94831.703125 83059.1015625 23365.6796875 5796.5390625
3 95178.1953125 83293.4375 23024.865234375 5570.0537109375
4 95205.796875 82920.484375 23426.765625 5570.7265625
5 95418.6015625 83367.6328125 23490.046875 5719.5390625
6 95060.1796875 82834.5546875 23745.357421875 5759.8662109375
7 94706.6875 82783.7734375 23410.431640625 5743.7587890625
8 95334.6796875 83212.6484375 23482.71484375 5680.341796875
9 95537.8046875 83638.203125 23452.71875 5776.55859375
10 94674.0390625 82559.296875 23702.05859375 5793.658203125
11 95484.5859375 83432.203125 23707.91015625 5827.763671875
12 95309.375 83474.9609375 23649.041015625 5907.3134765625
13 94521.3046875 82837.828125 23282.685546875 5799.6044921875
14 95592.078125 83242.5703125 23591.86328125 5621.177734375
15 94738.3359375 82995.8359375 23291.80078125 5774.650390625
16 94672.78125 82704.4453125 23245.76953125 5638.716796875
17 94939.8671875 82759.3125 23599.9921875 5709.71875
18 94290.03125 82675.7109375 23155.3359375 5770.5078125
19 94969.59375 82899.8671875 23501.986328125 5716.1298828125
20 94146.171875 82965.4609375 22855.4375 5837.36328125
21 94061.328125 82664.0234375 22773.9453125 5688.3203125
22 94051.0546875 82772.8046875 22741.787109375 5731.7685546875
23 93874.1640625 82643.2265625 22893.859375 5831.4609375
24 94317.890625 82916.3984375 22991.30859375 5794.908203125
25 93143.96875 82160.1953125 22838.251953125 5927.2392578125
26 94174.09375 82788.953125 22896.46484375 5755.662109375
27 93486.53125 82140.34375 23036.029296875 5844.9208984375
28 93701.25 82549.09375 22798.044921875 5822.9443359375
29 93668.921875 81989.5546875 23187.96484375 5754.298828125
30 93166.90625 82011.875 22958.345703125 5901.6572265625
31 94644.46875 83053.2734375 23127.66015625 5768.232421875
32 93832.03125 82361.9140625 22982.322265625 5756.1025390625
33 93783.3046875 82365.515625 23100.0546875 5841.1328125
34 94606.1328125 83033.0078125 23255.37890625 5841.126953125
35 94893.734375 82691.5703125 23406.78125 5602.30859375
36 94411.4140625 82596.3359375 23124.8984375 5654.91015625
37 94457.28125 82438.6328125 23487.21484375 5734.283203125
38 94939.0390625 83165.7734375 23362.900390625 5794.8173828125
39 94819.5 82762.6484375 23363.873046875 5653.5107421875
40 93682.0625 82349.1484375 23123.21875 5895.15234375
41 94890.1953125 83207.921875 23336.6953125 5827.2109375
42 95040.3203125 83220.296875 23257.505859375 5718.7412109375
43 94869.59375 83038.1875 23172.6015625 5670.59765625
44 95280.1796875 83431.0703125 23454.34765625 5802.619140625
45 94726.1328125 82662.7421875 23545.56640625 5741.087890625
46 94433.7109375 82707.109375 23193.37890625 5733.388671875
47 94050.4296875 82507.359375 23017.12109375 5737.025390625
48 94741.75 83147.5859375 22823.400390625 5614.6181640625
49 94323.359375 82577.3671875 23108.041015625 5681.0244140625
50 94707.8046875 82882.96875 23230.080078125 5702.6220703125
51 94458.1796875 82475.4296875 23428.853515625 5723.0517578125
52 94103.0546875 82630.1796875 23160.455078125 5843.7900390625
53 94536.9296875 82646.71875 23190.255859375 5650.0224609375
54 94777.859375 82901.6015625 23296.169921875 5709.9560546875
55 94693.828125 82684.71875 23325.140625 5658.015625
56 93501.1640625 81788.1953125 23363.90625 5825.46875
57 93563.7265625 81839.3828125 23288.85546875 5782.255859375
58 93404.171875 81753.578125 23372.705078125 5861.0556640625
59 93385.2421875 82039.453125 23205.88671875 5930.048828125
60 93831.8828125 81921.421875 23483.869140625 5786.7041015625
61 93978.09375 82078.03125 23230.548828125 5665.2431640625
62 93601.21875 81898.7265625 23498.71484375 5898.111328125
63 93472.6953125 82042.046875 23168.72265625 5869.037109375
64 93903.0859375 82077.625 23360.458984375 5767.4990234375
65 93839.0546875 82306.6640625 22920.90625 5694.2578125
66 93836.734375 82406.4375 23197.779296875 5883.7412109375
67 94329.6640625 82506.546875 23106.978515625 5641.9306640625
68 94747.390625 82949.0078125 23243.748046875 5722.6826171875
69 94653.6484375 82677.015625 23421.466796875 5722.4169921875
70 94318.2734375 82615.1640625 23159.626953125 5728.2587890625
71 94087.0703125 82844.8984375 22928.470703125 5843.1494140625
72 93675.046875 82514.046875 22674.703125 5756.8515625
73 94265.1796875 83050.90625 22796.693359375 5791.2099609375
74 94101.75 82760.75 22982.97265625 5820.986328125
75 94380.0703125 82790.0546875 23140.904296875 5775.4443359375
76 94390.5625 82450.421875 23287.330078125 5673.5947265625
77 94838.84375 82737.640625 23248.58203125 5573.689453125
78 93749.5 82272.7265625 23003.947265625 5763.5869140625
79 94256.796875 82753.859375 23016.07421875 5756.568359375
80 93827.9921875 82092.9375 22886.92578125 5575.935546875
81 94571.171875 82260.1328125 23495.646484375 5592.3037109375
82 93845.375 82276.9765625 23069.2109375 5750.40625
83 94116.234375 82391.265625 23131.59765625 5703.314453125
84 93898.765625 82094.8515625 23272.607421875 5734.3466796875
85 94550.0 82573.25 23400.279296875 5711.7646484375
86 93524.6640625 82090.1484375 23119.939453125 5842.7119140625
87 94566.671875 83405.8359375 22876.1171875 5857.640625
88 95189.7578125 83741.078125 23199.876953125 5875.5986328125
89 95585.296875 83767.6484375 23068.833984375 5625.5927734375
90 95583.078125 83610.046875 23493.81640625 5760.392578125
91 94848.421875 82995.3828125 23042.291015625 5594.6259765625
92 95130.03125 83380.5625 23269.388671875 5759.9599609375
93 95389.1953125 83258.0 23312.341796875 5590.5732421875
94 95194.1484375 83536.296875 23267.697265625 5804.9228515625
95 94695.6875 82867.75 23225.25 5698.65625
96 95109.3984375 83412.140625 23153.462890625 5728.1025390625
97 95181.7890625 83378.5234375 23123.828125 5660.28125
98 94842.3828125 82864.8828125 23524.8515625 5773.67578125
99 95275.671875 83279.9609375 23559.642578125 5781.9658203125
100 94629.3984375 82603.03125 23442.4296875 5708.03125
101 95543.078125 83491.140625 23102.970703125 5525.5166015625
102 95129.3671875 83221.640625 23205.908203125 5649.0908203125
103 95092.515625 82864.4921875 23324.482421875 5548.2294921875
104 95262.59375 83058.890625 23355.087890625 5575.6923828125
105 95152.484375 82997.8828125 23678.9921875 5762.1953125
106 94313.8203125 82421.2890625 23066.830078125 5587.1494140625
107 94530.78125 82679.671875 23134.900390625 5641.8955078125
108 94935.3828125 82859.5703125 23273.96484375 5599.076171875
109 95032.0390625 83130.359375 23123.59765625 5610.958984375
110 95159.921875 83108.2578125 23336.046875 5642.19140625
111 94614.1015625 83022.0 22944.287109375 5676.0927734375
112 93845.3046875 82286.703125 23052.619140625 5747.0087890625
113 94535.1328125 83055.625 22852.341796875 5686.4169921875
114 93933.703125 82836.0625 22704.013671875 5803.1865234375
115 94660.8359375 83100.7578125 22950.685546875 5695.3037109375
116 93941.2578125 82472.1171875 23168.884765625 5849.8720703125
117 94220.1171875 82747.6171875 23009.982421875 5768.7412109375
118 94980.4921875 83179.5546875 23377.583984375 5788.3232421875
119 94625.953125 82896.7578125 23311.904296875 5791.3544921875
120 94608.78125 82692.5 23504.49609375 5794.107421875
121 94835.109375 83185.0 23272.80859375 5811.349609375
122 94365.828125 82716.5625 23219.296875 5785.015625
123 94296.1640625 82604.578125 23357.578125 5832.99609375
124 94703.5859375 83342.6015625 23148.90234375 5893.958984375
125 94735.2265625 83212.359375 23203.6796875 5840.40625
126 94509.4453125 83021.78125 23136.29296875 5824.314453125
127 94389.6875 82497.515625 23225.333984375 5666.5810546875
128 94696.0390625 82989.75 23188.310546875 5741.0107421875
129 94824.3203125 83495.9609375 23051.814453125 5861.7275390625
130 94284.4921875 82841.78125 23254.763671875 5906.0263671875
131 94987.875 83260.8046875 23201.19140625 5737.060546875
132 94627.09375 83192.875 23070.193359375 5817.9873046875
133 95417.0625 83731.7890625 23003.529296875 5659.1279296875
134 94656.75 83509.953125 22566.298828125 5709.7509765625
135 94924.171875 83588.53125 22912.921875 5788.640625
136 94514.21875 83368.2265625 22584.951171875 5719.4794921875
137 94594.4921875 83119.765625 22439.4453125 5482.359375
138 94941.8515625 83553.6875 22453.28515625 5532.560546875
139 95312.3359375 83905.6328125 22646.98046875 5620.138671875
140 95611.71875 83967.078125 23037.9453125 5696.65234375
141 95644.6015625 84178.8125 22928.537109375 5731.3740234375
142 95108.53125 83391.3359375 23064.19140625 5673.498046875
143 95145.1015625 83188.4609375 23164.46484375 5603.912109375
144 95567.2578125 83959.671875 22676.9140625 5534.6640625
145 95127.046875 83355.1640625 22978.87890625 5603.498046875
146 94183.8984375 82610.0546875 23082.083984375 5754.1201171875
147 93896.6640625 82722.78125 22820.44140625 5823.279296875
148 94755.34375 83172.796875 22995.138671875 5706.2958984375
149 94216.4765625 82705.25 23047.521484375 5768.1474609375
150 94332.3046875 82733.4765625 23165.751953125 5783.4619140625
151 94384.8984375 83261.6875 22861.013671875 5868.9013671875
152 94786.125 82832.5859375 23311.912109375 5679.1865234375
153 94177.84375 83083.78125 23102.341796875 6004.1396484375
154 94466.265625 82721.515625 23110.921875 5683.0859375
155 95339.0 83598.9609375 23019.189453125 5639.5751953125
156 94952.5390625 83013.0625 23393.447265625 5726.9853515625
157 94980.75 83117.9609375 23251.357421875 5694.2841796875
158 94609.40625 82981.84375 23196.12890625 5784.283203125
159 94996.1640625 83286.375 23059.12890625 5674.669921875
160 95931.5078125 84104.2265625 23339.4296875 5756.07421875
161 96910.6796875 84352.828125 23736.271484375 5589.2099609375
162 95930.484375 83908.984375 23248.90625 5613.703125
163 95105.984375 83487.671875 23046.681640625 5714.1845703125
164 95014.1484375 83341.40625 22993.474609375 5660.3662109375
165 96139.8125 84028.9453125 23379.755859375 5634.4443359375
166 95938.8671875 84163.84375 23026.0703125 5625.5234375
167 95990.34375 84008.2265625 23265.765625 5641.82421875
168 95610.0546875 83295.421875 23538.6640625 5612.015625
169 95915.703125 83666.1328125 23547.27734375 5648.853515625
170 96173.0078125 84274.9921875 23101.845703125 5601.9150390625
171 96190.8515625 84233.453125 23276.619140625 5659.6103515625
172 95196.7890625 83636.21875 23207.4375 5823.43359375
173 95423.3984375 83629.671875 23335.107421875 5770.6904296875
174 95804.6796875 84014.765625 23210.14453125 5710.115234375
175 95552.0625 83542.203125 23677.3046875 5833.72265625
176 95441.1875 83794.4375 23381.90234375 5867.576171875
177 95458.140625 83989.0546875 23134.029296875 5832.4716796875
178 95391.671875 83578.5078125 23186.416015625 5686.6259765625
179 95132.1484375 83525.3515625 23544.8828125 5969.04296875
180 94196.265625 82873.5546875 23249.076171875 5963.1826171875
181 94807.875 83323.9765625 23355.3984375 5935.75
182 95385.1796875 83615.4609375 23468.33984375 5849.310546875
183 95611.6015625 83600.3671875 23862.353515625 5925.5595703125
184 95533.4765625 83521.1640625 23665.44921875 5826.568359375
185 95451.6015625 83284.2734375 23708.265625 5770.46875
186 95104.546875 83213.5859375 23488.0625 5798.55078125
187 95597.4375 83681.09375 23368.40234375 5726.029296875
188 95006.984375 83451.1328125 23109.076171875 5776.6123046875
189 95024.75 83446.265625 23224.052734375 5822.7841796875
190 95054.953125 83680.4453125 22981.654296875 5803.5732421875
191 95011.9921875 83697.0390625 23153.294921875 5919.1708984375
192 94609.7734375 83545.15625 22779.37890625 5857.380859375
193 94651.6015625 83667.6796875 22864.734375 5940.40625
194 95037.421875 83778.265625 22925.875 5833.359375
195 95188.1875 83837.90625 23104.40625 5877.0625
196 94940.9375 83593.5234375 23095.42578125 5874.005859375
197 94571.4453125 83306.140625 22824.6953125 5779.6953125
198 95139.828125 83752.4296875 23047.955078125 5830.2783203125
199 95027.109375 83879.1640625 22844.783203125 5848.4189453125
200 94462.6328125 83532.6640625 22400.755859375 5735.3935546875
201 95279.9375 83888.6953125 22753.3828125 5681.0703125
202 95697.875 84132.5859375 23179.326171875 5807.0185546875
203 94878.1953125 83654.859375 22727.466796875 5752.0654296875
204 94539.4375 83508.859375 22804.75 5887.0859375
205 94554.8203125 83537.7265625 22729.591796875 5856.2490234375
206 95024.8671875 83663.234375 22841.74609375 5740.056640625
207 93865.234375 82940.734375 22687.962890625 5881.7314453125
208 94829.9375 83614.4609375 22851.3203125 5817.921875
209 94771.3984375 83762.9140625 23003.525390625 5997.5205078125
210 95280.1015625 83909.9453125 22900.779296875 5765.3115234375
211 94790.8984375 83522.0546875 22745.248046875 5738.2021484375
212 95670.921875 84206.859375 23069.78125 5802.859375
213 95341.5 84066.3515625 22870.283203125 5797.5673828125
214 95593.5390625 84284.1328125 23033.69140625 5862.142578125
215 95704.7890625 84208.3828125 23244.40625 5874.0
216 95738.8671875 84226.78125 23025.36328125 5756.638671875
217 95524.90625 84382.21875 22946.3984375 5901.85546875
218 95008.40625 83741.234375 22635.576171875 5684.2021484375
219 95714.1015625 84152.1640625 22951.490234375 5694.7763671875
220 94893.0390625 83578.9375 22642.07421875 5663.986328125
221 95225.640625 83644.640625 23089.9140625 5754.45703125
222 95233.3125 83990.8671875 22680.236328125 5718.8955078125
223 95108.4921875 83688.3515625 22916.3203125 5748.08984375
224 94883.046875 83380.375 23107.142578125 5802.2353515625
225 95345.421875 84213.171875 22757.42578125 5812.587890625
226 94971.65625 83953.9453125 22664.75390625 5823.521484375
227 94599.09375 83565.40625 22522.5859375 5744.44921875
228 95084.46875 83929.421875 22663.251953125 5754.1025390625
229 94773.71875 83621.671875 22780.23046875 5814.091796875
230 95029.3671875 83688.9296875 22758.294921875 5708.9287109375
231 95154.5703125 83973.6015625 22860.734375 5839.8828125
232 94441.6015625 83280.671875 22713.84375 5776.45703125
233 95330.6484375 83704.328125 23108.177734375 5740.9287109375
234 94451.21875 83303.828125 22714.34375 5783.4765625
235 94942.0 83257.4140625 23119.142578125 5717.2783203125
236 94756.2578125 83408.5859375 22828.5234375 5740.42578125
237 93869.5390625 82930.0390625 22593.94921875 5827.224609375
238 94222.546875 82946.703125 23091.76171875 5907.958984375
239 94098.1953125 82795.7265625 22893.783203125 5795.6572265625
240 94294.234375 82892.21875 22912.625 5755.3046875
241 94513.140625 83539.9375 22759.740234375 5893.2685546875
242 94540.6328125 83636.78125 22864.107421875 5980.1279296875
243 95375.8515625 84286.671875 22870.77734375 5890.798828125
244 94787.4921875 83479.5 23024.552734375 5858.2802734375
245 94123.4921875 83036.7421875 22962.75390625 5938.001953125
246 94654.5546875 83609.484375 22700.015625 5827.47265625
247 94455.3515625 83431.1328125 22428.30859375 5702.044921875
248 94976.921875 83800.7890625 22480.9375 5652.40234375
249 94843.2578125 83493.7265625 22748.412109375 5699.4404296875
250 94811.03125 83142.828125 22830.669921875 5581.2333984375
251 95285.5859375 83727.96875 23112.271484375 5777.3271484375
252 95443.0078125 83918.8671875 22787.8046875 5631.83203125
253 95030.7890625 83647.4296875 23026.861328125 5821.7509765625
254 94668.3671875 83363.421875 22817.125 5756.08984375
255 95153.1796875 84133.875 22715.353515625 5848.0244140625
256 95528.3984375 84502.828125 22636.103515625 5805.2666015625
257 95386.0703125 84497.03125 22586.048828125 5848.5048828125
258 95674.6953125 84589.7421875 22716.302734375 5815.6748046875
259 95924.2109375 84682.6171875 23143.822265625 5951.1142578125
260 95930.6953125 84695.015625 22974.328125 5869.32421875
261 95899.296875 84900.5859375 23015.669921875 6008.4794921875
262 95540.8125 84020.703125 23441.767578125 5960.8291015625
263 95304.7578125 83918.8125 22935.37890625 5774.716796875
264 95890.8203125 84388.609375 23247.408203125 5872.5986328125
265 95991.703125 84206.3125 23429.5625 5822.0859375
266 95340.546875 83891.3359375 22924.921875 5737.85546875
267 96222.03125 84266.296875 23339.484375 5691.875
268 95846.6875 84540.2109375 22892.7421875 5793.1328125
269 96601.96875 84439.6484375 23590.607421875 5714.1435546875
270 96185.375 84724.984375 23223.908203125 5881.7587890625
271 95903.1171875 84835.2734375 22941.486328125 5936.8212890625
272 95845.125 84613.953125 22834.349609375 5801.5888671875
273 96194.390625 84800.1640625 22789.10546875 5697.439453125
274 95402.3125 83941.9296875 22906.361328125 5722.9892578125
275 96430.4296875 84701.4765625 23153.71875 5712.3828125
276 95891.6875 84568.1796875 23144.59375 5910.54296875
277 94858.1171875 83940.265625 22750.521484375 5916.3349609375
278 95537.5703125 84364.2265625 22685.55078125 5756.103515625
279 95062.6640625 84028.0 22555.75 5760.54296875
280 94907.4609375 83935.5 22891.75390625 5959.896484375
281 96041.9296875 84316.9921875 23227.095703125 5751.0791015625
282 95669.8671875 84404.21875 22876.498046875 5805.4248046875
283 95535.8359375 84083.2109375 23171.87890625 5859.626953125
284 95276.765625 83905.0703125 22917.451171875 5772.8779296875
285 95419.3984375 83915.2109375 23015.744140625 5755.7783203125
286 95631.8515625 84121.875 23193.65234375 5841.837890625
287 95650.4765625 84070.265625 23323.2109375 5871.5
288 95117.203125 83857.3203125 23076.83203125 5908.474609375
289 95154.859375 83583.71875 23351.115234375 5889.9873046875
290 94867.6640625 83470.1875 23064.36328125 5833.443359375
291 94366.09375 83459.7265625 22919.974609375 6006.8037109375
292 95389.578125 84081.890625 22939.853515625 5816.0830078125
293 95561.2421875 84548.5234375 22994.30078125 5990.791015625
294 94992.421875 83942.71875 22918.5078125 5934.40234375
295 94888.7578125 83907.265625 22839.12890625 5928.818359375
296 95383.7109375 84031.984375 23189.1875 5918.73046875
297 95206.7265625 84012.140625 23103.958984375 5954.6865234375
298 94969.015625 84093.1015625 23022.126953125 6073.1064453125
299 94639.0078125 83693.1015625 22906.60546875 5980.349609375
300 95664.4296875 84694.890625 23014.40234375 6022.431640625
301 94923.8125 83728.0546875 23412.859375 6108.55078125
302 94288.0625 83311.6015625 22984.99609375 6004.267578125
303 95075.15625 83717.0859375 23268.498046875 5955.2138671875
304 94813.2421875 83762.4296875 22947.31640625 5948.251953125
305 95360.2578125 83994.9296875 23196.16015625 5915.416015625
306 95556.3671875 84273.21875 23251.302734375 5984.0771484375
307 95207.1015625 84100.5859375 22997.7109375 5945.59765625
308 95402.2265625 84120.34375 23027.71875 5872.91796875
309 95515.390625 84467.3046875 22645.748046875 5798.8310546875
310 95039.546875 83679.890625 22966.890625 5803.6171875
311 95246.0390625 84038.7265625 22792.603515625 5792.6455078125
312 94867.6640625 83924.1796875 22732.6171875 5894.56640625
313 94858.9765625 83922.34375 22812.4140625 5937.890625
314 95322.0625 84353.171875 22712.779296875 5871.9443359375
315 95952.2421875 85301.953125 22755.728515625 6052.7197265625
316 95347.7578125 84217.609375 22983.42578125 5926.638671875
317 95010.8125 83994.7890625 22583.060546875 5783.5185546875
318 95477.859375 84498.5078125 22827.45703125 5924.052734375
319 95241.125 84193.9375 22820.98828125 5886.900390625
320 95109.671875 84158.609375 22936.23046875 5992.583984375
321 95090.1796875 84498.765625 22588.97265625 5998.779296875
322 95385.765625 84457.1640625 22977.466796875 6024.4326171875
323 95455.484375 84247.5390625 22922.02734375 5857.041015625
324 95367.953125 84576.796875 22596.11328125 5902.478515625
325 96156.453125 85118.1875 23159.27734375 6060.505859375
326 95287.265625 84396.828125 22915.015625 6012.2890625
327 94878.453125 83890.8203125 22877.7109375 5945.0390625
328 95394.015625 84390.0234375 22762.296875 5879.15234375
329 96063.6796875 84878.1640625 23012.970703125 5913.7275390625
330 96326.4609375 85040.2734375 22906.041015625 5809.9267578125
331 95704.8359375 84458.1328125 22983.140625 5868.21875
332 95716.1015625 84688.78125 22906.107421875 5939.3935546875
333 95474.6484375 84353.2734375 23345.4296875 6112.02734375
334 95410.3046875 84525.1640625 22867.21875 5991.0390625
335 95269.453125 84765.796875 22751.9375 6124.140625
336 96147.0390625 85024.1484375 22907.505859375 5892.3076171875
337 95913.9453125 84678.4921875 23114.185546875 5939.3662109375
338 96201.734375 85008.734375 23078.65234375 5942.826171875
339 95796.2734375 84583.40625 22909.7578125 5848.4453125
340 95941.5859375 84900.2109375 22846.486328125 5902.5556640625
341 95649.828125 84681.5078125 22828.849609375 5930.2646484375
342 95536.6328125 84693.7890625 22884.52734375 6020.841796875
343 95040.9375 83850.59375 23092.392578125 5951.0244140625
344 95249.359375 84076.3671875 22979.484375 5903.24609375
345 95442.0078125 84300.9609375 22920.19140625 5889.572265625
346 95571.390625 84169.3203125 23133.4453125 5865.6875
347 95062.234375 83993.3046875 23000.41015625 5965.740234375
348 95338.0546875 84266.9765625 22908.068359375 5918.4951171875
349 95248.421875 84204.5625 22908.73046875 5932.435546875
350 95927.40625 84665.7109375 22958.767578125 5848.5361328125
351 95927.375 84500.2578125 22903.248046875 5738.0654296875
352 95475.5078125 84223.4453125 23062.091796875 5905.0146484375
353 95578.7109375 84813.2421875 22741.025390625 5987.7783203125
354 96119.1484375 85136.0 23006.978515625 6011.9150390625
355 95322.25 84529.171875 22700.833984375 5953.8779296875
356 95243.3671875 84572.1171875 22620.3515625 5974.55078125
357 94906.078125 84405.5390625 22532.484375 6015.97265625
358 95627.2578125 84952.984375 22402.515625 5864.12109375
359 94679.453125 84176.5078125 22391.40625 5944.23046875
