# Supplementary material for: Complexes of vertebrate TMC1/2 and CIB2/3 proteins form hair-cell mechanotransduction cation channels
Source: eLife. 2025 Jan 8;12:RP89719. doi: 10.7554/eLife.89719 (PMC11709434; doi:10.7554/eLife.89719)
Supplement: Figure 8—figure supplement 2—source data 1. [file elife-89719-fig8-figsupp2-data1.zip › hsTMC2-hsCIB3-Ca-POPC-sasa-100-200ns.dat]

0 94665.765625 83954.5859375 22640.2890625 5964.5546875
1 94945.171875 84412.703125 22542.296875 6004.9140625
2 95309.4765625 84670.9453125 22527.630859375 5944.5498046875
3 95849.8984375 85180.9296875 22864.25 6097.640625
4 94848.2421875 84568.4921875 22447.3125 6083.78125
5 94511.625 84058.1796875 22801.220703125 6173.8876953125
6 95066.515625 84375.4921875 22497.205078125 5903.0908203125
7 95105.40625 84210.890625 22802.798828125 5954.1416015625
8 95908.234375 84992.8125 22941.080078125 6012.8291015625
9 96489.40625 84961.4296875 23196.255859375 5834.1396484375
10 96238.78125 85257.6015625 23110.859375 6064.83984375
11 96025.6875 84766.5234375 22930.13671875 5835.486328125
12 96311.5703125 85503.2109375 22868.3984375 6030.01953125
13 96390.9609375 85245.53125 22823.376953125 5838.9736328125
14 96311.078125 85097.453125 23228.283203125 6007.3291015625
15 96176.9765625 85313.1171875 22935.39453125 6035.767578125
16 96258.65625 85835.25 22627.537109375 6102.0654296875
17 96393.296875 85454.78125 22854.90625 5958.1953125
18 95804.84375 85242.78125 22695.791015625 6066.8642578125
19 96947.2421875 85593.0078125 23325.9140625 5985.83984375
20 95706.015625 84773.4609375 22944.662109375 6006.0537109375
21 95878.28125 84536.71875 22966.578125 5812.5078125
22 95344.5234375 84086.2421875 23086.107421875 5913.9130859375
23 95398.4921875 84380.1328125 23009.599609375 5995.6201171875
24 95510.6796875 84354.7109375 22916.638671875 5880.3349609375
25 95785.390625 84828.078125 22978.44140625 6010.564453125
26 95767.90625 84832.140625 22783.076171875 5923.6552734375
27 94935.0390625 83504.859375 23191.255859375 5880.5380859375
28 94878.6171875 83965.5703125 22715.220703125 5901.0869140625
29 95582.8671875 84627.7890625 22716.267578125 5880.5947265625
30 95285.7578125 84565.75 22709.53125 5994.76171875
31 95440.6796875 84378.015625 22946.013671875 5941.6748046875
32 94907.7265625 84076.5 22889.568359375 6029.1708984375
33 95453.046875 84209.109375 23143.927734375 5949.9951171875
34 95563.6328125 84177.5703125 23409.759765625 6011.8486328125
35 95588.03125 84561.921875 23134.0625 6053.9765625
36 95881.2265625 84788.609375 23244.791015625 6076.0869140625
37 96164.1953125 85037.8359375 23096.990234375 5985.3154296875
38 95578.1015625 84431.5390625 23212.4140625 6032.92578125
39 95973.015625 84684.609375 23401.810546875 6056.7021484375
40 95744.390625 84595.109375 23387.33984375 6119.029296875
41 95455.03125 84109.5859375 23364.486328125 6009.5205078125
42 95661.5234375 84137.7578125 23341.9296875 5909.08203125
43 96086.4140625 84519.578125 23373.162109375 5903.1630859375
44 96804.8515625 85549.984375 23316.025390625 6030.5791015625
45 95953.484375 84899.1015625 22950.1328125 5947.875
46 96713.921875 85080.0546875 23406.939453125 5886.5361328125
47 95790.5078125 84635.3671875 23245.048828125 6044.9541015625
48 95338.9765625 83901.359375 23142.58984375 5852.486328125
49 96309.125 84908.3359375 23266.1015625 5932.65625
50 95516.5703125 84344.1328125 22789.060546875 5808.3115234375
51 94819.171875 84046.546875 22701.673828125 5964.5244140625
52 95047.109375 84035.8984375 23004.96484375 5996.876953125
53 95425.984375 84081.6640625 23188.998046875 5922.3388671875
54 94961.7734375 83644.796875 23168.396484375 5925.7099609375
55 96648.53125 84915.59375 23358.388671875 5812.7255859375
56 95751.96875 84437.203125 23128.126953125 5906.6806640625
57 94983.7578125 83802.1015625 23089.2734375 5953.80859375
58 95188.8984375 83908.3671875 22984.939453125 5852.2041015625
59 96076.640625 84240.7109375 23512.91796875 5838.494140625
60 94863.4921875 83768.7578125 23100.947265625 6003.1064453125
61 95425.2578125 84476.4921875 23131.4921875 6091.36328125
62 95207.625 83866.140625 23290.482421875 5974.4990234375
63 95076.5234375 84094.21875 23111.798828125 6064.7470703125
64 95905.6953125 84162.2734375 23761.849609375 6009.2138671875
65 95770.46875 84293.6640625 23509.630859375 6016.4130859375
66 95930.0625 84496.5078125 23522.541015625 6044.4931640625
67 96230.8828125 84979.6640625 23271.18359375 6009.982421875
68 94798.7265625 83599.0625 23361.5078125 6080.921875
69 95938.21875 84961.765625 23188.212890625 6105.8798828125
70 96437.9765625 84831.921875 23566.15234375 5980.048828125
71 94881.9375 83761.0078125 23093.041015625 5986.0556640625
72 95957.6015625 84129.5703125 23568.767578125 5870.3681640625
73 96084.7734375 84111.5703125 23701.33203125 5864.064453125
74 96369.0390625 84688.5 23664.873046875 5992.1669921875
75 95324.1640625 84054.3046875 23099.634765625 5914.8876953125
76 94727.140625 83657.84375 22971.5625 5951.1328125
77 95301.859375 84332.90625 22901.4921875 5966.26953125
78 96029.5859375 84508.109375 23238.974609375 5858.7490234375
79 96174.1875 84918.546875 23166.1015625 5955.23046875
80 96262.7890625 84974.1796875 23107.421875 5909.40625
81 95750.328125 84570.6015625 23314.634765625 6067.4541015625
82 96166.671875 85269.7265625 23170.00390625 6136.529296875
83 96369.1328125 84748.078125 23541.458984375 5960.2021484375
84 95542.8046875 84578.328125 23175.6875 6105.60546875
85 95481.765625 84431.1171875 23408.142578125 6178.7470703125
86 95624.25 84625.453125 23004.1953125 6002.69921875
87 95003.1171875 84104.0625 22954.70703125 6027.826171875
88 95380.6328125 84473.0390625 22837.951171875 5965.1787109375
89 94847.890625 83296.5078125 23409.9140625 5929.265625
90 95295.7578125 84094.9140625 22952.671875 5875.9140625
91 95304.703125 84224.9453125 22828.2265625 5874.234375
92 95275.03125 83997.9609375 23025.080078125 5874.0048828125
93 95574.6796875 84084.3125 23219.20703125 5864.419921875
94 95499.7109375 84219.15625 23118.203125 5918.82421875
95 95452.6171875 84256.6015625 23285.69140625 6044.837890625
96 95112.65625 83978.8515625 22969.4609375 5917.828125
97 94983.3046875 83732.25 23122.791015625 5935.8681640625
98 95774.09375 84537.2734375 23137.111328125 5950.1455078125
99 95215.0703125 84235.1171875 22751.1875 5885.6171875
100 94746.703125 83510.578125 23110.0234375 5936.94921875
101 96544.7265625 84769.3671875 23284.443359375 5754.5419921875
102 96064.875 84261.78125 23327.15625 5762.03125
103 95353.7109375 83979.5859375 22932.107421875 5778.9912109375
104 95841.2578125 84321.53125 23259.201171875 5869.7373046875
105 95567.015625 84059.6640625 23230.5625 5861.60546875
106 95629.6796875 84191.453125 23198.98046875 5880.376953125
107 96109.59375 84421.09375 23595.291015625 5953.3955078125
108 95310.71875 83572.421875 23611.94140625 5936.822265625
109 95992.703125 84063.9296875 23499.697265625 5785.4619140625
110 95390.046875 84062.6640625 23350.767578125 6011.6923828125
111 96047.578125 84296.3359375 23521.208984375 5884.9833984375
112 96059.09375 84565.9375 23320.083984375 5913.4638671875
113 96670.5390625 84824.3046875 23708.66796875 5931.216796875
114 95741.09375 84364.484375 23379.60546875 6001.498046875
115 95893.2890625 84579.765625 23271.349609375 5978.9130859375
116 95600.40625 84275.046875 23322.712890625 5998.6767578125
117 96902.0390625 85293.734375 23337.03125 5864.36328125
118 95932.5859375 84253.328125 23404.61328125 5862.677734375
119 96435.6015625 84428.0 23499.798828125 5746.0986328125
120 95549.203125 83641.8359375 23657.171875 5874.90234375
121 95209.234375 83662.3046875 23221.4453125 5837.2578125
122 95696.8125 84239.09375 23434.150390625 5988.2158203125
123 96418.21875 85085.9296875 23049.013671875 5858.3623046875
124 96339.3984375 84796.078125 23452.859375 5954.76953125
125 96247.046875 84385.1640625 23500.337890625 5819.2275390625
126 96605.2265625 84997.0078125 23651.67578125 6021.728515625
127 96371.75 84250.5625 23933.216796875 5906.0146484375
128 96234.2734375 84722.390625 23517.056640625 6002.5869140625
129 97074.109375 85105.4453125 23949.298828125 5990.3173828125
130 95757.84375 84222.4921875 23575.8359375 6020.2421875
131 96515.7265625 84553.375 23792.599609375 5915.1240234375
132 97086.0859375 84739.453125 24275.1796875 5964.2734375
133 97564.9140625 85110.2734375 24239.748046875 5892.5537109375
134 96746.9140625 84734.9140625 23697.328125 5842.6640625
135 96718.7578125 84515.5390625 23916.857421875 5856.8193359375
136 97200.5390625 84796.3671875 24032.423828125 5814.1259765625
137 97267.9609375 85268.8671875 23604.94140625 5802.923828125
138 97898.296875 85792.0234375 23654.94140625 5774.333984375
139 98151.2890625 86000.3125 23845.28515625 5847.154296875
140 97366.4453125 85657.234375 23607.537109375 5949.1630859375
141 98329.1484375 86489.859375 23936.2890625 6048.5
142 97555.5078125 85769.015625 23998.06640625 6105.787109375
143 97901.2109375 85682.765625 24196.166015625 5988.8603515625
144 97440.2734375 85778.9375 23712.33984375 6025.501953125
145 97115.9453125 85601.046875 23608.576171875 6046.8388671875
146 96845.65625 85416.8671875 23850.39453125 6210.802734375
147 96850.015625 85556.7265625 23377.6796875 6042.1953125
148 96689.5390625 85758.46875 23099.5234375 6084.2265625
149 97721.953125 85830.6875 23606.978515625 5857.8564453125
150 96457.6796875 84923.0078125 23424.158203125 5944.7431640625
151 96971.53125 84852.6875 24029.09765625 5955.126953125
152 96828.9765625 85418.6953125 23594.91015625 6092.314453125
153 96765.359375 85534.8046875 23388.33984375 6078.892578125
154 97663.2421875 85991.4375 23958.029296875 6143.1123046875
155 97168.3515625 85833.359375 23798.126953125 6231.5673828125
156 96143.296875 84978.6796875 23482.171875 6158.77734375
157 95929.0078125 85170.28125 23366.275390625 6303.7744140625
158 96350.359375 85485.859375 23545.9609375 6340.73046875
159 96471.484375 85183.5703125 23549.548828125 6130.8173828125
160 96721.8984375 85180.1796875 23591.884765625 6025.0830078125
161 96285.546875 85191.8046875 23308.95703125 6107.607421875
162 96164.03125 84926.1953125 23484.326171875 6123.2451171875
163 96479.8203125 85266.046875 23317.458984375 6051.8427734375
164 96430.796875 85318.578125 23465.115234375 6176.4482421875
165 96484.5546875 85287.6640625 23253.517578125 6028.3134765625
166 95934.609375 84786.546875 23341.93359375 6096.935546875
167 96073.3515625 84904.578125 23372.798828125 6102.0126953125
168 95848.1796875 84781.3828125 23286.298828125 6109.7509765625
169 96115.984375 84714.8515625 23381.79296875 5990.330078125
170 96961.265625 85347.234375 23559.6015625 5972.78515625
171 96892.9453125 85447.625 23863.310546875 6208.9951171875
172 97187.5546875 85436.734375 23858.337890625 6053.7587890625
173 96713.3203125 85307.2265625 23384.2265625 5989.06640625
174 96200.03125 84829.8828125 23730.470703125 6180.1611328125
175 96605.640625 84857.9296875 23814.9453125 6033.6171875
176 96064.234375 84567.3515625 23377.224609375 5940.1708984375
177 96093.8125 84772.34375 23415.34375 6046.9375
178 95872.5234375 84422.7734375 23431.259765625 5990.7548828125
179 95449.6640625 84193.7421875 23243.974609375 5994.0263671875
180 96455.4140625 85108.765625 23334.08984375 5993.720703125
181 96608.3671875 84938.3203125 23530.20703125 5930.080078125
182 96519.3828125 85029.9609375 23367.509765625 5939.0439453125
183 96282.7890625 84767.515625 23825.583984375 6155.1552734375
184 95952.5625 84779.6953125 23393.001953125 6110.0673828125
185 96618.8984375 84997.8125 23935.3984375 6157.15625
186 95629.421875 84546.34375 23362.318359375 6139.6201171875
187 95371.8046875 84554.9765625 22969.71875 6076.4453125
188 95084.875 84239.7109375 23169.310546875 6162.0732421875
189 96480.109375 84853.3671875 23536.83203125 5955.044921875
190 95728.5078125 84545.8828125 23411.291015625 6114.3330078125
191 95764.0390625 84155.3359375 23620.16796875 6005.732421875
192 95759.2890625 84316.515625 23595.337890625 6076.2822265625
193 96124.5859375 84590.9140625 23415.103515625 5940.7158203125
194 96664.1484375 85196.203125 23445.306640625 5988.6806640625
195 96631.890625 85145.09375 23338.275390625 5925.7392578125
196 95659.484375 83897.5859375 23599.998046875 5919.0498046875
197 95975.828125 84721.765625 23265.853515625 6005.8955078125
198 95675.359375 84764.90625 23311.0078125 6200.27734375
199 96155.5234375 84483.6484375 23748.228515625 6038.1767578125
200 96570.5546875 84826.6171875 23853.189453125 6054.6259765625
201 96136.3046875 84687.1953125 23611.158203125 6081.0244140625
202 96320.8125 85208.96875 23274.763671875 6081.4599609375
203 96493.1875 85646.7265625 23319.484375 6236.51171875
204 96529.8359375 85199.265625 23592.744140625 6131.0869140625
205 95594.2265625 84600.8671875 23537.951171875 6272.2958984375
206 95327.1171875 84493.953125 23208.25390625 6187.544921875
207 95754.21875 84661.9609375 23505.703125 6206.72265625
208 94896.0703125 84173.96875 23303.38671875 6290.642578125
209 95085.6484375 84419.90625 23227.45703125 6280.857421875
210 95979.71875 84275.34375 23913.1953125 6104.41015625
211 96061.015625 84826.359375 23480.646484375 6122.9951171875
212 96614.6640625 84763.171875 23827.349609375 5987.9287109375
213 96304.2734375 84794.890625 23240.9296875 5865.7734375
214 96665.2890625 85063.828125 23673.931640625 6036.2353515625
215 96890.46875 84805.078125 23824.7578125 5869.68359375
216 96607.0234375 84539.5625 23758.42578125 5845.482421875
217 96915.609375 84931.5 23965.9296875 5990.91015625
218 97330.4921875 85213.8046875 24026.40625 5954.859375
219 96834.7890625 85275.09375 23514.92578125 5977.615234375
220 97321.3828125 85554.2578125 23993.134765625 6113.0048828125
221 96633.3125 85078.1796875 23713.751953125 6079.3095703125
222 96311.8046875 84826.78125 23574.724609375 6044.8505859375
223 96435.5703125 84839.15625 23614.8203125 6009.203125
224 96300.453125 84897.5234375 23390.830078125 5993.9501953125
225 96534.796875 84752.390625 23704.927734375 5961.2607421875
226 96204.484375 84506.3515625 23625.828125 5963.84765625
227 96344.5234375 84373.6640625 24115.7265625 6072.43359375
228 95966.5 84450.4375 23868.578125 6176.2578125
229 95834.1015625 84680.4453125 23418.21875 6132.28125
230 96149.140625 84431.640625 23537.89453125 5910.197265625
231 96377.1015625 84373.484375 23780.294921875 5888.3388671875
232 96478.109375 84397.5390625 23983.59375 5951.51171875
233 96742.046875 84986.40625 23938.83984375 6091.599609375
234 96034.5234375 84454.1328125 23753.580078125 6086.5947265625
235 96783.7265625 84963.9609375 23940.3671875 6060.30078125
236 96802.8046875 85371.390625 23703.98828125 6136.287109375
237 96889.703125 85339.265625 23880.146484375 6164.8544921875
238 96767.875 85011.515625 24012.29296875 6127.966796875
239 97257.390625 85471.4296875 24029.498046875 6121.7685546875
240 96519.8828125 84897.65625 23723.896484375 6050.8349609375
241 96770.1328125 85213.5234375 23484.7421875 5964.06640625
242 96203.703125 84865.609375 23535.21484375 6098.560546875
243 96608.375 85068.6328125 23628.599609375 6044.4287109375
244 96234.625 84706.0859375 23640.234375 6055.84765625
245 95638.4609375 84389.65625 23369.767578125 6060.4814453125
246 95924.9453125 84750.8203125 23352.373046875 6089.1240234375
247 96037.09375 85220.65625 23297.02734375 6240.294921875
248 95587.1640625 84390.921875 23509.26171875 6156.509765625
249 96911.328125 85610.625 23616.71484375 6158.005859375
250 96816.765625 85096.796875 23962.36328125 6121.197265625
251 96003.375 84393.2578125 23795.099609375 6092.4912109375
252 96184.75 84997.3359375 23275.2109375 6043.8984375
253 96131.4453125 84781.234375 23312.138671875 5980.9638671875
254 95813.328125 84604.828125 23518.6328125 6155.06640625
255 96352.6484375 84864.1640625 23473.349609375 5992.4326171875
256 95617.8828125 84652.90625 23279.595703125 6157.3095703125
257 95543.8671875 84992.921875 22899.5078125 6174.28125
258 95815.0703125 84810.4453125 23319.869140625 6157.6220703125
259 95967.515625 84581.5234375 23312.265625 5963.13671875
260 95674.0234375 84678.7578125 23176.40625 6090.5703125
261 96115.0390625 84872.2734375 23108.244140625 5932.7392578125
262 96453.1875 85286.703125 23367.8203125 6100.66796875
263 96057.953125 84724.0859375 23417.23046875 6041.681640625
264 96181.1953125 84942.1875 23284.37109375 6022.681640625
265 95981.1171875 84544.0 23162.06640625 5862.474609375
266 95969.59375 84502.6328125 23485.4140625 6009.2265625
267 95560.3046875 83971.078125 23736.43359375 6073.603515625
268 95989.3125 84562.484375 23625.419921875 6099.2958984375
269 95437.296875 84298.703125 23391.734375 6126.5703125
270 96196.7109375 84903.8046875 23230.833984375 5968.9638671875
271 96676.9140625 85563.5078125 23545.23828125 6215.916015625
272 96847.3984375 84925.8359375 23706.115234375 5892.2763671875
273 96825.75 85292.1953125 23449.623046875 5958.0341796875
274 96681.6484375 85396.125 23251.482421875 5982.9794921875
275 96413.59375 84732.546875 23541.400390625 5930.1767578125
276 95959.484375 84423.0703125 23296.0625 5879.82421875
277 97124.375 85712.9609375 23418.91015625 6003.748046875
278 96127.484375 84741.171875 23669.845703125 6141.7666015625
279 96923.546875 85047.4609375 23787.125 5955.51953125
280 96120.6171875 84822.7890625 23381.19140625 6041.681640625
281 96761.9296875 85018.5078125 23757.921875 6007.25
282 96086.046875 84730.3828125 23597.111328125 6120.7236328125
283 96168.5625 84568.7578125 23701.4296875 6050.8125
284 96342.625 84849.1484375 23435.123046875 5970.8232421875
285 97416.53125 85631.0625 23798.15234375 6006.341796875
286 96872.7265625 85421.8671875 23640.263671875 6094.7021484375
287 96316.671875 85224.984375 23186.22265625 6047.267578125
288 96496.609375 85224.6640625 23458.525390625 6093.2900390625
289 96590.4921875 85096.1171875 23607.806640625 6056.7158203125
290 96096.921875 85024.5703125 23417.763671875 6172.7060546875
291 96939.6640625 85348.046875 23430.53125 5919.45703125
292 96689.0859375 85137.5625 23364.056640625 5906.2666015625
293 96987.953125 85345.953125 23440.892578125 5899.4462890625
294 96759.265625 85120.453125 23605.552734375 5983.3701171875
295 96869.65625 85365.8203125 23535.60546875 6015.884765625
296 96408.8984375 84972.65625 23527.791015625 6045.7744140625
297 96733.484375 85173.1953125 23577.09765625 6008.404296875
298 96123.2578125 84879.625 23428.0078125 6092.1875
299 96260.4453125 85133.6328125 23243.06640625 6058.126953125
300 96477.5859375 85419.40625 23325.15625 6133.48828125
301 96675.8046875 85212.8828125 23670.90625 6103.9921875
302 95579.1796875 84321.8203125 23660.947265625 6201.7939453125
303 95931.03125 84306.15625 23860.2578125 6117.69140625
304 96847.8203125 85137.3984375 23866.619140625 6078.0986328125
305 96872.8828125 85055.515625 24024.73828125 6103.685546875
306 96901.2734375 85245.0703125 23763.607421875 6053.7021484375
307 96187.3125 84887.671875 23534.615234375 6117.4873046875
308 96811.828125 85289.515625 23731.923828125 6104.8056640625
309 96766.578125 85175.9375 24146.955078125 6278.1572265625
310 97212.7578125 85891.7578125 23393.123046875 6036.0615234375
311 96476.578125 84959.578125 23605.029296875 6044.0146484375
312 96494.6015625 84872.703125 23431.890625 5904.99609375
313 96345.96875 84962.421875 23611.53125 6113.9921875
314 95814.9375 84624.6484375 23575.951171875 6192.8310546875
315 95997.1015625 84338.8046875 24069.369140625 6205.5361328125
316 95846.7578125 83980.34375 23902.443359375 6018.0146484375
317 96210.890625 84567.765625 23981.16015625 6169.017578125
318 95841.6796875 84071.8515625 23754.51171875 5992.341796875
319 96737.2734375 85108.3046875 23621.640625 5996.3359375
320 95932.671875 84777.0859375 23353.6015625 6099.0078125
321 96810.4765625 85068.1796875 23612.0703125 5934.88671875
322 95716.1328125 84410.9765625 23573.544921875 6134.1943359375
323 96497.0859375 85143.171875 23664.673828125 6155.3798828125
324 95175.4765625 83894.1484375 23491.283203125 6104.9775390625
325 96960.640625 85243.296875 23983.96484375 6133.310546875
326 96286.140625 84801.234375 23665.685546875 6090.3896484375
327 96162.890625 84829.640625 23765.083984375 6215.9169921875
328 96292.890625 84768.7421875 23787.3203125 6131.5859375
329 95977.828125 84283.265625 23769.080078125 6037.2587890625
330 96728.53125 85433.46875 23535.01171875 6119.974609375
331 97860.703125 85926.859375 24029.8515625 6048.00390625
332 97226.46875 85771.9296875 23743.16015625 6144.310546875
333 96119.734375 84784.4453125 23655.029296875 6159.8701171875
334 96163.078125 84722.546875 23705.71484375 6132.591796875
335 96227.0 84674.9296875 23880.171875 6164.05078125
336 96235.90625 84212.75 24111.41015625 6044.126953125
337 96652.9921875 85238.3359375 23742.380859375 6163.8623046875
338 96567.1953125 85478.6796875 23691.509765625 6301.4970703125
339 96781.25 85265.0546875 24034.1328125 6258.96875
340 96757.0390625 85351.6015625 23712.50390625 6153.533203125
341 97160.8671875 85714.328125 23507.6875 6030.57421875
342 96173.828125 85260.125 23167.40234375 6126.849609375
343 96115.609375 85020.3203125 23324.55859375 6114.634765625
344 96187.625 85151.5859375 23221.634765625 6092.7978515625
345 96219.1953125 85295.9609375 23193.349609375 6135.0576171875
346 96424.109375 85126.7734375 23556.0546875 6129.359375
347 96417.3046875 85218.328125 23663.76953125 6232.396484375
348 96852.875 85823.7734375 23402.01953125 6186.458984375
349 97417.7109375 86104.7421875 23506.60546875 6096.818359375
350 96534.453125 85238.6015625 23310.8828125 6007.515625
351 96853.25 85509.953125 23451.5078125 6054.10546875
352 96662.8046875 85071.03125 23611.447265625 6009.8369140625
353 97971.203125 86015.9375 23770.42578125 5907.580078125
354 97491.03125 85795.796875 23619.005859375 5961.8857421875
355 96927.03125 85034.3984375 23958.810546875 6033.0888671875
356 97108.2265625 85377.859375 23646.44921875 5958.041015625
357 98000.140625 85920.59375 23880.6640625 5900.55859375
358 97719.890625 85812.640625 23836.138671875 5964.4443359375
359 97410.7734375 85640.9609375 23798.55078125 6014.369140625
360 97523.203125 85393.84375 23738.474609375 5804.5576171875
361 98536.9140625 86335.640625 24157.796875 5978.26171875
362 97603.4296875 85606.0625 23991.53125 5997.08203125
363 98425.953125 85903.9765625 24298.646484375 5888.3349609375
364 97937.046875 86014.5625 23961.029296875 6019.2724609375
365 97685.9921875 85750.9609375 23844.517578125 5954.7431640625
366 98016.4921875 85589.359375 23931.34765625 5752.107421875
367 97088.0859375 84809.390625 24079.96875 5900.63671875
368 97696.0625 85688.75 23883.041015625 5937.8642578125
369 97957.40625 85577.8671875 23916.666015625 5768.5634765625
370 97184.9375 84991.625 23690.177734375 5748.4326171875
371 97710.7734375 85308.078125 23862.4609375 5729.8828125
372 96078.0546875 84209.484375 23460.76171875 5796.095703125
373 97101.0234375 85412.8828125 23716.619140625 6014.2392578125
374 96322.9921875 85160.375 23166.337890625 6001.8603515625
375 96718.078125 84656.3828125 23427.693359375 5682.9990234375
376 97653.8671875 85358.8671875 23689.5859375 5697.29296875
377 97617.21875 85425.84375 23877.6796875 5843.15234375
378 97566.9296875 85306.4765625 23620.990234375 5680.2685546875
379 97926.46875 85736.484375 23861.080078125 5835.5478515625
380 98497.984375 85750.59375 24228.79296875 5740.701171875
381 98933.8046875 85899.8046875 24492.998046875 5729.4990234375
382 98611.2109375 85761.125 24252.595703125 5701.2548828125
383 98735.8671875 86074.6875 24135.005859375 5736.9130859375
384 98342.9921875 86025.078125 24092.580078125 5887.3330078125
385 99021.9609375 86525.984375 24227.13671875 5865.580078125
386 98931.6328125 86379.765625 24215.4609375 5831.796875
387 97186.9296875 85044.2265625 23689.599609375 5773.4482421875
388 98154.0703125 85823.7109375 24284.884765625 5977.2626953125
389 97970.2890625 85651.625 24069.341796875 5875.3388671875
390 98605.796875 86326.140625 24177.12109375 5948.732421875
391 98037.9921875 85432.4609375 24288.060546875 5841.2646484375
392 98319.734375 85791.078125 24314.46484375 5892.904296875
393 98513.3203125 85751.6640625 24296.556640625 5767.4501953125
394 98871.2109375 85864.3828125 24569.7578125 5781.46484375
395 97576.9296875 85589.5625 23455.419921875 5734.0263671875
396 98513.734375 86296.171875 23931.78515625 5857.111328125
397 98111.609375 85796.5859375 23876.091796875 5780.5341796875
398 97911.234375 85950.875 23870.16796875 5954.904296875
399 97567.59375 85783.2265625 23918.009765625 6066.8212890625
