# Supplementary material for: Complexes of vertebrate TMC1/2 and CIB2/3 proteins form hair-cell mechanotransduction cation channels
Source: eLife. 2025 Jan 8;12:RP89719. doi: 10.7554/eLife.89719 (PMC11709434; doi:10.7554/eLife.89719)
Supplement: Figure 8—figure supplement 2—source data 1. [file elife-89719-fig8-figsupp2-data1.zip › hsTMC2-hsCIB3-MixedMembrane-sasa-10-100ns.dat]

0 95209.2578125 83638.9921875 24198.07421875 6313.904296875
1 95077.1640625 83126.421875 24211.2890625 6130.2734375
2 95379.2734375 83396.3046875 24354.58203125 6185.806640625
3 94793.7734375 82939.9765625 24312.193359375 6229.1982421875
4 96124.046875 84047.0546875 24271.203125 6097.10546875
5 94770.5859375 83175.7578125 23893.32421875 6149.248046875
6 94707.2734375 83125.265625 23984.490234375 6201.2412109375
7 94821.8203125 83073.8046875 24172.26953125 6212.126953125
8 94696.7890625 83038.734375 24228.05859375 6285.001953125
9 95931.8515625 83422.8828125 24632.966796875 6061.9990234375
10 95846.359375 83717.75 24250.20703125 6060.798828125
11 95749.671875 83223.9453125 24271.125 5872.69921875
12 95380.9765625 83460.953125 23993.328125 6036.65234375
13 95517.8359375 83142.9140625 24364.9453125 5995.01171875
14 96149.1875 83843.875 24160.9609375 5927.82421875
15 95827.5234375 83510.3515625 23830.509765625 5756.6689453125
16 96524.5546875 84285.671875 24326.748046875 6043.9326171875
17 95883.625 83380.421875 24282.8515625 5889.82421875
18 97134.890625 84422.703125 24232.009765625 5759.9111328125
19 96487.8984375 84112.6484375 24258.8515625 5941.80078125
20 96809.375 84338.828125 24218.431640625 5873.9423828125
21 96814.96875 84464.921875 24336.873046875 5993.4130859375
22 96030.0625 83691.375 24381.427734375 6021.3701171875
23 96076.4375 83327.3515625 24557.349609375 5904.1318359375
24 96792.3125 84007.4296875 24693.681640625 5954.3994140625
25 97291.765625 84386.6640625 24358.123046875 5726.5107421875
26 96823.8359375 83549.5390625 24903.421875 5814.5625
27 96666.9296875 84332.5078125 24080.884765625 5873.2314453125
28 96680.6328125 84538.6796875 24297.23046875 6077.638671875
29 96640.84375 84393.5390625 24309.921875 6031.30859375
30 97334.2265625 84528.8515625 24652.517578125 5923.5712890625
31 96905.03125 84041.2578125 24356.02734375 5746.126953125
32 97116.1640625 84481.375 24265.052734375 5815.1318359375
33 97248.421875 85379.640625 23868.74609375 5999.982421875
34 96953.515625 84717.65625 24163.556640625 5963.8486328125
35 96251.0703125 83936.28125 24237.224609375 5961.2177734375
36 97136.65625 84998.5234375 24264.14453125 6063.005859375
37 97201.4921875 84649.03125 24506.3984375 5976.96875
38 97651.4296875 84964.6484375 24477.8359375 5895.52734375
39 96264.9609375 83601.390625 24567.03515625 5951.732421875
40 96197.9765625 83878.484375 24241.65234375 5961.080078125
41 95607.9609375 83380.828125 24218.7890625 5995.828125
42 95804.59375 83619.5 23914.611328125 5864.7587890625
43 96205.8671875 84176.59375 23655.494140625 5813.1103515625
44 96787.3046875 84607.5078125 24069.646484375 5944.9248046875
45 96076.8046875 84010.9296875 24037.3671875 5985.74609375
46 95929.40625 83597.59375 24230.306640625 5949.2470703125
47 95701.984375 83704.3984375 24043.90234375 6023.158203125
48 96287.3203125 83871.734375 24384.603515625 5984.5087890625
49 96279.078125 84013.0234375 24087.630859375 5910.7880859375
50 96442.1875 84096.796875 24033.029296875 5843.8193359375
51 96075.2109375 84167.6953125 23981.669921875 6037.0771484375
52 96909.453125 84627.8046875 24198.705078125 5958.5283203125
53 96850.5703125 84445.6015625 23984.81640625 5789.923828125
54 96877.0859375 84332.140625 24310.8984375 5882.9765625
55 95986.9140625 83808.21875 24026.849609375 5924.0771484375
56 95814.9921875 83348.515625 24158.724609375 5846.1240234375
57 95910.5703125 84202.5625 23651.85546875 5971.923828125
58 96774.2890625 84570.7421875 24128.072265625 5962.2626953125
59 96503.8828125 84458.734375 23968.875 5961.86328125
60 95890.171875 83783.40625 23791.37109375 5842.302734375
61 95365.9140625 83486.609375 23784.2734375 5952.484375
62 96126.8046875 84280.6953125 23724.333984375 5939.1123046875
63 95253.203125 83617.7734375 23869.57421875 6117.072265625
64 96112.1328125 84024.84375 23977.578125 5945.14453125
65 96427.0 84420.7109375 24096.05078125 6044.880859375
66 95921.6015625 83798.5078125 23875.76953125 5876.337890625
67 96479.8671875 84092.6015625 23932.880859375 5772.8076171875
68 95154.5546875 83281.7734375 23712.369140625 5919.7939453125
69 95210.8984375 83595.3203125 23607.677734375 5996.0498046875
70 95327.7265625 83499.859375 23655.91015625 5914.021484375
71 95663.2578125 83735.0390625 23749.736328125 5910.7587890625
72 95156.6484375 83540.0390625 23709.572265625 6046.4814453125
73 95501.7578125 84007.9609375 23153.1484375 5829.67578125
74 95816.6015625 83331.015625 24090.087890625 5802.2509765625
75 95291.359375 83387.203125 23775.40234375 5935.623046875
76 95928.5859375 84140.8046875 23941.203125 6076.7109375
77 95693.6796875 83829.4609375 23934.47265625 6035.126953125
78 96582.28125 84392.7109375 24151.818359375 5981.1240234375
79 96021.5 83854.953125 24043.29296875 5938.373046875
80 96041.7265625 84086.75 23730.6796875 5887.8515625
81 96738.515625 84689.484375 23859.123046875 5905.0458984375
82 96425.0234375 84337.484375 23672.99609375 5792.728515625
83 96187.0625 84643.421875 23649.5859375 6052.97265625
84 95612.484375 83887.40625 23672.853515625 5973.8876953125
85 96221.9609375 84086.4375 23833.685546875 5849.0810546875
86 96947.453125 85065.8359375 23584.583984375 5851.4833984375
87 97494.6796875 85236.703125 23867.8671875 5804.9453125
88 97176.5078125 85082.78125 23665.197265625 5785.7353515625
89 96860.4453125 85329.7265625 23573.056640625 6021.1689453125
90 97429.890625 85294.2265625 23612.25 5738.29296875
91 96569.71875 84318.2265625 23898.83203125 5823.669921875
92 96675.8828125 84288.6328125 23880.484375 5746.6171875
93 97301.71875 84863.1640625 24138.921875 5850.18359375
94 96651.125 84728.0859375 24059.908203125 6068.4345703125
95 97165.9453125 85096.53125 23906.451171875 5918.5185546875
96 96607.8515625 84633.609375 23704.5546875 5865.15625
97 96377.0625 84477.515625 23574.5390625 5837.49609375
98 96965.5859375 84825.0546875 24061.662109375 5960.5654296875
99 96884.953125 84708.7578125 24030.154296875 5926.9794921875
100 96675.53125 84882.171875 23831.2578125 6018.94921875
101 96729.9921875 84818.8671875 23872.673828125 5980.7744140625
102 97025.875 85216.3046875 23939.421875 6064.92578125
103 96340.1015625 84341.234375 23798.939453125 5900.0361328125
104 96262.1953125 84668.8046875 23738.546875 6072.578125
105 96483.1328125 84386.1640625 24130.482421875 6016.7568359375
106 96837.46875 84422.1875 24283.525390625 5934.1220703125
107 97819.140625 85551.171875 23958.59765625 5845.314453125
108 97111.1953125 84866.8671875 23709.83203125 5732.751953125
109 96979.265625 85255.90625 23404.83203125 5840.736328125
110 96641.3828125 84975.8359375 23604.328125 5969.390625
111 96150.4921875 84504.6328125 23708.755859375 6031.4482421875
112 96709.65625 85195.84375 23463.162109375 5974.6748046875
113 95448.1171875 83981.75 23433.796875 5983.71484375
114 95900.3046875 84311.828125 23541.26171875 5976.392578125
115 96107.734375 84518.5625 23764.2890625 6087.55859375
116 96462.7578125 84719.5234375 23721.2734375 5989.01953125
117 95798.5703125 84419.9375 23469.994140625 6045.6806640625
118 96351.0 84519.875 23406.48046875 5787.677734375
119 96231.9140625 84379.0703125 23602.01171875 5874.583984375
120 96661.28125 85223.453125 23670.6484375 6116.41015625
121 96757.2421875 85254.296875 23715.84375 6106.44921875
122 96623.9453125 84413.8203125 24130.0546875 5959.96484375
123 96383.359375 84517.515625 24060.734375 6097.4453125
124 96248.4609375 84018.6171875 24101.111328125 5935.6337890625
125 96255.703125 84198.3671875 23994.513671875 5968.5888671875
126 96551.5625 84332.7734375 24164.767578125 5972.9892578125
127 96310.734375 84003.7890625 24110.03125 5901.54296875
128 96465.9296875 84290.53125 23996.955078125 5910.7783203125
129 95809.375 83726.3828125 23750.845703125 5833.9267578125
130 96541.15625 84008.21875 24095.3515625 5781.20703125
131 96131.078125 83729.296875 23879.0390625 5738.62890625
132 96431.40625 84424.5859375 23800.595703125 5896.8876953125
133 96864.09375 84621.8984375 23953.462890625 5855.6337890625
134 96527.9921875 84282.2578125 23918.830078125 5836.5478515625
135 95909.9375 84353.4296875 23260.0859375 5851.7890625
136 95334.796875 83852.3671875 23548.392578125 6032.9814453125
137 96076.0234375 84427.78125 23826.8359375 6089.296875
138 96248.8125 84584.2109375 23369.2421875 5852.3203125
139 95426.9296875 84031.6484375 23624.859375 6114.7890625
140 95928.1015625 84525.46875 23564.65234375 6081.009765625
141 96797.21875 85101.8359375 23613.50390625 5959.060546875
142 95954.2421875 84392.421875 23576.001953125 6007.0908203125
143 97064.984375 84816.6796875 23985.037109375 5868.3662109375
144 96982.25 84705.375 24039.736328125 5881.4306640625
145 96188.0703125 84219.5234375 23857.12890625 5944.291015625
146 96635.96875 84384.875 24023.53125 5886.21875
147 97018.484375 85094.9375 24247.990234375 6162.2216796875
148 96426.1953125 84637.6953125 23794.91015625 6003.205078125
149 96745.65625 84538.40625 23974.896484375 5883.8232421875
150 96130.1796875 84163.359375 24020.107421875 6026.6435546875
151 95689.1328125 84270.2421875 23595.04296875 6088.076171875
152 95841.2109375 83945.15625 23630.154296875 5867.0498046875
153 96049.1953125 83798.2890625 23773.93359375 5761.513671875
154 96734.3046875 84530.1640625 23486.697265625 5641.2783203125
155 96498.21875 84277.3203125 23672.6328125 5725.8671875
156 96757.4296875 84047.5390625 24202.626953125 5746.3681640625
157 96491.265625 83877.9296875 24204.4765625 5795.5703125
158 97161.8203125 84403.3984375 24511.1953125 5876.38671875
159 97001.625 84292.3125 24662.52734375 5976.607421875
160 96287.2265625 83657.5078125 24583.423828125 5976.8525390625
161 97028.859375 84316.90625 24456.076171875 5872.0615234375
162 96890.9453125 84097.1171875 24624.7265625 5915.44921875
163 97003.890625 84405.375 24476.349609375 5938.9169921875
164 96699.125 84162.265625 24545.787109375 6004.4638671875
165 97554.5078125 84941.6875 24420.638671875 5903.9091796875
166 97520.2890625 84744.6328125 24469.533203125 5846.9384765625
167 97586.0 85060.1328125 24551.890625 6013.01171875
168 96213.875 83957.765625 24249.236328125 5996.5634765625
169 96977.421875 84485.3125 24438.29296875 5973.091796875
170 96815.8359375 84646.6875 24148.146484375 5989.4990234375
171 95681.46875 83679.2109375 24183.111328125 6090.4267578125
172 96654.9453125 84566.078125 24292.103515625 6101.6181640625
173 96094.4375 83740.203125 24497.46484375 6071.615234375
174 95980.625 83897.5859375 24412.638671875 6164.7998046875
175 96193.8671875 84053.71875 24508.328125 6184.08984375
176 95737.8359375 83421.84375 24251.859375 5967.93359375
177 95630.9375 83491.8125 24135.162109375 5998.0185546875
178 95838.4375 83677.3125 24227.248046875 6033.0615234375
179 96811.7890625 84626.890625 24396.140625 6105.62109375
180 96158.4296875 84176.375 24272.27734375 6145.111328125
181 96104.25 83618.9921875 24669.341796875 6092.0419921875
182 96067.4375 83718.3203125 24467.818359375 6059.3505859375
183 96556.5234375 83961.90625 24674.228515625 6039.8056640625
184 96076.5859375 83798.4296875 24382.04296875 6051.943359375
185 96100.140625 83932.9765625 24436.587890625 6134.7119140625
186 95728.953125 83663.890625 24172.265625 6053.6015625
187 95555.234375 83709.890625 24084.943359375 6119.7998046875
188 96298.2734375 84417.359375 23965.970703125 6042.5283203125
189 96001.09375 84059.8046875 23966.955078125 6012.8330078125
190 95714.640625 83752.5078125 24012.728515625 6025.2978515625
191 96318.1640625 84137.984375 24111.193359375 5965.5068359375
192 95634.8203125 83820.71875 23863.845703125 6024.8720703125
193 96320.6015625 84244.0234375 23712.8671875 5818.14453125
194 95762.96875 83870.953125 23802.271484375 5955.1279296875
195 96103.8671875 83993.8828125 24014.052734375 5952.0341796875
196 96128.203125 84129.8828125 23811.205078125 5906.4423828125
197 97317.78125 84564.4765625 24289.703125 5768.19921875
198 95848.421875 83708.6640625 24125.625 5992.93359375
199 96398.546875 84055.84375 24272.408203125 5964.8525390625
200 96329.6171875 83917.203125 24328.029296875 5957.8076171875
201 96846.7421875 84248.1171875 24363.666015625 5882.5205078125
202 96037.7890625 83900.0546875 24103.533203125 5982.8994140625
203 96841.7578125 84470.4609375 24280.904296875 5954.8037109375
204 96915.59375 84480.0 23986.490234375 5775.4482421875
205 96256.7734375 84507.125 23828.26953125 6039.310546875
206 97225.2734375 84921.9296875 24144.373046875 5920.5146484375
207 97026.3515625 84895.1796875 23851.734375 5860.28125
208 97413.046875 84679.984375 24534.115234375 5900.5263671875
209 97426.46875 85318.71875 24141.84765625 6017.048828125
210 96299.40625 83766.34375 24279.85546875 5873.396484375
211 96928.7578125 84140.671875 24544.001953125 5877.9580078125
212 96798.25 84620.1015625 24159.23046875 5990.541015625
213 97208.578125 84654.859375 24492.552734375 5969.4169921875
214 97229.625 84766.703125 24149.626953125 5843.3525390625
215 95980.703125 83872.53125 23884.087890625 5887.9580078125
216 96228.21875 83904.609375 24051.62890625 5864.009765625
217 96204.8359375 84121.6484375 23958.70703125 5937.759765625
218 96474.8125 83403.5390625 24411.111328125 5669.9189453125
219 96126.9140625 83442.953125 24335.1953125 5825.6171875
220 95819.1953125 82887.2109375 24660.873046875 5864.4443359375
221 96062.5859375 83076.7578125 24709.48046875 5861.826171875
222 95968.5 83572.3671875 24515.064453125 6059.4658203125
223 97174.8046875 84390.1640625 24726.84375 5971.1015625
224 96797.890625 84527.53125 24281.720703125 6005.6806640625
225 95980.359375 84353.203125 24096.140625 6234.4921875
226 96583.3046875 84537.5703125 24453.986328125 6204.1259765625
227 97136.546875 84846.6484375 24099.384765625 5904.7431640625
228 97150.3515625 84605.125 24732.74609375 6093.759765625
229 96424.3984375 84241.671875 24391.873046875 6104.5732421875
230 95413.0625 83447.453125 24121.42578125 6077.908203125
231 95306.2109375 83602.1953125 23966.51953125 6131.251953125
232 96042.296875 84034.1640625 24408.767578125 6200.3173828125
233 95612.859375 83643.1484375 24231.1328125 6130.7109375
234 95670.578125 83803.0703125 23964.873046875 6048.6826171875
235 95877.9921875 83962.7265625 24329.599609375 6207.1669921875
236 96471.2734375 84420.984375 24408.466796875 6179.0888671875
237 95750.1875 83933.9140625 23619.9140625 5901.8203125
238 95980.8671875 83990.46875 23982.64453125 5996.123046875
239 95604.8515625 84068.9453125 23841.046875 6152.5703125
240 95512.421875 83721.8046875 24109.8671875 6159.625
241 95048.84375 83740.5 23421.427734375 6056.5419921875
242 94826.359375 83123.2734375 23633.599609375 5965.2568359375
243 95596.5 83778.921875 23472.41015625 5827.416015625
244 95414.1171875 83540.28125 23692.169921875 5909.1669921875
245 95767.3671875 83535.171875 24032.05078125 5899.927734375
246 95782.2265625 83758.59375 23315.013671875 5645.6904296875
247 95258.21875 83075.78125 23824.287109375 5820.9248046875
248 94715.4296875 82733.1171875 24064.87890625 6041.283203125
249 94639.71875 82827.2890625 24287.75 6237.66015625
250 95034.8515625 83180.953125 23828.97265625 5987.537109375
251 95452.2109375 83090.484375 24271.294921875 5954.7841796875
252 94744.984375 82684.515625 23854.796875 5897.1640625
253 95179.0078125 83108.7109375 23860.185546875 5894.9443359375
254 95686.2421875 83431.28125 23751.23828125 5748.138671875
255 96210.859375 83740.6875 24078.470703125 5804.1494140625
256 96040.0078125 83668.8984375 24250.751953125 5939.8212890625
257 95157.6328125 83213.5 23873.201171875 5964.5341796875
258 96213.7734375 83760.6953125 24072.810546875 5809.8662109375
259 95521.453125 83451.921875 23731.591796875 5831.0302734375
260 95789.5546875 83825.0859375 23837.67578125 5936.603515625
261 95672.921875 83529.890625 23782.5078125 5819.73828125
262 96081.5390625 83855.890625 23915.298828125 5844.8251953125
263 94781.4296875 82702.0703125 23894.716796875 5907.6787109375
264 95274.640625 83400.1953125 23719.505859375 5922.5302734375
265 96519.265625 84273.84375 23913.009765625 5833.7939453125
266 96242.328125 84343.21875 23715.7578125 5908.32421875
267 95280.453125 83815.734375 23664.5703125 6099.92578125
268 95365.6875 83341.15625 23646.267578125 5810.8681640625
269 96097.5546875 83956.5390625 23743.197265625 5801.0908203125
270 95610.453125 83727.2265625 23902.01953125 6009.396484375
271 95440.640625 83269.609375 24162.68359375 5995.826171875
272 95013.640625 83465.9921875 23731.587890625 6091.9697265625
273 94449.0546875 83055.0234375 23650.470703125 6128.2197265625
274 94696.328125 83286.4375 23552.671875 6071.390625
275 94705.1875 83051.6640625 23708.6484375 6027.5625
276 93974.921875 82717.75 23564.564453125 6153.6962890625
277 95742.1875 83759.765625 23920.34375 5968.9609375
278 94643.890625 83222.5390625 23491.294921875 6034.9716796875
279 94327.59375 82901.25 23450.08203125 6011.869140625
280 94258.5390625 83029.5390625 23470.03515625 6120.517578125
281 94554.7578125 83295.53125 23337.23046875 6039.001953125
282 95115.484375 83617.359375 23535.63671875 6018.755859375
283 95339.078125 83799.828125 23888.40234375 6174.576171875
284 95222.328125 83287.6953125 23936.0625 6000.71484375
285 94968.515625 83388.2421875 23760.328125 6090.02734375
286 95283.4296875 83260.2421875 23797.07421875 5886.943359375
287 95889.421875 83818.6484375 23853.48828125 5891.357421875
288 95509.640625 83776.109375 23709.0703125 5987.76953125
289 94676.0546875 83171.765625 23504.603515625 6000.1572265625
290 95782.5546875 83939.765625 23700.26953125 5928.740234375
291 95506.7578125 83703.6171875 23774.373046875 5985.6162109375
292 94328.9296875 82474.1953125 23855.6015625 6000.43359375
293 94346.78125 82970.109375 23562.515625 6092.921875
294 94584.015625 83274.4921875 23522.873046875 6106.6748046875
295 94846.484375 83000.2890625 23825.896484375 5989.8505859375
296 94150.484375 82892.515625 23697.69921875 6219.865234375
297 94619.59375 83337.0859375 23452.025390625 6084.7587890625
298 94422.609375 83303.609375 23285.623046875 6083.3115234375
299 95174.0625 83394.140625 23848.59765625 6034.337890625
300 95216.7890625 83650.4140625 23824.837890625 6129.2314453125
301 95338.6640625 82988.1640625 24050.296875 5849.8984375
302 95199.03125 83026.484375 23558.423828125 5692.9384765625
303 95322.8125 83143.875 23716.572265625 5768.8173828125
304 95226.859375 83088.0625 23633.798828125 5747.5009765625
305 95340.421875 83358.3125 23626.71484375 5822.302734375
306 95145.5234375 83316.359375 23659.92578125 5915.380859375
307 95160.2109375 83399.5234375 23761.58203125 6000.447265625
308 94259.625 83358.421875 23042.357421875 6070.5771484375
309 94405.1953125 82991.2578125 23656.890625 6121.4765625
310 95494.3359375 84280.3671875 23454.3671875 6120.19921875
311 95133.0859375 83577.3203125 23434.369140625 5939.3017578125
312 94601.4609375 83584.8515625 23202.59375 6092.9921875
313 94757.1328125 83722.3125 23413.083984375 6189.1318359375
314 94982.515625 83981.625 23466.51171875 6232.810546875
315 95127.7734375 84082.8046875 23477.71484375 6216.373046875
316 95350.203125 83843.7421875 23892.583984375 6193.0615234375
317 94375.2890625 83487.375 23380.373046875 6246.2294921875
318 94862.7578125 83657.3828125 23664.203125 6229.4140625
319 94419.84375 83363.6015625 23537.6875 6240.72265625
320 95022.9609375 83914.578125 23611.294921875 6251.4560546875
321 94119.703125 83377.3359375 23343.798828125 6300.7158203125
322 94963.9296875 84023.78125 23402.04296875 6230.947265625
323 94079.671875 83516.953125 22980.748046875 6209.0146484375
324 94954.265625 83640.4296875 23666.29296875 6176.228515625
325 94214.015625 83452.9765625 23271.7578125 6255.359375
326 94138.359375 83350.9921875 23495.3828125 6354.0078125
327 94377.6875 83665.8828125 23354.923828125 6321.5595703125
328 94945.6796875 83857.5546875 23249.595703125 6080.7353515625
329 94852.2734375 83890.9609375 23216.681640625 6127.6845703125
330 94696.71875 83975.9609375 23364.048828125 6321.6455078125
331 94569.203125 83608.75 23388.33984375 6213.943359375
332 93727.921875 82937.6484375 23197.98046875 6203.853515625
333 94010.2109375 83632.2109375 22938.330078125 6280.1650390625
334 94145.7265625 83243.8984375 23300.71484375 6199.443359375
335 94524.8828125 83697.5546875 23205.583984375 6189.1279296875
336 94444.078125 83497.3984375 23090.966796875 6072.1435546875
337 93907.828125 83015.4296875 23609.333984375 6358.4677734375
338 94643.375 83121.546875 23572.615234375 6025.3935546875
339 95224.1953125 83550.3984375 23830.791015625 6078.4970703125
340 95070.4921875 83474.953125 23582.626953125 5993.5439453125
341 94801.5 83501.84375 23537.67578125 6119.009765625
342 94793.3203125 83402.7265625 23640.51953125 6124.962890625
343 94203.015625 83159.4453125 23235.453125 6095.94140625
344 94760.53125 83452.203125 23522.7109375 6107.19140625
345 94606.921875 83209.0234375 23676.99609375 6139.548828125
346 94969.5625 83682.7421875 23402.720703125 6057.9501953125
347 95057.03125 83612.140625 23800.130859375 6177.6201171875
348 95143.359375 83296.4921875 23852.2421875 6002.6875
349 95199.7578125 83666.546875 23770.318359375 6118.5537109375
350 95153.4296875 83544.9921875 23751.701171875 6071.6318359375
351 94877.28125 83484.4609375 23461.42578125 6034.302734375
352 95664.5625 83957.375 23843.720703125 6068.2666015625
353 95557.53125 83904.71875 23728.037109375 6037.6123046875
354 94613.796875 83182.6171875 23433.119140625 6000.9697265625
355 95003.171875 83708.203125 23635.728515625 6170.3798828125
356 94750.9921875 83756.3125 23346.1015625 6175.7109375
357 94869.3828125 83899.34375 23372.1171875 6201.0390625
358 94650.0 83370.875 23404.0703125 6062.47265625
359 95371.21875 83930.171875 23552.267578125 6055.6103515625
