# Supplementary material for: Complexes of vertebrate TMC1/2 and CIB2/3 proteins form hair-cell mechanotransduction cation channels
Source: eLife. 2025 Jan 8;12:RP89719. doi: 10.7554/eLife.89719 (PMC11709434; doi:10.7554/eLife.89719)
Supplement: Figure 8—figure supplement 2—source data 1. [file elife-89719-fig8-figsupp2-data1.zip › hsTMC2-hsCIB3-MixedMembrane-sasa-100-200ns.dat]

0 95294.3671875 83849.7734375 23476.056640625 6015.7314453125
1 96584.515625 84938.1953125 23388.48828125 5871.083984375
2 94510.578125 83476.453125 23522.69140625 6244.283203125
3 94931.453125 83411.3046875 23649.0390625 6064.4453125
4 95094.890625 83642.453125 23475.205078125 6011.3837890625
5 95499.8515625 84023.859375 23468.564453125 5996.2861328125
6 95375.21875 83813.203125 23459.6015625 5948.79296875
7 95837.2109375 83798.359375 23862.33203125 5911.740234375
8 94993.1328125 83540.40625 23453.38671875 6000.330078125
9 95604.1015625 84510.859375 23422.572265625 6164.6650390625
10 96095.3515625 84279.9140625 23837.1640625 6010.86328125
11 95786.96875 84011.4375 23486.435546875 5855.4521484375
12 94909.0625 83650.390625 23485.75 6113.5390625
13 95928.609375 83946.6328125 23813.875 5915.94921875
14 95968.203125 83914.375 23871.16015625 5908.666015625
15 95507.7109375 84000.6171875 23278.24609375 5885.576171875
16 95714.1640625 83932.703125 23548.892578125 5883.7158203125
17 95586.78125 84016.03125 23469.013671875 5949.1318359375
18 95119.203125 83270.984375 23334.681640625 5743.2314453125
19 96201.6171875 84343.0 23410.134765625 5775.7587890625
20 95757.1953125 84410.640625 23396.15625 6024.80078125
21 96080.453125 84728.5625 23221.115234375 5934.6123046875
22 95661.609375 84434.7578125 23412.87890625 6093.013671875
23 95458.0859375 84124.6171875 23632.916015625 6149.7236328125
24 95440.859375 84229.359375 23407.10546875 6097.802734375
25 94921.5703125 83795.859375 23220.376953125 6047.3330078125
26 95053.2734375 83657.921875 23671.62890625 6138.138671875
27 95546.5078125 84004.375 23540.80859375 5999.337890625
28 95584.625 83960.6953125 23402.55859375 5889.314453125
29 95220.875 83773.3046875 23463.94140625 6008.185546875
30 95055.0390625 83747.4609375 23448.349609375 6070.3857421875
31 95273.546875 83775.5390625 23737.69921875 6119.845703125
32 94866.265625 83514.8671875 23569.310546875 6108.9560546875
33 94837.796875 83307.8671875 23693.8359375 6081.953125
34 95213.9765625 83822.0078125 23631.171875 6119.6015625
35 95169.6171875 83663.4765625 23541.060546875 6017.4599609375
36 96202.1875 84332.3828125 23484.8671875 5807.53125
37 95545.7734375 83898.6875 23639.6015625 5996.2578125
38 95426.6640625 83805.7421875 23594.34765625 5986.712890625
39 95245.8046875 83574.03125 23648.73828125 5988.482421875
40 95551.8828125 83770.0703125 23666.84765625 5942.517578125
41 95415.0703125 83696.203125 23919.05859375 6100.095703125
42 94917.5546875 83595.1328125 23733.21875 6205.3984375
43 94897.3828125 83368.6328125 23917.556640625 6194.4033203125
44 95518.5546875 84027.140625 23903.697265625 6206.1416015625
45 95785.65625 84246.9296875 23675.8046875 6068.5390625
46 95458.9140625 84191.15625 23681.578125 6206.91015625
47 95340.6484375 84222.984375 23707.869140625 6295.1025390625
48 95823.15625 84401.28125 23639.29296875 6108.708984375
49 95471.1015625 84212.734375 23461.294921875 6101.4638671875
50 95054.9375 83469.3828125 23673.1484375 6043.796875
51 96318.0859375 84587.140625 23770.3359375 6019.6953125
52 96127.4296875 84446.328125 23786.29296875 6052.595703125
53 95715.171875 83934.1484375 23657.228515625 5938.1025390625
54 95577.6171875 83889.6015625 23469.19921875 5890.591796875
55 95799.765625 83511.5546875 24009.38671875 5860.587890625
56 96023.546875 84260.21875 23766.02734375 6001.349609375
57 96426.546875 84240.1171875 24174.84375 5994.20703125
58 96231.28125 84721.8203125 24084.12109375 6287.330078125
59 95837.921875 83682.9296875 24199.1484375 6022.078125
60 95863.59375 83848.203125 24113.59765625 6049.103515625
61 96889.125 84682.3671875 24223.630859375 6008.4365234375
62 96459.8046875 84288.03125 24528.53125 6178.37890625
63 96167.8984375 84133.140625 24223.001953125 6094.1220703125
64 96301.484375 84565.1953125 24025.234375 6144.47265625
65 96439.34375 84389.25 23955.892578125 5952.8994140625
66 96397.0703125 84284.03125 24083.49609375 5985.228515625
67 96025.0078125 84152.0703125 24078.67578125 6102.869140625
68 96689.8515625 84771.078125 23815.3125 5948.26953125
69 96439.984375 84185.625 24238.6171875 5992.12890625
70 96594.1171875 84516.28125 24183.2421875 6052.703125
71 96175.1875 84218.8203125 23940.2578125 5991.9453125
72 95696.6953125 83814.3671875 24022.79296875 6070.232421875
73 96372.9140625 84594.859375 24036.27734375 6129.111328125
74 95248.0859375 83512.046875 24167.244140625 6215.6025390625
75 96571.40625 84434.1171875 24490.982421875 6176.8466796875
76 95280.3046875 83830.09375 23816.740234375 6183.2646484375
77 95343.0625 84053.71875 23912.34375 6311.5
78 95566.0703125 84176.234375 23908.865234375 6259.5146484375
79 95160.84375 83526.2578125 23647.083984375 6006.2490234375
80 95478.8359375 83730.890625 23888.736328125 6070.3955078125
81 95563.234375 83461.359375 24110.87109375 6004.498046875
82 94859.6484375 83598.796875 23726.708984375 6232.9287109375
83 95353.390625 83768.515625 24051.0859375 6233.10546875
84 95697.734375 84224.2734375 23759.84765625 6143.193359375
85 95708.765625 83973.6328125 24095.775390625 6180.3212890625
86 96373.9453125 84415.890625 24079.6328125 6060.7890625
87 95658.1484375 84215.7265625 23923.744140625 6240.6611328125
88 96418.9921875 84610.3359375 24022.298828125 6106.8212890625
89 95786.546875 84059.1171875 23805.56640625 6039.068359375
90 94956.8984375 83375.078125 23597.453125 6007.81640625
91 95610.8984375 83929.265625 23703.63671875 6011.001953125
92 94844.40625 83238.453125 23794.4375 6094.2421875
93 95950.0078125 84318.8984375 24105.1875 6237.0390625
94 95870.4453125 83939.015625 23872.32421875 5970.447265625
95 94448.2421875 83228.4765625 23735.962890625 6258.0986328125
96 95690.421875 84196.84375 24010.78125 6258.6015625
97 95779.5546875 83939.8828125 24227.0390625 6193.68359375
98 95529.9453125 83545.515625 23948.228515625 5981.8994140625
99 95220.59375 83777.8828125 23781.400390625 6169.3447265625
100 95340.359375 83814.921875 23513.521484375 5994.0419921875
101 95462.890625 83983.9765625 23778.328125 6149.70703125
102 95754.734375 84173.7421875 23746.951171875 6082.9794921875
103 95935.4765625 84327.84375 23600.013671875 5996.1904296875
104 94941.546875 83126.9375 23849.8671875 6017.62890625
105 94762.2734375 83262.2734375 23640.310546875 6070.1552734375
106 95435.625 83552.7265625 24015.50390625 6066.302734375
107 95030.828125 83944.109375 23604.845703125 6259.0634765625
108 94505.78125 83664.1484375 23549.01171875 6353.689453125
109 94139.1953125 83138.3203125 23885.783203125 6442.4541015625
110 94358.0078125 83279.8046875 23762.650390625 6342.2236328125
111 94576.7109375 83328.59375 23900.609375 6326.24609375
112 94791.3046875 83864.0390625 23552.48828125 6312.611328125
113 94885.1875 83874.90625 23821.443359375 6405.5810546875
114 94927.703125 83882.7734375 23795.94140625 6375.505859375
115 94566.1640625 83543.296875 23933.166015625 6455.1494140625
116 95015.6015625 83969.53125 23999.779296875 6476.8544921875
117 95151.6484375 83733.75 24191.84375 6386.97265625
118 95026.4140625 83797.75 23936.033203125 6353.6845703125
119 95103.6484375 83966.234375 24048.8828125 6455.734375
120 95208.4609375 84175.2265625 23847.240234375 6407.0029296875
121 95924.6875 84601.25 24406.3203125 6541.44140625
122 95747.6015625 84240.0546875 24129.306640625 6310.8798828125
123 95526.15625 84271.125 24025.0859375 6385.02734375
124 95107.9296875 83804.796875 24084.6171875 6390.7421875
125 95431.875 83943.8125 24107.998046875 6309.9677734375
126 96519.0625 84095.953125 25029.55859375 6303.224609375
127 96253.6171875 84268.125 24322.546875 6168.52734375
128 95770.9375 84147.9921875 24333.05078125 6355.052734375
129 95934.390625 84257.46875 24231.244140625 6277.1611328125
130 95975.03125 84351.9296875 24134.853515625 6255.8759765625
131 95194.8125 83424.46875 24310.54296875 6270.099609375
132 95264.734375 83765.640625 24198.65625 6349.78125
133 95152.75 83670.8515625 24032.06640625 6275.083984375
134 95365.96875 83815.78125 24201.4140625 6325.61328125
135 94675.921875 83135.21875 24048.142578125 6253.7197265625
136 95652.4140625 84009.875 23924.3203125 6140.890625
137 95847.2109375 84073.4765625 24172.150390625 6199.2080078125
138 95387.1640625 83719.546875 24053.595703125 6192.9892578125
139 95375.953125 83722.625 24068.12890625 6207.400390625
140 95216.03125 83615.4296875 24225.59375 6312.49609375
141 94680.765625 83011.015625 24231.861328125 6281.0556640625
142 94993.9140625 83494.4609375 23965.322265625 6232.9345703125
143 95084.6953125 83750.2421875 23905.072265625 6285.3095703125
144 94341.28125 83107.796875 23787.91796875 6277.216796875
145 94732.1640625 83261.4609375 23996.228515625 6262.7626953125
146 94673.015625 83337.328125 23712.359375 6188.3359375
147 95495.3515625 83871.1015625 24128.328125 6252.0390625
148 94876.8125 83761.2578125 23830.18359375 6357.314453125
149 94981.8203125 84421.4140625 23390.783203125 6415.1884765625
150 95225.875 83943.8671875 23609.607421875 6163.7998046875
151 95307.0390625 83977.578125 23595.484375 6133.01171875
152 95181.71875 84035.03125 23499.359375 6176.3359375
153 94618.1640625 83557.65625 23696.3671875 6317.9296875
154 94976.4140625 83524.921875 23852.908203125 6200.7080078125
155 95175.1640625 83655.7578125 23795.59765625 6138.095703125
156 94784.5390625 83528.6171875 23866.89453125 6305.486328125
157 96095.1484375 84578.3203125 24079.982421875 6281.5771484375
158 95001.3359375 82993.234375 24233.740234375 6112.8193359375
159 95201.046875 83535.8125 23950.216796875 6142.4912109375
160 95269.0 83765.7421875 23985.1484375 6240.9453125
161 94859.46875 83173.703125 24110.3828125 6212.30859375
162 95534.03125 83486.96875 24160.98828125 6056.962890625
163 95749.828125 83943.8515625 24359.056640625 6276.5400390625
164 95764.796875 84029.25 23929.384765625 6096.9189453125
165 96081.0859375 83989.4296875 24182.14453125 6045.244140625
166 95207.171875 83800.5234375 23699.423828125 6146.3876953125
167 95849.90625 83833.671875 23964.193359375 5973.9794921875
168 94890.203125 83235.234375 23785.939453125 6065.4853515625
169 95567.796875 83851.7265625 23921.775390625 6102.8525390625
170 95331.25 83457.7421875 23736.060546875 5931.2763671875
171 95415.9453125 83591.484375 24131.60546875 6153.572265625
172 95229.6953125 83487.125 23984.173828125 6120.8017578125
173 95760.3125 83908.6328125 24100.3515625 6124.3359375
174 95600.109375 83512.6484375 23930.431640625 5921.4853515625
175 95180.9921875 83390.84375 23902.1015625 6055.9765625
176 95257.21875 83557.125 23507.89453125 5903.900390625
177 96177.6875 84164.875 23860.994140625 5924.0908203125
178 95694.984375 83783.5078125 23935.45703125 6011.990234375
179 95633.921875 83689.7421875 23897.763671875 5976.7919921875
180 96428.9453125 84588.671875 23930.6484375 6045.1875
181 95830.1171875 84305.0 23605.197265625 6040.0400390625
182 95629.109375 84010.7421875 23882.84375 6132.23828125
183 95995.9140625 84300.390625 23902.6484375 6103.5625
184 95344.875 83855.421875 23734.15234375 6122.349609375
185 95384.296875 83952.0703125 23457.994140625 6012.8837890625
186 95402.0234375 84147.0 23586.75390625 6165.865234375
187 95152.640625 83593.9140625 23949.072265625 6195.1728515625
188 94331.390625 83067.359375 23737.1640625 6236.56640625
189 95851.0 83844.140625 24047.88671875 6020.513671875
190 95611.765625 84212.1171875 23523.515625 6061.93359375
191 95550.3046875 84156.484375 23552.07421875 6079.126953125
192 95382.7421875 83649.6328125 23860.931640625 6063.9111328125
193 95958.34375 84431.625 23594.7421875 6034.01171875
194 95062.703125 84047.71875 23292.00390625 6138.509765625
195 95379.09375 84078.015625 23646.951171875 6172.9365234375
196 95598.2890625 84225.296875 23940.951171875 6283.9794921875
197 95426.4140625 84464.2109375 23703.794921875 6370.7958984375
198 95201.265625 83711.9921875 23978.025390625 6244.3759765625
199 94291.7578125 83535.765625 23679.05078125 6461.529296875
200 95376.59375 84345.078125 23459.646484375 6214.0654296875
201 95794.9296875 85138.703125 23391.40625 6367.58984375
202 95496.7734375 84722.765625 23354.818359375 6290.4052734375
203 95748.734375 84891.953125 23610.89453125 6377.056640625
204 94624.4921875 83982.96875 23480.888671875 6419.6826171875
205 95496.875 84763.3984375 23570.1015625 6418.3125
206 94941.2265625 84030.296875 23931.658203125 6510.3642578125
207 95192.25 84448.5859375 23508.171875 6382.25390625
208 95510.046875 84457.09375 23698.26171875 6322.654296875
209 95256.8828125 84495.8046875 23497.142578125 6368.0322265625
210 95229.9453125 84427.59375 23469.7109375 6333.6796875
211 94777.9140625 83848.3203125 23893.177734375 6481.7919921875
212 94658.1328125 83993.4140625 23350.376953125 6342.8291015625
213 94907.4765625 84123.1484375 23425.9453125 6320.80859375
214 95930.8046875 84469.75 23851.255859375 6195.1005859375
215 95759.1484375 84446.78125 23798.943359375 6243.2880859375
216 96205.7890625 84670.1484375 23895.98828125 6180.173828125
217 95611.65625 84270.2734375 23910.69921875 6284.658203125
218 95293.1328125 84052.8671875 23625.109375 6192.421875
219 95457.5703125 83561.4921875 24301.9453125 6202.93359375
220 95450.6015625 83813.046875 23754.748046875 6058.5966796875
221 95930.3046875 84472.8828125 23836.115234375 6189.3466796875
222 95953.3125 84315.1171875 23939.052734375 6150.4287109375
223 96579.265625 84592.640625 23973.357421875 5993.3662109375
224 95460.1875 83737.2109375 23920.32421875 6098.673828125
225 95527.9140625 84251.15625 23765.95703125 6244.599609375
226 96326.6171875 84342.34375 24090.064453125 6052.8955078125
227 95622.9453125 84166.59375 23700.44140625 6122.044921875
228 96158.84375 84123.2890625 24111.296875 6037.87109375
229 95818.7734375 84226.15625 23709.427734375 6058.4052734375
230 96467.3671875 84589.2109375 24114.16015625 6118.001953125
231 96342.578125 84173.890625 24005.556640625 5918.4345703125
232 95243.0625 83481.3359375 23704.7421875 5971.5078125
233 96036.03125 84216.234375 23734.568359375 5957.3857421875
234 96301.765625 84330.75 23819.65625 5924.3203125
235 95355.8828125 84004.5390625 23533.18359375 6090.919921875
236 95913.2578125 84237.1796875 23544.44140625 5934.181640625
237 95364.171875 83595.8359375 23724.61328125 5978.138671875
238 96154.0 84225.5078125 23586.443359375 5828.9755859375
239 95179.71875 83536.1640625 23676.408203125 6016.4267578125
240 95434.8125 83837.5703125 23681.599609375 6042.1787109375
241 94496.484375 83526.03125 23106.708984375 6068.1279296875
242 95002.1953125 83387.9453125 23664.923828125 6025.3369140625
243 95014.515625 83340.7890625 23400.990234375 5863.6318359375
244 94857.703125 83280.453125 23604.201171875 6013.4755859375
245 94802.09375 83471.609375 23146.3671875 5907.94140625
246 94878.453125 83836.7109375 23282.0703125 6120.1640625
247 95934.6796875 84646.3125 23604.900390625 6158.2666015625
248 95397.25 83762.75 23894.115234375 6129.8076171875
249 95733.5625 84344.953125 23783.802734375 6197.5966796875
250 96256.046875 84853.109375 23505.22265625 6051.142578125
251 94976.1015625 83240.71875 23575.794921875 5920.2060546875
252 95527.0390625 83859.7109375 23777.44921875 6055.060546875
253 95611.078125 84088.328125 23932.697265625 6204.9736328125
254 95829.421875 84658.7890625 23582.482421875 6205.9248046875
255 96013.1640625 84860.328125 23727.345703125 6287.2548828125
256 95375.8828125 83796.015625 23834.63671875 6127.384765625
257 96176.796875 84954.4140625 23737.94140625 6257.779296875
258 96272.171875 84830.640625 23646.66015625 6102.564453125
259 95605.2734375 84461.4453125 23669.021484375 6262.5966796875
260 96063.171875 84521.859375 23692.0 6075.34375
261 95917.9765625 84873.171875 23059.150390625 6007.1728515625
262 95364.6328125 84463.359375 23298.1953125 6198.4609375
263 95749.8046875 84444.7109375 23509.08984375 6101.998046875
264 95416.0390625 84151.140625 23423.470703125 6079.2861328125
265 96018.875 84429.765625 23779.521484375 6095.2060546875
266 95408.4921875 83640.84375 24002.49609375 6117.423828125
267 95631.953125 83995.8984375 23768.33203125 6066.138671875
268 95216.953125 83387.890625 24009.08203125 6090.009765625
269 95010.984375 83474.8984375 23619.5078125 6041.7109375
270 95962.8046875 84178.0546875 23844.849609375 6030.0498046875
271 94182.875 82871.359375 23663.2890625 6175.88671875
272 95514.4609375 84030.421875 23668.15625 6092.05859375
273 95359.8203125 84053.609375 23452.296875 6073.04296875
274 94993.2890625 83609.6875 23561.044921875 6088.7216796875
275 94717.4921875 83360.7734375 23403.212890625 6023.2470703125
276 95707.6875 84456.296875 23362.306640625 6055.4580078125
277 95040.6875 83978.2890625 23095.71484375 6016.658203125
278 95371.3828125 84054.765625 23330.287109375 6006.8349609375
279 95009.046875 84000.109375 23535.71484375 6263.388671875
280 94854.203125 83971.1328125 23048.62109375 6082.775390625
281 95648.703125 83869.078125 23791.18359375 6005.779296875
282 94959.6796875 83579.2109375 23547.626953125 6083.5791015625
283 95894.640625 84686.4609375 23310.3671875 6051.09375
284 95328.3984375 84094.640625 23480.400390625 6123.3212890625
285 95635.4375 84195.796875 23655.16796875 6107.763671875
286 95603.296875 84254.8984375 23554.779296875 6103.1904296875
287 95563.234375 84435.4765625 23456.36328125 6164.302734375
288 95433.8671875 84201.8359375 23581.908203125 6174.9384765625
289 96005.984375 84380.65625 23827.83984375 6101.255859375
290 95736.9921875 84501.125 23762.87890625 6263.505859375
291 95899.9921875 84930.5546875 23281.53515625 6156.048828125
292 94715.6875 83693.140625 23224.84765625 6101.150390625
293 95157.0625 84079.734375 23179.6875 6051.1796875
294 95617.4609375 84163.6796875 23496.6328125 6021.42578125
295 95800.140625 84835.21875 23501.853515625 6268.4658203125
296 95340.8671875 84026.671875 23551.837890625 6118.8212890625
297 95428.7421875 83792.9609375 23679.953125 6022.0859375
298 94875.2890625 83425.640625 23684.2734375 6117.3125
299 95483.6328125 84308.9765625 23400.173828125 6112.7587890625
300 95147.40625 83772.765625 23549.333984375 6087.3466796875
301 94575.65625 83662.9921875 23472.326171875 6279.8310546875
302 95000.9921875 84121.4375 23434.74609375 6277.595703125
303 95625.3515625 84181.25 23600.599609375 6078.2490234375
304 95590.3515625 84221.9296875 23821.88671875 6226.732421875
305 95141.234375 83879.109375 23683.458984375 6210.6669921875
306 95079.6796875 84099.703125 23643.021484375 6331.5224609375
307 94657.6015625 83633.8671875 23531.5859375 6253.92578125
308 95157.7265625 84290.4140625 23581.73046875 6357.208984375
309 94304.0859375 83469.03125 23265.52734375 6215.236328125
310 94704.8515625 83406.171875 23834.345703125 6267.8330078125
311 94283.296875 83383.8828125 23697.935546875 6399.2607421875
312 95219.203125 83825.0078125 23748.8125 6177.30859375
313 94472.859375 83639.5703125 23330.66015625 6248.685546875
314 94638.90625 83856.3046875 23408.349609375 6312.8740234375
315 94844.40625 84235.4921875 23497.451171875 6444.2685546875
316 94968.4140625 84306.109375 23390.328125 6364.01171875
317 95389.4765625 84116.359375 23685.54296875 6206.212890625
318 95131.140625 84509.5234375 23484.5625 6431.47265625
319 95599.453125 84174.5 23852.025390625 6213.5361328125
320 95376.34375 84044.421875 23799.896484375 6233.9873046875
321 94950.109375 83799.03125 23693.001953125 6270.9619140625
322 95343.7734375 84005.6171875 24222.095703125 6441.9697265625
323 95450.0625 83936.8359375 24192.2578125 6339.515625
324 95737.90625 84195.875 24057.978515625 6257.9736328125
325 95327.8984375 83768.5078125 24185.291015625 6312.9501953125
326 95694.828125 84324.7421875 24261.4609375 6445.6875
327 96009.6796875 84403.5390625 24331.12109375 6362.490234375
328 96009.5625 84581.609375 24230.06640625 6401.056640625
329 95667.9296875 84666.5703125 23809.400390625 6404.0205078125
330 94590.484375 83848.578125 23817.677734375 6537.8857421875
331 95517.390625 84606.7734375 23604.037109375 6346.7099609375
332 95118.8828125 84385.140625 23590.05859375 6428.158203125
333 95148.234375 84368.7734375 23292.912109375 6256.7255859375
334 94893.5234375 84222.6015625 23428.16015625 6378.619140625
335 95310.5546875 84658.8046875 23657.74609375 6502.998046875
336 94806.921875 84128.1796875 23788.36328125 6554.810546875
337 95301.875 84141.6796875 23716.509765625 6278.1572265625
338 95262.6640625 84176.9453125 23725.671875 6319.9765625
339 95522.1875 84259.578125 24071.978515625 6404.6845703125
340 96224.9140625 84534.5 24172.072265625 6240.8291015625
341 95769.46875 84438.3359375 23943.041015625 6305.9541015625
342 95895.84375 84218.1796875 23943.080078125 6132.7080078125
343 96024.484375 84349.921875 24199.546875 6262.4921875
344 96102.6015625 84565.2109375 24063.2890625 6262.94921875
345 95524.15625 83738.6953125 23888.439453125 6051.4892578125
346 95595.28125 83972.765625 23561.814453125 5969.6494140625
347 95078.4140625 83298.9609375 23638.337890625 5929.4423828125
348 95483.078125 83720.5859375 23689.5703125 5963.5390625
349 94994.5703125 83429.8359375 23687.33203125 6061.298828125
350 95576.578125 83991.9609375 23862.18359375 6138.783203125
351 95463.7265625 83907.1640625 23782.607421875 6113.0224609375
352 95152.7578125 83558.921875 23500.61328125 5953.388671875
353 96242.265625 84521.3046875 23743.23046875 6011.134765625
354 96566.890625 84669.2265625 23867.880859375 5985.1083984375
355 95699.53125 83867.3203125 24045.5703125 6106.6796875
356 95685.6875 83653.1640625 23890.43359375 5928.955078125
357 95119.5390625 83119.03125 23885.216796875 5942.3544921875
358 95273.8359375 83448.5234375 23589.541015625 5882.1142578125
359 95209.421875 83808.7734375 23436.427734375 6017.8896484375
360 95694.7265625 84106.953125 23795.482421875 6103.8544921875
361 96225.34375 84514.7890625 23825.333984375 6057.3896484375
362 95674.359375 83822.453125 23713.326171875 5930.7099609375
363 95411.1328125 84123.5234375 23590.40625 6151.3984375
364 95429.796875 83878.4296875 23527.529296875 5988.0810546875
365 95576.078125 83538.4921875 24215.83984375 6089.126953125
366 95588.203125 83947.84375 23862.6796875 6111.16015625
367 96279.1015625 84597.546875 23829.548828125 6073.9970703125
368 95641.4375 84156.75 23572.068359375 6043.6904296875
369 94388.84375 83217.4453125 23526.0 6177.30078125
370 95552.40625 84161.796875 23503.21484375 6056.302734375
371 94832.765625 83368.1015625 23492.09375 6013.71484375
372 94686.421875 83281.53125 23596.4296875 6095.76953125
373 95637.0546875 83875.6640625 23654.158203125 5946.3837890625
374 96175.453125 84325.1328125 23587.5 5868.58984375
375 95605.2890625 83682.703125 23859.150390625 5968.2822265625
376 95584.375 83889.2890625 23556.974609375 5930.9443359375
377 94729.84375 83184.0234375 23427.60546875 5940.892578125
378 94737.4375 83082.3046875 23590.76953125 5967.818359375
379 94689.625 83233.2578125 23411.447265625 5977.5400390625
380 94560.953125 83119.1484375 23613.482421875 6085.8388671875
381 94920.5859375 83061.3359375 23732.49609375 5936.623046875
382 95225.8984375 83385.21875 23774.3671875 5966.84375
383 95218.1953125 83908.0625 23416.201171875 6053.0341796875
384 95077.5625 83728.625 23427.0859375 6039.07421875
385 95340.6015625 83950.9765625 23750.060546875 6180.2177734375
386 95567.6640625 83933.6953125 23801.486328125 6083.7587890625
387 95575.234375 84099.3125 23428.998046875 5976.5380859375
388 95548.4296875 83917.3671875 23486.60546875 5927.771484375
389 96127.875 84617.84375 23535.1015625 6012.53515625
390 95334.40625 84073.46875 23295.685546875 6017.3740234375
391 95814.2265625 84263.4609375 23490.236328125 5969.7353515625
392 95523.4375 83991.1796875 23583.001953125 6025.3720703125
393 95762.375 84020.3515625 23527.767578125 5892.8720703125
394 95676.4921875 84242.1953125 23526.140625 6045.921875
395 96293.6796875 84908.3671875 23537.67578125 6076.181640625
396 95216.6875 83694.5859375 23601.4375 6039.66796875
397 96078.7265625 84852.75 23359.056640625 6066.5400390625
398 95508.015625 84154.578125 23367.029296875 6006.7958984375
399 94913.1953125 84010.328125 23168.037109375 6132.5849609375
