# Supplementary material for: Complexes of vertebrate TMC1/2 and CIB2/3 proteins form hair-cell mechanotransduction cation channels
Source: eLife. 2025 Jan 8;12:RP89719. doi: 10.7554/eLife.89719 (PMC11709434; doi:10.7554/eLife.89719)
Supplement: Figure 8—figure supplement 2—source data 1. [file elife-89719-fig8-figsupp2-data1.zip › hsTMC2-hsCIB3-POPC-sasa-10-100ns.dat]

0 96955.5078125 85224.9921875 23948.384765625 6108.9345703125
1 97047.4609375 85028.5 24033.830078125 6007.4345703125
2 97015.2890625 85221.3671875 23780.07421875 5993.076171875
3 97994.109375 85455.140625 24486.990234375 5974.0107421875
4 96559.953125 84909.765625 23772.6953125 6061.25390625
5 96188.4296875 84452.671875 23577.427734375 5920.8349609375
6 97131.5703125 85002.171875 24049.4609375 5960.03125
7 95763.1875 84097.6953125 23859.73828125 6097.123046875
8 95546.5390625 83836.4375 23859.07421875 6074.486328125
9 96017.578125 83901.78125 24063.87890625 5974.041015625
10 95923.03125 84069.6953125 24110.005859375 6128.3349609375
11 95664.40625 83863.96875 24123.029296875 6161.2958984375
12 96977.578125 84815.6484375 24245.388671875 6041.7294921875
13 96436.859375 83979.5390625 24622.779296875 6082.7294921875
14 95490.84375 83781.34375 24114.203125 6202.3515625
15 96129.265625 83695.3984375 24103.47265625 5834.802734375
16 96459.1171875 83884.2734375 24249.255859375 5837.2060546875
17 96578.3984375 84061.859375 24268.498046875 5875.9794921875
18 96013.9296875 83835.84375 24422.294921875 6122.1044921875
19 95384.171875 83361.5234375 23939.224609375 5958.2880859375
20 96520.546875 84141.328125 24082.40625 5851.59375
21 95877.1328125 83951.1796875 23985.20703125 6029.626953125
22 96648.2421875 84448.328125 24125.970703125 5963.0283203125
23 96921.5703125 84525.25 24153.732421875 5878.7060546875
24 95456.5 83438.3828125 24144.130859375 6063.0068359375
25 95823.421875 83936.171875 24021.634765625 6067.1923828125
26 95217.71875 83250.1015625 23813.36328125 5922.873046875
27 97369.9453125 84952.125 24198.86328125 5890.521484375
28 96057.2109375 83760.6796875 24359.2109375 6031.33984375
29 96399.4765625 84457.703125 24046.677734375 6052.4521484375
30 95969.78125 83847.1953125 24091.931640625 5984.6728515625
31 96136.1796875 84147.984375 24211.90234375 6111.853515625
32 95908.515625 84156.3984375 24076.935546875 6162.4091796875
33 96336.3203125 84189.4140625 24317.08984375 6085.091796875
34 96039.375 83946.2265625 24007.458984375 5957.1552734375
35 96128.5390625 84091.875 24165.765625 6064.55078125
36 96678.09375 84679.59375 24023.05859375 6012.279296875
37 96423.8671875 84274.59375 23745.8671875 5798.296875
38 96411.1015625 84063.7734375 24220.6640625 5936.66796875
39 96723.7734375 84362.90625 23998.6484375 5818.890625
40 96714.6796875 85164.1328125 23591.4609375 6020.45703125
41 97526.9296875 85045.7734375 24216.775390625 5867.8095703125
42 97512.71875 84976.7734375 24017.140625 5740.59765625
43 97324.0390625 84624.9609375 24235.19140625 5768.056640625
44 98205.4609375 85395.171875 24432.87109375 5811.291015625
45 97307.46875 84810.28125 24125.51171875 5814.162109375
46 97951.2421875 85531.078125 24049.873046875 5814.8544921875
47 96357.328125 84322.734375 23724.2578125 5844.83203125
48 96230.03125 84048.96875 23918.50390625 5868.720703125
49 97949.609375 85633.9453125 24065.443359375 5874.8896484375
50 97725.2421875 85312.203125 24319.333984375 5953.1474609375
51 97062.8125 84709.2578125 24063.9921875 5855.21875
52 97605.03125 84663.6953125 24527.63671875 5793.150390625
53 97137.1015625 84795.2421875 23876.587890625 5767.3642578125
54 96513.875 84000.4765625 24121.2421875 5803.921875
55 96435.625 84680.1484375 23770.6484375 6007.5859375
56 97532.53125 85328.171875 23865.546875 5830.59375
57 96531.5390625 84510.4140625 23784.017578125 5881.4462890625
58 97123.234375 84738.7890625 24012.712890625 5814.1337890625
59 96931.1484375 85088.6328125 23696.927734375 5927.2060546875
60 97012.7890625 84924.1171875 23716.884765625 5814.1064453125
61 96561.8671875 84896.0234375 23436.0859375 5885.12109375
62 97178.46875 85222.4296875 23629.962890625 5836.9619140625
63 97573.6953125 85323.0859375 23710.5546875 5729.97265625
64 96317.890625 84826.7890625 23473.279296875 5991.0888671875
65 96036.8046875 84587.875 23281.53125 5916.30078125
66 97081.109375 85254.4453125 23622.78125 5898.05859375
67 97237.5703125 85101.6875 23826.16796875 5845.142578125
68 97157.0703125 85325.3671875 23653.166015625 5910.7314453125
69 97175.59375 85547.5234375 23514.4453125 5943.1875
70 96303.875 84806.3046875 23465.23828125 5983.833984375
71 96614.0625 84693.3828125 23933.521484375 6006.4208984375
72 96900.046875 85689.421875 23198.154296875 5993.7646484375
73 96774.671875 85591.296875 23465.681640625 6141.1533203125
74 96827.703125 85734.6015625 23239.078125 6072.98828125
75 96435.28125 85453.640625 23167.76171875 6093.060546875
76 97039.578125 86184.8828125 23370.927734375 6258.1162109375
77 96648.015625 85381.2890625 23380.892578125 6057.0830078125
78 97145.578125 85815.171875 23392.7734375 6031.18359375
79 97327.5859375 85339.515625 23604.84765625 5808.388671875
80 97052.0 85424.9296875 23663.140625 6018.03515625
81 97323.1640625 85334.90625 24097.232421875 6054.4873046875
82 97640.2578125 85532.578125 24128.099609375 6010.2099609375
83 97563.6484375 85719.296875 24059.712890625 6107.6806640625
84 96662.4765625 85262.2734375 24116.06640625 6357.931640625
85 96682.7265625 85039.3125 24014.2265625 6185.40625
86 96577.96875 85225.46875 23752.57421875 6200.037109375
87 97264.1328125 85935.8671875 23757.00390625 6214.369140625
88 96724.125 85042.484375 23927.23828125 6122.798828125
89 96952.8984375 85730.078125 23837.791015625 6307.4853515625
90 97296.8359375 86060.25 23844.83203125 6304.123046875
91 97662.109375 86295.546875 23839.42578125 6236.431640625
92 96857.7109375 85571.203125 23730.7109375 6222.1015625
93 96619.203125 85675.0078125 23768.8828125 6412.34375
94 96933.859375 85895.25 23836.205078125 6398.7978515625
95 96958.78125 85583.8671875 23817.078125 6221.08203125
96 96989.5 85746.6953125 24007.107421875 6382.1513671875
97 95853.9609375 85114.71875 23710.96484375 6485.861328125
98 96544.65625 85075.8359375 23991.41015625 6261.294921875
99 96690.2578125 85353.5 23625.94140625 6144.591796875
100 96857.3203125 85575.734375 23583.720703125 6151.0673828125
101 97170.71875 86036.1875 23604.15234375 6234.810546875
102 96941.2109375 85804.765625 23465.4296875 6164.4921875
103 96155.6328125 85157.8671875 23585.296875 6293.765625
104 95624.703125 84520.2734375 23685.810546875 6290.6904296875
105 96112.296875 84881.75 23524.203125 6146.828125
106 96285.7421875 84736.0234375 23817.74609375 6134.013671875
107 96403.5703125 85101.3828125 23702.81640625 6200.314453125
108 96023.140625 84547.0 23606.373046875 6065.1162109375
109 95916.125 84372.9296875 23621.951171875 6039.3779296875
110 96616.09375 85176.9765625 23456.248046875 6008.5654296875
111 96047.234375 84378.3984375 24056.8359375 6194.0
112 96523.0 84811.2890625 23773.94921875 6031.119140625
113 96645.2265625 85069.1875 23757.447265625 6090.7041015625
114 96679.453125 85069.3125 23809.203125 6099.53125
115 97563.7578125 86215.9140625 23672.19921875 6162.177734375
116 97511.5 86015.0 23923.708984375 6213.6044921875
117 97377.671875 86129.2421875 23711.73046875 6231.650390625
118 97016.546875 85401.1484375 23941.1171875 6162.859375
119 96250.203125 85551.640625 23247.779296875 6274.6083984375
120 96752.8671875 85779.9765625 23440.037109375 6233.5732421875
121 97641.9140625 86188.6171875 23755.083984375 6150.8935546875
122 97130.9765625 85911.953125 23616.029296875 6198.5029296875
123 97848.5625 86198.109375 23758.85546875 6054.201171875
124 97521.0234375 86460.5078125 23291.412109375 6115.4482421875
125 97632.859375 86294.3984375 23574.427734375 6117.9833984375
126 97637.8984375 86030.28125 23874.07421875 6133.228515625
127 96905.375 85322.5 23795.36328125 6106.244140625
128 97803.859375 85567.1171875 24136.48828125 5949.873046875
129 97715.515625 86032.21875 23819.83203125 6068.267578125
130 97717.1484375 85943.0546875 23908.373046875 6067.1396484375
131 97327.1953125 85587.6171875 23581.162109375 5920.7919921875
132 97252.4609375 85577.984375 23840.767578125 6083.1455078125
133 97342.3125 85550.8203125 23853.353515625 6030.9306640625
134 97929.4140625 86095.265625 23843.23046875 6004.541015625
135 96965.0703125 85108.5 23893.263671875 6018.3466796875
136 96784.40625 85134.7734375 23717.609375 6033.98828125
137 97537.40625 85470.9296875 24005.69140625 5969.607421875
138 96954.4921875 85202.2109375 23578.392578125 5913.0556640625
139 97717.4296875 85887.984375 23867.71875 6019.13671875
140 97733.546875 85903.0 23989.822265625 6079.6376953125
141 97033.9296875 85003.0078125 23953.388671875 5961.2333984375
142 97685.9609375 85620.703125 24117.189453125 6025.9658203125
143 97760.8984375 85804.5078125 23654.568359375 5849.0888671875
144 96986.75 85727.4609375 23291.208984375 6015.9599609375
145 96811.390625 84861.1171875 23753.26953125 5901.498046875
146 96511.4765625 84283.6875 23909.923828125 5841.0673828125
147 95990.765625 84267.3359375 23494.146484375 5885.3583984375
148 97073.625 85021.84375 23762.369140625 5855.2939453125
149 96778.59375 84657.03125 23923.8125 5901.125
150 96175.234375 84620.9765625 23625.162109375 6035.4521484375
151 95291.9765625 84041.7890625 23398.8515625 6074.33203125
152 96419.859375 84777.0546875 23583.033203125 5970.1142578125
153 97200.453125 85629.921875 23725.75390625 6077.611328125
154 96348.640625 84678.0859375 23761.462890625 6045.4541015625
155 96615.234375 85120.3515625 23518.982421875 6012.0498046875
156 95827.5078125 84551.65625 23299.416015625 6011.7822265625
157 96095.21875 84634.140625 23456.01171875 5997.466796875
158 95501.359375 83829.2109375 23678.419921875 6003.1357421875
159 94742.4765625 83402.2265625 23601.2890625 6130.51953125
160 95929.4609375 84262.359375 23633.966796875 5983.4326171875
161 94921.4453125 83242.671875 23442.123046875 5881.6748046875
162 95936.8828125 84871.96875 23390.2265625 6162.65625
163 96469.3359375 84918.6640625 23664.02734375 6056.677734375
164 95934.6953125 84790.4765625 23198.857421875 6027.3193359375
165 96591.5546875 85213.5234375 23433.06640625 6027.517578125
166 96689.8046875 84999.546875 23998.48828125 6154.115234375
167 96373.4921875 84651.0859375 23918.0859375 6097.83984375
168 96851.328125 85461.7421875 23846.970703125 6228.6923828125
169 96414.984375 84873.7890625 23798.830078125 6128.8173828125
170 96960.4453125 85237.9921875 24007.935546875 6142.7412109375
171 96378.59375 84924.828125 23733.888671875 6140.0615234375
172 96092.09375 84753.2421875 23630.677734375 6145.9130859375
173 95943.0 84111.2265625 24120.326171875 6144.2763671875
174 96609.6484375 85014.4453125 24103.169921875 6253.9833984375
175 96522.3828125 84953.3984375 23848.291015625 6139.6533203125
176 96460.671875 84921.1171875 23698.5625 6079.50390625
177 95824.9453125 84777.4921875 23316.828125 6134.6875
178 95532.421875 84882.1640625 23285.607421875 6317.6748046875
179 95938.5546875 84540.8515625 23697.453125 6149.875
180 96360.765625 84972.296875 23813.685546875 6212.6083984375
181 96149.53125 84764.71875 23364.279296875 5989.7333984375
182 96797.9375 85636.1796875 23738.537109375 6288.3896484375
183 95686.8671875 84540.328125 23591.640625 6222.55078125
184 96137.8359375 84602.7109375 23758.888671875 6111.8818359375
185 96102.3203125 84884.5546875 23353.193359375 6067.7138671875
186 96102.859375 84892.078125 23355.111328125 6072.1650390625
187 96432.7890625 85214.3671875 23534.763671875 6158.1708984375
188 96297.9609375 84946.265625 23473.572265625 6060.9384765625
189 96267.453125 84572.421875 23893.576171875 6099.2724609375
190 96725.9453125 85163.6484375 23786.240234375 6111.9716796875
191 96773.3984375 85372.9921875 23329.923828125 5964.7587890625
192 96478.40625 85173.09375 23470.87890625 6082.783203125
193 96158.5078125 85179.640625 23594.181640625 6307.6572265625
194 97373.1484375 85645.1796875 23855.080078125 6063.5556640625
195 97283.6484375 85467.2890625 23944.328125 6063.984375
196 97499.015625 85809.921875 23806.55859375 6058.732421875
197 96855.671875 85039.5859375 23967.220703125 6075.5673828125
198 98036.5546875 85886.34375 24038.619140625 5944.2041015625
199 97094.1953125 85186.3671875 23892.388671875 5992.2802734375
200 96552.5 85164.140625 23723.189453125 6167.4150390625
201 97023.671875 85148.2109375 23966.080078125 6045.3095703125
202 97014.6015625 84996.8125 24062.38671875 6022.298828125
203 96635.203125 84957.765625 23967.724609375 6145.1435546875
204 97080.5703125 85449.8515625 23938.4921875 6153.88671875
205 97778.921875 85906.3203125 23958.87890625 6043.138671875
206 96193.5234375 84605.5078125 23984.7578125 6198.37109375
207 97724.8125 85765.6171875 23822.724609375 5931.7646484375
208 96341.09375 85084.84375 23412.671875 6078.2109375
209 96578.1171875 84660.8125 23990.802734375 6036.7490234375
210 97212.71875 85548.625 23903.203125 6119.5546875
211 97509.1015625 85643.1328125 23930.861328125 6032.4462890625
212 96577.4375 84501.421875 23880.001953125 5901.9931640625
213 97471.7734375 85418.390625 24066.201171875 6006.4091796875
214 97295.2734375 84525.75 24528.9140625 5879.6953125
215 97543.6640625 85188.25 24349.779296875 5997.1826171875
216 98165.6953125 85623.9140625 24164.36328125 5811.291015625
217 97746.421875 84953.78125 24193.384765625 5700.3720703125
218 97938.625 85573.8828125 24483.658203125 6059.4580078125
219 97815.28125 85400.7421875 24252.2890625 5918.875
220 97186.296875 84931.1484375 24225.43359375 5985.142578125
221 97514.515625 84811.46875 24096.72265625 5696.837890625
222 98903.8828125 86036.8359375 24422.236328125 5777.5947265625
223 97479.328125 85011.015625 24281.3359375 5906.51171875
224 98032.109375 85127.3828125 24669.1484375 5882.2109375
225 97472.359375 85200.96875 24170.2578125 5949.43359375
226 98062.890625 85664.75 24230.169921875 5916.0146484375
227 97925.109375 85431.5390625 24186.658203125 5846.5439453125
228 98183.0703125 85649.5703125 24455.841796875 5961.1708984375
229 97709.6640625 85309.546875 24363.1875 5981.53515625
230 96919.0859375 84706.890625 24149.673828125 5968.7392578125
231 96667.71875 84490.671875 23691.79296875 5757.373046875
232 97742.0078125 84913.6640625 24334.80078125 5753.228515625
233 97610.0390625 85082.2265625 24178.044921875 5825.1162109375
234 97269.5390625 85015.5234375 24152.302734375 5949.1435546875
235 96990.8359375 84800.484375 24095.28515625 5952.466796875
236 97193.234375 84738.1953125 24302.279296875 5923.6201171875
237 97082.09375 84964.765625 24382.951171875 6132.8115234375
238 97300.671875 85139.2109375 24146.72265625 5992.630859375
239 96860.75 84237.3125 24262.71875 5819.640625
240 96860.2578125 84698.140625 23879.248046875 5858.5654296875
241 96795.6015625 84440.0390625 24015.80859375 5830.123046875
242 97448.5390625 85405.546875 23897.416015625 5927.2119140625
243 97631.578125 85098.6640625 24219.30078125 5843.193359375
244 98321.8203125 86004.9453125 24464.521484375 6073.8232421875
245 98076.5859375 85612.09375 24551.712890625 6043.6103515625
246 97975.203125 85687.2421875 24377.548828125 6044.7939453125
247 98079.5 85755.578125 24180.99609375 5928.537109375
248 98031.3359375 85453.90625 24547.103515625 5984.8369140625
249 97335.6875 85274.0234375 24025.517578125 5981.9267578125
250 97873.9453125 85372.09375 24337.7890625 5917.96875
251 97373.59375 85141.75 24104.029296875 5936.0927734375
252 97853.078125 85412.734375 24203.763671875 5881.7099609375
253 98298.3671875 85813.359375 24083.01171875 5799.001953125
254 98240.2578125 85757.921875 24248.30859375 5882.986328125
255 97817.265625 85434.9375 24284.71484375 5951.193359375
256 96898.59375 84874.0078125 24162.884765625 6069.1494140625
257 96848.671875 84714.609375 23974.60546875 5920.271484375
258 96660.09375 84277.6796875 24064.0 5840.79296875
259 96965.1953125 84500.3515625 24233.111328125 5884.1337890625
260 96924.875 84856.0 23896.01953125 5913.572265625
261 97110.8203125 84774.15625 24167.7734375 5915.5546875
262 97039.59375 84869.28125 23885.37109375 5857.529296875
263 96657.3203125 85148.96875 23536.1328125 6013.890625
264 96488.546875 84849.8984375 23670.0625 6015.70703125
265 97044.5078125 85119.0859375 23965.505859375 6020.0419921875
266 97286.5859375 85032.28125 24103.728515625 5924.7119140625
267 96787.8359375 84706.9609375 23939.2578125 5929.19140625
268 96861.7109375 84889.5625 23898.32421875 5963.087890625
269 97610.359375 85601.5703125 24100.962890625 6046.0869140625
270 97329.84375 85733.953125 23722.576171875 6063.3427734375
271 96081.125 84689.0078125 23818.904296875 6213.3935546875
272 96109.9453125 84418.1484375 23689.423828125 5998.8134765625
273 96311.953125 84436.1640625 24006.93359375 6065.572265625
274 96567.8125 84053.4375 24214.162109375 5849.8935546875
275 97319.7265625 84883.6328125 24283.90234375 5923.904296875
276 97213.921875 84967.9453125 24163.078125 5958.55078125
277 97538.0234375 85375.9765625 24053.21875 5945.5859375
278 97610.953125 85456.5546875 24002.3828125 5923.9921875
279 96643.09375 84804.046875 23836.48828125 5998.720703125
280 97659.9296875 85675.7109375 23749.45703125 5882.619140625
281 98049.390625 85909.8828125 23997.779296875 5929.1357421875
282 98232.4453125 86044.96875 24169.1796875 5990.8515625
283 97723.6328125 85634.375 24020.005859375 5965.3740234375
284 98203.71875 85993.59375 23895.705078125 5842.7900390625
285 98131.65625 86250.1484375 23755.734375 5937.11328125
286 98097.3984375 85793.6484375 23798.224609375 5747.2373046875
287 97889.703125 86063.390625 23767.24609375 5970.466796875
288 98779.2421875 86585.203125 23971.720703125 5888.8408203125
289 97992.734375 86073.078125 23843.86328125 5962.103515625
290 98677.2890625 86461.34375 24130.650390625 5957.3525390625
291 98315.7421875 86075.8359375 24123.990234375 5942.0419921875
292 98151.0625 85901.3515625 24186.580078125 5968.4345703125
293 98490.375 86117.25 24354.876953125 5990.8759765625
294 98161.7265625 85855.625 24225.75390625 5959.826171875
295 98241.90625 85727.2578125 24188.63671875 5836.994140625
296 98118.53125 85829.515625 24101.84765625 5906.416015625
297 98480.9140625 86061.5859375 24341.791015625 5961.2314453125
298 98642.3671875 86072.2265625 24375.85546875 5902.857421875
299 98220.421875 86146.5859375 24055.85546875 5991.009765625
300 98120.984375 86179.65625 23833.240234375 5945.9560546875
301 98002.8828125 85997.9375 23997.84375 5996.44921875
302 97192.9140625 85110.1171875 24166.0546875 6041.62890625
303 97053.234375 85296.5234375 23786.4765625 6014.8828125
304 97880.15625 85789.3125 23929.888671875 5919.5224609375
305 99230.640625 87258.5234375 24087.625 6057.75390625
306 98144.546875 86219.140625 24183.033203125 6128.8134765625
307 98321.9921875 86167.546875 24389.193359375 6117.3740234375
308 97671.8671875 85996.65625 24168.798828125 6246.7939453125
309 98452.3203125 86387.9765625 24279.2578125 6107.45703125
310 97406.9765625 85143.7734375 24558.4765625 6147.63671875
311 98067.6171875 86035.2578125 24310.572265625 6139.1064453125
312 97809.609375 85711.8828125 24298.232421875 6100.2529296875
313 96927.1796875 84954.8203125 24315.390625 6171.515625
314 97505.4765625 85715.171875 24227.25390625 6218.474609375
315 97753.390625 85679.21875 24261.9453125 6093.88671875
316 97584.515625 85755.578125 24275.326171875 6223.1943359375
317 96868.7734375 85553.1484375 24083.607421875 6383.9912109375
318 96914.0625 85281.4921875 24491.9296875 6429.6796875
319 97068.4453125 85401.390625 24472.509765625 6402.7275390625
320 97065.4453125 85593.015625 24102.62109375 6315.095703125
321 97081.765625 85454.5390625 24367.76171875 6370.267578125
322 96214.859375 84602.25 24281.751953125 6334.5712890625
323 97359.3984375 85394.3046875 24515.720703125 6275.3134765625
324 96800.109375 84965.0234375 24514.6015625 6339.7578125
325 96153.046875 84269.5234375 24583.013671875 6349.7451171875
326 95938.5234375 84289.7109375 24125.591796875 6238.3896484375
327 96441.9765625 84537.671875 24455.87109375 6275.783203125
328 96564.9296875 84849.484375 24036.69140625 6160.623046875
329 96933.1484375 84673.15625 24209.041015625 5974.5244140625
330 96674.875 84508.1875 24318.421875 6075.8671875
331 96897.328125 84581.7890625 24349.400390625 6016.9306640625
332 96161.9375 83574.796875 24625.150390625 6019.0048828125
333 96556.6484375 83907.046875 24417.048828125 5883.7236328125
334 97272.984375 84501.875 24730.046875 5979.46875
335 96867.09375 84537.453125 24235.47265625 5952.916015625
336 96857.1796875 84778.546875 24133.240234375 6027.3037109375
337 95779.03125 83802.3359375 23945.146484375 5984.2255859375
338 96042.546875 83996.4765625 24096.693359375 6025.3115234375
339 96676.6484375 84437.53125 24424.845703125 6092.8642578125
340 95797.40625 83793.171875 24406.482421875 6201.1240234375
341 95334.046875 83546.5234375 24360.458984375 6286.4677734375
342 96308.9453125 84018.7109375 24559.234375 6134.5
343 96153.3125 83889.375 24432.59375 6084.328125
344 97110.34375 85245.8984375 24465.8359375 6300.6953125
345 96273.7109375 84634.6875 23964.201171875 6162.5888671875
346 96565.6953125 84898.4375 24265.474609375 6299.1083984375
347 96145.5390625 84699.2890625 23974.01171875 6263.880859375
348 96529.2265625 85328.796875 23769.49609375 6284.533203125
349 96183.5546875 84461.21875 24277.783203125 6277.7236328125
350 96358.0 84879.65625 24389.11328125 6455.384765625
351 96097.0546875 84620.84375 24228.57421875 6376.181640625
352 96632.8125 85298.421875 23937.03125 6301.3203125
353 95731.6796875 84385.71875 23972.154296875 6313.0966796875
354 96429.515625 84497.15625 24454.068359375 6260.8544921875
355 96288.0625 84565.078125 24401.224609375 6339.1201171875
356 97242.625 85225.4921875 24397.037109375 6189.9521484375
357 97283.53125 85406.5 24229.689453125 6176.3291015625
358 97008.7890625 84854.125 24697.763671875 6271.5498046875
359 96740.2265625 85422.3359375 24103.806640625 6392.9580078125
