# Supplementary material for: Complexes of vertebrate TMC1/2 and CIB2/3 proteins form hair-cell mechanotransduction cation channels
Source: eLife. 2025 Jan 8;12:RP89719. doi: 10.7554/eLife.89719 (PMC11709434; doi:10.7554/eLife.89719)
Supplement: Figure 8—figure supplement 2—source data 1. [file elife-89719-fig8-figsupp2-data1.zip › hsTMC2-hsCIB3-POPC-sasa-100-200ns.dat]

0 96216.9140625 84709.1875 24119.27734375 6305.775390625
1 96594.2734375 84883.59375 24298.234375 6293.77734375
2 96861.4765625 84664.9296875 24528.232421875 6165.8427734375
3 96807.84375 84926.296875 24227.287109375 6172.8701171875
4 96752.953125 84811.515625 24449.41015625 6253.986328125
5 97260.703125 84828.0703125 24561.17578125 6064.271484375
6 97412.1796875 85204.953125 24573.60546875 6183.189453125
7 97259.5078125 85520.6796875 24200.546875 6230.859375
8 97410.0390625 85580.859375 24487.921875 6329.37109375
9 97415.1484375 85491.1171875 24262.3203125 6169.14453125
10 96491.6484375 84737.8515625 24036.4140625 6141.30859375
11 96445.265625 84573.8671875 24350.201171875 6239.4013671875
12 97621.640625 85725.265625 24241.439453125 6172.5322265625
13 98127.7578125 85787.9375 24729.005859375 6194.5927734375
14 97705.1328125 85803.8671875 24464.12109375 6281.427734375
15 97574.8046875 85782.0234375 24271.71484375 6239.466796875
16 97996.546875 86286.21875 24132.734375 6211.203125
17 97682.2890625 85742.7578125 24215.451171875 6137.9599609375
18 97410.6640625 85516.90625 24346.44140625 6226.341796875
19 97104.875 85503.203125 24105.416015625 6251.8720703125
20 96951.046875 85542.2421875 24214.802734375 6402.9990234375
21 97800.03125 86155.0859375 24168.9921875 6262.0234375
22 96807.7734375 85443.578125 23864.24609375 6250.025390625
23 96236.625 85277.9609375 23708.525390625 6374.9306640625
24 96439.421875 85115.3671875 23980.255859375 6328.1005859375
25 95800.3984375 85094.078125 23559.3125 6426.49609375
26 96120.2734375 85258.40625 23636.298828125 6387.2158203125
27 96410.0546875 85227.359375 23725.5234375 6271.4140625
28 97479.171875 86041.7890625 24002.072265625 6282.3447265625
29 96236.9375 85504.3125 23454.447265625 6360.9111328125
30 96034.9296875 85246.578125 23591.97265625 6401.810546875
31 96543.71875 85624.8046875 23533.4609375 6307.2734375
32 96470.734375 85431.75 23679.771484375 6320.3935546875
33 96452.0859375 85284.6796875 23598.87890625 6215.736328125
34 96958.5703125 85572.15625 23823.1875 6218.38671875
35 96822.4609375 85756.7109375 23340.82421875 6137.537109375
36 96677.3828125 85500.546875 23489.828125 6156.49609375
37 96330.828125 85374.7421875 23628.544921875 6336.2294921875
38 96735.453125 85361.6328125 23751.4609375 6188.8203125
39 96542.25 85411.46875 23715.216796875 6292.2177734375
40 96832.515625 85766.296875 23886.515625 6410.1484375
41 96888.2578125 85519.953125 23729.3359375 6180.515625
42 97212.2421875 86085.390625 23748.689453125 6310.9189453125
43 97305.1875 85958.4140625 23928.76171875 6290.994140625
44 97399.8828125 86047.4375 23801.3984375 6224.4765625
45 97083.796875 86156.6328125 23444.08203125 6258.458984375
46 96539.2578125 85529.2734375 23641.30859375 6315.662109375
47 96505.9609375 85177.5703125 23542.39453125 6107.001953125
48 96351.9375 85127.640625 23592.35546875 6184.029296875
49 97084.5390625 85651.0859375 23896.029296875 6231.2880859375
50 97149.0703125 85897.3671875 23897.86328125 6323.080078125
51 96490.7578125 85652.0625 23567.85546875 6364.580078125
52 96396.2578125 85976.4921875 23214.4609375 6397.34765625
53 97106.921875 85992.8515625 23740.9296875 6313.4296875
54 96952.5625 85997.140625 23582.552734375 6313.5654296875
55 96971.1796875 85626.8515625 23968.953125 6312.3125
56 96221.515625 84911.46875 23842.8828125 6266.41796875
57 96752.2421875 85396.3671875 23569.466796875 6106.7958984375
58 95912.21875 84724.9296875 24082.365234375 6447.5380859375
59 96724.640625 85560.9921875 24026.625 6431.48828125
60 96453.296875 85375.53125 23636.9453125 6279.58984375
61 96885.3671875 85718.84375 23947.03515625 6390.255859375
62 96632.5 85550.3515625 23860.5546875 6389.203125
63 96911.8671875 85529.2890625 23955.84375 6286.6328125
64 97619.3828125 86095.8359375 23975.74609375 6226.099609375
65 96722.4140625 85160.8984375 23862.619140625 6150.5517578125
66 96984.703125 85381.7265625 23989.041015625 6193.0322265625
67 97970.265625 86398.1796875 24232.40234375 6330.158203125
68 96879.7578125 85516.9296875 23701.986328125 6169.5791015625
69 97162.140625 85737.8046875 23908.615234375 6242.1396484375
70 95981.390625 84429.703125 23762.728515625 6105.5205078125
71 96909.546875 85588.6796875 23727.244140625 6203.1884765625
72 98405.6796875 86398.3125 24317.45703125 6155.044921875
73 97431.8125 86088.7890625 23821.775390625 6239.3759765625
74 97770.3984375 85834.0390625 24078.939453125 6071.2900390625
75 97506.84375 85840.4140625 23980.82421875 6157.197265625
76 97456.1328125 86396.5625 23583.91015625 6262.169921875
77 97811.953125 86388.40625 23871.3671875 6223.91015625
78 97175.171875 85926.578125 23711.43359375 6231.419921875
79 96808.546875 85607.6796875 23581.3515625 6190.2421875
80 97471.953125 86064.953125 23991.001953125 6292.0009765625
81 96695.6484375 85634.421875 23675.248046875 6307.0107421875
82 96786.078125 85813.0703125 23788.5234375 6407.7578125
83 96319.34375 85552.328125 23517.056640625 6375.0205078125
84 96330.671875 85495.609375 23371.1484375 6268.04296875
85 96115.796875 85523.96875 23366.92578125 6387.548828125
86 96668.734375 85702.34375 23729.296875 6381.453125
87 96716.078125 85658.4765625 23590.62890625 6266.513671875
88 96255.3984375 85270.6328125 23523.275390625 6269.2548828125
89 96315.9296875 85529.4296875 23737.314453125 6475.4072265625
90 96257.1953125 85374.90625 23918.359375 6518.03515625
91 96295.90625 85646.0078125 23475.16796875 6412.634765625
92 94421.1328125 84005.6484375 23452.6484375 6518.58203125
93 95839.859375 85026.09375 23755.564453125 6470.8994140625
94 96015.1328125 85158.3359375 23618.607421875 6380.9052734375
95 95759.1015625 84710.1875 23747.01171875 6349.048828125
96 95920.6640625 84665.28125 23882.01171875 6313.314453125
97 96172.1640625 85370.640625 23572.126953125 6385.3017578125
98 95574.5859375 85046.640625 23447.75 6459.90234375
99 95789.3359375 85277.8125 23764.625 6626.55078125
100 95886.8046875 85487.0234375 23754.669921875 6677.4443359375
101 95505.71875 85012.4609375 23630.994140625 6568.8681640625
102 95685.5078125 84823.3046875 23741.712890625 6439.7548828125
103 95111.828125 84476.484375 23764.978515625 6564.8173828125
104 95824.375 84502.7109375 24174.529296875 6426.4326171875
105 95555.4609375 84388.2734375 24095.412109375 6464.1123046875
106 94760.953125 83627.1953125 24254.697265625 6560.4697265625
107 95489.5546875 84102.3359375 24262.72265625 6437.751953125
108 95916.734375 84689.203125 24192.208984375 6482.3388671875
109 95549.3203125 84514.75 23784.90234375 6375.166015625
110 96050.25 84934.875 24123.568359375 6504.0966796875
111 96043.8046875 84967.90625 23711.8984375 6318.0
112 96290.609375 85428.15625 23447.71484375 6292.630859375
113 95576.4609375 84333.6484375 23912.34375 6334.765625
114 96147.375 84789.6953125 24240.779296875 6441.5498046875
115 95997.8203125 84878.375 23949.189453125 6414.8720703125
116 96275.96875 85068.25 23762.724609375 6277.5029296875
117 94913.140625 83665.125 24163.578125 6457.78125
118 95133.765625 84086.0234375 24140.603515625 6546.4306640625
119 96311.2421875 85176.5234375 24094.669921875 6479.9755859375
120 96231.609375 84702.09375 24461.494140625 6465.9892578125
121 96191.7578125 84801.59375 24206.84765625 6408.341796875
122 96697.75 85289.109375 24639.447265625 6615.4033203125
123 96631.0078125 84881.0859375 24386.171875 6318.125
124 95054.6484375 84199.3671875 24026.36328125 6585.541015625
125 95861.609375 84685.0234375 23962.3046875 6392.859375
126 96310.109375 84792.0859375 24318.203125 6400.08984375
127 96893.2890625 85844.328125 23978.373046875 6464.7060546875
128 95830.03125 84942.09375 23678.791015625 6395.4267578125
129 96211.4921875 85095.015625 23877.916015625 6380.7197265625
130 95713.5078125 84814.0546875 23886.52734375 6493.537109375
131 96715.8359375 85584.078125 23954.794921875 6411.5185546875
132 96677.7890625 85615.625 24240.25 6589.04296875
133 96757.0625 84918.296875 24399.30859375 6280.271484375
134 96607.5 85011.421875 24405.95703125 6404.939453125
135 96225.2109375 84764.9609375 24312.4140625 6426.08203125
136 97092.6875 85581.3046875 24076.361328125 6282.4892578125
137 96677.0625 85544.171875 24073.443359375 6470.2763671875
138 97633.8828125 86354.890625 24160.01171875 6440.509765625
139 97156.4609375 86057.2578125 23974.087890625 6437.4423828125
140 96630.8671875 85244.8203125 23986.556640625 6300.2548828125
141 97007.078125 85948.890625 24070.642578125 6506.2275390625
142 97135.4375 85434.9453125 24370.958984375 6335.2333984375
143 96762.28125 84983.234375 24495.59765625 6358.275390625
144 97082.875 85176.90625 24329.849609375 6211.9404296875
145 96723.1796875 85041.984375 24344.072265625 6331.4384765625
146 96957.390625 85367.578125 24393.0234375 6401.60546875
147 96561.0703125 85037.9140625 24412.30078125 6444.572265625
148 95597.015625 84459.21875 24044.662109375 6453.4326171875
149 97062.4296875 85338.53125 24351.849609375 6313.9755859375
150 96733.5625 85217.7734375 24093.78125 6288.99609375
151 96363.125 84793.3203125 24183.587890625 6306.8916015625
152 96457.3203125 84794.3125 24255.130859375 6296.0615234375
153 97222.6640625 85817.375 24229.23046875 6411.970703125
154 97096.515625 85334.96875 24215.591796875 6227.0224609375
155 96426.3203125 84882.0546875 24010.275390625 6233.0048828125
156 96351.53125 84399.34375 24206.802734375 6127.3076171875
157 96913.2578125 85057.484375 24385.62890625 6264.927734375
158 97097.1171875 85041.84375 24505.51953125 6225.123046875
159 97263.9453125 85301.875 24472.73828125 6255.333984375
160 97071.203125 85846.6015625 24228.7109375 6502.0546875
161 96925.3203125 85251.1796875 24330.861328125 6328.3603515625
162 97410.0859375 85775.7578125 24308.978515625 6337.3251953125
163 97146.2578125 85337.90625 24369.57421875 6280.611328125
164 97000.578125 85105.28125 24415.546875 6260.125
165 96648.2421875 85204.6640625 24366.619140625 6461.5205078125
166 97158.453125 85709.078125 24185.81640625 6368.220703125
167 96847.2890625 85166.515625 24449.87109375 6384.548828125
168 96019.609375 84724.1484375 24282.12109375 6493.330078125
169 95857.2734375 84340.609375 24284.0625 6383.69921875
170 96144.4453125 84316.7890625 24613.2890625 6392.81640625
171 96887.6640625 85120.6953125 24648.087890625 6440.5595703125
172 96345.140625 85082.015625 24250.29296875 6493.583984375
173 96777.2578125 85052.046875 24529.01171875 6401.900390625
174 96837.8828125 85337.3828125 24301.37890625 6400.439453125
175 96542.6015625 85293.9140625 23958.515625 6354.9140625
176 96205.4296875 84632.5234375 24275.54296875 6351.318359375
177 96336.78125 85154.7109375 24037.1015625 6427.515625
178 96655.7890625 85103.2265625 24034.55078125 6240.994140625
179 96688.59375 85107.671875 24106.458984375 6262.7685546875
180 96419.1640625 84639.015625 24167.71875 6193.78515625
181 96224.1328125 84708.109375 24037.146484375 6260.5615234375
182 96549.6171875 85353.96875 23723.361328125 6263.8564453125
183 96677.8515625 85127.78125 24096.4609375 6273.1953125
184 96659.9609375 85363.8671875 23875.474609375 6289.6904296875
185 96378.1328125 84545.0546875 24132.28125 6149.6015625
186 96658.71875 84884.1875 24169.240234375 6197.3544921875
187 96792.7578125 85165.21875 24138.3984375 6255.4296875
188 96566.03125 84877.078125 24244.80859375 6277.927734375
189 96035.3359375 83926.65625 24526.544921875 6208.9326171875
190 96422.5234375 84456.921875 24310.677734375 6172.5380859375
191 96784.046875 84295.7578125 24646.494140625 6079.1025390625
192 96178.1875 84266.140625 24088.322265625 6088.1376953125
193 96357.5234375 84085.3984375 24519.7734375 6123.82421875
194 96247.2421875 84097.3671875 24503.8984375 6177.01171875
195 95963.96875 84410.234375 24017.861328125 6232.0634765625
196 97279.1484375 85030.3203125 24567.236328125 6159.2041015625
197 97517.2421875 85399.2578125 24259.76171875 6070.888671875
198 96685.96875 84909.6796875 24100.8046875 6162.2578125
199 96210.609375 84358.7578125 24094.958984375 6121.5537109375
200 96131.5078125 84614.828125 23738.248046875 6110.7841796875
201 96041.21875 84453.625 23904.791015625 6158.5986328125
202 96204.7421875 84704.796875 23999.65625 6249.85546875
203 96736.296875 84877.4296875 24259.98828125 6200.560546875
204 96561.125 84755.7578125 24419.81640625 6307.224609375
205 95703.9609375 83934.921875 23995.83203125 6113.396484375
206 95509.7421875 83989.84375 23813.72265625 6146.912109375
207 96164.8984375 84478.4296875 23980.79296875 6147.162109375
208 96883.7265625 85114.9453125 24400.822265625 6316.0205078125
209 95809.0546875 84519.3828125 23732.35546875 6221.341796875
210 96346.4609375 85107.640625 24067.71484375 6414.447265625
211 95820.8984375 84453.3046875 23871.740234375 6252.0732421875
212 96556.21875 85241.5390625 24013.025390625 6349.1728515625
213 96482.59375 84627.65625 23974.873046875 6059.9677734375
214 96516.5078125 84631.875 24324.359375 6219.86328125
215 96375.0859375 84695.765625 24042.1796875 6181.4296875
216 96556.2578125 85047.1171875 24052.33984375 6271.599609375
217 96825.984375 84843.9140625 24302.392578125 6160.1611328125
218 97075.6015625 85459.8828125 23798.09765625 6091.189453125
219 96265.484375 85061.625 23943.646484375 6369.8935546875
220 97013.21875 85713.1015625 23639.767578125 6169.8251953125
221 96626.6171875 85158.34375 23879.875 6205.80078125
222 95429.1640625 83860.4609375 23910.52734375 6170.912109375
223 95597.1640625 84449.96875 23587.259765625 6220.0322265625
224 95771.625 84428.3203125 23824.14453125 6240.419921875
225 97329.390625 84929.046875 24706.458984375 6153.0576171875
226 97073.390625 84924.828125 24270.232421875 6060.8349609375
227 97150.5078125 85141.8046875 24218.880859375 6105.0888671875
228 96878.09375 85193.0078125 23813.650390625 6064.2822265625
229 96790.046875 85055.5234375 24112.3515625 6188.9140625
230 96684.3671875 85106.5625 23980.54296875 6201.369140625
231 96342.703125 84922.3046875 23996.279296875 6287.9404296875
232 96336.3203125 84734.6875 23920.01953125 6159.193359375
233 97145.8828125 85312.7578125 24301.794921875 6234.3349609375
234 97034.4765625 85549.21875 24234.037109375 6374.3896484375
235 96357.1953125 84838.3984375 24142.0078125 6311.60546875
236 96777.3984375 84977.484375 24240.693359375 6220.3896484375
237 97017.5 84997.1171875 24220.345703125 6099.9814453125
238 97588.7421875 85455.6953125 24450.140625 6158.546875
239 96953.5234375 85229.2890625 24350.90625 6313.3359375
240 96146.7890625 84520.1796875 24036.998046875 6205.1943359375
241 97009.109375 85408.90625 23930.71875 6165.2578125
242 96784.1796875 84947.3203125 24224.041015625 6193.5908203125
243 96587.6171875 85279.625 23920.138671875 6306.0732421875
244 97041.34375 85516.875 23950.322265625 6212.9267578125
245 96574.578125 84621.9609375 24185.82421875 6116.603515625
246 96590.8125 85024.4609375 23887.69921875 6160.673828125
247 95815.03125 84444.5703125 23528.771484375 6079.1552734375
248 97283.1875 85517.140625 24025.77734375 6129.865234375
249 97215.875 85209.2421875 24080.271484375 6036.8193359375
250 96888.8984375 85238.9140625 23987.7265625 6168.87109375
251 96912.2109375 85276.0625 24108.267578125 6236.0595703125
252 96097.53125 84364.71875 24065.986328125 6166.5869140625
253 96377.625 84961.6015625 23586.666015625 6085.3212890625
254 96138.125 84222.34375 24297.38671875 6190.802734375
255 96535.2421875 84898.5625 23997.37890625 6180.349609375
256 96656.5078125 84533.2421875 24197.029296875 6036.8818359375
257 96211.8125 84357.453125 24038.9921875 6092.31640625
258 95655.3515625 84154.0390625 23807.73828125 6153.212890625
259 95721.3984375 83735.5390625 24361.634765625 6187.8876953125
260 95353.2421875 83523.7734375 24275.95703125 6223.244140625
261 95266.765625 83772.8046875 24046.41015625 6276.224609375
262 95658.3203125 84285.296875 24230.267578125 6428.6220703125
263 96387.5 84043.6796875 24703.642578125 6179.9111328125
264 95199.6640625 83065.2734375 24127.466796875 5996.5380859375
265 95607.4453125 83550.4296875 24577.423828125 6260.2041015625
266 95738.53125 84222.265625 24312.8671875 6398.30078125
267 96568.78125 84517.8203125 24485.8046875 6217.421875
268 96065.5078125 84145.1796875 24277.53125 6178.6015625
269 96052.4921875 84215.0234375 24370.6875 6266.609375
270 95329.7265625 84152.6953125 23732.951171875 6277.9599609375
271 95693.4296875 84248.7734375 24074.03125 6314.6875
272 95669.359375 83984.203125 24132.70703125 6223.775390625
273 95846.90625 84178.7421875 24239.21875 6285.52734375
274 95958.765625 84239.03125 24157.11328125 6218.689453125
275 95637.96875 84255.5234375 23959.689453125 6288.6220703125
276 96110.2578125 84318.5703125 24431.841796875 6320.0771484375
277 96246.8125 84436.3359375 24315.50390625 6252.513671875
278 95988.875 84393.59375 24249.330078125 6327.0244140625
279 95782.984375 84124.7578125 24501.66796875 6421.720703125
280 95362.4296875 84132.734375 24158.853515625 6464.5791015625
281 95721.6875 84196.5625 24346.328125 6410.6015625
282 95461.609375 84097.5234375 24089.990234375 6362.9521484375
283 95512.6015625 83873.78125 24123.681640625 6242.4306640625
284 95341.1953125 84177.7734375 24290.263671875 6563.4208984375
285 95564.0390625 84090.296875 24281.447265625 6403.8525390625
286 95870.21875 84064.0390625 24390.892578125 6292.3564453125
287 95151.4296875 83886.4609375 23926.638671875 6330.8349609375
288 96423.3828125 84907.4921875 24105.35546875 6294.732421875
289 95642.296875 84612.6796875 23904.123046875 6437.2529296875
290 95598.125 84169.25 24310.3203125 6440.72265625
291 95465.578125 84350.859375 23983.767578125 6434.5244140625
292 96075.84375 84263.859375 24435.6328125 6311.82421875
293 95619.1796875 84259.0625 24201.201171875 6420.5419921875
294 96373.609375 84895.9453125 24013.912109375 6268.1240234375
295 96016.625 84771.7890625 23879.1875 6317.17578125
296 95929.5625 84255.703125 24180.30078125 6253.220703125
297 95584.515625 84202.3515625 23951.82421875 6284.830078125
298 95356.3671875 83945.515625 23940.810546875 6264.9794921875
299 95344.1796875 83888.6015625 24098.779296875 6321.6005859375
300 96034.1953125 84320.078125 24316.75390625 6301.318359375
301 95849.4609375 84065.0078125 24419.517578125 6317.5322265625
302 95830.015625 84317.59375 24053.32421875 6270.451171875
303 94905.5625 83617.0234375 24031.998046875 6371.7294921875
304 95820.703125 84630.4296875 23940.017578125 6374.8720703125
305 95613.9609375 84283.4609375 24166.857421875 6418.1787109375
306 95476.875 84209.7890625 23854.181640625 6293.5478515625
307 94998.2890625 83915.59375 23824.24609375 6370.775390625
308 96455.3203125 84761.109375 24489.564453125 6397.6767578125
309 96356.5234375 84629.640625 24142.05859375 6207.587890625
310 95188.671875 84001.078125 24085.60546875 6449.005859375
311 96001.625 84500.578125 24102.8671875 6300.91015625
312 96076.0 84691.421875 24233.787109375 6424.6044921875
313 95864.9921875 84602.7578125 24057.40234375 6397.583984375
314 95947.890625 84703.4296875 24319.853515625 6537.6962890625
315 96163.59375 84621.4609375 24363.681640625 6410.7744140625
316 96900.0390625 85468.9375 24264.384765625 6416.6416015625
317 96591.8359375 85275.96875 23977.939453125 6331.0361328125
318 95874.8828125 84816.359375 24004.16015625 6472.818359375
319 96143.96875 84773.125 24335.173828125 6482.1650390625
320 96477.3359375 85354.4296875 24021.263671875 6449.1787109375
321 95792.8671875 84565.6953125 24308.783203125 6540.8056640625
322 95894.71875 85074.421875 24033.2578125 6606.48046875
323 96745.296875 85400.109375 23856.3984375 6255.60546875
324 96014.6640625 84801.3125 23894.224609375 6340.4365234375
325 95829.1328125 84472.3984375 23986.494140625 6314.8798828125
326 96479.3203125 85062.8125 24251.498046875 6417.4951171875
327 97331.046875 85433.609375 24325.55078125 6214.056640625
328 96938.546875 85157.5703125 24154.46484375 6186.744140625
329 96811.4453125 84958.3984375 24274.90625 6210.9296875
330 97223.9921875 85414.296875 24438.982421875 6314.6435546875
331 98322.578125 85454.296875 25011.33984375 6071.529296875
332 97472.1328125 85137.8828125 24643.796875 6154.7734375
333 97689.2890625 85505.5703125 24674.62109375 6245.451171875
334 97247.046875 85341.6875 24337.349609375 6215.9951171875
335 97438.6015625 85486.6796875 24215.443359375 6131.7607421875
336 97986.125 85996.6953125 24495.837890625 6253.2041015625
337 97746.9296875 85964.7578125 24409.58984375 6313.708984375
338 97213.1640625 86197.5625 23901.681640625 6443.0400390625
339 97425.546875 86214.890625 23914.48828125 6351.916015625
340 97052.1328125 85607.984375 24308.56640625 6432.208984375
341 95839.1171875 84709.421875 24130.685546875 6500.4951171875
342 97528.0 85696.8203125 24437.453125 6303.13671875
343 96539.5625 84942.1796875 24337.564453125 6370.0908203125
344 95960.8515625 84599.8671875 24275.65234375 6457.333984375
345 96011.203125 84743.5703125 24108.599609375 6420.4833984375
346 96618.578125 85565.8046875 24045.53125 6496.37890625
347 96765.734375 85156.390625 24739.1015625 6564.87890625
348 96187.4375 84630.1484375 24536.943359375 6489.8271484375
349 96598.015625 85317.3828125 24394.939453125 6557.1533203125
350 96423.2890625 85061.5078125 24428.072265625 6533.1455078125
351 96734.90625 85222.1171875 24487.353515625 6487.2822265625
352 96804.90625 85357.15625 24458.119140625 6505.1845703125
353 96223.453125 85208.671875 24158.53125 6571.875
354 96062.953125 85147.03125 24232.0546875 6658.06640625
355 96247.5859375 84855.25 24316.908203125 6462.2861328125
356 97060.15625 85709.53125 24246.705078125 6448.0400390625
357 97122.5390625 85038.5234375 24640.966796875 6278.4755859375
358 97229.53125 85912.3046875 24624.107421875 6653.4404296875
359 96752.3984375 85542.890625 24274.90234375 6532.697265625
360 96516.015625 85026.0390625 24415.99609375 6463.009765625
361 95731.4765625 84381.328125 24317.125 6483.48828125
362 96376.0625 85010.7265625 24069.396484375 6352.0302734375
363 96041.21875 84971.0625 23956.185546875 6443.0146484375
364 96155.6171875 84992.75 23998.775390625 6417.9541015625
365 96036.3984375 85044.1484375 24046.841796875 6527.2958984375
366 96116.625 84548.328125 24086.671875 6259.1875
367 96343.375 84950.578125 24364.5703125 6485.88671875
368 97019.3671875 85447.828125 24299.783203125 6364.1220703125
369 96197.609375 84725.9375 24193.935546875 6361.1318359375
370 96339.015625 84352.625 24815.271484375 6414.4404296875
371 96272.359375 84811.921875 24130.56640625 6335.064453125
372 96332.3046875 84693.953125 24350.634765625 6356.1416015625
373 95563.6875 84103.3515625 24351.54296875 6445.603515625
374 96446.8203125 84936.9921875 24152.11328125 6321.142578125
375 96734.734375 84919.671875 24624.927734375 6404.9326171875
376 96009.2734375 84651.46875 24202.20703125 6422.201171875
377 96831.203125 84971.515625 24535.603515625 6337.9580078125
378 96314.6015625 84842.8359375 24132.328125 6330.28125
379 96377.0546875 85043.25 24350.28515625 6508.240234375
380 95834.015625 84818.8203125 24167.681640625 6576.2431640625
381 96909.7265625 85522.1171875 24483.9921875 6548.19140625
382 97179.640625 85473.7265625 24929.744140625 6611.9150390625
383 96442.9609375 84963.25 24715.681640625 6617.9853515625
384 96049.8515625 84675.8984375 24455.326171875 6540.6865234375
385 96136.015625 84892.2265625 24251.2578125 6503.734375
386 96139.7109375 84834.78125 24179.947265625 6437.5087890625
387 96362.53125 84873.2421875 24301.84765625 6406.279296875
388 96604.046875 85385.390625 24308.30859375 6544.826171875
389 96827.1328125 85231.4375 24278.900390625 6341.6025390625
390 96559.8359375 84783.9921875 24622.904296875 6423.5302734375
391 96993.8125 85208.6875 24638.974609375 6426.9248046875
392 97056.015625 85687.5390625 24601.8671875 6616.6953125
393 97021.4296875 85735.2578125 24218.05078125 6465.939453125
394 96424.6015625 85497.484375 23981.49609375 6527.189453125
395 96886.609375 85790.453125 24296.181640625 6600.0126953125
396 96238.1796875 85027.28125 24565.615234375 6677.3583984375
397 96027.8046875 85221.421875 24154.671875 6674.14453125
398 96122.1953125 85339.8046875 24028.708984375 6623.1591796875
399 96336.8125 85332.515625 24176.92578125 6586.314453125
