# Supplementary material for: Complexes of vertebrate TMC1/2 and CIB2/3 proteins form hair-cell mechanotransduction cation channels
Source: eLife. 2025 Jan 8;12:RP89719. doi: 10.7554/eLife.89719 (PMC11709434; doi:10.7554/eLife.89719)
Supplement: Figure 8—figure supplement 2—source data 1. [file elife-89719-fig8-figsupp2-data1.zip › README]

#legend for BSA-summary-v4.dat

 1 - TMC1+CIB2 (POPC)
 2 - TMC1+CIB2 (POPC, Anton2)
 3 - TMC1+CIB2 (Mixed)
 4 - TMC1+CIB2 (Mixed, Anton2)
 5 - TMC1+CIB3 (POPC)
 6 - TMC1+CIB3 (Mixed)
 7 - TMC2+CIB2 (POPC)
 8 - TMC2+CIB2 (Mixed)
 9 - TMC2+CIB3 (POPC)
10 - TMC2+CIB3 (Mixed)

#legend for BSA raw data files
Column1 - frame number
Column2 - SASA of TMC and CIB
Column3 - SASA of TMC
Column4 - SASA of CIB
Column5 - BSA between TMC and CIB
