# Supplementary material for: Complexes of vertebrate TMC1/2 and CIB2/3 proteins form hair-cell mechanotransduction cation channels
Source: eLife. 2025 Jan 8;12:RP89719. doi: 10.7554/eLife.89719 (PMC11709434; doi:10.7554/eLife.89719)
Supplement: Figure 8—figure supplement 3—source data 1. [file elife-89719-fig8-figsupp3-data1.zip]

Archive with 100 entries (100 files):
- S1b-numberCrossings-pot-pore1.dat
- __MACOSX/._S1b-numberCrossings-pot-pore1.dat
- S1b-numberCrossings-pot-pore2.dat
- __MACOSX/._S1b-numberCrossings-pot-pore2.dat
- S1c-numberCrossings-pot-pore1.dat
- __MACOSX/._S1c-numberCrossings-pot-pore1.dat
- S1c-numberCrossings-pot-pore2.dat
- __MACOSX/._S1c-numberCrossings-pot-pore2.dat
- S2b-numberCrossings-pot-pore1.dat
- __MACOSX/._S2b-numberCrossings-pot-pore1.dat
- S2b-numberCrossings-pot-pore2.dat
- __MACOSX/._S2b-numberCrossings-pot-pore2.dat
- S2c-numberCrossings-pot-pore1.dat
- __MACOSX/._S2c-numberCrossings-pot-pore1.dat
- S2c-numberCrossings-pot-pore2.dat
- __MACOSX/._S2c-numberCrossings-pot-pore2.dat
- S3b-numberCrossings-pot-pore1.dat
- __MACOSX/._S3b-numberCrossings-pot-pore1.dat
- S3b-numberCrossings-pot-pore2.dat
- __MACOSX/._S3b-numberCrossings-pot-pore2.dat
- S3c-numberCrossings-pot-pore1.dat
- __MACOSX/._S3c-numberCrossings-pot-pore1.dat
- S3c-numberCrossings-pot-pore2.dat
- __MACOSX/._S3c-numberCrossings-pot-pore2.dat
- S4b-numberCrossings-pot-pore1.dat
- __MACOSX/._S4b-numberCrossings-pot-pore1.dat
- S4b-numberCrossings-pot-pore2.dat
- __MACOSX/._S4b-numberCrossings-pot-pore2.dat
- S4d-numberCrossings-pot-pore1.dat
- __MACOSX/._S4d-numberCrossings-pot-pore1.dat
- S4d-numberCrossings-pot-pore2.dat
- __MACOSX/._S4d-numberCrossings-pot-pore2.dat
- S5b-numberCrossings-pot-pore1.dat
- __MACOSX/._S5b-numberCrossings-pot-pore1.dat
- S5b-numberCrossings-pot-pore2.dat
- __MACOSX/._S5b-numberCrossings-pot-pore2.dat
- S6b-numberCrossings-pot-pore1.dat
- __MACOSX/._S6b-numberCrossings-pot-pore1.dat
- S6b-numberCrossings-pot-pore2.dat
- __MACOSX/._S6b-numberCrossings-pot-pore2.dat
- S7b-numberCrossings-pot-pore1.dat
- __MACOSX/._S7b-numberCrossings-pot-pore1.dat
- S7b-numberCrossings-pot-pore2.dat
- __MACOSX/._S7b-numberCrossings-pot-pore2.dat
- S8b-numberCrossings-pot-pore1.dat
- __MACOSX/._S8b-numberCrossings-pot-pore1.dat
- S8b-numberCrossings-pot-pore2.dat
- __MACOSX/._S8b-numberCrossings-pot-pore2.dat
- S8c-numberCrossings-pot-pore1.dat
- __MACOSX/._S8c-numberCrossings-pot-pore1.dat
- S8c-numberCrossings-pot-pore2.dat
- __MACOSX/._S8c-numberCrossings-pot-pore2.dat
- S9b-numberCrossings-pot-pore1.dat
- __MACOSX/._S9b-numberCrossings-pot-pore1.dat
- S9b-numberCrossings-pot-pore2.dat
- __MACOSX/._S9b-numberCrossings-pot-pore2.dat
- S10b-numberCrossings-pot-pore1.dat
- __MACOSX/._S10b-numberCrossings-pot-pore1.dat
- S10b-numberCrossings-pot-pore2.dat
- __MACOSX/._S10b-numberCrossings-pot-pore2.dat
- S11b-numberCrossings-pot-pore1.dat
- __MACOSX/._S11b-numberCrossings-pot-pore1.dat
- S11b-numberCrossings-pot-pore2.dat
- __MACOSX/._S11b-numberCrossings-pot-pore2.dat
- S12b-numberCrossings-pot-pore1.dat
- __MACOSX/._S12b-numberCrossings-pot-pore1.dat
- S12b-numberCrossings-pot-pore2.dat
- __MACOSX/._S12b-numberCrossings-pot-pore2.dat
- S13b-numberCrossings-pot-pore1.dat
- __MACOSX/._S13b-numberCrossings-pot-pore1.dat
- S13b-numberCrossings-pot-pore2.dat
- __MACOSX/._S13b-numberCrossings-pot-pore2.dat
- S14b-numberCrossings-pot-pore1.dat
- __MACOSX/._S14b-numberCrossings-pot-pore1.dat
- S14b-numberCrossings-pot-pore2.dat
- __MACOSX/._S14b-numberCrossings-pot-pore2.dat
- S15b-numberCrossings-pot-pore1.dat
- __MACOSX/._S15b-numberCrossings-pot-pore1.dat
- S15b-numberCrossings-pot-pore2.dat
- __MACOSX/._S15b-numberCrossings-pot-pore2.dat
- S16b-numberCrossings-pot-pore1.dat
- __MACOSX/._S16b-numberCrossings-pot-pore1.dat
- S16b-numberCrossings-pot-pore2.dat
- __MACOSX/._S16b-numberCrossings-pot-pore2.dat
- S17b-numberCrossings-pot-pore1.dat
- __MACOSX/._S17b-numberCrossings-pot-pore1.dat
- S17b-numberCrossings-pot-pore2.dat
- __MACOSX/._S17b-numberCrossings-pot-pore2.dat
- S18b-numberCrossings-pot-pore1.dat
- __MACOSX/._S18b-numberCrossings-pot-pore1.dat
- S18b-numberCrossings-pot-pore2.dat
- __MACOSX/._S18b-numberCrossings-pot-pore2.dat
- S19b-numberCrossings-pot-pore1.dat
- __MACOSX/._S19b-numberCrossings-pot-pore1.dat
- S19b-numberCrossings-pot-pore2.dat
- __MACOSX/._S19b-numberCrossings-pot-pore2.dat
- S20b-numberCrossings-pot-pore1.dat
- __MACOSX/._S20b-numberCrossings-pot-pore1.dat
- S20b-numberCrossings-pot-pore2.dat
- __MACOSX/._S20b-numberCrossings-pot-pore2.dat
