# Supplementary material for: Complexes of vertebrate TMC1/2 and CIB2/3 proteins form hair-cell mechanotransduction cation channels
Source: eLife. 2025 Jan 8;12:RP89719. doi: 10.7554/eLife.89719 (PMC11709434; doi:10.7554/eLife.89719)
Supplement: Figure 8—figure supplement 4—source data 1. [file elife-89719-fig8-figsupp4-data1.zip]

Archive with 50 entries (47 files):
- ConductanceSummary-TMC1_v5.dat
- __MACOSX/._ConductanceSummary-TMC1_v5.dat
- ConductanceSummary-TMC2.dat
- __MACOSX/._ConductanceSummary-TMC2.dat
- hsTMC1-hsCIB2-Ca-POPC/
- __MACOSX/._hsTMC1-hsCIB2-Ca-POPC
- hsTMC1-hsCIB2-Ca-POPC/numberCrossings-pot-pore1-0.125V.dat
- __MACOSX/hsTMC1-hsCIB2-Ca-POPC/._numberCrossings-pot-pore1-0.125V.dat
- hsTMC1-hsCIB2-Ca-POPC/numberCrossings-pot-pore2-0.5V.dat
- __MACOSX/hsTMC1-hsCIB2-Ca-POPC/._numberCrossings-pot-pore2-0.5V.dat
- hsTMC1-hsCIB2-Ca-POPC/numberCrossings-pot-pore1-0.25V.dat
- __MACOSX/hsTMC1-hsCIB2-Ca-POPC/._numberCrossings-pot-pore1-0.25V.dat
- hsTMC1-hsCIB2-Ca-POPC/numberCrossings-pot-pore2-0.25V.dat
- __MACOSX/hsTMC1-hsCIB2-Ca-POPC/._numberCrossings-pot-pore2-0.25V.dat
- hsTMC1-hsCIB2-Ca-POPC/numberCrossings-pot-pore2-0.125V.dat
- __MACOSX/hsTMC1-hsCIB2-Ca-POPC/._numberCrossings-pot-pore2-0.125V.dat
- hsTMC1-hsCIB2-Ca-POPC/numberCrossings-pot-pore1-0.5V.dat
- __MACOSX/hsTMC1-hsCIB2-Ca-POPC/._numberCrossings-pot-pore1-0.5V.dat
- hsTMC1-hsCIB2-POPC/
- __MACOSX/._hsTMC1-hsCIB2-POPC
- hsTMC1-hsCIB2-POPC/numberCrossings-pot-pore1-0.125V.dat
- __MACOSX/hsTMC1-hsCIB2-POPC/._numberCrossings-pot-pore1-0.125V.dat
- hsTMC1-hsCIB2-POPC/numberCrossings-pot-pore2-0.5V.dat
- __MACOSX/hsTMC1-hsCIB2-POPC/._numberCrossings-pot-pore2-0.5V.dat
- hsTMC1-hsCIB2-POPC/numberCrossings-pot-pore1-0.25V.dat
- __MACOSX/hsTMC1-hsCIB2-POPC/._numberCrossings-pot-pore1-0.25V.dat
- hsTMC1-hsCIB2-POPC/numberCrossings-pot-pore2-0.25V.dat
- __MACOSX/hsTMC1-hsCIB2-POPC/._numberCrossings-pot-pore2-0.25V.dat
- hsTMC1-hsCIB2-POPC/numberCrossings-pot-pore2-0.125V.dat
- __MACOSX/hsTMC1-hsCIB2-POPC/._numberCrossings-pot-pore2-0.125V.dat
- hsTMC1-hsCIB2-POPC/numberCrossings-pot-pore1-0.5V.dat
- __MACOSX/hsTMC1-hsCIB2-POPC/._numberCrossings-pot-pore1-0.5V.dat
- hsTMC1-POPC/
- __MACOSX/._hsTMC1-POPC
- hsTMC1-POPC/.DS_Store
- __MACOSX/hsTMC1-POPC/._.DS_Store
- hsTMC1-POPC/numberCrossings-pot-pore1-0.125V.dat
- __MACOSX/hsTMC1-POPC/._numberCrossings-pot-pore1-0.125V.dat
- hsTMC1-POPC/numberCrossings-pot-pore2-0.5V.dat
- __MACOSX/hsTMC1-POPC/._numberCrossings-pot-pore2-0.5V.dat
- hsTMC1-POPC/numberCrossings-pot-pore1-0.25V.dat
- __MACOSX/hsTMC1-POPC/._numberCrossings-pot-pore1-0.25V.dat
- hsTMC1-POPC/numberCrossings-pot-pore2-0.25V.dat
- __MACOSX/hsTMC1-POPC/._numberCrossings-pot-pore2-0.25V.dat
- hsTMC1-POPC/numberCrossings-pot-pore2-0.125V.dat
- __MACOSX/hsTMC1-POPC/._numberCrossings-pot-pore2-0.125V.dat
- hsTMC1-POPC/numberCrossings-pot-pore1-0.5V.dat
- __MACOSX/hsTMC1-POPC/._numberCrossings-pot-pore1-0.5V.dat
- README
- __MACOSX/._README
