# Supplementary material for: Complexes of vertebrate TMC1/2 and CIB2/3 proteins form hair-cell mechanotransduction cation channels
Source: eLife. 2025 Jan 8;12:RP89719. doi: 10.7554/eLife.89719 (PMC11709434; doi:10.7554/eLife.89719)
Supplement: Figure 8—figure supplement 4—source data 1. [file elife-89719-fig8-figsupp4-data1.zip › ConductanceSummary-TMC1_v5.dat]

 #   TotalConductance (pS)
 1   124.8
 2   153.6
 3   277.3
 4   197.3
 5   117.3
 6    99.2
 7   121.6
 8   329.3
 9   362.7
10    78.7
11   125.7
12    25.4
13    43.4
14    21.3
15    16.0
16     0.0
17     6.2
18    22.4
19     9.6
20    25.6
21   188.8
22   108.8
23    16.0
24    22.4
