# Supplementary material for: Complexes of vertebrate TMC1/2 and CIB2/3 proteins form hair-cell mechanotransduction cation channels
Source: eLife. 2025 Jan 8;12:RP89719. doi: 10.7554/eLife.89719 (PMC11709434; doi:10.7554/eLife.89719)
Supplement: Figure 8—figure supplement 4—source data 1. [file elife-89719-fig8-figsupp4-data1.zip › ConductanceSummary-TMC2.dat]

 #   TotalConductance (pS)
 1    3.2
 2   32.0
 3   54.4
 4    0.0
 5   22.4
 6   28.8
 7   44.8  
 8   64.0
 9   38.4 
10   22.4
