# Supplementary material for: Complexes of vertebrate TMC1/2 and CIB2/3 proteins form hair-cell mechanotransduction cation channels
Source: eLife. 2025 Jan 8;12:RP89719. doi: 10.7554/eLife.89719 (PMC11709434; doi:10.7554/eLife.89719)
Supplement: Figure 8—figure supplement 4—source data 1. [file elife-89719-fig8-figsupp4-data1.zip › hsTMC1-hsCIB2-POPC/numberCrossings-pot-pore2-0.25V.dat]

0
0
0
0
0
0
0
0
0
0
0
0
0
0
0
0
0
0
0
0
0
0
0
0
0
0
0
0
0
0
0
0
0
0
0
0
0
0
0
0
1
1
1
1
1
1
1
1
1
1
1
1
1
1
1
1
1
1
1
1
1
1
1
1
1
1
1
2
2
2
3
3
4
4
4
4
4
4
4
4
4
4
4
4
4
4
4
4
4
4
4
4
4
4
4
4
4
4
4
4
4
5
5
5
5
5
5
5
5
5
5
5
5
5
5
5
5
5
5
5
5
5
5
5
5
5
5
5
5
5
5
5
5
5
5
5
5
5
5
5
5
5
6
6
6
6
6
6
6
6
6
6
6
6
6
6
6
6
6
6
6
6
6
6
6
6
6
6
6
6
6
6
6
6
6
6
6
6
6
6
6
6
6
6
6
6
6
6
6
6
6
6
6
6
6
6
6
6
6
6
6
6
6
6
6
6
6
6
6
6
6
6
6
6
6
6
6
6
6
6
6
6
6
6
6
6
6
6
6
6
6
6
6
6
6
6
6
6
6
6
6
6
6
6
6
6
6
6
6
6
6
6
6
6
6
6
6
6
6
6
6
6
6
6
6
6
6
6
6
6
6
6
6
6
6
6
7
7
7
7
7
7
7
7
7
7
7
7
7
7
7
7
7
7
7
7
7
7
7
7
7
7
7
7
7
7
7
7
7
7
7
7
7
7
7
7
7
7
7
7
7
7
7
7
7
7
7
7
7
7
7
7
7
7
7
7
7
7
7
7
7
7
7
7
7
7
7
7
7
7
7
7
7
7
7
7
7
7
7
7
7
7
7
7
7
7
8
8
8
8
8
8
8
8
8
8
8
8
8
8
8
8
8
8
8
8
8
8
8
8
8
8
8
8
8
8
8
8
8
8
8
9
9
9
9
9
9
9
9
9
9
9
9
9
9
9
9
9
9
9
9
9
9
9
9
9
9
9
9
9
9
9
9
9
9
9
9
9
9
9
9
9
9
9
9
9
9
9
9
9
9
9
9
9
9
9
9
9
9
9
9
9
9
9
9
9
10
10
10
10
10
10
10
10
10
10
10
10
10
10
10
10
10
10
10
10
10
10
10
10
10
10
10
10
10
10
10
11
11
11
11
11
11
11
11
11
11
11
11
11
11
11
11
11
11
11
11
11
11
11
11
11
11
11
11
11
11
11
11
11
11
11
11
11
11
11
11
11
11
11
11
11
11
11
11
11
11
11
11
11
11
11
11
11
11
11
11
11
11
11
12
12
12
12
12
12
13
13
13
13
13
13
13
13
13
13
13
13
13
13
13
13
13
13
13
14
14
14
14
14
14
14
14
14
14
14
14
14
14
14
14
14
14
14
14
14
14
14
14
14
14
14
14
14
14
14
14
14
14
14
14
14
14
14
14
14
14
14
14
14
14
14
14
14
14
14
14
14
14
14
14
14
14
14
14
14
14
14
14
14
14
14
14
14
14
14
14
14
14
15
15
15
15
15
15
15
15
16
16
16
16
16
16
16
16
16
16
16
16
16
16
16
16
16
16
16
16
16
16
16
16
16
16
16
16
16
16
16
16
16
16
16
16
16
16
17
17
17
17
17
17
17
17
17
17
17
17
17
17
17
17
17
17
17
17
17
17
17
17
17
17
17
18
18
18
18
18
18
18
18
18
18
18
18
18
18
18
18
18
18
18
18
18
18
18
18
18
18
19
19
19
19
19
19
19
19
19
19
19
19
19
19
19
19
19
19
19
19
19
19
19
19
19
19
19
19
19
19
19
19
19
19
19
19
19
19
19
19
19
19
19
19
19
19
19
19
19
19
19
19
19
19
19
19
19
19
19
19
19
19
19
19
19
19
19
19
19
19
19
19
19
19
19
19
19
19
19
19
19
19
19
19
19
19
19
19
19
19
19
19
19
19
19
19
19
19
19
19
19
19
19
20
20
20
20
20
20
20
20
20
20
20
20
20
20
20
20
20
20
20
20
20
20
20
20
20
20
20
20
20
20
20
20
20
20
20
20
20
20
20
20
20
20
20
20
20
20
20
20
20
20
20
20
20
20
20
20
20
20
20
20
21
21
21
21
21
21
21
21
21
21
21
21
21
21
21
21
21
21
21
21
21
21
21
22
22
22
22
22
22
22
22
22
22
22
22
22
22
22
22
22
22
22
22
22
22
22
22
23
23
23
23
23
23
23
23
23
23
23
24
24
24
24
24
24
24
24
24
24
24
24
24
24
24
24
24
24
24
24
24
24
25
25
25
25
26
26
26
26
26
26
26
26
26
26
26
26
26
27
27
27
27
27
27
27
27
28
28
28
28
28
28
29
29
29
29
29
29
29
29
29
29
29
29
29
29
29
29
29
29
29
29
29
29
29
29
29
29
29
29
29
29
29
30
30
30
30
30
30
30
30
30
30
30
30
30
30
30
30
30
30
30
30
30
30
30
30
30
30
30
30
31
31
31
31
31
31
31
31
31
31
31
31
31
31
31
31
31
31
32
32
32
32
32
32
32
32
32
32
32
32
32
32
32
32
32
32
32
32
32
32
32
32
32
32
32
32
32
32
32
32
32
32
33
33
33
33
33
33
33
33
33
33
33
33
33
33
33
33
33
33
33
33
33
33
33
33
33
33
33
33
33
34
34
35
35
35
35
35
35
35
36
36
36
36
36
36
36
36
36
36
37
37
37
37
37
37
38
38
38
38
38
38
38
38
38
38
38
38
39
39
39
39
39
39
39
39
39
39
39
39
39
39
39
39
39
39
39
39
39
39
39
39
39
40
40
40
40
40
40
40
40
40
40
40
40
40
40
40
40
40
40
40
40
41
41
41
41
41
41
41
41
41
41
41
41
41
41
41
41
41
41
41
41
41
42
42
42
42
42
42
42
42
42
42
42
42
42
42
42
42
42
42
42
42
42
42
42
42
42
42
42
42
42
42
42
42
42
43
43
44
45
45
45
45
45
45
45
45
45
45
45
45
45
45
46
46
46
46
46
46
46
46
46
47
47
47
47
47
47
47
47
47
47
47
47
47
47
47
47
47
47
47
47
47
47
47
47
47
47
47
48
48
49
49
49
49
49
49
49
49
49
49
49
49
49
50
50
50
50
50
50
50
50
50
50
50
50
50
50
50
50
50
50
50
50
50
50
50
50
50
50
50
51
51
51
51
51
51
51
51
51
51
51
51
51
51
51
51
51
51
51
51
51
51
51
51
51
51
51
51
51
51
51
51
52
52
52
53
53
54
54
54
54
54
54
54
54
54
54
55
55
55
55
55
55
55
55
55
55
55
55
55
55
55
55
55
55
55
55
55
55
55
55
55
55
55
55
55
55
55
55
55
55
55
55
55
55
55
55
55
55
55
55
55
55
55
55
55
55
55
55
55
55
55
55
55
55
55
55
55
56
56
56
56
56
56
56
56
56
56
57
57
57
57
57
57
57
57
57
57
57
57
57
58
59
59
59
59
59
59
59
59
59
59
59
59
59
59
59
59
59
59
59
59
59
59
59
59
59
59
59
59
59
59
59
59
59
59
59
59
59
59
59
59
59
59
59
59
59
59
59
59
59
59
59
59
60
61
61
61
61
61
61
61
61
61
61
61
61
61
61
61
61
61
61
61
61
61
61
61
61
61
61
61
61
61
61
61
61
61
61
61
61
61
61
61
61
61
61
61
61
61
61
61
61
61
61
61
61
61
61
61
61
61
61
61
61
61
61
61
61
61
61
61
61
62
62
62
62
62
62
62
62
62
62
62
62
63
63
63
63
63
63
63
63
63
63
63
63
63
63
63
63
63
63
63
63
63
63
63
63
63
63
63
63
63
63
63
63
63
64
64
64
64
64
64
64
64
64
64
64
64
64
64
64
64
64
64
64
64
64
64
64
64
64
64
64
64
64
64
64
64
64
64
64
64
64
64
64
64
64
64
64
64
64
64
64
64
64
64
64
64
64
64
64
64
64
64
64
64
64
64
64
65
66
66
66
66
66
66
66
66
66
66
66
66
66
66
66
66
66
66
66
66
66
66
66
66
66
66
66
66
66
66
66
66
66
66
66
66
66
66
66
66
66
66
66
66
66
66
66
67
67
67
67
67
67
67
67
67
67
67
67
67
67
67
67
68
68
68
68
68
68
68
68
68
68
68
68
68
68
68
68
68
68
68
68
69
69
70
70
70
70
70
70
70
70
71
71
71
71
71
71
71
71
71
71
71
71
71
71
71
71
71
71
71
71
71
71
72
72
72
72
72
72
72
72
72
72
72
72
72
72
72
72
72
72
72
72
72
72
72
72
72
72
72
72
72
72
72
72
72
72
72
72
72
72
72
72
72
72
72
72
72
72
72
72
72
72
72
72
72
73
73
73
73
73
73
73
73
73
74
74
74
74
74
74
74
74
74
74
74
75
75
75
75
75
75
75
75
75
75
75
76
76
76
76
76
76
76
76
76
76
76
76
76
76
76
76
76
76
76
76
76
76
76
76
76
76
76
76
76
76
76
76
76
76
76
76
77
77
77
77
77
78
78
78
78
78
78
78
78
78
78
78
78
78
78
78
78
78
78
78
78
79
79
79
79
79
79
79
79
79
79
79
79
79
79
79
79
79
79
79
79
79
79
79
79
79
79
79
79
79
79
79
79
79
79
79
79
79
79
79
79
79
79
79
79
80
80
81
81
81
81
82
82
82
82
82
82
82
82
82
82
82
82
82
82
82
82
82
82
82
82
82
82
82
82
82
82
82
82
82
82
82
82
82
82
83
83
83
83
83
83
83
83
83
83
83
83
83
83
83
83
83
83
83
83
83
83
83
83
83
84
84
84
85
85
85
85
85
85
85
85
85
85
85
85
85
85
85
85
85
85
85
85
85
85
85
85
85
85
85
85
85
85
85
85
85
85
85
85
86
86
86
86
86
86
86
86
86
86
86
86
86
86
86
86
86
86
86
86
87
87
87
87
87
87
87
87
87
88
88
88
88
88
88
88
88
88
88
88
88
88
88
88
88
88
88
89
89
89
89
89
89
89
89
89
89
89
89
89
89
89
89
89
89
89
89
89
89
89
89
89
89
89
89
89
89
89
89
89
89
89
89
90
90
90
90
90
90
90
90
90
90
90
90
90
90
90
90
90
90
90
90
90
90
90
90
90
90
90
90
90
90
90
90
90
90
90
90
90
90
90
90
90
90
90
91
91
91
91
91
91
91
91
91
91
91
91
91
91
91
91
91
91
91
91
91
91
91
91
91
91
91
91
91
91
91
91
91
91
91
91
91
91
91
91
91
91
91
91
91
91
91
91
91
91
91
91
91
92
92
93
93
93
93
93
93
93
94
94
94
94
94
94
94
95
95
95
95
95
95
95
95
95
95
95
95
95
95
95
95
95
95
95
95
95
95
95
96
96
96
96
96
96
96
96
96
96
96
96
96
96
96
96
96
96
96
96
96
96
96
96
96
96
96
97
97
97
97
97
97
97
97
97
97
97
97
97
97
98
98
98
98
98
98
99
99
99
99
99
99
99
99
99
99
99
99
99
99
99
99
99
100
100
100
100
100
100
100
100
100
100
100
100
100
100
100
100
100
100
100
100
100
100
100
100
100
100
100
100
100
100
100
100
100
100
100
100
100
100
100
100
100
100
100
100
100
100
100
100
100
100
101
101
101
101
101
101
101
101
101
101
101
101
101
101
101
101
102
102
102
102
102
102
103
103
103
103
104
104
104
104
104
104
104
104
104
104
104
105
105
105
105
105
105
105
105
105
105
105
105
105
105
105
105
105
105
105
105
106
106
106
106
106
106
106
106
107
107
107
107
107
107
107
107
107
107
107
107
107
108
108
108
108
108
108
108
108
108
108
108
108
108
108
108
108
108
109
109
109
109
109
109
109
109
109
109
109
109
109
109
109
109
109
109
109
109
109
109
109
109
109
109
109
109
109
109
109
109
110
110
110
110
110
110
110
110
110
111
111
111
111
111
111
111
111
111
112
112
112
112
112
112
112
112
112
112
112
112
112
112
112
112
112
112
112
112
112
112
112
112
112
113
114
114
114
114
114
114
114
114
114
115
115
115
115
115
115
115
115
115
115
115
115
115
115
115
115
115
115
115
115
115
115
115
115
115
115
115
115
115
115
115
115
115
115
115
115
115
115
115
115
115
115
115
115
115
115
115
115
115
115
115
116
116
116
116
116
116
116
116
116
116
116
116
116
116
116
116
116
116
116
116
116
116
117
117
117
117
117
118
118
118
118
118
118
118
118
118
118
118
118
118
118
118
118
118
119
119
119
119
119
119
119
119
119
119
119
119
119
119
120
120
120
120
120
121
121
121
121
121
121
121
121
121
121
121
121
121
121
121
121
121
121
121
121
122
122
122
122
122
122
122
122
122
122
122
122
122
122
122
122
122
122
122
122
122
122
123
123
123
123
123
123
123
123
123
123
123
123
124
124
124
124
124
124
124
124
124
124
124
124
124
124
124
124
124
124
124
124
124
124
124
124
124
124
124
124
124
124
124
124
124
124
124
124
124
124
124
124
124
124
124
124
124
124
124
124
124
124
124
124
124
124
124
124
124
124
124
124
124
124
124
124
124
124
124
124
124
124
124
124
124
124
124
124
124
124
124
124
124
124
124
124
124
124
124
124
124
124
124
124
124
124
124
124
125
125
125
125
125
125
125
125
125
125
125
125
125
125
125
125
125
125
125
125
126
126
126
126
126
126
126
126
126
126
126
126
126
126
126
126
126
127
127
127
127
127
127
127
127
127
127
127
127
128
128
128
128
128
128
128
128
128
128
128
128
128
128
128
128
128
128
128
128
128
128
128
128
128
128
128
128
128
128
128
128
128
128
128
128
128
128
128
128
128
128
128
128
128
128
128
128
129
129
129
129
129
129
129
129
129
129
129
129
129
129
129
129
129
129
129
129
129
129
129
129
129
129
129
129
129
129
130
130
130
130
130
130
130
130
130
130
130
130
130
130
131
131
131
131
131
131
131
131
131
131
131
131
131
131
131
131
131
131
131
131
131
131
131
131
131
131
131
131
131
131
131
131
131
131
131
131
131
131
131
131
131
131
131
131
131
131
131
131
131
131
131
131
131
131
131
131
131
131
131
131
131
131
131
131
131
131
131
131
131
131
131
131
131
131
131
131
131
131
131
131
131
131
131
131
131
131
131
131
131
131
131
131
131
131
131
131
131
131
131
131
131
131
131
131
131
131
131
131
131
131
131
131
131
131
131
131
131
131
131
131
131
131
131
131
131
131
131
131
131
131
131
131
131
131
132
132
132
132
132
132
132
132
132
132
132
132
132
132
132
132
132
132
132
132
132
132
132
132
132
132
132
132
132
132
132
132
132
132
132
132
132
132
132
132
132
132
132
132
132
132
133
133
133
133
133
133
133
133
133
133
133
133
133
133
133
133
133
133
133
133
133
133
133
133
133
133
133
133
133
133
133
133
133
133
133
133
133
133
133
133
133
133
133
133
133
133
133
133
134
134
134
134
134
134
134
134
134
134
134
134
134
134
134
134
134
134
134
134
134
134
134
134
134
134
134
134
134
134
134
134
134
134
134
134
134
134
134
134
134
134
134
134
134
134
134
134
134
134
134
134
134
134
134
134
134
134
134
134
134
134
134
134
134
134
134
134
134
134
134
134
135
135
135
135
135
135
135
135
135
135
135
135
135
135
135
135
135
135
135
135
135
135
135
135
135
135
135
135
136
136
136
136
136
136
136
136
136
136
136
136
136
136
136
136
136
136
136
136
136
136
136
136
136
136
136
136
136
136
136
136
136
136
136
136
136
136
136
136
136
136
136
136
136
136
136
136
136
136
136
136
136
136
136
136
136
136
136
136
136
136
136
136
136
136
136
136
136
136
136
136
136
136
136
136
136
136
136
136
136
136
136
136
136
136
136
136
136
136
136
136
136
136
136
136
136
136
136
136
136
136
136
136
136
136
136
136
136
136
136
136
136
136
136
136
137
137
137
137
137
137
137
137
137
137
137
137
137
137
137
137
137
137
137
137
137
137
137
137
137
137
137
137
137
137
137
137
137
137
137
137
137
137
137
137
137
138
138
138
139
139
139
139
139
139
139
139
139
140
140
140
140
140
140
140
140
140
140
140
140
140
140
140
140
140
140
140
140
140
140
140
140
140
140
140
140
140
140
140
140
140
140
140
140
140
140
140
140
140
140
140
140
140
140
140
140
140
140
140
140
140
140
140
140
140
140
140
140
140
140
140
140
140
140
140
140
140
140
140
141
141
141
141
141
141
141
141
141
141
141
141
141
141
141
142
142
142
142
142
142
142
142
142
142
142
142
142
142
142
142
142
142
142
142
142
142
142
142
142
142
142
142
142
142
142
142
142
142
142
142
142
142
142
142
142
142
142
142
142
142
142
142
142
142
143
143
143
143
143
143
143
143
143
143
143
143
143
143
143
143
143
143
143
143
143
143
143
143
143
143
143
143
143
143
143
143
143
143
143
143
143
143
143
143
143
143
143
143
143
143
143
143
143
143
143
143
143
143
143
143
143
143
143
143
143
143
143
143
143
143
143
143
143
143
143
143
143
143
143
143
143
143
143
143
143
143
143
143
143
143
143
143
143
144
144
144
144
144
145
145
145
145
145
146
146
146
146
146
146
146
146
146
146
146
146
146
146
146
146
146
146
146
146
146
146
146
146
146
146
146
146
146
146
146
146
147
147
147
147
147
147
147
147
147
147
147
147
147
147
147
148
148
148
148
148
148
148
148
148
148
148
148
148
148
148
148
148
148
148
149
149
149
149
149
149
149
149
149
149
149
149
149
149
149
149
149
149
149
149
149
149
149
149
149
149
149
149
149
149
149
149
149
149
149
149
150
150
150
150
150
150
150
150
150
150
150
150
150
150
150
150
150
150
150
150
150
150
150
150
150
151
151
151
151
151
151
151
151
151
151
151
151
151
151
151
151
151
151
151
151
151
151
151
151
151
151
151
151
151
151
151
151
151
151
151
151
151
151
151
151
151
151
151
151
151
151
151
151
151
151
151
151
