# Supplementary material for: Complexes of vertebrate TMC1/2 and CIB2/3 proteins form hair-cell mechanotransduction cation channels
Source: eLife. 2025 Jan 8;12:RP89719. doi: 10.7554/eLife.89719 (PMC11709434; doi:10.7554/eLife.89719)
Supplement: Figure 8—figure supplement 4—source data 1. [file elife-89719-fig8-figsupp4-data1.zip › README]

### legend for ConductanceSummary-TMC1_v5.dat
1 - S1b
2 - S1c
3 - S1e
4 - S1f
5 - S1g
6 - S2b
7 - S2c
8 - S2e
9 - S2f
10- S2g
11- S3b
12- S3c
13- S3e
14- S3f
15- S3g
16- S4b
17- S4d
18- S5b
19- S6b
20- S7b
21- S8b
22- S8c
23- S9b
24- S10b

### legend for ConductanceSummary-TMC2.dat
1 - S11b
2 - S12b
3 - S13b
4 - S14b
5 - S15b
6 - S16b
7 - S17b
8 - S18b
9 - S19b
10- S20b
